# Supplementary material for: Machine-Learning-Guided Discovery of Electrochemical Reactions
Source: J Am Chem Soc. 2022 Dec 2;144(49):22599–610. doi: 10.1021/jacs.2c08997 (PMC9756344; doi:10.1021/jacs.2c08997)
Supplement: Supplementary file 4 — ja2c08997_si_004.zip [file ja2c08997_si_004.zip › Reactivity Prediction/Ologs_notimes/87.log]

 Entering Gaussian System, Link 0=g16
 Input=87.com
 Output=87.log
 Initial command:
  
 Copyright (c) 1988-2019, Gaussian, Inc.  All Rights Reserved.
  
 This is part of the Gaussian(R) 16 program.  It is based on
 the Gaussian(R) 09 system (copyright 2009, Gaussian, Inc.),
 the Gaussian(R) 03 system (copyright 2003, Gaussian, Inc.),
 the Gaussian(R) 98 system (copyright 1998, Gaussian, Inc.),
 the Gaussian(R) 94 system (copyright 1995, Gaussian, Inc.),
 the Gaussian 92(TM) system (copyright 1992, Gaussian, Inc.),
 the Gaussian 90(TM) system (copyright 1990, Gaussian, Inc.),
 the Gaussian 88(TM) system (copyright 1988, Gaussian, Inc.),
 the Gaussian 86(TM) system (copyright 1986, Carnegie Mellon
 University), and the Gaussian 82(TM) system (copyright 1983,
 Carnegie Mellon University). Gaussian is a federally registered
 trademark of Gaussian, Inc.
  
 This software contains proprietary and confidential information,
 including trade secrets, belonging to Gaussian, Inc.
  
 This software is provided under written license and may be
 used, copied, transmitted, or stored only in accord with that
 written license.
  
 The following legend is applicable only to US Government
 contracts under FAR:
  
                    RESTRICTED RIGHTS LEGEND
  
 Use, reproduction and disclosure by the US Government is
 subject to restrictions as set forth in subparagraphs (a)
 and (c) of the Commercial Computer Software - Restricted
 Rights clause in FAR 52.227-19.
  
 Gaussian, Inc.
 340 Quinnipiac St., Bldg. 40, Wallingford CT 06492
  
  
 ---------------------------------------------------------------
 Warning -- This program may not be used in any manner that
 competes with the business of Gaussian, Inc. or will provide
 assistance to any competitor of Gaussian, Inc.  The licensee
 of this program is prohibited from giving any competitor of
 Gaussian, Inc. access to this program.  By using this program,
 the user acknowledges that Gaussian, Inc. is engaged in the
 business of creating and licensing software in the field of
 computational chemistry and represents and warrants to the
 licensee that it is not a competitor of Gaussian, Inc. and that
 it will not use this program in any manner prohibited above.
 ---------------------------------------------------------------
  

 Cite this work as:
 Gaussian 16, Revision C.01,
 M. J. Frisch, G. W. Trucks, H. B. Schlegel, G. E. Scuseria, 
 M. A. Robb, J. R. Cheeseman, G. Scalmani, V. Barone, 
 G. A. Petersson, H. Nakatsuji, X. Li, M. Caricato, A. V. Marenich, 
 J. Bloino, B. G. Janesko, R. Gomperts, B. Mennucci, H. P. Hratchian, 
 J. V. Ortiz, A. F. Izmaylov, J. L. Sonnenberg, D. Williams-Young, 
 F. Ding, F. Lipparini, F. Egidi, J. Goings, B. Peng, A. Petrone, 
 T. Henderson, D. Ranasinghe, V. G. Zakrzewski, J. Gao, N. Rega, 
 G. Zheng, W. Liang, M. Hada, M. Ehara, K. Toyota, R. Fukuda, 
 J. Hasegawa, M. Ishida, T. Nakajima, Y. Honda, O. Kitao, H. Nakai, 
 T. Vreven, K. Throssell, J. A. Montgomery, Jr., J. E. Peralta, 
 F. Ogliaro, M. J. Bearpark, J. J. Heyd, E. N. Brothers, K. N. Kudin, 
 V. N. Staroverov, T. A. Keith, R. Kobayashi, J. Normand, 
 K. Raghavachari, A. P. Rendell, J. C. Burant, S. S. Iyengar, 
 J. Tomasi, M. Cossi, J. M. Millam, M. Klene, C. Adamo, R. Cammi, 
 J. W. Ochterski, R. L. Martin, K. Morokuma, O. Farkas, 
 J. B. Foresman, and D. J. Fox, Gaussian, Inc., Wallingford CT, 2019.
 
 ******************************************
 Gaussian 16:  ES64L-G16RevC.01  3-Jul-2019
                13-Mar-2021 
 ******************************************
 %nprocshared=16
 Will use up to   16 processors via shared memory.
 %mem=7GB
 -----------------------------------------
 # b3lyp/def2svp geom=NewRedundant pop=NBO
 -----------------------------------------
 1/29=4000,38=1,172=1/1;
 2/12=2,17=6,18=5,40=1/2;
 3/5=43,7=101,11=2,25=1,30=1,74=-5/1,2,3;
 4//1;
 5/5=2,38=5/2;
 6/7=2,8=2,9=2,10=2,28=1,40=1/1,7;
 99/5=1,9=1/99;
 --
 87
 --
 Symbolic Z-matrix:
 Charge =  1 Multiplicity = 2
 O                     1.70332  -1.74267  -0.23583 
 C                     1.44806  -0.57261  -0.14461 
 O                     2.41112   0.35663  -0.24511 
 C                     0.02174  -0.08041   0.03526 
 C                    -0.18976   1.27215   0.65725 
 F                     0.29792   1.32926   1.90378 
 F                     0.45088   2.25305  -0.04884 
 F                    -1.4812    1.61903   0.70406 
 C                    -0.96879  -0.54939  -1.02512 
 C                    -1.01053  -1.14427   0.33997 
 H                     2.04295   1.25388  -0.26837 
 H                    -0.5432   -1.14365  -1.83647 
 H                    -1.75163   0.15524  -1.31434 
 H                    -0.59909  -2.14557   0.47727 
 H                    -1.83181  -0.86067   1.0011 
 
                          Input orientation:                          
 ---------------------------------------------------------------------
 Center     Atomic      Atomic             Coordinates (Angstroms)
 Number     Number       Type             X           Y           Z
 ---------------------------------------------------------------------
      1          8           0        1.703320   -1.742669   -0.235829
      2          6           0        1.448063   -0.572609   -0.144609
      3          8           0        2.411121    0.356631   -0.245114
      4          6           0        0.021739   -0.080412    0.035260
      5          6           0       -0.189755    1.272154    0.657254
      6          9           0        0.297919    1.329258    1.903782
      7          9           0        0.450883    2.253051   -0.048842
      8          9           0       -1.481196    1.619030    0.704059
      9          6           0       -0.968786   -0.549393   -1.025119
     10          6           0       -1.010527   -1.144274    0.339966
     11          1           0        2.042953    1.253882   -0.268373
     12          1           0       -0.543203   -1.143653   -1.836469
     13          1           0       -1.751627    0.155243   -1.314341
     14          1           0       -0.599089   -2.145568    0.477275
     15          1           0       -1.831814   -0.860672    1.001101
 ---------------------------------------------------------------------
                    Distance matrix (angstroms):
                    1          2          3          4          5
     1  O    0.000000
     2  C    1.201048   0.000000
     3  O    2.215430   1.342039   0.000000
     4  C    2.379980   1.519544   2.445151   0.000000
     5  C    3.670217   2.593952   2.901208   1.503676   0.000000
     6  F    3.998728   3.022555   3.166920   2.356866   1.339746
     7  F    4.191580   2.997982   2.734495   2.374086   1.367899
     8  F    4.724993   3.755540   4.200561   2.365208   1.338033
     9  C    3.031012   2.572353   3.585116   1.524955   2.599096
    10  C    2.838059   2.570268   3.781892   1.513348   2.571665
    11  H    3.015913   1.924911   0.970129   2.440868   2.417044
    12  H    2.822717   2.674626   3.675771   2.225536   3.489943
    13  H    4.086798   3.483685   4.302590   2.240933   2.752112
    14  H    2.443753   2.655517   3.980478   2.201289   3.446849
    15  H    3.847738   3.486148   4.586652   2.230989   2.713584
                    6          7          8          9         10
     6  F    0.000000
     7  F    2.165533   0.000000
     8  F    2.165307   2.168357   0.000000
     9  C    3.703016   3.289722   2.820404   0.000000
    10  C    3.205606   3.718697   2.826649   1.489659   0.000000
    11  H    2.787307   1.892410   3.674042   3.590966   3.930008
    12  H    4.562044   3.965023   3.868660   1.092041   2.226041
    13  H    3.991900   3.294440   2.507936   1.092246   2.230405
    14  H    3.861860   4.552701   3.873208   2.222979   1.091203
    15  H    3.185340   4.001045   2.521922   2.224248   1.091806
                   11         12         13         14         15
    11  H    0.000000
    12  H    3.859443   0.000000
    13  H    4.086550   1.849334   0.000000
    14  H    4.369512   2.521977   3.135596   0.000000
    15  H    4.593117   3.129281   2.529780   1.856060   0.000000
 Stoichiometry    C5H5F3O2(1+,2)
 Framework group  C1[X(C5H5F3O2)]
 Deg. of freedom    39
 Full point group                 C1      NOp   1
 Largest Abelian subgroup         C1      NOp   1
 Largest concise Abelian subgroup C1      NOp   1
                         Standard orientation:                         
 ---------------------------------------------------------------------
 Center     Atomic      Atomic             Coordinates (Angstroms)
 Number     Number       Type             X           Y           Z
 ---------------------------------------------------------------------
      1          8           0       -2.551759   -0.000951    0.374508
      2          6           0       -1.482799   -0.441805    0.049717
      3          8           0       -1.341073   -1.730475   -0.297144
      4          6           0       -0.249934    0.442222   -0.037202
      5          6           0        1.100529   -0.208972    0.077845
      6          9           0        1.261062   -0.818003    1.260312
      7          9           0        1.273061   -1.174500   -0.875641
      8          9           0        2.104740    0.661686   -0.076579
      9          6           0       -0.386419    1.665313   -0.937705
     10          6           0       -0.392260    1.832877    0.542488
     11          1           0       -0.453907   -1.913038   -0.644645
     12          1           0       -1.334451    1.752238   -1.472713
     13          1           0        0.502130    1.967761   -1.496281
     14          1           0       -1.347788    2.020494    1.034921
     15          1           0        0.492201    2.263494    1.016134
 ---------------------------------------------------------------------
 Rotational constants (GHZ):           1.9200528           1.2726604           0.9700668
 Standard basis: def2SVP (5D, 7F)
 There are   175 symmetry adapted cartesian basis functions of A   symmetry.
 There are   165 symmetry adapted basis functions of A   symmetry.
   165 basis functions,   285 primitive gaussians,   175 cartesian basis functions
    39 alpha electrons       38 beta electrons
       nuclear repulsion energy       600.0030854301 Hartrees.
 NAtoms=   15 NActive=   15 NUniq=   15 SFac= 1.00D+00 NAtFMM=   60 NAOKFM=F Big=F
 Integral buffers will be    131072 words long.
 Raffenetti 2 integral format.
 Two-electron integral symmetry is turned on.
 One-electron integrals computed using PRISM.
   1 Symmetry operations used in ECPInt.
 ECPInt:  NShTT=    2850 NPrTT=   10730 LenC2=    2807 LenP2D=    8256.
 LDataN:  DoStor=T MaxTD1= 4 Len=   56
 NBasis=   165 RedAO= T EigKep=  1.37D-03  NBF=   165
 NBsUse=   165 1.00D-06 EigRej= -1.00D+00 NBFU=   165
 ExpMin= 1.22D-01 ExpMax= 2.89D+03 ExpMxC= 4.35D+02 IAcc=3 IRadAn=         5 AccDes= 0.00D+00
 Harris functional with IExCor=  402 and IRadAn=       5 diagonalized for initial guess.
 HarFok:  IExCor=  402 AccDes= 0.00D+00 IRadAn=         5 IDoV= 1 UseB2=F ITyADJ=14
 ICtDFT=  3500011 ScaDFX=  1.000000  1.000000  1.000000  1.000000
 FoFCou: FMM=F IPFlag=           0 FMFlag=      100000 FMFlg1=           0
         NFxFlg=           0 DoJE=T BraDBF=F KetDBF=T FulRan=T
         wScrn=  0.000000 ICntrl=       500 IOpCl=  0 I1Cent=   200000004 NGrid=           0
         NMat0=    1 NMatS0=      1 NMatT0=    0 NMatD0=    1 NMtDS0=    0 NMtDT0=    0
 Petite list used in FoFCou.
 Initial guess <Sx>= 0.0000 <Sy>= 0.0000 <Sz>= 0.5000 <S**2>= 0.7500 S= 0.5000
 Requested convergence on RMS density matrix=1.00D-08 within 128 cycles.
 Requested convergence on MAX density matrix=1.00D-06.
 Requested convergence on             energy=1.00D-06.
 No special actions if energy rises.
 Integral accuracy reduced to 1.0D-05 until final iterations.
 Initial convergence to 1.0D-05 achieved.  Increase integral accuracy.
 SCF Done:  E(UB3LYP) =  -642.640434509     A.U. after   29 cycles
            NFock= 29  Conv=0.46D-08     -V/T= 2.0073
 <Sx>= 0.0000 <Sy>= 0.0000 <Sz>= 0.5000 <S**2>= 0.7560 S= 0.5030
 <L.S>= 0.000000000000E+00
 Annihilation of the first spin contaminant:
 S**2 before annihilation     0.7560,   after     0.7500

 **********************************************************************

            Population analysis using the SCF Density.

 **********************************************************************

 Orbital symmetries:
 Alpha Orbitals:
       Occupied  (A) (A) (A) (A) (A) (A) (A) (A) (A) (A) (A) (A)
                 (A) (A) (A) (A) (A) (A) (A) (A) (A) (A) (A) (A)
                 (A) (A) (A) (A) (A) (A) (A) (A) (A) (A) (A) (A)
                 (A) (A) (A)
       Virtual   (A) (A) (A) (A) (A) (A) (A) (A) (A) (A) (A) (A)
                 (A) (A) (A) (A) (A) (A) (A) (A) (A) (A) (A) (A)
                 (A) (A) (A) (A) (A) (A) (A) (A) (A) (A) (A) (A)
                 (A) (A) (A) (A) (A) (A) (A) (A) (A) (A) (A) (A)
                 (A) (A) (A) (A) (A) (A) (A) (A) (A) (A) (A) (A)
                 (A) (A) (A) (A) (A) (A) (A) (A) (A) (A) (A) (A)
                 (A) (A) (A) (A) (A) (A) (A) (A) (A) (A) (A) (A)
                 (A) (A) (A) (A) (A) (A) (A) (A) (A) (A) (A) (A)
                 (A) (A) (A) (A) (A) (A) (A) (A) (A) (A) (A) (A)
                 (A) (A) (A) (A) (A) (A) (A) (A) (A) (A) (A) (A)
                 (A) (A) (A) (A) (A) (A)
 Beta  Orbitals:
       Occupied  (A) (A) (A) (A) (A) (A) (A) (A) (A) (A) (A) (A)
                 (A) (A) (A) (A) (A) (A) (A) (A) (A) (A) (A) (A)
                 (A) (A) (A) (A) (A) (A) (A) (A) (A) (A) (A) (A)
                 (A) (A)
       Virtual   (A) (A) (A) (A) (A) (A) (A) (A) (A) (A) (A) (A)
                 (A) (A) (A) (A) (A) (A) (A) (A) (A) (A) (A) (A)
                 (A) (A) (A) (A) (A) (A) (A) (A) (A) (A) (A) (A)
                 (A) (A) (A) (A) (A) (A) (A) (A) (A) (A) (A) (A)
                 (A) (A) (A) (A) (A) (A) (A) (A) (A) (A) (A) (A)
                 (A) (A) (A) (A) (A) (A) (A) (A) (A) (A) (A) (A)
                 (A) (A) (A) (A) (A) (A) (A) (A) (A) (A) (A) (A)
                 (A) (A) (A) (A) (A) (A) (A) (A) (A) (A) (A) (A)
                 (A) (A) (A) (A) (A) (A) (A) (A) (A) (A) (A) (A)
                 (A) (A) (A) (A) (A) (A) (A) (A) (A) (A) (A) (A)
                 (A) (A) (A) (A) (A) (A) (A)
 The electronic state is 2-A.
 Alpha  occ. eigenvalues --  -24.92230 -24.91995 -24.90899 -19.50815 -19.44991
 Alpha  occ. eigenvalues --  -10.64571 -10.61919 -10.49146 -10.44133 -10.42773
 Alpha  occ. eigenvalues --   -1.49619  -1.41829  -1.40588  -1.39934  -1.31767
 Alpha  occ. eigenvalues --   -1.12963  -0.95743  -0.90457  -0.88445  -0.83460
 Alpha  occ. eigenvalues --   -0.82732  -0.79043  -0.78313  -0.77535  -0.74951
 Alpha  occ. eigenvalues --   -0.73133  -0.69032  -0.68230  -0.66574  -0.66143
 Alpha  occ. eigenvalues --   -0.64619  -0.62633  -0.62353  -0.61317  -0.60426
 Alpha  occ. eigenvalues --   -0.59959  -0.58986  -0.56013  -0.55203
 Alpha virt. eigenvalues --   -0.28086  -0.13153  -0.12873  -0.11129  -0.10112
 Alpha virt. eigenvalues --   -0.07174  -0.06702  -0.03510  -0.01616  -0.00001
 Alpha virt. eigenvalues --    0.01015   0.02627   0.03724   0.05778   0.07169
 Alpha virt. eigenvalues --    0.13431   0.16517   0.19724   0.22103   0.22845
 Alpha virt. eigenvalues --    0.25242   0.27663   0.28679   0.30610   0.31538
 Alpha virt. eigenvalues --    0.33451   0.35643   0.37876   0.42703   0.43572
 Alpha virt. eigenvalues --    0.44868   0.45630   0.46346   0.47357   0.49102
 Alpha virt. eigenvalues --    0.51477   0.53801   0.55582   0.59894   0.62534
 Alpha virt. eigenvalues --    0.67236   0.72116   0.76332   0.82102   0.84696
 Alpha virt. eigenvalues --    0.86908   0.92614   0.94846   0.96494   1.02559
 Alpha virt. eigenvalues --    1.05284   1.07377   1.12224   1.13090   1.13956
 Alpha virt. eigenvalues --    1.15299   1.20539   1.21661   1.22726   1.24662
 Alpha virt. eigenvalues --    1.28856   1.31479   1.32079   1.34322   1.38389
 Alpha virt. eigenvalues --    1.41368   1.44633   1.46765   1.46814   1.49469
 Alpha virt. eigenvalues --    1.51372   1.55859   1.57041   1.59859   1.64113
 Alpha virt. eigenvalues --    1.65155   1.66017   1.66372   1.71300   1.74658
 Alpha virt. eigenvalues --    1.77392   1.81241   1.85833   1.88295   1.91770
 Alpha virt. eigenvalues --    1.97259   1.99897   2.01422   2.03884   2.04154
 Alpha virt. eigenvalues --    2.10321   2.13935   2.25367   2.28247   2.31866
 Alpha virt. eigenvalues --    2.33854   2.38272   2.41414   2.52734   2.56440
 Alpha virt. eigenvalues --    2.58690   2.63790   2.72205   2.75066   2.77384
 Alpha virt. eigenvalues --    2.81118   2.84475   2.85285   2.86262   2.86980
 Alpha virt. eigenvalues --    2.87564   2.88489   2.89639   2.92205   2.99491
 Alpha virt. eigenvalues --    3.00663   3.06733   3.15353   3.22848   3.33016
 Alpha virt. eigenvalues --    3.34737   3.37116   3.45002   3.54317   3.65119
 Alpha virt. eigenvalues --    3.67828
  Beta  occ. eigenvalues --  -24.92213 -24.91935 -24.90896 -19.48809 -19.44799
  Beta  occ. eigenvalues --  -10.64567 -10.62053 -10.48845 -10.44029 -10.42772
  Beta  occ. eigenvalues --   -1.49563  -1.40555  -1.39912  -1.38738  -1.30181
  Beta  occ. eigenvalues --   -1.12329  -0.95151  -0.89399  -0.87061  -0.83191
  Beta  occ. eigenvalues --   -0.82037  -0.78696  -0.78236  -0.75587  -0.73582
  Beta  occ. eigenvalues --   -0.72725  -0.68732  -0.66947  -0.66042  -0.64859
  Beta  occ. eigenvalues --   -0.62539  -0.62294  -0.61105  -0.60428  -0.60127
  Beta  occ. eigenvalues --   -0.58833  -0.55384  -0.54856
  Beta virt. eigenvalues --   -0.48364  -0.27588  -0.12840  -0.12568  -0.10647
  Beta virt. eigenvalues --   -0.09825  -0.07057  -0.06545  -0.03122  -0.01291
  Beta virt. eigenvalues --    0.00104   0.01348   0.02865   0.04140   0.06162
  Beta virt. eigenvalues --    0.07590   0.14043   0.16745   0.19851   0.22183
  Beta virt. eigenvalues --    0.23032   0.25820   0.27870   0.28924   0.30855
  Beta virt. eigenvalues --    0.31925   0.33717   0.36030   0.38094   0.42976
  Beta virt. eigenvalues --    0.43776   0.45056   0.45828   0.46491   0.47740
  Beta virt. eigenvalues --    0.49256   0.51940   0.54427   0.55938   0.60404
  Beta virt. eigenvalues --    0.62881   0.67493   0.72662   0.76995   0.82620
  Beta virt. eigenvalues --    0.85077   0.90090   0.92926   0.95453   0.96660
  Beta virt. eigenvalues --    1.02757   1.06200   1.07503   1.12376   1.13260
  Beta virt. eigenvalues --    1.14448   1.15437   1.20802   1.21877   1.22899
  Beta virt. eigenvalues --    1.24936   1.29011   1.31700   1.32367   1.34491
  Beta virt. eigenvalues --    1.38693   1.41766   1.44738   1.46860   1.47004
  Beta virt. eigenvalues --    1.49594   1.51592   1.56280   1.57547   1.59989
  Beta virt. eigenvalues --    1.64522   1.65336   1.66196   1.66733   1.71412
  Beta virt. eigenvalues --    1.75253   1.77675   1.81556   1.86030   1.88649
  Beta virt. eigenvalues --    1.92028   1.97628   2.00079   2.01702   2.04107
  Beta virt. eigenvalues --    2.04511   2.10629   2.14601   2.27158   2.31136
  Beta virt. eigenvalues --    2.34160   2.36794   2.38545   2.44401   2.53140
  Beta virt. eigenvalues --    2.57125   2.58903   2.64477   2.72694   2.75200
  Beta virt. eigenvalues --    2.78419   2.81162   2.84517   2.85320   2.86334
  Beta virt. eigenvalues --    2.87083   2.88012   2.89016   2.89750   2.92325
  Beta virt. eigenvalues --    2.99566   3.00972   3.08290   3.16497   3.22926
  Beta virt. eigenvalues --    3.34431   3.35082   3.37342   3.45059   3.54923
  Beta virt. eigenvalues --    3.65150   3.67893
          Condensed to atoms (all electrons):
               1          2          3          4          5          6
     1  O    7.426609   0.564419  -0.055854  -0.079236   0.000423   0.000017
     2  C    0.564419   4.559177   0.453104   0.087347   0.028069   0.005533
     3  O   -0.055854   0.453104   7.404915  -0.068386   0.004986  -0.001440
     4  C   -0.079236   0.087347  -0.068386   6.419639   0.102161  -0.068973
     5  C    0.000423   0.028069   0.004986   0.102161   4.168463   0.390232
     6  F    0.000017   0.005533  -0.001440  -0.068973   0.390232   8.887729
     7  F   -0.000009  -0.010892  -0.006326  -0.045160   0.319587  -0.046285
     8  F   -0.000001   0.003394  -0.000008  -0.073153   0.393457  -0.044330
     9  C    0.000022  -0.011525  -0.003069   0.076950   0.021927   0.003831
    10  C    0.009159  -0.005273   0.003854   0.083404  -0.015720  -0.003380
    11  H    0.001713   0.000127   0.328887  -0.014619  -0.000901   0.000607
    12  H    0.001600  -0.001002   0.000111  -0.012869   0.001428  -0.000061
    13  H    0.000128   0.000929   0.000068  -0.001102  -0.005011   0.000199
    14  H    0.003415  -0.015796   0.000151   0.006523   0.000742   0.000113
    15  H    0.000021   0.001467  -0.000048  -0.004591  -0.001315   0.000032
               7          8          9         10         11         12
     1  O   -0.000009  -0.000001   0.000022   0.009159   0.001713   0.001600
     2  C   -0.010892   0.003394  -0.011525  -0.005273   0.000127  -0.001002
     3  O   -0.006326  -0.000008  -0.003069   0.003854   0.328887   0.000111
     4  C   -0.045160  -0.073153   0.076950   0.083404  -0.014619  -0.012869
     5  C    0.319587   0.393457   0.021927  -0.015720  -0.000901   0.001428
     6  F   -0.046285  -0.044330   0.003831  -0.003380   0.000607  -0.000061
     7  F    8.965477  -0.042127  -0.002510   0.004208   0.034186   0.000120
     8  F   -0.042127   8.859693   0.003211   0.001348   0.000496   0.000164
     9  C   -0.002510   0.003211   4.806258   0.296755  -0.001048   0.384229
    10  C    0.004208   0.001348   0.296755   4.832499   0.000529  -0.007668
    11  H    0.034186   0.000496  -0.001048   0.000529   0.414511  -0.000034
    12  H    0.000120   0.000164   0.384229  -0.007668  -0.000034   0.540025
    13  H    0.000146   0.005558   0.390356  -0.014193  -0.000012  -0.013958
    14  H   -0.000058   0.000170  -0.012787   0.386282  -0.000025  -0.008422
    15  H    0.000201   0.005837  -0.009623   0.390183  -0.000021   0.002093
              13         14         15
     1  O    0.000128   0.003415   0.000021
     2  C    0.000929  -0.015796   0.001467
     3  O    0.000068   0.000151  -0.000048
     4  C   -0.001102   0.006523  -0.004591
     5  C   -0.005011   0.000742  -0.001315
     6  F    0.000199   0.000113   0.000032
     7  F    0.000146  -0.000058   0.000201
     8  F    0.005558   0.000170   0.005837
     9  C    0.390356  -0.012787  -0.009623
    10  C   -0.014193   0.386282   0.390183
    11  H   -0.000012  -0.000025  -0.000021
    12  H   -0.013958  -0.008422   0.002093
    13  H    0.505693   0.002364  -0.005978
    14  H    0.002364   0.543058  -0.015146
    15  H   -0.005978  -0.015146   0.509000
          Atomic-Atomic Spin Densities.
               1          2          3          4          5          6
     1  O    0.779340  -0.015931  -0.006004  -0.023600  -0.000030   0.000006
     2  C   -0.015931  -0.091916   0.009342   0.038069  -0.001179   0.000196
     3  O   -0.006004   0.009342   0.070655  -0.015582   0.000031   0.000076
     4  C   -0.023600   0.038069  -0.015582   0.176558   0.002562  -0.000907
     5  C   -0.000030  -0.001179   0.000031   0.002562  -0.004494   0.001256
     6  F    0.000006   0.000196   0.000076  -0.000907   0.001256   0.000500
     7  F   -0.000002  -0.000420  -0.000148  -0.000278  -0.000124  -0.000055
     8  F   -0.000001  -0.000245  -0.000005  -0.004071  -0.001175  -0.000022
     9  C    0.001437   0.007541   0.000789  -0.004836   0.000498  -0.000014
    10  C   -0.001395  -0.007746  -0.000257   0.003108   0.000228   0.000069
    11  H    0.000085   0.000990  -0.000318   0.000366   0.000101  -0.000038
    12  H    0.000363   0.000045   0.000065   0.000925  -0.000056   0.000001
    13  H   -0.000094  -0.000641  -0.000034  -0.003124  -0.000094   0.000000
    14  H    0.002351   0.000958   0.000075  -0.001883  -0.000013   0.000009
    15  H    0.000166   0.000381   0.000015   0.000675   0.000054  -0.000003
               7          8          9         10         11         12
     1  O   -0.000002  -0.000001   0.001437  -0.001395   0.000085   0.000363
     2  C   -0.000420  -0.000245   0.007541  -0.007746   0.000990   0.000045
     3  O   -0.000148  -0.000005   0.000789  -0.000257  -0.000318   0.000065
     4  C   -0.000278  -0.004071  -0.004836   0.003108   0.000366   0.000925
     5  C   -0.000124  -0.001175   0.000498   0.000228   0.000101  -0.000056
     6  F   -0.000055  -0.000022  -0.000014   0.000069  -0.000038   0.000001
     7  F    0.005219   0.000218  -0.000060  -0.000004   0.000141  -0.000009
     8  F    0.000218   0.020500   0.000388   0.000455   0.000012  -0.000017
     9  C   -0.000060   0.000388   0.050066   0.008501  -0.000183   0.000809
    10  C   -0.000004   0.000455   0.008501  -0.008073   0.000082  -0.001350
    11  H    0.000141   0.000012  -0.000183   0.000082  -0.001390  -0.000002
    12  H   -0.000009  -0.000017   0.000809  -0.001350  -0.000002  -0.001036
    13  H    0.000060   0.000440   0.005063   0.000780   0.000018  -0.000632
    14  H   -0.000003  -0.000035  -0.001412  -0.001006  -0.000006   0.000270
    15  H   -0.000009  -0.000409  -0.001802   0.000365  -0.000004   0.000070
              13         14         15
     1  O   -0.000094   0.002351   0.000166
     2  C   -0.000641   0.000958   0.000381
     3  O   -0.000034   0.000075   0.000015
     4  C   -0.003124  -0.001883   0.000675
     5  C   -0.000094  -0.000013   0.000054
     6  F    0.000000   0.000009  -0.000003
     7  F    0.000060  -0.000003  -0.000009
     8  F    0.000440  -0.000035  -0.000409
     9  C    0.005063  -0.001412  -0.001802
    10  C    0.000780  -0.001006   0.000365
    11  H    0.000018  -0.000006  -0.000004
    12  H   -0.000632   0.000270   0.000070
    13  H    0.006824  -0.000149  -0.000349
    14  H   -0.000149   0.003223   0.000944
    15  H   -0.000349   0.000944   0.006653
 Mulliken charges and spin densities:
               1          2
     1  O    0.127575   0.736693
     2  C    0.340921  -0.060557
     3  O   -0.060945   0.058699
     4  C   -0.407934   0.167983
     5  C    0.591473  -0.002435
     6  F   -0.123825   0.001074
     7  F   -0.170559   0.004527
     8  F   -0.113708   0.016033
     9  C    0.057022   0.066786
    10  C    0.038013  -0.006242
    11  H    0.235604  -0.000147
    12  H    0.114244  -0.000554
    13  H    0.134814   0.008070
    14  H    0.109416   0.003323
    15  H    0.127888   0.006747
 Sum of Mulliken charges =   1.00000   1.00000
 Mulliken charges and spin densities with hydrogens summed into heavy atoms:
               1          2
     1  O    0.127575   0.736693
     2  C    0.340921  -0.060557
     3  O    0.174660   0.058553
     4  C   -0.407934   0.167983
     5  C    0.591473  -0.002435
     6  F   -0.123825   0.001074
     7  F   -0.170559   0.004527
     8  F   -0.113708   0.016033
     9  C    0.306079   0.074301
    10  C    0.275317   0.003827
 Electronic spatial extent (au):  <R**2>=           1191.2102
 Charge=              1.0000 electrons
 Dipole moment (field-independent basis, Debye):
    X=             -3.2547    Y=              2.1291    Z=             -1.1764  Tot=              4.0633
 Quadrupole moment (field-independent basis, Debye-Ang):
   XX=            -47.1728   YY=            -41.6546   ZZ=            -49.1416
   XY=             -0.2168   XZ=              0.1414   YZ=              0.6730
 Traceless Quadrupole moment (field-independent basis, Debye-Ang):
   XX=             -1.1832   YY=              4.3351   ZZ=             -3.1520
   XY=             -0.2168   XZ=              0.1414   YZ=              0.6730
 Octapole moment (field-independent basis, Debye-Ang**2):
  XXX=              5.5012  YYY=             -7.8221  ZZZ=             -1.3404  XYY=              4.5252
  XXY=             -1.1623  XXZ=              0.5660  XZZ=              2.2801  YZZ=              1.2865
  YYZ=             -3.2144  XYZ=              0.0574
 Hexadecapole moment (field-independent basis, Debye-Ang**3):
 XXXX=           -610.7819 YYYY=           -427.0224 ZZZZ=           -169.9233 XXXY=             -1.9187
 XXXZ=              1.4221 YYYX=             -1.3783 YYYZ=             10.9109 ZZZX=             -0.0114
 ZZZY=             -1.5742 XXYY=           -179.8569 XXZZ=           -129.3836 YYZZ=            -89.4753
 XXYZ=             -1.4710 YYXZ=             -0.1696 ZZXY=              0.4949
 N-N= 6.000030854301D+02 E-N=-2.697614787885D+03  KE= 6.379639979721D+02
                          Isotropic Fermi Contact Couplings
        Atom                 a.u.       MegaHertz       Gauss      10(-4) cm-1
     1  O(17)              0.23472    -142.28571     -50.77108     -47.46140
     2  C(13)             -0.04944     -55.58009     -19.83236     -18.53952
     3  O(17)              0.01284      -7.78362      -2.77739      -2.59634
     4  C(13)              0.04412      49.60304      17.69960      16.54579
     5  C(13)              0.00061       0.68909       0.24589       0.22986
     6  F(19)             -0.00047      -1.96881      -0.70252      -0.65672
     7  F(19)              0.00086       3.60572       1.28661       1.20274
     8  F(19)              0.00677      28.46991      10.15877       9.49654
     9  C(13)              0.00432       4.85733       1.73322       1.62023
    10  C(13)             -0.00114      -1.28432      -0.45828      -0.42840
    11  H(1)              -0.00054      -2.40842      -0.85939      -0.80336
    12  H(1)              -0.00002      -0.07954      -0.02838      -0.02653
    13  H(1)               0.00404      18.05469       6.44236       6.02240
    14  H(1)               0.00047       2.10388       0.75072       0.70178
    15  H(1)               0.00314      14.01421       5.00062       4.67464
 --------------------------------------------------------
       Center         ----  Spin Dipole Couplings  ----
                      3XX-RR        3YY-RR        3ZZ-RR
 --------------------------------------------------------
     1   Atom       -0.309619      1.294467     -0.984848
     2   Atom        0.098596     -0.016613     -0.081984
     3   Atom       -0.156136      0.353703     -0.197567
     4   Atom        0.048538     -0.056677      0.008139
     5   Atom        0.013973     -0.004089     -0.009884
     6   Atom        0.014580     -0.007639     -0.006942
     7   Atom       -0.013137      0.030369     -0.017232
     8   Atom        0.105469     -0.045308     -0.060161
     9   Atom       -0.046114      0.092729     -0.046615
    10   Atom        0.000881     -0.011398      0.010517
    11   Atom        0.010119      0.000459     -0.010578
    12   Atom        0.001018     -0.000529     -0.000489
    13   Atom        0.003993     -0.003941     -0.000052
    14   Atom       -0.002969      0.008951     -0.005982
    15   Atom        0.001608      0.000577     -0.002185
 --------------------------------------------------------
                        XY            XZ            YZ
 --------------------------------------------------------
     1   Atom        1.820173      0.690171      0.973295
     2   Atom       -0.011585     -0.044947      0.008339
     3   Atom        0.025037     -0.021778      0.094705
     4   Atom        0.107037     -0.156364     -0.095693
     5   Atom       -0.011225      0.003985     -0.003540
     6   Atom       -0.001101      0.004880     -0.000237
     7   Atom       -0.021061      0.003970     -0.011728
     8   Atom       -0.054204      0.016980     -0.005740
     9   Atom        0.026143      0.000007      0.014985
    10   Atom        0.012961      0.014671      0.018940
    11   Atom       -0.004907     -0.009582      0.005064
    12   Atom       -0.000539      0.002280     -0.008590
    13   Atom        0.000898     -0.010474     -0.001806
    14   Atom        0.008614      0.001036      0.007756
    15   Atom        0.005022      0.001953      0.003327
 --------------------------------------------------------


 ---------------------------------------------------------------------------------
              Anisotropic Spin Dipole Couplings in Principal Axis System
 ---------------------------------------------------------------------------------

       Atom             a.u.   MegaHertz   Gauss  10(-4) cm-1        Axes

              Baa    -1.5094   109.221    38.973    36.432  0.8482 -0.4586 -0.2650
     1 O(17)  Bbb    -1.3426    97.147    34.665    32.405  0.0754 -0.3907  0.9174
              Bcc     2.8520  -206.369   -73.637   -68.837  0.5243  0.7982  0.2968
 
              Baa    -0.0929   -12.473    -4.451    -4.160  0.2237 -0.0722  0.9720
     2 C(13)  Bbb    -0.0176    -2.360    -0.842    -0.787  0.1170  0.9920  0.0468
              Bcc     0.1105    14.833     5.293     4.948  0.9676 -0.1033 -0.2304
 
              Baa    -0.2233    16.155     5.765     5.389  0.3599 -0.1663  0.9181
     3 O(17)  Bbb    -0.1471    10.645     3.798     3.551  0.9321  0.0218 -0.3615
              Bcc     0.3704   -26.800    -9.563    -8.939  0.0401  0.9858  0.1629
 
              Baa    -0.1295   -17.380    -6.202    -5.797  0.5967  0.1570  0.7869
     4 C(13)  Bbb    -0.1231   -16.522    -5.896    -5.511 -0.4255  0.8934  0.1444
              Bcc     0.2526    33.902    12.097    11.309  0.6804  0.4210 -0.5999
 
              Baa    -0.0117    -1.570    -0.560    -0.524  0.1123  0.5505  0.8272
     5 C(13)  Bbb    -0.0085    -1.144    -0.408    -0.382  0.4510  0.7136 -0.5361
              Bcc     0.0202     2.714     0.968     0.905  0.8854 -0.4333  0.1682
 
              Baa    -0.0080    -4.016    -1.433    -1.340 -0.2114 -0.0021  0.9774
     6 F(19)  Bbb    -0.0077    -3.864    -1.379    -1.289  0.0467  0.9988  0.0123
              Bcc     0.0157     7.880     2.812     2.628  0.9763 -0.0482  0.2110
 
              Baa    -0.0219   -11.000    -3.925    -3.669  0.8533  0.4147  0.3161
     7 F(19)  Bbb    -0.0196    -9.840    -3.511    -3.282 -0.3725  0.0604  0.9261
              Bcc     0.0415    20.840     7.436     6.952 -0.3650  0.9079 -0.2060
 
              Baa    -0.0628   -31.560   -11.261   -10.527  0.2722  0.9265  0.2599
     8 F(19)  Bbb    -0.0618   -31.053   -11.080   -10.358 -0.1688 -0.2200  0.9608
              Bcc     0.1247    62.613    22.342    20.885  0.9473 -0.3054  0.0965
 
              Baa    -0.0525    -7.044    -2.513    -2.350  0.8317 -0.2030  0.5168
     9 C(13)  Bbb    -0.0465    -6.239    -2.226    -2.081 -0.5264  0.0073  0.8502
              Bcc     0.0990    13.282     4.740     4.431  0.1764  0.9791  0.1008
 
              Baa    -0.0233    -3.123    -1.115    -1.042 -0.2365  0.8878 -0.3949
    10 C(13)  Bbb    -0.0097    -1.305    -0.466    -0.435  0.8235 -0.0326 -0.5664
              Bcc     0.0330     4.428     1.580     1.477  0.5157  0.4591  0.7233
 
              Baa    -0.0149    -7.974    -2.845    -2.660  0.3143 -0.2046  0.9270
    11 H(1)   Bbb    -0.0015    -0.823    -0.294    -0.274  0.4254  0.9033  0.0551
              Bcc     0.0165     8.797     3.139     2.934  0.8487 -0.3770 -0.3710
 
              Baa    -0.0092    -4.935    -1.761    -1.646 -0.1215  0.6927  0.7109
    12 H(1)   Bbb     0.0006     0.341     0.122     0.114  0.9588  0.2671 -0.0965
              Bcc     0.0086     4.594     1.639     1.532  0.2567 -0.6699  0.6967
 
              Baa    -0.0088    -4.716    -1.683    -1.573  0.6159  0.1707  0.7691
    13 H(1)   Bbb    -0.0040    -2.135    -0.762    -0.712 -0.1926  0.9792 -0.0631
              Bcc     0.0128     6.851     2.445     2.285  0.7640  0.1093 -0.6359
 
              Baa    -0.0106    -5.638    -2.012    -1.880  0.4622 -0.4961  0.7350
    14 H(1)   Bbb    -0.0054    -2.880    -1.028    -0.961  0.7880 -0.1503 -0.5970
              Bcc     0.0160     8.517     3.039     2.841  0.4067  0.8551  0.3214
 
              Baa    -0.0049    -2.602    -0.928    -0.868 -0.3632  0.7056 -0.6084
    15 H(1)   Bbb    -0.0027    -1.425    -0.509    -0.475 -0.6487  0.2772  0.7087
              Bcc     0.0075     4.027     1.437     1.343  0.6687  0.6522  0.3571
 

 ---------------------------------------------------------------------------------

 ******************************Gaussian NBO Version 3.1******************************
             N A T U R A L   A T O M I C   O R B I T A L   A N D
          N A T U R A L   B O N D   O R B I T A L   A N A L Y S I S
 ******************************Gaussian NBO Version 3.1******************************
       /RESON  / : Allow strongly delocalized NBO set

 Analyzing the SCF density

 Job title: 87                                                              

 Storage needed:     82530 in NPA,    109634 in NBO ( 939522821 available)


 NATURAL POPULATIONS:  Natural atomic orbital occupancies 
                                                          
   NAO  Atom  No  lang   Type(AO)    Occupancy
 --------------------------------------------
     1    O    1  S      Cor( 1S)     1.99971
     2    O    1  S      Val( 2S)     1.71387
     3    O    1  S      Ryd( 3S)     0.00147
     4    O    1  px     Val( 2p)     1.47644
     5    O    1  px     Ryd( 3p)     0.00074
     6    O    1  py     Val( 2p)     1.36923
     7    O    1  py     Ryd( 3p)     0.00160
     8    O    1  pz     Val( 2p)     1.54141
     9    O    1  pz     Ryd( 3p)     0.00088
    10    O    1  dxy    Ryd( 3d)     0.00161
    11    O    1  dxz    Ryd( 3d)     0.00197
    12    O    1  dyz    Ryd( 3d)     0.00037
    13    O    1  dx2y2  Ryd( 3d)     0.00128
    14    O    1  dz2    Ryd( 3d)     0.00077

    15    C    2  S      Cor( 1S)     1.99913
    16    C    2  S      Val( 2S)     0.74974
    17    C    2  S      Ryd( 3S)     0.00572
    18    C    2  px     Val( 2p)     0.83391
    19    C    2  px     Ryd( 3p)     0.01611
    20    C    2  py     Val( 2p)     0.76901
    21    C    2  py     Ryd( 3p)     0.00900
    22    C    2  pz     Val( 2p)     0.72717
    23    C    2  pz     Ryd( 3p)     0.00272
    24    C    2  dxy    Ryd( 3d)     0.00374
    25    C    2  dxz    Ryd( 3d)     0.00318
    26    C    2  dyz    Ryd( 3d)     0.00298
    27    C    2  dx2y2  Ryd( 3d)     0.00351
    28    C    2  dz2    Ryd( 3d)     0.00208

    29    O    3  S      Cor( 1S)     1.99967
    30    O    3  S      Val( 2S)     1.66644
    31    O    3  S      Ryd( 3S)     0.00074
    32    O    3  px     Val( 2p)     1.68976
    33    O    3  px     Ryd( 3p)     0.00155
    34    O    3  py     Val( 2p)     1.50744
    35    O    3  py     Ryd( 3p)     0.00149
    36    O    3  pz     Val( 2p)     1.70585
    37    O    3  pz     Ryd( 3p)     0.00097
    38    O    3  dxy    Ryd( 3d)     0.00110
    39    O    3  dxz    Ryd( 3d)     0.00067
    40    O    3  dyz    Ryd( 3d)     0.00124
    41    O    3  dx2y2  Ryd( 3d)     0.00163
    42    O    3  dz2    Ryd( 3d)     0.00060

    43    C    4  S      Cor( 1S)     1.99867
    44    C    4  S      Val( 2S)     0.92432
    45    C    4  S      Ryd( 3S)     0.00519
    46    C    4  px     Val( 2p)     1.07707
    47    C    4  px     Ryd( 3p)     0.00367
    48    C    4  py     Val( 2p)     1.03562
    49    C    4  py     Ryd( 3p)     0.00790
    50    C    4  pz     Val( 2p)     1.20334
    51    C    4  pz     Ryd( 3p)     0.00366
    52    C    4  dxy    Ryd( 3d)     0.00124
    53    C    4  dxz    Ryd( 3d)     0.00055
    54    C    4  dyz    Ryd( 3d)     0.00081
    55    C    4  dx2y2  Ryd( 3d)     0.00086
    56    C    4  dz2    Ryd( 3d)     0.00114

    57    C    5  S      Cor( 1S)     1.99884
    58    C    5  S      Val( 2S)     0.73496
    59    C    5  S      Ryd( 3S)     0.00513
    60    C    5  px     Val( 2p)     0.80685
    61    C    5  px     Ryd( 3p)     0.01539
    62    C    5  py     Val( 2p)     0.62646
    63    C    5  py     Ryd( 3p)     0.01796
    64    C    5  pz     Val( 2p)     0.58072
    65    C    5  pz     Ryd( 3p)     0.01728
    66    C    5  dxy    Ryd( 3d)     0.00382
    67    C    5  dxz    Ryd( 3d)     0.00377
    68    C    5  dyz    Ryd( 3d)     0.00555
    69    C    5  dx2y2  Ryd( 3d)     0.00368
    70    C    5  dz2    Ryd( 3d)     0.00467

    71    F    6  S      Cor( 1S)     1.99989
    72    F    6  S      Val( 2S)     1.83671
    73    F    6  S      Ryd( 3S)     0.00097
    74    F    6  px     Val( 2p)     1.93401
    75    F    6  px     Ryd( 3p)     0.00068
    76    F    6  py     Val( 2p)     1.86513
    77    F    6  py     Ryd( 3p)     0.00035
    78    F    6  pz     Val( 2p)     1.70250
    79    F    6  pz     Ryd( 3p)     0.00026
    80    F    6  dxy    Ryd( 3d)     0.00025
    81    F    6  dxz    Ryd( 3d)     0.00079
    82    F    6  dyz    Ryd( 3d)     0.00104
    83    F    6  dx2y2  Ryd( 3d)     0.00026
    84    F    6  dz2    Ryd( 3d)     0.00119

    85    F    7  S      Cor( 1S)     1.99990
    86    F    7  S      Val( 2S)     1.84588
    87    F    7  S      Ryd( 3S)     0.00098
    88    F    7  px     Val( 2p)     1.93289
    89    F    7  px     Ryd( 3p)     0.00057
    90    F    7  py     Val( 2p)     1.78433
    91    F    7  py     Ryd( 3p)     0.00028
    92    F    7  pz     Val( 2p)     1.80085
    93    F    7  pz     Ryd( 3p)     0.00020
    94    F    7  dxy    Ryd( 3d)     0.00044
    95    F    7  dxz    Ryd( 3d)     0.00047
    96    F    7  dyz    Ryd( 3d)     0.00100
    97    F    7  dx2y2  Ryd( 3d)     0.00051
    98    F    7  dz2    Ryd( 3d)     0.00069

    99    F    8  S      Cor( 1S)     1.99989
   100    F    8  S      Val( 2S)     1.83497
   101    F    8  S      Ryd( 3S)     0.00090
   102    F    8  px     Val( 2p)     1.74702
   103    F    8  px     Ryd( 3p)     0.00053
   104    F    8  py     Val( 2p)     1.81701
   105    F    8  py     Ryd( 3p)     0.00030
   106    F    8  pz     Val( 2p)     1.92474
   107    F    8  pz     Ryd( 3p)     0.00029
   108    F    8  dxy    Ryd( 3d)     0.00110
   109    F    8  dxz    Ryd( 3d)     0.00068
   110    F    8  dyz    Ryd( 3d)     0.00038
   111    F    8  dx2y2  Ryd( 3d)     0.00099
   112    F    8  dz2    Ryd( 3d)     0.00040

   113    C    9  S      Cor( 1S)     1.99906
   114    C    9  S      Val( 2S)     1.03724
   115    C    9  S      Ryd( 3S)     0.00131
   116    C    9  px     Val( 2p)     1.27667
   117    C    9  px     Ryd( 3p)     0.00524
   118    C    9  py     Val( 2p)     0.91915
   119    C    9  py     Ryd( 3p)     0.00183
   120    C    9  pz     Val( 2p)     1.07165
   121    C    9  pz     Ryd( 3p)     0.00408
   122    C    9  dxy    Ryd( 3d)     0.00014
   123    C    9  dxz    Ryd( 3d)     0.00059
   124    C    9  dyz    Ryd( 3d)     0.00102
   125    C    9  dx2y2  Ryd( 3d)     0.00079
   126    C    9  dz2    Ryd( 3d)     0.00111

   127    C   10  S      Cor( 1S)     1.99906
   128    C   10  S      Val( 2S)     1.02812
   129    C   10  S      Ryd( 3S)     0.00138
   130    C   10  px     Val( 2p)     1.27996
   131    C   10  px     Ryd( 3p)     0.00596
   132    C   10  py     Val( 2p)     0.97356
   133    C   10  py     Ryd( 3p)     0.00270
   134    C   10  pz     Val( 2p)     1.06554
   135    C   10  pz     Ryd( 3p)     0.00374
   136    C   10  dxy    Ryd( 3d)     0.00015
   137    C   10  dxz    Ryd( 3d)     0.00053
   138    C   10  dyz    Ryd( 3d)     0.00092
   139    C   10  dx2y2  Ryd( 3d)     0.00090
   140    C   10  dz2    Ryd( 3d)     0.00112

   141    H   11  S      Val( 1S)     0.45759
   142    H   11  S      Ryd( 2S)     0.00249
   143    H   11  px     Ryd( 2p)     0.00217
   144    H   11  py     Ryd( 2p)     0.00127
   145    H   11  pz     Ryd( 2p)     0.00134

   146    H   12  S      Val( 1S)     0.73421
   147    H   12  S      Ryd( 2S)     0.00130
   148    H   12  px     Ryd( 2p)     0.00060
   149    H   12  py     Ryd( 2p)     0.00018
   150    H   12  pz     Ryd( 2p)     0.00030

   151    H   13  S      Val( 1S)     0.71050
   152    H   13  S      Ryd( 2S)     0.00170
   153    H   13  px     Ryd( 2p)     0.00057
   154    H   13  py     Ryd( 2p)     0.00024
   155    H   13  pz     Ryd( 2p)     0.00030

   156    H   14  S      Val( 1S)     0.73248
   157    H   14  S      Ryd( 2S)     0.00141
   158    H   14  px     Ryd( 2p)     0.00060
   159    H   14  py     Ryd( 2p)     0.00022
   160    H   14  pz     Ryd( 2p)     0.00028

   161    H   15  S      Val( 1S)     0.71419
   162    H   15  S      Ryd( 2S)     0.00164
   163    H   15  px     Ryd( 2p)     0.00054
   164    H   15  py     Ryd( 2p)     0.00029
   165    H   15  pz     Ryd( 2p)     0.00025

 WARNING:  1 low occupancy (<1.9990e) core orbital  found on  C    4
           1 low occupancy (<1.9990e) core orbital  found on  C    5


 Summary of Natural Population Analysis:                  
                                                          
                                       Natural Population 
                Natural  -----------------------------------------------
    Atom  No    Charge         Core      Valence    Rydberg      Total
 -----------------------------------------------------------------------
      O    1   -0.11134      1.99971     6.10095    0.01068     8.11134
      C    2    0.87198      1.99913     3.07984    0.04905     5.12802
      O    3   -0.57913      1.99967     6.56949    0.00997     8.57913
      C    4   -0.26404      1.99867     4.24035    0.02502     6.26404
      C    5    1.17492      1.99884     2.74899    0.07725     4.82508
      F    6   -0.34402      1.99989     7.33835    0.00579     9.34402
      F    7   -0.36900      1.99990     7.36396    0.00514     9.36900
      F    8   -0.32918      1.99989     7.32373    0.00556     9.32918
      C    9   -0.31988      1.99906     4.30471    0.01610     6.31988
      C   10   -0.36364      1.99906     4.34718    0.01740     6.36364
      H   11    0.53516      0.00000     0.45759    0.00726     0.46484
      H   12    0.26340      0.00000     0.73421    0.00238     0.73660
      H   13    0.28669      0.00000     0.71050    0.00281     0.71331
      H   14    0.26500      0.00000     0.73248    0.00252     0.73500
      H   15    0.28308      0.00000     0.71419    0.00272     0.71692
 =======================================================================
   * Total *    1.00000     19.99383    56.76653    0.23964    77.00000

                                 Natural Population      
 --------------------------------------------------------
   Core                      19.99383 ( 99.9692% of  20)
   Valence                   56.76653 ( 99.5904% of  57)
   Natural Minimal Basis     76.76036 ( 99.6888% of  77)
   Natural Rydberg Basis      0.23964 (  0.3112% of  77)
 --------------------------------------------------------

    Atom  No          Natural Electron Configuration
 ----------------------------------------------------------------------------
      O    1      [core]2S( 1.71)2p( 4.39)3d( 0.01)
      C    2      [core]2S( 0.75)2p( 2.33)3S( 0.01)3p( 0.03)3d( 0.02)
      O    3      [core]2S( 1.67)2p( 4.90)3d( 0.01)
      C    4      [core]2S( 0.92)2p( 3.32)3S( 0.01)3p( 0.02)
      C    5      [core]2S( 0.73)2p( 2.01)3S( 0.01)3p( 0.05)3d( 0.02)
      F    6      [core]2S( 1.84)2p( 5.50)
      F    7      [core]2S( 1.85)2p( 5.52)
      F    8      [core]2S( 1.83)2p( 5.49)
      C    9      [core]2S( 1.04)2p( 3.27)3p( 0.01)
      C   10      [core]2S( 1.03)2p( 3.32)3p( 0.01)
      H   11            1S( 0.46)
      H   12            1S( 0.73)
      H   13            1S( 0.71)
      H   14            1S( 0.73)
      H   15            1S( 0.71)


 ***************************************************
 *******         Alpha spin orbitals         *******
 ***************************************************


 NATURAL POPULATIONS:  Natural atomic orbital occupancies 
                                                          
   NAO  Atom  No  lang   Type(AO)    Occupancy      Energy
 ----------------------------------------------------------
     1    O    1  S      Cor( 1S)     0.99986     -19.25173
     2    O    1  S      Val( 2S)     0.86256      -1.24846
     3    O    1  S      Ryd( 3S)     0.00068       1.20165
     4    O    1  px     Val( 2p)     0.83368      -0.65703
     5    O    1  px     Ryd( 3p)     0.00044       0.76673
     6    O    1  py     Val( 2p)     0.91528      -0.64958
     7    O    1  py     Ryd( 3p)     0.00098       0.84895
     8    O    1  pz     Val( 2p)     0.81429      -0.61020
     9    O    1  pz     Ryd( 3p)     0.00044       0.77463
    10    O    1  dxy    Ryd( 3d)     0.00089       2.69122
    11    O    1  dxz    Ryd( 3d)     0.00099       2.58628
    12    O    1  dyz    Ryd( 3d)     0.00023       2.35697
    13    O    1  dx2y2  Ryd( 3d)     0.00081       2.71810
    14    O    1  dz2    Ryd( 3d)     0.00041       2.49240

    15    C    2  S      Cor( 1S)     0.99958     -10.51686
    16    C    2  S      Val( 2S)     0.37182      -0.42456
    17    C    2  S      Ryd( 3S)     0.00262       0.28876
    18    C    2  px     Val( 2p)     0.41308      -0.31043
    19    C    2  px     Ryd( 3p)     0.00784       0.32911
    20    C    2  py     Val( 2p)     0.37398      -0.32048
    21    C    2  py     Ryd( 3p)     0.00458       0.38771
    22    C    2  pz     Val( 2p)     0.35005      -0.39955
    23    C    2  pz     Ryd( 3p)     0.00143       0.28793
    24    C    2  dxy    Ryd( 3d)     0.00231       2.00612
    25    C    2  dxz    Ryd( 3d)     0.00161       1.71181
    26    C    2  dyz    Ryd( 3d)     0.00156       1.66684
    27    C    2  dx2y2  Ryd( 3d)     0.00216       2.05113
    28    C    2  dz2    Ryd( 3d)     0.00105       1.77798

    29    O    3  S      Cor( 1S)     0.99984     -19.26391
    30    O    3  S      Val( 2S)     0.83273      -1.15171
    31    O    3  S      Ryd( 3S)     0.00037       1.26593
    32    O    3  px     Val( 2p)     0.84499      -0.58960
    33    O    3  px     Ryd( 3p)     0.00085       1.03251
    34    O    3  py     Val( 2p)     0.78764      -0.60670
    35    O    3  py     Ryd( 3p)     0.00075       0.85044
    36    O    3  pz     Val( 2p)     0.85014      -0.58161
    37    O    3  pz     Ryd( 3p)     0.00045       0.81823
    38    O    3  dxy    Ryd( 3d)     0.00057       2.62626
    39    O    3  dxz    Ryd( 3d)     0.00033       2.67059
    40    O    3  dyz    Ryd( 3d)     0.00064       2.55617
    41    O    3  dx2y2  Ryd( 3d)     0.00086       3.01053
    42    O    3  dz2    Ryd( 3d)     0.00031       2.63148

    43    C    4  S      Cor( 1S)     0.99935     -10.37146
    44    C    4  S      Val( 2S)     0.46555      -0.47677
    45    C    4  S      Ryd( 3S)     0.00257       0.50481
    46    C    4  px     Val( 2p)     0.56553      -0.41338
    47    C    4  px     Ryd( 3p)     0.00179       0.58640
    48    C    4  py     Val( 2p)     0.53224      -0.40130
    49    C    4  py     Ryd( 3p)     0.00402       0.61918
    50    C    4  pz     Val( 2p)     0.62928      -0.39423
    51    C    4  pz     Ryd( 3p)     0.00184       0.47575
    52    C    4  dxy    Ryd( 3d)     0.00071       2.01883
    53    C    4  dxz    Ryd( 3d)     0.00028       1.70808
    54    C    4  dyz    Ryd( 3d)     0.00041       1.93464
    55    C    4  dx2y2  Ryd( 3d)     0.00042       2.06291
    56    C    4  dz2    Ryd( 3d)     0.00060       1.80201

    57    C    5  S      Cor( 1S)     0.99942     -10.56381
    58    C    5  S      Val( 2S)     0.36731      -0.43472
    59    C    5  S      Ryd( 3S)     0.00255       0.35895
    60    C    5  px     Val( 2p)     0.40322      -0.33997
    61    C    5  px     Ryd( 3p)     0.00767       0.36884
    62    C    5  py     Val( 2p)     0.31326      -0.33034
    63    C    5  py     Ryd( 3p)     0.00907       0.43005
    64    C    5  pz     Val( 2p)     0.29028      -0.32148
    65    C    5  pz     Ryd( 3p)     0.00869       0.41219
    66    C    5  dxy    Ryd( 3d)     0.00193       2.01073
    67    C    5  dxz    Ryd( 3d)     0.00189       1.72908
    68    C    5  dyz    Ryd( 3d)     0.00278       1.96232
    69    C    5  dx2y2  Ryd( 3d)     0.00182       1.83214
    70    C    5  dz2    Ryd( 3d)     0.00233       1.91084

    71    F    6  S      Cor( 1S)     0.99994     -24.64166
    72    F    6  S      Val( 2S)     0.91834      -1.46435
    73    F    6  S      Ryd( 3S)     0.00048       1.58109
    74    F    6  px     Val( 2p)     0.96765      -0.62082
    75    F    6  px     Ryd( 3p)     0.00034       1.17542
    76    F    6  py     Val( 2p)     0.93248      -0.62527
    77    F    6  py     Ryd( 3p)     0.00018       1.18643
    78    F    6  pz     Val( 2p)     0.85120      -0.64270
    79    F    6  pz     Ryd( 3p)     0.00013       1.13374
    80    F    6  dxy    Ryd( 3d)     0.00012       2.89486
    81    F    6  dxz    Ryd( 3d)     0.00040       2.97515
    82    F    6  dyz    Ryd( 3d)     0.00052       3.14913
    83    F    6  dx2y2  Ryd( 3d)     0.00013       2.90046
    84    F    6  dz2    Ryd( 3d)     0.00060       3.14296

    85    F    7  S      Cor( 1S)     0.99995     -24.66279
    86    F    7  S      Val( 2S)     0.92293      -1.48104
    87    F    7  S      Ryd( 3S)     0.00049       1.75617
    88    F    7  px     Val( 2p)     0.96661      -0.63785
    89    F    7  px     Ryd( 3p)     0.00028       1.19643
    90    F    7  py     Val( 2p)     0.89429      -0.64752
    91    F    7  py     Ryd( 3p)     0.00014       1.16441
    92    F    7  pz     Val( 2p)     0.90058      -0.64654
    93    F    7  pz     Ryd( 3p)     0.00010       1.10877
    94    F    7  dxy    Ryd( 3d)     0.00022       2.91347
    95    F    7  dxz    Ryd( 3d)     0.00023       2.91408
    96    F    7  dyz    Ryd( 3d)     0.00050       3.16428
    97    F    7  dx2y2  Ryd( 3d)     0.00026       2.95228
    98    F    7  dz2    Ryd( 3d)     0.00034       2.95767

    99    F    8  S      Cor( 1S)     0.99994     -24.65226
   100    F    8  S      Val( 2S)     0.91754      -1.47290
   101    F    8  S      Ryd( 3S)     0.00045       1.54048
   102    F    8  px     Val( 2p)     0.88080      -0.64651
   103    F    8  px     Ryd( 3p)     0.00027       1.17115
   104    F    8  py     Val( 2p)     0.90937      -0.64212
   105    F    8  py     Ryd( 3p)     0.00015       1.15783
   106    F    8  pz     Val( 2p)     0.96249      -0.62748
   107    F    8  pz     Ryd( 3p)     0.00014       1.15227
   108    F    8  dxy    Ryd( 3d)     0.00055       3.21684
   109    F    8  dxz    Ryd( 3d)     0.00034       2.92398
   110    F    8  dyz    Ryd( 3d)     0.00019       2.92045
   111    F    8  dx2y2  Ryd( 3d)     0.00049       2.97265
   112    F    8  dz2    Ryd( 3d)     0.00020       2.99646

   113    C    9  S      Cor( 1S)     0.99953     -10.32147
   114    C    9  S      Val( 2S)     0.51936      -0.45235
   115    C    9  S      Ryd( 3S)     0.00065       0.53244
   116    C    9  px     Val( 2p)     0.63992      -0.30980
   117    C    9  px     Ryd( 3p)     0.00284       0.58268
   118    C    9  py     Val( 2p)     0.48913      -0.32112
   119    C    9  py     Ryd( 3p)     0.00095       0.30549
   120    C    9  pz     Val( 2p)     0.53639      -0.30042
   121    C    9  pz     Ryd( 3p)     0.00207       0.28864
   122    C    9  dxy    Ryd( 3d)     0.00008       1.89151
   123    C    9  dxz    Ryd( 3d)     0.00030       2.20376
   124    C    9  dyz    Ryd( 3d)     0.00051       1.91925
   125    C    9  dx2y2  Ryd( 3d)     0.00040       2.06438
   126    C    9  dz2    Ryd( 3d)     0.00057       2.03392

   127    C   10  S      Cor( 1S)     0.99953     -10.30726
   128    C   10  S      Val( 2S)     0.51385      -0.43691
   129    C   10  S      Ryd( 3S)     0.00069       0.54126
   130    C   10  px     Val( 2p)     0.64024      -0.30243
   131    C   10  px     Ryd( 3p)     0.00304       0.60290
   132    C   10  py     Val( 2p)     0.48289      -0.30295
   133    C   10  py     Ryd( 3p)     0.00135       0.31377
   134    C   10  pz     Val( 2p)     0.53688      -0.29892
   135    C   10  pz     Ryd( 3p)     0.00190       0.29819
   136    C   10  dxy    Ryd( 3d)     0.00007       1.99223
   137    C   10  dxz    Ryd( 3d)     0.00026       2.12802
   138    C   10  dyz    Ryd( 3d)     0.00046       1.86887
   139    C   10  dx2y2  Ryd( 3d)     0.00046       2.10794
   140    C   10  dz2    Ryd( 3d)     0.00056       2.07901

   141    H   11  S      Val( 1S)     0.22838      -0.11847
   142    H   11  S      Ryd( 2S)     0.00124       0.23314
   143    H   11  px     Ryd( 2p)     0.00109       2.14195
   144    H   11  py     Ryd( 2p)     0.00064       1.57651
   145    H   11  pz     Ryd( 2p)     0.00066       1.54903

   146    H   12  S      Val( 1S)     0.36711      -0.11624
   147    H   12  S      Ryd( 2S)     0.00065       0.16020
   148    H   12  px     Ryd( 2p)     0.00030       2.03701
   149    H   12  py     Ryd( 2p)     0.00010       1.51290
   150    H   12  pz     Ryd( 2p)     0.00015       1.75447

   151    H   13  S      Val( 1S)     0.35895      -0.10625
   152    H   13  S      Ryd( 2S)     0.00087       0.16184
   153    H   13  px     Ryd( 2p)     0.00029       1.99377
   154    H   13  py     Ryd( 2p)     0.00011       1.55240
   155    H   13  pz     Ryd( 2p)     0.00015       1.77066

   156    H   14  S      Val( 1S)     0.36766      -0.11048
   157    H   14  S      Ryd( 2S)     0.00074       0.17278
   158    H   14  px     Ryd( 2p)     0.00030       2.05046
   159    H   14  py     Ryd( 2p)     0.00011       1.56525
   160    H   14  pz     Ryd( 2p)     0.00014       1.70926

   161    H   15  S      Val( 1S)     0.35929      -0.09865
   162    H   15  S      Ryd( 2S)     0.00082       0.17119
   163    H   15  px     Ryd( 2p)     0.00028       1.99982
   164    H   15  py     Ryd( 2p)     0.00015       1.64221
   165    H   15  pz     Ryd( 2p)     0.00012       1.70603


 Summary of Natural Population Analysis:                  
                                                          
                                       Natural Population 
                Natural  -----------------------------------------------
    Atom  No    Charge         Core      Valence    Rydberg      Total
 -----------------------------------------------------------------------
      O    1   -0.43152      0.99986     3.42581    0.00585     4.43152
      C    2    0.46631      0.99958     1.50894    0.02517     2.53369
      O    3   -0.32046      0.99984     3.31550    0.00513     4.32046
      C    4   -0.20460      0.99935     2.19261    0.01264     3.20460
      C    5    0.58776      0.99942     1.37407    0.03874     2.41224
      F    6   -0.17249      0.99994     3.66966    0.00288     4.67249
      F    7   -0.18692      0.99995     3.68441    0.00257     4.68692
      F    8   -0.17293      0.99994     3.67019    0.00279     4.67293
      C    9   -0.19268      0.99953     2.18480    0.00835     3.19268
      C   10   -0.18217      0.99953     2.17385    0.00879     3.18217
      H   11    0.26799      0.00000     0.22838    0.00363     0.23201
      H   12    0.13170      0.00000     0.36711    0.00119     0.36830
      H   13    0.13962      0.00000     0.35895    0.00143     0.36038
      H   14    0.13105      0.00000     0.36766    0.00128     0.36895
      H   15    0.13935      0.00000     0.35929    0.00136     0.36065
 =======================================================================
   * Total *   -0.00000      9.99695    28.88123    0.12182    39.00000

                                 Natural Population      
 --------------------------------------------------------
   Core                       9.99695 ( 99.9695% of  10)
   Valence                   28.88123 ( 99.5904% of  29)
   Natural Minimal Basis     38.87818 ( 99.6876% of  39)
   Natural Rydberg Basis      0.12182 (  0.3124% of  39)
 --------------------------------------------------------

    Atom  No          Natural Electron Configuration
 ----------------------------------------------------------------------------
      O    1      [core]2S( 0.86)2p( 2.56)
      C    2      [core]2S( 0.37)2p( 1.14)3p( 0.01)3d( 0.01)
      O    3      [core]2S( 0.83)2p( 2.48)
      C    4      [core]2S( 0.47)2p( 1.73)3p( 0.01)
      C    5      [core]2S( 0.37)2p( 1.01)3p( 0.03)3d( 0.01)
      F    6      [core]2S( 0.92)2p( 2.75)
      F    7      [core]2S( 0.92)2p( 2.76)
      F    8      [core]2S( 0.92)2p( 2.75)
      C    9      [core]2S( 0.52)2p( 1.67)3p( 0.01)
      C   10      [core]2S( 0.51)2p( 1.66)3p( 0.01)
      H   11            1S( 0.23)
      H   12            1S( 0.37)
      H   13            1S( 0.36)
      H   14            1S( 0.37)
      H   15            1S( 0.36)


 NATURAL BOND ORBITAL ANALYSIS, alpha spin orbitals:

                       Occupancies       Lewis Structure    Low   High
           Occ.    -------------------  -----------------   occ   occ
  Cycle   Thresh.   Lewis   Non-Lewis     CR  BD  3C  LP    (L)   (NL)   Dev
 =============================================================================
   1(1)    0.90    38.38228   0.61772     10  16   0  13     1      1    0.03
   2(2)    0.90    38.38228   0.61772     10  16   0  13     1      1    0.03
   3(1)    0.80    38.19724   0.80276     10  15   0  14     0      1    0.03
 -----------------------------------------------------------------------------

 Structure accepted: No low occupancy Lewis orbitals

 --------------------------------------------------------
   Core                      9.99696 ( 99.970% of  10)
   Valence Lewis            28.20028 ( 97.242% of  29)
  ==================       ============================
   Total Lewis              38.19724 ( 97.942% of  39)
  -----------------------------------------------------
   Valence non-Lewis         0.71078 (  1.823% of  39)
   Rydberg non-Lewis         0.09199 (  0.236% of  39)
  ==================       ============================
   Total non-Lewis           0.80276 (  2.058% of  39)
 --------------------------------------------------------


       (Occupancy)   Bond orbital/ Coefficients/ Hybrids
 ---------------------------------------------------------------------------------
     1. (0.99732) BD ( 1) O   1 - C   2  
                ( 67.67%)   0.8226* O   1 s( 41.16%)p 1.43( 58.75%)d 0.00(  0.09%)
                                           -0.0001  0.6411 -0.0225  0.6765 -0.0160
                                           -0.2903  0.0086 -0.2127  0.0054 -0.0144
                                           -0.0122  0.0083  0.0166 -0.0144
                ( 32.33%)   0.5686* C   2 s( 31.57%)p 2.16( 68.13%)d 0.01(  0.30%)
                                           -0.0001  0.5605 -0.0401 -0.7476 -0.0524
                                            0.2705 -0.0087  0.2150  0.0124 -0.0299
                                           -0.0224  0.0091  0.0317 -0.0224
     2. (0.99799) BD ( 1) C   2 - O   3  
                ( 32.13%)   0.5668* C   2 s( 28.24%)p 2.53( 71.45%)d 0.01(  0.31%)
                                           -0.0001  0.5312 -0.0151  0.0454 -0.0274
                                           -0.8164 -0.0385 -0.2089 -0.0039 -0.0113
                                           -0.0024  0.0245 -0.0437 -0.0214
                ( 67.87%)   0.8239* O   3 s( 34.15%)p 1.93( 65.76%)d 0.00(  0.08%)
                                           -0.0000  0.5844  0.0002 -0.0896 -0.0084
                                            0.7777  0.0043  0.2114  0.0040  0.0048
                                           -0.0000  0.0097 -0.0231 -0.0137
     3. (0.99109) BD ( 1) C   2 - C   4  
                ( 47.21%)   0.6871* C   2 s( 39.76%)p 1.51( 60.17%)d 0.00(  0.06%)
                                            0.0003  0.6300  0.0277  0.6302 -0.0284
                                            0.4507 -0.0133 -0.0206  0.0055  0.0199
                                           -0.0008 -0.0011  0.0092 -0.0122
                ( 52.79%)   0.7266* C   4 s( 27.31%)p 2.66( 72.62%)d 0.00(  0.06%)
                                           -0.0002  0.5226  0.0056 -0.6694  0.0031
                                           -0.5241 -0.0097  0.0573  0.0025  0.0200
                                           -0.0035 -0.0036  0.0065 -0.0133
     4. (0.99150) BD ( 1) O   3 - H  11  
                ( 77.80%)   0.8821* O   3 s( 25.65%)p 2.90( 74.27%)d 0.00(  0.08%)
                                            0.0003  0.5064  0.0075  0.7662  0.0118
                                           -0.1994 -0.0285 -0.3388 -0.0116  0.0069
                                           -0.0134 -0.0031  0.0207 -0.0107
                ( 22.20%)   0.4711* H  11 s( 99.42%)p 0.01(  0.58%)
                                            0.9970 -0.0135 -0.0652  0.0261  0.0290
     5. (0.99170) BD ( 1) C   4 - C   5  
                ( 54.37%)   0.7373* C   4 s( 29.71%)p 2.36( 70.25%)d 0.00(  0.04%)
                                           -0.0000  0.5450  0.0129  0.7382 -0.0009
                                           -0.3936 -0.0093  0.0510  0.0035 -0.0122
                                            0.0002 -0.0025  0.0091 -0.0125
                ( 45.63%)   0.6755* C   5 s( 35.62%)p 1.81( 64.31%)d 0.00(  0.07%)
                                            0.0003  0.5966  0.0155 -0.7234  0.0153
                                            0.3389 -0.0010 -0.0689  0.0019 -0.0159
                                            0.0050 -0.0039  0.0161 -0.0140
     6. (0.94674) BD ( 1) C   4 - C   9  
                ( 56.70%)   0.7530* C   4 s( 21.19%)p 3.72( 78.77%)d 0.00(  0.03%)
                                           -0.0003  0.4601 -0.0150 -0.0516  0.0026
                                            0.4407 -0.0228 -0.7682 -0.0105 -0.0024
                                            0.0046 -0.0148 -0.0091  0.0042
                ( 43.30%)   0.6580* C   9 s( 20.05%)p 3.98( 79.85%)d 0.00(  0.10%)
                                            0.0008  0.4478  0.0037  0.1022  0.0010
                                           -0.8607 -0.0113  0.2160 -0.0208 -0.0042
                                            0.0028 -0.0228 -0.0197 -0.0046
     7. (0.95491) BD ( 1) C   4 - C  10  
                ( 56.82%)   0.7538* C   4 s( 21.71%)p 3.60( 78.26%)d 0.00(  0.04%)
                                           -0.0002  0.4658 -0.0117 -0.0613  0.0026
                                            0.6123 -0.0238  0.6350  0.0125 -0.0034
                                           -0.0049  0.0115 -0.0137 -0.0016
                ( 43.18%)   0.6571* C  10 s( 20.30%)p 3.92( 79.60%)d 0.00(  0.09%)
                                            0.0007  0.4506  0.0044  0.1016  0.0025
                                           -0.8859 -0.0046 -0.0173  0.0232 -0.0034
                                           -0.0016  0.0162 -0.0230 -0.0116
     8. (0.99696) BD ( 1) C   5 - F   6  
                ( 26.68%)   0.5165* C   5 s( 21.70%)p 3.58( 77.76%)d 0.03(  0.54%)
                                           -0.0001  0.4657 -0.0089  0.1233  0.0255
                                           -0.3987 -0.0242  0.7750  0.0389 -0.0067
                                            0.0122 -0.0532 -0.0109  0.0479
                ( 73.32%)   0.8563* F   6 s( 29.95%)p 2.34( 69.96%)d 0.00(  0.09%)
                                           -0.0000  0.5473  0.0009  0.1119 -0.0016
                                           -0.3795 -0.0030  0.7369  0.0069 -0.0031
                                            0.0065 -0.0201 -0.0045  0.0196
     9. (0.99680) BD ( 1) C   5 - F   7  
                ( 25.81%)   0.5080* C   5 s( 20.16%)p 3.93( 79.33%)d 0.02(  0.50%)
                                           -0.0000  0.4490 -0.0024  0.1327  0.0272
                                           -0.6307 -0.0269 -0.6131 -0.0240 -0.0100
                                           -0.0086  0.0616 -0.0287  0.0151
                ( 74.19%)   0.8613* F   7 s( 29.02%)p 2.44( 70.90%)d 0.00(  0.08%)
                                           -0.0000  0.5386 -0.0068  0.1157 -0.0016
                                           -0.5950 -0.0028 -0.5844 -0.0039 -0.0057
                                           -0.0064  0.0244 -0.0112  0.0064
    10. (0.99712) BD ( 1) C   5 - F   8  
                ( 26.66%)   0.5163* C   5 s( 22.21%)p 3.48( 77.26%)d 0.02(  0.53%)
                                           -0.0000  0.4711 -0.0122  0.6633  0.0446
                                            0.5668  0.0083 -0.0959 -0.0037  0.0609
                                           -0.0115 -0.0110  0.0073 -0.0364
                ( 73.34%)   0.8564* F   8 s( 30.22%)p 2.31( 69.70%)d 0.00(  0.09%)
                                           -0.0000  0.5497  0.0007  0.6392  0.0041
                                            0.5289  0.0060 -0.0926 -0.0016  0.0245
                                           -0.0041 -0.0034  0.0052 -0.0143
    11. (0.98133) BD ( 1) C   9 - C  10  
                ( 50.55%)   0.7110* C   9 s( 23.30%)p 3.29( 76.62%)d 0.00(  0.08%)
                                            0.0002  0.4827  0.0038 -0.0438 -0.0013
                                            0.4357  0.0216  0.7576 -0.0089  0.0006
                                           -0.0005  0.0046  0.0014  0.0273
                ( 49.45%)   0.7032* C  10 s( 22.85%)p 3.37( 77.06%)d 0.00(  0.08%)
                                            0.0002  0.4780  0.0065 -0.0407 -0.0011
                                            0.2544  0.0247 -0.8389  0.0001  0.0007
                                            0.0003  0.0069  0.0020  0.0281
    12. (0.99154) BD ( 1) C   9 - H  12  
                ( 63.31%)   0.7957* C   9 s( 28.00%)p 2.57( 71.97%)d 0.00(  0.03%)
                                           -0.0002  0.5291 -0.0043 -0.7276  0.0238
                                            0.0818  0.0186 -0.4268 -0.0220  0.0038
                                            0.0090  0.0015  0.0132 -0.0060
                ( 36.69%)   0.6057* H  12 s( 99.90%)p 0.00(  0.10%)
                                            0.9995 -0.0026  0.0254 -0.0078  0.0179
    13. (0.99008) BD ( 1) C   9 - H  13  
                ( 64.08%)   0.8005* C   9 s( 28.47%)p 2.51( 71.51%)d 0.00(  0.03%)
                                           -0.0002  0.5335 -0.0036  0.6758 -0.0263
                                            0.2466  0.0113 -0.4431 -0.0185  0.0034
                                           -0.0095 -0.0010  0.0123 -0.0057
                ( 35.92%)   0.5994* H  13 s( 99.89%)p 0.00(  0.11%)
                                            0.9995 -0.0028 -0.0245 -0.0109  0.0185
    14. (0.99026) BD ( 1) C  10 - H  14  
                ( 63.23%)   0.7952* C  10 s( 27.78%)p 2.60( 72.19%)d 0.00(  0.03%)
                                           -0.0002  0.5270 -0.0059 -0.7329  0.0254
                                            0.1765  0.0246  0.3899  0.0194  0.0019
                                           -0.0086 -0.0008  0.0144 -0.0061
                ( 36.77%)   0.6064* H  14 s( 99.90%)p 0.00(  0.10%)
                                            0.9995 -0.0016  0.0250 -0.0109 -0.0161
    15. (0.99000) BD ( 1) C  10 - H  15  
                ( 64.05%)   0.8003* C  10 s( 28.89%)p 2.46( 71.08%)d 0.00(  0.03%)
                                           -0.0002  0.5375 -0.0034  0.6702 -0.0285
                                            0.3428  0.0145  0.3779  0.0157  0.0050
                                            0.0077  0.0014  0.0122 -0.0059
                ( 35.95%)   0.5996* H  15 s( 99.90%)p 0.00(  0.10%)
                                            0.9995 -0.0029 -0.0238 -0.0159 -0.0151
    16. (0.99986) CR ( 1) O   1           s(100.00%)p 0.00(  0.00%)
                                            1.0000 -0.0003 -0.0000  0.0003 -0.0000
                                           -0.0002 -0.0000 -0.0001  0.0000 -0.0000
                                           -0.0000 -0.0000  0.0000 -0.0000
    17. (0.99959) CR ( 1) C   2           s(100.00%)p 0.00(  0.00%)
                                            1.0000 -0.0001 -0.0000 -0.0002  0.0000
                                           -0.0002 -0.0000 -0.0000 -0.0000 -0.0000
                                           -0.0000  0.0000 -0.0000 -0.0000
    18. (0.99984) CR ( 1) O   3           s(100.00%)p 0.00(  0.00%)
                                            1.0000 -0.0002 -0.0000 -0.0001 -0.0000
                                            0.0001  0.0000  0.0002  0.0000  0.0000
                                            0.0000  0.0000 -0.0000  0.0000
    19. (0.99934) CR ( 1) C   4           s(100.00%)p 0.00(  0.00%)
                                            1.0000  0.0003 -0.0000 -0.0001  0.0000
                                            0.0002 -0.0000 -0.0001  0.0000  0.0000
                                           -0.0000 -0.0000 -0.0000 -0.0000
    20. (0.99943) CR ( 1) C   5           s(100.00%)p 0.00(  0.00%)
                                            1.0000 -0.0001 -0.0000  0.0002  0.0000
                                           -0.0001 -0.0000  0.0000  0.0000  0.0000
                                           -0.0000  0.0000 -0.0000  0.0000
    21. (0.99994) CR ( 1) F   6           s(100.00%)p 0.00(  0.00%)
                                            1.0000 -0.0002  0.0000 -0.0000  0.0000
                                           -0.0001 -0.0000  0.0001  0.0000  0.0000
                                           -0.0000 -0.0000 -0.0000  0.0000
    22. (0.99995) CR ( 1) F   7           s(100.00%)
                                            1.0000 -0.0002 -0.0000  0.0000  0.0000
                                           -0.0001 -0.0000 -0.0001 -0.0000 -0.0000
                                           -0.0000  0.0000 -0.0000  0.0000
    23. (0.99994) CR ( 1) F   8           s(100.00%)p 0.00(  0.00%)
                                            1.0000 -0.0002  0.0000  0.0001  0.0000
                                            0.0001  0.0000 -0.0000 -0.0000  0.0000
                                           -0.0000 -0.0000 -0.0000 -0.0000
    24. (0.99954) CR ( 1) C   9           s(100.00%)p 0.00(  0.00%)
                                            1.0000 -0.0002 -0.0000 -0.0001 -0.0000
                                            0.0007  0.0000 -0.0005  0.0000  0.0000
                                           -0.0000  0.0000  0.0000 -0.0000
    25. (0.99954) CR ( 1) C  10           s(100.00%)p 0.00(  0.00%)
                                            1.0000 -0.0002 -0.0000 -0.0001 -0.0000
                                            0.0007  0.0000  0.0004 -0.0000  0.0000
                                            0.0000 -0.0000  0.0000 -0.0000
    26. (0.99091) LP ( 1) O   1           s( 58.82%)p 0.70( 41.15%)d 0.00(  0.04%)
                                            0.0005  0.7668  0.0109 -0.5812  0.0060
                                            0.2139 -0.0001  0.1671 -0.0016  0.0133
                                            0.0081  0.0017 -0.0110  0.0020
    27. (0.94931) LP ( 2) O   1           s(  0.07%)p99.99( 99.83%)d 1.52(  0.10%)
                                            0.0001  0.0262  0.0016  0.4180  0.0009
                                            0.8850  0.0067  0.2008  0.0000  0.0210
                                            0.0018 -0.0100  0.0221 -0.0038
    28. (0.81097) LP ( 3) O   1           s(  0.00%)p 1.00( 99.84%)d 0.00(  0.15%)
                                           -0.0001  0.0032 -0.0014  0.1671 -0.0007
                                           -0.2925 -0.0035  0.9407  0.0058 -0.0124
                                            0.0315 -0.0094  0.0021 -0.0173
    29. (0.35228) LP*( 1) C   2           s(  0.00%)p 1.00( 99.90%)d 0.00(  0.10%)
                                            0.0000 -0.0033  0.0037 -0.1933  0.0044
                                            0.2311 -0.0078 -0.9529  0.0069 -0.0068
                                            0.0288  0.0049  0.0059 -0.0077
    30. (0.98544) LP ( 1) O   3           s( 39.99%)p 1.50( 59.95%)d 0.00(  0.06%)
                                            0.0001  0.6324 -0.0022 -0.5518  0.0089
                                           -0.5428  0.0034  0.0163 -0.0012 -0.0219
                                           -0.0013  0.0027  0.0010  0.0091
    31. (0.87157) LP ( 2) O   3           s(  0.17%)p99.99( 99.73%)d 0.58(  0.10%)
                                           -0.0001  0.0413 -0.0007  0.3142 -0.0042
                                           -0.2439  0.0007  0.9160 -0.0101  0.0040
                                            0.0146  0.0250  0.0118  0.0017
    32. (0.99286) LP ( 1) F   6           s( 69.94%)p 0.43( 30.05%)d 0.00(  0.01%)
                                            0.0003  0.8363 -0.0019 -0.0420 -0.0021
                                            0.2325  0.0021 -0.4946 -0.0043  0.0008
                                           -0.0014  0.0048  0.0011 -0.0052
    33. (0.97264) LP ( 2) F   6           s(  0.09%)p99.99( 99.86%)d 0.50(  0.05%)
                                           -0.0000  0.0307 -0.0008 -0.9130  0.0033
                                            0.3021 -0.0007  0.2714 -0.0007  0.0099
                                           -0.0163  0.0028 -0.0006  0.0102
    34. (0.96177) LP ( 3) F   6           s(  0.00%)p 1.00( 99.95%)d 0.00(  0.05%)
                                            0.0000  0.0048  0.0007  0.3894 -0.0010
                                            0.8426 -0.0025  0.3712 -0.0015  0.0001
                                            0.0092  0.0125  0.0105  0.0125
    35. (0.99212) LP ( 1) F   7           s( 69.72%)p 0.43( 30.28%)d 0.00(  0.01%)
                                            0.0002  0.8350  0.0013 -0.1975 -0.0033
                                            0.3337  0.0048  0.3903  0.0052  0.0040
                                            0.0037 -0.0045  0.0010 -0.0021
    36. (0.97592) LP ( 2) F   7           s(  0.19%)p99.99( 99.77%)d 0.20(  0.04%)
                                            0.0000  0.0432  0.0036  0.6589 -0.0035
                                           -0.4343 -0.0014  0.6123  0.0005 -0.0109
                                           -0.0057 -0.0022 -0.0019 -0.0151
    37. (0.96320) LP ( 3) F   7           s(  1.07%)p92.33( 98.89%)d 0.04(  0.04%)
                                            0.0000  0.1035  0.0024  0.7162 -0.0054
                                            0.5877 -0.0020 -0.3612  0.0001 -0.0052
                                           -0.0123 -0.0026  0.0123  0.0074
    38. (0.99281) LP ( 1) F   8           s( 69.70%)p 0.43( 30.29%)d 0.00(  0.01%)
                                            0.0003  0.8349 -0.0018 -0.4006 -0.0045
                                           -0.3714 -0.0021  0.0667  0.0003 -0.0064
                                            0.0011  0.0008 -0.0011  0.0033
    39. (0.97123) LP ( 2) F   8           s(  0.07%)p99.99( 99.88%)d 0.70(  0.05%)
                                           -0.0001  0.0260 -0.0019 -0.6478  0.0021
                                            0.7064 -0.0029 -0.2832  0.0003  0.0042
                                           -0.0035 -0.0051 -0.0205  0.0015
    40. (0.96418) LP ( 3) F   8           s(  0.00%)p 1.00( 99.95%)d 0.00(  0.05%)
                                           -0.0000  0.0027 -0.0001 -0.1025  0.0004
                                            0.2875 -0.0013  0.9520 -0.0021  0.0040
                                            0.0177  0.0116 -0.0058 -0.0037
    41. (0.00110) RY*( 1) O   1           s(  0.32%)p99.99( 96.59%)d 9.51(  3.09%)
                                           -0.0000 -0.0022  0.0569  0.0013  0.4050
                                           -0.0017  0.8789  0.0017  0.1715 -0.1169
                                           -0.0041  0.0488 -0.1185  0.0275
    42. (0.00041) RY*( 2) O   1           s(  2.78%)p33.43( 92.97%)d 1.53(  4.25%)
                                            0.0000  0.0011  0.1668  0.0025 -0.1354
                                           -0.0038  0.2380 -0.0028 -0.9245 -0.0607
                                            0.1185 -0.1137  0.0296 -0.1049
    43. (0.00024) RY*( 3) O   1           s( 92.01%)p 0.03(  3.18%)d 0.05(  4.81%)
                                            0.0000  0.0059  0.9592  0.0149  0.0122
                                           -0.0067 -0.1001 -0.0034  0.1460 -0.1508
                                           -0.0980  0.0010  0.1254  0.0065
    44. (0.00005) RY*( 4) O   1           s(  0.01%)p 1.00( 98.37%)d 0.02(  1.62%)
    45. (0.00001) RY*( 5) O   1           s(  2.77%)p 0.56(  1.57%)d34.49( 95.66%)
    46. (0.00000) RY*( 6) O   1           s(  0.57%)p 4.45(  2.53%)d99.99( 96.90%)
    47. (0.00001) RY*( 7) O   1           s(  0.03%)p68.70(  2.32%)d99.99( 97.65%)
    48. (0.00001) RY*( 8) O   1           s(  1.45%)p 1.19(  1.71%)d67.01( 96.84%)
    49. (0.00000) RY*( 9) O   1           s(  0.02%)p71.21(  1.19%)d99.99( 98.79%)
    50. (0.00787) RY*( 1) C   2           s(  9.71%)p 9.20( 89.33%)d 0.10(  0.96%)
                                           -0.0000  0.0450  0.3083 -0.0349  0.8408
                                            0.0133 -0.3940  0.0175 -0.1714  0.0063
                                            0.0246  0.0384 -0.0841  0.0212
    51. (0.00394) RY*( 2) C   2           s(  2.17%)p28.82( 62.55%)d16.26( 35.28%)
                                            0.0000  0.0552  0.1366 -0.0246  0.3070
                                           -0.0374  0.7252 -0.0103 -0.0562  0.4852
                                            0.0385 -0.1938  0.2797  0.0083
    52. (0.00260) RY*( 3) C   2           s(  2.17%)p 6.45( 14.01%)d38.60( 83.82%)
                                           -0.0000  0.0088  0.1471 -0.0015  0.0053
                                            0.0091  0.2649  0.0126 -0.2639 -0.4779
                                            0.3707 -0.4408 -0.3329 -0.4090
    53. (0.00240) RY*( 4) C   2           s(  0.08%)p99.99( 24.72%)d99.99( 75.20%)
                                           -0.0000  0.0176  0.0211  0.0008  0.1463
                                            0.0265  0.4738 -0.0056  0.0245 -0.2816
                                           -0.2726  0.5130 -0.5203  0.2541
    54. (0.00164) RY*( 5) C   2           s(  0.44%)p99.99( 52.73%)d99.99( 46.83%)
                                            0.0000 -0.0035  0.0663  0.0030 -0.1450
                                           -0.0017 -0.0280 -0.0259 -0.7105 -0.0819
                                           -0.6057 -0.2327  0.1157  0.1647
    55. (0.00122) RY*( 6) C   2           s( 36.28%)p 0.44( 16.03%)d 1.31( 47.68%)
                                            0.0000 -0.0092  0.6023 -0.0510 -0.3601
                                            0.0123 -0.1223  0.0117 -0.1131  0.4969
                                            0.1344  0.0491 -0.4532  0.0636
    56. (0.00071) RY*( 7) C   2           s( 47.91%)p 0.14(  6.84%)d 0.94( 45.25%)
                                            0.0000 -0.0044  0.6921 -0.0010 -0.1290
                                           -0.0332  0.0751  0.0005  0.2122 -0.4240
                                           -0.0406  0.1549  0.4948  0.0470
    57. (0.00011) RY*( 8) C   2           s(  1.30%)p26.14( 34.00%)d49.74( 64.70%)
                                            0.0000  0.0051  0.1139 -0.0071  0.0747
                                           -0.0030 -0.0313 -0.0137  0.5772 -0.0130
                                           -0.4892 -0.5813 -0.2575  0.0567
    58. (0.00002) RY*( 9) C   2           s(  0.37%)p 0.36(  0.13%)d99.99( 99.50%)
    59. (0.00064) RY*( 1) O   3           s(  1.62%)p59.48( 96.44%)d 1.19(  1.93%)
                                            0.0000 -0.0029  0.1273 -0.0005  0.9352
                                            0.0087  0.2759  0.0050 -0.1170  0.1290
                                            0.0410 -0.0146 -0.0273  0.0072
    60. (0.00036) RY*( 2) O   3           s( 88.74%)p 0.03(  2.68%)d 0.10(  8.58%)
                                            0.0000 -0.0014  0.9420 -0.0062 -0.0903
                                            0.0063  0.0219  0.0049  0.1344 -0.1305
                                           -0.0818 -0.0248  0.2399  0.0627
    61. (0.00027) RY*( 3) O   3           s(  1.08%)p87.03( 93.89%)d 4.66(  5.03%)
                                           -0.0000  0.0007  0.1039 -0.0025 -0.2164
                                            0.0022  0.3094 -0.0069 -0.8924 -0.0498
                                            0.1128 -0.1528  0.0063 -0.1081
    62. (0.00004) RY*( 4) O   3           s(  0.07%)p99.99( 94.13%)d85.06(  5.80%)
    63. (0.00001) RY*( 5) O   3           s(  1.60%)p 1.54(  2.45%)d60.10( 95.95%)
    64. (0.00000) RY*( 6) O   3           s(  0.44%)p 4.05(  1.79%)d99.99( 97.77%)
    65. (0.00001) RY*( 7) O   3           s(  0.23%)p12.73(  2.91%)d99.99( 96.86%)
    66. (0.00001) RY*( 8) O   3           s(  6.00%)p 0.78(  4.65%)d14.90( 89.35%)
    67. (0.00000) RY*( 9) O   3           s(  0.26%)p 5.13(  1.34%)d99.99( 98.40%)
    68. (0.00434) RY*( 1) C   4           s( 19.51%)p 3.86( 75.35%)d 0.26(  5.15%)
                                            0.0000  0.0249  0.4410 -0.0061 -0.2827
                                            0.0236  0.8179 -0.0045  0.0634 -0.0211
                                           -0.0060 -0.0623 -0.0973 -0.1940
    69. (0.00248) RY*( 2) C   4           s( 62.42%)p 0.49( 30.45%)d 0.11(  7.13%)
                                           -0.0000 -0.0133  0.7900 -0.0047  0.2895
                                            0.0125 -0.3764  0.0012 -0.2808 -0.0477
                                            0.0141 -0.0726 -0.0684 -0.2425
    70. (0.00193) RY*( 3) C   4           s(  6.67%)p13.91( 92.81%)d 0.08(  0.53%)
                                           -0.0000 -0.0126  0.2579 -0.0045 -0.5549
                                            0.0007 -0.3850 -0.0121  0.6868 -0.0531
                                            0.0016 -0.0066  0.0448 -0.0194
    71. (0.00121) RY*( 4) C   4           s(  0.14%)p99.99( 99.51%)d 2.53(  0.35%)
                                            0.0000 -0.0007  0.0373  0.0019  0.7236
                                            0.0024  0.1658 -0.0109  0.6662  0.0294
                                           -0.0016 -0.0287 -0.0270 -0.0331
    72. (0.00045) RY*( 5) C   4           s(  0.05%)p 9.16(  0.50%)d99.99( 99.44%)
                                           -0.0000 -0.0040  0.0231  0.0221 -0.0504
                                            0.0070 -0.0434  0.0001  0.0084  0.9757
                                           -0.1097 -0.0923 -0.1355 -0.0598
    73. (0.00025) RY*( 6) C   4           s(  0.27%)p 0.23(  0.06%)d99.99( 99.66%)
                                            0.0000  0.0044  0.0521 -0.0004 -0.0035
                                            0.0006  0.0219  0.0108 -0.0025  0.1086
                                            0.9517 -0.1820  0.0461  0.2095
    74. (0.00017) RY*( 7) C   4           s(  0.00%)p 1.00(  0.06%)d99.99( 99.94%)
                                            0.0000  0.0011  0.0040  0.0007  0.0083
                                            0.0043  0.0110 -0.0170  0.0113  0.1080
                                            0.2255  0.9070  0.1130 -0.3186
    75. (0.00013) RY*( 8) C   4           s(  0.61%)p 1.06(  0.65%)d99.99( 98.74%)
                                            0.0000  0.0030  0.0782 -0.0015  0.0288
                                            0.0237  0.0664  0.0023 -0.0259  0.1136
                                           -0.0812 -0.1317  0.9739 -0.0454
    76. (0.00013) RY*( 9) C   4           s( 10.39%)p 0.07(  0.72%)d 8.56( 88.89%)
                                            0.0000  0.0152  0.3219 -0.0004  0.0349
                                           -0.0027  0.0745 -0.0036 -0.0195  0.0687
                                           -0.1566  0.3287  0.0313  0.8664
    77. (0.01106) RY*( 1) C   5           s(  0.01%)p 1.00( 92.92%)d 0.08(  7.08%)
                                           -0.0000  0.0047  0.0076  0.0193 -0.4073
                                            0.0447 -0.8067 -0.0231  0.3311 -0.1258
                                            0.0091  0.0451  0.0247  0.2285
    78. (0.00939) RY*( 2) C   5           s(  0.82%)p99.99( 88.28%)d13.34( 10.90%)
                                            0.0000  0.0101  0.0899  0.0066 -0.1403
                                            0.0175 -0.2717  0.0627 -0.8860 -0.0344
                                            0.1013  0.3099 -0.0389 -0.0064
    79. (0.00720) RY*( 3) C   5           s(  3.87%)p21.98( 84.98%)d 2.88( 11.15%)
                                            0.0000  0.0571  0.1882  0.0369 -0.8248
                                           -0.0193  0.4095 -0.0041  0.0041 -0.2036
                                            0.0615 -0.0801  0.1879 -0.1566
    80. (0.00271) RY*( 4) C   5           s( 64.13%)p 0.00(  0.30%)d 0.55( 35.58%)
                                           -0.0000 -0.0057  0.8008 -0.0090 -0.0268
                                           -0.0069 -0.0419 -0.0047  0.0186  0.3958
                                           -0.1777 -0.1695 -0.3691  0.0507
    81. (0.00208) RY*( 5) C   5           s(  2.31%)p 5.07( 11.72%)d37.22( 85.97%)
                                            0.0000  0.0029  0.1519  0.0042  0.0092
                                            0.0183  0.1488  0.0451  0.3043  0.0920
                                            0.4358  0.7986 -0.1533 -0.0113
    82. (0.00183) RY*( 6) C   5           s(  2.30%)p 1.85(  4.25%)d40.71( 93.45%)
                                           -0.0000  0.0023  0.1515  0.0087  0.0480
                                            0.0225  0.1960 -0.0007 -0.0354  0.0054
                                           -0.3430  0.2335  0.4658  0.7385
    83. (0.00152) RY*( 7) C   5           s(  0.94%)p 1.47(  1.38%)d99.99( 97.68%)
                                           -0.0000 -0.0059  0.0965  0.0073  0.0709
                                            0.0041  0.0195 -0.0532 -0.0740  0.0892
                                            0.8016 -0.4060  0.1465  0.3742
    84. (0.00118) RY*( 8) C   5           s(  0.07%)p47.90(  3.34%)d99.99( 96.59%)
                                            0.0000 -0.0052  0.0259 -0.0243 -0.0123
                                           -0.0592 -0.1683  0.0122  0.0269  0.6207
                                            0.0224  0.0540  0.6567 -0.3819
    85. (0.00028) RY*( 9) C   5           s( 25.88%)p 0.55( 14.17%)d 2.32( 59.95%)
                                            0.0000 -0.0108  0.5086  0.0357  0.3495
                                           -0.0024 -0.1238  0.0048  0.0535 -0.6157
                                            0.0575  0.0066  0.3632 -0.2919
    86. (0.00071) RY*( 1) F   6           s( 60.10%)p 0.65( 38.84%)d 0.02(  1.06%)
                                           -0.0000 -0.0014  0.7753 -0.0022 -0.5300
                                            0.0005  0.2648 -0.0014 -0.1934 -0.0025
                                           -0.0028 -0.0566 -0.0118  0.0848
    87. (0.00021) RY*( 2) F   6           s( 17.48%)p 3.80( 66.39%)d 0.92( 16.13%)
                                            0.0000  0.0006  0.4181 -0.0059  0.6426
                                            0.0018 -0.2687 -0.0017 -0.4227 -0.2349
                                            0.2803 -0.1603  0.0298 -0.0321
    88. (0.00014) RY*( 3) F   6           s(  1.04%)p94.15( 97.84%)d 1.08(  1.12%)
                                           -0.0000  0.0007  0.1019  0.0013  0.4558
                                            0.0031  0.8241  0.0005  0.3025  0.0479
                                            0.0392 -0.0796  0.0302 -0.0126
    89. (0.00002) RY*( 4) F   6           s(  0.01%)p 1.00(  1.25%)d79.31( 98.75%)
    90. (0.00002) RY*( 5) F   6           s(  0.03%)p42.02(  1.41%)d99.99( 98.55%)
    91. (0.00000) RY*( 6) F   6           s(  1.94%)p 3.28(  6.38%)d47.17( 91.68%)
    92. (0.00001) RY*( 7) F   6           s( 16.95%)p 4.90( 83.03%)d 0.00(  0.03%)
    93. (0.00000) RY*( 8) F   6           s(  0.05%)p 6.32(  0.29%)d99.99( 99.67%)
    94. (0.00001) RY*( 9) F   6           s(  2.41%)p 1.98(  4.77%)d38.53( 92.82%)
    95. (0.00058) RY*( 1) F   7           s( 73.68%)p 0.35( 25.94%)d 0.01(  0.38%)
                                           -0.0000 -0.0010  0.8584 -0.0038 -0.4304
                                           -0.0040  0.2669 -0.0049 -0.0538 -0.0008
                                            0.0186  0.0581 -0.0063  0.0068
    96. (0.00018) RY*( 2) F   7           s( 18.33%)p 3.54( 64.82%)d 0.92( 16.85%)
                                            0.0000  0.0027  0.4281 -0.0040  0.7585
                                            0.0039 -0.1080 -0.0030  0.2475 -0.3069
                                           -0.1875  0.0910 -0.0263 -0.1736
    97. (0.00011) RY*( 3) F   7           s(  0.43%)p99.99( 95.74%)d 8.98(  3.84%)
                                           -0.0000 -0.0014  0.0653 -0.0066 -0.3783
                                           -0.0010 -0.7032  0.0004  0.5655 -0.1761
                                           -0.0247 -0.0176  0.0050  0.0800
    98. (0.00002) RY*( 4) F   7           s(  4.00%)p22.93( 91.70%)d 1.07(  4.30%)
    99. (0.00003) RY*( 5) F   7           s(  0.01%)p 1.00(  2.21%)d44.34( 97.79%)
   100. (0.00000) RY*( 6) F   7           s(  0.28%)p13.78(  3.85%)d99.99( 95.87%)
   101. (0.00001) RY*( 7) F   7           s(  0.63%)p 1.20(  0.75%)d99.99( 98.62%)
   102. (0.00001) RY*( 8) F   7           s(  0.01%)p99.99(  3.13%)d99.99( 96.85%)
   103. (0.00001) RY*( 9) F   7           s(  2.64%)p 4.55( 12.01%)d32.31( 85.35%)
   104. (0.00062) RY*( 1) F   8           s( 67.22%)p 0.46( 31.22%)d 0.02(  1.57%)
                                            0.0000 -0.0011  0.8199 -0.0033 -0.5544
                                            0.0008  0.0557 -0.0009 -0.0415  0.0903
                                            0.0004 -0.0006  0.0141 -0.0856
   105. (0.00021) RY*( 2) F   8           s( 12.57%)p 5.80( 72.86%)d 1.16( 14.57%)
                                            0.0000  0.0007  0.3545 -0.0058  0.4880
                                            0.0011 -0.6984 -0.0016  0.0509  0.0390
                                            0.0142  0.0524  0.3461 -0.1464
   106. (0.00014) RY*( 3) F   8           s(  0.24%)p99.99( 97.09%)d11.24(  2.67%)
                                           -0.0000  0.0001  0.0487 -0.0011  0.0134
                                            0.0013  0.1225  0.0038  0.9776  0.0198
                                            0.0077 -0.1482  0.0626  0.0187
   107. (0.00003) RY*( 4) F   8           s(  0.24%)p16.55(  4.04%)d99.99( 95.71%)
   108. (0.00001) RY*( 5) F   8           s(  0.88%)p 0.22(  0.19%)d99.99( 98.92%)
   109. (0.00002) RY*( 6) F   8           s( 15.16%)p 5.35( 81.11%)d 0.25(  3.73%)
   110. (0.00000) RY*( 7) F   8           s(  0.01%)p54.91(  0.79%)d99.99( 99.20%)
   111. (0.00001) RY*( 8) F   8           s(  1.55%)p 7.91( 12.24%)d55.72( 86.21%)
   112. (0.00000) RY*( 9) F   8           s(  2.14%)p 0.30(  0.63%)d45.45( 97.23%)
   113. (0.00233) RY*( 1) C   9           s(  1.19%)p77.94( 93.00%)d 4.86(  5.80%)
                                           -0.0000  0.0063  0.1090  0.0359  0.9515
                                            0.0056  0.0048 -0.0031  0.1529 -0.0462
                                            0.2320 -0.0268  0.0254  0.0265
   114. (0.00190) RY*( 2) C   9           s( 10.97%)p 6.89( 75.59%)d 1.23( 13.44%)
                                           -0.0000  0.0283  0.3300 -0.0100 -0.1808
                                           -0.0031 -0.1230 -0.0104  0.8413  0.0374
                                           -0.0255 -0.2887  0.1307  0.1788
   115. (0.00059) RY*( 3) C   9           s( 47.23%)p 1.05( 49.76%)d 0.06(  3.01%)
                                            0.0000  0.0035  0.6872 -0.0063  0.0091
                                            0.0204 -0.6267  0.0006 -0.3229 -0.0088
                                           -0.1159  0.0277 -0.0242 -0.1232
   116. (0.00022) RY*( 4) C   9           s( 31.91%)p 1.57( 49.97%)d 0.57( 18.13%)
                                           -0.0000 -0.0259  0.5643  0.0058 -0.0827
                                           -0.0207  0.6561 -0.0035 -0.2488  0.0950
                                            0.1806 -0.0477  0.3099  0.2033
   117. (0.00011) RY*( 5) C   9           s(  0.01%)p99.99(  4.38%)d99.99( 95.61%)
                                           -0.0000  0.0064  0.0083  0.0035 -0.1477
                                            0.0040 -0.1314  0.0016  0.0685  0.5680
                                            0.7314  0.1976 -0.2133 -0.1177
   118. (0.00005) RY*( 6) C   9           s(  4.04%)p 2.68( 10.82%)d21.06( 85.14%)
   119. (0.00002) RY*( 7) C   9           s(  0.10%)p36.25(  3.62%)d99.99( 96.28%)
   120. (0.00001) RY*( 8) C   9           s(  3.35%)p 1.47(  4.91%)d27.42( 91.74%)
   121. (0.00001) RY*( 9) C   9           s(  1.38%)p 5.81(  8.00%)d65.78( 90.62%)
   122. (0.00237) RY*( 1) C  10           s(  0.25%)p99.99( 94.89%)d19.13(  4.85%)
                                            0.0000 -0.0005  0.0504  0.0394  0.9715
                                            0.0071  0.0597  0.0007  0.0032 -0.0904
                                           -0.2002 -0.0122  0.0118  0.0023
   123. (0.00187) RY*( 2) C  10           s( 11.02%)p 7.02( 77.40%)d 1.05( 11.59%)
                                           -0.0000  0.0299  0.3306 -0.0052  0.0045
                                            0.0003 -0.3368  0.0145 -0.8126  0.0183
                                           -0.0335  0.3291  0.0598  0.0502
   124. (0.00074) RY*( 3) C  10           s( 42.02%)p 1.33( 55.69%)d 0.05(  2.29%)
                                            0.0000  0.0062  0.6482 -0.0067  0.0110
                                            0.0201 -0.5913 -0.0061  0.4546  0.0004
                                            0.0518 -0.1133 -0.0162 -0.0842
   125. (0.00019) RY*( 4) C  10           s( 38.58%)p 1.21( 46.71%)d 0.38( 14.71%)
                                            0.0000 -0.0271  0.6205  0.0039 -0.0875
                                           -0.0177  0.6722  0.0104  0.0845  0.0266
                                           -0.0718  0.1942  0.2934  0.1320
   126. (0.00010) RY*( 5) C  10           s(  0.00%)p 1.00(  2.62%)d37.12( 97.38%)
                                            0.0000 -0.0019  0.0029 -0.0036  0.1514
                                            0.0002  0.0573  0.0015  0.0030 -0.3526
                                            0.9044  0.1652  0.0606 -0.0223
   127. (0.00005) RY*( 6) C  10           s(  2.73%)p 3.57(  9.74%)d32.05( 87.53%)
   128. (0.00002) RY*( 7) C  10           s(  0.08%)p30.72(  2.51%)d99.99( 97.41%)
   129. (0.00002) RY*( 8) C  10           s(  4.43%)p 1.09(  4.81%)d20.50( 90.76%)
   130. (0.00001) RY*( 9) C  10           s(  1.07%)p 5.34(  5.69%)d87.53( 93.25%)
   131. (0.00142) RY*( 1) H  11           s( 89.22%)p 0.12( 10.78%)
                                            0.0346  0.9439  0.1648 -0.1633 -0.2322
   132. (0.00056) RY*( 2) H  11           s(  0.03%)p99.99( 99.97%)
                                            0.0032  0.0177  0.0137 -0.7772  0.6288
   133. (0.00050) RY*( 3) H  11           s(  1.48%)p66.38( 98.52%)
                                            0.0124  0.1212  0.6259  0.4929  0.5920
   134. (0.00003) RY*( 4) H  11           s(  9.84%)p 9.16( 90.16%)
   135. (0.00065) RY*( 1) H  12           s( 99.58%)p 0.00(  0.42%)
                                            0.0040  0.9979 -0.0490 -0.0349 -0.0245
   136. (0.00008) RY*( 2) H  12           s(  0.18%)p99.99( 99.82%)
   137. (0.00006) RY*( 3) H  12           s(  0.18%)p99.99( 99.82%)
   138. (0.00002) RY*( 4) H  12           s(  0.16%)p99.99( 99.84%)
   139. (0.00089) RY*( 1) H  13           s( 98.75%)p 0.01(  1.25%)
                                            0.0042  0.9937  0.0871 -0.0701  0.0006
   140. (0.00008) RY*( 2) H  13           s(  1.00%)p98.68( 99.00%)
   141. (0.00006) RY*( 3) H  13           s(  0.27%)p99.99( 99.73%)
   142. (0.00002) RY*( 4) H  13           s(  0.08%)p99.99( 99.92%)
   143. (0.00074) RY*( 1) H  14           s( 99.41%)p 0.01(  0.59%)
                                            0.0029  0.9970 -0.0558 -0.0440  0.0289
   144. (0.00009) RY*( 2) H  14           s(  0.35%)p99.99( 99.65%)
   145. (0.00006) RY*( 3) H  14           s(  0.22%)p99.99( 99.78%)
   146. (0.00002) RY*( 4) H  14           s(  0.12%)p99.99( 99.88%)
   147. (0.00083) RY*( 1) H  15           s( 98.83%)p 0.01(  1.17%)
                                            0.0044  0.9941  0.0885 -0.0582  0.0207
   148. (0.00007) RY*( 2) H  15           s(  0.73%)p99.99( 99.27%)
   149. (0.00006) RY*( 3) H  15           s(  0.45%)p99.99( 99.55%)
   150. (0.00002) RY*( 4) H  15           s(  0.08%)p99.99( 99.92%)
   151. (0.01159) BD*( 1) O   1 - C   2  
                ( 32.33%)   0.5686* O   1 s( 41.16%)p 1.43( 58.75%)d 0.00(  0.09%)
                                            0.0001 -0.6411  0.0225 -0.6765  0.0160
                                            0.2903 -0.0086  0.2127 -0.0054  0.0144
                                            0.0122 -0.0083 -0.0166  0.0144
                ( 67.67%)  -0.8226* C   2 s( 31.57%)p 2.16( 68.13%)d 0.01(  0.30%)
                                            0.0001 -0.5605  0.0401  0.7476  0.0524
                                           -0.2705  0.0087 -0.2150 -0.0124  0.0299
                                            0.0224 -0.0091 -0.0317  0.0224
   152. (0.03359) BD*( 1) C   2 - O   3  
                ( 67.87%)   0.8239* C   2 s( 28.24%)p 2.53( 71.45%)d 0.01(  0.31%)
                                           -0.0001  0.5312 -0.0151  0.0454 -0.0274
                                           -0.8164 -0.0385 -0.2089 -0.0039 -0.0113
                                           -0.0024  0.0245 -0.0437 -0.0214
                ( 32.13%)  -0.5668* O   3 s( 34.15%)p 1.93( 65.76%)d 0.00(  0.08%)
                                           -0.0000  0.5844  0.0002 -0.0896 -0.0084
                                            0.7777  0.0043  0.2114  0.0040  0.0048
                                           -0.0000  0.0097 -0.0231 -0.0137
   153. (0.03746) BD*( 1) C   2 - C   4  
                ( 52.79%)   0.7266* C   2 s( 39.76%)p 1.51( 60.17%)d 0.00(  0.06%)
                                            0.0003  0.6300  0.0277  0.6302 -0.0284
                                            0.4507 -0.0133 -0.0206  0.0055  0.0199
                                           -0.0008 -0.0011  0.0092 -0.0122
                ( 47.21%)  -0.6871* C   4 s( 27.31%)p 2.66( 72.62%)d 0.00(  0.06%)
                                           -0.0002  0.5226  0.0056 -0.6694  0.0031
                                           -0.5241 -0.0097  0.0573  0.0025  0.0200
                                           -0.0035 -0.0036  0.0065 -0.0133
   154. (0.01210) BD*( 1) O   3 - H  11  
                ( 22.20%)   0.4711* O   3 s( 25.65%)p 2.90( 74.27%)d 0.00(  0.08%)
                                           -0.0003 -0.5064 -0.0075 -0.7662 -0.0118
                                            0.1994  0.0285  0.3388  0.0116 -0.0069
                                            0.0134  0.0031 -0.0207  0.0107
                ( 77.80%)  -0.8821* H  11 s( 99.42%)p 0.01(  0.58%)
                                           -0.9970  0.0135  0.0652 -0.0261 -0.0290
   155. (0.03654) BD*( 1) C   4 - C   5  
                ( 45.63%)   0.6755* C   4 s( 29.71%)p 2.36( 70.25%)d 0.00(  0.04%)
                                            0.0000 -0.5450 -0.0129 -0.7382  0.0009
                                            0.3936  0.0093 -0.0510 -0.0035  0.0122
                                           -0.0002  0.0025 -0.0091  0.0125
                ( 54.37%)  -0.7373* C   5 s( 35.62%)p 1.81( 64.31%)d 0.00(  0.07%)
                                           -0.0003 -0.5966 -0.0155  0.7234 -0.0153
                                           -0.3389  0.0010  0.0689 -0.0019  0.0159
                                           -0.0050  0.0039 -0.0161  0.0140
   156. (0.02145) BD*( 1) C   4 - C   9  
                ( 43.30%)   0.6580* C   4 s( 21.19%)p 3.72( 78.77%)d 0.00(  0.03%)
                                            0.0003 -0.4601  0.0150  0.0516 -0.0026
                                           -0.4407  0.0228  0.7682  0.0105  0.0024
                                           -0.0046  0.0148  0.0091 -0.0042
                ( 56.70%)  -0.7530* C   9 s( 20.05%)p 3.98( 79.85%)d 0.00(  0.10%)
                                           -0.0008 -0.4478 -0.0037 -0.1022 -0.0010
                                            0.8607  0.0113 -0.2160  0.0208  0.0042
                                           -0.0028  0.0228  0.0197  0.0046
   157. (0.02023) BD*( 1) C   4 - C  10  
                ( 43.18%)   0.6571* C   4 s( 21.71%)p 3.60( 78.26%)d 0.00(  0.04%)
                                            0.0002 -0.4658  0.0117  0.0613 -0.0026
                                           -0.6123  0.0238 -0.6350 -0.0125  0.0034
                                            0.0049 -0.0115  0.0137  0.0016
                ( 56.82%)  -0.7538* C  10 s( 20.30%)p 3.92( 79.60%)d 0.00(  0.09%)
                                           -0.0007 -0.4506 -0.0044 -0.1016 -0.0025
                                            0.8859  0.0046  0.0173 -0.0232  0.0034
                                            0.0016 -0.0162  0.0230  0.0116
   158. (0.04927) BD*( 1) C   5 - F   6  
                ( 73.32%)   0.8563* C   5 s( 21.70%)p 3.58( 77.76%)d 0.03(  0.54%)
                                           -0.0001  0.4657 -0.0089  0.1233  0.0255
                                           -0.3987 -0.0242  0.7750  0.0389 -0.0067
                                            0.0122 -0.0532 -0.0109  0.0479
                ( 26.68%)  -0.5165* F   6 s( 29.95%)p 2.34( 69.96%)d 0.00(  0.09%)
                                           -0.0000  0.5473  0.0009  0.1119 -0.0016
                                           -0.3795 -0.0030  0.7369  0.0069 -0.0031
                                            0.0065 -0.0201 -0.0045  0.0196
   159. (0.05900) BD*( 1) C   5 - F   7  
                ( 74.19%)   0.8613* C   5 s( 20.16%)p 3.93( 79.33%)d 0.02(  0.50%)
                                           -0.0000  0.4490 -0.0024  0.1327  0.0272
                                           -0.6307 -0.0269 -0.6131 -0.0240 -0.0100
                                           -0.0086  0.0616 -0.0287  0.0151
                ( 25.81%)  -0.5080* F   7 s( 29.02%)p 2.44( 70.90%)d 0.00(  0.08%)
                                           -0.0000  0.5386 -0.0068  0.1157 -0.0016
                                           -0.5950 -0.0028 -0.5844 -0.0039 -0.0057
                                           -0.0064  0.0244 -0.0112  0.0064
   160. (0.04664) BD*( 1) C   5 - F   8  
                ( 73.34%)   0.8564* C   5 s( 22.21%)p 3.48( 77.26%)d 0.02(  0.53%)
                                           -0.0000  0.4711 -0.0122  0.6633  0.0446
                                            0.5668  0.0083 -0.0959 -0.0037  0.0609
                                           -0.0115 -0.0110  0.0073 -0.0364
                ( 26.66%)  -0.5163* F   8 s( 30.22%)p 2.31( 69.70%)d 0.00(  0.09%)
                                           -0.0000  0.5497  0.0007  0.6392  0.0041
                                            0.5289  0.0060 -0.0926 -0.0016  0.0245
                                           -0.0041 -0.0034  0.0052 -0.0143
   161. (0.00701) BD*( 1) C   9 - C  10  
                ( 49.45%)   0.7032* C   9 s( 23.30%)p 3.29( 76.62%)d 0.00(  0.08%)
                                           -0.0002 -0.4827 -0.0038  0.0438  0.0013
                                           -0.4357 -0.0216 -0.7576  0.0089 -0.0006
                                            0.0005 -0.0046 -0.0014 -0.0273
                ( 50.55%)  -0.7110* C  10 s( 22.85%)p 3.37( 77.06%)d 0.00(  0.08%)
                                           -0.0002 -0.4780 -0.0065  0.0407  0.0011
                                           -0.2544 -0.0247  0.8389 -0.0001 -0.0007
                                           -0.0003 -0.0069 -0.0020 -0.0281
   162. (0.00583) BD*( 1) C   9 - H  12  
                ( 36.69%)   0.6057* C   9 s( 28.00%)p 2.57( 71.97%)d 0.00(  0.03%)
                                            0.0002 -0.5291  0.0043  0.7276 -0.0238
                                           -0.0818 -0.0186  0.4268  0.0220 -0.0038
                                           -0.0090 -0.0015 -0.0132  0.0060
                ( 63.31%)  -0.7957* H  12 s( 99.90%)p 0.00(  0.10%)
                                           -0.9995  0.0026 -0.0254  0.0078 -0.0179
   163. (0.00574) BD*( 1) C   9 - H  13  
                ( 35.92%)   0.5994* C   9 s( 28.47%)p 2.51( 71.51%)d 0.00(  0.03%)
                                            0.0002 -0.5335  0.0036 -0.6758  0.0263
                                           -0.2466 -0.0113  0.4431  0.0185 -0.0034
                                            0.0095  0.0010 -0.0123  0.0057
                ( 64.08%)  -0.8005* H  13 s( 99.89%)p 0.00(  0.11%)
                                           -0.9995  0.0028  0.0245  0.0109 -0.0185
   164. (0.00625) BD*( 1) C  10 - H  14  
                ( 36.77%)   0.6064* C  10 s( 27.78%)p 2.60( 72.19%)d 0.00(  0.03%)
                                            0.0002 -0.5270  0.0059  0.7329 -0.0254
                                           -0.1765 -0.0246 -0.3899 -0.0194 -0.0019
                                            0.0086  0.0008 -0.0144  0.0061
                ( 63.23%)  -0.7952* H  14 s( 99.90%)p 0.00(  0.10%)
                                           -0.9995  0.0016 -0.0250  0.0109  0.0161
   165. (0.00582) BD*( 1) C  10 - H  15  
                ( 35.95%)   0.5996* C  10 s( 28.89%)p 2.46( 71.08%)d 0.00(  0.03%)
                                            0.0002 -0.5375  0.0034 -0.6702  0.0285
                                           -0.3428 -0.0145 -0.3779 -0.0157 -0.0050
                                           -0.0077 -0.0014 -0.0122  0.0059
                ( 64.05%)  -0.8003* H  15 s( 99.90%)p 0.00(  0.10%)
                                           -0.9995  0.0029  0.0238  0.0159  0.0151


 NHO Directionality and "Bond Bending" (deviations from line of nuclear centers)

         [Thresholds for printing:  angular deviation  >  1.0 degree]
                                    hybrid p-character > 25.0%
                                    orbital occupancy  >  0.10e

                                Line of Centers        Hybrid 1              Hybrid 2
                                ---------------  -------------------   ------------------
                NBO               Theta   Phi    Theta   Phi    Dev    Theta   Phi    Dev
 ========================================================================================
     1. BD (   1) O   1 - C   2   105.7  337.6     --     --    --      74.9  161.9   4.2
     2. BD (   1) C   2 - O   3   105.0  276.3   104.0  271.2   5.0      --     --    --
     3. BD (   1) C   2 - C   4    93.3   35.6    91.2   36.0   2.1     86.0  218.7   3.1
     4. BD (   1) O   3 - H  11   111.0  348.4   113.4  343.7   5.0      --     --    --
     5. BD (   1) C   4 - C   5    85.6  334.3    86.3  331.3   3.0      --     --    --
     6. BD (   1) C   4 - C   9   126.2   96.4   151.6   96.7  25.4     77.5  276.8  23.7
     7. BD (   1) C   4 - C  10    67.5   95.8    42.4   95.7  25.1     89.6  276.7  22.9
     8. BD (   1) C   5 - F   6    28.0  284.8    28.8  289.4   2.3     28.2  286.1 179.4
     9. BD (   1) C   5 - F   7   134.2  280.1   133.3  283.7   2.7    134.0  280.8 179.5
    10. BD (   1) C   5 - F   8    96.6   40.9    96.2   39.1   1.9     96.4   39.7 178.8
    11. BD (   1) C   9 - C  10     6.5   92.0    31.5   95.6  25.1    161.4   98.5  25.0
    12. BD (   1) C   9 - H  12   119.3  174.8   122.3  171.9   3.8      --     --    --
    13. BD (   1) C   9 - H  13   120.8   18.8   123.4   21.7   3.6      --     --    --
    14. BD (   1) C  10 - H  14    63.2  168.9    60.9  164.1   4.8      --     --    --
    15. BD (   1) C  10 - H  15    64.3   26.0    61.8   29.1   3.7      --     --    --
    26. LP (   1) O   1             --     --     74.9  159.6   --       --     --    --
    27. LP (   2) O   1             --     --     78.5   64.8   --       --     --    --
    28. LP (   3) O   1             --     --     19.7  299.4   --       --     --    --
    29. LP*(   1) C   2             --     --    162.8  130.2   --       --     --    --
    30. LP (   1) O   3             --     --     88.9  224.8   --       --     --    --
    31. LP (   2) O   3             --     --     23.5  321.9   --       --     --    --
    32. LP (   1) F   6             --     --    154.4  100.6   --       --     --    --
    33. LP (   2) F   6             --     --     74.2  161.7   --       --     --    --
    34. LP (   3) F   6             --     --     68.2   65.2   --       --     --    --
    35. LP (   1) F   7             --     --     44.9  120.7   --       --     --    --
    36. LP (   2) F   7             --     --     52.1  326.4   --       --     --    --
    37. LP (   3) F   7             --     --    111.4   39.5   --       --     --    --
    38. LP (   1) F   8             --     --     83.1  222.7   --       --     --    --
    39. LP (   2) F   8             --     --    106.5  132.5   --       --     --    --
    40. LP (   3) F   8             --     --     17.7  109.6   --       --     --    --


 Second Order Perturbation Theory Analysis of Fock Matrix in NBO Basis

     Threshold for printing:   0.25 kcal/mol
                                                                              E(2)  E(j)-E(i) F(i,j)
         Donor NBO (i)                     Acceptor NBO (j)                 kcal/mol   a.u.    a.u. 
 ===================================================================================================

 within unit  1
   1. BD (   1) O   1 - C   2        / 50. RY*(   1) C   2                    0.82    1.76    0.048
   1. BD (   1) O   1 - C   2        / 68. RY*(   1) C   4                    0.71    2.16    0.050
   1. BD (   1) O   1 - C   2        /153. BD*(   1) C   2 - C   4            0.71    1.52    0.042
   1. BD (   1) O   1 - C   2        /154. BD*(   1) O   3 - H  11            0.57    1.61    0.039
   1. BD (   1) O   1 - C   2        /155. BD*(   1) C   4 - C   5            0.43    1.55    0.033
   2. BD (   1) C   2 - O   3        / 68. RY*(   1) C   4                    0.29    1.95    0.030
   2. BD (   1) C   2 - O   3        /157. BD*(   1) C   4 - C  10            0.47    1.31    0.032
   3. BD (   1) C   2 - C   4        / 41. RY*(   1) O   1                    0.77    1.83    0.047
   3. BD (   1) C   2 - C   4        / 59. RY*(   1) O   3                    0.54    2.01    0.042
   3. BD (   1) C   2 - C   4        / 77. RY*(   1) C   5                    0.28    1.51    0.026
   3. BD (   1) C   2 - C   4        / 79. RY*(   3) C   5                    0.31    1.45    0.027
   3. BD (   1) C   2 - C   4        /113. RY*(   1) C   9                    0.27    1.66    0.027
   3. BD (   1) C   2 - C   4        /151. BD*(   1) O   1 - C   2            0.58    1.25    0.034
   3. BD (   1) C   2 - C   4        /155. BD*(   1) C   4 - C   5            0.48    1.07    0.029
   3. BD (   1) C   2 - C   4        /156. BD*(   1) C   4 - C   9            0.66    1.02    0.033
   3. BD (   1) C   2 - C   4        /157. BD*(   1) C   4 - C  10            0.56    1.04    0.031
   3. BD (   1) C   2 - C   4        /160. BD*(   1) C   5 - F   8            0.96    0.98    0.039
   3. BD (   1) C   2 - C   4        /163. BD*(   1) C   9 - H  13            0.46    1.22    0.030
   3. BD (   1) C   2 - C   4        /165. BD*(   1) C  10 - H  15            0.48    1.22    0.031
   4. BD (   1) O   3 - H  11        / 51. RY*(   2) C   2                    0.27    1.96    0.029
   4. BD (   1) O   3 - H  11        / 53. RY*(   4) C   2                    0.31    2.54    0.035
   4. BD (   1) O   3 - H  11        / 55. RY*(   6) C   2                    0.57    2.21    0.045
   4. BD (   1) O   3 - H  11        /151. BD*(   1) O   1 - C   2            2.92    1.32    0.079
   5. BD (   1) C   4 - C   5        / 86. RY*(   1) F   6                    0.30    2.54    0.035
   5. BD (   1) C   4 - C   5        /122. RY*(   1) C  10                    0.27    1.67    0.027
   5. BD (   1) C   4 - C   5        /151. BD*(   1) O   1 - C   2            1.08    1.24    0.046
   5. BD (   1) C   4 - C   5        /153. BD*(   1) C   2 - C   4            0.44    1.04    0.027
   5. BD (   1) C   4 - C   5        /156. BD*(   1) C   4 - C   9            0.90    1.01    0.038
   5. BD (   1) C   4 - C   5        /157. BD*(   1) C   4 - C  10            0.93    1.03    0.039
   5. BD (   1) C   4 - C   5        /162. BD*(   1) C   9 - H  12            0.40    1.20    0.028
   5. BD (   1) C   4 - C   5        /164. BD*(   1) C  10 - H  14            0.45    1.21    0.030
   6. BD (   1) C   4 - C   9        / 29. LP*(   1) C   2                    4.40    0.38    0.061
   6. BD (   1) C   4 - C   9        / 50. RY*(   1) C   2                    0.35    1.13    0.026
   6. BD (   1) C   4 - C   9        / 54. RY*(   5) C   2                    0.45    1.74    0.036
   6. BD (   1) C   4 - C   9        / 77. RY*(   1) C   5                    0.29    1.35    0.026
   6. BD (   1) C   4 - C   9        /123. RY*(   2) C  10                    0.99    1.26    0.046
   6. BD (   1) C   4 - C   9        /153. BD*(   1) C   2 - C   4            0.70    0.89    0.032
   6. BD (   1) C   4 - C   9        /155. BD*(   1) C   4 - C   5            0.70    0.91    0.032
   6. BD (   1) C   4 - C   9        /156. BD*(   1) C   4 - C   9            0.28    0.86    0.020
   6. BD (   1) C   4 - C   9        /157. BD*(   1) C   4 - C  10            4.77    0.88    0.083
   6. BD (   1) C   4 - C   9        /158. BD*(   1) C   5 - F   6            1.97    0.82    0.051
   6. BD (   1) C   4 - C   9        /161. BD*(   1) C   9 - C  10            2.37    0.93    0.061
   6. BD (   1) C   4 - C   9        /164. BD*(   1) C  10 - H  14            1.32    1.06    0.048
   6. BD (   1) C   4 - C   9        /165. BD*(   1) C  10 - H  15            1.36    1.06    0.049
   7. BD (   1) C   4 - C  10        / 29. LP*(   1) C   2                    1.44    0.38    0.035
   7. BD (   1) C   4 - C  10        / 50. RY*(   1) C   2                    0.48    1.13    0.030
   7. BD (   1) C   4 - C  10        / 54. RY*(   5) C   2                    0.28    1.74    0.028
   7. BD (   1) C   4 - C  10        / 78. RY*(   2) C   5                    0.27    1.38    0.025
   7. BD (   1) C   4 - C  10        /114. RY*(   2) C   9                    0.96    1.30    0.046
   7. BD (   1) C   4 - C  10        /152. BD*(   1) C   2 - O   3            1.51    0.88    0.046
   7. BD (   1) C   4 - C  10        /153. BD*(   1) C   2 - C   4            0.60    0.89    0.029
   7. BD (   1) C   4 - C  10        /155. BD*(   1) C   4 - C   5            0.99    0.92    0.038
   7. BD (   1) C   4 - C  10        /156. BD*(   1) C   4 - C   9            4.60    0.86    0.081
   7. BD (   1) C   4 - C  10        /159. BD*(   1) C   5 - F   7            2.16    0.78    0.052
   7. BD (   1) C   4 - C  10        /161. BD*(   1) C   9 - C  10            2.08    0.93    0.057
   7. BD (   1) C   4 - C  10        /162. BD*(   1) C   9 - H  12            1.30    1.05    0.048
   7. BD (   1) C   4 - C  10        /163. BD*(   1) C   9 - H  13            1.34    1.06    0.048
   8. BD (   1) C   5 - F   6        / 70. RY*(   3) C   4                    0.27    1.76    0.027
   8. BD (   1) C   5 - F   6        / 77. RY*(   1) C   5                    0.28    1.81    0.029
   8. BD (   1) C   5 - F   6        / 78. RY*(   2) C   5                    0.40    1.84    0.034
   8. BD (   1) C   5 - F   6        /156. BD*(   1) C   4 - C   9            0.90    1.32    0.044
   8. BD (   1) C   5 - F   6        /159. BD*(   1) C   5 - F   7            0.51    1.24    0.033
   8. BD (   1) C   5 - F   6        /160. BD*(   1) C   5 - F   8            0.29    1.28    0.025
   9. BD (   1) C   5 - F   7        / 78. RY*(   2) C   5                    0.48    1.82    0.037
   9. BD (   1) C   5 - F   7        /157. BD*(   1) C   4 - C  10            0.87    1.32    0.043
   9. BD (   1) C   5 - F   7        /158. BD*(   1) C   5 - F   6            0.47    1.26    0.031
   9. BD (   1) C   5 - F   7        /160. BD*(   1) C   5 - F   8            0.35    1.25    0.027
  10. BD (   1) C   5 - F   8        / 77. RY*(   1) C   5                    0.58    1.82    0.041
  10. BD (   1) C   5 - F   8        /153. BD*(   1) C   2 - C   4            0.97    1.36    0.047
  10. BD (   1) C   5 - F   8        /158. BD*(   1) C   5 - F   6            0.31    1.29    0.026
  10. BD (   1) C   5 - F   8        /159. BD*(   1) C   5 - F   7            0.38    1.25    0.028
  11. BD (   1) C   9 - C  10        / 68. RY*(   1) C   4                    0.82    1.51    0.045
  11. BD (   1) C   9 - C  10        / 69. RY*(   2) C   4                    0.67    1.26    0.037
  11. BD (   1) C   9 - C  10        /153. BD*(   1) C   2 - C   4            1.97    0.87    0.053
  11. BD (   1) C   9 - C  10        /155. BD*(   1) C   4 - C   5            2.28    0.90    0.058
  11. BD (   1) C   9 - C  10        /156. BD*(   1) C   4 - C   9            1.94    0.85    0.051
  11. BD (   1) C   9 - C  10        /157. BD*(   1) C   4 - C  10            1.77    0.87    0.049
  11. BD (   1) C   9 - C  10        /160. BD*(   1) C   5 - F   8            0.26    0.80    0.018
  11. BD (   1) C   9 - C  10        /162. BD*(   1) C   9 - H  12            0.27    1.03    0.021
  11. BD (   1) C   9 - C  10        /163. BD*(   1) C   9 - H  13            0.27    1.04    0.021
  11. BD (   1) C   9 - C  10        /164. BD*(   1) C  10 - H  14            0.28    1.04    0.022
  11. BD (   1) C   9 - C  10        /165. BD*(   1) C  10 - H  15            0.30    1.05    0.022
  12. BD (   1) C   9 - H  12        / 68. RY*(   1) C   4                    0.25    1.47    0.024
  12. BD (   1) C   9 - H  12        /122. RY*(   1) C  10                    0.29    1.46    0.026
  12. BD (   1) C   9 - H  12        /155. BD*(   1) C   4 - C   5            1.11    0.85    0.039
  12. BD (   1) C   9 - H  12        /165. BD*(   1) C  10 - H  15            0.81    1.00    0.036
  13. BD (   1) C   9 - H  13        / 68. RY*(   1) C   4                    0.31    1.47    0.027
  13. BD (   1) C   9 - H  13        /122. RY*(   1) C  10                    0.25    1.46    0.024
  13. BD (   1) C   9 - H  13        /153. BD*(   1) C   2 - C   4            1.06    0.83    0.038
  13. BD (   1) C   9 - H  13        /164. BD*(   1) C  10 - H  14            0.84    1.00    0.037
  14. BD (   1) C  10 - H  14        / 68. RY*(   1) C   4                    0.30    1.46    0.027
  14. BD (   1) C  10 - H  14        /113. RY*(   1) C   9                    0.35    1.43    0.028
  14. BD (   1) C  10 - H  14        /155. BD*(   1) C   4 - C   5            1.17    0.85    0.040
  14. BD (   1) C  10 - H  14        /163. BD*(   1) C   9 - H  13            0.82    0.99    0.036
  15. BD (   1) C  10 - H  15        / 68. RY*(   1) C   4                    0.36    1.46    0.029
  15. BD (   1) C  10 - H  15        /114. RY*(   2) C   9                    0.32    1.23    0.025
  15. BD (   1) C  10 - H  15        /153. BD*(   1) C   2 - C   4            1.18    0.82    0.040
  15. BD (   1) C  10 - H  15        /162. BD*(   1) C   9 - H  12            0.84    0.98    0.036
  16. CR (   1) O   1                / 50. RY*(   1) C   2                    3.38   19.59    0.326
  16. CR (   1) O   1                /153. BD*(   1) C   2 - C   4            0.35   19.35    0.105
  17. CR (   1) C   2                / 70. RY*(   3) C   4                    0.51   11.03    0.095
  17. CR (   1) C   2                / 71. RY*(   4) C   4                    0.26   11.05    0.067
  17. CR (   1) C   2                /154. BD*(   1) O   3 - H  11            0.26   10.71    0.066
  18. CR (   1) O   3                / 51. RY*(   2) C   2                    1.21   20.20    0.198
  18. CR (   1) O   3                / 56. RY*(   7) C   2                    0.26   20.36    0.091
  18. CR (   1) O   3                /131. RY*(   1) H  11                    0.38   19.74    0.109
  19. CR (   1) C   4                / 51. RY*(   2) C   2                    0.44   11.31    0.089
  19. CR (   1) C   4                / 79. RY*(   3) C   5                    0.99   10.87    0.132
  19. CR (   1) C   4                /115. RY*(   3) C   9                    0.31   10.84    0.073
  19. CR (   1) C   4                /123. RY*(   2) C  10                    0.28   10.85    0.069
  19. CR (   1) C   4                /124. RY*(   3) C  10                    0.34   10.82    0.076
  19. CR (   1) C   4                /151. BD*(   1) O   1 - C   2            0.26   10.67    0.066
  19. CR (   1) C   4                /156. BD*(   1) C   4 - C   9            0.38   10.45    0.080
  19. CR (   1) C   4                /157. BD*(   1) C   4 - C  10            0.47   10.47    0.089
  20. CR (   1) C   5                / 69. RY*(   2) C   4                    0.57   11.05    0.101
  20. CR (   1) C   5                / 71. RY*(   4) C   4                    0.32   11.10    0.075
  20. CR (   1) C   5                /153. BD*(   1) C   2 - C   4            0.27   10.66    0.069
  20. CR (   1) C   5                /155. BD*(   1) C   4 - C   5            1.10   10.69    0.140
  20. CR (   1) C   5                /158. BD*(   1) C   5 - F   6            0.28   10.60    0.071
  20. CR (   1) C   5                /159. BD*(   1) C   5 - F   7            0.35   10.55    0.079
  20. CR (   1) C   5                /160. BD*(   1) C   5 - F   8            0.31   10.59    0.074
  21. CR (   1) F   6                / 77. RY*(   1) C   5                    0.78   25.20    0.178
  21. CR (   1) F   6                / 78. RY*(   2) C   5                    1.13   25.24    0.215
  21. CR (   1) F   6                / 79. RY*(   3) C   5                    0.37   25.14    0.123
  22. CR (   1) F   7                / 78. RY*(   2) C   5                    1.17   25.26    0.218
  22. CR (   1) F   7                / 79. RY*(   3) C   5                    0.58   25.16    0.154
  23. CR (   1) F   8                / 77. RY*(   1) C   5                    1.58   25.21    0.254
  23. CR (   1) F   8                / 79. RY*(   3) C   5                    0.53   25.15    0.146
  24. CR (   1) C   9                /123. RY*(   2) C  10                    0.53   10.79    0.096
  24. CR (   1) C   9                /135. RY*(   1) H  12                    0.42   10.50    0.084
  24. CR (   1) C   9                /139. RY*(   1) H  13                    0.48   10.51    0.090
  24. CR (   1) C   9                /155. BD*(   1) C   4 - C   5            0.27   10.45    0.069
  25. CR (   1) C  10                / 68. RY*(   1) C   4                    0.40   11.05    0.084
  25. CR (   1) C  10                /114. RY*(   2) C   9                    0.50   10.82    0.093
  25. CR (   1) C  10                /143. RY*(   1) H  14                    0.43   10.50    0.085
  25. CR (   1) C  10                /147. RY*(   1) H  15                    0.47   10.50    0.089
  25. CR (   1) C  10                /153. BD*(   1) C   2 - C   4            0.26   10.41    0.067
  25. CR (   1) C  10                /155. BD*(   1) C   4 - C   5            0.28   10.43    0.070
  26. LP (   1) O   1                / 50. RY*(   1) C   2                    5.94    1.37    0.114
  26. LP (   1) O   1                /152. BD*(   1) C   2 - O   3            0.43    1.12    0.028
  26. LP (   1) O   1                /153. BD*(   1) C   2 - C   4            1.32    1.13    0.049
  27. LP (   2) O   1                / 51. RY*(   2) C   2                    0.90    1.60    0.049
  27. LP (   2) O   1                / 52. RY*(   3) C   2                    0.29    2.13    0.032
  27. LP (   2) O   1                / 53. RY*(   4) C   2                    1.51    2.18    0.074
  27. LP (   2) O   1                /152. BD*(   1) C   2 - O   3           13.09    0.75    0.127
  27. LP (   2) O   1                /153. BD*(   1) C   2 - C   4            7.63    0.76    0.097
  28. LP (   3) O   1                / 29. LP*(   1) C   2                   93.11    0.19    0.184
  28. LP (   3) O   1                / 42. RY*(   2) O   1                    0.55    1.44    0.039
  28. LP (   3) O   1                / 46. RY*(   6) O   1                    0.30    3.15    0.043
  28. LP (   3) O   1                / 52. RY*(   3) C   2                    1.76    2.07    0.084
  28. LP (   3) O   1                / 53. RY*(   4) C   2                    0.40    2.12    0.041
  28. LP (   3) O   1                / 54. RY*(   5) C   2                    0.27    1.55    0.029
  28. LP (   3) O   1                / 57. RY*(   8) C   2                    0.44    1.75    0.039
  29. LP*(   1) C   2                / 42. RY*(   2) O   1                    1.29    1.25    0.085
  29. LP*(   1) C   2                / 57. RY*(   8) C   2                    0.64    1.56    0.067
  29. LP*(   1) C   2                / 61. RY*(   3) O   3                    0.62    1.26    0.060
  29. LP*(   1) C   2                /155. BD*(   1) C   4 - C   5            0.35    0.54    0.028
  29. LP*(   1) C   2                /156. BD*(   1) C   4 - C   9            2.18    0.49    0.067
  29. LP*(   1) C   2                /157. BD*(   1) C   4 - C  10            0.64    0.51    0.037
  30. LP (   1) O   3                / 51. RY*(   2) C   2                    1.41    1.75    0.063
  30. LP (   1) O   3                /151. BD*(   1) O   1 - C   2            0.92    1.12    0.041
  30. LP (   1) O   3                /153. BD*(   1) C   2 - C   4            3.46    0.91    0.072
  31. LP (   2) O   3                / 29. LP*(   1) C   2                   49.69    0.17    0.132
  31. LP (   2) O   3                / 52. RY*(   3) C   2                    0.92    2.05    0.059
  31. LP (   2) O   3                / 57. RY*(   8) C   2                    0.57    1.73    0.042
  31. LP (   2) O   3                /132. RY*(   2) H  11                    0.47    2.06    0.042
  32. LP (   1) F   6                / 77. RY*(   1) C   5                    1.98    1.78    0.075
  32. LP (   1) F   6                / 78. RY*(   2) C   5                    2.81    1.81    0.090
  32. LP (   1) F   6                / 79. RY*(   3) C   5                    0.86    1.72    0.049
  32. LP (   1) F   6                /155. BD*(   1) C   4 - C   5            0.51    1.34    0.034
  33. LP (   2) F   6                / 79. RY*(   3) C   5                    0.61    1.12    0.033
  33. LP (   2) F   6                / 82. RY*(   6) C   5                    0.47    2.27    0.042
  33. LP (   2) F   6                / 83. RY*(   7) C   5                    0.27    2.44    0.033
  33. LP (   2) F   6                /155. BD*(   1) C   4 - C   5            3.66    0.75    0.066
  33. LP (   2) F   6                /156. BD*(   1) C   4 - C   9            0.45    0.69    0.022
  33. LP (   2) F   6                /159. BD*(   1) C   5 - F   7            2.59    0.61    0.051
  33. LP (   2) F   6                /160. BD*(   1) C   5 - F   8            2.40    0.65    0.050
  34. LP (   3) F   6                / 77. RY*(   1) C   5                    0.56    1.18    0.033
  34. LP (   3) F   6                / 78. RY*(   2) C   5                    0.34    1.21    0.026
  34. LP (   3) F   6                / 81. RY*(   5) C   5                    0.30    2.26    0.033
  34. LP (   3) F   6                / 82. RY*(   6) C   5                    0.40    2.27    0.039
  34. LP (   3) F   6                /159. BD*(   1) C   5 - F   7            6.03    0.61    0.077
  34. LP (   3) F   6                /160. BD*(   1) C   5 - F   8            5.88    0.65    0.078
  35. LP (   1) F   7                / 77. RY*(   1) C   5                    0.26    1.79    0.027
  35. LP (   1) F   7                / 78. RY*(   2) C   5                    2.88    1.82    0.092
  35. LP (   1) F   7                / 79. RY*(   3) C   5                    1.57    1.73    0.066
  35. LP (   1) F   7                /154. BD*(   1) O   3 - H  11            0.65    1.42    0.038
  35. LP (   1) F   7                /155. BD*(   1) C   4 - C   5            0.68    1.36    0.039
  36. LP (   2) F   7                / 82. RY*(   6) C   5                    0.25    2.29    0.031
  36. LP (   2) F   7                / 83. RY*(   7) C   5                    0.37    2.45    0.038
  36. LP (   2) F   7                /154. BD*(   1) O   3 - H  11            0.43    0.83    0.024
  36. LP (   2) F   7                /155. BD*(   1) C   4 - C   5            2.24    0.76    0.053
  36. LP (   2) F   7                /157. BD*(   1) C   4 - C  10            0.36    0.73    0.021
  36. LP (   2) F   7                /158. BD*(   1) C   5 - F   6            4.92    0.67    0.073
  37. LP (   3) F   7                / 77. RY*(   1) C   5                    0.66    1.21    0.036
  37. LP (   3) F   7                / 82. RY*(   6) C   5                    0.48    2.30    0.043
  37. LP (   3) F   7                /154. BD*(   1) O   3 - H  11            2.82    0.84    0.062
  37. LP (   3) F   7                /155. BD*(   1) C   4 - C   5            0.37    0.77    0.021
  37. LP (   3) F   7                /158. BD*(   1) C   5 - F   6            1.97    0.68    0.047
  37. LP (   3) F   7                /160. BD*(   1) C   5 - F   8            6.64    0.68    0.085
  38. LP (   1) F   8                / 77. RY*(   1) C   5                    4.04    1.79    0.107
  38. LP (   1) F   8                / 79. RY*(   3) C   5                    1.25    1.72    0.059
  38. LP (   1) F   8                / 80. RY*(   4) C   5                    0.25    2.11    0.029
  38. LP (   1) F   8                /155. BD*(   1) C   4 - C   5            0.58    1.35    0.036
  39. LP (   2) F   8                / 79. RY*(   3) C   5                    0.44    1.13    0.028
  39. LP (   2) F   8                / 80. RY*(   4) C   5                    0.39    1.51    0.031
  39. LP (   2) F   8                / 84. RY*(   8) C   5                    0.42    2.59    0.042
  39. LP (   2) F   8                /153. BD*(   1) C   2 - C   4            0.34    0.73    0.020
  39. LP (   2) F   8                /155. BD*(   1) C   4 - C   5            3.73    0.76    0.067
  39. LP (   2) F   8                /158. BD*(   1) C   5 - F   6            3.68    0.66    0.063
  39. LP (   2) F   8                /159. BD*(   1) C   5 - F   7            1.43    0.62    0.038
  40. LP (   3) F   8                / 78. RY*(   2) C   5                    0.79    1.22    0.040
  40. LP (   3) F   8                / 81. RY*(   5) C   5                    0.76    2.27    0.053
  40. LP (   3) F   8                /158. BD*(   1) C   5 - F   6            4.35    0.66    0.068
  40. LP (   3) F   8                /159. BD*(   1) C   5 - F   7            7.13    0.62    0.085
 159. BD*(   1) C   5 - F   7        / 78. RY*(   2) C   5                    0.62    0.61    0.093
 159. BD*(   1) C   5 - F   7        / 81. RY*(   5) C   5                    0.53    1.65    0.152
 159. BD*(   1) C   5 - F   7        /153. BD*(   1) C   2 - C   4            0.39    0.11    0.027
 159. BD*(   1) C   5 - F   7        /157. BD*(   1) C   4 - C  10            1.18    0.11    0.050


 Natural Bond Orbitals (Summary):

                                                            Principal Delocalizations
           NBO                        Occupancy    Energy   (geminal,vicinal,remote)
 ====================================================================================
 Molecular unit  1  (C5H5F3O2)
     1. BD (   1) O   1 - C   2          0.99732    -1.42244  50(g),153(g),68(v),154(v)
                                                    155(v)
     2. BD (   1) C   2 - O   3          0.99799    -1.21131  157(v),68(v)
     3. BD (   1) C   2 - C   4          0.99109    -0.94849  160(v),41(v),156(g),151(g)
                                                    157(g),59(v),155(g),165(v)
                                                    163(v),79(v),77(v),113(v)
     4. BD (   1) O   3 - H  11          0.99150    -1.01686  151(v),55(v),53(v),51(v)
     5. BD (   1) C   4 - C   5          0.99170    -0.93938  151(v),157(g),156(g),164(v)
                                                    153(g),162(v),86(v),122(v)
     6. BD (   1) C   4 - C   9          0.94674    -0.78907  29(v),157(g),161(g),158(v)
                                                    165(v),164(v),123(v),155(g)
                                                    153(g),54(v),50(v),77(v)
                                                    156(g)
     7. BD (   1) C   4 - C  10          0.95491    -0.79036  156(g),159(v),161(g),29(v)
                                                    152(v),163(v),162(v),155(g)
                                                    114(v),153(g),50(v),54(v)
                                                    78(v)
     8. BD (   1) C   5 - F   6          0.99696    -1.24874  156(v),159(g),78(g),160(g)
                                                    77(g),70(v)
     9. BD (   1) C   5 - F   7          0.99680    -1.22648  157(v),158(g),78(g),160(g)
    10. BD (   1) C   5 - F   8          0.99712    -1.26028  153(v),77(g),159(g),158(g)
                                                    155(g)
    11. BD (   1) C   9 - C  10          0.98133    -0.77236  155(v),153(v),156(g),157(g)
                                                    68(v),69(v),165(g),164(g)
                                                    163(g),162(g),160(r)
    12. BD (   1) C   9 - H  12          0.99154    -0.72957  155(v),165(v),122(v)
    13. BD (   1) C   9 - H  13          0.99008    -0.72976  153(v),164(v),29(r),68(v)
                                                    122(v)
    14. BD (   1) C  10 - H  14          0.99026    -0.72180  155(v),163(v),113(v),68(v)
    15. BD (   1) C  10 - H  15          0.99000    -0.72023  153(v),162(v),68(v),114(v)
    16. CR (   1) O   1                  0.99986   -19.25310  50(v),153(v)
    17. CR (   1) C   2                  0.99959   -10.51678  70(v),154(v),153(g),71(v)
                                                    155(v)
    18. CR (   1) O   3                  0.99984   -19.26445  51(v),131(v),56(v),153(v)
    19. CR (   1) C   4                  0.99934   -10.37187  79(v),157(g),51(v),156(g)
                                                    124(v),115(v),123(v),151(v)
    20. CR (   1) C   5                  0.99943   -10.56374  155(g),69(v),159(g),160(g)
                                                    71(v),158(g),153(v)
    21. CR (   1) F   6                  0.99994   -24.64270  78(v),77(v),79(v)
    22. CR (   1) F   7                  0.99995   -24.66358  78(v),79(v)
    23. CR (   1) F   8                  0.99994   -24.65326  77(v),79(v)
    24. CR (   1) C   9                  0.99954   -10.32123  123(v),139(v),135(v),155(v)
                                                    153(v)
    25. CR (   1) C  10                  0.99954   -10.30703  114(v),147(v),143(v),68(v)
                                                    155(v),153(v)
    26. LP (   1) O   1                  0.99091    -1.02869  50(v),153(v),152(v)
    27. LP (   2) O   1                  0.94931    -0.66381  152(v),153(v),53(v),51(v)
                                                    52(v),29(v)
    28. LP (   3) O   1                  0.81097    -0.60310  29(v),52(v),42(g),57(v)
                                                    53(v),46(g),54(v)
    29. LP*(   1) C   2                  0.35228    -0.41172  156(v),42(v),57(g),61(v)
                                                    157(v),155(v)
    30. LP (   1) O   3                  0.98544    -0.81473  153(v),51(v),151(v)
    31. LP (   2) O   3                  0.87157    -0.58345  29(v),52(v),57(v),132(v)
    32. LP (   1) F   6                  0.99286    -1.21841  78(v),77(v),79(v),155(v)
    33. LP (   2) F   6                  0.97264    -0.62143  155(v),159(v),160(v),79(v)
                                                    82(v),156(r),83(v)
    34. LP (   3) F   6                  0.96177    -0.62015  159(v),160(v),77(v),82(v)
                                                    78(v),81(v)
    35. LP (   1) F   7                  0.99212    -1.22999  78(v),79(v),155(v),154(r)
                                                    77(v)
    36. LP (   2) F   7                  0.97592    -0.63767  158(v),155(v),154(r),83(v)
                                                    157(r),82(v)
    37. LP (   3) F   7                  0.96320    -0.64912  160(v),154(r),158(v),77(v)
                                                    82(v),155(v)
    38. LP (   1) F   8                  0.99281    -1.22564  77(v),79(v),155(v),80(v)
    39. LP (   2) F   8                  0.97123    -0.63147  155(v),158(v),159(v),79(v)
                                                    84(v),80(v),153(r)
    40. LP (   3) F   8                  0.96418    -0.62777  159(v),158(v),78(v),81(v)
    41. RY*(   1) O   1                  0.00110     0.88501   
    42. RY*(   2) O   1                  0.00041     0.83726   
    43. RY*(   3) O   1                  0.00024     1.32476   
    44. RY*(   4) O   1                  0.00005     0.75862   
    45. RY*(   5) O   1                  0.00001     2.62042   
    46. RY*(   6) O   1                  0.00000     2.54260   
    47. RY*(   7) O   1                  0.00001     2.32403   
    48. RY*(   8) O   1                  0.00001     2.65962   
    49. RY*(   9) O   1                  0.00000     2.47920   
    50. RY*(   1) C   2                  0.00787     0.33735   
    51. RY*(   2) C   2                  0.00394     0.94001   
    52. RY*(   3) C   2                  0.00260     1.46909   
    53. RY*(   4) C   2                  0.00240     1.51996   
    54. RY*(   5) C   2                  0.00164     0.94846   
    55. RY*(   6) C   2                  0.00122     1.19091   
    56. RY*(   7) C   2                  0.00071     1.09517   
    57. RY*(   8) C   2                  0.00011     1.14468   
    58. RY*(   9) C   2                  0.00002     1.81643   
    59. RY*(   1) O   3                  0.00064     1.06180   
    60. RY*(   2) O   3                  0.00036     1.43389   
    61. RY*(   3) O   3                  0.00027     0.85319   
    62. RY*(   4) O   3                  0.00004     0.96116   
    63. RY*(   5) O   3                  0.00001     2.58988   
    64. RY*(   6) O   3                  0.00000     2.62732   
    65. RY*(   7) O   3                  0.00001     2.51594   
    66. RY*(   8) O   3                  0.00001     2.80353   
    67. RY*(   9) O   3                  0.00000     2.61208   
    68. RY*(   1) C   4                  0.00434     0.73926   
    69. RY*(   2) C   4                  0.00248     0.48483   
    70. RY*(   3) C   4                  0.00193     0.51460   
    71. RY*(   4) C   4                  0.00121     0.53336   
    72. RY*(   5) C   4                  0.00045     1.99397   
    73. RY*(   6) C   4                  0.00025     1.73797   
    74. RY*(   7) C   4                  0.00017     1.91593   
    75. RY*(   8) C   4                  0.00013     2.07282   
    76. RY*(   9) C   4                  0.00013     1.71346   
    77. RY*(   1) C   5                  0.01106     0.55987   
    78. RY*(   2) C   5                  0.00939     0.59357   
    79. RY*(   3) C   5                  0.00720     0.49840   
    80. RY*(   4) C   5                  0.00271     0.88348   
    81. RY*(   5) C   5                  0.00208     1.64094   
    82. RY*(   6) C   5                  0.00183     1.64943   
    83. RY*(   7) C   5                  0.00152     1.81500   
    84. RY*(   8) C   5                  0.00118     1.95508   
    85. RY*(   9) C   5                  0.00028     1.35540   
    86. RY*(   1) F   6                  0.00071     1.59639   
    87. RY*(   2) F   6                  0.00021     1.54142   
    88. RY*(   3) F   6                  0.00014     1.21412   
    89. RY*(   4) F   6                  0.00002     3.02616   
    90. RY*(   5) F   6                  0.00002     3.07258   
    91. RY*(   6) F   6                  0.00000     2.86037   
    92. RY*(   7) F   6                  0.00001     1.04292   
    93. RY*(   8) F   6                  0.00000     2.87662   
    94. RY*(   9) F   6                  0.00001     2.90957   
    95. RY*(   1) F   7                  0.00058     1.66279   
    96. RY*(   2) F   7                  0.00018     1.58027   
    97. RY*(   3) F   7                  0.00011     1.27146   
    98. RY*(   4) F   7                  0.00002     1.18754   
    99. RY*(   5) F   7                  0.00003     2.89168   
   100. RY*(   6) F   7                  0.00000     2.84111   
   101. RY*(   7) F   7                  0.00001     3.09312   
   102. RY*(   8) F   7                  0.00001     2.88102   
   103. RY*(   9) F   7                  0.00001     2.71909   
   104. RY*(   1) F   8                  0.00062     1.59514   
   105. RY*(   2) F   8                  0.00021     1.47974   
   106. RY*(   3) F   8                  0.00014     1.21681   
   107. RY*(   4) F   8                  0.00003     2.86486   
   108. RY*(   5) F   8                  0.00001     3.17358   
   109. RY*(   6) F   8                  0.00002     1.11512   
   110. RY*(   7) F   8                  0.00000     2.86250   
   111. RY*(   8) F   8                  0.00001     2.78828   
   112. RY*(   9) F   8                  0.00000     2.95692   
   113. RY*(   1) C   9                  0.00233     0.70792   
   114. RY*(   2) C   9                  0.00190     0.51088   
   115. RY*(   3) C   9                  0.00059     0.46893   
   116. RY*(   4) C   9                  0.00022     0.64342   
   117. RY*(   5) C   9                  0.00011     1.84877   
   118. RY*(   6) C   9                  0.00005     1.68130   
   119. RY*(   7) C   9                  0.00002     2.04572   
   120. RY*(   8) C   9                  0.00001     1.99533   
   121. RY*(   9) C   9                  0.00001     1.90304   
   122. RY*(   1) C  10                  0.00237     0.72747   
   123. RY*(   2) C  10                  0.00187     0.47318   
   124. RY*(   3) C  10                  0.00074     0.45004   
   125. RY*(   4) C  10                  0.00019     0.60691   
   126. RY*(   5) C  10                  0.00010     1.91736   
   127. RY*(   6) C  10                  0.00005     1.72088   
   128. RY*(   7) C  10                  0.00002     2.06749   
   129. RY*(   8) C  10                  0.00002     1.98559   
   130. RY*(   9) C  10                  0.00001     1.96529   
   131. RY*(   1) H  11                  0.00142     0.47979   
   132. RY*(   2) H  11                  0.00056     1.47522   
   133. RY*(   3) H  11                  0.00050     1.60381   
   134. RY*(   4) H  11                  0.00003     1.90372   
   135. RY*(   1) H  12                  0.00065     0.17657   
   136. RY*(   2) H  12                  0.00008     1.49128   
   137. RY*(   3) H  12                  0.00006     1.81358   
   138. RY*(   4) H  12                  0.00002     1.97384   
   139. RY*(   1) H  13                  0.00089     0.18757   
   140. RY*(   2) H  13                  0.00008     1.52308   
   141. RY*(   3) H  13                  0.00006     1.74744   
   142. RY*(   4) H  13                  0.00002     2.01095   
   143. RY*(   1) H  14                  0.00074     0.19237   
   144. RY*(   2) H  14                  0.00009     1.51287   
   145. RY*(   3) H  14                  0.00006     1.81601   
   146. RY*(   4) H  14                  0.00002     1.96760   
   147. RY*(   1) H  15                  0.00083     0.19785   
   148. RY*(   2) H  15                  0.00007     1.51066   
   149. RY*(   3) H  15                  0.00006     1.80433   
   150. RY*(   4) H  15                  0.00002     1.99677   
   151. BD*(   1) O   1 - C   2          0.01159     0.30297   
   152. BD*(   1) C   2 - O   3          0.03359     0.09115   
   153. BD*(   1) C   2 - C   4          0.03746     0.09860   
   154. BD*(   1) O   3 - H  11          0.01210     0.19099   
   155. BD*(   1) C   4 - C   5          0.03654     0.12539   
   156. BD*(   1) C   4 - C   9          0.02145     0.07340   
   157. BD*(   1) C   4 - C  10          0.02023     0.09461   
   158. BD*(   1) C   5 - F   6          0.04927     0.03283   
   159. BD*(   1) C   5 - F   7          0.05900    -0.01186   
   160. BD*(   1) C   5 - F   8          0.04664     0.02781   
   161. BD*(   1) C   9 - C  10          0.00701     0.14131   
   162. BD*(   1) C   9 - H  12          0.00583     0.26154   
   163. BD*(   1) C   9 - H  13          0.00574     0.26691   
   164. BD*(   1) C  10 - H  14          0.00625     0.26859   
   165. BD*(   1) C  10 - H  15          0.00582     0.27492   
       -------------------------------
              Total Lewis   38.19724  ( 97.9416%)
        Valence non-Lewis    0.71078  (  1.8225%)
        Rydberg non-Lewis    0.09199  (  0.2359%)
       -------------------------------
            Total unit  1   39.00000  (100.0000%)
           Charge unit  1    0.00000


 ***************************************************
 *******         Beta  spin orbitals         *******
 ***************************************************


 NATURAL POPULATIONS:  Natural atomic orbital occupancies 
                                                          
   NAO  Atom  No  lang   Type(AO)    Occupancy      Energy
 ----------------------------------------------------------
     1    O    1  S      Cor( 1S)     0.99986     -19.23386
     2    O    1  S      Val( 2S)     0.85131      -1.17892
     3    O    1  S      Ryd( 3S)     0.00079       1.22094
     4    O    1  px     Val( 2p)     0.64276      -0.58664
     5    O    1  px     Ryd( 3p)     0.00030       0.78918
     6    O    1  py     Val( 2p)     0.45395      -0.51604
     7    O    1  py     Ryd( 3p)     0.00062       0.88905
     8    O    1  pz     Val( 2p)     0.72712      -0.56691
     9    O    1  pz     Ryd( 3p)     0.00044       0.79058
    10    O    1  dxy    Ryd( 3d)     0.00072       2.74779
    11    O    1  dxz    Ryd( 3d)     0.00098       2.61606
    12    O    1  dyz    Ryd( 3d)     0.00014       2.40653
    13    O    1  dx2y2  Ryd( 3d)     0.00047       2.77309
    14    O    1  dz2    Ryd( 3d)     0.00036       2.52681

    15    C    2  S      Cor( 1S)     0.99955     -10.51799
    16    C    2  S      Val( 2S)     0.37792      -0.42760
    17    C    2  S      Ryd( 3S)     0.00310       0.28874
    18    C    2  px     Val( 2p)     0.42083      -0.30953
    19    C    2  px     Ryd( 3p)     0.00827       0.33499
    20    C    2  py     Val( 2p)     0.39504      -0.32532
    21    C    2  py     Ryd( 3p)     0.00441       0.39159
    22    C    2  pz     Val( 2p)     0.37712      -0.40693
    23    C    2  pz     Ryd( 3p)     0.00130       0.28728
    24    C    2  dxy    Ryd( 3d)     0.00143       2.00822
    25    C    2  dxz    Ryd( 3d)     0.00157       1.71060
    26    C    2  dyz    Ryd( 3d)     0.00142       1.66287
    27    C    2  dx2y2  Ryd( 3d)     0.00135       2.05267
    28    C    2  dz2    Ryd( 3d)     0.00103       1.77445

    29    O    3  S      Cor( 1S)     0.99984     -19.26217
    30    O    3  S      Val( 2S)     0.83371      -1.14563
    31    O    3  S      Ryd( 3S)     0.00037       1.26779
    32    O    3  px     Val( 2p)     0.84477      -0.58781
    33    O    3  px     Ryd( 3p)     0.00070       1.03373
    34    O    3  py     Val( 2p)     0.71980      -0.58653
    35    O    3  py     Ryd( 3p)     0.00074       0.85612
    36    O    3  pz     Val( 2p)     0.85571      -0.58102
    37    O    3  pz     Ryd( 3p)     0.00052       0.81870
    38    O    3  dxy    Ryd( 3d)     0.00053       2.63221
    39    O    3  dxz    Ryd( 3d)     0.00033       2.67093
    40    O    3  dyz    Ryd( 3d)     0.00060       2.56175
    41    O    3  dx2y2  Ryd( 3d)     0.00076       3.01641
    42    O    3  dz2    Ryd( 3d)     0.00028       2.63342

    43    C    4  S      Cor( 1S)     0.99933     -10.36873
    44    C    4  S      Val( 2S)     0.45877      -0.46422
    45    C    4  S      Ryd( 3S)     0.00263       0.50750
    46    C    4  px     Val( 2p)     0.51153      -0.39574
    47    C    4  px     Ryd( 3p)     0.00187       0.58984
    48    C    4  py     Val( 2p)     0.50338      -0.39017
    49    C    4  py     Ryd( 3p)     0.00388       0.62165
    50    C    4  pz     Val( 2p)     0.57406      -0.37813
    51    C    4  pz     Ryd( 3p)     0.00182       0.47967
    52    C    4  dxy    Ryd( 3d)     0.00054       2.02777
    53    C    4  dxz    Ryd( 3d)     0.00027       1.71871
    54    C    4  dyz    Ryd( 3d)     0.00039       1.94351
    55    C    4  dx2y2  Ryd( 3d)     0.00044       2.07150
    56    C    4  dz2    Ryd( 3d)     0.00053       1.81149

    57    C    5  S      Cor( 1S)     0.99941     -10.56376
    58    C    5  S      Val( 2S)     0.36764      -0.43427
    59    C    5  S      Ryd( 3S)     0.00257       0.35921
    60    C    5  px     Val( 2p)     0.40363      -0.33965
    61    C    5  px     Ryd( 3p)     0.00772       0.36915
    62    C    5  py     Val( 2p)     0.31321      -0.32990
    63    C    5  py     Ryd( 3p)     0.00889       0.43025
    64    C    5  pz     Val( 2p)     0.29044      -0.32123
    65    C    5  pz     Ryd( 3p)     0.00858       0.41242
    66    C    5  dxy    Ryd( 3d)     0.00189       2.01126
    67    C    5  dxz    Ryd( 3d)     0.00188       1.72940
    68    C    5  dyz    Ryd( 3d)     0.00277       1.96252
    69    C    5  dx2y2  Ryd( 3d)     0.00185       1.83227
    70    C    5  dz2    Ryd( 3d)     0.00234       1.91096

    71    F    6  S      Cor( 1S)     0.99994     -24.64164
    72    F    6  S      Val( 2S)     0.91837      -1.46425
    73    F    6  S      Ryd( 3S)     0.00049       1.58125
    74    F    6  px     Val( 2p)     0.96636      -0.62044
    75    F    6  px     Ryd( 3p)     0.00034       1.17562
    76    F    6  py     Val( 2p)     0.93265      -0.62529
    77    F    6  py     Ryd( 3p)     0.00018       1.18647
    78    F    6  pz     Val( 2p)     0.85131      -0.64271
    79    F    6  pz     Ryd( 3p)     0.00013       1.13375
    80    F    6  dxy    Ryd( 3d)     0.00012       2.89497
    81    F    6  dxz    Ryd( 3d)     0.00040       2.97527
    82    F    6  dyz    Ryd( 3d)     0.00052       3.14913
    83    F    6  dx2y2  Ryd( 3d)     0.00013       2.90056
    84    F    6  dz2    Ryd( 3d)     0.00060       3.14299

    85    F    7  S      Cor( 1S)     0.99995     -24.66264
    86    F    7  S      Val( 2S)     0.92295      -1.48057
    87    F    7  S      Ryd( 3S)     0.00049       1.75635
    88    F    7  px     Val( 2p)     0.96628      -0.63764
    89    F    7  px     Ryd( 3p)     0.00029       1.19662
    90    F    7  py     Val( 2p)     0.89005      -0.64620
    91    F    7  py     Ryd( 3p)     0.00014       1.16490
    92    F    7  pz     Val( 2p)     0.90027      -0.64633
    93    F    7  pz     Ryd( 3p)     0.00010       1.10890
    94    F    7  dxy    Ryd( 3d)     0.00022       2.91387
    95    F    7  dxz    Ryd( 3d)     0.00023       2.91418
    96    F    7  dyz    Ryd( 3d)     0.00050       3.16468
    97    F    7  dx2y2  Ryd( 3d)     0.00026       2.95268
    98    F    7  dz2    Ryd( 3d)     0.00034       2.95787

    99    F    8  S      Cor( 1S)     0.99994     -24.65172
   100    F    8  S      Val( 2S)     0.91742      -1.47120
   101    F    8  S      Ryd( 3S)     0.00045       1.54102
   102    F    8  px     Val( 2p)     0.86622      -0.64194
   103    F    8  px     Ryd( 3p)     0.00026       1.17269
   104    F    8  py     Val( 2p)     0.90764      -0.64113
   105    F    8  py     Ryd( 3p)     0.00015       1.15829
   106    F    8  pz     Val( 2p)     0.96225      -0.62686
   107    F    8  pz     Ryd( 3p)     0.00015       1.15261
   108    F    8  dxy    Ryd( 3d)     0.00055       3.21829
   109    F    8  dxz    Ryd( 3d)     0.00034       2.92531
   110    F    8  dyz    Ryd( 3d)     0.00019       2.92083
   111    F    8  dx2y2  Ryd( 3d)     0.00050       2.97407
   112    F    8  dz2    Ryd( 3d)     0.00020       2.99712

   113    C    9  S      Cor( 1S)     0.99953     -10.32053
   114    C    9  S      Val( 2S)     0.51787      -0.44687
   115    C    9  S      Ryd( 3S)     0.00066       0.53381
   116    C    9  px     Val( 2p)     0.63676      -0.30761
   117    C    9  px     Ryd( 3p)     0.00240       0.58344
   118    C    9  py     Val( 2p)     0.43002      -0.30667
   119    C    9  py     Ryd( 3p)     0.00088       0.30873
   120    C    9  pz     Val( 2p)     0.53527      -0.29856
   121    C    9  pz     Ryd( 3p)     0.00201       0.28923
   122    C    9  dxy    Ryd( 3d)     0.00006       1.89697
   123    C    9  dxz    Ryd( 3d)     0.00028       2.20474
   124    C    9  dyz    Ryd( 3d)     0.00051       1.92443
   125    C    9  dx2y2  Ryd( 3d)     0.00040       2.06982
   126    C    9  dz2    Ryd( 3d)     0.00054       2.03635

   127    C   10  S      Cor( 1S)     0.99953     -10.30724
   128    C   10  S      Val( 2S)     0.51427      -0.43667
   129    C   10  S      Ryd( 3S)     0.00069       0.54165
   130    C   10  px     Val( 2p)     0.63973      -0.30198
   131    C   10  px     Ryd( 3p)     0.00293       0.60333
   132    C   10  py     Val( 2p)     0.49067      -0.30422
   133    C   10  py     Ryd( 3p)     0.00135       0.31363
   134    C   10  pz     Val( 2p)     0.52866      -0.29729
   135    C   10  pz     Ryd( 3p)     0.00184       0.29855
   136    C   10  dxy    Ryd( 3d)     0.00008       1.99199
   137    C   10  dxz    Ryd( 3d)     0.00027       2.12858
   138    C   10  dyz    Ryd( 3d)     0.00046       1.86909
   139    C   10  dx2y2  Ryd( 3d)     0.00044       2.10791
   140    C   10  dz2    Ryd( 3d)     0.00056       2.07972

   141    H   11  S      Val( 1S)     0.22920      -0.11859
   142    H   11  S      Ryd( 2S)     0.00125       0.23330
   143    H   11  px     Ryd( 2p)     0.00107       2.14217
   144    H   11  py     Ryd( 2p)     0.00063       1.57684
   145    H   11  pz     Ryd( 2p)     0.00067       1.54883

   146    H   12  S      Val( 1S)     0.36711      -0.11604
   147    H   12  S      Ryd( 2S)     0.00065       0.16030
   148    H   12  px     Ryd( 2p)     0.00030       2.03731
   149    H   12  py     Ryd( 2p)     0.00009       1.51345
   150    H   12  pz     Ryd( 2p)     0.00015       1.75462

   151    H   13  S      Val( 1S)     0.35155      -0.10282
   152    H   13  S      Ryd( 2S)     0.00083       0.16230
   153    H   13  px     Ryd( 2p)     0.00028       1.99578
   154    H   13  py     Ryd( 2p)     0.00012       1.55427
   155    H   13  pz     Ryd( 2p)     0.00014       1.77261

   156    H   14  S      Val( 1S)     0.36482      -0.10983
   157    H   14  S      Ryd( 2S)     0.00067       0.17328
   158    H   14  px     Ryd( 2p)     0.00030       2.05080
   159    H   14  py     Ryd( 2p)     0.00011       1.56552
   160    H   14  pz     Ryd( 2p)     0.00014       1.70955

   161    H   15  S      Val( 1S)     0.35491      -0.09635
   162    H   15  S      Ryd( 2S)     0.00082       0.17148
   163    H   15  px     Ryd( 2p)     0.00027       2.00100
   164    H   15  py     Ryd( 2p)     0.00015       1.64333
   165    H   15  pz     Ryd( 2p)     0.00013       1.70709


 Summary of Natural Population Analysis:                  
                                                          
                                       Natural Population 
                Natural  -----------------------------------------------
    Atom  No    Charge         Core      Valence    Rydberg      Total
 -----------------------------------------------------------------------
      O    1    0.32018      0.99986     2.67514    0.00482     3.67982
      C    2    0.40566      0.99955     1.57090    0.02388     2.59434
      O    3   -0.25867      0.99984     3.25399    0.00485     4.25867
      C    4   -0.05944      0.99933     2.04774    0.01238     3.05944
      C    5    0.58716      0.99941     1.37492    0.03850     2.41284
      F    6   -0.17153      0.99994     3.66869    0.00290     4.67153
      F    7   -0.18207      0.99995     3.67955    0.00257     4.68207
      F    8   -0.15625      0.99994     3.65354    0.00277     4.65625
      C    9   -0.12719      0.99953     2.11991    0.00775     3.12719
      C   10   -0.18147      0.99953     2.17333    0.00861     3.18147
      H   11    0.26717      0.00000     0.22920    0.00362     0.23283
      H   12    0.13170      0.00000     0.36711    0.00119     0.36830
      H   13    0.14707      0.00000     0.35155    0.00138     0.35293
      H   14    0.13395      0.00000     0.36482    0.00123     0.36605
      H   15    0.14373      0.00000     0.35491    0.00136     0.35627
 =======================================================================
   * Total *    1.00000      9.99688    27.88530    0.11782    38.00000

                                 Natural Population      
 --------------------------------------------------------
   Core                       9.99688 ( 99.9688% of  10)
   Valence                   27.88530 ( 99.5904% of  28)
   Natural Minimal Basis     37.88218 ( 99.6900% of  38)
   Natural Rydberg Basis      0.11782 (  0.3100% of  38)
 --------------------------------------------------------

    Atom  No          Natural Electron Configuration
 ----------------------------------------------------------------------------
      O    1      [core]2S( 0.85)2p( 1.82)
      C    2      [core]2S( 0.38)2p( 1.19)3p( 0.01)3d( 0.01)
      O    3      [core]2S( 0.83)2p( 2.42)
      C    4      [core]2S( 0.46)2p( 1.59)3p( 0.01)
      C    5      [core]2S( 0.37)2p( 1.01)3p( 0.03)3d( 0.01)
      F    6      [core]2S( 0.92)2p( 2.75)
      F    7      [core]2S( 0.92)2p( 2.76)
      F    8      [core]2S( 0.92)2p( 2.74)
      C    9      [core]2S( 0.52)2p( 1.60)3p( 0.01)
      C   10      [core]2S( 0.51)2p( 1.66)3p( 0.01)
      H   11            1S( 0.23)
      H   12            1S( 0.37)
      H   13            1S( 0.35)
      H   14            1S( 0.36)
      H   15            1S( 0.35)


 NATURAL BOND ORBITAL ANALYSIS, beta spin orbitals:

                       Occupancies       Lewis Structure    Low   High
           Occ.    -------------------  -----------------   occ   occ
  Cycle   Thresh.   Lewis   Non-Lewis     CR  BD  3C  LP    (L)   (NL)   Dev
 =============================================================================
   1(1)    0.90    36.77275   1.22725     10  15   0  13     2      0    0.20
   2(2)    0.90    36.77275   1.22725     10  15   0  13     2      0    0.20
   3(1)    0.80    37.17146   0.82854     10  16   0  12     0      0    0.05
 -----------------------------------------------------------------------------

 Structure accepted: No low occupancy Lewis orbitals

 --------------------------------------------------------
   Core                      9.99690 ( 99.969% of  10)
   Valence Lewis            27.17456 ( 97.052% of  28)
  ==================       ============================
   Total Lewis              37.17146 ( 97.820% of  38)
  -----------------------------------------------------
   Valence non-Lewis         0.73903 (  1.945% of  38)
   Rydberg non-Lewis         0.08950 (  0.236% of  38)
  ==================       ============================
   Total non-Lewis           0.82854 (  2.180% of  38)
 --------------------------------------------------------


       (Occupancy)   Bond orbital/ Coefficients/ Hybrids
 ---------------------------------------------------------------------------------
     1. (0.99568) BD ( 1) O   1 - C   2  
                ( 71.46%)   0.8454* O   1 s( 13.25%)p 6.54( 86.60%)d 0.01(  0.15%)
                                           -0.0000  0.3638 -0.0120  0.2665 -0.0089
                                            0.1302  0.0086 -0.8820 -0.0023 -0.0003
                                           -0.0353  0.0098  0.0103  0.0089
                ( 28.54%)   0.5342* C   2 s(  8.73%)p10.39( 90.69%)d 0.07(  0.58%)
                                           -0.0000  0.2950 -0.0154 -0.5863 -0.0243
                                            0.3570 -0.0148 -0.6591  0.0213 -0.0421
                                            0.0418 -0.0127  0.0167 -0.0432
     2. (0.99470) BD ( 2) O   1 - C   2  
                ( 68.80%)   0.8295* O   1 s( 29.31%)p 2.41( 70.56%)d 0.00(  0.13%)
                                           -0.0001  0.5410 -0.0199  0.5899 -0.0137
                                           -0.5000  0.0044  0.3277  0.0082 -0.0273
                                            0.0060 -0.0012  0.0144 -0.0179
                ( 31.20%)   0.5586* C   2 s( 23.39%)p 3.26( 76.17%)d 0.02(  0.44%)
                                           -0.0001  0.4821 -0.0378 -0.5136 -0.0458
                                            0.0549 -0.0001  0.7020 -0.0001 -0.0044
                                           -0.0558  0.0177  0.0313  0.0025
     3. (0.97307) BD ( 1) C   2 - O   3  
                ( 35.71%)   0.5976* C   2 s( 29.61%)p 2.37( 70.20%)d 0.01(  0.19%)
                                            0.0010 -0.5440  0.0128 -0.0797  0.0252
                                            0.7933  0.0306  0.2544 -0.0010  0.0046
                                           -0.0026 -0.0195  0.0314  0.0227
                ( 64.29%)   0.8018* O   3 s( 27.99%)p 2.57( 71.93%)d 0.00(  0.08%)
                                            0.0001 -0.5291 -0.0051  0.0468  0.0072
                                           -0.8241 -0.0019 -0.1948 -0.0032 -0.0061
                                            0.0001 -0.0087  0.0214  0.0138
     4. (0.92069) BD ( 1) C   2 - C   4  
                ( 52.22%)   0.7226* C   2 s( 37.83%)p 1.64( 62.14%)d 0.00(  0.02%)
                                            0.0009  0.6143  0.0315  0.6173 -0.0352
                                            0.4883 -0.0255 -0.0097 -0.0055  0.0074
                                           -0.0115  0.0031 -0.0040 -0.0055
                ( 47.78%)   0.6912* C   4 s( 24.17%)p 3.14( 75.79%)d 0.00(  0.04%)
                                            0.0007  0.4917  0.0032 -0.6786  0.0123
                                           -0.5428 -0.0127  0.0490 -0.0000  0.0144
                                           -0.0001 -0.0005  0.0085 -0.0103
     5. (0.99051) BD ( 1) O   3 - H  11  
                ( 77.69%)   0.8814* O   3 s( 25.82%)p 2.87( 74.10%)d 0.00(  0.08%)
                                            0.0003  0.5081  0.0065  0.7668  0.0113
                                           -0.2035 -0.0286 -0.3325 -0.0115  0.0066
                                           -0.0133 -0.0030  0.0212 -0.0101
                ( 22.31%)   0.4724* H  11 s( 99.42%)p 0.01(  0.58%)
                                            0.9970 -0.0126 -0.0646  0.0272  0.0292
     6. (0.98609) BD ( 1) C   4 - C   5  
                ( 54.14%)   0.7358* C   4 s( 31.15%)p 2.21( 68.81%)d 0.00(  0.04%)
                                            0.0001 -0.5580 -0.0127 -0.7261  0.0022
                                            0.3974  0.0075 -0.0526 -0.0043  0.0127
                                           -0.0020  0.0012 -0.0083  0.0134
                ( 45.86%)   0.6772* C   5 s( 35.14%)p 1.84( 64.78%)d 0.00(  0.07%)
                                           -0.0004 -0.5926 -0.0164  0.7304 -0.0150
                                           -0.3324  0.0037  0.0597 -0.0039  0.0152
                                           -0.0036  0.0027 -0.0169  0.0142
     7. (0.87606) BD ( 1) C   4 - C   9  
                ( 56.91%)   0.7544* C   4 s( 21.89%)p 3.57( 78.07%)d 0.00(  0.04%)
                                            0.0009 -0.4676  0.0146  0.0651  0.0018
                                           -0.4359  0.0160  0.7656  0.0069  0.0008
                                           -0.0058  0.0147  0.0120 -0.0017
                ( 43.09%)   0.6564* C   9 s( 21.45%)p 3.66( 78.46%)d 0.00(  0.09%)
                                           -0.0008 -0.4631 -0.0059 -0.1051  0.0133
                                            0.8533  0.0092 -0.2116  0.0201  0.0012
                                           -0.0003  0.0242  0.0185  0.0034
     8. (0.94589) BD ( 1) C   4 - C  10  
                ( 55.64%)   0.7459* C   4 s( 22.72%)p 3.40( 77.24%)d 0.00(  0.04%)
                                           -0.0001  0.4765 -0.0115 -0.0858  0.0050
                                            0.5969 -0.0255  0.6387  0.0115 -0.0030
                                           -0.0022  0.0129 -0.0140 -0.0028
                ( 44.36%)   0.6660* C  10 s( 20.52%)p 3.87( 79.39%)d 0.00(  0.10%)
                                            0.0009  0.4529  0.0040  0.1147  0.0065
                                           -0.8833 -0.0027 -0.0122  0.0197 -0.0043
                                           -0.0019  0.0176 -0.0221 -0.0113
     9. (0.99708) BD ( 1) C   5 - F   6  
                ( 26.67%)   0.5164* C   5 s( 21.56%)p 3.61( 77.90%)d 0.03(  0.54%)
                                           -0.0000  0.4642 -0.0093  0.1309  0.0257
                                           -0.4005 -0.0243  0.7737  0.0390 -0.0063
                                            0.0121 -0.0531 -0.0111  0.0478
                ( 73.33%)   0.8563* F   6 s( 29.96%)p 2.34( 69.96%)d 0.00(  0.09%)
                                           -0.0000  0.5473  0.0009  0.1137 -0.0016
                                           -0.3788 -0.0030  0.7369  0.0068 -0.0031
                                            0.0065 -0.0200 -0.0045  0.0196
    10. (0.99616) BD ( 1) C   5 - F   7  
                ( 25.86%)   0.5086* C   5 s( 20.44%)p 3.87( 79.06%)d 0.02(  0.50%)
                                           -0.0001  0.4521 -0.0024  0.1314  0.0272
                                           -0.6265 -0.0267 -0.6155 -0.0241 -0.0101
                                           -0.0083  0.0612 -0.0286  0.0155
                ( 74.14%)   0.8610* F   7 s( 28.83%)p 2.47( 71.09%)d 0.00(  0.08%)
                                           -0.0000  0.5369 -0.0068  0.1179 -0.0016
                                           -0.6015 -0.0027 -0.5789 -0.0039 -0.0058
                                           -0.0064  0.0244 -0.0113  0.0063
    11. (0.99532) BD ( 1) C   5 - F   8  
                ( 26.88%)   0.5185* C   5 s( 22.54%)p 3.41( 76.94%)d 0.02(  0.52%)
                                           -0.0002  0.4746 -0.0112  0.6544  0.0457
                                            0.5740  0.0083 -0.0973 -0.0039  0.0604
                                           -0.0112 -0.0116  0.0057 -0.0360
                ( 73.12%)   0.8551* F   8 s( 29.65%)p 2.37( 70.26%)d 0.00(  0.09%)
                                           -0.0000  0.5445  0.0006  0.6597  0.0039
                                            0.5095  0.0060 -0.0877 -0.0015  0.0245
                                           -0.0041 -0.0032  0.0058 -0.0143
    12. (0.95509) BD ( 1) C   9 - C  10  
                ( 49.85%)   0.7060* C   9 s( 22.45%)p 3.45( 77.47%)d 0.00(  0.08%)
                                           -0.0001  0.4738  0.0030 -0.0498  0.0027
                                            0.4393  0.0218  0.7607 -0.0102 -0.0003
                                            0.0004  0.0046  0.0027  0.0276
                ( 50.15%)   0.7082* C  10 s( 22.97%)p 3.35( 76.94%)d 0.00(  0.09%)
                                            0.0004  0.4792  0.0077 -0.0362  0.0036
                                            0.2523  0.0243 -0.8389 -0.0021  0.0005
                                            0.0004  0.0096  0.0031  0.0278
    13. (0.98964) BD ( 1) C   9 - H  12  
                ( 63.24%)   0.7952* C   9 s( 27.80%)p 2.60( 72.17%)d 0.00(  0.03%)
                                           -0.0001  0.5272 -0.0038 -0.7271  0.0228
                                            0.0899  0.0180 -0.4285 -0.0216  0.0035
                                            0.0088  0.0011  0.0140 -0.0056
                ( 36.76%)   0.6063* H  12 s( 99.90%)p 0.00(  0.10%)
                                            0.9995 -0.0025  0.0257 -0.0065  0.0180
    14. (0.97282) BD ( 1) C   9 - H  13  
                ( 64.21%)   0.8013* C   9 s( 28.13%)p 2.55( 71.84%)d 0.00(  0.03%)
                                           -0.0003  0.5303 -0.0045  0.6756 -0.0229
                                            0.2627  0.0122 -0.4382 -0.0183  0.0020
                                           -0.0089 -0.0002  0.0138 -0.0048
                ( 35.79%)   0.5983* H  13 s( 99.89%)p 0.00(  0.11%)
                                            0.9995 -0.0028 -0.0241 -0.0135  0.0178
    15. (0.98899) BD ( 1) C  10 - H  14  
                ( 63.42%)   0.7964* C  10 s( 28.06%)p 2.56( 71.91%)d 0.00(  0.03%)
                                           -0.0002  0.5297 -0.0058 -0.7342  0.0245
                                            0.1712  0.0241  0.3863  0.0200  0.0019
                                           -0.0088 -0.0011  0.0140 -0.0062
                ( 36.58%)   0.6048* H  14 s( 99.90%)p 0.00(  0.10%)
                                            0.9995 -0.0033  0.0252 -0.0108 -0.0163
    16. (0.98376) BD ( 1) C  10 - H  15  
                ( 64.27%)   0.8017* C  10 s( 28.28%)p 2.54( 71.69%)d 0.00(  0.03%)
                                           -0.0003  0.5318 -0.0039  0.6670 -0.0310
                                            0.3538  0.0136  0.3814  0.0160  0.0051
                                            0.0076  0.0003  0.0119 -0.0061
                ( 35.73%)   0.5978* H  15 s( 99.90%)p 0.00(  0.10%)
                                            0.9995 -0.0028 -0.0235 -0.0156 -0.0155
    17. (0.99985) CR ( 1) O   1           s(100.00%)p 0.00(  0.00%)
                                            1.0000 -0.0003 -0.0000  0.0003 -0.0000
                                           -0.0002 -0.0000 -0.0001 -0.0000 -0.0000
                                           -0.0000  0.0000  0.0000 -0.0000
    18. (0.99957) CR ( 1) C   2           s(100.00%)p 0.00(  0.00%)
                                            1.0000 -0.0000 -0.0000 -0.0005  0.0000
                                           -0.0012 -0.0000 -0.0002  0.0000 -0.0000
                                            0.0000  0.0000 -0.0000 -0.0000
    19. (0.99984) CR ( 1) O   3           s(100.00%)p 0.00(  0.00%)
                                            1.0000 -0.0001 -0.0000 -0.0001 -0.0000
                                            0.0001  0.0000  0.0002  0.0000  0.0000
                                            0.0000  0.0000 -0.0000  0.0000
    20. (0.99931) CR ( 1) C   4           s(100.00%)p 0.00(  0.00%)
                                            1.0000  0.0002 -0.0000  0.0005 -0.0000
                                            0.0008 -0.0000 -0.0006 -0.0000 -0.0000
                                            0.0000 -0.0000 -0.0000  0.0000
    21. (0.99942) CR ( 1) C   5           s(100.00%)p 0.00(  0.00%)
                                            1.0000 -0.0000 -0.0000  0.0004  0.0000
                                           -0.0001 -0.0000 -0.0001 -0.0000  0.0000
                                           -0.0000  0.0000 -0.0000  0.0000
    22. (0.99994) CR ( 1) F   6           s(100.00%)p 0.00(  0.00%)
                                            1.0000 -0.0002  0.0000 -0.0000  0.0000
                                           -0.0001 -0.0000  0.0001  0.0000  0.0000
                                           -0.0000 -0.0000 -0.0000  0.0000
    23. (0.99995) CR ( 1) F   7           s(100.00%)
                                            1.0000 -0.0002 -0.0000 -0.0000  0.0000
                                           -0.0001 -0.0000 -0.0001 -0.0000 -0.0000
                                           -0.0000  0.0000 -0.0000  0.0000
    24. (0.99994) CR ( 1) F   8           s(100.00%)p 0.00(  0.00%)
                                            1.0000 -0.0002  0.0000  0.0001  0.0000
                                            0.0002  0.0000 -0.0000 -0.0000  0.0000
                                           -0.0000 -0.0000 -0.0000 -0.0000
    25. (0.99954) CR ( 1) C   9           s(100.00%)p 0.00(  0.00%)
                                            1.0000 -0.0001 -0.0000  0.0000  0.0000
                                            0.0009  0.0000 -0.0003  0.0000  0.0000
                                           -0.0000  0.0000  0.0000  0.0000
    26. (0.99954) CR ( 1) C  10           s(100.00%)p 0.00(  0.00%)
                                            1.0000 -0.0003 -0.0000 -0.0001 -0.0000
                                            0.0008  0.0000  0.0006 -0.0000  0.0000
                                            0.0000 -0.0000  0.0000 -0.0000
    27. (0.98992) LP ( 1) O   1           s( 57.47%)p 0.74( 42.51%)d 0.00(  0.02%)
                                            0.0005  0.7580  0.0144 -0.5538 -0.0012
                                            0.2885  0.0044  0.1875  0.0010  0.0053
                                            0.0048 -0.0049 -0.0053  0.0069
    28. (0.23960) LP*( 2) O   1           s(  0.01%)p 1.00( 99.82%)d 0.00(  0.18%)
                                            0.0000  0.0060 -0.0045  0.5218 -0.0006
                                            0.8051 -0.0006  0.2788 -0.0065  0.0236
                                            0.0080 -0.0126  0.0299 -0.0099
    29. (0.97487) LP ( 1) O   3           s( 45.67%)p 1.19( 54.28%)d 0.00(  0.05%)
                                            0.0001  0.6758 -0.0062 -0.5702  0.0083
                                           -0.4664  0.0042  0.0021 -0.0002 -0.0211
                                           -0.0016  0.0023 -0.0009  0.0085
    30. (0.87937) LP ( 2) O   3           s(  0.49%)p99.99( 99.42%)d 0.19(  0.09%)
                                           -0.0001  0.0700 -0.0009  0.2880 -0.0047
                                           -0.2465  0.0016  0.9221 -0.0112  0.0030
                                            0.0145  0.0244  0.0111  0.0015
    31. (0.99287) LP ( 1) F   6           s( 69.93%)p 0.43( 30.06%)d 0.00(  0.01%)
                                            0.0003  0.8363 -0.0019 -0.0419 -0.0021
                                            0.2332  0.0021 -0.4945 -0.0043  0.0008
                                           -0.0014  0.0048  0.0011 -0.0052
    32. (0.97180) LP ( 2) F   6           s(  0.10%)p99.99( 99.85%)d 0.48(  0.05%)
                                           -0.0000  0.0315 -0.0009 -0.8888  0.0033
                                            0.3499 -0.0008  0.2936 -0.0008  0.0099
                                           -0.0157  0.0035 -0.0000  0.0109
    33. (0.96147) LP ( 3) F   6           s(  0.00%)p 1.00( 99.95%)d 0.00(  0.05%)
                                            0.0000  0.0018  0.0008  0.4415 -0.0013
                                            0.8241 -0.0024  0.3542 -0.0015 -0.0005
                                            0.0101  0.0124  0.0106  0.0118
    34. (0.99191) LP ( 1) F   7           s( 69.81%)p 0.43( 30.19%)d 0.00(  0.01%)
                                            0.0002  0.8355  0.0015 -0.1756 -0.0033
                                            0.3048  0.0046  0.4220  0.0051  0.0036
                                            0.0036 -0.0045  0.0008 -0.0028
    35. (0.97294) LP ( 2) F   7           s(  0.04%)p99.99( 99.92%)d 1.04(  0.04%)
                                            0.0000  0.0190  0.0039  0.7727 -0.0042
                                           -0.3443 -0.0017  0.5326  0.0002 -0.0117
                                           -0.0077 -0.0026  0.0001 -0.0137
    36. (0.96250) LP ( 3) F   7           s(  1.32%)p74.68( 98.64%)d 0.03(  0.04%)
                                            0.0000  0.1149  0.0018  0.5981 -0.0048
                                            0.6528 -0.0019 -0.4500  0.0002 -0.0033
                                           -0.0112 -0.0021  0.0124  0.0097
    37. (0.99251) LP ( 1) F   8           s( 69.34%)p 0.44( 30.65%)d 0.00(  0.01%)
                                            0.0003  0.8327 -0.0015 -0.3525 -0.0045
                                           -0.4192 -0.0017  0.0810  0.0003 -0.0065
                                            0.0012  0.0011  0.0001  0.0033
    38. (0.96429) LP ( 2) F   8           s(  0.02%)p99.99( 99.93%)d 3.03(  0.05%)
                                           -0.0000  0.0129 -0.0003 -0.0408  0.0000
                                           -0.1313  0.0007 -0.9902  0.0023 -0.0030
                                           -0.0180 -0.0125  0.0012  0.0039
    39. (0.95855) LP ( 3) F   8           s(  0.98%)p99.99( 98.97%)d 0.05(  0.05%)
                                           -0.0001  0.0989 -0.0015 -0.6619  0.0023
                                            0.7394 -0.0034 -0.0695 -0.0002  0.0053
                                            0.0003 -0.0026 -0.0214  0.0005
    40. (0.00064) RY*( 1) O   1           s(  0.52%)p99.99( 96.80%)d 5.18(  2.68%)
                                            0.0000 -0.0030  0.0719  0.0043  0.2780
                                            0.0004  0.8830  0.0013 -0.3333 -0.1108
                                            0.0825  0.0033 -0.0810 -0.0341
    41. (0.00034) RY*( 2) O   1           s( 13.05%)p 6.37( 83.16%)d 0.29(  3.78%)
                                            0.0000  0.0027  0.3613  0.0023 -0.2987
                                           -0.0105 -0.2505 -0.0049 -0.8243 -0.0412
                                            0.0380 -0.1359  0.0861 -0.0938
    42. (0.00024) RY*( 3) O   1           s( 82.67%)p 0.17( 13.77%)d 0.04(  3.56%)
                                            0.0000  0.0012  0.9092  0.0206  0.1304
                                           -0.0021  0.0159 -0.0028  0.3464 -0.1274
                                           -0.0820  0.0644  0.0911  0.0136
    43. (0.00004) RY*( 4) O   1           s(  0.09%)p99.99( 98.68%)d12.87(  1.22%)
    44. (0.00001) RY*( 5) O   1           s(  2.01%)p 0.60(  1.20%)d48.14( 96.79%)
    45. (0.00000) RY*( 6) O   1           s(  0.35%)p 5.25(  1.84%)d99.99( 97.81%)
    46. (0.00000) RY*( 7) O   1           s(  0.00%)p 1.00(  2.93%)d33.08( 97.06%)
    47. (0.00001) RY*( 8) O   1           s(  1.21%)p 0.93(  1.12%)d80.62( 97.66%)
    48. (0.00000) RY*( 9) O   1           s(  0.06%)p16.98(  0.99%)d99.99( 98.95%)
    49. (0.00856) RY*( 1) C   2           s( 11.78%)p 7.44( 87.60%)d 0.05(  0.63%)
                                            0.0000  0.0444  0.3403 -0.0363  0.8294
                                            0.0062 -0.3947  0.0208 -0.1748  0.0066
                                            0.0474  0.0188 -0.0600  0.0020
    50. (0.00403) RY*( 2) C   2           s(  0.42%)p43.95( 18.24%)d99.99( 81.34%)
                                            0.0000 -0.0255  0.0591  0.0174 -0.1910
                                           -0.0070 -0.3448  0.0802  0.1425 -0.4297
                                            0.5546 -0.3155 -0.1755 -0.4368
    51. (0.00291) RY*( 3) C   2           s(  3.47%)p21.23( 73.71%)d 6.57( 22.81%)
                                            0.0000  0.0478  0.1801 -0.0071  0.2168
                                           -0.0072  0.7738  0.0135 -0.3018 -0.0888
                                            0.1212 -0.3606 -0.1834 -0.2046
    52. (0.00168) RY*( 4) C   2           s( 12.69%)p 1.76( 22.40%)d 5.11( 64.90%)
                                            0.0000  0.0104  0.3561 -0.0283 -0.0224
                                            0.0141  0.2189  0.0217  0.4173  0.1235
                                            0.3176  0.5477 -0.4723  0.0993
    53. (0.00125) RY*( 5) C   2           s( 26.15%)p 1.35( 35.30%)d 1.47( 38.55%)
                                            0.0000 -0.0166  0.5111 -0.0482 -0.4078
                                           -0.0046 -0.2320 -0.0059 -0.3612  0.5441
                                           -0.0007 -0.2498 -0.1633  0.0207
    54. (0.00087) RY*( 6) C   2           s( 31.50%)p 0.27(  8.35%)d 1.91( 60.15%)
                                           -0.0000 -0.0211  0.5609 -0.0026 -0.2240
                                           -0.0182  0.0238 -0.0119 -0.1797 -0.6416
                                           -0.2711  0.2233  0.2211  0.1326
    55. (0.00032) RY*( 7) C   2           s( 13.95%)p 2.77( 38.70%)d 3.39( 47.35%)
                                           -0.0000  0.0173  0.3732  0.0057  0.0789
                                           -0.0308  0.1251  0.0050  0.6034  0.2062
                                            0.0242 -0.2934  0.5814 -0.0790
    56. (0.00006) RY*( 8) C   2           s(  0.12%)p99.99( 15.67%)d99.99( 84.21%)
    57. (0.00001) RY*( 9) C   2           s(  0.36%)p 2.24(  0.81%)d99.99( 98.82%)
    58. (0.00064) RY*( 1) O   3           s( 24.41%)p 2.83( 69.15%)d 0.26(  6.44%)
                                            0.0000  0.0019  0.4941 -0.0049 -0.8162
                                           -0.0052 -0.1559 -0.0025  0.0314 -0.1925
                                           -0.0678 -0.0244  0.1486  0.0053
    59. (0.00036) RY*( 2) O   3           s(  0.31%)p99.99( 94.56%)d16.43(  5.13%)
                                            0.0000 -0.0006  0.0559  0.0018  0.1372
                                           -0.0022 -0.3116  0.0085  0.9108  0.0211
                                           -0.1198  0.1450  0.0410  0.1173
    60. (0.00021) RY*( 3) O   3           s( 67.07%)p 0.46( 30.99%)d 0.03(  1.94%)
                                            0.0000 -0.0006  0.8190 -0.0015  0.4438
                                           -0.0002  0.3359  0.0056 -0.0050  0.0325
                                           -0.0750 -0.0902  0.0604  0.0302
    61. (0.00004) RY*( 4) O   3           s(  2.60%)p35.70( 92.66%)d 1.83(  4.74%)
    62. (0.00001) RY*( 5) O   3           s(  0.59%)p 5.83(  3.42%)d99.99( 96.00%)
    63. (0.00000) RY*( 6) O   3           s(  1.26%)p 1.14(  1.45%)d76.95( 97.29%)
    64. (0.00000) RY*( 7) O   3           s(  1.10%)p 3.31(  3.64%)d86.76( 95.26%)
    65. (0.00001) RY*( 8) O   3           s(  2.52%)p 1.18(  2.97%)d37.57( 94.52%)
    66. (0.00000) RY*( 9) O   3           s(  0.17%)p 8.42(  1.44%)d99.99( 98.39%)
    67. (0.00413) RY*( 1) C   4           s( 21.09%)p 3.51( 74.09%)d 0.23(  4.83%)
                                            0.0000  0.0247  0.4585 -0.0135 -0.2769
                                            0.0178  0.8124  0.0031  0.0608 -0.0443
                                           -0.0012 -0.0624 -0.0939 -0.1833
    68. (0.00260) RY*( 2) C   4           s( 60.15%)p 0.54( 32.78%)d 0.12(  7.07%)
                                            0.0000 -0.0127  0.7755 -0.0019  0.2983
                                            0.0137 -0.3831 -0.0026 -0.3029 -0.0364
                                           -0.0068 -0.0823 -0.0569 -0.2436
    69. (0.00195) RY*( 3) C   4           s(  7.44%)p12.36( 91.98%)d 0.08(  0.57%)
                                            0.0000 -0.0108  0.2726 -0.0084 -0.5452
                                           -0.0017 -0.3948 -0.0092  0.6831 -0.0496
                                           -0.0104 -0.0180  0.0471 -0.0249
    70. (0.00125) RY*( 4) C   4           s(  0.18%)p99.99( 99.33%)d 2.80(  0.49%)
                                            0.0000 -0.0032  0.0418  0.0049  0.7284
                                            0.0041  0.1629 -0.0109  0.6603  0.0330
                                           -0.0173 -0.0385 -0.0255 -0.0373
    71. (0.00039) RY*( 5) C   4           s(  0.40%)p 0.89(  0.36%)d99.99( 99.24%)
                                            0.0000  0.0024  0.0632  0.0177 -0.0560
                                            0.0029 -0.0093  0.0024  0.0034  0.9838
                                           -0.0672 -0.0641 -0.1172  0.0469
    72. (0.00025) RY*( 6) C   4           s(  0.19%)p 0.14(  0.03%)d99.99( 99.78%)
                                           -0.0000 -0.0008  0.0438 -0.0005  0.0081
                                           -0.0003  0.0034  0.0088  0.0103  0.0481
                                            0.9750 -0.1527  0.0064  0.1467
    73. (0.00017) RY*( 7) C   4           s(  0.11%)p 1.00(  0.11%)d99.99( 99.78%)
                                            0.0000 -0.0019  0.0334  0.0010  0.0133
                                            0.0026  0.0068 -0.0188  0.0230  0.0890
                                            0.1805  0.9423  0.0355 -0.2611
    74. (0.00014) RY*( 8) C   4           s(  0.92%)p 0.94(  0.86%)d99.99( 98.22%)
                                            0.0000  0.0066  0.0956 -0.0011  0.0305
                                            0.0247  0.0792 -0.0000 -0.0285  0.1082
                                           -0.0259 -0.0400  0.9837  0.0220
    75. (0.00011) RY*( 9) C   4           s(  9.58%)p 0.06(  0.56%)d 9.38( 89.86%)
                                            0.0000  0.0149  0.3092 -0.0009  0.0442
                                           -0.0035  0.0572 -0.0030 -0.0177 -0.0547
                                           -0.1054  0.2652 -0.0427  0.9013
    76. (0.01095) RY*( 1) C   5           s(  0.04%)p99.99( 92.39%)d99.99(  7.57%)
                                           -0.0000  0.0060  0.0186  0.0229 -0.4419
                                            0.0445 -0.7975 -0.0217  0.2995 -0.1389
                                            0.0187  0.0468  0.0293  0.2302
    77. (0.00937) RY*( 2) C   5           s(  0.76%)p99.99( 88.19%)d14.59( 11.05%)
                                           -0.0000  0.0095  0.0865  0.0050 -0.1155
                                            0.0161 -0.2517  0.0640 -0.8949 -0.0252
                                            0.0985  0.3135 -0.0405 -0.0159
    78. (0.00714) RY*( 3) C   5           s(  3.71%)p22.90( 85.03%)d 3.03( 11.26%)
                                            0.0000  0.0583  0.1837  0.0355 -0.8123
                                           -0.0206  0.4342 -0.0009 -0.0159 -0.1881
                                            0.0541 -0.0638  0.1944 -0.1799
    79. (0.00273) RY*( 4) C   5           s( 64.22%)p 0.00(  0.30%)d 0.55( 35.49%)
                                            0.0000 -0.0064  0.8013 -0.0084 -0.0287
                                           -0.0076 -0.0417 -0.0054  0.0156  0.3808
                                           -0.1639 -0.1839 -0.3835  0.0464
    80. (0.00207) RY*( 5) C   5           s(  2.54%)p 4.64( 11.79%)d33.74( 85.67%)
                                           -0.0000  0.0021  0.1593  0.0057  0.0171
                                            0.0202  0.1528  0.0426  0.3034  0.0805
                                            0.4553  0.7849 -0.1616  0.0263
    81. (0.00182) RY*( 6) C   5           s(  2.54%)p 1.56(  3.96%)d36.79( 93.50%)
                                           -0.0000  0.0022  0.1594  0.0079  0.0429
                                            0.0202  0.1896  0.0019 -0.0364  0.0271
                                           -0.3908  0.2405  0.4714  0.7081
    82. (0.00150) RY*( 7) C   5           s(  0.89%)p 1.61(  1.43%)d99.99( 97.68%)
                                            0.0000 -0.0048  0.0941  0.0031  0.0603
                                           -0.0024  0.0155 -0.0520 -0.0877  0.1585
                                            0.7703 -0.4091  0.2550  0.3550
    83. (0.00114) RY*( 8) C   5           s(  0.08%)p52.10(  4.25%)d99.99( 95.67%)
                                            0.0000 -0.0063  0.0278 -0.0226 -0.0064
                                           -0.0589 -0.1873  0.0190  0.0548  0.6140
                                           -0.0512  0.1166  0.6046 -0.4449
    84. (0.00029) RY*( 9) C   5           s( 25.55%)p 0.55( 13.98%)d 2.37( 60.47%)
                                           -0.0000 -0.0108  0.5054  0.0363  0.3482
                                           -0.0024 -0.1200  0.0045  0.0527 -0.6215
                                            0.0616  0.0050  0.3640 -0.2865
    85. (0.00073) RY*( 1) F   6           s( 60.79%)p 0.63( 38.14%)d 0.02(  1.07%)
                                            0.0000 -0.0014  0.7797 -0.0022 -0.5245
                                            0.0005  0.2624 -0.0015 -0.1935 -0.0008
                                           -0.0038 -0.0558 -0.0129  0.0858
    86. (0.00021) RY*( 2) F   6           s( 17.07%)p 3.90( 66.60%)d 0.96( 16.34%)
                                           -0.0000  0.0006  0.4131 -0.0058  0.6440
                                            0.0019 -0.2710 -0.0018 -0.4216 -0.2356
                                            0.2826 -0.1622  0.0274 -0.0309
    87. (0.00014) RY*( 3) F   6           s(  1.03%)p94.56( 97.83%)d 1.10(  1.13%)
                                           -0.0000  0.0007  0.1017  0.0014  0.4565
                                            0.0031  0.8238  0.0006  0.3020  0.0469
                                            0.0402 -0.0789  0.0325 -0.0155
    88. (0.00002) RY*( 4) F   6           s(  0.00%)p 1.00(  1.44%)d68.23( 98.55%)
    89. (0.00002) RY*( 5) F   6           s(  0.01%)p 1.00(  1.82%)d54.06( 98.18%)
    90. (0.00000) RY*( 6) F   6           s(  1.95%)p 3.26(  6.34%)d47.10( 91.71%)
    91. (0.00001) RY*( 7) F   6           s( 16.74%)p 4.97( 83.24%)d 0.00(  0.02%)
    92. (0.00000) RY*( 8) F   6           s(  0.03%)p 9.13(  0.31%)d99.99( 99.65%)
    93. (0.00001) RY*( 9) F   6           s(  2.38%)p 1.87(  4.45%)d39.07( 93.16%)
    94. (0.00059) RY*( 1) F   7           s( 73.75%)p 0.35( 25.88%)d 0.01(  0.37%)
                                           -0.0000 -0.0010  0.8588 -0.0039 -0.4332
                                           -0.0040  0.2617 -0.0049 -0.0511 -0.0011
                                            0.0189  0.0572 -0.0055  0.0074
    95. (0.00018) RY*( 2) F   7           s( 18.31%)p 3.56( 65.10%)d 0.91( 16.59%)
                                            0.0000  0.0027  0.4278 -0.0038  0.7635
                                            0.0038 -0.0966 -0.0029  0.2423 -0.3032
                                           -0.1866  0.0927 -0.0289 -0.1725
    96. (0.00012) RY*( 3) F   7           s(  0.45%)p99.99( 95.67%)d 8.71(  3.88%)
                                           -0.0000 -0.0013  0.0668 -0.0066 -0.3655
                                           -0.0011 -0.7104  0.0005  0.5644 -0.1795
                                           -0.0281 -0.0195  0.0029  0.0737
    97. (0.00003) RY*( 4) F   7           s(  3.95%)p23.21( 91.57%)d 1.14(  4.48%)
    98. (0.00003) RY*( 5) F   7           s(  0.01%)p99.99(  2.14%)d99.99( 97.85%)
    99. (0.00000) RY*( 6) F   7           s(  0.29%)p12.68(  3.66%)d99.99( 96.05%)
   100. (0.00001) RY*( 7) F   7           s(  0.61%)p 1.41(  0.86%)d99.99( 98.53%)
   101. (0.00001) RY*( 8) F   7           s(  0.02%)p99.99(  3.50%)d99.99( 96.48%)
   102. (0.00001) RY*( 9) F   7           s(  2.64%)p 4.47( 11.78%)d32.46( 85.59%)
   103. (0.00061) RY*( 1) F   8           s( 69.08%)p 0.42( 29.24%)d 0.02(  1.67%)
                                            0.0000 -0.0012  0.8312 -0.0033 -0.5379
                                            0.0008  0.0385 -0.0010 -0.0404  0.0900
                                            0.0018  0.0020  0.0255 -0.0893
   104. (0.00020) RY*( 2) F   8           s( 10.63%)p 7.11( 75.56%)d 1.30( 13.81%)
                                            0.0000  0.0008  0.3261 -0.0053  0.4979
                                            0.0006 -0.7120 -0.0015  0.0257  0.0402
                                            0.0096  0.0515  0.3360 -0.1445
   105. (0.00014) RY*( 3) F   8           s(  0.33%)p99.99( 96.92%)d 8.41(  2.75%)
                                            0.0000  0.0001  0.0572 -0.0013  0.0266
                                            0.0013  0.1027  0.0040  0.9787  0.0223
                                            0.0090 -0.1461  0.0735  0.0145
   106. (0.00003) RY*( 4) F   8           s(  0.19%)p18.83(  3.57%)d99.99( 96.24%)
   107. (0.00001) RY*( 5) F   8           s(  0.89%)p 0.23(  0.20%)d99.99( 98.91%)
   108. (0.00002) RY*( 6) F   8           s( 14.09%)p 5.89( 83.01%)d 0.21(  2.90%)
   109. (0.00000) RY*( 7) F   8           s(  0.03%)p29.36(  0.79%)d99.99( 99.19%)
   110. (0.00001) RY*( 8) F   8           s(  2.37%)p 4.28( 10.12%)d36.98( 87.51%)
   111. (0.00000) RY*( 9) F   8           s(  2.40%)p 0.32(  0.78%)d40.35( 96.82%)
   112. (0.00212) RY*( 1) C   9           s(  7.97%)p10.41( 82.97%)d 1.14(  9.06%)
                                           -0.0000  0.0216  0.2815  0.0251  0.7275
                                           -0.0054 -0.0742 -0.0065  0.5424 -0.0145
                                            0.1976 -0.1768  0.0844  0.1138
   113. (0.00171) RY*( 2) C   9           s(  3.96%)p21.46( 85.05%)d 2.77( 10.99%)
                                            0.0000  0.0191  0.1981 -0.0254 -0.6294
                                            0.0056 -0.1091 -0.0074  0.6647  0.0391
                                           -0.1578 -0.2278  0.1057  0.1427
   114. (0.00061) RY*( 3) C   9           s( 47.80%)p 1.02( 48.81%)d 0.07(  3.39%)
                                            0.0000  0.0034  0.6914 -0.0063 -0.0245
                                            0.0205 -0.6182  0.0007 -0.3238 -0.0014
                                           -0.1334  0.0311 -0.0136 -0.1223
   115. (0.00020) RY*( 4) C   9           s( 31.61%)p 1.60( 50.62%)d 0.56( 17.77%)
                                           -0.0000 -0.0273  0.5615  0.0046 -0.0987
                                           -0.0184  0.6662 -0.0047 -0.2286  0.0794
                                            0.1543 -0.0407  0.3174  0.2128
   116. (0.00010) RY*( 5) C   9           s(  0.21%)p24.00(  4.97%)d99.99( 94.82%)
                                           -0.0000  0.0084  0.0447  0.0032 -0.1691
                                            0.0030 -0.1042  0.0015  0.1012  0.5632
                                            0.7006  0.2911 -0.1974 -0.1284
   117. (0.00005) RY*( 6) C   9           s(  3.97%)p 2.89( 11.49%)d21.28( 84.53%)
   118. (0.00002) RY*( 7) C   9           s(  0.07%)p57.83(  3.91%)d99.99( 96.02%)
   119. (0.00001) RY*( 8) C   9           s(  3.41%)p 1.37(  4.68%)d26.92( 91.91%)
   120. (0.00001) RY*( 9) C   9           s(  1.18%)p 6.40(  7.55%)d77.40( 91.27%)
   121. (0.00234) RY*( 1) C  10           s(  1.34%)p68.61( 92.12%)d 4.87(  6.54%)
                                           -0.0000  0.0154  0.1148 -0.0376 -0.8510
                                           -0.0092 -0.1934  0.0035 -0.3975  0.0796
                                            0.1693  0.1714  0.0202  0.0248
   122. (0.00175) RY*( 2) C  10           s( 13.34%)p 5.79( 77.19%)d 0.71(  9.47%)
                                           -0.0000  0.0246  0.3644  0.0135  0.4571
                                            0.0100 -0.3600  0.0173 -0.6579 -0.0385
                                           -0.1564  0.2577  0.0294  0.0383
   123. (0.00069) RY*( 3) C  10           s( 38.53%)p 1.50( 57.71%)d 0.10(  3.76%)
                                            0.0000  0.0041  0.6207 -0.0084 -0.0460
                                            0.0155 -0.5446 -0.0086  0.5273 -0.0073
                                            0.1115 -0.1303 -0.0032 -0.0899
   124. (0.00018) RY*( 4) C  10           s( 38.40%)p 1.15( 44.32%)d 0.45( 17.28%)
                                            0.0000 -0.0259  0.6192  0.0056 -0.0859
                                           -0.0161  0.6571  0.0122  0.0604  0.0569
                                           -0.2153  0.1761  0.2635  0.1509
   125. (0.00009) RY*( 5) C  10           s(  0.91%)p 6.48(  5.86%)d99.99( 93.23%)
   126. (0.00005) RY*( 6) C  10           s(  2.54%)p 3.71(  9.42%)d34.71( 88.05%)
   127. (0.00002) RY*( 7) C  10           s(  0.06%)p53.90(  3.44%)d99.99( 96.50%)
   128. (0.00001) RY*( 8) C  10           s(  3.60%)p 0.95(  3.43%)d25.79( 92.97%)
   129. (0.00001) RY*( 9) C  10           s(  1.45%)p 4.55(  6.58%)d63.57( 91.97%)
   130. (0.00143) RY*( 1) H  11           s( 88.86%)p 0.13( 11.14%)
                                            0.0336  0.9421  0.1536 -0.1838 -0.2323
   131. (0.00056) RY*( 2) H  11           s(  0.19%)p99.99( 99.81%)
                                            0.0062  0.0429  0.1826 -0.6048  0.7740
   132. (0.00048) RY*( 3) H  11           s(  1.64%)p60.04( 98.36%)
                                            0.0113  0.1275  0.6099  0.6824  0.3821
   133. (0.00003) RY*( 4) H  11           s(  9.89%)p 9.11( 90.11%)
   134. (0.00065) RY*( 1) H  12           s( 99.76%)p 0.00(  0.24%)
                                            0.0039  0.9988 -0.0434  0.0162 -0.0143
   135. (0.00008) RY*( 2) H  12           s(  0.01%)p 1.00( 99.99%)
   136. (0.00006) RY*( 3) H  12           s(  0.13%)p99.99( 99.87%)
   137. (0.00002) RY*( 4) H  12           s(  0.20%)p99.99( 99.80%)
   138. (0.00085) RY*( 1) H  13           s( 98.43%)p 0.02(  1.57%)
                                            0.0040  0.9921  0.0928 -0.0843 -0.0056
   139. (0.00007) RY*( 2) H  13           s(  0.75%)p99.99( 99.25%)
   140. (0.00007) RY*( 3) H  13           s(  0.84%)p99.99( 99.16%)
   141. (0.00002) RY*( 4) H  13           s(  0.08%)p99.99( 99.92%)
   142. (0.00068) RY*( 1) H  14           s( 99.19%)p 0.01(  0.81%)
                                            0.0049  0.9959 -0.0735 -0.0482  0.0183
   143. (0.00009) RY*( 2) H  14           s(  0.30%)p99.99( 99.70%)
   144. (0.00006) RY*( 3) H  14           s(  0.48%)p99.99( 99.52%)
   145. (0.00002) RY*( 4) H  14           s(  0.12%)p99.99( 99.88%)
   146. (0.00083) RY*( 1) H  15           s( 98.81%)p 0.01(  1.19%)
                                            0.0043  0.9940  0.0902 -0.0586  0.0180
   147. (0.00008) RY*( 2) H  15           s(  0.66%)p99.99( 99.34%)
   148. (0.00006) RY*( 3) H  15           s(  0.56%)p99.99( 99.44%)
   149. (0.00002) RY*( 4) H  15           s(  0.08%)p99.99( 99.92%)
   150. (0.11554) BD*( 1) O   1 - C   2  
                ( 28.54%)   0.5342* O   1 s( 13.25%)p 6.54( 86.60%)d 0.01(  0.15%)
                                            0.0000 -0.3638  0.0120 -0.2665  0.0089
                                           -0.1302 -0.0086  0.8820  0.0023  0.0003
                                            0.0353 -0.0098 -0.0103 -0.0089
                ( 71.46%)  -0.8454* C   2 s(  8.73%)p10.39( 90.69%)d 0.07(  0.58%)
                                            0.0000 -0.2950  0.0154  0.5863  0.0243
                                           -0.3570  0.0148  0.6591 -0.0213  0.0421
                                           -0.0418  0.0127 -0.0167  0.0432
   151. (0.06503) BD*( 2) O   1 - C   2  
                ( 31.20%)   0.5586* O   1 s( 29.31%)p 2.41( 70.56%)d 0.00(  0.13%)
                                            0.0001 -0.5410  0.0199 -0.5899  0.0137
                                            0.5000 -0.0044 -0.3277 -0.0082  0.0273
                                           -0.0060  0.0012 -0.0144  0.0179
                ( 68.80%)  -0.8295* C   2 s( 23.39%)p 3.26( 76.17%)d 0.02(  0.44%)
                                            0.0001 -0.4821  0.0378  0.5136  0.0458
                                           -0.0549  0.0001 -0.7020  0.0001  0.0044
                                            0.0558 -0.0177 -0.0313 -0.0025
   152. (0.01558) BD*( 1) C   2 - O   3  
                ( 64.29%)   0.8018* C   2 s( 29.61%)p 2.37( 70.20%)d 0.01(  0.19%)
                                            0.0010 -0.5440  0.0128 -0.0797  0.0252
                                            0.7933  0.0306  0.2544 -0.0010  0.0046
                                           -0.0026 -0.0195  0.0314  0.0227
                ( 35.71%)  -0.5976* O   3 s( 27.99%)p 2.57( 71.93%)d 0.00(  0.08%)
                                            0.0001 -0.5291 -0.0051  0.0468  0.0072
                                           -0.8241 -0.0019 -0.1948 -0.0032 -0.0061
                                            0.0001 -0.0087  0.0214  0.0138
   153. (0.03144) BD*( 1) C   2 - C   4  
                ( 47.78%)   0.6912* C   2 s( 37.83%)p 1.64( 62.14%)d 0.00(  0.02%)
                                           -0.0009 -0.6143 -0.0315 -0.6173  0.0352
                                           -0.4883  0.0255  0.0097  0.0055 -0.0074
                                            0.0115 -0.0031  0.0040  0.0055
                ( 52.22%)  -0.7226* C   4 s( 24.17%)p 3.14( 75.79%)d 0.00(  0.04%)
                                           -0.0007 -0.4917 -0.0032  0.6786 -0.0123
                                            0.5428  0.0127 -0.0490  0.0000 -0.0144
                                            0.0001  0.0005 -0.0085  0.0103
   154. (0.01197) BD*( 1) O   3 - H  11  
                ( 22.31%)   0.4724* O   3 s( 25.82%)p 2.87( 74.10%)d 0.00(  0.08%)
                                           -0.0003 -0.5081 -0.0065 -0.7668 -0.0113
                                            0.2035  0.0286  0.3325  0.0115 -0.0066
                                            0.0133  0.0030 -0.0212  0.0101
                ( 77.69%)  -0.8814* H  11 s( 99.42%)p 0.01(  0.58%)
                                           -0.9970  0.0126  0.0646 -0.0272 -0.0292
   155. (0.03670) BD*( 1) C   4 - C   5  
                ( 45.86%)   0.6772* C   4 s( 31.15%)p 2.21( 68.81%)d 0.00(  0.04%)
                                           -0.0001  0.5580  0.0127  0.7261 -0.0022
                                           -0.3974 -0.0075  0.0526  0.0043 -0.0127
                                            0.0020 -0.0012  0.0083 -0.0134
                ( 54.14%)  -0.7358* C   5 s( 35.14%)p 1.84( 64.78%)d 0.00(  0.07%)
                                            0.0004  0.5926  0.0164 -0.7304  0.0150
                                            0.3324 -0.0037 -0.0597  0.0039 -0.0152
                                            0.0036 -0.0027  0.0169 -0.0142
   156. (0.01935) BD*( 1) C   4 - C   9  
                ( 43.09%)   0.6564* C   4 s( 21.89%)p 3.57( 78.07%)d 0.00(  0.04%)
                                           -0.0009  0.4676 -0.0146 -0.0651 -0.0018
                                            0.4359 -0.0160 -0.7656 -0.0069 -0.0008
                                            0.0058 -0.0147 -0.0120  0.0017
                ( 56.91%)  -0.7544* C   9 s( 21.45%)p 3.66( 78.46%)d 0.00(  0.09%)
                                            0.0008  0.4631  0.0059  0.1051 -0.0133
                                           -0.8533 -0.0092  0.2116 -0.0201 -0.0012
                                            0.0003 -0.0242 -0.0185 -0.0034
   157. (0.01997) BD*( 1) C   4 - C  10  
                ( 44.36%)   0.6660* C   4 s( 22.72%)p 3.40( 77.24%)d 0.00(  0.04%)
                                            0.0001 -0.4765  0.0115  0.0858 -0.0050
                                           -0.5969  0.0255 -0.6387 -0.0115  0.0030
                                            0.0022 -0.0129  0.0140  0.0028
                ( 55.64%)  -0.7459* C  10 s( 20.52%)p 3.87( 79.39%)d 0.00(  0.10%)
                                           -0.0009 -0.4529 -0.0040 -0.1147 -0.0065
                                            0.8833  0.0027  0.0122 -0.0197  0.0043
                                            0.0019 -0.0176  0.0221  0.0113
   158. (0.04937) BD*( 1) C   5 - F   6  
                ( 73.33%)   0.8563* C   5 s( 21.56%)p 3.61( 77.90%)d 0.03(  0.54%)
                                           -0.0000  0.4642 -0.0093  0.1309  0.0257
                                           -0.4005 -0.0243  0.7737  0.0390 -0.0063
                                            0.0121 -0.0531 -0.0111  0.0478
                ( 26.67%)  -0.5164* F   6 s( 29.96%)p 2.34( 69.96%)d 0.00(  0.09%)
                                           -0.0000  0.5473  0.0009  0.1137 -0.0016
                                           -0.3788 -0.0030  0.7369  0.0068 -0.0031
                                            0.0065 -0.0200 -0.0045  0.0196
   159. (0.05905) BD*( 1) C   5 - F   7  
                ( 74.14%)   0.8610* C   5 s( 20.44%)p 3.87( 79.06%)d 0.02(  0.50%)
                                           -0.0001  0.4521 -0.0024  0.1314  0.0272
                                           -0.6265 -0.0267 -0.6155 -0.0241 -0.0101
                                           -0.0083  0.0612 -0.0286  0.0155
                ( 25.86%)  -0.5086* F   7 s( 28.83%)p 2.47( 71.09%)d 0.00(  0.08%)
                                           -0.0000  0.5369 -0.0068  0.1179 -0.0016
                                           -0.6015 -0.0027 -0.5789 -0.0039 -0.0058
                                           -0.0064  0.0244 -0.0113  0.0063
   160. (0.04541) BD*( 1) C   5 - F   8  
                ( 73.12%)   0.8551* C   5 s( 22.54%)p 3.41( 76.94%)d 0.02(  0.52%)
                                           -0.0002  0.4746 -0.0112  0.6544  0.0457
                                            0.5740  0.0083 -0.0973 -0.0039  0.0604
                                           -0.0112 -0.0116  0.0057 -0.0360
                ( 26.88%)  -0.5185* F   8 s( 29.65%)p 2.37( 70.26%)d 0.00(  0.09%)
                                           -0.0000  0.5445  0.0006  0.6597  0.0039
                                            0.5095  0.0060 -0.0877 -0.0015  0.0245
                                           -0.0041 -0.0032  0.0058 -0.0143
   161. (0.00715) BD*( 1) C   9 - C  10  
                ( 50.15%)   0.7082* C   9 s( 22.45%)p 3.45( 77.47%)d 0.00(  0.08%)
                                           -0.0001  0.4738  0.0030 -0.0498  0.0027
                                            0.4393  0.0218  0.7607 -0.0102 -0.0003
                                            0.0004  0.0046  0.0027  0.0276
                ( 49.85%)  -0.7060* C  10 s( 22.97%)p 3.35( 76.94%)d 0.00(  0.09%)
                                            0.0004  0.4792  0.0077 -0.0362  0.0036
                                            0.2523  0.0243 -0.8389 -0.0021  0.0005
                                            0.0004  0.0096  0.0031  0.0278
   162. (0.00579) BD*( 1) C   9 - H  12  
                ( 36.76%)   0.6063* C   9 s( 27.80%)p 2.60( 72.17%)d 0.00(  0.03%)
                                            0.0001 -0.5272  0.0038  0.7271 -0.0228
                                           -0.0899 -0.0180  0.4285  0.0216 -0.0035
                                           -0.0088 -0.0011 -0.0140  0.0056
                ( 63.24%)  -0.7952* H  12 s( 99.90%)p 0.00(  0.10%)
                                           -0.9995  0.0025 -0.0257  0.0065 -0.0180
   163. (0.00579) BD*( 1) C   9 - H  13  
                ( 35.79%)   0.5983* C   9 s( 28.13%)p 2.55( 71.84%)d 0.00(  0.03%)
                                            0.0003 -0.5303  0.0045 -0.6756  0.0229
                                           -0.2627 -0.0122  0.4382  0.0183 -0.0020
                                            0.0089  0.0002 -0.0138  0.0048
                ( 64.21%)  -0.8013* H  13 s( 99.89%)p 0.00(  0.11%)
                                           -0.9995  0.0028  0.0241  0.0135 -0.0178
   164. (0.00544) BD*( 1) C  10 - H  14  
                ( 36.58%)   0.6048* C  10 s( 28.06%)p 2.56( 71.91%)d 0.00(  0.03%)
                                            0.0002 -0.5297  0.0058  0.7342 -0.0245
                                           -0.1712 -0.0241 -0.3863 -0.0200 -0.0019
                                            0.0088  0.0011 -0.0140  0.0062
                ( 63.42%)  -0.7964* H  14 s( 99.90%)p 0.00(  0.10%)
                                           -0.9995  0.0033 -0.0252  0.0108  0.0163
   165. (0.00584) BD*( 1) C  10 - H  15  
                ( 35.73%)   0.5978* C  10 s( 28.28%)p 2.54( 71.69%)d 0.00(  0.03%)
                                            0.0003 -0.5318  0.0039 -0.6670  0.0310
                                           -0.3538 -0.0136 -0.3814 -0.0160 -0.0051
                                           -0.0076 -0.0003 -0.0119  0.0061
                ( 64.27%)  -0.8017* H  15 s( 99.90%)p 0.00(  0.10%)
                                           -0.9995  0.0028  0.0235  0.0156  0.0155


 NHO Directionality and "Bond Bending" (deviations from line of nuclear centers)

         [Thresholds for printing:  angular deviation  >  1.0 degree]
                                    hybrid p-character > 25.0%
                                    orbital occupancy  >  0.10e

                                Line of Centers        Hybrid 1              Hybrid 2
                                ---------------  -------------------   ------------------
                NBO               Theta   Phi    Theta   Phi    Dev    Theta   Phi    Dev
 ========================================================================================
     1. BD (   1) O   1 - C   2   105.7  337.6   161.7   28.3  63.4    132.3  150.7  58.4
     2. BD (   2) O   1 - C   2   105.7  337.6    66.2  319.3  43.4     38.7  174.4  38.1
     3. BD (   1) C   2 - O   3   105.0  276.3   107.1  273.8   3.2     76.5   93.7   2.9
     4. BD (   1) C   2 - C   4    93.3   35.6    91.2   38.5   3.5     86.8  219.8   4.2
     5. BD (   1) O   3 - H  11   111.0  348.4   113.0  343.4   5.0      --     --    --
     6. BD (   1) C   4 - C   5    85.6  334.3    86.1  330.8   3.5     94.1  155.3   1.1
     7. BD (   1) C   4 - C   9   126.2   96.4   151.2   99.0  25.0     77.5  276.1  23.7
     8. BD (   1) C   4 - C  10    67.5   95.8    41.6   98.0  25.9     89.5  277.8  23.1
     9. BD (   1) C   5 - F   6    28.0  284.8    29.1  290.2   2.8     28.1  286.4 179.2
    10. BD (   1) C   5 - F   7   134.2  280.1   133.6  283.6   2.6    133.4  280.9 179.1
    11. BD (   1) C   5 - F   8    96.6   40.9    96.3   39.8   1.2     96.1   37.8 176.9
    12. BD (   1) C   9 - C  10     6.5   92.0    31.7   95.8  25.3    161.7   96.7  24.8
    13. BD (   1) C   9 - H  12   119.3  174.8   122.3  171.3   4.2      --     --    --
    14. BD (   1) C   9 - H  13   120.8   18.8   122.8   22.8   4.0      --     --    --
    15. BD (   1) C  10 - H  14    63.2  168.9    61.1  164.6   4.3      --     --    --
    16. BD (   1) C  10 - H  15    64.3   26.0    61.6   30.0   4.5      --     --    --
    27. LP (   1) O   1             --     --     73.3  152.2   --       --     --    --
    28. LP*(   2) O   1             --     --     74.1   57.1   --       --     --    --
    29. LP (   1) O   3             --     --     89.8  219.4   --       --     --    --
    30. LP (   2) O   3             --     --     22.3  319.2   --       --     --    --
    31. LP (   1) F   6             --     --    154.4  100.6   --       --     --    --
    32. LP (   2) F   6             --     --     72.9  158.5   --       --     --    --
    33. LP (   3) F   6             --     --     69.3   61.8   --       --     --    --
    34. LP (   1) F   7             --     --     39.9  120.0   --       --     --    --
    35. LP (   2) F   7             --     --     57.7  335.8   --       --     --    --
    36. LP (   3) F   7             --     --    117.1   47.7   --       --     --    --
    37. LP (   1) F   8             --     --     81.6  229.7   --       --     --    --
    38. LP (   2) F   8             --     --    172.1  252.7   --       --     --    --
    39. LP (   3) F   8             --     --     94.0  131.9   --       --     --    --
   150. BD*(   1) O   1 - C   2   105.7  337.6   161.7   28.3  63.4    132.3  150.7  58.4


 Second Order Perturbation Theory Analysis of Fock Matrix in NBO Basis

     Threshold for printing:   0.25 kcal/mol
                                                                              E(2)  E(j)-E(i) F(i,j)
         Donor NBO (i)                     Acceptor NBO (j)                 kcal/mol   a.u.    a.u. 
 ===================================================================================================

 within unit  1
   1. BD (   1) O   1 - C   2        / 67. RY*(   1) C   4                    0.40    1.66    0.033
   1. BD (   1) O   1 - C   2        /150. BD*(   1) O   1 - C   2            0.85    0.82    0.035
   1. BD (   1) O   1 - C   2        /151. BD*(   2) O   1 - C   2            0.63    1.05    0.033
   1. BD (   1) O   1 - C   2        /155. BD*(   1) C   4 - C   5            0.51    1.05    0.030
   2. BD (   2) O   1 - C   2        / 28. LP*(   2) O   1                    0.61    0.71    0.030
   2. BD (   2) O   1 - C   2        / 49. RY*(   1) C   2                    0.61    1.51    0.039
   2. BD (   2) O   1 - C   2        / 67. RY*(   1) C   4                    0.64    1.92    0.044
   2. BD (   2) O   1 - C   2        /150. BD*(   1) O   1 - C   2            0.56    1.08    0.033
   2. BD (   2) O   1 - C   2        /151. BD*(   2) O   1 - C   2            0.45    1.31    0.031
   2. BD (   2) O   1 - C   2        /153. BD*(   1) C   2 - C   4            1.02    1.28    0.046
   2. BD (   2) O   1 - C   2        /154. BD*(   1) O   3 - H  11            0.62    1.37    0.037
   2. BD (   2) O   1 - C   2        /156. BD*(   1) C   4 - C   9            0.28    1.26    0.024
   3. BD (   1) C   2 - O   3        / 28. LP*(   2) O   1                    1.98    0.70    0.053
   3. BD (   1) C   2 - O   3        /153. BD*(   1) C   2 - C   4            1.16    1.27    0.049
   3. BD (   1) C   2 - O   3        /157. BD*(   1) C   4 - C  10            0.55    1.27    0.034
   4. BD (   1) C   2 - C   4        / 28. LP*(   2) O   1                    9.31    0.45    0.089
   4. BD (   1) C   2 - C   4        / 40. RY*(   1) O   1                    0.66    1.82    0.046
   4. BD (   1) C   2 - C   4        / 58. RY*(   1) O   3                    0.51    2.07    0.043
   4. BD (   1) C   2 - C   4        / 78. RY*(   3) C   5                    0.27    1.42    0.026
   4. BD (   1) C   2 - C   4        /150. BD*(   1) O   1 - C   2            0.35    0.83    0.022
   4. BD (   1) C   2 - C   4        /151. BD*(   2) O   1 - C   2            0.34    1.05    0.024
   4. BD (   1) C   2 - C   4        /153. BD*(   1) C   2 - C   4            0.52    1.02    0.030
   4. BD (   1) C   2 - C   4        /155. BD*(   1) C   4 - C   5            0.32    1.05    0.024
   4. BD (   1) C   2 - C   4        /160. BD*(   1) C   5 - F   8            0.84    0.95    0.036
   4. BD (   1) C   2 - C   4        /163. BD*(   1) C   9 - H  13            0.44    1.19    0.030
   4. BD (   1) C   2 - C   4        /165. BD*(   1) C  10 - H  15            0.44    1.20    0.030
   5. BD (   1) O   3 - H  11        / 28. LP*(   2) O   1                    0.45    0.55    0.023
   5. BD (   1) O   3 - H  11        / 51. RY*(   3) C   2                    0.45    1.62    0.034
   5. BD (   1) O   3 - H  11        / 53. RY*(   5) C   2                    0.70    2.02    0.048
   5. BD (   1) O   3 - H  11        /150. BD*(   1) O   1 - C   2            0.95    0.92    0.039
   5. BD (   1) O   3 - H  11        /151. BD*(   2) O   1 - C   2            2.22    1.14    0.065
   6. BD (   1) C   4 - C   5        / 28. LP*(   2) O   1                    0.26    0.47    0.016
   6. BD (   1) C   4 - C   5        / 51. RY*(   3) C   2                    0.40    1.55    0.032
   6. BD (   1) C   4 - C   5        / 85. RY*(   1) F   6                    0.31    2.54    0.036
   6. BD (   1) C   4 - C   5        /113. RY*(   2) C   9                    0.26    1.55    0.026
   6. BD (   1) C   4 - C   5        /121. RY*(   1) C  10                    0.29    1.62    0.028
   6. BD (   1) C   4 - C   5        /150. BD*(   1) O   1 - C   2            0.86    0.84    0.036
   6. BD (   1) C   4 - C   5        /151. BD*(   2) O   1 - C   2            0.67    1.06    0.035
   6. BD (   1) C   4 - C   5        /153. BD*(   1) C   2 - C   4            0.50    1.04    0.029
   6. BD (   1) C   4 - C   5        /156. BD*(   1) C   4 - C   9            1.08    1.02    0.042
   6. BD (   1) C   4 - C   5        /157. BD*(   1) C   4 - C  10            1.04    1.03    0.042
   6. BD (   1) C   4 - C   5        /162. BD*(   1) C   9 - H  12            0.39    1.20    0.027
   6. BD (   1) C   4 - C   5        /164. BD*(   1) C  10 - H  14            0.43    1.21    0.029
   7. BD (   1) C   4 - C   9        / 28. LP*(   2) O   1                    0.58    0.31    0.018
   7. BD (   1) C   4 - C   9        / 49. RY*(   1) C   2                    0.41    1.11    0.029
   7. BD (   1) C   4 - C   9        /122. RY*(   2) C  10                    0.68    1.29    0.040
   7. BD (   1) C   4 - C   9        /150. BD*(   1) O   1 - C   2            1.18    0.68    0.036
   7. BD (   1) C   4 - C   9        /151. BD*(   2) O   1 - C   2            1.44    0.91    0.047
   7. BD (   1) C   4 - C   9        /153. BD*(   1) C   2 - C   4            0.58    0.88    0.030
   7. BD (   1) C   4 - C   9        /155. BD*(   1) C   4 - C   5            0.59    0.91    0.030
   7. BD (   1) C   4 - C   9        /156. BD*(   1) C   4 - C   9            0.38    0.86    0.024
   7. BD (   1) C   4 - C   9        /157. BD*(   1) C   4 - C  10            4.24    0.88    0.081
   7. BD (   1) C   4 - C   9        /158. BD*(   1) C   5 - F   6            1.84    0.81    0.051
   7. BD (   1) C   4 - C   9        /161. BD*(   1) C   9 - C  10            2.33    0.92    0.062
   7. BD (   1) C   4 - C   9        /163. BD*(   1) C   9 - H  13            0.29    1.05    0.023
   7. BD (   1) C   4 - C   9        /164. BD*(   1) C  10 - H  14            1.18    1.05    0.047
   7. BD (   1) C   4 - C   9        /165. BD*(   1) C  10 - H  15            1.37    1.05    0.051
   8. BD (   1) C   4 - C  10        / 49. RY*(   1) C   2                    0.47    1.12    0.030
   8. BD (   1) C   4 - C  10        /112. RY*(   1) C   9                    0.47    1.40    0.033
   8. BD (   1) C   4 - C  10        /113. RY*(   2) C   9                    0.42    1.40    0.031
   8. BD (   1) C   4 - C  10        /150. BD*(   1) O   1 - C   2            0.30    0.69    0.019
   8. BD (   1) C   4 - C  10        /151. BD*(   2) O   1 - C   2            0.31    0.92    0.021
   8. BD (   1) C   4 - C  10        /152. BD*(   1) C   2 - O   3            1.30    0.88    0.043
   8. BD (   1) C   4 - C  10        /153. BD*(   1) C   2 - C   4            1.51    0.89    0.047
   8. BD (   1) C   4 - C  10        /155. BD*(   1) C   4 - C   5            0.82    0.92    0.035
   8. BD (   1) C   4 - C  10        /156. BD*(   1) C   4 - C   9            4.21    0.87    0.078
   8. BD (   1) C   4 - C  10        /159. BD*(   1) C   5 - F   7            2.09    0.78    0.051
   8. BD (   1) C   4 - C  10        /161. BD*(   1) C   9 - C  10            2.13    0.93    0.058
   8. BD (   1) C   4 - C  10        /162. BD*(   1) C   9 - H  12            1.28    1.05    0.047
   8. BD (   1) C   4 - C  10        /163. BD*(   1) C   9 - H  13            1.41    1.06    0.050
   8. BD (   1) C   4 - C  10        /165. BD*(   1) C  10 - H  15            0.32    1.06    0.024
   9. BD (   1) C   5 - F   6        / 69. RY*(   3) C   4                    0.27    1.77    0.027
   9. BD (   1) C   5 - F   6        / 77. RY*(   2) C   5                    0.42    1.84    0.035
   9. BD (   1) C   5 - F   6        /156. BD*(   1) C   4 - C   9            0.90    1.33    0.044
   9. BD (   1) C   5 - F   6        /159. BD*(   1) C   5 - F   7            0.49    1.24    0.032
   9. BD (   1) C   5 - F   6        /160. BD*(   1) C   5 - F   8            0.26    1.28    0.023
  10. BD (   1) C   5 - F   7        / 77. RY*(   2) C   5                    0.47    1.82    0.037
  10. BD (   1) C   5 - F   7        /157. BD*(   1) C   4 - C  10            0.91    1.32    0.044
  10. BD (   1) C   5 - F   7        /158. BD*(   1) C   5 - F   6            0.48    1.26    0.032
  10. BD (   1) C   5 - F   7        /160. BD*(   1) C   5 - F   8            0.32    1.25    0.026
  11. BD (   1) C   5 - F   8        / 76. RY*(   1) C   5                    0.62    1.82    0.042
  11. BD (   1) C   5 - F   8        /153. BD*(   1) C   2 - C   4            1.17    1.35    0.051
  11. BD (   1) C   5 - F   8        /155. BD*(   1) C   4 - C   5            0.32    1.38    0.027
  11. BD (   1) C   5 - F   8        /158. BD*(   1) C   5 - F   6            0.31    1.29    0.026
  11. BD (   1) C   5 - F   8        /159. BD*(   1) C   5 - F   7            0.40    1.24    0.029
  12. BD (   1) C   9 - C  10        / 67. RY*(   1) C   4                    0.75    1.50    0.043
  12. BD (   1) C   9 - C  10        / 68. RY*(   2) C   4                    0.65    1.25    0.037
  12. BD (   1) C   9 - C  10        /150. BD*(   1) O   1 - C   2            0.27    0.67    0.018
  12. BD (   1) C   9 - C  10        /153. BD*(   1) C   2 - C   4            2.54    0.87    0.060
  12. BD (   1) C   9 - C  10        /155. BD*(   1) C   4 - C   5            2.25    0.89    0.057
  12. BD (   1) C   9 - C  10        /156. BD*(   1) C   4 - C   9            1.41    0.85    0.044
  12. BD (   1) C   9 - C  10        /157. BD*(   1) C   4 - C  10            1.99    0.86    0.053
  12. BD (   1) C   9 - C  10        /162. BD*(   1) C   9 - H  12            0.28    1.03    0.022
  12. BD (   1) C   9 - C  10        /165. BD*(   1) C  10 - H  15            0.34    1.04    0.024
  13. BD (   1) C   9 - H  12        / 67. RY*(   1) C   4                    0.25    1.47    0.024
  13. BD (   1) C   9 - H  12        /122. RY*(   2) C  10                    0.48    1.24    0.031
  13. BD (   1) C   9 - H  12        /155. BD*(   1) C   4 - C   5            1.08    0.86    0.039
  13. BD (   1) C   9 - H  12        /165. BD*(   1) C  10 - H  15            0.79    1.00    0.036
  14. BD (   1) C   9 - H  13        / 67. RY*(   1) C   4                    0.33    1.46    0.028
  14. BD (   1) C   9 - H  13        /121. RY*(   1) C  10                    0.47    1.41    0.033
  14. BD (   1) C   9 - H  13        /153. BD*(   1) C   2 - C   4            1.31    0.82    0.042
  14. BD (   1) C   9 - H  13        /164. BD*(   1) C  10 - H  14            0.81    0.99    0.036
  15. BD (   1) C  10 - H  14        / 67. RY*(   1) C   4                    0.28    1.46    0.026
  15. BD (   1) C  10 - H  14        /112. RY*(   1) C   9                    0.50    1.34    0.033
  15. BD (   1) C  10 - H  14        /155. BD*(   1) C   4 - C   5            1.16    0.85    0.040
  15. BD (   1) C  10 - H  14        /163. BD*(   1) C   9 - H  13            0.81    0.99    0.036
  16. BD (   1) C  10 - H  15        / 67. RY*(   1) C   4                    0.39    1.46    0.030
  16. BD (   1) C  10 - H  15        /113. RY*(   2) C   9                    0.45    1.33    0.031
  16. BD (   1) C  10 - H  15        /153. BD*(   1) C   2 - C   4            1.27    0.82    0.041
  16. BD (   1) C  10 - H  15        /162. BD*(   1) C   9 - H  12            0.81    0.98    0.036
  17. CR (   1) O   1                / 49. RY*(   1) C   2                    3.40   19.57    0.327
  17. CR (   1) O   1                /153. BD*(   1) C   2 - C   4            0.30   19.34    0.098
  18. CR (   1) C   2                / 69. RY*(   3) C   4                    0.49   11.04    0.093
  18. CR (   1) C   2                /153. BD*(   1) C   2 - C   4            0.57   10.62    0.100
  18. CR (   1) C   2                /154. BD*(   1) O   3 - H  11            0.26   10.71    0.067
  19. CR (   1) O   3                / 51. RY*(   3) C   2                    0.85   19.87    0.164
  19. CR (   1) O   3                / 55. RY*(   7) C   2                    0.40   20.38    0.114
  19. CR (   1) O   3                /130. RY*(   1) H  11                    0.37   19.74    0.108
  19. CR (   1) O   3                /153. BD*(   1) C   2 - C   4            0.39   19.36    0.112
  20. CR (   1) C   4                / 78. RY*(   3) C   5                    0.99   10.87    0.132
  20. CR (   1) C   4                /114. RY*(   3) C   9                    0.30   10.85    0.072
  20. CR (   1) C   4                /122. RY*(   2) C  10                    0.34   10.88    0.077
  20. CR (   1) C   4                /123. RY*(   3) C  10                    0.25   10.84    0.066
  20. CR (   1) C   4                /156. BD*(   1) C   4 - C   9            0.40   10.45    0.082
  20. CR (   1) C   4                /157. BD*(   1) C   4 - C  10            0.36   10.47    0.078
  21. CR (   1) C   5                / 68. RY*(   2) C   4                    0.57   11.05    0.100
  21. CR (   1) C   5                / 70. RY*(   4) C   4                    0.32   11.10    0.076
  21. CR (   1) C   5                /153. BD*(   1) C   2 - C   4            0.32   10.66    0.075
  21. CR (   1) C   5                /155. BD*(   1) C   4 - C   5            1.13   10.69    0.141
  21. CR (   1) C   5                /158. BD*(   1) C   5 - F   6            0.28   10.60    0.071
  21. CR (   1) C   5                /159. BD*(   1) C   5 - F   7            0.35   10.55    0.079
  21. CR (   1) C   5                /160. BD*(   1) C   5 - F   8            0.29   10.59    0.072
  22. CR (   1) F   6                / 76. RY*(   1) C   5                    0.68   25.21    0.166
  22. CR (   1) F   6                / 77. RY*(   2) C   5                    1.18   25.24    0.219
  22. CR (   1) F   6                / 78. RY*(   3) C   5                    0.43   25.14    0.132
  23. CR (   1) F   7                / 77. RY*(   2) C   5                    1.16   25.26    0.217
  23. CR (   1) F   7                / 78. RY*(   3) C   5                    0.58   25.16    0.153
  24. CR (   1) F   8                / 76. RY*(   1) C   5                    1.68   25.22    0.261
  24. CR (   1) F   8                / 78. RY*(   3) C   5                    0.47   25.15    0.137
  25. CR (   1) C   9                / 67. RY*(   1) C   4                    0.26   11.06    0.068
  25. CR (   1) C   9                /122. RY*(   2) C  10                    0.41   10.84    0.084
  25. CR (   1) C   9                /134. RY*(   1) H  12                    0.42   10.49    0.084
  25. CR (   1) C   9                /138. RY*(   1) H  13                    0.48   10.51    0.090
  25. CR (   1) C   9                /153. BD*(   1) C   2 - C   4            0.30   10.42    0.072
  25. CR (   1) C   9                /155. BD*(   1) C   4 - C   5            0.27   10.45    0.068
  26. CR (   1) C  10                / 67. RY*(   1) C   4                    0.41   11.05    0.085
  26. CR (   1) C  10                /113. RY*(   2) C   9                    0.29   10.92    0.071
  26. CR (   1) C  10                /142. RY*(   1) H  14                    0.44   10.50    0.086
  26. CR (   1) C  10                /146. RY*(   1) H  15                    0.47   10.51    0.089
  26. CR (   1) C  10                /153. BD*(   1) C   2 - C   4            0.35   10.41    0.077
  26. CR (   1) C  10                /155. BD*(   1) C   4 - C   5            0.28   10.44    0.069
  27. LP (   1) O   1                / 49. RY*(   1) C   2                    6.45    1.31    0.116
  27. LP (   1) O   1                /152. BD*(   1) C   2 - O   3            0.96    1.07    0.040
  27. LP (   1) O   1                /153. BD*(   1) C   2 - C   4            0.78    1.08    0.037
  28. LP*(   2) O   1                / 40. RY*(   1) O   1                    0.42    1.37    0.062
  28. LP*(   2) O   1                / 41. RY*(   2) O   1                    0.34    1.41    0.057
  28. LP*(   2) O   1                / 55. RY*(   7) C   2                    0.43    1.59    0.067
  28. LP*(   2) O   1                /151. BD*(   2) O   1 - C   2            0.55    0.60    0.042
  28. LP*(   2) O   1                /152. BD*(   1) C   2 - O   3            4.08    0.56    0.119
  28. LP*(   2) O   1                /153. BD*(   1) C   2 - C   4            2.99    0.57    0.100
  29. LP (   1) O   3                / 28. LP*(   2) O   1                    0.34    0.37    0.016
  29. LP (   1) O   3                / 51. RY*(   3) C   2                    0.76    1.45    0.042
  29. LP (   1) O   3                / 52. RY*(   4) C   2                    0.30    2.15    0.032
  29. LP (   1) O   3                / 54. RY*(   6) C   2                    0.27    2.21    0.031
  29. LP (   1) O   3                /132. RY*(   3) H  11                    0.26    2.49    0.033
  29. LP (   1) O   3                /150. BD*(   1) O   1 - C   2            0.25    0.74    0.018
  29. LP (   1) O   3                /151. BD*(   2) O   1 - C   2            1.02    0.97    0.040
  29. LP (   1) O   3                /152. BD*(   1) C   2 - O   3            0.49    0.93    0.027
  29. LP (   1) O   3                /153. BD*(   1) C   2 - C   4            3.98    0.94    0.077
  30. LP (   2) O   3                / 50. RY*(   2) C   2                    0.99    2.04    0.060
  30. LP (   2) O   3                / 51. RY*(   3) C   2                    0.64    1.19    0.037
  30. LP (   2) O   3                / 56. RY*(   8) C   2                    0.28    2.06    0.032
  30. LP (   2) O   3                /131. RY*(   2) H  11                    0.66    2.02    0.049
  30. LP (   2) O   3                /150. BD*(   1) O   1 - C   2           13.89    0.49    0.104
  30. LP (   2) O   3                /151. BD*(   2) O   1 - C   2            2.60    0.71    0.056
  31. LP (   1) F   6                / 76. RY*(   1) C   5                    1.71    1.79    0.070
  31. LP (   1) F   6                / 77. RY*(   2) C   5                    2.92    1.81    0.092
  31. LP (   1) F   6                / 78. RY*(   3) C   5                    1.00    1.72    0.052
  31. LP (   1) F   6                /155. BD*(   1) C   4 - C   5            0.48    1.35    0.033
  32. LP (   2) F   6                / 78. RY*(   3) C   5                    0.59    1.12    0.033
  32. LP (   2) F   6                / 81. RY*(   6) C   5                    0.57    2.27    0.046
  32. LP (   2) F   6                /155. BD*(   1) C   4 - C   5            3.66    0.75    0.066
  32. LP (   2) F   6                /156. BD*(   1) C   4 - C   9            0.45    0.70    0.023
  32. LP (   2) F   6                /159. BD*(   1) C   5 - F   7            3.05    0.61    0.055
  32. LP (   2) F   6                /160. BD*(   1) C   5 - F   8            1.90    0.65    0.045
  33. LP (   3) F   6                / 76. RY*(   1) C   5                    0.59    1.19    0.034
  33. LP (   3) F   6                / 77. RY*(   2) C   5                    0.31    1.22    0.025
  33. LP (   3) F   6                / 80. RY*(   5) C   5                    0.34    2.25    0.035
  33. LP (   3) F   6                / 81. RY*(   6) C   5                    0.32    2.27    0.034
  33. LP (   3) F   6                /159. BD*(   1) C   5 - F   7            5.53    0.61    0.074
  33. LP (   3) F   6                /160. BD*(   1) C   5 - F   8            6.35    0.65    0.081
  34. LP (   1) F   7                / 77. RY*(   2) C   5                    2.92    1.83    0.092
  34. LP (   1) F   7                / 78. RY*(   3) C   5                    1.51    1.73    0.065
  34. LP (   1) F   7                /154. BD*(   1) O   3 - H  11            0.66    1.42    0.039
  34. LP (   1) F   7                /155. BD*(   1) C   4 - C   5            0.64    1.36    0.038
  35. LP (   2) F   7                / 78. RY*(   3) C   5                    0.28    1.14    0.023
  35. LP (   2) F   7                / 82. RY*(   7) C   5                    0.46    2.45    0.043
  35. LP (   2) F   7                /154. BD*(   1) O   3 - H  11            0.75    0.83    0.032
  35. LP (   2) F   7                /155. BD*(   1) C   4 - C   5            2.63    0.77    0.057
  35. LP (   2) F   7                /157. BD*(   1) C   4 - C  10            0.41    0.73    0.022
  35. LP (   2) F   7                /158. BD*(   1) C   5 - F   6            3.97    0.67    0.066
  35. LP (   2) F   7                /160. BD*(   1) C   5 - F   8            0.56    0.66    0.025
  36. LP (   3) F   7                / 76. RY*(   1) C   5                    0.75    1.22    0.039
  36. LP (   3) F   7                / 81. RY*(   6) C   5                    0.58    2.30    0.047
  36. LP (   3) F   7                /154. BD*(   1) O   3 - H  11            2.48    0.84    0.058
  36. LP (   3) F   7                /158. BD*(   1) C   5 - F   6            3.01    0.68    0.058
  36. LP (   3) F   7                /160. BD*(   1) C   5 - F   8            6.15    0.68    0.082
  37. LP (   1) F   8                / 76. RY*(   1) C   5                    4.28    1.79    0.111
  37. LP (   1) F   8                / 78. RY*(   3) C   5                    1.02    1.72    0.053
  37. LP (   1) F   8                / 79. RY*(   4) C   5                    0.30    2.10    0.032
  37. LP (   1) F   8                /155. BD*(   1) C   4 - C   5            0.49    1.35    0.033
  38. LP (   2) F   8                / 77. RY*(   2) C   5                    0.84    1.22    0.041
  38. LP (   2) F   8                / 80. RY*(   5) C   5                    0.77    2.26    0.054
  38. LP (   2) F   8                /158. BD*(   1) C   5 - F   6            6.01    0.66    0.080
  38. LP (   2) F   8                /159. BD*(   1) C   5 - F   7            5.54    0.62    0.075
  39. LP (   3) F   8                / 78. RY*(   3) C   5                    0.63    1.14    0.034
  39. LP (   3) F   8                / 79. RY*(   4) C   5                    0.29    1.52    0.027
  39. LP (   3) F   8                / 81. RY*(   6) C   5                    0.30    2.28    0.034
  39. LP (   3) F   8                / 83. RY*(   8) C   5                    0.39    2.59    0.041
  39. LP (   3) F   8                /153. BD*(   1) C   2 - C   4            0.37    0.73    0.021
  39. LP (   3) F   8                /155. BD*(   1) C   4 - C   5            4.17    0.76    0.071
  39. LP (   3) F   8                /158. BD*(   1) C   5 - F   6            2.19    0.67    0.048
  39. LP (   3) F   8                /159. BD*(   1) C   5 - F   7            3.08    0.62    0.056
 150. BD*(   1) O   1 - C   2        / 41. RY*(   2) O   1                    0.74    1.03    0.102
 150. BD*(   1) O   1 - C   2        / 43. RY*(   4) O   1                    0.45    0.85    0.073
 150. BD*(   1) O   1 - C   2        / 45. RY*(   6) O   1                    0.36    2.69    0.115
 150. BD*(   1) O   1 - C   2        / 49. RY*(   1) C   2                    0.80    0.43    0.066
 150. BD*(   1) O   1 - C   2        / 50. RY*(   2) C   2                    1.00    1.55    0.143
 150. BD*(   1) O   1 - C   2        / 52. RY*(   4) C   2                    0.35    1.40    0.082
 150. BD*(   1) O   1 - C   2        / 53. RY*(   5) C   2                    0.61    1.10    0.096
 150. BD*(   1) O   1 - C   2        / 54. RY*(   6) C   2                    0.33    1.47    0.081
 150. BD*(   1) O   1 - C   2        / 56. RY*(   8) C   2                    0.40    1.57    0.093
 150. BD*(   1) O   1 - C   2        /151. BD*(   2) O   1 - C   2           39.13    0.22    0.278
 150. BD*(   1) O   1 - C   2        /152. BD*(   1) C   2 - O   3            0.55    0.18    0.035
 150. BD*(   1) O   1 - C   2        /155. BD*(   1) C   4 - C   5            0.96    0.22    0.048
 150. BD*(   1) O   1 - C   2        /156. BD*(   1) C   4 - C   9            1.38    0.18    0.054
 150. BD*(   1) O   1 - C   2        /160. BD*(   1) C   5 - F   8            0.28    0.12    0.018
 151. BD*(   2) O   1 - C   2        / 42. RY*(   3) O   1                    0.68    1.14    0.137
 151. BD*(   2) O   1 - C   2        / 43. RY*(   4) O   1                    0.72    0.63    0.105
 151. BD*(   2) O   1 - C   2        / 49. RY*(   1) C   2                    2.60    0.20    0.107
 151. BD*(   2) O   1 - C   2        / 51. RY*(   3) C   2                    0.58    0.48    0.081
 151. BD*(   2) O   1 - C   2        / 52. RY*(   4) C   2                    0.41    1.18    0.108
 151. BD*(   2) O   1 - C   2        / 53. RY*(   5) C   2                    0.73    0.88    0.124
 151. BD*(   2) O   1 - C   2        / 54. RY*(   6) C   2                    0.54    1.24    0.127
 151. BD*(   2) O   1 - C   2        / 57. RY*(   9) C   2                    0.38    1.67    0.125
 151. BD*(   2) O   1 - C   2        /154. BD*(   1) O   3 - H  11            0.90    0.06    0.034
 153. BD*(   1) C   2 - C   4        / 54. RY*(   6) C   2                    0.32    1.27    0.141
 153. BD*(   1) C   2 - C   4        /151. BD*(   2) O   1 - C   2            2.30    0.03    0.033
 153. BD*(   1) C   2 - C   4        /154. BD*(   1) O   3 - H  11            0.53    0.09    0.042
 153. BD*(   1) C   2 - C   4        /155. BD*(   1) C   4 - C   5            0.85    0.03    0.024
 153. BD*(   1) C   2 - C   4        /162. BD*(   1) C   9 - H  12            0.35    0.16    0.049
 153. BD*(   1) C   2 - C   4        /164. BD*(   1) C  10 - H  14            0.30    0.17    0.047
 155. BD*(   1) C   4 - C   5        / 68. RY*(   2) C   4                    0.80    0.36    0.108
 155. BD*(   1) C   4 - C   5        / 78. RY*(   3) C   5                    0.49    0.37    0.082
 155. BD*(   1) C   4 - C   5        / 79. RY*(   4) C   5                    0.86    0.75    0.161
 155. BD*(   1) C   4 - C   5        /163. BD*(   1) C   9 - H  13            0.40    0.14    0.046
 155. BD*(   1) C   4 - C   5        /165. BD*(   1) C  10 - H  15            0.42    0.15    0.048
 158. BD*(   1) C   5 - F   6        / 77. RY*(   2) C   5                    0.44    0.56    0.082
 158. BD*(   1) C   5 - F   6        / 82. RY*(   7) C   5                    0.33    1.78    0.135
 158. BD*(   1) C   5 - F   6        / 85. RY*(   1) F   6                    0.35    1.57    0.132
 158. BD*(   1) C   5 - F   6        /153. BD*(   1) C   2 - C   4            0.42    0.07    0.024
 158. BD*(   1) C   5 - F   6        /156. BD*(   1) C   4 - C   9            2.25    0.05    0.052
 158. BD*(   1) C   5 - F   6        /157. BD*(   1) C   4 - C  10            0.34    0.06    0.023
 159. BD*(   1) C   5 - F   7        / 77. RY*(   2) C   5                    0.61    0.61    0.093
 159. BD*(   1) C   5 - F   7        / 80. RY*(   5) C   5                    0.54    1.64    0.151
 159. BD*(   1) C   5 - F   7        / 82. RY*(   7) C   5                    0.28    1.82    0.115
 159. BD*(   1) C   5 - F   7        /153. BD*(   1) C   2 - C   4            0.39    0.11    0.028
 159. BD*(   1) C   5 - F   7        /157. BD*(   1) C   4 - C  10            1.16    0.11    0.051
 160. BD*(   1) C   5 - F   8        / 76. RY*(   1) C   5                    0.58    0.54    0.094
 160. BD*(   1) C   5 - F   8        / 83. RY*(   8) C   5                    0.48    1.93    0.177
 160. BD*(   1) C   5 - F   8        /103. RY*(   1) F   8                    0.34    1.58    0.136
 160. BD*(   1) C   5 - F   8        /153. BD*(   1) C   2 - C   4            2.35    0.07    0.059
 160. BD*(   1) C   5 - F   8        /156. BD*(   1) C   4 - C   9            0.69    0.06    0.031
 160. BD*(   1) C   5 - F   8        /157. BD*(   1) C   4 - C  10            0.36    0.07    0.025


 Natural Bond Orbitals (Summary):

                                                            Principal Delocalizations
           NBO                        Occupancy    Energy   (geminal,vicinal,remote)
 ====================================================================================
 Molecular unit  1  (C5H5F3O2)
     1. BD (   1) O   1 - C   2          0.99568    -0.91764  150(g),151(g),155(v),67(v)
     2. BD (   2) O   1 - C   2          0.99470    -1.17939  153(g),28(g),67(v),150(g)
                                                    154(v),49(g),151(g),156(v)
     3. BD (   1) C   2 - O   3          0.97307    -1.16863  28(v),153(g),157(v)
     4. BD (   1) C   2 - C   4          0.92069    -0.92085  28(v),160(v),40(v),58(v)
                                                    153(g),165(v),163(v),150(g)
                                                    151(g),155(g),78(v)
     5. BD (   1) O   3 - H  11          0.99051    -1.01546  151(v),150(v),53(v),28(r)
                                                    51(v)
     6. BD (   1) C   4 - C   5          0.98609    -0.93617  156(g),157(g),150(v),151(v)
                                                    153(g),164(v),51(v),162(v)
                                                    28(r),85(v),121(v),113(v)
     7. BD (   1) C   4 - C   9          0.87606    -0.77755  157(g),161(g),158(v),165(v)
                                                    151(v),164(v),150(v),122(v)
                                                    28(r),155(g),153(g),49(v)
                                                    156(g),163(g)
     8. BD (   1) C   4 - C  10          0.94589    -0.78716  156(g),161(g),159(v),153(g)
                                                    163(v),152(v),162(v),155(g)
                                                    112(v),49(v),113(v),165(g)
                                                    150(v),151(v)
     9. BD (   1) C   5 - F   6          0.99708    -1.24864  156(v),159(g),77(g),69(v)
                                                    160(g)
    10. BD (   1) C   5 - F   7          0.99616    -1.22485  157(v),158(g),77(g),160(g)
    11. BD (   1) C   5 - F   8          0.99532    -1.25457  153(v),76(g),159(g),155(g)
                                                    158(g)
    12. BD (   1) C   9 - C  10          0.95509    -0.76547  153(v),155(v),157(g),156(g)
                                                    67(v),68(v),165(g),162(g)
                                                    150(r)
    13. BD (   1) C   9 - H  12          0.98964    -0.72768  155(v),165(v),122(v)
    14. BD (   1) C   9 - H  13          0.97282    -0.72427  153(v),164(v),121(v),67(v)
    15. BD (   1) C  10 - H  14          0.98899    -0.72205  155(v),163(v),112(v),28(r)
                                                    67(v)
    16. BD (   1) C  10 - H  15          0.98376    -0.71742  153(v),162(v),113(v),67(v)
    17. CR (   1) O   1                  0.99985   -19.23523  49(v),153(v)
    18. CR (   1) C   2                  0.99957   -10.51802  153(g),69(v),154(v)
    19. CR (   1) O   3                  0.99984   -19.26263  51(v),153(v),55(v),130(v)
    20. CR (   1) C   4                  0.99931   -10.36891  78(v),156(g),157(g),122(v)
                                                    114(v),151(v),123(v)
    21. CR (   1) C   5                  0.99942   -10.56376  155(g),68(v),159(g),153(v)
                                                    70(v),160(g),158(g)
    22. CR (   1) F   6                  0.99994   -24.64268  77(v),76(v),78(v)
    23. CR (   1) F   7                  0.99995   -24.66343  77(v),78(v)
    24. CR (   1) F   8                  0.99994   -24.65273  76(v),78(v)
    25. CR (   1) C   9                  0.99954   -10.32047  138(v),134(v),122(v),153(v)
                                                    155(v),67(v)
    26. CR (   1) C  10                  0.99954   -10.30686  146(v),142(v),67(v),153(v)
                                                    113(v),155(v)
    27. LP (   1) O   1                  0.98992    -0.97746  49(v),152(v),153(v)
    28. LP*(   2) O   1                  0.23960    -0.46834  152(v),153(v),151(g),55(v)
                                                    40(g),41(g)
    29. LP (   1) O   3                  0.97487    -0.83889  153(v),151(v),51(v),152(g)
                                                    28(r),52(v),150(v),54(v)
                                                    132(v)
    30. LP (   2) O   3                  0.87937    -0.58535  150(v),151(v),50(v),131(v)
                                                    51(v),56(v)
    31. LP (   1) F   6                  0.99287    -1.21825  77(v),76(v),78(v),155(v)
    32. LP (   2) F   6                  0.97180    -0.62113  155(v),159(v),160(v),78(v)
                                                    81(v),156(r)
    33. LP (   3) F   6                  0.96147    -0.62009  160(v),159(v),76(v),80(v)
                                                    81(v),77(v)
    34. LP (   1) F   7                  0.99191    -1.23065  77(v),78(v),154(r),155(v)
    35. LP (   2) F   7                  0.97294    -0.63588  158(v),155(v),154(r),160(v)
                                                    82(v),157(r),78(v)
    36. LP (   3) F   7                  0.96250    -0.65014  160(v),158(v),154(r),76(v)
                                                    81(v)
    37. LP (   1) F   8                  0.99251    -1.22188  76(v),78(v),155(v),79(v)
    38. LP (   2) F   8                  0.96429    -0.62726  158(v),159(v),77(v),80(v)
    39. LP (   3) F   8                  0.95855    -0.63437  155(v),159(v),158(v),78(v)
                                                    83(v),153(r),81(v),79(v)
    40. RY*(   1) O   1                  0.00064     0.90171   
    41. RY*(   2) O   1                  0.00034     0.93840   
    42. RY*(   3) O   1                  0.00024     1.27003   
    43. RY*(   4) O   1                  0.00004     0.75641   
    44. RY*(   5) O   1                  0.00001     2.69031   
    45. RY*(   6) O   1                  0.00000     2.59036   
    46. RY*(   7) O   1                  0.00000     2.36525   
    47. RY*(   8) O   1                  0.00001     2.72577   
    48. RY*(   9) O   1                  0.00000     2.51346   
    49. RY*(   1) C   2                  0.00856     0.33077   
    50. RY*(   2) C   2                  0.00403     1.45080   
    51. RY*(   3) C   2                  0.00291     0.60932   
    52. RY*(   4) C   2                  0.00168     1.30723   
    53. RY*(   5) C   2                  0.00125     1.00712   
    54. RY*(   6) C   2                  0.00087     1.37019   
    55. RY*(   7) C   2                  0.00032     1.12125   
    56. RY*(   8) C   2                  0.00006     1.47018   
    57. RY*(   9) C   2                  0.00001     1.79818   
    58. RY*(   1) O   3                  0.00064     1.15019   
    59. RY*(   2) O   3                  0.00036     0.85149   
    60. RY*(   3) O   3                  0.00021     1.31134   
    61. RY*(   4) O   3                  0.00004     0.93799   
    62. RY*(   5) O   3                  0.00001     2.59763   
    63. RY*(   6) O   3                  0.00000     2.62948   
    64. RY*(   7) O   3                  0.00000     2.49469   
    65. RY*(   8) O   3                  0.00001     2.90172   
    66. RY*(   9) O   3                  0.00000     2.61286   
    67. RY*(   1) C   4                  0.00413     0.73854   
    68. RY*(   2) C   4                  0.00260     0.48866   
    69. RY*(   3) C   4                  0.00195     0.51971   
    70. RY*(   4) C   4                  0.00125     0.53901   
    71. RY*(   5) C   4                  0.00039     2.00393   
    72. RY*(   6) C   4                  0.00025     1.73873   
    73. RY*(   7) C   4                  0.00017     1.92787   
    74. RY*(   8) C   4                  0.00014     2.07790   
    75. RY*(   9) C   4                  0.00011     1.73199   
    76. RY*(   1) C   5                  0.01095     0.57001   
    77. RY*(   2) C   5                  0.00937     0.59600   
    78. RY*(   3) C   5                  0.00714     0.50122   
    79. RY*(   4) C   5                  0.00273     0.88064   
    80. RY*(   5) C   5                  0.00207     1.63159   
    81. RY*(   6) C   5                  0.00182     1.64599   
    82. RY*(   7) C   5                  0.00150     1.80969   
    83. RY*(   8) C   5                  0.00114     1.95518   
    84. RY*(   9) C   5                  0.00029     1.36387   
    85. RY*(   1) F   6                  0.00073     1.59940   
    86. RY*(   2) F   6                  0.00021     1.54301   
    87. RY*(   3) F   6                  0.00014     1.21411   
    88. RY*(   4) F   6                  0.00002     3.01167   
    89. RY*(   5) F   6                  0.00002     3.05134   
    90. RY*(   6) F   6                  0.00000     2.86379   
    91. RY*(   7) F   6                  0.00001     1.04350   
    92. RY*(   8) F   6                  0.00000     2.87819   
    93. RY*(   9) F   6                  0.00001     2.93591   
    94. RY*(   1) F   7                  0.00059     1.66232   
    95. RY*(   2) F   7                  0.00018     1.57825   
    96. RY*(   3) F   7                  0.00012     1.27142   
    97. RY*(   4) F   7                  0.00003     1.19234   
    98. RY*(   5) F   7                  0.00003     2.89308   
    99. RY*(   6) F   7                  0.00000     2.84412   
   100. RY*(   7) F   7                  0.00001     3.09067   
   101. RY*(   8) F   7                  0.00001     2.87353   
   102. RY*(   9) F   7                  0.00001     2.72479   
   103. RY*(   1) F   8                  0.00061     1.60795   
   104. RY*(   2) F   8                  0.00020     1.45857   
   105. RY*(   3) F   8                  0.00014     1.21914   
   106. RY*(   4) F   8                  0.00003     2.87483   
   107. RY*(   5) F   8                  0.00001     3.17434   
   108. RY*(   6) F   8                  0.00002     1.09452   
   109. RY*(   7) F   8                  0.00000     2.86402   
   110. RY*(   8) F   8                  0.00001     2.81525   
   111. RY*(   9) F   8                  0.00000     2.95244   
   112. RY*(   1) C   9                  0.00212     0.61733   
   113. RY*(   2) C   9                  0.00171     0.61522   
   114. RY*(   3) C   9                  0.00061     0.48197   
   115. RY*(   4) C   9                  0.00020     0.63900   
   116. RY*(   5) C   9                  0.00010     1.83864   
   117. RY*(   6) C   9                  0.00005     1.67221   
   118. RY*(   7) C   9                  0.00002     2.05039   
   119. RY*(   8) C   9                  0.00001     1.99457   
   120. RY*(   9) C   9                  0.00001     1.92190   
   121. RY*(   1) C  10                  0.00234     0.68473   
   122. RY*(   2) C  10                  0.00175     0.51454   
   123. RY*(   3) C  10                  0.00069     0.47280   
   124. RY*(   4) C  10                  0.00018     0.65563   
   125. RY*(   5) C  10                  0.00009     1.81775   
   126. RY*(   6) C  10                  0.00005     1.73361   
   127. RY*(   7) C  10                  0.00002     2.07560   
   128. RY*(   8) C  10                  0.00001     2.01435   
   129. RY*(   9) C  10                  0.00001     1.94726   
   130. RY*(   1) H  11                  0.00143     0.47897   
   131. RY*(   2) H  11                  0.00056     1.43903   
   132. RY*(   3) H  11                  0.00048     1.64654   
   133. RY*(   4) H  11                  0.00003     1.89904   
   134. RY*(   1) H  12                  0.00065     0.17278   
   135. RY*(   2) H  12                  0.00008     1.49267   
   136. RY*(   3) H  12                  0.00006     1.84316   
   137. RY*(   4) H  12                  0.00002     1.94773   
   138. RY*(   1) H  13                  0.00085     0.19352   
   139. RY*(   2) H  13                  0.00007     1.79396   
   140. RY*(   3) H  13                  0.00007     1.47669   
   141. RY*(   4) H  13                  0.00002     2.01113   
   142. RY*(   1) H  14                  0.00068     0.19756   
   143. RY*(   2) H  14                  0.00009     1.50191   
   144. RY*(   3) H  14                  0.00006     1.80375   
   145. RY*(   4) H  14                  0.00002     1.98629   
   146. RY*(   1) H  15                  0.00083     0.19849   
   147. RY*(   2) H  15                  0.00008     1.50605   
   148. RY*(   3) H  15                  0.00006     1.81578   
   149. RY*(   4) H  15                  0.00002     1.99299   
   150. BD*(   1) O   1 - C   2          0.11554    -0.09493  151(g),156(v),50(g),49(g)
                                                    41(g),155(v),53(g),152(g)
                                                    43(g),56(g),45(g),52(g)
                                                    54(g)
   151. BD*(   2) O   1 - C   2          0.06503     0.12836   
   152. BD*(   1) C   2 - O   3          0.01558     0.08954   
   153. BD*(   1) C   2 - C   4          0.03144     0.09991   
   154. BD*(   1) O   3 - H  11          0.01197     0.19183   
   155. BD*(   1) C   4 - C   5          0.03670     0.12918   
   156. BD*(   1) C   4 - C   9          0.01935     0.08377   
   157. BD*(   1) C   4 - C  10          0.01997     0.09759   
   158. BD*(   1) C   5 - F   6          0.04937     0.03285   
   159. BD*(   1) C   5 - F   7          0.05905    -0.01173   
   160. BD*(   1) C   5 - F   8          0.04541     0.02825   
   161. BD*(   1) C   9 - C  10          0.00715     0.14369   
   162. BD*(   1) C   9 - H  12          0.00579     0.26288   
   163. BD*(   1) C   9 - H  13          0.00579     0.26978   
   164. BD*(   1) C  10 - H  14          0.00544     0.26975   
   165. BD*(   1) C  10 - H  15          0.00584     0.27593   
       -------------------------------
              Total Lewis   37.17146  ( 97.8196%)
        Valence non-Lewis    0.73903  (  1.9448%)
        Rydberg non-Lewis    0.08950  (  0.2355%)
       -------------------------------
            Total unit  1   38.00000  (100.0000%)
           Charge unit  1    1.00000
 Unable to Open any file for archive entry.
 1\1\GINC-COMPUTE-0-4\SP\UB3LYP\def2SVP\C5H5F3O2(1+,2)\ZAHRT2\13-Mar-20
 21\0\\# b3lyp/def2svp geom=NewRedundant pop=NBO\\87\\1,2\O,0,1.7033196
 251,-1.7426694093,-0.2358289896\C,0,1.4480634116,-0.5726094439,-0.1446
 087253\O,0,2.4111211253,0.3566305958,-0.2451136345\C,0,0.0217388338,-0
 .0804116343,0.0352598587\C,0,-0.189755114,1.272154183,0.6572537376\F,0
 ,0.2979186973,1.3292582008,1.9037817204\F,0,0.450883185,2.2530509825,-
 0.0488423258\F,0,-1.4811960837,1.6190304318,0.7040586931\C,0,-0.968785
 8888,-0.5493930899,-1.0251190854\C,0,-1.0105270281,-1.1442735909,0.339
 9660291\H,0,2.0429525942,1.2538823201,-0.2683732589\H,0,-0.5432028872,
 -1.1436525211,-1.8364687538\H,0,-1.7516271619,0.1552429036,-1.31434103
 6\H,0,-0.5990892498,-2.1455675785,0.4772749948\H,0,-1.8318140589,-0.86
 06723496,1.0011007757\\Version=ES64L-G16RevC.01\State=2-A\HF=-642.6404
 345\S2=0.756049\S2-1=0.\S2A=0.750024\RMSD=4.585e-09\Dipole=-0.0036634,
 -1.2834904,-0.9530065\Quadrupole=1.7043986,0.442036,-2.1464347,2.08108
 47,-0.0277484,0.6546752\PG=C01 [X(C5H5F3O2)]\\@
 The archive entry for this job was punched.


 WE THE UNWILLING
 LED BY THE UNQUALIFIED
 HAVE BEEN DOING THE UNBELIEVABLE SO LONG WITH SO LITTLE
 THAT WE NOW ATTEMPT THE IMPOSSIBLE WITH NOTHING.

                                    -- ANONYMOUS
 File lengths (MBytes):  RWF=     31 Int=      0 D2E=      0 Chk=      3 Scr=      1
 Normal termination of Gaussian 16
