# Supplementary material for: Machine-Learning-Guided Discovery of Electrochemical Reactions
Source: J Am Chem Soc. 2022 Dec 2;144(49):22599–610. doi: 10.1021/jacs.2c08997 (PMC9756344; doi:10.1021/jacs.2c08997)
Supplement: Supplementary file 4 — ja2c08997_si_004.zip [file ja2c08997_si_004.zip › Reactivity Prediction/Ologs_notimes/44.log]

 Entering Gaussian System, Link 0=g16
 Input=44.com
 Output=44.log
 Initial command:
  
 Copyright (c) 1988-2019, Gaussian, Inc.  All Rights Reserved.
  
 This is part of the Gaussian(R) 16 program.  It is based on
 the Gaussian(R) 09 system (copyright 2009, Gaussian, Inc.),
 the Gaussian(R) 03 system (copyright 2003, Gaussian, Inc.),
 the Gaussian(R) 98 system (copyright 1998, Gaussian, Inc.),
 the Gaussian(R) 94 system (copyright 1995, Gaussian, Inc.),
 the Gaussian 92(TM) system (copyright 1992, Gaussian, Inc.),
 the Gaussian 90(TM) system (copyright 1990, Gaussian, Inc.),
 the Gaussian 88(TM) system (copyright 1988, Gaussian, Inc.),
 the Gaussian 86(TM) system (copyright 1986, Carnegie Mellon
 University), and the Gaussian 82(TM) system (copyright 1983,
 Carnegie Mellon University). Gaussian is a federally registered
 trademark of Gaussian, Inc.
  
 This software contains proprietary and confidential information,
 including trade secrets, belonging to Gaussian, Inc.
  
 This software is provided under written license and may be
 used, copied, transmitted, or stored only in accord with that
 written license.
  
 The following legend is applicable only to US Government
 contracts under FAR:
  
                    RESTRICTED RIGHTS LEGEND
  
 Use, reproduction and disclosure by the US Government is
 subject to restrictions as set forth in subparagraphs (a)
 and (c) of the Commercial Computer Software - Restricted
 Rights clause in FAR 52.227-19.
  
 Gaussian, Inc.
 340 Quinnipiac St., Bldg. 40, Wallingford CT 06492
  
  
 ---------------------------------------------------------------
 Warning -- This program may not be used in any manner that
 competes with the business of Gaussian, Inc. or will provide
 assistance to any competitor of Gaussian, Inc.  The licensee
 of this program is prohibited from giving any competitor of
 Gaussian, Inc. access to this program.  By using this program,
 the user acknowledges that Gaussian, Inc. is engaged in the
 business of creating and licensing software in the field of
 computational chemistry and represents and warrants to the
 licensee that it is not a competitor of Gaussian, Inc. and that
 it will not use this program in any manner prohibited above.
 ---------------------------------------------------------------
  

 Cite this work as:
 Gaussian 16, Revision C.01,
 M. J. Frisch, G. W. Trucks, H. B. Schlegel, G. E. Scuseria, 
 M. A. Robb, J. R. Cheeseman, G. Scalmani, V. Barone, 
 G. A. Petersson, H. Nakatsuji, X. Li, M. Caricato, A. V. Marenich, 
 J. Bloino, B. G. Janesko, R. Gomperts, B. Mennucci, H. P. Hratchian, 
 J. V. Ortiz, A. F. Izmaylov, J. L. Sonnenberg, D. Williams-Young, 
 F. Ding, F. Lipparini, F. Egidi, J. Goings, B. Peng, A. Petrone, 
 T. Henderson, D. Ranasinghe, V. G. Zakrzewski, J. Gao, N. Rega, 
 G. Zheng, W. Liang, M. Hada, M. Ehara, K. Toyota, R. Fukuda, 
 J. Hasegawa, M. Ishida, T. Nakajima, Y. Honda, O. Kitao, H. Nakai, 
 T. Vreven, K. Throssell, J. A. Montgomery, Jr., J. E. Peralta, 
 F. Ogliaro, M. J. Bearpark, J. J. Heyd, E. N. Brothers, K. N. Kudin, 
 V. N. Staroverov, T. A. Keith, R. Kobayashi, J. Normand, 
 K. Raghavachari, A. P. Rendell, J. C. Burant, S. S. Iyengar, 
 J. Tomasi, M. Cossi, J. M. Millam, M. Klene, C. Adamo, R. Cammi, 
 J. W. Ochterski, R. L. Martin, K. Morokuma, O. Farkas, 
 J. B. Foresman, and D. J. Fox, Gaussian, Inc., Wallingford CT, 2019.
 
 ******************************************
 Gaussian 16:  ES64L-G16RevC.01  3-Jul-2019
                13-Mar-2021 
 ******************************************
 %nprocshared=16
 Will use up to   16 processors via shared memory.
 %mem=7GB
 -----------------------------------------
 # b3lyp/def2svp geom=NewRedundant pop=NBO
 -----------------------------------------
 1/29=4000,38=1,172=1/1;
 2/12=2,17=6,18=5,40=1/2;
 3/5=43,7=101,11=2,25=1,30=1,74=-5/1,2,3;
 4//1;
 5/5=2,38=5/2;
 6/7=2,8=2,9=2,10=2,28=1,40=1/1,7;
 99/5=1,9=1/99;
 --
 44
 --
 Symbolic Z-matrix:
 Charge =  1 Multiplicity = 2
 C                    -3.25009  -0.17314  -0.71228 
 O                    -1.85078  -0.12692  -0.75756 
 C                    -1.25814  -0.00769   0.51731 
 C                     0.23941   0.03405   0.36861 
 C                     0.98746  -1.15065   0.36159 
 C                     2.37124  -1.11863   0.17564 
 C                     3.02332   0.10376  -0.01019 
 C                     2.28565   1.29113  -0.00994 
 C                     0.90207   1.25351   0.17644 
 H                    -3.61869  -0.2657   -1.74425 
 H                    -3.68334   0.7448   -0.26331 
 H                    -3.61995  -1.03987  -0.12588 
 H                    -1.55356  -0.86335   1.15982 
 H                    -1.61666   0.91315   1.02302 
 H                     0.47725  -2.10727   0.5029 
 H                     2.94317  -2.0498    0.1757 
 H                     4.10628   0.13118  -0.15373 
 H                     2.79046   2.24934  -0.15538 
 H                     0.32489   2.18209   0.17257 
 
                          Input orientation:                          
 ---------------------------------------------------------------------
 Center     Atomic      Atomic             Coordinates (Angstroms)
 Number     Number       Type             X           Y           Z
 ---------------------------------------------------------------------
      1          6           0       -3.250090   -0.173136   -0.712278
      2          8           0       -1.850781   -0.126920   -0.757565
      3          6           0       -1.258145   -0.007695    0.517305
      4          6           0        0.239415    0.034048    0.368612
      5          6           0        0.987463   -1.150646    0.361585
      6          6           0        2.371245   -1.118635    0.175636
      7          6           0        3.023320    0.103763   -0.010189
      8          6           0        2.285648    1.291126   -0.009942
      9          6           0        0.902065    1.253511    0.176439
     10          1           0       -3.618686   -0.265699   -1.744250
     11          1           0       -3.683337    0.744798   -0.263312
     12          1           0       -3.619946   -1.039865   -0.125879
     13          1           0       -1.553560   -0.863347    1.159821
     14          1           0       -1.616662    0.913151    1.023017
     15          1           0        0.477253   -2.107267    0.502902
     16          1           0        2.943168   -2.049797    0.175698
     17          1           0        4.106279    0.131177   -0.153732
     18          1           0        2.790459    2.249339   -0.155383
     19          1           0        0.324892    2.182093    0.172574
 ---------------------------------------------------------------------
                    Distance matrix (angstroms):
                    1          2          3          4          5
     1  C    0.000000
     2  O    1.400804   0.000000
     3  C    2.346720   1.410931   0.000000
     4  C    3.658947   2.379728   1.505502   0.000000
     5  C    4.479460   3.218096   2.524547   1.401116   0.000000
     6  C    5.769035   4.436200   3.810957   2.431176   1.396587
     7  C    6.318645   4.936461   4.315276   2.810423   2.420015
     8  C    5.769033   4.436197   3.810957   2.431176   2.790263
     9  C    4.479457   3.218092   2.524547   1.401116   2.412788
    10  H    1.099725   2.029358   3.279231   4.408965   5.141428
    11  H    1.109899   2.088645   2.656533   4.036393   5.079328
    12  H    1.109899   2.088645   2.656533   4.036394   4.634448
    13  H    2.619038   2.075339   1.110062   2.155479   2.678903
    14  H    2.619038   2.075339   1.110062   2.155479   3.387952
    15  H    4.371569   3.306100   2.723971   2.158665   1.093347
    16  H    6.531983   5.248846   4.683792   3.419051   2.160512
    17  H    7.383817   5.993146   5.408014   3.903193   3.411105
    18  H    6.531980   5.248842   4.683792   3.419051   3.883034
    19  H    4.371563   3.306093   2.723970   2.158665   3.403215
                    6          7          8          9         10
     6  C    0.000000
     7  C    1.397852   0.000000
     8  C    2.418411   1.397852   0.000000
     9  C    2.790263   2.420015   1.396587   0.000000
    10  H    6.347656   6.874570   6.347652   5.141424   0.000000
    11  H    6.350041   6.741976   5.999288   4.634445   1.794006
    12  H    5.999290   6.741976   6.350039   5.079326   1.794006
    13  H    4.054366   4.822038   4.555175   3.387953   3.613247
    14  H    4.555174   4.822038   4.054367   2.678904   3.613247
    15  H    2.161412   3.410919   3.883604   3.403216   5.021731
    16  H    1.092776   2.163053   3.410068   3.883034   7.065914
    17  H    2.163529   1.092775   2.163529   3.411105   7.896983
    18  H    3.410068   2.163053   1.092776   2.160512   7.065908
    19  H    3.883604   3.410919   2.161412   1.093347   5.021723
                   11         12         13         14         15
    11  H    0.000000
    12  H    1.791069   0.000000
    13  H    3.024465   2.440109   0.000000
    14  H    2.440109   3.024464   1.782875   0.000000
    15  H    5.102143   4.280392   2.470442   3.711863   0.000000
    16  H    7.205072   6.647208   4.753602   5.503550   2.488193
    17  H    7.814516   7.814516   5.894767   5.894767   4.314119
    18  H    6.647205   7.205070   5.503552   4.753603   4.976372
    19  H    4.280387   5.102140   3.711865   2.470445   4.304758
                   16         17         18         19
    16  H    0.000000
    17  H    2.493591   0.000000
    18  H    4.314569   2.493591   0.000000
    19  H    4.976372   4.314119   2.488193   0.000000
 Stoichiometry    C8H10O(1+,2)
 Framework group  C1[X(C8H10O)]
 Deg. of freedom    51
 Full point group                 C1      NOp   1
 Largest Abelian subgroup         C1      NOp   1
 Largest concise Abelian subgroup C1      NOp   1
                         Standard orientation:                         
 ---------------------------------------------------------------------
 Center     Atomic      Atomic             Coordinates (Angstroms)
 Number     Number       Type             X           Y           Z
 ---------------------------------------------------------------------
      1          6           0        3.515035   -0.000001   -0.342372
      2          8           0        2.127520   -0.000002   -0.534862
      3          6           0        1.399791    0.000003    0.673912
      4          6           0       -0.074297    0.000002    0.367969
      5          6           0       -0.765392    1.206395    0.194390
      6          6           0       -2.122108    1.209205   -0.136925
      7          6           0       -2.803486   -0.000002   -0.302854
      8          6           0       -2.122105   -1.209207   -0.136923
      9          6           0       -0.765390   -1.206393    0.194392
     10          1           0        3.993532   -0.000005   -1.332542
     11          1           0        3.858567   -0.895533    0.216093
     12          1           0        3.858568    0.895536    0.216086
     13          1           0        1.662996    0.891443    1.280786
     14          1           0        1.662997   -0.891432    1.280793
     15          1           0       -0.231819    2.152380    0.320162
     16          1           0       -2.649956    2.157283   -0.266090
     17          1           0       -3.865573   -0.000003   -0.560008
     18          1           0       -2.649951   -2.157286   -0.266087
     19          1           0       -0.231814   -2.152378    0.320166
 ---------------------------------------------------------------------
 Rotational constants (GHZ):           4.4611144           0.8979740           0.7978444
 Standard basis: def2SVP (5D, 7F)
 There are   185 symmetry adapted cartesian basis functions of A   symmetry.
 There are   176 symmetry adapted basis functions of A   symmetry.
   176 basis functions,   295 primitive gaussians,   185 cartesian basis functions
    33 alpha electrons       32 beta electrons
       nuclear repulsion energy       415.6240552894 Hartrees.
 NAtoms=   19 NActive=   19 NUniq=   19 SFac= 1.00D+00 NAtFMM=   60 NAOKFM=F Big=F
 Integral buffers will be    131072 words long.
 Raffenetti 2 integral format.
 Two-electron integral symmetry is turned on.
 One-electron integrals computed using PRISM.
   1 Symmetry operations used in ECPInt.
 ECPInt:  NShTT=    3570 NPrTT=   12708 LenC2=    3483 LenP2D=    9720.
 LDataN:  DoStor=T MaxTD1= 4 Len=   56
 NBasis=   176 RedAO= T EigKep=  2.99D-04  NBF=   176
 NBsUse=   176 1.00D-06 EigRej= -1.00D+00 NBFU=   176
 ExpMin= 1.22D-01 ExpMax= 2.27D+03 ExpMxC= 3.41D+02 IAcc=3 IRadAn=         5 AccDes= 0.00D+00
 Harris functional with IExCor=  402 and IRadAn=       5 diagonalized for initial guess.
 HarFok:  IExCor=  402 AccDes= 0.00D+00 IRadAn=         5 IDoV= 1 UseB2=F ITyADJ=14
 ICtDFT=  3500011 ScaDFX=  1.000000  1.000000  1.000000  1.000000
 FoFCou: FMM=F IPFlag=           0 FMFlag=      100000 FMFlg1=           0
         NFxFlg=           0 DoJE=T BraDBF=F KetDBF=T FulRan=T
         wScrn=  0.000000 ICntrl=       500 IOpCl=  0 I1Cent=   200000004 NGrid=           0
         NMat0=    1 NMatS0=      1 NMatT0=    0 NMatD0=    1 NMtDS0=    0 NMtDT0=    0
 Petite list used in FoFCou.
 Initial guess <Sx>= 0.0000 <Sy>= 0.0000 <Sz>= 0.5000 <S**2>= 0.7500 S= 0.5000
 Requested convergence on RMS density matrix=1.00D-08 within 128 cycles.
 Requested convergence on MAX density matrix=1.00D-06.
 Requested convergence on             energy=1.00D-06.
 No special actions if energy rises.
 Integral accuracy reduced to 1.0D-05 until final iterations.
 EnCoef did     5 forward-backward iterations
 Initial convergence to 1.0D-05 achieved.  Increase integral accuracy.
 SCF Done:  E(UB3LYP) =  -385.476501404     A.U. after   21 cycles
            NFock= 21  Conv=0.59D-08     -V/T= 2.0105
 <Sx>= 0.0000 <Sy>= 0.0000 <Sz>= 0.5000 <S**2>= 0.7578 S= 0.5039
 <L.S>= 0.000000000000E+00
 Annihilation of the first spin contaminant:
 S**2 before annihilation     0.7578,   after     0.7500

 **********************************************************************

            Population analysis using the SCF Density.

 **********************************************************************

 Orbital symmetries:
 Alpha Orbitals:
       Occupied  (A) (A) (A) (A) (A) (A) (A) (A) (A) (A) (A) (A)
                 (A) (A) (A) (A) (A) (A) (A) (A) (A) (A) (A) (A)
                 (A) (A) (A) (A) (A) (A) (A) (A) (A)
       Virtual   (A) (A) (A) (A) (A) (A) (A) (A) (A) (A) (A) (A)
                 (A) (A) (A) (A) (A) (A) (A) (A) (A) (A) (A) (A)
                 (A) (A) (A) (A) (A) (A) (A) (A) (A) (A) (A) (A)
                 (A) (A) (A) (A) (A) (A) (A) (A) (A) (A) (A) (A)
                 (A) (A) (A) (A) (A) (A) (A) (A) (A) (A) (A) (A)
                 (A) (A) (A) (A) (A) (A) (A) (A) (A) (A) (A) (A)
                 (A) (A) (A) (A) (A) (A) (A) (A) (A) (A) (A) (A)
                 (A) (A) (A) (A) (A) (A) (A) (A) (A) (A) (A) (A)
                 (A) (A) (A) (A) (A) (A) (A) (A) (A) (A) (A) (A)
                 (A) (A) (A) (A) (A) (A) (A) (A) (A) (A) (A) (A)
                 (A) (A) (A) (A) (A) (A) (A) (A) (A) (A) (A) (A)
                 (A) (A) (A) (A) (A) (A) (A) (A) (A) (A) (A)
 Beta  Orbitals:
       Occupied  (A) (A) (A) (A) (A) (A) (A) (A) (A) (A) (A) (A)
                 (A) (A) (A) (A) (A) (A) (A) (A) (A) (A) (A) (A)
                 (A) (A) (A) (A) (A) (A) (A) (A)
       Virtual   (A) (A) (A) (A) (A) (A) (A) (A) (A) (A) (A) (A)
                 (A) (A) (A) (A) (A) (A) (A) (A) (A) (A) (A) (A)
                 (A) (A) (A) (A) (A) (A) (A) (A) (A) (A) (A) (A)
                 (A) (A) (A) (A) (A) (A) (A) (A) (A) (A) (A) (A)
                 (A) (A) (A) (A) (A) (A) (A) (A) (A) (A) (A) (A)
                 (A) (A) (A) (A) (A) (A) (A) (A) (A) (A) (A) (A)
                 (A) (A) (A) (A) (A) (A) (A) (A) (A) (A) (A) (A)
                 (A) (A) (A) (A) (A) (A) (A) (A) (A) (A) (A) (A)
                 (A) (A) (A) (A) (A) (A) (A) (A) (A) (A) (A) (A)
                 (A) (A) (A) (A) (A) (A) (A) (A) (A) (A) (A) (A)
                 (A) (A) (A) (A) (A) (A) (A) (A) (A) (A) (A) (A)
                 (A) (A) (A) (A) (A) (A) (A) (A) (A) (A) (A) (A)
 The electronic state is 2-A.
 Alpha  occ. eigenvalues --  -19.36532 -10.42291 -10.39723 -10.39723 -10.39633
 Alpha  occ. eigenvalues --  -10.39483 -10.39480 -10.38322 -10.37317  -1.24180
 Alpha  occ. eigenvalues --   -1.05058  -0.95699  -0.94201  -0.88542  -0.81831
 Alpha  occ. eigenvalues --   -0.79452  -0.77207  -0.70351  -0.67880  -0.67845
 Alpha  occ. eigenvalues --   -0.65030  -0.64009  -0.62471  -0.61364  -0.57402
 Alpha  occ. eigenvalues --   -0.56724  -0.56620  -0.53148  -0.53101  -0.51265
 Alpha  occ. eigenvalues --   -0.47425  -0.46283  -0.44396
 Alpha virt. eigenvalues --   -0.21086  -0.20356  -0.09938  -0.08199  -0.06502
 Alpha virt. eigenvalues --   -0.05473  -0.04363  -0.02852  -0.02181  -0.01384
 Alpha virt. eigenvalues --   -0.00605  -0.00589   0.00746   0.01114   0.05663
 Alpha virt. eigenvalues --    0.06139   0.11186   0.12029   0.13739   0.14145
 Alpha virt. eigenvalues --    0.17637   0.22299   0.23641   0.24363   0.25326
 Alpha virt. eigenvalues --    0.27324   0.28424   0.29922   0.30104   0.30465
 Alpha virt. eigenvalues --    0.31397   0.32439   0.34463   0.36137   0.38518
 Alpha virt. eigenvalues --    0.41217   0.41420   0.45299   0.46542   0.46631
 Alpha virt. eigenvalues --    0.47016   0.48840   0.49506   0.49970   0.50729
 Alpha virt. eigenvalues --    0.51343   0.52000   0.52514   0.53587   0.53748
 Alpha virt. eigenvalues --    0.55636   0.56163   0.57658   0.59697   0.62768
 Alpha virt. eigenvalues --    0.65605   0.68198   0.74405   0.75409   0.82812
 Alpha virt. eigenvalues --    0.86793   0.89739   0.93398   1.00472   1.03556
 Alpha virt. eigenvalues --    1.04755   1.05129   1.07180   1.07464   1.11103
 Alpha virt. eigenvalues --    1.11201   1.13163   1.14778   1.30822   1.32547
 Alpha virt. eigenvalues --    1.36206   1.36937   1.39913   1.43286   1.47421
 Alpha virt. eigenvalues --    1.50881   1.51066   1.53012   1.54371   1.55522
 Alpha virt. eigenvalues --    1.56182   1.56657   1.56947   1.58948   1.60685
 Alpha virt. eigenvalues --    1.61065   1.63152   1.66252   1.66754   1.67112
 Alpha virt. eigenvalues --    1.70214   1.71790   1.74926   1.76256   1.77655
 Alpha virt. eigenvalues --    1.79078   1.80182   1.85169   1.88534   1.92006
 Alpha virt. eigenvalues --    1.92077   1.95530   1.95905   1.98059   2.03584
 Alpha virt. eigenvalues --    2.09057   2.09695   2.09901   2.13337   2.13726
 Alpha virt. eigenvalues --    2.14654   2.18420   2.18863   2.25410   2.32943
 Alpha virt. eigenvalues --    2.36678   2.40644   2.42546   2.43851   2.46188
 Alpha virt. eigenvalues --    2.52398   2.53348   2.54495   2.60707   2.64492
 Alpha virt. eigenvalues --    2.64622   2.66944   2.68799   2.72460   2.79065
 Alpha virt. eigenvalues --    2.85199   2.91191   2.93208   2.93423   3.05286
 Alpha virt. eigenvalues --    3.10212   3.30225   3.43154
  Beta  occ. eigenvalues --  -19.35722 -10.42295 -10.39642 -10.39452 -10.39452
  Beta  occ. eigenvalues --  -10.39185 -10.39182 -10.38413 -10.37427  -1.22636
  Beta  occ. eigenvalues --   -1.04425  -0.95503  -0.93027  -0.88259  -0.81295
  Beta  occ. eigenvalues --   -0.78935  -0.76767  -0.70139  -0.67373  -0.66793
  Beta  occ. eigenvalues --   -0.64755  -0.62800  -0.62273  -0.61048  -0.57244
  Beta  occ. eigenvalues --   -0.56073  -0.54636  -0.52968  -0.52913  -0.50698
  Beta  occ. eigenvalues --   -0.44038  -0.42771
  Beta virt. eigenvalues --   -0.39247  -0.19566  -0.18631  -0.09771  -0.08009
  Beta virt. eigenvalues --   -0.06348  -0.04422  -0.04258  -0.02594  -0.02087
  Beta virt. eigenvalues --   -0.00993  -0.00421  -0.00296   0.00998   0.01241
  Beta virt. eigenvalues --    0.05746   0.06282   0.11561   0.12249   0.14122
  Beta virt. eigenvalues --    0.14418   0.17912   0.22530   0.24333   0.24550
  Beta virt. eigenvalues --    0.25417   0.27797   0.28866   0.30509   0.30553
  Beta virt. eigenvalues --    0.30888   0.31859   0.32685   0.35243   0.37029
  Beta virt. eigenvalues --    0.38723   0.41466   0.42509   0.45681   0.46836
  Beta virt. eigenvalues --    0.46861   0.47348   0.49078   0.49751   0.50113
  Beta virt. eigenvalues --    0.51130   0.51655   0.52083   0.52666   0.53873
  Beta virt. eigenvalues --    0.54187   0.55828   0.56343   0.58199   0.59872
  Beta virt. eigenvalues --    0.62933   0.65905   0.68441   0.74660   0.75634
  Beta virt. eigenvalues --    0.83107   0.87267   0.89837   0.94488   1.00950
  Beta virt. eigenvalues --    1.03833   1.05578   1.06013   1.07726   1.07746
  Beta virt. eigenvalues --    1.11596   1.11670   1.13819   1.15012   1.31200
  Beta virt. eigenvalues --    1.32654   1.36565   1.37444   1.40225   1.43706
  Beta virt. eigenvalues --    1.47571   1.51230   1.51338   1.53428   1.55358
  Beta virt. eigenvalues --    1.56002   1.56588   1.57071   1.57139   1.59010
  Beta virt. eigenvalues --    1.60944   1.61421   1.63485   1.66485   1.67229
  Beta virt. eigenvalues --    1.67300   1.70516   1.72305   1.75376   1.76587
  Beta virt. eigenvalues --    1.77909   1.79839   1.80512   1.85421   1.88950
  Beta virt. eigenvalues --    1.92363   1.92636   1.96075   1.96177   1.98289
  Beta virt. eigenvalues --    2.03996   2.09361   2.10162   2.10791   2.14018
  Beta virt. eigenvalues --    2.14143   2.15771   2.18585   2.19089   2.25723
  Beta virt. eigenvalues --    2.33084   2.37230   2.41460   2.42839   2.44782
  Beta virt. eigenvalues --    2.46785   2.52789   2.53500   2.54549   2.61522
  Beta virt. eigenvalues --    2.64854   2.65147   2.67238   2.69242   2.72908
  Beta virt. eigenvalues --    2.80196   2.85569   2.92020   2.94081   2.94154
  Beta virt. eigenvalues --    3.05462   3.11068   3.30582   3.43317
          Condensed to atoms (all electrons):
               1          2          3          4          5          6
     1  C    4.421984   0.288255  -0.029501   0.008390   0.000021   0.000019
     2  O    0.288255   7.834117   0.326164  -0.067797   0.003316  -0.000132
     3  C   -0.029501   0.326164   4.503995   0.351357  -0.057044   0.009264
     4  C    0.008390  -0.067797   0.351357   5.345505   0.247850   0.096891
     5  C    0.000021   0.003316  -0.057044   0.247850   5.136508   0.202743
     6  C    0.000019  -0.000132   0.009264   0.096891   0.202743   5.052856
     7  C   -0.000001   0.000022   0.000155  -0.155229   0.097274   0.247407
     8  C    0.000019  -0.000132   0.009264   0.096891  -0.130722   0.105147
     9  C    0.000021   0.003316  -0.057044   0.247847   0.043959  -0.130722
    10  H    0.400291  -0.020813   0.005661  -0.000553   0.000015  -0.000000
    11  H    0.389838  -0.023480  -0.005364   0.000668   0.000072  -0.000001
    12  H    0.389838  -0.023481  -0.005364   0.000668  -0.000258  -0.000002
    13  H   -0.001716  -0.028616   0.365463  -0.011176  -0.016335   0.000702
    14  H   -0.001716  -0.028616   0.365463  -0.011176   0.009880  -0.000613
    15  H   -0.000117   0.000223  -0.011668  -0.064456   0.444122  -0.058752
    16  H   -0.000000  -0.000001  -0.000225   0.014151  -0.065678   0.447715
    17  H    0.000000   0.000000   0.000019  -0.001599   0.013037  -0.062219
    18  H   -0.000000  -0.000001  -0.000225   0.014151  -0.001801   0.012719
    19  H   -0.000117   0.000223  -0.011668  -0.064456   0.012469  -0.001614
               7          8          9         10         11         12
     1  C   -0.000001   0.000019   0.000021   0.400291   0.389838   0.389838
     2  O    0.000022  -0.000132   0.003316  -0.020813  -0.023480  -0.023481
     3  C    0.000155   0.009264  -0.057044   0.005661  -0.005364  -0.005364
     4  C   -0.155229   0.096891   0.247847  -0.000553   0.000668   0.000668
     5  C    0.097274  -0.130722   0.043959   0.000015   0.000072  -0.000258
     6  C    0.247407   0.105147  -0.130722  -0.000000  -0.000001  -0.000002
     7  C    5.077534   0.247409   0.097274   0.000000  -0.000000  -0.000000
     8  C    0.247409   5.052855   0.202743  -0.000000  -0.000002  -0.000001
     9  C    0.097274   0.202743   5.136510   0.000015  -0.000258   0.000072
    10  H    0.000000  -0.000000   0.000015   0.569840  -0.020619  -0.020619
    11  H   -0.000000  -0.000002  -0.000258  -0.020619   0.608251  -0.026274
    12  H   -0.000000  -0.000001   0.000072  -0.020619  -0.026274   0.608251
    13  H    0.000001  -0.000613   0.009880  -0.000092  -0.003216   0.010359
    14  H    0.000001   0.000702  -0.016335  -0.000092   0.010359  -0.003216
    15  H    0.012429  -0.001614   0.012469   0.000004   0.000011  -0.000038
    16  H   -0.061925   0.012719  -0.001801   0.000000  -0.000000   0.000000
    17  H    0.448172  -0.062219   0.013037  -0.000000   0.000000   0.000000
    18  H   -0.061925   0.447715  -0.065678   0.000000   0.000000  -0.000000
    19  H    0.012429  -0.058752   0.444122   0.000004  -0.000038   0.000011
              13         14         15         16         17         18
     1  C   -0.001716  -0.001716  -0.000117  -0.000000   0.000000  -0.000000
     2  O   -0.028616  -0.028616   0.000223  -0.000001   0.000000  -0.000001
     3  C    0.365463   0.365463  -0.011668  -0.000225   0.000019  -0.000225
     4  C   -0.011176  -0.011176  -0.064456   0.014151  -0.001599   0.014151
     5  C   -0.016335   0.009880   0.444122  -0.065678   0.013037  -0.001801
     6  C    0.000702  -0.000613  -0.058752   0.447715  -0.062219   0.012719
     7  C    0.000001   0.000001   0.012429  -0.061925   0.448172  -0.061925
     8  C   -0.000613   0.000702  -0.001614   0.012719  -0.062219   0.447715
     9  C    0.009880  -0.016335   0.012469  -0.001801   0.013037  -0.065678
    10  H   -0.000092  -0.000092   0.000004   0.000000  -0.000000   0.000000
    11  H   -0.003216   0.010359   0.000011  -0.000000   0.000000   0.000000
    12  H    0.010359  -0.003216  -0.000038   0.000000   0.000000  -0.000000
    13  H    0.652148  -0.037399   0.003973   0.000006  -0.000001   0.000005
    14  H   -0.037399   0.652148   0.000281   0.000005  -0.000001   0.000006
    15  H    0.003973   0.000281   0.628757  -0.010605  -0.000190   0.000024
    16  H    0.000006   0.000005  -0.010605   0.611771  -0.010556  -0.000173
    17  H   -0.000001  -0.000001  -0.000190  -0.010556   0.615445  -0.010556
    18  H    0.000005   0.000006   0.000024  -0.000173  -0.010556   0.611771
    19  H    0.000281   0.003973  -0.000185   0.000024  -0.000190  -0.010605
              19
     1  C   -0.000117
     2  O    0.000223
     3  C   -0.011668
     4  C   -0.064456
     5  C    0.012469
     6  C   -0.001614
     7  C    0.012429
     8  C   -0.058752
     9  C    0.444122
    10  H    0.000004
    11  H   -0.000038
    12  H    0.000011
    13  H    0.000281
    14  H    0.003973
    15  H   -0.000185
    16  H    0.000024
    17  H   -0.000190
    18  H   -0.010605
    19  H    0.628756
          Atomic-Atomic Spin Densities.
               1          2          3          4          5          6
     1  C   -0.013659  -0.014899   0.000965  -0.000038  -0.000028   0.000001
     2  O   -0.014899   0.334105  -0.014722  -0.000715  -0.000957  -0.000055
     3  C    0.000965  -0.014722  -0.018443   0.008585  -0.001668   0.000055
     4  C   -0.000038  -0.000715   0.008585  -0.076389  -0.009018   0.000139
     5  C   -0.000028  -0.000957  -0.001668  -0.009018   0.192192   0.022899
     6  C    0.000001  -0.000055   0.000055   0.000139   0.022899   0.216445
     7  C   -0.000000   0.000002  -0.000117  -0.000160   0.000719  -0.009004
     8  C    0.000001  -0.000055   0.000055   0.000140  -0.007292  -0.003264
     9  C   -0.000028  -0.000957  -0.001669  -0.009017  -0.001787  -0.007292
    10  H    0.000675   0.000064  -0.000077   0.000012  -0.000001  -0.000000
    11  H    0.007148  -0.003986   0.000717   0.000017  -0.000007  -0.000001
    12  H    0.007148  -0.003986   0.000717   0.000017   0.000030   0.000002
    13  H    0.000638  -0.003301   0.007506   0.000392  -0.002290  -0.000040
    14  H    0.000638  -0.003301   0.007506   0.000392   0.000661   0.000008
    15  H    0.000001  -0.000025   0.000031   0.000180   0.002583  -0.000948
    16  H    0.000000   0.000000   0.000008  -0.000144  -0.001112   0.002881
    17  H   -0.000000  -0.000000  -0.000002  -0.000111   0.000212  -0.000301
    18  H    0.000000   0.000000   0.000008  -0.000144  -0.000064  -0.000056
    19  H    0.000001  -0.000025   0.000031   0.000180  -0.000045  -0.000032
               7          8          9         10         11         12
     1  C   -0.000000   0.000001  -0.000028   0.000675   0.007148   0.007148
     2  O    0.000002  -0.000055  -0.000957   0.000064  -0.003986  -0.003986
     3  C   -0.000117   0.000055  -0.001669  -0.000077   0.000717   0.000717
     4  C   -0.000160   0.000140  -0.009017   0.000012   0.000017   0.000017
     5  C    0.000719  -0.007292  -0.001787  -0.000001  -0.000007   0.000030
     6  C   -0.009004  -0.003264  -0.007292  -0.000000  -0.000001   0.000002
     7  C   -0.079265  -0.009005   0.000719   0.000000   0.000000   0.000000
     8  C   -0.009005   0.216437   0.022899  -0.000000   0.000002  -0.000001
     9  C    0.000719   0.022899   0.192200  -0.000001   0.000030  -0.000007
    10  H    0.000000  -0.000000  -0.000001  -0.000646  -0.000143  -0.000143
    11  H    0.000000   0.000002   0.000030  -0.000143   0.032396  -0.005278
    12  H    0.000000  -0.000001  -0.000007  -0.000143  -0.005278   0.032396
    13  H    0.000004   0.000008   0.000661   0.000008  -0.000620   0.001550
    14  H    0.000004  -0.000040  -0.002290   0.000008   0.001550  -0.000620
    15  H   -0.000074  -0.000032  -0.000045   0.000000  -0.000000   0.000002
    16  H    0.000035  -0.000056  -0.000064   0.000000   0.000000  -0.000000
    17  H    0.000215  -0.000301   0.000212   0.000000  -0.000000  -0.000000
    18  H    0.000035   0.002881  -0.001112   0.000000  -0.000000   0.000000
    19  H   -0.000074  -0.000948   0.002583   0.000000   0.000002  -0.000000
              13         14         15         16         17         18
     1  C    0.000638   0.000638   0.000001   0.000000  -0.000000   0.000000
     2  O   -0.003301  -0.003301  -0.000025   0.000000  -0.000000   0.000000
     3  C    0.007506   0.007506   0.000031   0.000008  -0.000002   0.000008
     4  C    0.000392   0.000392   0.000180  -0.000144  -0.000111  -0.000144
     5  C   -0.002290   0.000661   0.002583  -0.001112   0.000212  -0.000064
     6  C   -0.000040   0.000008  -0.000948   0.002881  -0.000301  -0.000056
     7  C    0.000004   0.000004  -0.000074   0.000035   0.000215   0.000035
     8  C    0.000008  -0.000040  -0.000032  -0.000056  -0.000301   0.002881
     9  C    0.000661  -0.002290  -0.000045  -0.000064   0.000212  -0.001112
    10  H    0.000008   0.000008   0.000000   0.000000   0.000000   0.000000
    11  H   -0.000620   0.001550  -0.000000   0.000000  -0.000000  -0.000000
    12  H    0.001550  -0.000620   0.000002  -0.000000  -0.000000   0.000000
    13  H    0.024854  -0.003071   0.000034  -0.000003   0.000000   0.000000
    14  H   -0.003071   0.024855  -0.000014   0.000000   0.000000  -0.000003
    15  H    0.000034  -0.000014  -0.009939   0.000178   0.000002  -0.000000
    16  H   -0.000003   0.000000   0.000178  -0.011301   0.000115   0.000007
    17  H    0.000000   0.000000   0.000002   0.000115   0.002296   0.000115
    18  H    0.000000  -0.000003  -0.000000   0.000007   0.000115  -0.011300
    19  H   -0.000014   0.000034   0.000007  -0.000000   0.000002   0.000178
              19
     1  C    0.000001
     2  O   -0.000025
     3  C    0.000031
     4  C    0.000180
     5  C   -0.000045
     6  C   -0.000032
     7  C   -0.000074
     8  C   -0.000948
     9  C    0.002583
    10  H    0.000000
    11  H    0.000002
    12  H   -0.000000
    13  H   -0.000014
    14  H    0.000034
    15  H    0.000007
    16  H   -0.000000
    17  H    0.000002
    18  H    0.000178
    19  H   -0.009939
 Mulliken charges and spin densities:
               1          2
     1  C    0.134494  -0.011438
     2  O   -0.262568   0.287189
     3  C    0.241299  -0.010514
     4  C   -0.047926  -0.085680
     5  C    0.060571   0.195028
     6  C    0.078594   0.221439
     7  C    0.038976  -0.095966
     8  C    0.078592   0.221430
     9  C    0.060572   0.195038
    10  H    0.086960  -0.000243
    11  H    0.070053   0.031826
    12  H    0.070053   0.031826
    13  H    0.056345   0.026317
    14  H    0.056345   0.026317
    15  H    0.045335  -0.008060
    16  H    0.064574  -0.009453
    17  H    0.057821   0.002457
    18  H    0.064574  -0.009453
    19  H    0.045335  -0.008060
 Sum of Mulliken charges =   1.00000   1.00000
 Mulliken charges and spin densities with hydrogens summed into heavy atoms:
               1          2
     1  C    0.361560   0.051972
     2  O   -0.262568   0.287189
     3  C    0.353989   0.042120
     4  C   -0.047926  -0.085680
     5  C    0.105906   0.186969
     6  C    0.143168   0.211986
     7  C    0.096797  -0.093509
     8  C    0.143167   0.211977
     9  C    0.105907   0.186978
 Electronic spatial extent (au):  <R**2>=           1440.1503
 Charge=              1.0000 electrons
 Dipole moment (field-independent basis, Debye):
    X=              0.3161    Y=              0.0000    Z=              1.0245  Tot=              1.0722
 Quadrupole moment (field-independent basis, Debye-Ang):
   XX=            -15.1753   YY=            -39.5441   ZZ=            -52.0379
   XY=             -0.0000   XZ=              3.2644   YZ=             -0.0000
 Traceless Quadrupole moment (field-independent basis, Debye-Ang):
   XX=             20.4105   YY=             -3.9583   ZZ=            -16.4521
   XY=             -0.0000   XZ=              3.2644   YZ=             -0.0000
 Octapole moment (field-independent basis, Debye-Ang**2):
  XXX=             40.4989  YYY=              0.0000  ZZZ=             -1.9881  XYY=             -9.1056
  XXY=              0.0001  XXZ=            -11.9052  XZZ=             10.5737  YZZ=             -0.0000
  YYZ=              0.7662  XYZ=              0.0000
 Hexadecapole moment (field-independent basis, Debye-Ang**3):
 XXXX=          -1008.7772 YYYY=           -254.7817 ZZZZ=           -111.0008 XXXY=             -0.0003
 XXXZ=              0.1573 YYYX=             -0.0000 YYYZ=             -0.0000 ZZZX=             -8.1613
 ZZZY=             -0.0000 XXYY=           -245.6036 XXZZ=           -254.1555 YYZZ=            -70.7220
 XXYZ=             -0.0000 YYXZ=              6.9140 ZZXY=             -0.0001
 N-N= 4.156240552894D+02 E-N=-1.713673421251D+03  KE= 3.814775478831D+02
                          Isotropic Fermi Contact Couplings
        Atom                 a.u.       MegaHertz       Gauss      10(-4) cm-1
     1  C(13)             -0.01502     -16.88296      -6.02426      -5.63155
     2  O(17)              0.11110     -67.34713     -24.03113     -22.46459
     3  C(13)             -0.01290     -14.50180      -5.17460      -4.83728
     4  C(13)             -0.02035     -22.88026      -8.16424      -7.63203
     5  C(13)              0.02569      28.88416      10.30659       9.63472
     6  C(13)              0.02963      33.30493      11.88403      11.10933
     7  C(13)             -0.02227     -25.04009      -8.93493      -8.35247
     8  C(13)              0.02962      33.30335      11.88346      11.10880
     9  C(13)              0.02569      28.88580      10.30717       9.63527
    10  H(1)              -0.00019      -0.83332      -0.29735      -0.27796
    11  H(1)               0.01357      60.65992      21.64497      20.23397
    12  H(1)               0.01357      60.66000      21.64500      20.23400
    13  H(1)               0.01199      53.59978      19.12573      17.87896
    14  H(1)               0.01199      53.60080      19.12610      17.87930
    15  H(1)              -0.00259     -11.58342      -4.13325      -3.86381
    16  H(1)              -0.00298     -13.31812      -4.75224      -4.44245
    17  H(1)               0.00070       3.11701       1.11223       1.03972
    18  H(1)              -0.00298     -13.31769      -4.75208      -4.44230
    19  H(1)              -0.00259     -11.58388      -4.13342      -3.86397
 --------------------------------------------------------
       Center         ----  Spin Dipole Couplings  ----
                      3XX-RR        3YY-RR        3ZZ-RR
 --------------------------------------------------------
     1   Atom       -0.000196      0.023459     -0.023262
     2   Atom       -0.598202      1.205682     -0.607480
     3   Atom       -0.012947      0.022204     -0.009257
     4   Atom        0.027580      0.028343     -0.055922
     5   Atom       -0.091454     -0.111292      0.202746
     6   Atom       -0.089330     -0.120960      0.210290
     7   Atom        0.027278      0.037475     -0.064753
     8   Atom       -0.089326     -0.120956      0.210282
     9   Atom       -0.091458     -0.111296      0.202754
    10   Atom        0.004863     -0.004324     -0.000539
    11   Atom        0.002797     -0.001303     -0.001495
    12   Atom        0.002797     -0.001303     -0.001495
    13   Atom       -0.001392     -0.002269      0.003662
    14   Atom       -0.001392     -0.002270      0.003662
    15   Atom       -0.000541      0.005735     -0.005194
    16   Atom       -0.002334      0.006178     -0.003844
    17   Atom        0.001190      0.002648     -0.003838
    18   Atom       -0.002334      0.006178     -0.003844
    19   Atom       -0.000541      0.005735     -0.005194
 --------------------------------------------------------
                        XY            XZ            YZ
 --------------------------------------------------------
     1   Atom        0.000000      0.002979     -0.000000
     2   Atom        0.000004     -0.002318     -0.000011
     3   Atom       -0.000000     -0.008104     -0.000000
     4   Atom        0.000000      0.017538     -0.000000
     5   Atom        0.002965     -0.059051     -0.009707
     6   Atom       -0.003987     -0.090448      0.003410
     7   Atom        0.000000      0.023210     -0.000000
     8   Atom        0.003987     -0.090445     -0.003410
     9   Atom       -0.002965     -0.059054      0.009707
    10   Atom       -0.000000     -0.005306      0.000000
    11   Atom       -0.005117      0.004005     -0.005417
    12   Atom        0.005117      0.004005      0.005417
    13   Atom        0.001337      0.001007      0.007079
    14   Atom       -0.001337      0.001007     -0.007079
    15   Atom        0.013933     -0.000123      0.003133
    16   Atom       -0.016848      0.000242     -0.004500
    17   Atom        0.000000      0.001177      0.000000
    18   Atom        0.016848      0.000242      0.004500
    19   Atom       -0.013934     -0.000123     -0.003133
 --------------------------------------------------------


 ---------------------------------------------------------------------------------
              Anisotropic Spin Dipole Couplings in Principal Axis System
 ---------------------------------------------------------------------------------

       Atom             a.u.   MegaHertz   Gauss  10(-4) cm-1        Axes

              Baa    -0.0236    -3.172    -1.132    -1.058 -0.1261  0.0000  0.9920
     1 C(13)  Bbb     0.0002     0.024     0.009     0.008  0.9920 -0.0000  0.1261
              Bcc     0.0235     3.148     1.123     1.050  0.0000  1.0000 -0.0000
 
              Baa    -0.6080    43.996    15.699    14.676  0.2296  0.0000  0.9733
     2 O(17)  Bbb    -0.5977    43.246    15.431    14.425  0.9733 -0.0000 -0.2296
              Bcc     1.2057   -87.242   -31.130   -29.101  0.0000  1.0000 -0.0000
 
              Baa    -0.0194    -2.605    -0.930    -0.869  0.7817  0.0000  0.6237
     3 C(13)  Bbb    -0.0028    -0.375    -0.134    -0.125 -0.6237  0.0000  0.7817
              Bcc     0.0222     2.980     1.063     0.994 -0.0000  1.0000 -0.0000
 
              Baa    -0.0595    -7.978    -2.847    -2.661 -0.1975  0.0000  0.9803
     4 C(13)  Bbb     0.0283     3.803     1.357     1.269 -0.0000  1.0000 -0.0000
              Bcc     0.0311     4.175     1.490     1.393  0.9803  0.0000  0.1975
 
              Baa    -0.1117   -14.994    -5.350    -5.001 -0.1233  0.9923  0.0075
     5 C(13)  Bbb    -0.1027   -13.786    -4.919    -4.599  0.9741  0.1196  0.1921
              Bcc     0.2145    28.780    10.269     9.600 -0.1897 -0.0310  0.9813
 
              Baa    -0.1221   -16.390    -5.848    -5.467  0.3484  0.9335  0.0852
     6 C(13)  Bbb    -0.1134   -15.216    -5.430    -5.076  0.8981 -0.3584  0.2547
              Bcc     0.2355    31.606    11.278    10.543 -0.2683  0.0122  0.9632
 
              Baa    -0.0703    -9.430    -3.365    -3.146 -0.2315  0.0000  0.9728
     7 C(13)  Bbb     0.0328     4.402     1.571     1.468  0.9728 -0.0000  0.2315
              Bcc     0.0375     5.029     1.794     1.677  0.0000  1.0000  0.0000
 
              Baa    -0.1221   -16.389    -5.848    -5.467 -0.3484  0.9335 -0.0852
     8 C(13)  Bbb    -0.1134   -15.216    -5.429    -5.075  0.8981  0.3584  0.2547
              Bcc     0.2355    31.605    11.277    10.542 -0.2683 -0.0122  0.9632
 
              Baa    -0.1117   -14.994    -5.350    -5.002  0.1233  0.9923 -0.0075
     9 C(13)  Bbb    -0.1027   -13.787    -4.919    -4.599  0.9741 -0.1196  0.1921
              Bcc     0.2145    28.781    10.270     9.600 -0.1897  0.0310  0.9813
 
              Baa    -0.0043    -2.307    -0.823    -0.770 -0.0000  1.0000 -0.0000
    10 H(1)   Bbb    -0.0038    -2.023    -0.722    -0.675  0.5227  0.0000  0.8525
              Bcc     0.0081     4.330     1.545     1.444  0.8525 -0.0000 -0.5227
 
              Baa    -0.0069    -3.685    -1.315    -1.229  0.1225  0.7453  0.6553
    11 H(1)   Bbb    -0.0030    -1.602    -0.572    -0.534  0.7289  0.3806 -0.5691
              Bcc     0.0099     5.287     1.886     1.763  0.6736 -0.5474  0.4966
 
              Baa    -0.0069    -3.685    -1.315    -1.229 -0.1225  0.7453 -0.6553
    12 H(1)   Bbb    -0.0030    -1.602    -0.572    -0.534  0.7289 -0.3806 -0.5691
              Bcc     0.0099     5.287     1.886     1.763  0.6736  0.5474  0.4966
 
              Baa    -0.0070    -3.754    -1.339    -1.252 -0.1008  0.8340 -0.5425
    13 H(1)   Bbb    -0.0016    -0.846    -0.302    -0.282  0.9826 -0.0021 -0.1857
              Bcc     0.0086     4.600     1.641     1.534  0.1561  0.5517  0.8193
 
              Baa    -0.0070    -3.754    -1.339    -1.252  0.1007  0.8340  0.5425
    14 H(1)   Bbb    -0.0016    -0.846    -0.302    -0.282  0.9826  0.0021 -0.1857
              Bcc     0.0086     4.600     1.641     1.534  0.1561 -0.5517  0.8193
 
              Baa    -0.0123    -6.560    -2.341    -2.188  0.7339 -0.6166  0.2847
    15 H(1)   Bbb    -0.0048    -2.581    -0.921    -0.861 -0.2879  0.0972  0.9527
              Bcc     0.0171     9.141     3.262     3.049  0.6152  0.7812  0.1062
 
              Baa    -0.0160    -8.546    -3.050    -2.851  0.7569  0.6178  0.2133
    16 H(1)   Bbb    -0.0039    -2.061    -0.735    -0.687 -0.2636 -0.0101  0.9646
              Bcc     0.0199    10.607     3.785     3.538 -0.5980  0.7863 -0.1552
 
              Baa    -0.0041    -2.187    -0.781    -0.730 -0.2172  0.0000  0.9761
    17 H(1)   Bbb     0.0015     0.775     0.276     0.258  0.9761 -0.0001  0.2172
              Bcc     0.0026     1.413     0.504     0.471  0.0001  1.0000  0.0000
 
              Baa    -0.0160    -8.546    -3.049    -2.851  0.7569 -0.6178  0.2133
    18 H(1)   Bbb    -0.0039    -2.061    -0.735    -0.687 -0.2637  0.0101  0.9646
              Bcc     0.0199    10.607     3.785     3.538  0.5980  0.7863  0.1552
 
              Baa    -0.0123    -6.560    -2.341    -2.188  0.7339  0.6166  0.2847
    19 H(1)   Bbb    -0.0048    -2.581    -0.921    -0.861 -0.2879 -0.0972  0.9527
              Bcc     0.0171     9.141     3.262     3.049 -0.6152  0.7812 -0.1062
 

 ---------------------------------------------------------------------------------

 ******************************Gaussian NBO Version 3.1******************************
             N A T U R A L   A T O M I C   O R B I T A L   A N D
          N A T U R A L   B O N D   O R B I T A L   A N A L Y S I S
 ******************************Gaussian NBO Version 3.1******************************
       /RESON  / : Allow strongly delocalized NBO set

 Analyzing the SCF density

 Job title: 44                                                              

 Storage needed:     94206 in NPA,    124807 in NBO ( 939522101 available)
 GSVD:  LWork=       19126 too small for GESVD, short by        3899 words or        3899 for optimal perf.


 NATURAL POPULATIONS:  Natural atomic orbital occupancies 
                                                          
   NAO  Atom  No  lang   Type(AO)    Occupancy
 --------------------------------------------
     1    C    1  S      Cor( 1S)     1.99924
     2    C    1  S      Val( 2S)     1.09852
     3    C    1  S      Ryd( 3S)     0.00161
     4    C    1  px     Val( 2p)     0.71666
     5    C    1  px     Ryd( 3p)     0.00380
     6    C    1  py     Val( 2p)     1.19960
     7    C    1  py     Ryd( 3p)     0.00044
     8    C    1  pz     Val( 2p)     1.23539
     9    C    1  pz     Ryd( 3p)     0.00323
    10    C    1  dxy    Ryd( 3d)     0.00119
    11    C    1  dxz    Ryd( 3d)     0.00122
    12    C    1  dyz    Ryd( 3d)     0.00062
    13    C    1  dx2y2  Ryd( 3d)     0.00186
    14    C    1  dz2    Ryd( 3d)     0.00086

    15    O    2  S      Cor( 1S)     1.99970
    16    O    2  S      Val( 2S)     1.61896
    17    O    2  S      Ryd( 3S)     0.00104
    18    O    2  px     Val( 2p)     1.45210
    19    O    2  px     Ryd( 3p)     0.00092
    20    O    2  py     Val( 2p)     1.66123
    21    O    2  py     Ryd( 3p)     0.00219
    22    O    2  pz     Val( 2p)     1.65739
    23    O    2  pz     Ryd( 3p)     0.00111
    24    O    2  dxy    Ryd( 3d)     0.00036
    25    O    2  dxz    Ryd( 3d)     0.00128
    26    O    2  dyz    Ryd( 3d)     0.00083
    27    O    2  dx2y2  Ryd( 3d)     0.00063
    28    O    2  dz2    Ryd( 3d)     0.00138

    29    C    3  S      Cor( 1S)     1.99901
    30    C    3  S      Val( 2S)     1.00213
    31    C    3  S      Ryd( 3S)     0.00304
    32    C    3  px     Val( 2p)     0.97073
    33    C    3  px     Ryd( 3p)     0.00163
    34    C    3  py     Val( 2p)     1.22475
    35    C    3  py     Ryd( 3p)     0.00546
    36    C    3  pz     Val( 2p)     0.86322
    37    C    3  pz     Ryd( 3p)     0.00332
    38    C    3  dxy    Ryd( 3d)     0.00060
    39    C    3  dxz    Ryd( 3d)     0.00189
    40    C    3  dyz    Ryd( 3d)     0.00142
    41    C    3  dx2y2  Ryd( 3d)     0.00107
    42    C    3  dz2    Ryd( 3d)     0.00146

    43    C    4  S      Cor( 1S)     1.99888
    44    C    4  S      Val( 2S)     0.87647
    45    C    4  S      Ryd( 3S)     0.00168
    46    C    4  px     Val( 2p)     1.07957
    47    C    4  px     Ryd( 3p)     0.00580
    48    C    4  py     Val( 2p)     1.09560
    49    C    4  py     Ryd( 3p)     0.00333
    50    C    4  pz     Val( 2p)     1.02367
    51    C    4  pz     Ryd( 3p)     0.00276
    52    C    4  dxy    Ryd( 3d)     0.00088
    53    C    4  dxz    Ryd( 3d)     0.00052
    54    C    4  dyz    Ryd( 3d)     0.00058
    55    C    4  dx2y2  Ryd( 3d)     0.00085
    56    C    4  dz2    Ryd( 3d)     0.00040

    57    C    5  S      Cor( 1S)     1.99889
    58    C    5  S      Val( 2S)     0.96161
    59    C    5  S      Ryd( 3S)     0.00188
    60    C    5  px     Val( 2p)     1.08903
    61    C    5  px     Ryd( 3p)     0.00445
    62    C    5  py     Val( 2p)     1.16998
    63    C    5  py     Ryd( 3p)     0.00552
    64    C    5  pz     Val( 2p)     0.86087
    65    C    5  pz     Ryd( 3p)     0.00099
    66    C    5  dxy    Ryd( 3d)     0.00074
    67    C    5  dxz    Ryd( 3d)     0.00054
    68    C    5  dyz    Ryd( 3d)     0.00049
    69    C    5  dx2y2  Ryd( 3d)     0.00078
    70    C    5  dz2    Ryd( 3d)     0.00042

    71    C    6  S      Cor( 1S)     1.99895
    72    C    6  S      Val( 2S)     0.97178
    73    C    6  S      Ryd( 3S)     0.00121
    74    C    6  px     Val( 2p)     1.07185
    75    C    6  px     Ryd( 3p)     0.00405
    76    C    6  py     Val( 2p)     1.17738
    77    C    6  py     Ryd( 3p)     0.00597
    78    C    6  pz     Val( 2p)     0.85243
    79    C    6  pz     Ryd( 3p)     0.00076
    80    C    6  dxy    Ryd( 3d)     0.00074
    81    C    6  dxz    Ryd( 3d)     0.00053
    82    C    6  dyz    Ryd( 3d)     0.00052
    83    C    6  dx2y2  Ryd( 3d)     0.00083
    84    C    6  dz2    Ryd( 3d)     0.00042

    85    C    7  S      Cor( 1S)     1.99898
    86    C    7  S      Val( 2S)     0.96789
    87    C    7  S      Ryd( 3S)     0.00127
    88    C    7  px     Val( 2p)     1.20200
    89    C    7  px     Ryd( 3p)     0.00615
    90    C    7  py     Val( 2p)     1.05703
    91    C    7  py     Ryd( 3p)     0.00416
    92    C    7  pz     Val( 2p)     0.97825
    93    C    7  pz     Ryd( 3p)     0.00102
    94    C    7  dxy    Ryd( 3d)     0.00076
    95    C    7  dxz    Ryd( 3d)     0.00051
    96    C    7  dyz    Ryd( 3d)     0.00038
    97    C    7  dx2y2  Ryd( 3d)     0.00071
    98    C    7  dz2    Ryd( 3d)     0.00041

    99    C    8  S      Cor( 1S)     1.99895
   100    C    8  S      Val( 2S)     0.97178
   101    C    8  S      Ryd( 3S)     0.00121
   102    C    8  px     Val( 2p)     1.07185
   103    C    8  px     Ryd( 3p)     0.00405
   104    C    8  py     Val( 2p)     1.17738
   105    C    8  py     Ryd( 3p)     0.00597
   106    C    8  pz     Val( 2p)     0.85244
   107    C    8  pz     Ryd( 3p)     0.00076
   108    C    8  dxy    Ryd( 3d)     0.00074
   109    C    8  dxz    Ryd( 3d)     0.00053
   110    C    8  dyz    Ryd( 3d)     0.00052
   111    C    8  dx2y2  Ryd( 3d)     0.00083
   112    C    8  dz2    Ryd( 3d)     0.00042

   113    C    9  S      Cor( 1S)     1.99889
   114    C    9  S      Val( 2S)     0.96161
   115    C    9  S      Ryd( 3S)     0.00188
   116    C    9  px     Val( 2p)     1.08903
   117    C    9  px     Ryd( 3p)     0.00445
   118    C    9  py     Val( 2p)     1.16998
   119    C    9  py     Ryd( 3p)     0.00552
   120    C    9  pz     Val( 2p)     0.86087
   121    C    9  pz     Ryd( 3p)     0.00099
   122    C    9  dxy    Ryd( 3d)     0.00074
   123    C    9  dxz    Ryd( 3d)     0.00054
   124    C    9  dyz    Ryd( 3d)     0.00049
   125    C    9  dx2y2  Ryd( 3d)     0.00078
   126    C    9  dz2    Ryd( 3d)     0.00042

   127    H   10  S      Val( 1S)     0.76314
   128    H   10  S      Ryd( 2S)     0.00062
   129    H   10  px     Ryd( 2p)     0.00019
   130    H   10  py     Ryd( 2p)     0.00016
   131    H   10  pz     Ryd( 2p)     0.00068

   132    H   11  S      Val( 1S)     0.77679
   133    H   11  S      Ryd( 2S)     0.00161
   134    H   11  px     Ryd( 2p)     0.00020
   135    H   11  py     Ryd( 2p)     0.00061
   136    H   11  pz     Ryd( 2p)     0.00033

   137    H   12  S      Val( 1S)     0.77679
   138    H   12  S      Ryd( 2S)     0.00161
   139    H   12  px     Ryd( 2p)     0.00020
   140    H   12  py     Ryd( 2p)     0.00061
   141    H   12  pz     Ryd( 2p)     0.00033

   142    H   13  S      Val( 1S)     0.76131
   143    H   13  S      Ryd( 2S)     0.00258
   144    H   13  px     Ryd( 2p)     0.00018
   145    H   13  py     Ryd( 2p)     0.00057
   146    H   13  pz     Ryd( 2p)     0.00037

   147    H   14  S      Val( 1S)     0.76131
   148    H   14  S      Ryd( 2S)     0.00258
   149    H   14  px     Ryd( 2p)     0.00018
   150    H   14  py     Ryd( 2p)     0.00057
   151    H   14  pz     Ryd( 2p)     0.00037

   152    H   15  S      Val( 1S)     0.74772
   153    H   15  S      Ryd( 2S)     0.00166
   154    H   15  px     Ryd( 2p)     0.00025
   155    H   15  py     Ryd( 2p)     0.00069
   156    H   15  pz     Ryd( 2p)     0.00013

   157    H   16  S      Val( 1S)     0.74051
   158    H   16  S      Ryd( 2S)     0.00147
   159    H   16  px     Ryd( 2p)     0.00027
   160    H   16  py     Ryd( 2p)     0.00067
   161    H   16  pz     Ryd( 2p)     0.00012

   162    H   17  S      Val( 1S)     0.73588
   163    H   17  S      Ryd( 2S)     0.00134
   164    H   17  px     Ryd( 2p)     0.00082
   165    H   17  py     Ryd( 2p)     0.00007
   166    H   17  pz     Ryd( 2p)     0.00016

   167    H   18  S      Val( 1S)     0.74051
   168    H   18  S      Ryd( 2S)     0.00147
   169    H   18  px     Ryd( 2p)     0.00027
   170    H   18  py     Ryd( 2p)     0.00067
   171    H   18  pz     Ryd( 2p)     0.00012

   172    H   19  S      Val( 1S)     0.74772
   173    H   19  S      Ryd( 2S)     0.00166
   174    H   19  px     Ryd( 2p)     0.00025
   175    H   19  py     Ryd( 2p)     0.00069
   176    H   19  pz     Ryd( 2p)     0.00013

 WARNING:  1 low occupancy (<1.9990e) core orbital  found on  C    4
           1 low occupancy (<1.9990e) core orbital  found on  C    5
           1 low occupancy (<1.9990e) core orbital  found on  C    6
           1 low occupancy (<1.9990e) core orbital  found on  C    7
           1 low occupancy (<1.9990e) core orbital  found on  C    8
           1 low occupancy (<1.9990e) core orbital  found on  C    9


 Summary of Natural Population Analysis:                  
                                                          
                                       Natural Population 
                Natural  -----------------------------------------------
    Atom  No    Charge         Core      Valence    Rydberg      Total
 -----------------------------------------------------------------------
      C    1   -0.26424      1.99924     4.25018    0.01482     6.26424
      O    2   -0.39910      1.99970     6.38968    0.00972     8.39910
      C    3   -0.07974      1.99901     4.06084    0.01990     6.07974
      C    4   -0.09100      1.99888     4.07530    0.01681     6.09100
      C    5   -0.09619      1.99889     4.08148    0.01581     6.09619
      C    6   -0.08743      1.99895     4.07345    0.01503     6.08743
      C    7   -0.21953      1.99898     4.20517    0.01537     6.21953
      C    8   -0.08743      1.99895     4.07345    0.01503     6.08743
      C    9   -0.09618      1.99889     4.08148    0.01581     6.09618
      H   10    0.23521      0.00000     0.76314    0.00165     0.76479
      H   11    0.22046      0.00000     0.77679    0.00275     0.77954
      H   12    0.22046      0.00000     0.77679    0.00275     0.77954
      H   13    0.23499      0.00000     0.76131    0.00370     0.76501
      H   14    0.23499      0.00000     0.76131    0.00370     0.76501
      H   15    0.24955      0.00000     0.74772    0.00273     0.75045
      H   16    0.25695      0.00000     0.74051    0.00254     0.74305
      H   17    0.26173      0.00000     0.73588    0.00240     0.73827
      H   18    0.25695      0.00000     0.74051    0.00254     0.74305
      H   19    0.24955      0.00000     0.74772    0.00273     0.75045
 =======================================================================
   * Total *    1.00000     17.99149    46.84271    0.16580    65.00000

                                 Natural Population      
 --------------------------------------------------------
   Core                      17.99149 ( 99.9527% of  18)
   Valence                   46.84271 ( 99.6653% of  47)
   Natural Minimal Basis     64.83420 ( 99.7449% of  65)
   Natural Rydberg Basis      0.16580 (  0.2551% of  65)
 --------------------------------------------------------

    Atom  No          Natural Electron Configuration
 ----------------------------------------------------------------------------
      C    1      [core]2S( 1.10)2p( 3.15)3p( 0.01)3d( 0.01)
      O    2      [core]2S( 1.62)2p( 4.77)
      C    3      [core]2S( 1.00)2p( 3.06)3p( 0.01)3d( 0.01)
      C    4      [core]2S( 0.88)2p( 3.20)3p( 0.01)
      C    5      [core]2S( 0.96)2p( 3.12)3p( 0.01)
      C    6      [core]2S( 0.97)2p( 3.10)3p( 0.01)
      C    7      [core]2S( 0.97)2p( 3.24)3p( 0.01)
      C    8      [core]2S( 0.97)2p( 3.10)3p( 0.01)
      C    9      [core]2S( 0.96)2p( 3.12)3p( 0.01)
      H   10            1S( 0.76)
      H   11            1S( 0.78)
      H   12            1S( 0.78)
      H   13            1S( 0.76)
      H   14            1S( 0.76)
      H   15            1S( 0.75)
      H   16            1S( 0.74)
      H   17            1S( 0.74)
      H   18            1S( 0.74)
      H   19            1S( 0.75)


 ***************************************************
 *******         Alpha spin orbitals         *******
 ***************************************************


 NATURAL POPULATIONS:  Natural atomic orbital occupancies 
                                                          
   NAO  Atom  No  lang   Type(AO)    Occupancy      Energy
 ----------------------------------------------------------
     1    C    1  S      Cor( 1S)     0.99962     -10.29923
     2    C    1  S      Val( 2S)     0.54800      -0.41567
     3    C    1  S      Ryd( 3S)     0.00078       0.62230
     4    C    1  px     Val( 2p)     0.35468      -0.21339
     5    C    1  px     Ryd( 3p)     0.00190       0.35848
     6    C    1  py     Val( 2p)     0.60669      -0.25143
     7    C    1  py     Ryd( 3p)     0.00025       0.39109
     8    C    1  pz     Val( 2p)     0.61643      -0.25122
     9    C    1  pz     Ryd( 3p)     0.00161       0.46668
    10    C    1  dxy    Ryd( 3d)     0.00068       1.94990
    11    C    1  dxz    Ryd( 3d)     0.00060       2.08044
    12    C    1  dyz    Ryd( 3d)     0.00034       2.15105
    13    C    1  dx2y2  Ryd( 3d)     0.00092       2.12047
    14    C    1  dz2    Ryd( 3d)     0.00043       2.08059

    15    O    2  S      Cor( 1S)     0.99985     -19.16960
    16    O    2  S      Val( 2S)     0.81260      -1.05696
    17    O    2  S      Ryd( 3S)     0.00051       1.28848
    18    O    2  px     Val( 2p)     0.72894      -0.49700
    19    O    2  px     Ryd( 3p)     0.00046       1.22732
    20    O    2  py     Val( 2p)     0.96877      -0.52423
    21    O    2  py     Ryd( 3p)     0.00107       0.96390
    22    O    2  pz     Val( 2p)     0.83025      -0.51266
    23    O    2  pz     Ryd( 3p)     0.00054       0.95899
    24    O    2  dxy    Ryd( 3d)     0.00019       2.52928
    25    O    2  dxz    Ryd( 3d)     0.00064       2.79285
    26    O    2  dyz    Ryd( 3d)     0.00044       2.52867
    27    O    2  dx2y2  Ryd( 3d)     0.00028       2.80045
    28    O    2  dz2    Ryd( 3d)     0.00070       2.74452

    29    C    3  S      Cor( 1S)     0.99950     -10.31253
    30    C    3  S      Val( 2S)     0.49998      -0.39958
    31    C    3  S      Ryd( 3S)     0.00148       0.62538
    32    C    3  px     Val( 2p)     0.48456      -0.25545
    33    C    3  px     Ryd( 3p)     0.00081       0.46871
    34    C    3  py     Val( 2p)     0.61916      -0.28077
    35    C    3  py     Ryd( 3p)     0.00273       0.56153
    36    C    3  pz     Val( 2p)     0.42845      -0.24426
    37    C    3  pz     Ryd( 3p)     0.00166       0.36841
    38    C    3  dxy    Ryd( 3d)     0.00030       1.95905
    39    C    3  dxz    Ryd( 3d)     0.00092       1.97832
    40    C    3  dyz    Ryd( 3d)     0.00080       2.20151
    41    C    3  dx2y2  Ryd( 3d)     0.00054       2.13627
    42    C    3  dz2    Ryd( 3d)     0.00072       1.96215

    43    C    4  S      Cor( 1S)     0.99944     -10.25267
    44    C    4  S      Val( 2S)     0.43646      -0.30575
    45    C    4  S      Ryd( 3S)     0.00085       0.40112
    46    C    4  px     Val( 2p)     0.53757      -0.25606
    47    C    4  px     Ryd( 3p)     0.00294       0.89642
    48    C    4  py     Val( 2p)     0.54559      -0.24498
    49    C    4  py     Ryd( 3p)     0.00167       0.65015
    50    C    4  pz     Val( 2p)     0.49240      -0.28246
    51    C    4  pz     Ryd( 3p)     0.00139       0.49075
    52    C    4  dxy    Ryd( 3d)     0.00044       2.23979
    53    C    4  dxz    Ryd( 3d)     0.00026       1.79073
    54    C    4  dyz    Ryd( 3d)     0.00031       1.76968
    55    C    4  dx2y2  Ryd( 3d)     0.00042       2.20660
    56    C    4  dz2    Ryd( 3d)     0.00021       1.97208

    57    C    5  S      Cor( 1S)     0.99944     -10.26409
    58    C    5  S      Val( 2S)     0.48380      -0.34644
    59    C    5  S      Ryd( 3S)     0.00095       0.39604
    60    C    5  px     Val( 2p)     0.54766      -0.24086
    61    C    5  px     Ryd( 3p)     0.00220       0.61329
    62    C    5  py     Val( 2p)     0.58694      -0.24586
    63    C    5  py     Ryd( 3p)     0.00279       0.74092
    64    C    5  pz     Val( 2p)     0.51007      -0.30655
    65    C    5  pz     Ryd( 3p)     0.00041       0.39169
    66    C    5  dxy    Ryd( 3d)     0.00037       2.26813
    67    C    5  dxz    Ryd( 3d)     0.00033       1.80076
    68    C    5  dyz    Ryd( 3d)     0.00024       1.75811
    69    C    5  dx2y2  Ryd( 3d)     0.00039       2.23571
    70    C    5  dz2    Ryd( 3d)     0.00018       1.97398

    71    C    6  S      Cor( 1S)     0.99948     -10.26497
    72    C    6  S      Val( 2S)     0.48936      -0.35223
    73    C    6  S      Ryd( 3S)     0.00061       0.39925
    74    C    6  px     Val( 2p)     0.54218      -0.23237
    75    C    6  px     Ryd( 3p)     0.00202       0.55549
    76    C    6  py     Val( 2p)     0.59083      -0.24374
    77    C    6  py     Ryd( 3p)     0.00301       0.75816
    78    C    6  pz     Val( 2p)     0.51429      -0.30321
    79    C    6  pz     Ryd( 3p)     0.00045       0.38745
    80    C    6  dxy    Ryd( 3d)     0.00037       2.26643
    81    C    6  dxz    Ryd( 3d)     0.00031       1.80364
    82    C    6  dyz    Ryd( 3d)     0.00025       1.74684
    83    C    6  dx2y2  Ryd( 3d)     0.00043       2.22693
    84    C    6  dz2    Ryd( 3d)     0.00018       1.97443

    85    C    7  S      Cor( 1S)     0.99949     -10.24665
    86    C    7  S      Val( 2S)     0.48194      -0.32952
    87    C    7  S      Ryd( 3S)     0.00065       0.40233
    88    C    7  px     Val( 2p)     0.59833      -0.24094
    89    C    7  px     Ryd( 3p)     0.00311       0.82382
    90    C    7  py     Val( 2p)     0.52586      -0.21734
    91    C    7  py     Ryd( 3p)     0.00209       0.47619
    92    C    7  pz     Val( 2p)     0.46443      -0.27459
    93    C    7  pz     Ryd( 3p)     0.00051       0.41835
    94    C    7  dxy    Ryd( 3d)     0.00038       2.21881
    95    C    7  dxz    Ryd( 3d)     0.00025       1.81101
    96    C    7  dyz    Ryd( 3d)     0.00026       1.78382
    97    C    7  dx2y2  Ryd( 3d)     0.00035       2.30464
    98    C    7  dz2    Ryd( 3d)     0.00021       1.99423

    99    C    8  S      Cor( 1S)     0.99948     -10.26497
   100    C    8  S      Val( 2S)     0.48936      -0.35223
   101    C    8  S      Ryd( 3S)     0.00061       0.39925
   102    C    8  px     Val( 2p)     0.54218      -0.23237
   103    C    8  px     Ryd( 3p)     0.00202       0.55549
   104    C    8  py     Val( 2p)     0.59083      -0.24374
   105    C    8  py     Ryd( 3p)     0.00301       0.75816
   106    C    8  pz     Val( 2p)     0.51429      -0.30321
   107    C    8  pz     Ryd( 3p)     0.00045       0.38745
   108    C    8  dxy    Ryd( 3d)     0.00037       2.26643
   109    C    8  dxz    Ryd( 3d)     0.00031       1.80364
   110    C    8  dyz    Ryd( 3d)     0.00025       1.74684
   111    C    8  dx2y2  Ryd( 3d)     0.00043       2.22693
   112    C    8  dz2    Ryd( 3d)     0.00018       1.97443

   113    C    9  S      Cor( 1S)     0.99944     -10.26409
   114    C    9  S      Val( 2S)     0.48380      -0.34644
   115    C    9  S      Ryd( 3S)     0.00095       0.39604
   116    C    9  px     Val( 2p)     0.54766      -0.24086
   117    C    9  px     Ryd( 3p)     0.00220       0.61329
   118    C    9  py     Val( 2p)     0.58694      -0.24586
   119    C    9  py     Ryd( 3p)     0.00279       0.74092
   120    C    9  pz     Val( 2p)     0.51008      -0.30655
   121    C    9  pz     Ryd( 3p)     0.00041       0.39169
   122    C    9  dxy    Ryd( 3d)     0.00037       2.26813
   123    C    9  dxz    Ryd( 3d)     0.00033       1.80076
   124    C    9  dyz    Ryd( 3d)     0.00024       1.75811
   125    C    9  dx2y2  Ryd( 3d)     0.00039       2.23571
   126    C    9  dz2    Ryd( 3d)     0.00018       1.97398

   127    H   10  S      Val( 1S)     0.38147      -0.06763
   128    H   10  S      Ryd( 2S)     0.00031       0.19034
   129    H   10  px     Ryd( 2p)     0.00009       1.66913
   130    H   10  py     Ryd( 2p)     0.00009       1.58615
   131    H   10  pz     Ryd( 2p)     0.00034       2.09771

   132    H   11  S      Val( 1S)     0.40043      -0.10704
   133    H   11  S      Ryd( 2S)     0.00079       0.21392
   134    H   11  px     Ryd( 2p)     0.00010       1.60536
   135    H   11  py     Ryd( 2p)     0.00031       1.97685
   136    H   11  pz     Ryd( 2p)     0.00018       1.75672

   137    H   12  S      Val( 1S)     0.40043      -0.10704
   138    H   12  S      Ryd( 2S)     0.00079       0.21392
   139    H   12  px     Ryd( 2p)     0.00010       1.60536
   140    H   12  py     Ryd( 2p)     0.00031       1.97685
   141    H   12  pz     Ryd( 2p)     0.00018       1.75672

   142    H   13  S      Val( 1S)     0.39046      -0.11713
   143    H   13  S      Ryd( 2S)     0.00122       0.21793
   144    H   13  px     Ryd( 2p)     0.00009       1.67416
   145    H   13  py     Ryd( 2p)     0.00029       1.98460
   146    H   13  pz     Ryd( 2p)     0.00019       1.80010

   147    H   14  S      Val( 1S)     0.39046      -0.11713
   148    H   14  S      Ryd( 2S)     0.00122       0.21793
   149    H   14  px     Ryd( 2p)     0.00009       1.67416
   150    H   14  py     Ryd( 2p)     0.00029       1.98460
   151    H   14  pz     Ryd( 2p)     0.00019       1.80010

   152    H   15  S      Val( 1S)     0.37140      -0.08794
   153    H   15  S      Ryd( 2S)     0.00083       0.17962
   154    H   15  px     Ryd( 2p)     0.00012       1.89915
   155    H   15  py     Ryd( 2p)     0.00034       2.10765
   156    H   15  pz     Ryd( 2p)     0.00007       1.50930

   157    H   16  S      Val( 1S)     0.36750      -0.07485
   158    H   16  S      Ryd( 2S)     0.00073       0.17645
   159    H   16  px     Ryd( 2p)     0.00013       1.88163
   160    H   16  py     Ryd( 2p)     0.00033       2.11321
   161    H   16  pz     Ryd( 2p)     0.00007       1.50695

   162    H   17  S      Val( 1S)     0.36864      -0.06167
   163    H   17  S      Ryd( 2S)     0.00066       0.18398
   164    H   17  px     Ryd( 2p)     0.00041       2.18431
   165    H   17  py     Ryd( 2p)     0.00004       1.81293
   166    H   17  pz     Ryd( 2p)     0.00008       1.53513

   167    H   18  S      Val( 1S)     0.36750      -0.07485
   168    H   18  S      Ryd( 2S)     0.00073       0.17645
   169    H   18  px     Ryd( 2p)     0.00013       1.88163
   170    H   18  py     Ryd( 2p)     0.00033       2.11321
   171    H   18  pz     Ryd( 2p)     0.00007       1.50695

   172    H   19  S      Val( 1S)     0.37140      -0.08794
   173    H   19  S      Ryd( 2S)     0.00083       0.17962
   174    H   19  px     Ryd( 2p)     0.00012       1.89915
   175    H   19  py     Ryd( 2p)     0.00034       2.10765
   176    H   19  pz     Ryd( 2p)     0.00007       1.50930


 Summary of Natural Population Analysis:                  
                                                          
                                       Natural Population 
                Natural  -----------------------------------------------
    Atom  No    Charge         Core      Valence    Rydberg      Total
 -----------------------------------------------------------------------
      C    1   -0.13293      0.99962     2.12580    0.00751     3.13293
      O    2   -0.34526      0.99985     3.34058    0.00483     4.34526
      C    3   -0.04161      0.99950     2.03215    0.00996     3.04161
      C    4   -0.01994      0.99944     2.01201    0.00849     3.01994
      C    5   -0.13578      0.99944     2.12847    0.00787     3.13578
      C    6   -0.14377      0.99948     2.13666    0.00763     3.14377
      C    7   -0.07786      0.99949     2.07055    0.00781     3.07786
      C    8   -0.14376      0.99948     2.13666    0.00763     3.14376
      C    9   -0.13578      0.99944     2.12847    0.00787     3.13578
      H   10    0.11770      0.00000     0.38147    0.00083     0.38230
      H   11    0.09819      0.00000     0.40043    0.00138     0.40181
      H   12    0.09819      0.00000     0.40043    0.00138     0.40181
      H   13    0.10774      0.00000     0.39046    0.00179     0.39226
      H   14    0.10774      0.00000     0.39046    0.00179     0.39226
      H   15    0.12723      0.00000     0.37140    0.00136     0.37277
      H   16    0.13124      0.00000     0.36750    0.00126     0.36876
      H   17    0.13016      0.00000     0.36864    0.00119     0.36984
      H   18    0.13124      0.00000     0.36750    0.00126     0.36876
      H   19    0.12723      0.00000     0.37140    0.00136     0.37277
 =======================================================================
   * Total *    0.00000      8.99575    23.92105    0.08320    33.00000

                                 Natural Population      
 --------------------------------------------------------
   Core                       8.99575 ( 99.9527% of   9)
   Valence                   23.92105 ( 99.6710% of  24)
   Natural Minimal Basis     32.91680 ( 99.7479% of  33)
   Natural Rydberg Basis      0.08320 (  0.2521% of  33)
 --------------------------------------------------------

    Atom  No          Natural Electron Configuration
 ----------------------------------------------------------------------------
      C    1      [core]2S( 0.55)2p( 1.58)
      O    2      [core]2S( 0.81)2p( 2.53)
      C    3      [core]2S( 0.50)2p( 1.53)3p( 0.01)
      C    4      [core]2S( 0.44)2p( 1.58)3p( 0.01)
      C    5      [core]2S( 0.48)2p( 1.64)3p( 0.01)
      C    6      [core]2S( 0.49)2p( 1.65)3p( 0.01)
      C    7      [core]2S( 0.48)2p( 1.59)3p( 0.01)
      C    8      [core]2S( 0.49)2p( 1.65)3p( 0.01)
      C    9      [core]2S( 0.48)2p( 1.64)3p( 0.01)
      H   10            1S( 0.38)
      H   11            1S( 0.40)
      H   12            1S( 0.40)
      H   13            1S( 0.39)
      H   14            1S( 0.39)
      H   15            1S( 0.37)
      H   16            1S( 0.37)
      H   17            1S( 0.37)
      H   18            1S( 0.37)
      H   19            1S( 0.37)


 NATURAL BOND ORBITAL ANALYSIS, alpha spin orbitals:

                       Occupancies       Lewis Structure    Low   High
           Occ.    -------------------  -----------------   occ   occ
  Cycle   Thresh.   Lewis   Non-Lewis     CR  BD  3C  LP    (L)   (NL)   Dev
 =============================================================================
   1(1)    0.90    31.32225   1.67775      9  19   0   5     3      3    0.03
   2(2)    0.90    31.32225   1.67775      9  19   0   5     3      3    0.03
   3(1)    0.80    32.27548   0.72452      9  22   0   2     0      3    0.03
 -----------------------------------------------------------------------------

 Structure accepted: No low occupancy Lewis orbitals

 --------------------------------------------------------
   Core                      8.99575 ( 99.953% of   9)
   Valence Lewis            23.27972 ( 96.999% of  24)
  ==================       ============================
   Total Lewis              32.27548 ( 97.804% of  33)
  -----------------------------------------------------
   Valence non-Lewis         0.66725 (  2.022% of  33)
   Rydberg non-Lewis         0.05728 (  0.174% of  33)
  ==================       ============================
   Total non-Lewis           0.72452 (  2.196% of  33)
 --------------------------------------------------------


       (Occupancy)   Bond orbital/ Coefficients/ Hybrids
 ---------------------------------------------------------------------------------
     1. (0.99560) BD ( 1) C   1 - O   2  
                ( 29.90%)   0.5468* C   1 s( 21.73%)p 3.59( 77.94%)d 0.02(  0.33%)
                                            0.0001  0.4652  0.0301 -0.8751 -0.0477
                                           -0.0000 -0.0000 -0.0984 -0.0397  0.0000
                                            0.0091  0.0000  0.0494 -0.0279
                ( 70.10%)   0.8372* O   2 s( 30.00%)p 2.33( 69.93%)d 0.00(  0.07%)
                                            0.0001  0.5477  0.0067  0.8307  0.0072
                                            0.0000 -0.0000  0.0943 -0.0155  0.0000
                                            0.0172  0.0000  0.0175 -0.0075
     2. (0.99500) BD ( 1) C   1 - H  10  
                ( 61.87%)   0.7866* C   1 s( 26.06%)p 2.84( 73.90%)d 0.00(  0.04%)
                                           -0.0001  0.5104  0.0114  0.3587 -0.0110
                                           -0.0000  0.0000 -0.7810  0.0145 -0.0000
                                           -0.0122  0.0000 -0.0003  0.0169
                ( 38.13%)   0.6175* H  10 s( 99.91%)p 0.00(  0.09%)
                                            0.9995 -0.0010 -0.0151  0.0000  0.0267
     3. (0.99834) BD ( 1) C   1 - H  11  
                ( 60.39%)   0.7771* C   1 s( 26.14%)p 2.82( 73.81%)d 0.00(  0.05%)
                                            0.0001  0.5111 -0.0125  0.2210  0.0210
                                           -0.7069  0.0028  0.4348 -0.0113 -0.0070
                                            0.0039 -0.0163 -0.0133 -0.0004
                ( 39.61%)   0.6294* H  11 s( 99.90%)p 0.00(  0.10%)
                                            0.9995 -0.0030 -0.0134  0.0244 -0.0135
     4. (0.99834) BD ( 1) C   1 - H  12  
                ( 60.39%)   0.7771* C   1 s( 26.14%)p 2.82( 73.81%)d 0.00(  0.05%)
                                            0.0001  0.5111 -0.0125  0.2210  0.0210
                                            0.7069 -0.0028  0.4348 -0.0113  0.0070
                                            0.0039  0.0163 -0.0133 -0.0004
                ( 39.61%)   0.6294* H  12 s( 99.90%)p 0.00(  0.10%)
                                            0.9995 -0.0030 -0.0134 -0.0244 -0.0135
     5. (0.99388) BD ( 1) O   2 - C   3  
                ( 68.94%)   0.8303* O   2 s( 29.55%)p 2.38( 70.38%)d 0.00(  0.07%)
                                            0.0000  0.5436  0.0026 -0.4391 -0.0072
                                            0.0000 -0.0000  0.7148  0.0014 -0.0000
                                           -0.0120  0.0000  0.0007  0.0229
                ( 31.06%)   0.5573* C   3 s( 20.52%)p 3.86( 79.18%)d 0.01(  0.30%)
                                           -0.0000  0.4521  0.0285  0.4759  0.0090
                                           -0.0000 -0.0000 -0.7504 -0.0466 -0.0000
                                           -0.0427  0.0000  0.0130  0.0320
     6. (0.98758) BD ( 1) C   3 - C   4  
                ( 48.84%)   0.6989* C   3 s( 30.45%)p 2.28( 69.50%)d 0.00(  0.05%)
                                           -0.0002 -0.5515 -0.0172  0.8131 -0.0135
                                            0.0000 -0.0000  0.1834 -0.0014 -0.0000
                                           -0.0111 -0.0000 -0.0178  0.0095
                ( 51.16%)   0.7152* C   4 s( 31.58%)p 2.17( 68.38%)d 0.00(  0.04%)
                                           -0.0001 -0.5620 -0.0015 -0.8067  0.0144
                                            0.0000  0.0000 -0.1809 -0.0009  0.0000
                                           -0.0061 -0.0000 -0.0152  0.0113
     7. (0.99310) BD ( 1) C   3 - H  13  
                ( 61.36%)   0.7833* C   3 s( 24.57%)p 3.07( 75.38%)d 0.00(  0.05%)
                                           -0.0001  0.4955 -0.0130  0.2351 -0.0020
                                            0.7067 -0.0149  0.4457  0.0113  0.0071
                                            0.0058  0.0156 -0.0123 -0.0041
                ( 38.64%)   0.6216* H  13 s( 99.90%)p 0.00(  0.10%)
                                            0.9995 -0.0053 -0.0069 -0.0234 -0.0201
     8. (0.99310) BD ( 1) C   3 - H  14  
                ( 61.36%)   0.7833* C   3 s( 24.57%)p 3.07( 75.38%)d 0.00(  0.05%)
                                           -0.0001  0.4955 -0.0130  0.2351 -0.0020
                                           -0.7067  0.0149  0.4457  0.0113 -0.0071
                                            0.0058 -0.0156 -0.0123 -0.0041
                ( 38.64%)   0.6216* H  14 s( 99.90%)p 0.00(  0.10%)
                                            0.9995 -0.0053 -0.0069  0.0234 -0.0201
     9. (0.98706) BD ( 1) C   4 - C   5  
                ( 50.56%)   0.7111* C   4 s( 34.18%)p 1.92( 65.78%)d 0.00(  0.04%)
                                           -0.0001  0.5846  0.0012 -0.3862  0.0139
                                            0.7068  0.0164 -0.0929  0.0041 -0.0147
                                            0.0030 -0.0038 -0.0076 -0.0111
                ( 49.44%)   0.7031* C   5 s( 35.93%)p 1.78( 64.03%)d 0.00(  0.04%)
                                            0.0001  0.5994  0.0018  0.4073  0.0203
                                           -0.6803  0.0129  0.1046  0.0067 -0.0135
                                            0.0022 -0.0040 -0.0106 -0.0100
    10. (0.82487) BD ( 2) C   4 - C   5  
                ( 48.67%)   0.6976* C   4 s(  0.01%)p 1.00( 99.95%)d 0.00(  0.04%)
                                           -0.0000  0.0080 -0.0041 -0.2241  0.0010
                                           -0.0011 -0.0004  0.9743  0.0033 -0.0025
                                           -0.0157  0.0102  0.0035 -0.0065
                ( 51.33%)   0.7165* C   5 s(  0.00%)p 1.00( 99.95%)d 0.00(  0.05%)
                                           -0.0000 -0.0006 -0.0016 -0.2365 -0.0005
                                            0.0072 -0.0001  0.9713  0.0023  0.0051
                                           -0.0033 -0.0215  0.0011 -0.0005
    11. (0.98706) BD ( 1) C   4 - C   9  
                ( 50.56%)   0.7111* C   4 s( 34.18%)p 1.92( 65.78%)d 0.00(  0.04%)
                                           -0.0001  0.5846  0.0012 -0.3859  0.0139
                                           -0.7068 -0.0164 -0.0944  0.0040  0.0147
                                            0.0030  0.0037 -0.0076 -0.0111
                ( 49.44%)   0.7031* C   9 s( 35.93%)p 1.78( 64.03%)d 0.00(  0.04%)
                                            0.0001  0.5994  0.0018  0.4077  0.0203
                                            0.6803 -0.0129  0.1029  0.0067  0.0135
                                            0.0023  0.0039 -0.0106 -0.0100
    12. (0.98998) BD ( 1) C   5 - C   6  
                ( 50.44%)   0.7102* C   5 s( 35.16%)p 1.84( 64.79%)d 0.00(  0.05%)
                                            0.0000  0.5928  0.0131 -0.7807 -0.0077
                                            0.0262  0.0408 -0.1899 -0.0026  0.0017
                                            0.0085  0.0003  0.0183 -0.0083
                ( 49.56%)   0.7040* C   6 s( 34.89%)p 1.86( 65.06%)d 0.00(  0.05%)
                                            0.0000  0.5906  0.0087  0.7820  0.0087
                                            0.0229  0.0401  0.1921  0.0020 -0.0019
                                            0.0084 -0.0005  0.0186 -0.0084
    13. (0.98991) BD ( 1) C   5 - H  15  
                ( 62.88%)   0.7930* C   5 s( 28.83%)p 2.47( 71.15%)d 0.00(  0.03%)
                                           -0.0003  0.5367 -0.0145  0.4088 -0.0115
                                            0.7316 -0.0027  0.0945 -0.0033  0.0117
                                            0.0018  0.0032 -0.0078 -0.0079
                ( 37.12%)   0.6093* H  15 s( 99.90%)p 0.00(  0.10%)
                                            0.9995 -0.0037 -0.0150 -0.0279 -0.0031
    14. (0.99018) BD ( 1) C   6 - C   7  
                ( 50.44%)   0.7102* C   6 s( 35.75%)p 1.80( 64.21%)d 0.00(  0.04%)
                                            0.0000  0.5979  0.0055 -0.4073 -0.0371
                                           -0.6817  0.0129 -0.0996 -0.0092  0.0132
                                            0.0013  0.0033 -0.0117 -0.0097
                ( 49.56%)   0.7040* C   7 s( 34.98%)p 1.86( 64.97%)d 0.00(  0.05%)
                                            0.0000  0.5914  0.0097  0.3753 -0.0289
                                            0.7063  0.0292  0.0907 -0.0071  0.0167
                                            0.0034  0.0041 -0.0067 -0.0116
    15. (0.81602) BD ( 2) C   6 - C   7  
                ( 54.27%)   0.7367* C   6 s(  0.00%)p 1.00( 99.95%)d 0.00(  0.05%)
                                            0.0000 -0.0004 -0.0004 -0.2383  0.0020
                                            0.0002  0.0002  0.9709 -0.0091  0.0052
                                            0.0048 -0.0218 -0.0013  0.0021
                ( 45.73%)   0.6762* C   7 s(  0.00%)p 1.00( 99.93%)d 0.00(  0.07%)
                                            0.0000  0.0000 -0.0001 -0.2364  0.0002
                                            0.0008  0.0001  0.9713 -0.0022 -0.0025
                                            0.0211  0.0102 -0.0055  0.0095
    16. (0.98979) BD ( 1) C   6 - H  16  
                ( 63.24%)   0.7952* C   6 s( 29.28%)p 2.41( 70.70%)d 0.00(  0.03%)
                                           -0.0003  0.5409 -0.0150 -0.4047  0.0031
                                            0.7302 -0.0112 -0.0992  0.0006 -0.0111
                                            0.0012 -0.0027 -0.0081 -0.0075
                ( 36.76%)   0.6063* H  16 s( 99.90%)p 0.00(  0.10%)
                                            0.9995 -0.0037  0.0161 -0.0276  0.0041
    17. (0.99018) BD ( 1) C   7 - C   8  
                ( 49.56%)   0.7040* C   7 s( 34.98%)p 1.86( 64.97%)d 0.00(  0.05%)
                                            0.0000  0.5914  0.0097  0.3751 -0.0289
                                           -0.7063 -0.0292  0.0919 -0.0071 -0.0167
                                            0.0035 -0.0041 -0.0067 -0.0116
                ( 50.44%)   0.7102* C   8 s( 35.75%)p 1.80( 64.21%)d 0.00(  0.04%)
                                            0.0000  0.5979  0.0055 -0.4075 -0.0371
                                            0.6817 -0.0129 -0.0986 -0.0092 -0.0132
                                            0.0013 -0.0033 -0.0117 -0.0097
    18. (0.98951) BD ( 1) C   7 - H  17  
                ( 63.12%)   0.7945* C   7 s( 29.95%)p 2.34( 70.02%)d 0.00(  0.03%)
                                            0.0003 -0.5471  0.0139  0.8130 -0.0104
                                            0.0000  0.0000  0.1979 -0.0025 -0.0000
                                           -0.0068  0.0000 -0.0123  0.0083
                ( 36.88%)   0.6073* H  17 s( 99.90%)p 0.00(  0.10%)
                                           -0.9995  0.0020 -0.0313 -0.0000 -0.0076
    19. (0.98999) BD ( 1) C   8 - C   9  
                ( 49.56%)   0.7040* C   8 s( 34.89%)p 1.86( 65.06%)d 0.00(  0.05%)
                                            0.0000  0.5906  0.0087  0.7822  0.0087
                                           -0.0229 -0.0401  0.1913  0.0020  0.0019
                                            0.0084  0.0005  0.0186 -0.0084
                ( 50.44%)   0.7102* C   9 s( 35.16%)p 1.84( 64.79%)d 0.00(  0.05%)
                                            0.0000  0.5928  0.0131 -0.7807 -0.0077
                                           -0.0262 -0.0408 -0.1898 -0.0026 -0.0017
                                            0.0085 -0.0003  0.0183 -0.0082
    20. (0.84645) BD ( 2) C   8 - C   9  
                ( 50.38%)   0.7098* C   8 s(  0.00%)p 1.00( 99.93%)d 0.00(  0.07%)
                                           -0.0000 -0.0004 -0.0001 -0.2372  0.0006
                                           -0.0010 -0.0003  0.9711 -0.0032 -0.0032
                                            0.0205  0.0124 -0.0054  0.0092
                ( 49.62%)   0.7044* C   9 s(  0.00%)p 1.00( 99.93%)d 0.00(  0.07%)
                                            0.0000 -0.0002 -0.0013 -0.2361 -0.0005
                                           -0.0053  0.0002  0.9714  0.0020 -0.0027
                                           -0.0207  0.0113  0.0055 -0.0086
    21. (0.98979) BD ( 1) C   8 - H  18  
                ( 63.24%)   0.7952* C   8 s( 29.28%)p 2.41( 70.70%)d 0.00(  0.03%)
                                            0.0003 -0.5409  0.0150  0.4047 -0.0031
                                            0.7302 -0.0112  0.0994 -0.0006 -0.0111
                                           -0.0012 -0.0027  0.0081  0.0075
                ( 36.76%)   0.6063* H  18 s( 99.90%)p 0.00(  0.10%)
                                           -0.9995  0.0037 -0.0161 -0.0276 -0.0041
    22. (0.98992) BD ( 1) C   9 - H  19  
                ( 62.88%)   0.7930* C   9 s( 28.83%)p 2.47( 71.15%)d 0.00(  0.03%)
                                            0.0003 -0.5367  0.0145 -0.4085  0.0115
                                            0.7316 -0.0027 -0.0954  0.0033  0.0117
                                           -0.0018  0.0031  0.0078  0.0078
                ( 37.12%)   0.6093* H  19 s( 99.90%)p 0.00(  0.10%)
                                           -0.9995  0.0037  0.0150 -0.0279  0.0031
    23. (0.99962) CR ( 1) C   1           s(100.00%)p 0.00(  0.00%)
                                            1.0000 -0.0001 -0.0000  0.0001  0.0000
                                           -0.0000  0.0000 -0.0001  0.0000 -0.0000
                                           -0.0000  0.0000 -0.0000  0.0000
    24. (0.99985) CR ( 1) O   2           s(100.00%)
                                            1.0000 -0.0001 -0.0000 -0.0000 -0.0000
                                            0.0000  0.0000  0.0001  0.0000  0.0000
                                            0.0000  0.0000 -0.0000  0.0000
    25. (0.99950) CR ( 1) C   3           s(100.00%)p 0.00(  0.00%)
                                            1.0000 -0.0000 -0.0000  0.0002 -0.0000
                                            0.0000 -0.0000  0.0001  0.0000 -0.0000
                                           -0.0000  0.0000 -0.0000  0.0000
    26. (0.99944) CR ( 1) C   4           s(100.00%)p 0.00(  0.00%)
                                            1.0000  0.0000 -0.0000 -0.0001  0.0000
                                           -0.0000 -0.0000 -0.0000  0.0000 -0.0000
                                           -0.0000  0.0000 -0.0000 -0.0000
    27. (0.99945) CR ( 1) C   5           s(100.00%)p 0.00(  0.00%)
                                            1.0000  0.0001 -0.0000  0.0001 -0.0000
                                            0.0003 -0.0000  0.0001 -0.0000  0.0000
                                            0.0000  0.0000 -0.0000 -0.0000
    28. (0.99948) CR ( 1) C   6           s(100.00%)p 0.00(  0.00%)
                                            1.0000  0.0001 -0.0000 -0.0001  0.0000
                                            0.0002 -0.0000 -0.0001  0.0000 -0.0000
                                           -0.0000 -0.0000 -0.0000 -0.0000
    29. (0.99949) CR ( 1) C   7           s(100.00%)p 0.00(  0.00%)
                                            1.0000  0.0001 -0.0000 -0.0003  0.0000
                                           -0.0000 -0.0000 -0.0001  0.0000  0.0000
                                            0.0000 -0.0000  0.0000 -0.0000
    30. (0.99948) CR ( 1) C   8           s(100.00%)p 0.00(  0.00%)
                                            1.0000  0.0001 -0.0000 -0.0001  0.0000
                                           -0.0002  0.0000 -0.0000  0.0000  0.0000
                                            0.0000  0.0000 -0.0000 -0.0000
    31. (0.99945) CR ( 1) C   9           s(100.00%)p 0.00(  0.00%)
                                            1.0000  0.0001 -0.0000  0.0001 -0.0000
                                           -0.0003  0.0000  0.0000 -0.0000 -0.0000
                                            0.0000 -0.0000 -0.0000 -0.0000
    32. (0.98484) LP ( 1) O   2           s( 40.43%)p 1.47( 59.52%)d 0.00(  0.05%)
                                            0.0001  0.6359 -0.0035 -0.3404  0.0044
                                           -0.0000  0.0000 -0.6923  0.0010 -0.0000
                                           -0.0144 -0.0000 -0.0037 -0.0157
    33. (0.96923) LP ( 2) O   2           s(  0.00%)p 1.00( 99.95%)d 0.00(  0.05%)
                                           -0.0000 -0.0000  0.0000  0.0000 -0.0000
                                            0.9998  0.0017 -0.0000 -0.0000  0.0092
                                           -0.0000  0.0197 -0.0000 -0.0000
    34. (0.00136) RY*( 1) C   1           s( 18.72%)p 2.63( 49.30%)d 1.71( 31.98%)
                                            0.0000 -0.0002  0.4327  0.0320 -0.6279
                                            0.0000  0.0000  0.0428  0.3095 -0.0000
                                           -0.5533 -0.0000  0.0991 -0.0621
    35. (0.00092) RY*( 2) C   1           s(  0.39%)p99.99( 96.82%)d 7.06(  2.79%)
                                            0.0000 -0.0244  0.0579  0.0620 -0.4689
                                            0.0000 -0.0000  0.0002 -0.8628 -0.0000
                                            0.1215 -0.0000  0.0761 -0.0855
    36. (0.00081) RY*( 3) C   1           s(  0.00%)p 1.00( 17.60%)d 4.68( 82.40%)
                                            0.0000 -0.0000  0.0000  0.0000 -0.0000
                                           -0.0142 -0.4193  0.0000 -0.0000  0.8936
                                           -0.0000  0.1597 -0.0000 -0.0000
    37. (0.00013) RY*( 4) C   1           s(  0.00%)p 1.00( 78.71%)d 0.27( 21.29%)
                                            0.0000  0.0000  0.0000  0.0000 -0.0000
                                           -0.0066  0.8872  0.0000 -0.0000  0.3660
                                           -0.0000  0.2809 -0.0000 -0.0000
    38. (0.00010) RY*( 5) C   1           s( 20.71%)p 0.69( 14.25%)d 3.14( 65.04%)
    39. (0.00002) RY*( 6) C   1           s( 42.68%)p 0.60( 25.52%)d 0.75( 31.80%)
    40. (0.00000) RY*( 7) C   1           s(  0.00%)p 1.00(  3.75%)d25.70( 96.25%)
    41. (0.00000) RY*( 8) C   1           s(  6.68%)p 1.49(  9.93%)d12.48( 83.39%)
    42. (0.00000) RY*( 9) C   1           s( 10.74%)p 0.43(  4.66%)d 7.87( 84.59%)
    43. (0.00119) RY*( 1) O   2           s( 35.93%)p 1.44( 51.84%)d 0.34( 12.22%)
                                            0.0000 -0.0072  0.5994 -0.0053 -0.4982
                                            0.0000 -0.0000 -0.0033 -0.5198 -0.0000
                                           -0.2488 -0.0000  0.1904 -0.1552
    44. (0.00113) RY*( 2) O   2           s(  0.00%)p 1.00( 94.91%)d 0.05(  5.09%)
                                           -0.0000 -0.0000  0.0000 -0.0000 -0.0000
                                           -0.0065  0.9742  0.0000 -0.0000  0.0885
                                           -0.0000  0.2076  0.0000 -0.0000
    45. (0.00016) RY*( 3) O   2           s(  2.72%)p18.39( 50.05%)d17.35( 47.23%)
                                           -0.0000  0.0070  0.1648 -0.0099 -0.4879
                                            0.0000  0.0000  0.0025  0.5122  0.0000
                                            0.5934 -0.0000  0.1099 -0.3288
    46. (0.00012) RY*( 4) O   2           s(  0.00%)p 0.00(  0.00%)d 1.00(100.00%)
                                           -0.0000 -0.0000 -0.0000  0.0000  0.0000
                                           -0.0004  0.0036 -0.0000 -0.0000  0.9136
                                           -0.0000 -0.4066  0.0000  0.0000
    47. (0.00007) RY*( 5) O   2           s( 60.63%)p 0.60( 36.41%)d 0.05(  2.96%)
    48. (0.00004) RY*( 6) O   2           s(  0.14%)p99.99( 39.39%)d99.99( 60.47%)
    49. (0.00000) RY*( 7) O   2           s(  0.00%)p 1.00(  5.14%)d18.47( 94.86%)
    50. (0.00001) RY*( 8) O   2           s(  0.48%)p23.90( 11.53%)d99.99( 87.99%)
    51. (0.00000) RY*( 9) O   2           s(  0.10%)p99.99( 10.94%)d99.99( 88.96%)
    52. (0.00263) RY*( 1) C   3           s(  0.00%)p 1.00( 96.14%)d 0.04(  3.86%)
                                           -0.0000  0.0000 -0.0000  0.0000 -0.0000
                                            0.0252  0.9802 -0.0000 -0.0000 -0.1318
                                            0.0000 -0.1457  0.0000  0.0000
    53. (0.00182) RY*( 2) C   3           s( 49.84%)p 0.43( 21.19%)d 0.58( 28.97%)
                                            0.0000 -0.0137  0.7059  0.0080  0.3735
                                            0.0000  0.0000  0.0475 -0.2648 -0.0000
                                           -0.2497 -0.0000  0.2862 -0.3813
    54. (0.00095) RY*( 3) C   3           s(  1.65%)p57.85( 95.33%)d 1.83(  3.02%)
                                           -0.0000 -0.0016  0.1284 -0.0164 -0.5870
                                            0.0000 -0.0000  0.0273 -0.7796  0.0000
                                            0.1380 -0.0000 -0.0956  0.0452
    55. (0.00069) RY*( 4) C   3           s(  0.00%)p 1.00(  0.44%)d99.99( 99.56%)
                                            0.0000 -0.0000  0.0000 -0.0000 -0.0000
                                           -0.0130  0.0648  0.0000 -0.0000 -0.4843
                                            0.0000  0.8724 -0.0000 -0.0000
    56. (0.00031) RY*( 5) C   3           s(  0.10%)p99.99( 24.93%)d99.99( 74.97%)
                                           -0.0000 -0.0015  0.0322 -0.0233 -0.4588
                                            0.0000  0.0000  0.0236  0.1941 -0.0000
                                           -0.8475  0.0000  0.1243  0.1261
    57. (0.00026) RY*( 6) C   3           s( 25.57%)p 2.14( 54.60%)d 0.78( 19.82%)
                                            0.0000  0.0092  0.5056  0.0229 -0.5140
                                           -0.0000  0.0000 -0.0322  0.5294  0.0000
                                            0.3722 -0.0000 -0.0688 -0.2344
    58. (0.00009) RY*( 7) C   3           s( 22.16%)p 0.17(  3.88%)d 3.34( 73.96%)
    59. (0.00001) RY*( 8) C   3           s(  0.56%)p 1.01(  0.57%)d99.99( 98.87%)
    60. (0.00002) RY*( 9) C   3           s(  0.00%)p 1.00(  3.48%)d27.73( 96.52%)
    61. (0.00301) RY*( 1) C   4           s(  5.16%)p17.20( 88.78%)d 1.18(  6.06%)
                                            0.0000  0.0062  0.2271 -0.0260 -0.9418
                                           -0.0000  0.0001 -0.0030  0.0008  0.0005
                                            0.1219 -0.0020  0.2135 -0.0145
    62. (0.00167) RY*( 2) C   4           s( 19.77%)p 3.94( 77.94%)d 0.12(  2.29%)
                                            0.0000  0.0027  0.4446 -0.0016  0.1149
                                           -0.0000  0.0003  0.0019 -0.8753  0.0004
                                           -0.1096 -0.0013  0.0967 -0.0395
    63. (0.00151) RY*( 3) C   4           s(  0.00%)p 1.00( 95.40%)d 0.05(  4.60%)
                                            0.0000 -0.0000  0.0004  0.0001 -0.0000
                                            0.0180 -0.9766 -0.0003 -0.0001 -0.2078
                                           -0.0002 -0.0529  0.0001 -0.0001
    64. (0.00048) RY*( 4) C   4           s( 72.29%)p 0.29( 20.83%)d 0.10(  6.88%)
                                           -0.0000 -0.0059  0.8502  0.0084  0.1420
                                            0.0001 -0.0007  0.0028  0.4336 -0.0097
                                           -0.0649  0.0562 -0.2435 -0.0453
    65. (0.00035) RY*( 5) C   4           s(  0.23%)p 0.61(  0.14%)d99.99( 99.63%)
                                           -0.0000 -0.0003  0.0482 -0.0017  0.0101
                                           -0.0034  0.0278  0.0111  0.0201  0.1209
                                            0.0277 -0.9899 -0.0316  0.0063
    66. (0.00018) RY*( 6) C   4           s(  0.00%)p 1.00(  4.56%)d20.91( 95.44%)
                                            0.0000 -0.0000  0.0025 -0.0002  0.0005
                                            0.0257 -0.2121  0.0014 -0.0006  0.9703
                                            0.0096  0.1131 -0.0070  0.0023
    67. (0.00009) RY*( 7) C   4           s(  0.38%)p15.74(  6.01%)d99.99( 93.61%)
    68. (0.00007) RY*( 8) C   4           s(  2.00%)p 3.18(  6.34%)d45.92( 91.66%)
    69. (0.00002) RY*( 9) C   4           s(  0.22%)p 0.50(  0.11%)d99.99( 99.67%)
    70. (0.00295) RY*( 1) C   5           s(  1.73%)p53.09( 91.85%)d 3.71(  6.42%)
                                            0.0000 -0.0221  0.1297  0.0168  0.6681
                                            0.0273  0.6807  0.0042  0.0874 -0.2069
                                            0.0280 -0.0483  0.1333  0.0235
    71. (0.00142) RY*( 2) C   5           s( 14.40%)p 5.77( 83.13%)d 0.17(  2.48%)
                                           -0.0000  0.0183  0.3790 -0.0165  0.6220
                                            0.0097 -0.6663 -0.0030  0.0042  0.1073
                                            0.0503  0.0357  0.0912 -0.0334
    72. (0.00062) RY*( 3) C   5           s( 71.79%)p 0.37( 26.29%)d 0.03(  1.92%)
                                           -0.0000 -0.0065  0.8472  0.0196 -0.3058
                                            0.0038  0.1728  0.0080 -0.3730 -0.0989
                                            0.0218  0.0214 -0.0746 -0.0541
    73. (0.00041) RY*( 4) C   5           s(  0.32%)p 6.50(  2.09%)d99.99( 97.58%)
                                            0.0000 -0.0005  0.0568  0.0026 -0.0396
                                            0.0014  0.0001 -0.0080  0.1389  0.1004
                                            0.7571 -0.4865 -0.1895  0.3463
    74. (0.00035) RY*( 5) C   5           s( 10.15%)p 8.00( 81.16%)d 0.86(  8.69%)
                                            0.0000 -0.0008  0.3186  0.0050 -0.1964
                                            0.0071 -0.0129 -0.0041  0.8791 -0.0638
                                           -0.2015 -0.1425  0.0760 -0.1270
    75. (0.00007) RY*( 6) C   5           s(  0.66%)p 5.94(  3.92%)d99.99( 95.42%)
    76. (0.00002) RY*( 7) C   5           s(  0.64%)p 7.01(  4.49%)d99.99( 94.87%)
    77. (0.00000) RY*( 8) C   5           s(  0.09%)p65.93(  5.78%)d99.99( 94.13%)
    78. (0.00001) RY*( 9) C   5           s(  0.31%)p 4.42(  1.37%)d99.99( 98.32%)
    79. (0.00265) RY*( 1) C   6           s(  0.08%)p99.99( 92.05%)d96.14(  7.87%)
                                           -0.0000  0.0281  0.0053  0.0210  0.3775
                                           -0.0291 -0.8769  0.0054  0.0881 -0.2386
                                           -0.0172 -0.0586 -0.1292 -0.0370
    80. (0.00128) RY*( 2) C   6           s(  0.33%)p99.99( 98.10%)d 4.68(  1.56%)
                                            0.0000  0.0039  0.0577 -0.0295  0.8767
                                           -0.0175  0.4063 -0.0071  0.2148  0.0383
                                           -0.0221  0.0096 -0.1158 -0.0138
    81. (0.00045) RY*( 3) C   6           s( 91.92%)p 0.01(  0.80%)d 0.08(  7.28%)
                                            0.0000 -0.0008  0.9587 -0.0100 -0.0113
                                            0.0167 -0.0760 -0.0024 -0.0419  0.2026
                                            0.0453  0.0383  0.1233 -0.1140
    82. (0.00044) RY*( 4) C   6           s(  0.24%)p99.99( 36.81%)d99.99( 62.95%)
                                            0.0000  0.0004  0.0487 -0.0020 -0.1455
                                            0.0010 -0.0085  0.0077  0.5889 -0.0505
                                            0.6588  0.2774 -0.1694  0.2954
    83. (0.00025) RY*( 5) C   6           s(  0.00%)p 1.00( 55.80%)d 0.79( 44.20%)
                                           -0.0000  0.0001  0.0069  0.0003 -0.1752
                                           -0.0000 -0.0035 -0.0025  0.7261  0.1257
                                           -0.3639 -0.5045  0.1015 -0.1701
    84. (0.00007) RY*( 6) C   6           s(  0.04%)p46.17(  1.64%)d99.99( 98.33%)
    85. (0.00002) RY*( 7) C   6           s(  7.42%)p 0.74(  5.52%)d11.73( 87.06%)
    86. (0.00000) RY*( 8) C   6           s(  0.01%)p99.99(  6.97%)d99.99( 93.02%)
    87. (0.00000) RY*( 9) C   6           s(  0.03%)p68.29(  2.39%)d99.99( 97.58%)
    88. (0.00272) RY*( 1) C   7           s(  0.53%)p99.99( 92.58%)d13.00(  6.89%)
                                           -0.0000  0.0275  0.0674  0.0326  0.9342
                                            0.0000 -0.0000  0.0082  0.2280  0.0000
                                            0.0729 -0.0002  0.2516 -0.0166
    89. (0.00134) RY*( 2) C   7           s(  0.00%)p 1.00( 98.87%)d 0.01(  1.13%)
                                            0.0000  0.0000  0.0000  0.0000 -0.0000
                                           -0.0385  0.9936 -0.0001  0.0001 -0.1032
                                            0.0000 -0.0246 -0.0000  0.0000
    90. (0.00045) RY*( 3) C   7           s( 93.82%)p 0.00(  0.06%)d 0.07(  6.12%)
                                            0.0000 -0.0058  0.9686 -0.0220 -0.0057
                                           -0.0000  0.0000 -0.0051 -0.0077  0.0004
                                           -0.0205 -0.0018 -0.2278 -0.0940
    91. (0.00036) RY*( 4) C   7           s(  0.00%)p 1.00( 84.19%)d 0.19( 15.81%)
                                            0.0000  0.0001  0.0070  0.0014 -0.2176
                                            0.0000 -0.0004 -0.0066  0.8913 -0.0790
                                            0.1949  0.3210 -0.0520  0.0902
    92. (0.00030) RY*( 5) C   7           s(  0.00%)p 1.00( 10.33%)d 8.68( 89.67%)
                                           -0.0000  0.0000  0.0006 -0.0021 -0.0764
                                           -0.0000  0.0006  0.0085  0.3121  0.2254
                                            0.0684 -0.9164 -0.0178  0.0319
    93. (0.00007) RY*( 6) C   7           s(  0.00%)p 1.00(  1.18%)d83.43( 98.82%)
    94. (0.00003) RY*( 7) C   7           s(  5.68%)p 1.03(  5.83%)d15.58( 88.49%)
    95. (0.00000) RY*( 8) C   7           s(  0.01%)p99.99(  4.63%)d99.99( 95.36%)
    96. (0.00000) RY*( 9) C   7           s(  0.04%)p58.67(  2.42%)d99.99( 97.53%)
    97. (0.00265) RY*( 1) C   8           s(  0.08%)p99.99( 92.05%)d96.16(  7.87%)
                                           -0.0000  0.0281  0.0053  0.0210  0.3776
                                            0.0291  0.8769  0.0056  0.0878  0.2385
                                           -0.0178  0.0589 -0.1290 -0.0373
    98. (0.00128) RY*( 2) C   8           s(  0.33%)p99.99( 98.10%)d 4.67(  1.56%)
                                            0.0000  0.0039  0.0577 -0.0294  0.8766
                                            0.0175 -0.4063 -0.0072  0.2149 -0.0383
                                           -0.0221 -0.0095 -0.1158 -0.0137
    99. (0.00049) RY*( 3) C   8           s(  1.37%)p29.54( 40.40%)d42.59( 58.24%)
                                            0.0000  0.0004  0.1169  0.0018 -0.1535
                                           -0.0021  0.0146 -0.0112  0.6165  0.0306
                                            0.6431 -0.2567 -0.1557  0.2787
   100. (0.00045) RY*( 4) C   8           s( 90.79%)p 0.02(  1.37%)d 0.09(  7.84%)
                                            0.0000 -0.0008  0.9528 -0.0103 -0.0000
                                           -0.0166  0.0752 -0.0011 -0.0873 -0.2050
                                            0.0005 -0.0213  0.1345 -0.1338
   101. (0.00023) RY*( 5) C   8           s(  0.00%)p 1.00( 51.68%)d 0.94( 48.32%)
                                            0.0000  0.0001  0.0066 -0.0017 -0.1686
                                            0.0000  0.0032  0.0057  0.6988 -0.1284
                                           -0.3929  0.5163  0.1097 -0.1837
   102. (0.00007) RY*( 6) C   8           s(  0.04%)p46.17(  1.64%)d99.99( 98.33%)
   103. (0.00002) RY*( 7) C   8           s(  7.42%)p 0.74(  5.52%)d11.73( 87.06%)
   104. (0.00000) RY*( 8) C   8           s(  0.01%)p99.99(  6.97%)d99.99( 93.02%)
   105. (0.00000) RY*( 9) C   8           s(  0.04%)p67.99(  2.38%)d99.99( 97.58%)
   106. (0.00295) RY*( 1) C   9           s(  1.73%)p53.09( 91.84%)d 3.71(  6.43%)
                                            0.0000 -0.0221  0.1297  0.0167  0.6682
                                           -0.0273 -0.6807  0.0045  0.0872  0.2067
                                            0.0295  0.0491  0.1330  0.0242
   107. (0.00142) RY*( 2) C   9           s( 14.39%)p 5.78( 83.12%)d 0.17(  2.49%)
                                            0.0000  0.0183  0.3789 -0.0165  0.6219
                                           -0.0097  0.6663 -0.0028  0.0041 -0.1083
                                            0.0575 -0.0316  0.0894 -0.0301
   108. (0.00062) RY*( 3) C   9           s( 71.39%)p 0.37( 26.42%)d 0.03(  2.19%)
                                           -0.0000 -0.0065  0.8449  0.0195 -0.3055
                                           -0.0038 -0.1728  0.0084 -0.3749  0.0922
                                            0.0691  0.0056 -0.0867 -0.0320
   109. (0.00042) RY*( 4) C   9           s(  2.40%)p 3.37(  8.09%)d37.24( 89.51%)
                                            0.0000 -0.0002  0.1550  0.0061 -0.0694
                                           -0.0023 -0.0008 -0.0150  0.2753  0.1172
                                           -0.7593 -0.3606  0.1984 -0.3679
   110. (0.00034) RY*( 5) C   9           s(  8.47%)p 8.86( 75.05%)d 1.94( 16.48%)
                                            0.0000 -0.0009  0.2911  0.0035 -0.1885
                                           -0.0068  0.0134 -0.0002  0.8454  0.0093
                                            0.1827  0.3575 -0.0217  0.0547
   111. (0.00007) RY*( 6) C   9           s(  0.66%)p 5.95(  3.92%)d99.99( 95.42%)
   112. (0.00002) RY*( 7) C   9           s(  0.64%)p 7.01(  4.49%)d99.99( 94.87%)
   113. (0.00000) RY*( 8) C   9           s(  0.09%)p64.11(  5.80%)d99.99( 94.11%)
   114. (0.00001) RY*( 9) C   9           s(  0.31%)p 4.44(  1.36%)d99.99( 98.33%)
   115. (0.00032) RY*( 1) H  10           s( 98.25%)p 0.02(  1.75%)
                                            0.0049  0.9912  0.0313 -0.0000 -0.1284
   116. (0.00009) RY*( 2) H  10           s(  0.00%)p 1.00(100.00%)
   117. (0.00005) RY*( 3) H  10           s(  1.38%)p71.21( 98.62%)
   118. (0.00001) RY*( 4) H  10           s(  0.45%)p99.99( 99.55%)
   119. (0.00081) RY*( 1) H  11           s( 98.50%)p 0.02(  1.50%)
                                            0.0053  0.9925  0.0677 -0.0032  0.1018
   120. (0.00011) RY*( 2) H  11           s(  0.70%)p99.99( 99.30%)
                                            0.0016  0.0837  0.0328 -0.5122 -0.8541
   121. (0.00007) RY*( 3) H  11           s(  0.02%)p99.99( 99.98%)
   122. (0.00001) RY*( 4) H  11           s(  0.87%)p99.99( 99.13%)
   123. (0.00081) RY*( 1) H  12           s( 98.50%)p 0.02(  1.50%)
                                            0.0053  0.9925  0.0677  0.0032  0.1018
   124. (0.00011) RY*( 2) H  12           s(  0.70%)p99.99( 99.30%)
                                            0.0016  0.0837  0.0328  0.5122 -0.8541
   125. (0.00007) RY*( 3) H  12           s(  0.02%)p99.99( 99.98%)
   126. (0.00001) RY*( 4) H  12           s(  0.87%)p99.99( 99.13%)
   127. (0.00123) RY*( 1) H  13           s( 99.74%)p 0.00(  0.26%)
                                            0.0062  0.9987  0.0377 -0.0025  0.0344
   128. (0.00010) RY*( 2) H  13           s(  0.16%)p99.99( 99.84%)
                                            0.0016  0.0399 -0.5428  0.6622 -0.5150
   129. (0.00005) RY*( 3) H  13           s(  0.07%)p99.99( 99.93%)
   130. (0.00002) RY*( 4) H  13           s(  0.13%)p99.99( 99.87%)
   131. (0.00123) RY*( 1) H  14           s( 99.74%)p 0.00(  0.26%)
                                            0.0062  0.9987  0.0377  0.0025  0.0344
   132. (0.00010) RY*( 2) H  14           s(  0.16%)p99.99( 99.84%)
                                            0.0016  0.0399 -0.5428 -0.6622 -0.5150
   133. (0.00005) RY*( 3) H  14           s(  0.07%)p99.99( 99.93%)
   134. (0.00002) RY*( 4) H  14           s(  0.13%)p99.99( 99.87%)
   135. (0.00083) RY*( 1) H  15           s( 99.79%)p 0.00(  0.21%)
                                            0.0050  0.9989  0.0370  0.0257  0.0082
   136. (0.00007) RY*( 2) H  15           s(  0.00%)p 1.00(100.00%)
   137. (0.00004) RY*( 3) H  15           s(  0.14%)p99.99( 99.86%)
   138. (0.00003) RY*( 4) H  15           s(  0.17%)p99.99( 99.83%)
   139. (0.00073) RY*( 1) H  16           s( 99.75%)p 0.00(  0.25%)
                                            0.0054  0.9987 -0.0275  0.0417 -0.0057
   140. (0.00006) RY*( 2) H  16           s(  0.00%)p 1.00(100.00%)
   141. (0.00004) RY*( 3) H  16           s(  0.25%)p99.99( 99.75%)
   142. (0.00003) RY*( 4) H  16           s(  0.11%)p99.99( 99.89%)
   143. (0.00067) RY*( 1) H  17           s( 99.57%)p 0.00(  0.43%)
                                            0.0041  0.9979 -0.0636 -0.0000 -0.0151
   144. (0.00006) RY*( 2) H  17           s(  0.00%)p 1.00(100.00%)
   145. (0.00004) RY*( 3) H  17           s(  0.00%)p 1.00(100.00%)
   146. (0.00003) RY*( 4) H  17           s(  0.53%)p99.99( 99.47%)
   147. (0.00073) RY*( 1) H  18           s( 99.75%)p 0.00(  0.25%)
                                            0.0054  0.9987 -0.0275 -0.0417 -0.0057
   148. (0.00006) RY*( 2) H  18           s(  0.00%)p 1.00(100.00%)
   149. (0.00004) RY*( 3) H  18           s(  0.25%)p99.99( 99.75%)
   150. (0.00003) RY*( 4) H  18           s(  0.11%)p99.99( 99.89%)
   151. (0.00083) RY*( 1) H  19           s( 99.79%)p 0.00(  0.21%)
                                            0.0050  0.9989  0.0370 -0.0257  0.0082
   152. (0.00007) RY*( 2) H  19           s(  0.00%)p 1.00(100.00%)
   153. (0.00004) RY*( 3) H  19           s(  0.14%)p99.99( 99.86%)
   154. (0.00003) RY*( 4) H  19           s(  0.17%)p99.99( 99.83%)
   155. (0.00344) BD*( 1) C   1 - O   2  
                ( 70.10%)   0.8372* C   1 s( 21.73%)p 3.59( 77.94%)d 0.02(  0.33%)
                                            0.0001  0.4652  0.0301 -0.8751 -0.0477
                                           -0.0000 -0.0000 -0.0984 -0.0397  0.0000
                                            0.0091  0.0000  0.0494 -0.0279
                ( 29.90%)  -0.5468* O   2 s( 30.00%)p 2.33( 69.93%)d 0.00(  0.07%)
                                            0.0001  0.5477  0.0067  0.8307  0.0072
                                            0.0000 -0.0000  0.0943 -0.0155  0.0000
                                            0.0172  0.0000  0.0175 -0.0075
   156. (0.00389) BD*( 1) C   1 - H  10  
                ( 38.13%)   0.6175* C   1 s( 26.06%)p 2.84( 73.90%)d 0.00(  0.04%)
                                            0.0001 -0.5104 -0.0114 -0.3587  0.0110
                                            0.0000 -0.0000  0.7810 -0.0145  0.0000
                                            0.0122 -0.0000  0.0003 -0.0169
                ( 61.87%)  -0.7866* H  10 s( 99.91%)p 0.00(  0.09%)
                                           -0.9995  0.0010  0.0151 -0.0000 -0.0267
   157. (0.00885) BD*( 1) C   1 - H  11  
                ( 39.61%)   0.6294* C   1 s( 26.14%)p 2.82( 73.81%)d 0.00(  0.05%)
                                           -0.0001 -0.5111  0.0125 -0.2210 -0.0210
                                            0.7069 -0.0028 -0.4348  0.0113  0.0070
                                           -0.0039  0.0163  0.0133  0.0004
                ( 60.39%)  -0.7771* H  11 s( 99.90%)p 0.00(  0.10%)
                                           -0.9995  0.0030  0.0134 -0.0244  0.0135
   158. (0.00885) BD*( 1) C   1 - H  12  
                ( 39.61%)   0.6294* C   1 s( 26.14%)p 2.82( 73.81%)d 0.00(  0.05%)
                                           -0.0001 -0.5111  0.0125 -0.2210 -0.0210
                                           -0.7069  0.0028 -0.4348  0.0113 -0.0070
                                           -0.0039 -0.0163  0.0133  0.0004
                ( 60.39%)  -0.7771* H  12 s( 99.90%)p 0.00(  0.10%)
                                           -0.9995  0.0030  0.0134  0.0244  0.0135
   159. (0.01454) BD*( 1) O   2 - C   3  
                ( 31.06%)   0.5573* O   2 s( 29.55%)p 2.38( 70.38%)d 0.00(  0.07%)
                                           -0.0000 -0.5436 -0.0026  0.4391  0.0072
                                           -0.0000  0.0000 -0.7148 -0.0014  0.0000
                                            0.0120 -0.0000 -0.0007 -0.0229
                ( 68.94%)  -0.8303* C   3 s( 20.52%)p 3.86( 79.18%)d 0.01(  0.30%)
                                            0.0000 -0.4521 -0.0285 -0.4759 -0.0090
                                            0.0000  0.0000  0.7504  0.0466  0.0000
                                            0.0427 -0.0000 -0.0130 -0.0320
   160. (0.01280) BD*( 1) C   3 - C   4  
                ( 51.16%)   0.7152* C   3 s( 30.45%)p 2.28( 69.50%)d 0.00(  0.05%)
                                           -0.0002 -0.5515 -0.0172  0.8131 -0.0135
                                            0.0000 -0.0000  0.1834 -0.0014 -0.0000
                                           -0.0111 -0.0000 -0.0178  0.0095
                ( 48.84%)  -0.6989* C   4 s( 31.58%)p 2.17( 68.38%)d 0.00(  0.04%)
                                           -0.0001 -0.5620 -0.0015 -0.8067  0.0144
                                            0.0000  0.0000 -0.1809 -0.0009  0.0000
                                           -0.0061 -0.0000 -0.0152  0.0113
   161. (0.01161) BD*( 1) C   3 - H  13  
                ( 38.64%)   0.6216* C   3 s( 24.57%)p 3.07( 75.38%)d 0.00(  0.05%)
                                            0.0001 -0.4955  0.0130 -0.2351  0.0020
                                           -0.7067  0.0149 -0.4457 -0.0113 -0.0071
                                           -0.0058 -0.0156  0.0123  0.0041
                ( 61.36%)  -0.7833* H  13 s( 99.90%)p 0.00(  0.10%)
                                           -0.9995  0.0053  0.0069  0.0234  0.0201
   162. (0.01161) BD*( 1) C   3 - H  14  
                ( 38.64%)   0.6216* C   3 s( 24.57%)p 3.07( 75.38%)d 0.00(  0.05%)
                                            0.0001 -0.4955  0.0130 -0.2351  0.0020
                                            0.7067 -0.0149 -0.4457 -0.0113  0.0071
                                           -0.0058  0.0156  0.0123  0.0041
                ( 61.36%)  -0.7833* H  14 s( 99.90%)p 0.00(  0.10%)
                                           -0.9995  0.0053  0.0069 -0.0234  0.0201
   163. (0.01314) BD*( 1) C   4 - C   5  
                ( 49.44%)   0.7031* C   4 s( 34.18%)p 1.92( 65.78%)d 0.00(  0.04%)
                                            0.0001 -0.5846 -0.0012  0.3862 -0.0139
                                           -0.7068 -0.0164  0.0929 -0.0041  0.0147
                                           -0.0030  0.0038  0.0076  0.0111
                ( 50.56%)  -0.7111* C   5 s( 35.93%)p 1.78( 64.03%)d 0.00(  0.04%)
                                           -0.0001 -0.5994 -0.0018 -0.4073 -0.0203
                                            0.6803 -0.0129 -0.1046 -0.0067  0.0135
                                           -0.0022  0.0040  0.0106  0.0100
   164. (0.17352) BD*( 2) C   4 - C   5  
                ( 51.33%)   0.7165* C   4 s(  0.01%)p 1.00( 99.95%)d 0.00(  0.04%)
                                           -0.0000  0.0080 -0.0041 -0.2241  0.0010
                                           -0.0011 -0.0004  0.9743  0.0033 -0.0025
                                           -0.0157  0.0102  0.0035 -0.0065
                ( 48.67%)  -0.6976* C   5 s(  0.00%)p 1.00( 99.95%)d 0.00(  0.05%)
                                           -0.0000 -0.0006 -0.0016 -0.2365 -0.0005
                                            0.0072 -0.0001  0.9713  0.0023  0.0051
                                           -0.0033 -0.0215  0.0011 -0.0005
   165. (0.01314) BD*( 1) C   4 - C   9  
                ( 49.44%)   0.7031* C   4 s( 34.18%)p 1.92( 65.78%)d 0.00(  0.04%)
                                            0.0001 -0.5846 -0.0012  0.3859 -0.0139
                                            0.7068  0.0164  0.0944 -0.0040 -0.0147
                                           -0.0030 -0.0037  0.0076  0.0111
                ( 50.56%)  -0.7111* C   9 s( 35.93%)p 1.78( 64.03%)d 0.00(  0.04%)
                                           -0.0001 -0.5994 -0.0018 -0.4077 -0.0203
                                           -0.6803  0.0129 -0.1029 -0.0067 -0.0135
                                           -0.0023 -0.0039  0.0106  0.0100
   166. (0.00726) BD*( 1) C   5 - C   6  
                ( 49.56%)   0.7040* C   5 s( 35.16%)p 1.84( 64.79%)d 0.00(  0.05%)
                                           -0.0000 -0.5928 -0.0131  0.7807  0.0077
                                           -0.0262 -0.0408  0.1899  0.0026 -0.0017
                                           -0.0085 -0.0003 -0.0183  0.0083
                ( 50.44%)  -0.7102* C   6 s( 34.89%)p 1.86( 65.06%)d 0.00(  0.05%)
                                           -0.0000 -0.5906 -0.0087 -0.7820 -0.0087
                                           -0.0229 -0.0401 -0.1921 -0.0020  0.0019
                                           -0.0084  0.0005 -0.0186  0.0084
   167. (0.00688) BD*( 1) C   5 - H  15  
                ( 37.12%)   0.6093* C   5 s( 28.83%)p 2.47( 71.15%)d 0.00(  0.03%)
                                            0.0003 -0.5367  0.0145 -0.4088  0.0115
                                           -0.7316  0.0027 -0.0945  0.0033 -0.0117
                                           -0.0018 -0.0032  0.0078  0.0079
                ( 62.88%)  -0.7930* H  15 s( 99.90%)p 0.00(  0.10%)
                                           -0.9995  0.0037  0.0150  0.0279  0.0031
   168. (0.00818) BD*( 1) C   6 - C   7  
                ( 49.56%)   0.7040* C   6 s( 35.75%)p 1.80( 64.21%)d 0.00(  0.04%)
                                           -0.0000 -0.5979 -0.0055  0.4073  0.0371
                                            0.6817 -0.0129  0.0996  0.0092 -0.0132
                                           -0.0013 -0.0033  0.0117  0.0097
                ( 50.44%)  -0.7102* C   7 s( 34.98%)p 1.86( 64.97%)d 0.00(  0.05%)
                                           -0.0000 -0.5914 -0.0097 -0.3753  0.0289
                                           -0.7063 -0.0292 -0.0907  0.0071 -0.0167
                                           -0.0034 -0.0041  0.0067  0.0116
   169. (0.15342) BD*( 2) C   6 - C   7  
                ( 45.73%)   0.6762* C   6 s(  0.00%)p 1.00( 99.95%)d 0.00(  0.05%)
                                           -0.0000  0.0004  0.0004  0.2383 -0.0020
                                           -0.0002 -0.0002 -0.9709  0.0091 -0.0052
                                           -0.0048  0.0218  0.0013 -0.0021
                ( 54.27%)  -0.7367* C   7 s(  0.00%)p 1.00( 99.93%)d 0.00(  0.07%)
                                           -0.0000 -0.0000  0.0001  0.2364 -0.0002
                                           -0.0008 -0.0001 -0.9713  0.0022  0.0025
                                           -0.0211 -0.0102  0.0055 -0.0095
   170. (0.00640) BD*( 1) C   6 - H  16  
                ( 36.76%)   0.6063* C   6 s( 29.28%)p 2.41( 70.70%)d 0.00(  0.03%)
                                            0.0003 -0.5409  0.0150  0.4047 -0.0031
                                           -0.7302  0.0112  0.0992 -0.0006  0.0111
                                           -0.0012  0.0027  0.0081  0.0075
                ( 63.24%)  -0.7952* H  16 s( 99.90%)p 0.00(  0.10%)
                                           -0.9995  0.0037 -0.0161  0.0276 -0.0041
   171. (0.00818) BD*( 1) C   7 - C   8  
                ( 50.44%)   0.7102* C   7 s( 34.98%)p 1.86( 64.97%)d 0.00(  0.05%)
                                            0.0000  0.5914  0.0097  0.3751 -0.0289
                                           -0.7063 -0.0292  0.0919 -0.0071 -0.0167
                                            0.0035 -0.0041 -0.0067 -0.0116
                ( 49.56%)  -0.7040* C   8 s( 35.75%)p 1.80( 64.21%)d 0.00(  0.04%)
                                            0.0000  0.5979  0.0055 -0.4075 -0.0371
                                            0.6817 -0.0129 -0.0986 -0.0092 -0.0132
                                            0.0013 -0.0033 -0.0117 -0.0097
   172. (0.00657) BD*( 1) C   7 - H  17  
                ( 36.88%)   0.6073* C   7 s( 29.95%)p 2.34( 70.02%)d 0.00(  0.03%)
                                           -0.0003  0.5471 -0.0139 -0.8130  0.0104
                                           -0.0000 -0.0000 -0.1979  0.0025  0.0000
                                            0.0068 -0.0000  0.0123 -0.0083
                ( 63.12%)  -0.7945* H  17 s( 99.90%)p 0.00(  0.10%)
                                            0.9995 -0.0020  0.0313  0.0000  0.0076
   173. (0.00726) BD*( 1) C   8 - C   9  
                ( 50.44%)   0.7102* C   8 s( 34.89%)p 1.86( 65.06%)d 0.00(  0.05%)
                                            0.0000  0.5906  0.0087  0.7822  0.0087
                                           -0.0229 -0.0401  0.1913  0.0020  0.0019
                                            0.0084  0.0005  0.0186 -0.0084
                ( 49.56%)  -0.7040* C   9 s( 35.16%)p 1.84( 64.79%)d 0.00(  0.05%)
                                            0.0000  0.5928  0.0131 -0.7807 -0.0077
                                           -0.0262 -0.0408 -0.1898 -0.0026 -0.0017
                                            0.0085 -0.0003  0.0183 -0.0082
   174. (0.17442) BD*( 2) C   8 - C   9  
                ( 49.62%)   0.7044* C   8 s(  0.00%)p 1.00( 99.93%)d 0.00(  0.07%)
                                            0.0000  0.0004  0.0001  0.2372 -0.0006
                                            0.0010  0.0003 -0.9711  0.0032  0.0032
                                           -0.0205 -0.0124  0.0054 -0.0092
                ( 50.38%)  -0.7098* C   9 s(  0.00%)p 1.00( 99.93%)d 0.00(  0.07%)
                                           -0.0000  0.0002  0.0013  0.2361  0.0005
                                            0.0053 -0.0002 -0.9714 -0.0020  0.0027
                                            0.0207 -0.0113 -0.0055  0.0086
   175. (0.00640) BD*( 1) C   8 - H  18  
                ( 36.76%)   0.6063* C   8 s( 29.28%)p 2.41( 70.70%)d 0.00(  0.03%)
                                           -0.0003  0.5409 -0.0150 -0.4047  0.0031
                                           -0.7302  0.0112 -0.0994  0.0006  0.0111
                                            0.0012  0.0027 -0.0081 -0.0075
                ( 63.24%)  -0.7952* H  18 s( 99.90%)p 0.00(  0.10%)
                                            0.9995 -0.0037  0.0161  0.0276  0.0041
   176. (0.00688) BD*( 1) C   9 - H  19  
                ( 37.12%)   0.6093* C   9 s( 28.83%)p 2.47( 71.15%)d 0.00(  0.03%)
                                           -0.0003  0.5367 -0.0145  0.4085 -0.0115
                                           -0.7316  0.0027  0.0954 -0.0033 -0.0117
                                            0.0018 -0.0031 -0.0078 -0.0078
                ( 62.88%)  -0.7930* H  19 s( 99.90%)p 0.00(  0.10%)
                                            0.9995 -0.0037 -0.0150  0.0279 -0.0031


 NHO Directionality and "Bond Bending" (deviations from line of nuclear centers)

         [Thresholds for printing:  angular deviation  >  1.0 degree]
                                    hybrid p-character > 25.0%
                                    orbital occupancy  >  0.10e

                                Line of Centers        Hybrid 1              Hybrid 2
                                ---------------  -------------------   ------------------
                NBO               Theta   Phi    Theta   Phi    Dev    Theta   Phi    Dev
 ========================================================================================
     1. BD (   1) C   1 - O   2    97.9  180.0     --     --    --      84.6    0.0   2.5
     2. BD (   1) C   1 - H  10   154.2    0.0   155.6    0.0   1.4      --     --    --
     3. BD (   1) C   1 - H  11    59.8  291.0    60.4  289.0   1.8      --     --    --
     4. BD (   1) C   1 - H  12    59.8   69.0    60.4   71.0   1.8      --     --    --
     6. BD (   1) C   3 - C   4   101.7  180.0   102.8  180.0   1.1     77.1    0.0   1.2
     7. BD (   1) C   3 - H  13    56.9   73.6    58.0   71.4   2.1      --     --    --
     8. BD (   1) C   3 - H  14    56.9  286.4    58.0  288.6   2.1      --     --    --
     9. BD (   1) C   4 - C   5    97.1  119.8    96.2  117.2   2.7     82.0  302.6   2.9
    10. BD (   2) C   4 - C   5    97.1  119.8    12.9  180.4  90.7    166.3  358.3  89.9
    11. BD (   1) C   4 - C   9    97.1  240.2    96.3  242.8   2.7     82.1   57.3   2.9
    12. BD (   1) C   5 - C   6   103.7  179.9   103.7  175.1   4.6     76.2    4.6   4.5
    14. BD (   1) C   6 - C   7    96.8  240.6    97.7  236.4   4.3     84.1   64.8   4.3
    15. BD (   2) C   6 - C   7    96.8  240.6   166.2  359.9  90.0    166.3  359.8  90.0
    17. BD (   1) C   7 - C   8    83.2  299.4    84.0  295.2   4.3     97.6  123.6   4.3
    19. BD (   1) C   8 - C   9    76.3    0.1    76.3  355.4   4.5    103.7  184.9   4.6
    20. BD (   2) C   8 - C   9    76.3    0.1   166.3    0.3  90.0    166.3    1.2  89.9
    32. LP (   1) O   2             --     --    154.1  180.0   --       --     --    --
    33. LP (   2) O   2             --     --     90.0   90.0   --       --     --    --
   164. BD*(   2) C   4 - C   5    97.1  119.8    12.9  180.4  90.7    166.3  358.3  89.9
   169. BD*(   2) C   6 - C   7    96.8  240.6   166.2  359.9  90.0    166.3  359.8  90.0
   174. BD*(   2) C   8 - C   9    76.3    0.1   166.3    0.3  90.0    166.3    1.2  89.9


 Second Order Perturbation Theory Analysis of Fock Matrix in NBO Basis

     Threshold for printing:   0.25 kcal/mol
                                                                              E(2)  E(j)-E(i) F(i,j)
         Donor NBO (i)                     Acceptor NBO (j)                 kcal/mol   a.u.    a.u. 
 ===================================================================================================

 within unit  1
   1. BD (   1) C   1 - O   2        / 54. RY*(   3) C   3                    0.62    1.44    0.038
   1. BD (   1) C   1 - O   2        / 62. RY*(   2) C   4                    0.26    1.53    0.025
   1. BD (   1) C   1 - O   2        /160. BD*(   1) C   3 - C   4            0.97    1.26    0.044
   2. BD (   1) C   1 - H  10        / 43. RY*(   1) O   2                    0.26    1.79    0.027
   2. BD (   1) C   1 - H  10        /159. BD*(   1) O   2 - C   3            1.73    0.78    0.047
   3. BD (   1) C   1 - H  11        /159. BD*(   1) O   2 - C   3            0.25    0.79    0.018
   4. BD (   1) C   1 - H  12        /159. BD*(   1) O   2 - C   3            0.25    0.79    0.018
   5. BD (   1) O   2 - C   3        / 35. RY*(   2) C   1                    0.85    1.43    0.044
   5. BD (   1) O   2 - C   3        / 62. RY*(   2) C   4                    0.42    1.52    0.032
   5. BD (   1) O   2 - C   3        /156. BD*(   1) C   1 - H  10            0.61    1.33    0.036
   5. BD (   1) O   2 - C   3        /164. BD*(   2) C   4 - C   5            0.89    0.86    0.038
   6. BD (   1) C   3 - C   4        / 43. RY*(   1) O   2                    0.64    1.94    0.045
   6. BD (   1) C   3 - C   4        / 70. RY*(   1) C   5                    0.72    1.77    0.045
   6. BD (   1) C   3 - C   4        /106. RY*(   1) C   9                    0.72    1.77    0.045
   6. BD (   1) C   3 - C   4        /155. BD*(   1) C   1 - O   2            1.18    0.95    0.043
   6. BD (   1) C   3 - C   4        /161. BD*(   1) C   3 - H  13            0.27    1.06    0.021
   6. BD (   1) C   3 - C   4        /162. BD*(   1) C   3 - H  14            0.27    1.06    0.021
   6. BD (   1) C   3 - C   4        /163. BD*(   1) C   4 - C   5            1.42    1.19    0.052
   6. BD (   1) C   3 - C   4        /165. BD*(   1) C   4 - C   9            1.42    1.19    0.052
   6. BD (   1) C   3 - C   4        /166. BD*(   1) C   5 - C   6            1.23    1.19    0.049
   6. BD (   1) C   3 - C   4        /173. BD*(   1) C   8 - C   9            1.23    1.19    0.049
   7. BD (   1) C   3 - H  13        / 44. RY*(   2) O   2                    0.27    1.68    0.027
   7. BD (   1) C   3 - H  13        /160. BD*(   1) C   3 - C   4            0.28    0.93    0.021
   7. BD (   1) C   3 - H  13        /164. BD*(   2) C   4 - C   5            0.38    0.53    0.020
   7. BD (   1) C   3 - H  13        /165. BD*(   1) C   4 - C   9            1.95    1.06    0.058
   8. BD (   1) C   3 - H  14        / 44. RY*(   2) O   2                    0.27    1.68    0.027
   8. BD (   1) C   3 - H  14        /160. BD*(   1) C   3 - C   4            0.28    0.93    0.021
   8. BD (   1) C   3 - H  14        /163. BD*(   1) C   4 - C   5            1.95    1.06    0.058
   8. BD (   1) C   3 - H  14        /164. BD*(   2) C   4 - C   5            0.47    0.53    0.022
   9. BD (   1) C   4 - C   5        / 52. RY*(   1) C   3                    0.54    1.53    0.037
   9. BD (   1) C   4 - C   5        / 79. RY*(   1) C   6                    0.60    1.88    0.043
   9. BD (   1) C   4 - C   5        / 80. RY*(   2) C   6                    0.57    1.37    0.035
   9. BD (   1) C   4 - C   5        /106. RY*(   1) C   9                    0.40    1.83    0.034
   9. BD (   1) C   4 - C   5        /160. BD*(   1) C   3 - C   4            1.22    1.12    0.047
   9. BD (   1) C   4 - C   5        /162. BD*(   1) C   3 - H  14            0.37    1.13    0.026
   9. BD (   1) C   4 - C   5        /165. BD*(   1) C   4 - C   9            1.87    1.25    0.061
   9. BD (   1) C   4 - C   5        /166. BD*(   1) C   5 - C   6            1.23    1.25    0.050
   9. BD (   1) C   4 - C   5        /167. BD*(   1) C   5 - H  15            0.58    1.16    0.033
   9. BD (   1) C   4 - C   5        /170. BD*(   1) C   6 - H  16            1.08    1.18    0.045
   9. BD (   1) C   4 - C   5        /176. BD*(   1) C   9 - H  19            1.14    1.16    0.046
  10. BD (   2) C   4 - C   5        / 82. RY*(   4) C   6                    0.76    1.66    0.049
  10. BD (   2) C   4 - C   5        /110. RY*(   5) C   9                    0.91    1.03    0.043
  10. BD (   2) C   4 - C   5        /159. BD*(   1) O   2 - C   3            2.89    0.56    0.055
  10. BD (   2) C   4 - C   5        /162. BD*(   1) C   3 - H  14            0.41    0.70    0.023
  10. BD (   2) C   4 - C   5        /169. BD*(   2) C   6 - C   7            9.80    0.29    0.068
  10. BD (   2) C   4 - C   5        /174. BD*(   2) C   8 - C   9           10.16    0.28    0.067
  11. BD (   1) C   4 - C   9        / 52. RY*(   1) C   3                    0.54    1.53    0.037
  11. BD (   1) C   4 - C   9        / 70. RY*(   1) C   5                    0.40    1.83    0.034
  11. BD (   1) C   4 - C   9        / 97. RY*(   1) C   8                    0.60    1.88    0.043
  11. BD (   1) C   4 - C   9        / 98. RY*(   2) C   8                    0.57    1.37    0.035
  11. BD (   1) C   4 - C   9        /160. BD*(   1) C   3 - C   4            1.22    1.12    0.047
  11. BD (   1) C   4 - C   9        /161. BD*(   1) C   3 - H  13            0.37    1.13    0.026
  11. BD (   1) C   4 - C   9        /163. BD*(   1) C   4 - C   5            1.87    1.25    0.061
  11. BD (   1) C   4 - C   9        /167. BD*(   1) C   5 - H  15            1.14    1.16    0.046
  11. BD (   1) C   4 - C   9        /173. BD*(   1) C   8 - C   9            1.23    1.25    0.050
  11. BD (   1) C   4 - C   9        /175. BD*(   1) C   8 - H  18            1.08    1.18    0.045
  11. BD (   1) C   4 - C   9        /176. BD*(   1) C   9 - H  19            0.58    1.16    0.033
  12. BD (   1) C   5 - C   6        / 61. RY*(   1) C   4                    0.63    1.85    0.043
  12. BD (   1) C   5 - C   6        / 63. RY*(   3) C   4                    0.66    1.63    0.041
  12. BD (   1) C   5 - C   6        / 88. RY*(   1) C   7                    0.48    1.89    0.038
  12. BD (   1) C   5 - C   6        / 89. RY*(   2) C   7                    0.66    1.38    0.038
  12. BD (   1) C   5 - C   6        /160. BD*(   1) C   3 - C   4            1.84    1.13    0.058
  12. BD (   1) C   5 - C   6        /163. BD*(   1) C   4 - C   5            1.40    1.27    0.053
  12. BD (   1) C   5 - C   6        /167. BD*(   1) C   5 - H  15            0.52    1.18    0.031
  12. BD (   1) C   5 - C   6        /168. BD*(   1) C   6 - C   7            1.08    1.27    0.047
  12. BD (   1) C   5 - C   6        /170. BD*(   1) C   6 - H  16            0.47    1.19    0.030
  12. BD (   1) C   5 - C   6        /172. BD*(   1) C   7 - H  17            1.18    1.20    0.048
  13. BD (   1) C   5 - H  15        / 61. RY*(   1) C   4                    0.47    1.66    0.035
  13. BD (   1) C   5 - H  15        / 79. RY*(   1) C   6                    0.34    1.70    0.031
  13. BD (   1) C   5 - H  15        /163. BD*(   1) C   4 - C   5            0.46    1.07    0.028
  13. BD (   1) C   5 - H  15        /165. BD*(   1) C   4 - C   9            2.32    1.07    0.063
  13. BD (   1) C   5 - H  15        /166. BD*(   1) C   5 - C   6            0.29    1.07    0.022
  13. BD (   1) C   5 - H  15        /168. BD*(   1) C   6 - C   7            1.81    1.08    0.056
  14. BD (   1) C   6 - C   7        / 70. RY*(   1) C   5                    0.26    1.83    0.028
  14. BD (   1) C   6 - C   7        / 71. RY*(   2) C   5                    0.80    1.43    0.043
  14. BD (   1) C   6 - C   7        / 97. RY*(   1) C   8                    0.38    1.88    0.034
  14. BD (   1) C   6 - C   7        / 98. RY*(   2) C   8                    0.70    1.37    0.039
  14. BD (   1) C   6 - C   7        /166. BD*(   1) C   5 - C   6            1.09    1.25    0.047
  14. BD (   1) C   6 - C   7        /167. BD*(   1) C   5 - H  15            1.28    1.16    0.049
  14. BD (   1) C   6 - C   7        /170. BD*(   1) C   6 - H  16            0.56    1.17    0.032
  14. BD (   1) C   6 - C   7        /171. BD*(   1) C   7 - C   8            1.18    1.26    0.049
  14. BD (   1) C   6 - C   7        /172. BD*(   1) C   7 - H  17            0.64    1.19    0.035
  14. BD (   1) C   6 - C   7        /175. BD*(   1) C   8 - H  18            1.14    1.17    0.046
  15. BD (   2) C   6 - C   7        / 74. RY*(   5) C   5                    0.93    0.92    0.041
  15. BD (   2) C   6 - C   7        / 82. RY*(   4) C   6                    0.29    1.66    0.031
  15. BD (   2) C   6 - C   7        /101. RY*(   5) C   8                    0.75    1.45    0.046
  15. BD (   2) C   6 - C   7        /164. BD*(   2) C   4 - C   5           11.47    0.28    0.072
  15. BD (   2) C   6 - C   7        /174. BD*(   2) C   8 - C   9            9.64    0.27    0.065
  16. BD (   1) C   6 - H  16        / 70. RY*(   1) C   5                    0.31    1.65    0.028
  16. BD (   1) C   6 - H  16        / 88. RY*(   1) C   7                    0.35    1.69    0.031
  16. BD (   1) C   6 - H  16        /163. BD*(   1) C   4 - C   5            2.01    1.07    0.059
  16. BD (   1) C   6 - H  16        /166. BD*(   1) C   5 - C   6            0.25    1.07    0.021
  16. BD (   1) C   6 - H  16        /168. BD*(   1) C   6 - C   7            0.37    1.08    0.025
  16. BD (   1) C   6 - H  16        /171. BD*(   1) C   7 - C   8            1.99    1.08    0.058
  17. BD (   1) C   7 - C   8        / 79. RY*(   1) C   6                    0.38    1.88    0.034
  17. BD (   1) C   7 - C   8        / 80. RY*(   2) C   6                    0.70    1.37    0.039
  17. BD (   1) C   7 - C   8        /106. RY*(   1) C   9                    0.26    1.83    0.028
  17. BD (   1) C   7 - C   8        /107. RY*(   2) C   9                    0.79    1.43    0.043
  17. BD (   1) C   7 - C   8        /168. BD*(   1) C   6 - C   7            1.18    1.26    0.049
  17. BD (   1) C   7 - C   8        /170. BD*(   1) C   6 - H  16            1.14    1.17    0.046
  17. BD (   1) C   7 - C   8        /172. BD*(   1) C   7 - H  17            0.64    1.19    0.035
  17. BD (   1) C   7 - C   8        /173. BD*(   1) C   8 - C   9            1.09    1.25    0.047
  17. BD (   1) C   7 - C   8        /175. BD*(   1) C   8 - H  18            0.56    1.17    0.032
  17. BD (   1) C   7 - C   8        /176. BD*(   1) C   9 - H  19            1.28    1.16    0.049
  18. BD (   1) C   7 - H  17        / 79. RY*(   1) C   6                    0.33    1.69    0.030
  18. BD (   1) C   7 - H  17        / 97. RY*(   1) C   8                    0.33    1.69    0.030
  18. BD (   1) C   7 - H  17        /166. BD*(   1) C   5 - C   6            1.90    1.05    0.057
  18. BD (   1) C   7 - H  17        /168. BD*(   1) C   6 - C   7            0.42    1.06    0.027
  18. BD (   1) C   7 - H  17        /171. BD*(   1) C   7 - C   8            0.42    1.06    0.027
  18. BD (   1) C   7 - H  17        /173. BD*(   1) C   8 - C   9            1.90    1.05    0.057
  19. BD (   1) C   8 - C   9        / 61. RY*(   1) C   4                    0.63    1.85    0.043
  19. BD (   1) C   8 - C   9        / 63. RY*(   3) C   4                    0.66    1.63    0.041
  19. BD (   1) C   8 - C   9        / 88. RY*(   1) C   7                    0.48    1.89    0.038
  19. BD (   1) C   8 - C   9        / 89. RY*(   2) C   7                    0.66    1.38    0.038
  19. BD (   1) C   8 - C   9        /160. BD*(   1) C   3 - C   4            1.84    1.13    0.058
  19. BD (   1) C   8 - C   9        /165. BD*(   1) C   4 - C   9            1.40    1.27    0.053
  19. BD (   1) C   8 - C   9        /171. BD*(   1) C   7 - C   8            1.08    1.27    0.047
  19. BD (   1) C   8 - C   9        /172. BD*(   1) C   7 - H  17            1.18    1.20    0.048
  19. BD (   1) C   8 - C   9        /175. BD*(   1) C   8 - H  18            0.47    1.19    0.030
  19. BD (   1) C   8 - C   9        /176. BD*(   1) C   9 - H  19            0.52    1.18    0.031
  20. BD (   2) C   8 - C   9        / 62. RY*(   2) C   4                    0.34    0.96    0.025
  20. BD (   2) C   8 - C   9        / 91. RY*(   4) C   7                    0.34    1.04    0.026
  20. BD (   2) C   8 - C   9        / 92. RY*(   5) C   7                    0.41    2.07    0.040
  20. BD (   2) C   8 - C   9        /101. RY*(   5) C   8                    0.26    1.47    0.027
  20. BD (   2) C   8 - C   9        /164. BD*(   2) C   4 - C   5           10.37    0.30    0.071
  20. BD (   2) C   8 - C   9        /169. BD*(   2) C   6 - C   7           10.68    0.31    0.072
  21. BD (   1) C   8 - H  18        / 88. RY*(   1) C   7                    0.35    1.69    0.031
  21. BD (   1) C   8 - H  18        /106. RY*(   1) C   9                    0.31    1.65    0.028
  21. BD (   1) C   8 - H  18        /165. BD*(   1) C   4 - C   9            2.01    1.07    0.059
  21. BD (   1) C   8 - H  18        /168. BD*(   1) C   6 - C   7            1.99    1.08    0.058
  21. BD (   1) C   8 - H  18        /171. BD*(   1) C   7 - C   8            0.37    1.08    0.025
  21. BD (   1) C   8 - H  18        /173. BD*(   1) C   8 - C   9            0.25    1.07    0.021
  22. BD (   1) C   9 - H  19        / 61. RY*(   1) C   4                    0.47    1.66    0.035
  22. BD (   1) C   9 - H  19        / 97. RY*(   1) C   8                    0.34    1.70    0.031
  22. BD (   1) C   9 - H  19        /163. BD*(   1) C   4 - C   5            2.32    1.07    0.063
  22. BD (   1) C   9 - H  19        /165. BD*(   1) C   4 - C   9            0.46    1.07    0.028
  22. BD (   1) C   9 - H  19        /171. BD*(   1) C   7 - C   8            1.81    1.08    0.056
  22. BD (   1) C   9 - H  19        /173. BD*(   1) C   8 - C   9            0.29    1.07    0.022
  23. CR (   1) C   1                /115. RY*(   1) H  10                    0.40   10.55    0.083
  23. CR (   1) C   1                /119. RY*(   1) H  11                    0.36   10.55    0.078
  23. CR (   1) C   1                /123. RY*(   1) H  12                    0.36   10.55    0.078
  23. CR (   1) C   1                /155. BD*(   1) C   1 - O   2            0.44   10.44    0.086
  23. CR (   1) C   1                /159. BD*(   1) O   2 - C   3            0.63   10.42    0.103
  24. CR (   1) O   2                / 34. RY*(   1) C   1                    0.41   20.17    0.115
  24. CR (   1) O   2                / 35. RY*(   2) C   1                    0.53   19.59    0.128
  24. CR (   1) O   2                / 53. RY*(   2) C   3                    0.48   20.16    0.124
  24. CR (   1) O   2                / 57. RY*(   6) C   3                    0.32   19.98    0.101
  25. CR (   1) C   3                / 61. RY*(   1) C   4                    0.30   11.28    0.073
  25. CR (   1) C   3                /127. RY*(   1) H  13                    0.34   10.54    0.075
  25. CR (   1) C   3                /131. RY*(   1) H  14                    0.34   10.54    0.075
  25. CR (   1) C   3                /155. BD*(   1) C   1 - O   2            0.55   10.45    0.096
  25. CR (   1) C   3                /159. BD*(   1) O   2 - C   3            0.50   10.43    0.092
  25. CR (   1) C   3                /163. BD*(   1) C   4 - C   5            0.43   10.69    0.086
  25. CR (   1) C   3                /165. BD*(   1) C   4 - C   9            0.43   10.69    0.086
  26. CR (   1) C   4                / 54. RY*(   3) C   3                    0.32   10.68    0.074
  26. CR (   1) C   4                / 57. RY*(   6) C   3                    0.27   11.06    0.069
  26. CR (   1) C   4                / 71. RY*(   2) C   5                    0.88   10.81    0.123
  26. CR (   1) C   4                /107. RY*(   2) C   9                    0.88   10.81    0.123
  26. CR (   1) C   4                /166. BD*(   1) C   5 - C   6            0.42   10.63    0.085
  26. CR (   1) C   4                /167. BD*(   1) C   5 - H  15            0.28   10.54    0.069
  26. CR (   1) C   4                /173. BD*(   1) C   8 - C   9            0.42   10.63    0.085
  26. CR (   1) C   4                /176. BD*(   1) C   9 - H  19            0.28   10.54    0.069
  27. CR (   1) C   5                / 63. RY*(   3) C   4                    0.73   11.01    0.114
  27. CR (   1) C   5                / 80. RY*(   2) C   6                    0.78   10.77    0.116
  27. CR (   1) C   5                /135. RY*(   1) H  15                    0.39   10.45    0.081
  27. CR (   1) C   5                /160. BD*(   1) C   3 - C   4            0.53   10.51    0.094
  27. CR (   1) C   5                /165. BD*(   1) C   4 - C   9            0.53   10.65    0.096
  27. CR (   1) C   5                /168. BD*(   1) C   6 - C   7            0.41   10.65    0.084
  27. CR (   1) C   5                /170. BD*(   1) C   6 - H  16            0.27   10.57    0.067
  28. CR (   1) C   6                / 72. RY*(   3) C   5                    0.61   10.72    0.102
  28. CR (   1) C   6                / 89. RY*(   2) C   7                    0.75   10.76    0.114
  28. CR (   1) C   6                / 90. RY*(   3) C   7                    0.26   10.77    0.066
  28. CR (   1) C   6                /139. RY*(   1) H  16                    0.41   10.46    0.082
  28. CR (   1) C   6                /163. BD*(   1) C   4 - C   5            0.48   10.65    0.091
  28. CR (   1) C   6                /167. BD*(   1) C   5 - H  15            0.30   10.56    0.071
  28. CR (   1) C   6                /171. BD*(   1) C   7 - C   8            0.44   10.65    0.087
  28. CR (   1) C   6                /172. BD*(   1) C   7 - H  17            0.29   10.58    0.071
  29. CR (   1) C   7                / 80. RY*(   2) C   6                    0.60   10.75    0.101
  29. CR (   1) C   7                / 81. RY*(   3) C   6                    0.30   10.78    0.071
  29. CR (   1) C   7                / 98. RY*(   2) C   8                    0.60   10.75    0.101
  29. CR (   1) C   7                /100. RY*(   4) C   8                    0.29   10.78    0.071
  29. CR (   1) C   7                /143. RY*(   1) H  17                    0.41   10.45    0.082
  29. CR (   1) C   7                /166. BD*(   1) C   5 - C   6            0.45   10.63    0.087
  29. CR (   1) C   7                /170. BD*(   1) C   6 - H  16            0.28   10.55    0.069
  29. CR (   1) C   7                /173. BD*(   1) C   8 - C   9            0.45   10.63    0.087
  29. CR (   1) C   7                /175. BD*(   1) C   8 - H  18            0.28   10.55    0.069
  30. CR (   1) C   8                / 89. RY*(   2) C   7                    0.75   10.76    0.114
  30. CR (   1) C   8                / 90. RY*(   3) C   7                    0.26   10.77    0.066
  30. CR (   1) C   8                /108. RY*(   3) C   9                    0.60   10.72    0.102
  30. CR (   1) C   8                /147. RY*(   1) H  18                    0.41   10.46    0.082
  30. CR (   1) C   8                /165. BD*(   1) C   4 - C   9            0.48   10.65    0.091
  30. CR (   1) C   8                /168. BD*(   1) C   6 - C   7            0.44   10.65    0.087
  30. CR (   1) C   8                /172. BD*(   1) C   7 - H  17            0.29   10.58    0.071
  30. CR (   1) C   8                /176. BD*(   1) C   9 - H  19            0.30   10.56    0.071
  31. CR (   1) C   9                / 63. RY*(   3) C   4                    0.74   11.01    0.114
  31. CR (   1) C   9                / 98. RY*(   2) C   8                    0.78   10.77    0.116
  31. CR (   1) C   9                /151. RY*(   1) H  19                    0.39   10.45    0.081
  31. CR (   1) C   9                /160. BD*(   1) C   3 - C   4            0.53   10.51    0.094
  31. CR (   1) C   9                /163. BD*(   1) C   4 - C   5            0.53   10.65    0.096
  31. CR (   1) C   9                /171. BD*(   1) C   7 - C   8            0.41   10.65    0.084
  31. CR (   1) C   9                /175. BD*(   1) C   8 - H  18            0.27   10.57    0.067
  32. LP (   1) O   2                / 34. RY*(   1) C   1                    0.94    1.74    0.052
  32. LP (   1) O   2                / 53. RY*(   2) C   3                    0.99    1.73    0.053
  32. LP (   1) O   2                /156. BD*(   1) C   1 - H  10            0.91    1.05    0.039
  32. LP (   1) O   2                /157. BD*(   1) C   1 - H  11            0.59    1.01    0.031
  32. LP (   1) O   2                /158. BD*(   1) C   1 - H  12            0.59    1.01    0.031
  32. LP (   1) O   2                /160. BD*(   1) C   3 - C   4            0.48    0.99    0.027
  32. LP (   1) O   2                /161. BD*(   1) C   3 - H  13            0.61    1.00    0.031
  32. LP (   1) O   2                /162. BD*(   1) C   3 - H  14            0.61    1.00    0.031
  33. LP (   2) O   2                / 36. RY*(   3) C   1                    0.75    2.25    0.053
  33. LP (   2) O   2                / 55. RY*(   4) C   3                    0.63    2.51    0.051
  33. LP (   2) O   2                /157. BD*(   1) C   1 - H  11            2.81    0.80    0.060
  33. LP (   2) O   2                /158. BD*(   1) C   1 - H  12            2.81    0.80    0.060
  33. LP (   2) O   2                /161. BD*(   1) C   3 - H  13            2.74    0.78    0.059
  33. LP (   2) O   2                /162. BD*(   1) C   3 - H  14            2.74    0.78    0.059
 164. BD*(   2) C   4 - C   5        / 62. RY*(   2) C   4                    0.55    0.66    0.057
 164. BD*(   2) C   4 - C   5        / 73. RY*(   4) C   5                    0.25    1.86    0.065
 164. BD*(   2) C   4 - C   5        / 74. RY*(   5) C   5                    0.97    0.64    0.075
 164. BD*(   2) C   4 - C   5        /110. RY*(   5) C   9                    0.34    0.74    0.048
 164. BD*(   2) C   4 - C   5        /159. BD*(   1) O   2 - C   3            1.71    0.27    0.062
 169. BD*(   2) C   6 - C   7        / 83. RY*(   5) C   6                    0.91    1.11    0.102
 169. BD*(   2) C   6 - C   7        / 91. RY*(   4) C   7                    1.49    0.74    0.107
 169. BD*(   2) C   6 - C   7        /101. RY*(   5) C   8                    0.28    1.17    0.058
 174. BD*(   2) C   8 - C   9        / 99. RY*(   3) C   8                    0.83    1.32    0.100
 174. BD*(   2) C   8 - C   9        /109. RY*(   4) C   9                    0.43    1.76    0.083
 174. BD*(   2) C   8 - C   9        /110. RY*(   5) C   9                    0.49    0.76    0.058
 174. BD*(   2) C   8 - C   9        /164. BD*(   2) C   4 - C   5          139.65    0.01    0.085
 174. BD*(   2) C   8 - C   9        /169. BD*(   2) C   6 - C   7          100.66    0.01    0.085


 Natural Bond Orbitals (Summary):

                                                            Principal Delocalizations
           NBO                        Occupancy    Energy   (geminal,vicinal,remote)
 ====================================================================================
 Molecular unit  1  (C8H10O)
     1. BD (   1) C   1 - O   2          0.99560    -1.01482  160(v),54(v),62(r)
     2. BD (   1) C   1 - H  10          0.99500    -0.65906  159(v),43(v)
     3. BD (   1) C   1 - H  11          0.99834    -0.67062  159(v)
     4. BD (   1) C   1 - H  12          0.99834    -0.67062  159(v)
     5. BD (   1) O   2 - C   3          0.99388    -1.01378  164(v),35(v),156(v),62(v)
     6. BD (   1) C   3 - C   4          0.98758    -0.80981  163(g),165(g),166(v),173(v)
                                                    155(v),70(v),106(v),43(v)
                                                    161(g),162(g)
     7. BD (   1) C   3 - H  13          0.99310    -0.68261  165(v),164(v),160(g),44(v)
     8. BD (   1) C   3 - H  14          0.99310    -0.68261  163(v),164(v),160(g),44(v)
     9. BD (   1) C   4 - C   5          0.98706    -0.87105  165(g),166(g),160(g),176(v)
                                                    170(v),79(v),167(g),80(v)
                                                    52(v),106(v),162(v)
    10. BD (   2) C   4 - C   5          0.82487    -0.44052  174(v),169(v),159(v),110(v)
                                                    82(v),162(v)
    11. BD (   1) C   4 - C   9          0.98706    -0.87105  163(g),173(g),160(g),167(v)
                                                    175(v),97(v),176(g),98(v)
                                                    52(v),70(v),161(v)
    12. BD (   1) C   5 - C   6          0.98998    -0.88362  160(v),163(g),172(v),168(g)
                                                    89(v),63(v),61(v),167(g)
                                                    88(v),170(g)
    13. BD (   1) C   5 - H  15          0.98991    -0.69213  165(v),168(v),61(v),163(g)
                                                    79(v),166(g)
    14. BD (   1) C   6 - C   7          0.99018    -0.86796  167(v),171(g),175(v),166(g)
                                                    71(v),98(v),172(g),170(g)
                                                    97(v),70(v)
    15. BD (   2) C   6 - C   7          0.81602    -0.43597  164(v),174(v),74(v),101(v)
                                                    82(g)
    16. BD (   1) C   6 - H  16          0.98979    -0.68744  163(v),171(v),168(g),88(v)
                                                    70(v),166(g)
    17. BD (   1) C   7 - C   8          0.99018    -0.86796  176(v),168(g),170(v),173(g)
                                                    107(v),80(v),172(g),175(g)
                                                    79(v),106(v)
    18. BD (   1) C   7 - H  17          0.98951    -0.67276  166(v),173(v),168(g),171(g)
                                                    79(v),97(v)
    19. BD (   1) C   8 - C   9          0.98999    -0.88362  160(v),165(g),172(v),171(g)
                                                    89(v),63(v),61(v),176(g)
                                                    88(v),175(g)
    20. BD (   2) C   8 - C   9          0.84645    -0.45316  169(v),164(v),92(v),62(v)
                                                    91(v),101(g)
    21. BD (   1) C   8 - H  18          0.98979    -0.68744  165(v),168(v),171(g),88(v)
                                                    106(v),173(g)
    22. BD (   1) C   9 - H  19          0.98992    -0.69213  163(v),171(v),61(v),165(g)
                                                    97(v),173(g)
    23. CR (   1) C   1                  0.99962   -10.29911  159(v),155(g),115(v),119(v)
                                                    123(v)
    24. CR (   1) O   2                  0.99985   -19.17008  35(v),53(v),34(v),57(v)
    25. CR (   1) C   3                  0.99950   -10.31252  155(v),159(g),163(v),165(v)
                                                    127(v),131(v),61(v)
    26. CR (   1) C   4                  0.99944   -10.25269  71(v),107(v),166(v),173(v)
                                                    54(v),167(v),176(v),57(v)
    27. CR (   1) C   5                  0.99945   -10.26432  80(v),63(v),165(v),160(v)
                                                    168(v),135(v),170(v)
    28. CR (   1) C   6                  0.99948   -10.26516  89(v),72(v),163(v),171(v)
                                                    139(v),167(v),172(v),90(v)
    29. CR (   1) C   7                  0.99949   -10.24683  80(v),98(v),166(v),173(v)
                                                    143(v),81(v),100(v),170(v)
                                                    175(v)
    30. CR (   1) C   8                  0.99948   -10.26516  89(v),108(v),165(v),168(v)
                                                    147(v),176(v),172(v),90(v)
    31. CR (   1) C   9                  0.99945   -10.26432  98(v),63(v),163(v),160(v)
                                                    171(v),151(v),175(v)
    32. LP (   1) O   2                  0.98484    -0.74161  53(v),34(v),156(v),161(v)
                                                    162(v),157(v),158(v),160(v)
    33. LP (   2) O   2                  0.96923    -0.52491  157(v),158(v),161(v),162(v)
                                                    36(v),55(v)
    34. RY*(   1) C   1                  0.00136     1.00092   
    35. RY*(   2) C   1                  0.00092     0.42114   
    36. RY*(   3) C   1                  0.00081     1.72402   
    37. RY*(   4) C   1                  0.00013     0.76228   
    38. RY*(   5) C   1                  0.00010     1.52077   
    39. RY*(   6) C   1                  0.00002     1.02278   
    40. RY*(   7) C   1                  0.00000     2.00099   
    41. RY*(   8) C   1                  0.00000     1.85296   
    42. RY*(   9) C   1                  0.00000     1.88016   
    43. RY*(   1) O   2                  0.00119     1.13160   
    44. RY*(   2) O   2                  0.00113     1.00083   
    45. RY*(   3) O   2                  0.00016     2.21638   
    46. RY*(   4) O   2                  0.00012     2.54898   
    47. RY*(   5) O   2                  0.00007     1.39865   
    48. RY*(   6) O   2                  0.00004     2.12569   
    49. RY*(   7) O   2                  0.00000     2.47272   
    50. RY*(   8) O   2                  0.00001     2.53822   
    51. RY*(   9) O   2                  0.00000     2.39739   
    52. RY*(   1) C   3                  0.00263     0.65928   
    53. RY*(   2) C   3                  0.00182     0.99137   
    54. RY*(   3) C   3                  0.00095     0.42853   
    55. RY*(   4) C   3                  0.00069     1.98031   
    56. RY*(   5) C   3                  0.00031     1.63390   
    57. RY*(   6) C   3                  0.00026     0.81059   
    58. RY*(   7) C   3                  0.00009     1.65494   
    59. RY*(   8) C   3                  0.00001     1.99422   
    60. RY*(   9) C   3                  0.00002     2.07753   
    61. RY*(   1) C   4                  0.00301     0.97071   
    62. RY*(   2) C   4                  0.00167     0.51072   
    63. RY*(   3) C   4                  0.00151     0.74717   
    64. RY*(   4) C   4                  0.00048     0.56469   
    65. RY*(   5) C   4                  0.00035     1.74045   
    66. RY*(   6) C   4                  0.00018     2.16107   
    67. RY*(   7) C   4                  0.00009     1.89027   
    68. RY*(   8) C   4                  0.00007     1.82577   
    69. RY*(   9) C   4                  0.00002     1.99664   
    70. RY*(   1) C   5                  0.00295     0.96350   
    71. RY*(   2) C   5                  0.00142     0.55774   
    72. RY*(   3) C   5                  0.00062     0.45311   
    73. RY*(   4) C   5                  0.00041     1.70623   
    74. RY*(   5) C   5                  0.00035     0.48409   
    75. RY*(   6) C   5                  0.00007     2.14517   
    76. RY*(   7) C   5                  0.00002     2.16836   
    77. RY*(   8) C   5                  0.00000     1.68224   
    78. RY*(   9) C   5                  0.00001     2.00322   
    79. RY*(   1) C   6                  0.00265     1.01234   
    80. RY*(   2) C   6                  0.00128     0.50098   
    81. RY*(   3) C   6                  0.00045     0.52988   
    82. RY*(   4) C   6                  0.00044     1.22326   
    83. RY*(   5) C   6                  0.00025     0.95987   
    84. RY*(   6) C   6                  0.00007     2.19406   
    85. RY*(   7) C   6                  0.00002     2.02062   
    86. RY*(   8) C   6                  0.00000     1.65505   
    87. RY*(   9) C   6                  0.00000     2.00756   
    88. RY*(   1) C   7                  0.00272     1.00216   
    89. RY*(   2) C   7                  0.00134     0.49186   
    90. RY*(   3) C   7                  0.00045     0.50725   
    91. RY*(   4) C   7                  0.00036     0.58846   
    92. RY*(   5) C   7                  0.00030     1.61348   
    93. RY*(   6) C   7                  0.00007     2.21732   
    94. RY*(   7) C   7                  0.00003     2.06950   
    95. RY*(   8) C   7                  0.00000     1.75848   
    96. RY*(   9) C   7                  0.00000     1.96722   
    97. RY*(   1) C   8                  0.00265     1.01235   
    98. RY*(   2) C   8                  0.00128     0.50098   
    99. RY*(   3) C   8                  0.00049     1.15754   
   100. RY*(   4) C   8                  0.00045     0.53671   
   101. RY*(   5) C   8                  0.00023     1.01777   
   102. RY*(   6) C   8                  0.00007     2.19406   
   103. RY*(   7) C   8                  0.00002     2.02062   
   104. RY*(   8) C   8                  0.00000     1.65472   
   105. RY*(   9) C   8                  0.00000     2.00796   
   106. RY*(   1) C   9                  0.00295     0.96350   
   107. RY*(   2) C   9                  0.00142     0.55798   
   108. RY*(   3) C   9                  0.00062     0.45628   
   109. RY*(   4) C   9                  0.00042     1.59403   
   110. RY*(   5) C   9                  0.00034     0.59287   
   111. RY*(   6) C   9                  0.00007     2.14517   
   112. RY*(   7) C   9                  0.00002     2.16826   
   113. RY*(   8) C   9                  0.00000     1.68074   
   114. RY*(   9) C   9                  0.00001     2.00464   
   115. RY*(   1) H  10                  0.00032     0.25025   
   116. RY*(   2) H  10                  0.00009     1.58615   
   117. RY*(   3) H  10                  0.00005     1.88655   
   118. RY*(   4) H  10                  0.00001     1.81224   
   119. RY*(   1) H  11                  0.00081     0.24990   
   120. RY*(   2) H  11                  0.00011     1.60258   
   121. RY*(   3) H  11                  0.00007     1.73237   
   122. RY*(   4) H  11                  0.00001     1.95955   
   123. RY*(   1) H  12                  0.00081     0.24990   
   124. RY*(   2) H  12                  0.00011     1.60258   
   125. RY*(   3) H  12                  0.00007     1.73237   
   126. RY*(   4) H  12                  0.00001     1.95955   
   127. RY*(   1) H  13                  0.00123     0.22506   
   128. RY*(   2) H  13                  0.00010     1.64026   
   129. RY*(   3) H  13                  0.00005     1.78131   
   130. RY*(   4) H  13                  0.00002     2.02048   
   131. RY*(   1) H  14                  0.00123     0.22506   
   132. RY*(   2) H  14                  0.00010     1.64026   
   133. RY*(   3) H  14                  0.00005     1.78131   
   134. RY*(   4) H  14                  0.00002     2.02048   
   135. RY*(   1) H  15                  0.00083     0.19059   
   136. RY*(   2) H  15                  0.00007     1.48482   
   137. RY*(   3) H  15                  0.00004     2.09483   
   138. RY*(   4) H  15                  0.00003     1.91580   
   139. RY*(   1) H  16                  0.00073     0.19030   
   140. RY*(   2) H  16                  0.00006     1.48298   
   141. RY*(   3) H  16                  0.00004     2.09586   
   142. RY*(   4) H  16                  0.00003     1.89921   
   143. RY*(   1) H  17                  0.00067     0.20533   
   144. RY*(   2) H  17                  0.00006     1.49462   
   145. RY*(   3) H  17                  0.00004     1.81293   
   146. RY*(   4) H  17                  0.00003     2.19410   
   147. RY*(   1) H  18                  0.00073     0.19030   
   148. RY*(   2) H  18                  0.00006     1.48298   
   149. RY*(   3) H  18                  0.00004     2.09586   
   150. RY*(   4) H  18                  0.00003     1.89921   
   151. RY*(   1) H  19                  0.00083     0.19059   
   152. RY*(   2) H  19                  0.00007     1.48482   
   153. RY*(   3) H  19                  0.00004     2.09483   
   154. RY*(   4) H  19                  0.00003     1.91580   
   155. BD*(   1) C   1 - O   2          0.00344     0.14145   
   156. BD*(   1) C   1 - H  10          0.00389     0.31302   
   157. BD*(   1) C   1 - H  11          0.00885     0.27263   
   158. BD*(   1) C   1 - H  12          0.00885     0.27263   
   159. BD*(   1) O   2 - C   3          0.01454     0.11642   
   160. BD*(   1) C   3 - C   4          0.01280     0.24705   
   161. BD*(   1) C   3 - H  13          0.01161     0.25493   
   162. BD*(   1) C   3 - H  14          0.01161     0.25493   
   163. BD*(   1) C   4 - C   5          0.01314     0.38201   
   164. BD*(   2) C   4 - C   5          0.17352    -0.15153  169(v),174(v),159(v),74(g)
                                                    62(g),110(v),73(g)
   165. BD*(   1) C   4 - C   9          0.01314     0.38202   
   166. BD*(   1) C   5 - C   6          0.00726     0.38052   
   167. BD*(   1) C   5 - H  15          0.00688     0.29230   
   168. BD*(   1) C   6 - C   7          0.00818     0.38971   
   169. BD*(   2) C   6 - C   7          0.15342    -0.14807  164(v),174(v),91(g),83(g)
                                                    101(v)
   170. BD*(   1) C   6 - H  16          0.00640     0.30534   
   171. BD*(   1) C   7 - C   8          0.00818     0.38971   
   172. BD*(   1) C   7 - H  17          0.00657     0.31935   
   173. BD*(   1) C   8 - C   9          0.00726     0.38052   
   174. BD*(   2) C   8 - C   9          0.17442    -0.16291  164(v),169(v),99(g),110(g)
                                                    109(g)
   175. BD*(   1) C   8 - H  18          0.00640     0.30534   
   176. BD*(   1) C   9 - H  19          0.00688     0.29230   
       -------------------------------
              Total Lewis   32.27548  ( 97.8045%)
        Valence non-Lewis    0.66725  (  2.0220%)
        Rydberg non-Lewis    0.05728  (  0.1736%)
       -------------------------------
            Total unit  1   33.00000  (100.0000%)
           Charge unit  1    0.00000


 ***************************************************
 *******         Beta  spin orbitals         *******
 ***************************************************


 NATURAL POPULATIONS:  Natural atomic orbital occupancies 
                                                          
   NAO  Atom  No  lang   Type(AO)    Occupancy      Energy
 ----------------------------------------------------------
     1    C    1  S      Cor( 1S)     0.99962     -10.29931
     2    C    1  S      Val( 2S)     0.55053      -0.41569
     3    C    1  S      Ryd( 3S)     0.00083       0.62324
     4    C    1  px     Val( 2p)     0.36198      -0.21474
     5    C    1  px     Ryd( 3p)     0.00189       0.35868
     6    C    1  py     Val( 2p)     0.59291      -0.24846
     7    C    1  py     Ryd( 3p)     0.00019       0.39266
     8    C    1  pz     Val( 2p)     0.61896      -0.25186
     9    C    1  pz     Ryd( 3p)     0.00162       0.46717
    10    C    1  dxy    Ryd( 3d)     0.00050       1.95067
    11    C    1  dxz    Ryd( 3d)     0.00061       2.07954
    12    C    1  dyz    Ryd( 3d)     0.00029       2.15176
    13    C    1  dx2y2  Ryd( 3d)     0.00094       2.12103
    14    C    1  dz2    Ryd( 3d)     0.00044       2.08027

    15    O    2  S      Cor( 1S)     0.99985     -19.16228
    16    O    2  S      Val( 2S)     0.80636      -1.02988
    17    O    2  S      Ryd( 3S)     0.00053       1.29657
    18    O    2  px     Val( 2p)     0.72316      -0.48648
    19    O    2  px     Ryd( 3p)     0.00047       1.23123
    20    O    2  py     Val( 2p)     0.69246      -0.45115
    21    O    2  py     Ryd( 3p)     0.00111       0.98866
    22    O    2  pz     Val( 2p)     0.82713      -0.50317
    23    O    2  pz     Ryd( 3p)     0.00057       0.96328
    24    O    2  dxy    Ryd( 3d)     0.00017       2.55314
    25    O    2  dxz    Ryd( 3d)     0.00063       2.79749
    26    O    2  dyz    Ryd( 3d)     0.00038       2.55229
    27    O    2  dx2y2  Ryd( 3d)     0.00035       2.82408
    28    O    2  dz2    Ryd( 3d)     0.00068       2.75554

    29    C    3  S      Cor( 1S)     0.99951     -10.31255
    30    C    3  S      Val( 2S)     0.50215      -0.39952
    31    C    3  S      Ryd( 3S)     0.00155       0.62659
    32    C    3  px     Val( 2p)     0.48617      -0.25597
    33    C    3  px     Ryd( 3p)     0.00082       0.46915
    34    C    3  py     Val( 2p)     0.60559      -0.27778
    35    C    3  py     Ryd( 3p)     0.00273       0.56410
    36    C    3  pz     Val( 2p)     0.43477      -0.24552
    37    C    3  pz     Ryd( 3p)     0.00166       0.36883
    38    C    3  dxy    Ryd( 3d)     0.00031       1.95967
    39    C    3  dxz    Ryd( 3d)     0.00097       1.97766
    40    C    3  dyz    Ryd( 3d)     0.00062       2.20232
    41    C    3  dx2y2  Ryd( 3d)     0.00053       2.13681
    42    C    3  dz2    Ryd( 3d)     0.00074       1.96185

    43    C    4  S      Cor( 1S)     0.99944     -10.25349
    44    C    4  S      Val( 2S)     0.44001      -0.30965
    45    C    4  S      Ryd( 3S)     0.00084       0.39940
    46    C    4  px     Val( 2p)     0.54200      -0.25818
    47    C    4  px     Ryd( 3p)     0.00286       0.89654
    48    C    4  py     Val( 2p)     0.55001      -0.24682
    49    C    4  py     Ryd( 3p)     0.00166       0.65051
    50    C    4  pz     Val( 2p)     0.53127      -0.29076
    51    C    4  pz     Ryd( 3p)     0.00137       0.48933
    52    C    4  dxy    Ryd( 3d)     0.00043       2.23925
    53    C    4  dxz    Ryd( 3d)     0.00027       1.78742
    54    C    4  dyz    Ryd( 3d)     0.00026       1.76713
    55    C    4  dx2y2  Ryd( 3d)     0.00043       2.20556
    56    C    4  dz2    Ryd( 3d)     0.00020       1.96795

    57    C    5  S      Cor( 1S)     0.99944     -10.26165
    58    C    5  S      Val( 2S)     0.47781      -0.33181
    59    C    5  S      Ryd( 3S)     0.00093       0.40233
    60    C    5  px     Val( 2p)     0.54137      -0.23472
    61    C    5  px     Ryd( 3p)     0.00225       0.61561
    62    C    5  py     Val( 2p)     0.58304      -0.24058
    63    C    5  py     Ryd( 3p)     0.00273       0.74268
    64    C    5  pz     Val( 2p)     0.35080      -0.27119
    65    C    5  pz     Ryd( 3p)     0.00058       0.40152
    66    C    5  dxy    Ryd( 3d)     0.00037       2.27084
    67    C    5  dxz    Ryd( 3d)     0.00021       1.81528
    68    C    5  dyz    Ryd( 3d)     0.00025       1.77122
    69    C    5  dx2y2  Ryd( 3d)     0.00038       2.23895
    70    C    5  dz2    Ryd( 3d)     0.00024       1.99078

    71    C    6  S      Cor( 1S)     0.99947     -10.26227
    72    C    6  S      Val( 2S)     0.48242      -0.33590
    73    C    6  S      Ryd( 3S)     0.00060       0.40617
    74    C    6  px     Val( 2p)     0.52967      -0.22436
    75    C    6  px     Ryd( 3p)     0.00203       0.55793
    76    C    6  py     Val( 2p)     0.58655      -0.23791
    77    C    6  py     Ryd( 3p)     0.00296       0.76004
    78    C    6  pz     Val( 2p)     0.33814      -0.26479
    79    C    6  pz     Ryd( 3p)     0.00031       0.39799
    80    C    6  dxy    Ryd( 3d)     0.00037       2.26989
    81    C    6  dxz    Ryd( 3d)     0.00022       1.81964
    82    C    6  dyz    Ryd( 3d)     0.00027       1.76103
    83    C    6  dx2y2  Ryd( 3d)     0.00041       2.23091
    84    C    6  dz2    Ryd( 3d)     0.00024       1.99276

    85    C    7  S      Cor( 1S)     0.99949     -10.24762
    86    C    7  S      Val( 2S)     0.48596      -0.33431
    87    C    7  S      Ryd( 3S)     0.00063       0.40036
    88    C    7  px     Val( 2p)     0.60366      -0.24356
    89    C    7  px     Ryd( 3p)     0.00303       0.82358
    90    C    7  py     Val( 2p)     0.53117      -0.21951
    91    C    7  py     Ryd( 3p)     0.00207       0.47624
    92    C    7  pz     Val( 2p)     0.51382      -0.28474
    93    C    7  pz     Ryd( 3p)     0.00051       0.41600
    94    C    7  dxy    Ryd( 3d)     0.00038       2.21795
    95    C    7  dxz    Ryd( 3d)     0.00026       1.80686
    96    C    7  dyz    Ryd( 3d)     0.00012       1.78093
    97    C    7  dx2y2  Ryd( 3d)     0.00036       2.30337
    98    C    7  dz2    Ryd( 3d)     0.00020       1.98908

    99    C    8  S      Cor( 1S)     0.99947     -10.26227
   100    C    8  S      Val( 2S)     0.48242      -0.33590
   101    C    8  S      Ryd( 3S)     0.00060       0.40617
   102    C    8  px     Val( 2p)     0.52967      -0.22436
   103    C    8  px     Ryd( 3p)     0.00203       0.55793
   104    C    8  py     Val( 2p)     0.58655      -0.23791
   105    C    8  py     Ryd( 3p)     0.00296       0.76004
   106    C    8  pz     Val( 2p)     0.33815      -0.26479
   107    C    8  pz     Ryd( 3p)     0.00031       0.39799
   108    C    8  dxy    Ryd( 3d)     0.00037       2.26989
   109    C    8  dxz    Ryd( 3d)     0.00022       1.81964
   110    C    8  dyz    Ryd( 3d)     0.00027       1.76103
   111    C    8  dx2y2  Ryd( 3d)     0.00041       2.23091
   112    C    8  dz2    Ryd( 3d)     0.00024       1.99276

   113    C    9  S      Cor( 1S)     0.99944     -10.26165
   114    C    9  S      Val( 2S)     0.47781      -0.33181
   115    C    9  S      Ryd( 3S)     0.00093       0.40233
   116    C    9  px     Val( 2p)     0.54137      -0.23472
   117    C    9  px     Ryd( 3p)     0.00225       0.61561
   118    C    9  py     Val( 2p)     0.58304      -0.24058
   119    C    9  py     Ryd( 3p)     0.00273       0.74268
   120    C    9  pz     Val( 2p)     0.35079      -0.27119
   121    C    9  pz     Ryd( 3p)     0.00058       0.40152
   122    C    9  dxy    Ryd( 3d)     0.00037       2.27084
   123    C    9  dxz    Ryd( 3d)     0.00021       1.81528
   124    C    9  dyz    Ryd( 3d)     0.00025       1.77122
   125    C    9  dx2y2  Ryd( 3d)     0.00038       2.23895
   126    C    9  dz2    Ryd( 3d)     0.00024       1.99078

   127    H   10  S      Val( 1S)     0.38168      -0.06776
   128    H   10  S      Ryd( 2S)     0.00031       0.19034
   129    H   10  px     Ryd( 2p)     0.00009       1.66902
   130    H   10  py     Ryd( 2p)     0.00008       1.58627
   131    H   10  pz     Ryd( 2p)     0.00034       2.09767

   132    H   11  S      Val( 1S)     0.37636      -0.09668
   133    H   11  S      Ryd( 2S)     0.00082       0.21569
   134    H   11  px     Ryd( 2p)     0.00010       1.61029
   135    H   11  py     Ryd( 2p)     0.00030       1.98187
   136    H   11  pz     Ryd( 2p)     0.00015       1.76200

   137    H   12  S      Val( 1S)     0.37636      -0.09668
   138    H   12  S      Ryd( 2S)     0.00082       0.21569
   139    H   12  px     Ryd( 2p)     0.00010       1.61029
   140    H   12  py     Ryd( 2p)     0.00030       1.98187
   141    H   12  pz     Ryd( 2p)     0.00015       1.76200

   142    H   13  S      Val( 1S)     0.37084      -0.10838
   143    H   13  S      Ryd( 2S)     0.00136       0.21939
   144    H   13  px     Ryd( 2p)     0.00009       1.67848
   145    H   13  py     Ryd( 2p)     0.00028       1.98882
   146    H   13  pz     Ryd( 2p)     0.00018       1.80429

   147    H   14  S      Val( 1S)     0.37084      -0.10838
   148    H   14  S      Ryd( 2S)     0.00136       0.21939
   149    H   14  px     Ryd( 2p)     0.00009       1.67848
   150    H   14  py     Ryd( 2p)     0.00028       1.98882
   151    H   14  pz     Ryd( 2p)     0.00018       1.80430

   152    H   15  S      Val( 1S)     0.37631      -0.08943
   153    H   15  S      Ryd( 2S)     0.00083       0.17945
   154    H   15  px     Ryd( 2p)     0.00013       1.89901
   155    H   15  py     Ryd( 2p)     0.00035       2.10745
   156    H   15  pz     Ryd( 2p)     0.00006       1.50992

   157    H   16  S      Val( 1S)     0.37302      -0.07654
   158    H   16  S      Ryd( 2S)     0.00074       0.17624
   159    H   16  px     Ryd( 2p)     0.00014       1.88137
   160    H   16  py     Ryd( 2p)     0.00035       2.11297
   161    H   16  pz     Ryd( 2p)     0.00005       1.50772

   162    H   17  S      Val( 1S)     0.36723      -0.06134
   163    H   17  S      Ryd( 2S)     0.00068       0.18405
   164    H   17  px     Ryd( 2p)     0.00041       2.18423
   165    H   17  py     Ryd( 2p)     0.00004       1.81313
   166    H   17  pz     Ryd( 2p)     0.00008       1.53489

   167    H   18  S      Val( 1S)     0.37302      -0.07654
   168    H   18  S      Ryd( 2S)     0.00074       0.17624
   169    H   18  px     Ryd( 2p)     0.00014       1.88137
   170    H   18  py     Ryd( 2p)     0.00035       2.11297
   171    H   18  pz     Ryd( 2p)     0.00005       1.50772

   172    H   19  S      Val( 1S)     0.37631      -0.08943
   173    H   19  S      Ryd( 2S)     0.00083       0.17945
   174    H   19  px     Ryd( 2p)     0.00013       1.89901
   175    H   19  py     Ryd( 2p)     0.00035       2.10744
   176    H   19  pz     Ryd( 2p)     0.00006       1.50992


 Summary of Natural Population Analysis:                  
                                                          
                                       Natural Population 
                Natural  -----------------------------------------------
    Atom  No    Charge         Core      Valence    Rydberg      Total
 -----------------------------------------------------------------------
      C    1   -0.13131      0.99962     2.12438    0.00731     3.13131
      O    2   -0.05384      0.99985     3.04910    0.00489     4.05384
      C    3   -0.03813      0.99951     2.02869    0.00994     3.03813
      C    4   -0.07106      0.99944     2.06329    0.00832     3.07106
      C    5    0.03960      0.99944     1.95301    0.00795     2.96040
      C    6    0.05634      0.99947     1.93678    0.00741     2.94366
      C    7   -0.14167      0.99949     2.13462    0.00756     3.14167
      C    8    0.05633      0.99947     1.93679    0.00741     2.94367
      C    9    0.03960      0.99944     1.95301    0.00795     2.96040
      H   10    0.11751      0.00000     0.38168    0.00082     0.38249
      H   11    0.12227      0.00000     0.37636    0.00137     0.37773
      H   12    0.12227      0.00000     0.37636    0.00137     0.37773
      H   13    0.12725      0.00000     0.37084    0.00191     0.37275
      H   14    0.12725      0.00000     0.37084    0.00191     0.37275
      H   15    0.12232      0.00000     0.37631    0.00137     0.37768
      H   16    0.12571      0.00000     0.37302    0.00128     0.37429
      H   17    0.13156      0.00000     0.36723    0.00120     0.36844
      H   18    0.12571      0.00000     0.37302    0.00128     0.37429
      H   19    0.12232      0.00000     0.37631    0.00137     0.37768
 =======================================================================
   * Total *    1.00000      8.99574    22.92166    0.08260    32.00000

                                 Natural Population      
 --------------------------------------------------------
   Core                       8.99574 ( 99.9527% of   9)
   Valence                   22.92166 ( 99.6594% of  23)
   Natural Minimal Basis     31.91740 ( 99.7419% of  32)
   Natural Rydberg Basis      0.08260 (  0.2581% of  32)
 --------------------------------------------------------

    Atom  No          Natural Electron Configuration
 ----------------------------------------------------------------------------
      C    1      [core]2S( 0.55)2p( 1.57)
      O    2      [core]2S( 0.81)2p( 2.24)
      C    3      [core]2S( 0.50)2p( 1.53)3p( 0.01)
      C    4      [core]2S( 0.44)2p( 1.62)3p( 0.01)
      C    5      [core]2S( 0.48)2p( 1.48)3p( 0.01)
      C    6      [core]2S( 0.48)2p( 1.45)3p( 0.01)
      C    7      [core]2S( 0.49)2p( 1.65)3p( 0.01)
      C    8      [core]2S( 0.48)2p( 1.45)3p( 0.01)
      C    9      [core]2S( 0.48)2p( 1.48)3p( 0.01)
      H   10            1S( 0.38)
      H   11            1S( 0.38)
      H   12            1S( 0.38)
      H   13            1S( 0.37)
      H   14            1S( 0.37)
      H   15            1S( 0.38)
      H   16            1S( 0.37)
      H   17            1S( 0.37)
      H   18            1S( 0.37)
      H   19            1S( 0.38)


 NATURAL BOND ORBITAL ANALYSIS, beta spin orbitals:

                       Occupancies       Lewis Structure    Low   High
           Occ.    -------------------  -----------------   occ   occ
  Cycle   Thresh.   Lewis   Non-Lewis     CR  BD  3C  LP    (L)   (NL)   Dev
 =============================================================================
   1(1)    0.90    30.44536   1.55464      9  19   0   4     3      0    0.05
   2(2)    0.90    30.44536   1.55464      9  19   0   4     3      0    0.05
   3(1)    0.80    30.16999   1.83001      9  20   0   3     3      0    0.05
   4(2)    0.80    30.16999   1.83001      9  20   0   3     3      0    0.05
   5(1)    0.70    30.53021   1.46979      9  22   0   1     1      0    0.24
   6(2)    0.70    29.97780   2.02220      9  22   0   1     1      0    0.24
   7(3)    0.70    30.15457   1.84543      9  22   0   1     1      0    0.24
   8(4)    0.70    29.97780   2.02220      9  22   0   1     1      0    0.24
   9(5)    0.70    30.15457   1.84543      9  22   0   1     1      0    0.24
  10(6)    0.70    29.97780   2.02220      9  22   0   1     1      0    0.24
  11(7)    0.70    30.15457   1.84543      9  22   0   1     1      0    0.24
  12(8)    0.70    29.97780   2.02220      9  22   0   1     1      0    0.24
  13(9)    0.70    30.15457   1.84543      9  22   0   1     1      0    0.24

    The hybrids on atom  9 are linearly dependent.  An eigenvalue (  0.000061)
    of the hybrid overlap matrix is too small (<0.00010).

    PRJTHR will be raised from  0.200 to 0.250 and the NBO search repeated.

  14(1)    0.60    26.93229   5.06771      9  10   0  13     0      0    0.24
  15(2)    0.60    26.93229   5.06771      9  10   0  13     0      0    0.24

    The hybrids on atom  4 are linearly dependent.  An eigenvalue (  0.000020)
    of the hybrid overlap matrix is too small (<0.00010).

    PRJTHR will be raised from  0.250 to 0.300 and the NBO search repeated.


    The hybrids on atom  4 are linearly dependent.  An eigenvalue (  0.000020)
    of the hybrid overlap matrix is too small (<0.00010).

    PRJTHR will be raised from  0.300 to 0.350 and the NBO search repeated.


    The hybrids on atom  4 are linearly dependent.  An eigenvalue (  0.000020)
    of the hybrid overlap matrix is too small (<0.00010).

    PRJTHR will be raised from  0.350 to 0.400 and the NBO search repeated.

  16(1)    0.50    23.86118   8.13882      9   3   0  20     0      5    0.36
  17(2)    0.50    23.86118   8.13882      9   3   0  20     0      5    0.36
  18(1)    0.70    30.25264   1.74736      9  21   0   2     1      0    0.25
 -----------------------------------------------------------------------------

 Structure accepted: RESONANCE keyword permits strongly delocalized structure

 --------------------------------------------------------
   Core                      8.99575 ( 99.953% of   9)
   Valence Lewis            21.25689 ( 92.421% of  23)
  ==================       ============================
   Total Lewis              30.25264 ( 94.539% of  32)
  -----------------------------------------------------
   Valence non-Lewis         1.67951 (  5.248% of  32)
   Rydberg non-Lewis         0.06785 (  0.212% of  32)
  ==================       ============================
   Total non-Lewis           1.74736 (  5.461% of  32)
 --------------------------------------------------------


       (Occupancy)   Bond orbital/ Coefficients/ Hybrids
 ---------------------------------------------------------------------------------
     1. (0.99504) BD ( 1) C   1 - H  10  
                ( 61.85%)   0.7865* C   1 s( 26.46%)p 2.78( 73.50%)d 0.00(  0.04%)
                                           -0.0001  0.5142  0.0117  0.3534 -0.0114
                                           -0.0000  0.0000 -0.7809  0.0140 -0.0000
                                           -0.0119  0.0000  0.0001  0.0168
                ( 38.15%)   0.6176* H  10 s( 99.91%)p 0.00(  0.09%)
                                            0.9995 -0.0010 -0.0150  0.0000  0.0267
     2. (0.97067) BD ( 1) C   1 - H  11  
                ( 61.71%)   0.7855* C   1 s( 27.06%)p 2.69( 72.90%)d 0.00(  0.04%)
                                            0.0000  0.5200 -0.0129  0.2024  0.0196
                                           -0.7069  0.0046  0.4333 -0.0129 -0.0027
                                            0.0040 -0.0153 -0.0118 -0.0007
                ( 38.29%)   0.6188* H  11 s( 99.91%)p 0.00(  0.09%)
                                            0.9995 -0.0047 -0.0138  0.0248 -0.0121
     3. (0.97067) BD ( 1) C   1 - H  12  
                ( 61.71%)   0.7855* C   1 s( 27.06%)p 2.69( 72.90%)d 0.00(  0.04%)
                                            0.0000  0.5200 -0.0129  0.2024  0.0196
                                            0.7069 -0.0046  0.4333 -0.0129  0.0027
                                            0.0040  0.0153 -0.0118 -0.0007
                ( 38.29%)   0.6188* H  12 s( 99.91%)p 0.00(  0.09%)
                                            0.9995 -0.0047 -0.0138 -0.0248 -0.0121
     4. (0.99230) BD ( 1) O   2 - C   3  
                ( 68.28%)   0.8263* O   2 s( 29.57%)p 2.38( 70.35%)d 0.00(  0.08%)
                                            0.0000  0.5438  0.0026 -0.4360 -0.0069
                                           -0.0919  0.0013  0.7106  0.0006 -0.0008
                                           -0.0120 -0.0019  0.0036  0.0244
                ( 31.72%)   0.5632* C   3 s( 19.99%)p 3.99( 79.70%)d 0.02(  0.31%)
                                            0.0000  0.4462  0.0274  0.4820  0.0089
                                           -0.0000 -0.0000 -0.7500 -0.0464 -0.0000
                                           -0.0432  0.0000  0.0127  0.0327
     5. (0.70027) BD ( 2) O   2 - C   3  
                ( 95.76%)   0.9785* O   2 s( 29.47%)p 2.39( 70.46%)d 0.00(  0.07%)
                                           -0.0005  0.5428  0.0027  0.8336  0.0112
                                            0.0066 -0.0001  0.0974 -0.0126  0.0001
                                            0.0180  0.0001  0.0188 -0.0039
                (  4.24%)   0.2060* C   3 s( 15.26%)p 5.52( 84.24%)d 0.03(  0.51%)
                                           -0.0093 -0.3858  0.0603  0.8561  0.0575
                                            0.0000  0.0000  0.3186  0.0676 -0.0000
                                           -0.0292 -0.0000  0.0198 -0.0619
     6. (0.79869) BD ( 1) O   2 - C   9  
                ( 81.21%)   0.9012* O   2 s(  0.23%)p99.99( 99.72%)d 0.22(  0.05%)
                                            0.0001  0.0481 -0.0026 -0.0466  0.0003
                                            0.9954 -0.0140  0.0633  0.0009  0.0090
                                           -0.0012  0.0206 -0.0004  0.0030
                ( 18.79%)   0.4335* C   9 s(  0.08%)p99.99( 99.90%)d 0.35(  0.03%)
                                           -0.0007  0.0227  0.0162 -0.1995  0.0176
                                            0.0294  0.0055  0.9782 -0.0339 -0.0042
                                           -0.0095  0.0124  0.0002 -0.0031
     7. (0.95864) BD ( 1) C   3 - H  13  
                ( 62.18%)   0.7885* C   3 s( 32.27%)p 2.10( 67.66%)d 0.00(  0.07%)
                                            0.0007  0.5675 -0.0259  0.1088 -0.0135
                                            0.7068 -0.0160  0.4060 -0.0018  0.0085
                                            0.0111  0.0122 -0.0164  0.0077
                ( 37.82%)   0.6150* H  13 s( 99.90%)p 0.00(  0.10%)
                                            0.9995 -0.0066 -0.0059 -0.0238 -0.0194
     8. (0.95864) BD ( 1) C   3 - H  14  
                ( 62.18%)   0.7885* C   3 s( 32.27%)p 2.10( 67.66%)d 0.00(  0.07%)
                                            0.0007  0.5675 -0.0259  0.1088 -0.0135
                                           -0.7068  0.0160  0.4060 -0.0018 -0.0085
                                            0.0111 -0.0122 -0.0164  0.0077
                ( 37.82%)   0.6150* H  14 s( 99.90%)p 0.00(  0.10%)
                                            0.9995 -0.0066 -0.0059  0.0238 -0.0194
     9. (0.98780) BD ( 1) C   4 - C   5  
                ( 51.22%)   0.7157* C   4 s( 30.09%)p 2.32( 69.87%)d 0.00(  0.04%)
                                           -0.0001  0.5486  0.0003 -0.4278  0.0145
                                            0.7067  0.0165 -0.1253  0.0038 -0.0147
                                            0.0029 -0.0044 -0.0086 -0.0099
                ( 48.78%)   0.6984* C   5 s( 35.75%)p 1.80( 64.20%)d 0.00(  0.05%)
                                            0.0001  0.5979  0.0046  0.4143  0.0203
                                           -0.6808  0.0125  0.0791  0.0063 -0.0137
                                            0.0033 -0.0031 -0.0106 -0.0128
    10. (0.77710) BD ( 2) C   4 - C   5  
                ( 63.98%)   0.7999* C   4 s(  0.07%)p99.99( 99.91%)d 0.45(  0.03%)
                                           -0.0000  0.0251 -0.0048 -0.2475  0.0030
                                            0.0024 -0.0007  0.9684 -0.0044 -0.0003
                                           -0.0149  0.0048  0.0031 -0.0064
                ( 36.02%)   0.6002* C   5 s(  0.01%)p 1.00( 99.90%)d 0.00(  0.09%)
                                            0.0001  0.0094  0.0026 -0.2258  0.0013
                                           -0.0160 -0.0009  0.9735  0.0009  0.0067
                                            0.0053 -0.0282 -0.0013  0.0027
    11. (0.98762) BD ( 1) C   4 - C   9  
                ( 51.22%)   0.7157* C   4 s( 30.10%)p 2.32( 69.86%)d 0.00(  0.04%)
                                           -0.0001  0.5486  0.0003 -0.4286  0.0146
                                           -0.7067 -0.0165 -0.1220  0.0038  0.0147
                                            0.0028  0.0044 -0.0086 -0.0099
                ( 48.78%)   0.6985* C   9 s( 35.70%)p 1.80( 64.25%)d 0.00(  0.05%)
                                            0.0001  0.5975  0.0042  0.4203  0.0199
                                            0.6802 -0.0126  0.0513  0.0072  0.0138
                                            0.0036  0.0027 -0.0107 -0.0127
    12. (0.98954) BD ( 1) C   5 - C   6  
                ( 50.49%)   0.7105* C   5 s( 35.29%)p 1.83( 64.65%)d 0.00(  0.06%)
                                            0.0000  0.5938  0.0163 -0.7807 -0.0088
                                            0.0253  0.0399 -0.1864 -0.0028  0.0019
                                            0.0097  0.0006  0.0181 -0.0124
                ( 49.51%)   0.7037* C   6 s( 34.99%)p 1.86( 64.95%)d 0.00(  0.06%)
                                            0.0000  0.5914  0.0119  0.7786  0.0096
                                            0.0220  0.0393  0.2027  0.0024 -0.0022
                                            0.0108 -0.0007  0.0180 -0.0124
    13. (0.98984) BD ( 1) C   5 - H  15  
                ( 62.38%)   0.7898* C   5 s( 28.85%)p 2.47( 71.12%)d 0.00(  0.03%)
                                           -0.0003  0.5370 -0.0124  0.4077 -0.0119
                                            0.7311 -0.0027  0.1015 -0.0034  0.0119
                                            0.0026  0.0029 -0.0078 -0.0102
                ( 37.62%)   0.6133* H  15 s( 99.90%)p 0.00(  0.10%)
                                            0.9995 -0.0018 -0.0152 -0.0283 -0.0032
    14. (0.99007) BD ( 1) C   6 - C   7  
                ( 49.92%)   0.7065* C   6 s( 35.61%)p 1.81( 64.34%)d 0.00(  0.05%)
                                            0.0000  0.5967  0.0083 -0.4087 -0.0371
                                           -0.6821  0.0125 -0.0976 -0.0091  0.0132
                                            0.0027  0.0031 -0.0118 -0.0127
                ( 50.08%)   0.7077* C   7 s( 35.07%)p 1.85( 64.88%)d 0.00(  0.05%)
                                            0.0000  0.5922  0.0085  0.3741 -0.0287
                                            0.7063  0.0292  0.0908 -0.0070  0.0169
                                            0.0032  0.0042 -0.0068 -0.0111
    15. (0.98969) BD ( 1) C   6 - H  16  
                ( 62.68%)   0.7917* C   6 s( 29.30%)p 2.41( 70.67%)d 0.00(  0.03%)
                                           -0.0003  0.5411 -0.0126 -0.4036  0.0036
                                            0.7298 -0.0111 -0.1050  0.0009 -0.0112
                                            0.0024 -0.0027 -0.0081 -0.0102
                ( 37.32%)   0.6109* H  16 s( 99.89%)p 0.00(  0.11%)
                                            0.9995 -0.0015  0.0165 -0.0280  0.0038
    16. (0.99007) BD ( 1) C   7 - C   8  
                ( 50.08%)   0.7077* C   7 s( 35.07%)p 1.85( 64.88%)d 0.00(  0.05%)
                                            0.0000  0.5922  0.0085  0.3739 -0.0287
                                           -0.7063 -0.0292  0.0918 -0.0070 -0.0169
                                            0.0033 -0.0042 -0.0068 -0.0111
                ( 49.92%)   0.7065* C   8 s( 35.61%)p 1.81( 64.34%)d 0.00(  0.05%)
                                            0.0000  0.5967  0.0083 -0.4085 -0.0371
                                            0.6821 -0.0125 -0.0985 -0.0091 -0.0132
                                            0.0027 -0.0031 -0.0118 -0.0127
    17. (0.76262) BD ( 2) C   7 - C   8  
                ( 63.31%)   0.7957* C   7 s(  0.00%)p 1.00( 99.95%)d 0.00(  0.05%)
                                            0.0000 -0.0022 -0.0001 -0.2338  0.0033
                                            0.0007 -0.0000  0.9719 -0.0120  0.0006
                                            0.0203 -0.0028 -0.0051  0.0092
                ( 36.69%)   0.6057* C   8 s(  0.00%)p 1.00( 99.90%)d 0.00(  0.09%)
                                           -0.0001 -0.0035 -0.0008 -0.2337  0.0023
                                            0.0034 -0.0005  0.9718 -0.0078 -0.0071
                                           -0.0035  0.0295  0.0010 -0.0015
    18. (0.98964) BD ( 1) C   7 - H  17  
                ( 63.28%)   0.7955* C   7 s( 29.77%)p 2.36( 70.21%)d 0.00(  0.02%)
                                            0.0003 -0.5454  0.0144  0.8149 -0.0102
                                            0.0000  0.0000  0.1947 -0.0024 -0.0000
                                           -0.0065  0.0000 -0.0122  0.0074
                ( 36.72%)   0.6060* H  17 s( 99.90%)p 0.00(  0.10%)
                                           -0.9995  0.0026 -0.0311 -0.0000 -0.0076
    19. (0.98947) BD ( 1) C   8 - C   9  
                ( 49.51%)   0.7037* C   8 s( 35.00%)p 1.86( 64.94%)d 0.00(  0.06%)
                                            0.0000  0.5915  0.0119  0.7817  0.0095
                                           -0.0220 -0.0393  0.1902  0.0025  0.0023
                                            0.0109  0.0003  0.0180 -0.0124
                ( 50.49%)   0.7105* C   9 s( 35.31%)p 1.83( 64.63%)d 0.00(  0.06%)
                                            0.0000  0.5940  0.0164 -0.7837 -0.0086
                                           -0.0250 -0.0398 -0.1728 -0.0030 -0.0019
                                            0.0097 -0.0003  0.0181 -0.0124
    20. (0.98963) BD ( 1) C   8 - H  18  
                ( 62.68%)   0.7917* C   8 s( 29.29%)p 2.41( 70.68%)d 0.00(  0.03%)
                                            0.0003 -0.5411  0.0126  0.4065 -0.0036
                                            0.7298 -0.0111  0.0932 -0.0008 -0.0111
                                           -0.0024 -0.0031  0.0081  0.0102
                ( 37.32%)   0.6109* H  18 s( 99.89%)p 0.00(  0.11%)
                                           -0.9995  0.0015 -0.0165 -0.0280 -0.0038
    21. (0.98985) BD ( 1) C   9 - H  19  
                ( 62.38%)   0.7898* C   9 s( 28.84%)p 2.47( 71.13%)d 0.00(  0.03%)
                                            0.0003 -0.5369  0.0125 -0.4095  0.0120
                                            0.7312 -0.0026 -0.0933  0.0033  0.0118
                                           -0.0026  0.0031  0.0078  0.0102
                ( 37.62%)   0.6133* H  19 s( 99.90%)p 0.00(  0.10%)
                                           -0.9995  0.0018  0.0152 -0.0283  0.0032
    22. (0.99962) CR ( 1) C   1           s(100.00%)p 0.00(  0.00%)
                                            1.0000  0.0001  0.0000  0.0000 -0.0000
                                            0.0000 -0.0000 -0.0001  0.0000 -0.0000
                                           -0.0000  0.0000  0.0000  0.0000
    23. (0.99985) CR ( 1) O   2           s(100.00%)p 0.00(  0.00%)
                                            1.0000  0.0002  0.0000  0.0005  0.0000
                                           -0.0001  0.0000  0.0001 -0.0000 -0.0000
                                            0.0000 -0.0000  0.0000 -0.0000
    24. (0.99951) CR ( 1) C   3           s( 99.99%)p 0.00(  0.01%)d 0.00(  0.00%)
                                            1.0000 -0.0044  0.0006  0.0078  0.0006
                                            0.0000  0.0000  0.0024  0.0006 -0.0000
                                           -0.0003 -0.0000  0.0002 -0.0006
    25. (0.99944) CR ( 1) C   4           s(100.00%)
                                            1.0000  0.0001 -0.0000 -0.0001  0.0000
                                            0.0000 -0.0000  0.0000  0.0000 -0.0000
                                           -0.0000  0.0000 -0.0000 -0.0000
    26. (0.99944) CR ( 1) C   5           s(100.00%)p 0.00(  0.00%)
                                            1.0000  0.0001 -0.0000  0.0001 -0.0000
                                            0.0003 -0.0000 -0.0001 -0.0000  0.0000
                                           -0.0000  0.0000 -0.0000 -0.0000
    27. (0.99947) CR ( 1) C   6           s(100.00%)p 0.00(  0.00%)
                                            1.0000  0.0001 -0.0000 -0.0001  0.0000
                                            0.0002 -0.0000 -0.0000  0.0000 -0.0000
                                            0.0000 -0.0000 -0.0000 -0.0000
    28. (0.99949) CR ( 1) C   7           s(100.00%)p 0.00(  0.00%)
                                            1.0000  0.0001 -0.0000 -0.0003  0.0000
                                           -0.0000  0.0000 -0.0001  0.0000 -0.0000
                                            0.0000  0.0000  0.0000 -0.0000
    29. (0.99947) CR ( 1) C   8           s(100.00%)p 0.00(  0.00%)
                                            1.0000  0.0001 -0.0000 -0.0002  0.0000
                                           -0.0002  0.0000  0.0001 -0.0000  0.0000
                                           -0.0000  0.0000 -0.0000 -0.0000
    30. (0.99944) CR ( 1) C   9           s(100.00%)p 0.00(  0.00%)
                                            1.0000  0.0001  0.0000 -0.0000  0.0000
                                           -0.0003  0.0000  0.0007 -0.0000 -0.0000
                                           -0.0000  0.0000 -0.0000 -0.0000
    31. (0.30739) LP*( 1) C   1           s( 19.48%)p 4.12( 80.19%)d 0.02(  0.34%)
                                           -0.0000  0.4404  0.0292 -0.8864 -0.0466
                                           -0.0000 -0.0000 -0.1115 -0.0397  0.0000
                                            0.0098  0.0000  0.0499 -0.0280
    32. (0.98437) LP ( 1) O   2           s( 40.71%)p 1.46( 59.25%)d 0.00(  0.04%)
                                            0.0001  0.6380 -0.0049 -0.3343  0.0062
                                           -0.0024  0.0000 -0.6933  0.0041 -0.0000
                                           -0.0141 -0.0000  0.0003 -0.0134
    33. (0.50465) LP ( 1) C   4           s( 39.69%)p 1.52( 60.27%)d 0.00(  0.03%)
                                            0.0000  0.6300 -0.0007  0.7559 -0.0101
                                            0.0000 -0.0000  0.1768  0.0030 -0.0000
                                            0.0065  0.0000  0.0129 -0.0118
    34. (0.32437) LP*( 1) C   6           s(  0.00%)p 1.00( 99.93%)d 0.00(  0.06%)
                                           -0.0000  0.0051  0.0009  0.2484 -0.0022
                                           -0.0057 -0.0011 -0.9683  0.0062 -0.0060
                                           -0.0038  0.0244  0.0011 -0.0018
    35. (0.00140) RY*( 1) C   1           s( 19.78%)p 2.44( 48.19%)d 1.62( 32.03%)
                                           -0.0000  0.0005  0.4448  0.0312 -0.6323
                                            0.0000  0.0000  0.0426  0.2816 -0.0000
                                           -0.5548 -0.0000  0.0930 -0.0619
    36. (0.00091) RY*( 2) C   1           s(  0.29%)p99.99( 97.07%)d 9.03(  2.64%)
                                            0.0000 -0.0252  0.0478  0.0596 -0.4451
                                           -0.0000 -0.0000 -0.0017 -0.8769  0.0000
                                            0.1239 -0.0000  0.0651 -0.0824
    37. (0.00055) RY*( 3) C   1           s(  0.00%)p 1.00(  7.20%)d12.88( 92.80%)
                                           -0.0000 -0.0000  0.0000  0.0000  0.0000
                                           -0.0088 -0.2682  0.0000  0.0000  0.9498
                                           -0.0000  0.1606 -0.0000 -0.0000
    38. (0.00014) RY*( 4) C   1           s(  0.00%)p 1.00( 89.12%)d 0.12( 10.88%)
                                           -0.0000 -0.0000  0.0000  0.0000  0.0000
                                            0.0000  0.9440  0.0000 -0.0000  0.2260
                                            0.0000  0.2403 -0.0000 -0.0000
    39. (0.00009) RY*( 5) C   1           s( 19.08%)p 0.80( 15.18%)d 3.45( 65.73%)
    40. (0.00002) RY*( 6) C   1           s( 42.80%)p 0.59( 25.09%)d 0.75( 32.11%)
    41. (0.00000) RY*( 7) C   1           s(  0.00%)p 1.00(  3.73%)d25.84( 96.27%)
    42. (0.00000) RY*( 8) C   1           s(  7.34%)p 1.41( 10.35%)d11.21( 82.31%)
    43. (0.00000) RY*( 9) C   1           s( 10.65%)p 0.43(  4.58%)d 7.96( 84.77%)
    44. (0.00124) RY*( 1) O   2           s( 36.10%)p 1.44( 51.97%)d 0.33( 11.93%)
                                           -0.0000 -0.0020  0.6008 -0.0010 -0.4986
                                            0.0034  0.0607 -0.0049 -0.5171  0.0061
                                           -0.2416  0.0122  0.1875 -0.1601
    45. (0.00111) RY*( 2) O   2           s(  0.12%)p99.99( 95.09%)d40.71(  4.79%)
                                            0.0000 -0.0001  0.0343 -0.0000 -0.0320
                                           -0.0086 -0.9740 -0.0003 -0.0344 -0.0943
                                           -0.0169 -0.1963  0.0116 -0.0091
    46. (0.00016) RY*( 3) O   2           s(  3.02%)p16.35( 49.30%)d15.81( 47.69%)
                                           -0.0000  0.0081  0.1735 -0.0089 -0.4719
                                            0.0008 -0.0026  0.0038  0.5198  0.0013
                                            0.5953 -0.0012  0.1060 -0.3336
    47. (0.00012) RY*( 4) O   2           s(  0.00%)p 0.00(  0.00%)d 1.00(100.00%)
                                           -0.0000 -0.0000  0.0011  0.0000  0.0020
                                            0.0001 -0.0058 -0.0000 -0.0003  0.9122
                                           -0.0008 -0.4097 -0.0003  0.0007
    48. (0.00007) RY*( 5) O   2           s( 60.21%)p 0.61( 36.45%)d 0.06(  3.34%)
    49. (0.00004) RY*( 6) O   2           s(  0.11%)p99.99( 40.18%)d99.99( 59.71%)
    50. (0.00000) RY*( 7) O   2           s(  0.00%)p 1.00(  4.81%)d19.80( 95.19%)
    51. (0.00001) RY*( 8) O   2           s(  0.20%)p58.92( 11.94%)d99.99( 87.86%)
    52. (0.00000) RY*( 9) O   2           s(  0.27%)p38.13( 10.47%)d99.99( 89.25%)
    53. (0.01282) RY*( 1) C   3           s( 29.65%)p 1.37( 40.57%)d 1.00( 29.78%)
                                           -0.0000  0.0866  0.5376 -0.0999  0.4851
                                           -0.0000  0.0000 -0.0184  0.4001 -0.0000
                                           -0.1488 -0.0000  0.2750 -0.4473
    54. (0.00257) RY*( 2) C   3           s(  0.00%)p 1.00( 96.28%)d 0.04(  3.72%)
                                           -0.0000  0.0000 -0.0000  0.0000 -0.0000
                                            0.0251  0.9809 -0.0000 -0.0000 -0.1902
                                            0.0000 -0.0318  0.0000 -0.0000
    55. (0.00136) RY*( 3) C   3           s( 27.10%)p 2.51( 68.03%)d 0.18(  4.87%)
                                            0.0000 -0.0131  0.5204 -0.0068 -0.1514
                                            0.0000 -0.0000  0.0550 -0.8089 -0.0000
                                           -0.0932 -0.0000  0.1100 -0.1670
    56. (0.00060) RY*( 4) C   3           s(  0.00%)p 1.00(  0.25%)d99.99( 99.75%)
                                            0.0000  0.0000  0.0000  0.0000 -0.0000
                                           -0.0120 -0.0484 -0.0000  0.0000 -0.4039
                                            0.0000  0.9135 -0.0000 -0.0000
    57. (0.00036) RY*( 5) C   3           s(  6.92%)p 2.29( 15.84%)d11.17( 77.24%)
                                            0.0000  0.0136  0.2627  0.0251 -0.3542
                                           -0.0000  0.0000 -0.0430  0.1746  0.0000
                                            0.8220 -0.0000 -0.1441 -0.2757
    58. (0.00033) RY*( 6) C   3           s(  6.36%)p11.10( 70.63%)d 3.62( 23.01%)
                                           -0.0000  0.0060  0.2521 -0.0113 -0.7568
                                           -0.0000 -0.0000  0.0020  0.3653 -0.0000
                                           -0.4780  0.0000  0.0405 -0.0035
    59. (0.00009) RY*( 7) C   3           s( 29.64%)p 0.16(  4.89%)d 2.21( 65.47%)
    60. (0.00001) RY*( 8) C   3           s(  0.55%)p 1.31(  0.72%)d99.99( 98.72%)
    61. (0.00002) RY*( 9) C   3           s(  0.00%)p 1.00(  3.52%)d27.45( 96.48%)
    62. (0.00292) RY*( 1) C   4           s(  4.66%)p19.10( 88.99%)d 1.36(  6.35%)
                                            0.0000  0.0081  0.2157 -0.0241 -0.9426
                                           -0.0000  0.0001 -0.0010  0.0301  0.0000
                                            0.1310 -0.0006  0.2147 -0.0147
    63. (0.00167) RY*( 2) C   4           s( 21.39%)p 3.54( 75.82%)d 0.13(  2.79%)
                                            0.0000  0.0045  0.4625  0.0007  0.0876
                                            0.0000 -0.0007 -0.0044 -0.8663 -0.0002
                                           -0.1165  0.0007  0.1090 -0.0490
    64. (0.00150) RY*( 3) C   4           s(  0.00%)p 1.00( 95.07%)d 0.05(  4.93%)
                                            0.0000  0.0000  0.0002 -0.0001  0.0002
                                           -0.0179  0.9749  0.0006 -0.0008  0.2181
                                            0.0001  0.0422 -0.0000  0.0000
    65. (0.00046) RY*( 4) C   4           s( 71.06%)p 0.30( 20.98%)d 0.11(  7.96%)
                                           -0.0000 -0.0048  0.8430  0.0073  0.1406
                                            0.0001 -0.0004  0.0078  0.4358  0.0010
                                           -0.0274  0.0084 -0.2765 -0.0480
    66. (0.00027) RY*( 5) C   4           s(  0.00%)p 1.00(  1.32%)d74.72( 98.67%)
                                           -0.0000  0.0001  0.0070 -0.0010  0.0019
                                           -0.0153  0.1138  0.0047 -0.0001 -0.3286
                                            0.0135 -0.9373 -0.0095  0.0032
    67. (0.00014) RY*( 6) C   4           s(  0.00%)p 1.00(  3.66%)d26.29( 96.34%)
                                           -0.0000  0.0000  0.0011 -0.0004  0.0001
                                            0.0214 -0.1902  0.0020 -0.0035  0.9186
                                            0.0163 -0.3451 -0.0109  0.0033
    68. (0.00009) RY*( 7) C   4           s(  1.22%)p 7.03(  8.58%)d73.91( 90.20%)
    69. (0.00007) RY*( 8) C   4           s(  1.43%)p 3.84(  5.48%)d65.21( 93.09%)
    70. (0.00002) RY*( 9) C   4           s(  0.28%)p 0.68(  0.19%)d99.99( 99.53%)
    71. (0.00295) RY*( 1) C   5           s(  1.81%)p50.59( 91.79%)d 3.52(  6.39%)
                                            0.0000 -0.0212  0.1330  0.0157  0.6773
                                            0.0275  0.6734  0.0040  0.0688 -0.2085
                                            0.0165 -0.0356  0.1363  0.0180
    72. (0.00144) RY*( 2) C   5           s( 14.55%)p 5.65( 82.26%)d 0.22(  3.19%)
                                            0.0000  0.0161  0.3811 -0.0153  0.6095
                                            0.0090 -0.6588 -0.0033 -0.1294  0.0935
                                           -0.0089  0.0998  0.0994 -0.0569
    73. (0.00073) RY*( 3) C   5           s( 34.14%)p 1.75( 59.82%)d 0.18(  6.04%)
                                           -0.0000 -0.0103  0.5842  0.0174 -0.2762
                                           -0.0009  0.2280  0.0102 -0.6853 -0.0949
                                           -0.1143  0.1710 -0.0582 -0.0750
    74. (0.00040) RY*( 4) C   5           s( 46.92%)p 1.00( 47.14%)d 0.13(  5.94%)
                                            0.0000 -0.0059  0.6850  0.0131 -0.2446
                                            0.0097  0.0034 -0.0044  0.6413 -0.0940
                                            0.0554 -0.2101  0.0046 -0.0575
    75. (0.00024) RY*( 5) C   5           s(  0.47%)p 9.42(  4.42%)d99.99( 95.11%)
                                            0.0000 -0.0005  0.0685  0.0041  0.0295
                                            0.0010 -0.0109 -0.0153 -0.2073  0.0517
                                            0.8137 -0.3506 -0.2121  0.3440
    76. (0.00006) RY*( 6) C   5           s(  0.78%)p 4.96(  3.86%)d99.99( 95.36%)
    77. (0.00002) RY*( 7) C   5           s(  1.14%)p 4.51(  5.16%)d81.87( 93.69%)
    78. (0.00000) RY*( 8) C   5           s(  0.02%)p99.99(  4.46%)d99.99( 95.52%)
    79. (0.00000) RY*( 9) C   5           s(  0.26%)p 4.58(  1.20%)d99.99( 98.54%)
    80. (0.00264) RY*( 1) C   6           s(  0.07%)p99.99( 92.04%)d99.99(  7.89%)
                                           -0.0000  0.0270 -0.0006  0.0198  0.3864
                                           -0.0294 -0.8725  0.0060  0.0924 -0.2379
                                           -0.0207 -0.0616 -0.1289 -0.0376
    81. (0.00128) RY*( 2) C   6           s(  0.20%)p99.99( 98.19%)d 7.82(  1.60%)
                                            0.0000  0.0028  0.0452 -0.0296  0.8738
                                           -0.0178  0.4163 -0.0084  0.2095  0.0359
                                           -0.0166  0.0173 -0.1189 -0.0060
    82. (0.00043) RY*( 3) C   6           s( 92.60%)p 0.01(  0.65%)d 0.07(  6.74%)
                                            0.0000 -0.0058  0.9623 -0.0110 -0.0098
                                            0.0164 -0.0759 -0.0018  0.0162  0.1926
                                            0.0884  0.0518  0.1141 -0.0827
    83. (0.00031) RY*( 4) C   6           s(  0.07%)p99.99( 45.06%)d99.99( 54.87%)
                                           -0.0000 -0.0001  0.0266  0.0013  0.1630
                                            0.0004  0.0060 -0.0067 -0.6511  0.0532
                                           -0.6236 -0.2142  0.1686 -0.2877
    84. (0.00012) RY*( 5) C   6           s(  0.00%)p 1.00( 44.14%)d 1.27( 55.86%)
                                            0.0000 -0.0005  0.0007 -0.0030  0.1512
                                           -0.0004 -0.0013  0.0083 -0.6469 -0.1743
                                            0.4094  0.5741 -0.0675  0.1629
    85. (0.00007) RY*( 6) C   6           s(  0.06%)p28.97(  1.78%)d99.99( 98.16%)
    86. (0.00003) RY*( 7) C   6           s(  7.00%)p 0.84(  5.87%)d12.44( 87.13%)
    87. (0.00000) RY*( 8) C   6           s(  0.01%)p99.99( 10.20%)d99.99( 89.79%)
    88. (0.00000) RY*( 9) C   6           s(  0.07%)p31.28(  2.18%)d99.99( 97.75%)
    89. (0.00265) RY*( 1) C   7           s(  0.38%)p99.99( 92.28%)d19.24(  7.34%)
                                           -0.0000  0.0275  0.0553  0.0327  0.9316
                                            0.0000 -0.0000  0.0076  0.2321  0.0001
                                            0.0763 -0.0004  0.2592 -0.0191
    90. (0.00132) RY*( 2) C   7           s(  0.00%)p 1.00( 98.70%)d 0.01(  1.30%)
                                           -0.0000  0.0000  0.0000 -0.0000  0.0000
                                           -0.0382  0.9928  0.0000 -0.0000 -0.1121
                                           -0.0000 -0.0203  0.0000 -0.0000
    91. (0.00045) RY*( 3) C   7           s( 93.70%)p 0.00(  0.05%)d 0.07(  6.25%)
                                            0.0000 -0.0040  0.9680 -0.0211  0.0065
                                           -0.0000 -0.0000 -0.0049 -0.0033 -0.0001
                                           -0.0152  0.0006 -0.2268 -0.1039
    92. (0.00025) RY*( 4) C   7           s(  0.00%)p 1.00( 91.72%)d 0.09(  8.28%)
                                            0.0000 -0.0000  0.0049 -0.0015 -0.2307
                                            0.0000  0.0001  0.0051  0.9295  0.0045
                                            0.2522 -0.0226 -0.0699  0.1175
    93. (0.00010) RY*( 5) C   7           s(  0.00%)p 1.00(  0.05%)d99.99( 99.95%)
                                            0.0000 -0.0000  0.0005  0.0007  0.0050
                                            0.0011  0.0020 -0.0029 -0.0215  0.1948
                                           -0.0058 -0.9806  0.0014 -0.0028
    94. (0.00007) RY*( 6) C   7           s(  0.00%)p 1.00(  1.36%)d72.67( 98.64%)
    95. (0.00003) RY*( 7) C   7           s(  5.95%)p 0.91(  5.44%)d14.89( 88.61%)
    96. (0.00000) RY*( 8) C   7           s(  0.01%)p99.99(  6.82%)d99.99( 93.17%)
    97. (0.00000) RY*( 9) C   7           s(  0.04%)p99.99(  3.67%)d99.99( 96.29%)
    98. (0.00264) RY*( 1) C   8           s(  0.07%)p99.99( 92.04%)d99.99(  7.89%)
                                           -0.0000  0.0270 -0.0007  0.0200  0.3863
                                            0.0294  0.8726  0.0050  0.0921  0.2378
                                           -0.0217  0.0623 -0.1286 -0.0381
    99. (0.00128) RY*( 2) C   8           s(  0.21%)p99.99( 98.18%)d 7.84(  1.61%)
                                            0.0000  0.0028  0.0452 -0.0298  0.8737
                                            0.0178 -0.4160 -0.0075  0.2101 -0.0355
                                           -0.0144 -0.0187 -0.1194 -0.0050
   100. (0.00043) RY*( 3) C   8           s( 92.55%)p 0.01(  0.67%)d 0.07(  6.78%)
                                            0.0000 -0.0058  0.9620 -0.0111 -0.0111
                                           -0.0164  0.0761 -0.0013  0.0206 -0.1916
                                            0.0953 -0.0553  0.1123 -0.0796
   101. (0.00033) RY*( 4) C   8           s(  0.13%)p99.99( 38.38%)d99.99( 61.49%)
                                            0.0000 -0.0001  0.0358  0.0034  0.1530
                                           -0.0005 -0.0077 -0.0156 -0.6001 -0.0676
                                           -0.6515  0.2560  0.1750 -0.2996
   102. (0.00013) RY*( 5) C   8           s(  0.00%)p 1.00( 50.84%)d 0.97( 49.16%)
                                            0.0000 -0.0006  0.0007 -0.0041  0.1618
                                            0.0003  0.0022  0.0128 -0.6943  0.1687
                                            0.3608 -0.5567 -0.0574  0.1407
   103. (0.00007) RY*( 6) C   8           s(  0.06%)p28.82(  1.77%)d99.99( 98.17%)
   104. (0.00003) RY*( 7) C   8           s(  7.00%)p 0.84(  5.87%)d12.44( 87.13%)
   105. (0.00000) RY*( 8) C   8           s(  0.01%)p99.99( 10.02%)d99.99( 89.96%)
   106. (0.00000) RY*( 9) C   8           s(  0.07%)p34.64(  2.36%)d99.99( 97.57%)
   107. (0.00295) RY*( 1) C   9           s(  1.88%)p48.89( 91.77%)d 3.38(  6.35%)
                                            0.0000 -0.0212  0.1354  0.0172  0.6803
                                           -0.0276 -0.6710 -0.0030  0.0608  0.2084
                                            0.0171  0.0337  0.1352  0.0185
   108. (0.00152) RY*( 2) C   9           s( 16.38%)p 4.88( 79.90%)d 0.23(  3.72%)
                                            0.0000  0.0148  0.4045 -0.0075  0.5774
                                           -0.0084  0.6226 -0.0309 -0.2773 -0.0826
                                           -0.0306 -0.1402  0.0796 -0.0588
   109. (0.00086) RY*( 3) C   9           s( 12.47%)p 6.43( 80.15%)d 0.59(  7.37%)
                                           -0.0000 -0.0112  0.3530  0.0225 -0.3116
                                            0.0039 -0.3172 -0.0191 -0.7765  0.0946
                                           -0.1272 -0.1961 -0.0897 -0.0459
   110. (0.00045) RY*( 4) C   9           s( 66.93%)p 0.42( 28.43%)d 0.07(  4.65%)
                                            0.0000 -0.0075  0.8180  0.0140 -0.2720
                                           -0.0094 -0.0286  0.0092  0.4573  0.0989
                                            0.0512  0.1697  0.0059 -0.0722
   111. (0.00022) RY*( 5) C   9           s(  0.24%)p20.40(  4.94%)d99.99( 94.82%)
                                            0.0000 -0.0003  0.0492  0.0018  0.0306
                                           -0.0004  0.0100 -0.0043 -0.2198 -0.0598
                                            0.8161  0.3475 -0.1998  0.3433
   112. (0.00006) RY*( 6) C   9           s(  0.69%)p 5.43(  3.76%)d99.99( 95.55%)
   113. (0.00002) RY*( 7) C   9           s(  1.20%)p 4.44(  5.34%)d77.81( 93.46%)
   114. (0.00000) RY*( 8) C   9           s(  0.02%)p99.99(  4.58%)d99.99( 95.41%)
   115. (0.00000) RY*( 9) C   9           s(  0.26%)p 4.65(  1.23%)d99.99( 98.51%)
   116. (0.00031) RY*( 1) H  10           s( 98.22%)p 0.02(  1.78%)
                                            0.0049  0.9910  0.0367 -0.0000 -0.1283
   117. (0.00008) RY*( 2) H  10           s(  0.00%)p 1.00(100.00%)
   118. (0.00005) RY*( 3) H  10           s(  1.34%)p73.85( 98.66%)
   119. (0.00001) RY*( 4) H  10           s(  0.54%)p99.99( 99.46%)
   120. (0.00084) RY*( 1) H  11           s( 98.21%)p 0.02(  1.79%)
                                            0.0069  0.9910  0.0826  0.0067  0.1051
   121. (0.00010) RY*( 2) H  11           s(  0.83%)p99.99( 99.17%)
                                            0.0047  0.0913 -0.0172 -0.5786 -0.8103
   122. (0.00007) RY*( 3) H  11           s(  0.02%)p99.99( 99.98%)
   123. (0.00001) RY*( 4) H  11           s(  1.03%)p96.24( 98.97%)
   124. (0.00084) RY*( 1) H  12           s( 98.21%)p 0.02(  1.79%)
                                            0.0069  0.9910  0.0826 -0.0067  0.1051
   125. (0.00010) RY*( 2) H  12           s(  0.83%)p99.99( 99.17%)
                                            0.0047  0.0913 -0.0172  0.5786 -0.8103
   126. (0.00007) RY*( 3) H  12           s(  0.02%)p99.99( 99.98%)
   127. (0.00001) RY*( 4) H  12           s(  1.03%)p96.24( 98.97%)
   128. (0.00138) RY*( 1) H  13           s( 99.81%)p 0.00(  0.19%)
                                            0.0073  0.9990  0.0107 -0.0082  0.0418
   129. (0.00010) RY*( 2) H  13           s(  0.11%)p99.99( 99.89%)
                                            0.0030  0.0324 -0.5508  0.6653 -0.5030
   130. (0.00006) RY*( 3) H  13           s(  0.02%)p99.99( 99.98%)
   131. (0.00002) RY*( 4) H  13           s(  0.17%)p99.99( 99.83%)
   132. (0.00138) RY*( 1) H  14           s( 99.81%)p 0.00(  0.19%)
                                            0.0073  0.9990  0.0107  0.0082  0.0418
   133. (0.00010) RY*( 2) H  14           s(  0.11%)p99.99( 99.89%)
                                            0.0030  0.0324 -0.5508 -0.6653 -0.5030
   134. (0.00006) RY*( 3) H  14           s(  0.02%)p99.99( 99.98%)
   135. (0.00002) RY*( 4) H  14           s(  0.17%)p99.99( 99.83%)
   136. (0.00084) RY*( 1) H  15           s( 99.65%)p 0.00(  0.35%)
                                            0.0034  0.9983  0.0466  0.0347 -0.0092
   137. (0.00005) RY*( 2) H  15           s(  0.00%)p 1.00(100.00%)
   138. (0.00004) RY*( 3) H  15           s(  0.20%)p99.99( 99.80%)
   139. (0.00004) RY*( 4) H  15           s(  0.25%)p99.99( 99.75%)
   140. (0.00075) RY*( 1) H  16           s( 99.63%)p 0.00(  0.37%)
                                            0.0035  0.9982 -0.0305  0.0515 -0.0082
   141. (0.00004) RY*( 2) H  16           s(  0.12%)p99.99( 99.88%)
   142. (0.00004) RY*( 3) H  16           s(  0.34%)p99.99( 99.66%)
   143. (0.00004) RY*( 4) H  16           s(  0.01%)p 1.00( 99.99%)
   144. (0.00068) RY*( 1) H  17           s( 99.65%)p 0.00(  0.35%)
                                            0.0045  0.9982 -0.0575 -0.0000 -0.0139
   145. (0.00006) RY*( 2) H  17           s(  0.00%)p 1.00(100.00%)
   146. (0.00004) RY*( 3) H  17           s(  0.00%)p 1.00(100.00%)
   147. (0.00003) RY*( 4) H  17           s(  0.45%)p99.99( 99.55%)
   148. (0.00075) RY*( 1) H  18           s( 99.63%)p 0.00(  0.37%)
                                            0.0035  0.9982 -0.0305 -0.0515 -0.0082
   149. (0.00004) RY*( 2) H  18           s(  0.12%)p99.99( 99.88%)
   150. (0.00004) RY*( 3) H  18           s(  0.34%)p99.99( 99.66%)
   151. (0.00004) RY*( 4) H  18           s(  0.01%)p 1.00( 99.99%)
   152. (0.00084) RY*( 1) H  19           s( 99.65%)p 0.00(  0.35%)
                                            0.0034  0.9983  0.0466 -0.0347 -0.0092
   153. (0.00005) RY*( 2) H  19           s(  0.00%)p 1.00(100.00%)
   154. (0.00004) RY*( 3) H  19           s(  0.20%)p99.99( 99.80%)
   155. (0.00004) RY*( 4) H  19           s(  0.25%)p99.99( 99.75%)
   156. (0.00401) BD*( 1) C   1 - H  10  
                ( 38.15%)   0.6176* C   1 s( 26.46%)p 2.78( 73.50%)d 0.00(  0.04%)
                                            0.0001 -0.5142 -0.0117 -0.3534  0.0114
                                            0.0000 -0.0000  0.7809 -0.0140  0.0000
                                            0.0119 -0.0000 -0.0001 -0.0168
                ( 61.85%)  -0.7865* H  10 s( 99.91%)p 0.00(  0.09%)
                                           -0.9995  0.0010  0.0150 -0.0000 -0.0267
   157. (0.00813) BD*( 1) C   1 - H  11  
                ( 38.29%)   0.6188* C   1 s( 27.06%)p 2.69( 72.90%)d 0.00(  0.04%)
                                           -0.0000 -0.5200  0.0129 -0.2024 -0.0196
                                            0.7069 -0.0046 -0.4333  0.0129  0.0027
                                           -0.0040  0.0153  0.0118  0.0007
                ( 61.71%)  -0.7855* H  11 s( 99.91%)p 0.00(  0.09%)
                                           -0.9995  0.0047  0.0138 -0.0248  0.0121
   158. (0.00813) BD*( 1) C   1 - H  12  
                ( 38.29%)   0.6188* C   1 s( 27.06%)p 2.69( 72.90%)d 0.00(  0.04%)
                                           -0.0000 -0.5200  0.0129 -0.2024 -0.0196
                                           -0.7069  0.0046 -0.4333  0.0129 -0.0027
                                           -0.0040 -0.0153  0.0118  0.0007
                ( 61.71%)  -0.7855* H  12 s( 99.91%)p 0.00(  0.09%)
                                           -0.9995  0.0047  0.0138  0.0248  0.0121
   159. (0.01726) BD*( 1) O   2 - C   3  
                ( 31.72%)   0.5632* O   2 s( 29.57%)p 2.38( 70.35%)d 0.00(  0.08%)
                                           -0.0000 -0.5438 -0.0026  0.4360  0.0069
                                            0.0919 -0.0013 -0.7106 -0.0006  0.0008
                                            0.0120  0.0019 -0.0036 -0.0244
                ( 68.28%)  -0.8263* C   3 s( 19.99%)p 3.99( 79.70%)d 0.02(  0.31%)
                                           -0.0000 -0.4462 -0.0274 -0.4820 -0.0089
                                            0.0000  0.0000  0.7500  0.0464  0.0000
                                            0.0432 -0.0000 -0.0127 -0.0327
   160. (0.48214) BD*( 2) O   2 - C   3  
                (  4.24%)   0.2060* O   2 s( 29.47%)p 2.39( 70.46%)d 0.00(  0.07%)
                                            0.0005 -0.5428 -0.0027 -0.8336 -0.0112
                                           -0.0066  0.0001 -0.0974  0.0126 -0.0001
                                           -0.0180 -0.0001 -0.0188  0.0039
                ( 95.76%)  -0.9785* C   3 s( 15.26%)p 5.52( 84.24%)d 0.03(  0.51%)
                                            0.0093  0.3858 -0.0603 -0.8561 -0.0575
                                           -0.0000 -0.0000 -0.3186 -0.0676  0.0000
                                            0.0292  0.0000 -0.0198  0.0619
   161. (0.23523) BD*( 1) O   2 - C   9  
                ( 18.79%)   0.4335* O   2 s(  0.23%)p99.99( 99.72%)d 0.22(  0.05%)
                                           -0.0001 -0.0481  0.0026  0.0466 -0.0003
                                           -0.9954  0.0140 -0.0633 -0.0009 -0.0090
                                            0.0012 -0.0206  0.0004 -0.0030
                ( 81.21%)  -0.9012* C   9 s(  0.08%)p99.99( 99.90%)d 0.35(  0.03%)
                                            0.0007 -0.0227 -0.0162  0.1995 -0.0176
                                           -0.0294 -0.0055 -0.9782  0.0339  0.0042
                                            0.0095 -0.0124 -0.0002  0.0031
   162. (0.01384) BD*( 1) C   3 - H  13  
                ( 37.82%)   0.6150* C   3 s( 32.27%)p 2.10( 67.66%)d 0.00(  0.07%)
                                           -0.0007 -0.5675  0.0259 -0.1088  0.0135
                                           -0.7068  0.0160 -0.4060  0.0018 -0.0085
                                           -0.0111 -0.0122  0.0164 -0.0077
                ( 62.18%)  -0.7885* H  13 s( 99.90%)p 0.00(  0.10%)
                                           -0.9995  0.0066  0.0059  0.0238  0.0194
   163. (0.01384) BD*( 1) C   3 - H  14  
                ( 37.82%)   0.6150* C   3 s( 32.27%)p 2.10( 67.66%)d 0.00(  0.07%)
                                           -0.0007 -0.5675  0.0259 -0.1088  0.0135
                                            0.7068 -0.0160 -0.4060  0.0018  0.0085
                                           -0.0111  0.0122  0.0164 -0.0077
                ( 62.18%)  -0.7885* H  14 s( 99.90%)p 0.00(  0.10%)
                                           -0.9995  0.0066  0.0059 -0.0238  0.0194
   164. (0.01638) BD*( 1) C   4 - C   5  
                ( 48.78%)   0.6984* C   4 s( 30.09%)p 2.32( 69.87%)d 0.00(  0.04%)
                                            0.0001 -0.5486 -0.0003  0.4278 -0.0145
                                           -0.7067 -0.0165  0.1253 -0.0038  0.0147
                                           -0.0029  0.0044  0.0086  0.0099
                ( 51.22%)  -0.7157* C   5 s( 35.75%)p 1.80( 64.20%)d 0.00(  0.05%)
                                           -0.0001 -0.5979 -0.0046 -0.4143 -0.0203
                                            0.6808 -0.0125 -0.0791 -0.0063  0.0137
                                           -0.0033  0.0031  0.0106  0.0128
   165. (0.09629) BD*( 2) C   4 - C   5  
                ( 36.02%)   0.6002* C   4 s(  0.07%)p99.99( 99.91%)d 0.45(  0.03%)
                                            0.0000 -0.0251  0.0048  0.2475 -0.0030
                                           -0.0024  0.0007 -0.9684  0.0044  0.0003
                                            0.0149 -0.0048 -0.0031  0.0064
                ( 63.98%)  -0.7999* C   5 s(  0.01%)p 1.00( 99.90%)d 0.00(  0.09%)
                                           -0.0001 -0.0094 -0.0026  0.2258 -0.0013
                                            0.0160  0.0009 -0.9735 -0.0009 -0.0067
                                           -0.0053  0.0282  0.0013 -0.0027
   166. (0.01674) BD*( 1) C   4 - C   9  
                ( 48.78%)   0.6985* C   4 s( 30.10%)p 2.32( 69.86%)d 0.00(  0.04%)
                                            0.0001 -0.5486 -0.0003  0.4286 -0.0146
                                            0.7067  0.0165  0.1220 -0.0038 -0.0147
                                           -0.0028 -0.0044  0.0086  0.0099
                ( 51.22%)  -0.7157* C   9 s( 35.70%)p 1.80( 64.25%)d 0.00(  0.05%)
                                           -0.0001 -0.5975 -0.0042 -0.4203 -0.0199
                                           -0.6802  0.0126 -0.0513 -0.0072 -0.0138
                                           -0.0036 -0.0027  0.0107  0.0127
   167. (0.00752) BD*( 1) C   5 - C   6  
                ( 49.51%)   0.7037* C   5 s( 35.29%)p 1.83( 64.65%)d 0.00(  0.06%)
                                           -0.0000 -0.5938 -0.0163  0.7807  0.0088
                                           -0.0253 -0.0399  0.1864  0.0028 -0.0019
                                           -0.0097 -0.0006 -0.0181  0.0124
                ( 50.49%)  -0.7105* C   6 s( 34.99%)p 1.86( 64.95%)d 0.00(  0.06%)
                                           -0.0000 -0.5914 -0.0119 -0.7786 -0.0096
                                           -0.0220 -0.0393 -0.2027 -0.0024  0.0022
                                           -0.0108  0.0007 -0.0180  0.0124
   168. (0.00697) BD*( 1) C   5 - H  15  
                ( 37.62%)   0.6133* C   5 s( 28.85%)p 2.47( 71.12%)d 0.00(  0.03%)
                                            0.0003 -0.5370  0.0124 -0.4077  0.0119
                                           -0.7311  0.0027 -0.1015  0.0034 -0.0119
                                           -0.0026 -0.0029  0.0078  0.0102
                ( 62.38%)  -0.7898* H  15 s( 99.90%)p 0.00(  0.10%)
                                           -0.9995  0.0018  0.0152  0.0283  0.0032
   169. (0.00828) BD*( 1) C   6 - C   7  
                ( 50.08%)   0.7077* C   6 s( 35.61%)p 1.81( 64.34%)d 0.00(  0.05%)
                                            0.0000  0.5967  0.0083 -0.4087 -0.0371
                                           -0.6821  0.0125 -0.0976 -0.0091  0.0132
                                            0.0027  0.0031 -0.0118 -0.0127
                ( 49.92%)  -0.7065* C   7 s( 35.07%)p 1.85( 64.88%)d 0.00(  0.05%)
                                            0.0000  0.5922  0.0085  0.3741 -0.0287
                                            0.7063  0.0292  0.0908 -0.0070  0.0169
                                            0.0032  0.0042 -0.0068 -0.0111
   170. (0.00652) BD*( 1) C   6 - H  16  
                ( 37.32%)   0.6109* C   6 s( 29.30%)p 2.41( 70.67%)d 0.00(  0.03%)
                                            0.0003 -0.5411  0.0126  0.4036 -0.0036
                                           -0.7298  0.0111  0.1050 -0.0009  0.0112
                                           -0.0024  0.0027  0.0081  0.0102
                ( 62.68%)  -0.7917* H  16 s( 99.89%)p 0.00(  0.11%)
                                           -0.9995  0.0015 -0.0165  0.0280 -0.0038
   171. (0.00828) BD*( 1) C   7 - C   8  
                ( 49.92%)   0.7065* C   7 s( 35.07%)p 1.85( 64.88%)d 0.00(  0.05%)
                                           -0.0000 -0.5922 -0.0085 -0.3739  0.0287
                                            0.7063  0.0292 -0.0918  0.0070  0.0169
                                           -0.0033  0.0042  0.0068  0.0111
                ( 50.08%)  -0.7077* C   8 s( 35.61%)p 1.81( 64.34%)d 0.00(  0.05%)
                                           -0.0000 -0.5967 -0.0083  0.4085  0.0371
                                           -0.6821  0.0125  0.0985  0.0091  0.0132
                                           -0.0027  0.0031  0.0118  0.0127
   172. (0.07056) BD*( 2) C   7 - C   8  
                ( 36.69%)   0.6057* C   7 s(  0.00%)p 1.00( 99.95%)d 0.00(  0.05%)
                                           -0.0000  0.0022  0.0001  0.2338 -0.0033
                                           -0.0007  0.0000 -0.9719  0.0120 -0.0006
                                           -0.0203  0.0028  0.0051 -0.0092
                ( 63.31%)  -0.7957* C   8 s(  0.00%)p 1.00( 99.90%)d 0.00(  0.09%)
                                            0.0001  0.0035  0.0008  0.2337 -0.0023
                                           -0.0034  0.0005 -0.9718  0.0078  0.0071
                                            0.0035 -0.0295 -0.0010  0.0015
   173. (0.00663) BD*( 1) C   7 - H  17  
                ( 36.72%)   0.6060* C   7 s( 29.77%)p 2.36( 70.21%)d 0.00(  0.02%)
                                           -0.0003  0.5454 -0.0144 -0.8149  0.0102
                                           -0.0000 -0.0000 -0.1947  0.0024  0.0000
                                            0.0065 -0.0000  0.0122 -0.0074
                ( 63.28%)  -0.7955* H  17 s( 99.90%)p 0.00(  0.10%)
                                            0.9995 -0.0026  0.0311  0.0000  0.0076
   174. (0.00749) BD*( 1) C   8 - C   9  
                ( 50.49%)   0.7105* C   8 s( 35.00%)p 1.86( 64.94%)d 0.00(  0.06%)
                                            0.0000  0.5915  0.0119  0.7817  0.0095
                                           -0.0220 -0.0393  0.1902  0.0025  0.0023
                                            0.0109  0.0003  0.0180 -0.0124
                ( 49.51%)  -0.7037* C   9 s( 35.31%)p 1.83( 64.63%)d 0.00(  0.06%)
                                            0.0000  0.5940  0.0164 -0.7837 -0.0086
                                           -0.0250 -0.0398 -0.1728 -0.0030 -0.0019
                                            0.0097 -0.0003  0.0181 -0.0124
   175. (0.00653) BD*( 1) C   8 - H  18  
                ( 37.32%)   0.6109* C   8 s( 29.29%)p 2.41( 70.68%)d 0.00(  0.03%)
                                           -0.0003  0.5411 -0.0126 -0.4065  0.0036
                                           -0.7298  0.0111 -0.0932  0.0008  0.0111
                                            0.0024  0.0031 -0.0081 -0.0102
                ( 62.68%)  -0.7917* H  18 s( 99.89%)p 0.00(  0.11%)
                                            0.9995 -0.0015  0.0165  0.0280  0.0038
   176. (0.00697) BD*( 1) C   9 - H  19  
                ( 37.62%)   0.6133* C   9 s( 28.84%)p 2.47( 71.13%)d 0.00(  0.03%)
                                           -0.0003  0.5369 -0.0125  0.4095 -0.0120
                                           -0.7312  0.0026  0.0933 -0.0033 -0.0118
                                            0.0026 -0.0031 -0.0078 -0.0102
                ( 62.38%)  -0.7898* H  19 s( 99.90%)p 0.00(  0.10%)
                                            0.9995 -0.0018 -0.0152  0.0283 -0.0032


 NHO Directionality and "Bond Bending" (deviations from line of nuclear centers)

         [Thresholds for printing:  angular deviation  >  1.0 degree]
                                    hybrid p-character > 25.0%
                                    orbital occupancy  >  0.10e

                                Line of Centers        Hybrid 1              Hybrid 2
                                ---------------  -------------------   ------------------
                NBO               Theta   Phi    Theta   Phi    Dev    Theta   Phi    Dev
 ========================================================================================
     1. BD (   1) C   1 - H  10   154.2    0.0   156.0    0.0   1.8      --     --    --
     2. BD (   1) C   1 - H  11    59.8  291.0    60.3  287.5   3.0      --     --    --
     3. BD (   1) C   1 - H  12    59.8   69.0    60.3   72.5   3.0      --     --    --
     4. BD (   1) O   2 - C   3    31.0  180.0    32.4  191.6   6.2      --     --    --
     5. BD (   2) O   2 - C   3    31.0  180.0    84.3    0.4 115.3    112.9  180.0  98.1
     6. BD (   1) O   2 - C   9    76.9  202.6    86.3   92.7 108.5     11.1  169.1 112.3
     7. BD (   1) C   3 - H  13    56.9   73.6    59.9   82.1   7.9      --     --    --
     8. BD (   1) C   3 - H  14    56.9  286.4    59.9  277.9   7.9      --     --    --
     9. BD (   1) C   4 - C   5    97.1  119.8    98.3  119.7   1.2     83.9  303.0   3.4
    10. BD (   2) C   4 - C   5    97.1  119.8    14.2  179.6  89.8     13.0  184.3  88.6
    11. BD (   1) C   4 - C   9    97.1  240.2     --     --    --      85.8   56.6   4.6
    12. BD (   1) C   5 - C   6   103.7  179.9   103.4  175.3   4.5     75.5    4.4   4.5
    14. BD (   1) C   6 - C   7    96.8  240.6    97.6  236.3   4.3     84.1   64.8   4.3
    16. BD (   1) C   7 - C   8    83.2  299.4    84.0  295.1   4.3     97.6  123.6   4.3
    17. BD (   2) C   7 - C   8    83.2  299.4   166.5  359.8  90.1    166.5  359.3  90.0
    19. BD (   1) C   8 - C   9    76.3    0.1    76.3  355.6   4.4    102.5  184.7   4.6
    31. LP*(   1) C   1             --     --     99.2  180.0   --       --     --    --
    32. LP (   1) O   2             --     --    154.5  180.4   --       --     --    --
    33. LP (   1) C   4             --     --     76.4    0.0   --       --     --    --
    34. LP*(   1) C   6             --     --    165.6  358.4   --       --     --    --
   160. BD*(   2) O   2 - C   3    31.0  180.0    84.3    0.4 115.3    112.9  180.0  98.1
   161. BD*(   1) O   2 - C   9    76.9  202.6    86.3   92.7 108.5     11.1  169.1 112.3

 The molecular units found in the alpha and beta manifolds are inequivalent.
 For labelling purposes, the molecular units of the beta system will be used.


 Second Order Perturbation Theory Analysis of Fock Matrix in NBO Basis

     Threshold for printing:   0.25 kcal/mol
    (Intermolecular threshold: 0.03 kcal/mol)
                                                                              E(2)  E(j)-E(i) F(i,j)
         Donor NBO (i)                     Acceptor NBO (j)                 kcal/mol   a.u.    a.u. 
 ===================================================================================================

 within unit  1
   1. BD (   1) C   1 - H  10        / 31. LP*(   1) C   1                    2.82    0.45    0.054
   2. BD (   1) C   1 - H  11        / 31. LP*(   1) C   1                    2.73    0.46    0.052
   3. BD (   1) C   1 - H  12        / 31. LP*(   1) C   1                    2.73    0.46    0.052
  22. CR (   1) C   1                / 31. LP*(   1) C   1                    3.99   10.09    0.304
  22. CR (   1) C   1                /116. RY*(   1) H  10                    0.41   10.55    0.083
  22. CR (   1) C   1                /120. RY*(   1) H  11                    0.36   10.55    0.078
  22. CR (   1) C   1                /124. RY*(   1) H  12                    0.36   10.55    0.078
  31. LP*(   1) C   1                / 35. RY*(   1) C   1                    1.44    1.21    0.095
  31. LP*(   1) C   1                / 36. RY*(   2) C   1                    2.21    0.64    0.085
  31. LP*(   1) C   1                / 39. RY*(   5) C   1                    0.57    1.74    0.071
  31. LP*(   1) C   1                / 40. RY*(   6) C   1                    1.87    1.24    0.109
  31. LP*(   1) C   1                / 42. RY*(   8) C   1                    1.09    2.05    0.108

 from unit  1 to unit  2
   1. BD (   1) C   1 - H  10        / 44. RY*(   1) O   2                    0.27    1.79    0.028
   1. BD (   1) C   1 - H  10        / 46. RY*(   3) O   2                    0.10    2.89    0.022
   1. BD (   1) C   1 - H  10        / 53. RY*(   1) C   3                    0.07    1.66    0.014
   1. BD (   1) C   1 - H  10        /159. BD*(   1) O   2 - C   3            1.75    0.78    0.047
   1. BD (   1) C   1 - H  10        /160. BD*(   2) O   2 - C   3            0.73    0.43    0.031
   2. BD (   1) C   1 - H  11        / 45. RY*(   2) O   2                    0.22    1.69    0.025
   2. BD (   1) C   1 - H  11        / 46. RY*(   3) O   2                    0.03    2.89    0.012
   2. BD (   1) C   1 - H  11        / 47. RY*(   4) O   2                    0.06    3.24    0.018
   2. BD (   1) C   1 - H  11        / 53. RY*(   1) C   3                    0.03    1.67    0.010
   2. BD (   1) C   1 - H  11        / 54. RY*(   2) C   3                    0.03    1.30    0.008
   2. BD (   1) C   1 - H  11        /159. BD*(   1) O   2 - C   3            0.19    0.79    0.015
   2. BD (   1) C   1 - H  11        /161. BD*(   1) O   2 - C   9            0.86    0.36    0.025
   2. BD (   1) C   1 - H  11        /163. BD*(   1) C   3 - H  14            0.04    0.93    0.008
   3. BD (   1) C   1 - H  12        / 45. RY*(   2) O   2                    0.24    1.69    0.026
   3. BD (   1) C   1 - H  12        / 46. RY*(   3) O   2                    0.03    2.89    0.012
   3. BD (   1) C   1 - H  12        / 47. RY*(   4) O   2                    0.06    3.24    0.018
   3. BD (   1) C   1 - H  12        / 53. RY*(   1) C   3                    0.03    1.67    0.010
   3. BD (   1) C   1 - H  12        / 54. RY*(   2) C   3                    0.03    1.30    0.008
   3. BD (   1) C   1 - H  12        /159. BD*(   1) O   2 - C   3            0.35    0.79    0.021
   3. BD (   1) C   1 - H  12        /161. BD*(   1) O   2 - C   9            0.83    0.36    0.025
   3. BD (   1) C   1 - H  12        /162. BD*(   1) C   3 - H  13            0.04    0.93    0.008
  22. CR (   1) C   1                / 49. RY*(   6) O   2                    0.10   12.42    0.044
  22. CR (   1) C   1                /159. BD*(   1) O   2 - C   3            0.63   10.42    0.103
  22. CR (   1) C   1                /160. BD*(   2) O   2 - C   3            0.07   10.07    0.047
  31. LP*(   1) C   1                / 44. RY*(   1) O   2                    0.45    1.34    0.056
  31. LP*(   1) C   1                / 48. RY*(   5) O   2                    0.97    1.63    0.091
  31. LP*(   1) C   1                / 49. RY*(   6) O   2                    1.30    2.33    0.125
  31. LP*(   1) C   1                / 51. RY*(   8) O   2                    0.13    2.76    0.043
  31. LP*(   1) C   1                / 53. RY*(   1) C   3                    0.07    1.21    0.021
  31. LP*(   1) C   1                / 59. RY*(   7) C   3                    0.04    1.74    0.020
  31. LP*(   1) C   1                / 62. RY*(   1) C   4                    0.06    1.18    0.019
  31. LP*(   1) C   1                / 63. RY*(   2) C   4                    0.35    0.73    0.036
  31. LP*(   1) C   1                / 65. RY*(   4) C   4                    0.04    0.79    0.013
  31. LP*(   1) C   1                /159. BD*(   1) O   2 - C   3            1.72    0.33    0.053
  31. LP*(   1) C   1                /162. BD*(   1) C   3 - H  13            0.10    0.47    0.015
  31. LP*(   1) C   1                /163. BD*(   1) C   3 - H  14            0.10    0.47    0.015
  31. LP*(   1) C   1                /165. BD*(   2) C   4 - C   5            0.10    0.07    0.005

 from unit  2 to unit  1
   4. BD (   1) O   2 - C   3        / 31. LP*(   1) C   1                   11.38    0.79    0.143
   4. BD (   1) O   2 - C   3        / 35. RY*(   1) C   1                    0.07    2.00    0.015
   4. BD (   1) O   2 - C   3        / 36. RY*(   2) C   1                    0.81    1.43    0.043
   4. BD (   1) O   2 - C   3        / 39. RY*(   5) C   1                    0.08    2.53    0.019
   4. BD (   1) O   2 - C   3        /156. BD*(   1) C   1 - H  10            0.59    1.32    0.035
   4. BD (   1) O   2 - C   3        /157. BD*(   1) C   1 - H  11            0.07    1.28    0.012
   5. BD (   2) O   2 - C   3        / 31. LP*(   1) C   1                  376.49    0.44    0.518
   5. BD (   2) O   2 - C   3        / 35. RY*(   1) C   1                    0.77    1.65    0.054
   5. BD (   2) O   2 - C   3        / 36. RY*(   2) C   1                    0.47    1.08    0.034
   5. BD (   2) O   2 - C   3        / 39. RY*(   5) C   1                    0.33    2.18    0.040
   5. BD (   2) O   2 - C   3        / 40. RY*(   6) C   1                    1.21    1.68    0.068
   5. BD (   2) O   2 - C   3        / 42. RY*(   8) C   1                    0.78    2.49    0.067
   5. BD (   2) O   2 - C   3        / 43. RY*(   9) C   1                    0.11    2.54    0.025
   5. BD (   2) O   2 - C   3        /119. RY*(   4) H  10                    0.03    2.47    0.014
   5. BD (   2) O   2 - C   3        /122. RY*(   3) H  11                    0.03    2.37    0.013
   5. BD (   2) O   2 - C   3        /126. RY*(   3) H  12                    0.03    2.37    0.013
   5. BD (   2) O   2 - C   3        /156. BD*(   1) C   1 - H  10            0.05    0.97    0.011
   6. BD (   1) O   2 - C   9        / 31. LP*(   1) C   1                    0.05    0.22    0.005
   6. BD (   1) O   2 - C   9        / 37. RY*(   3) C   1                    0.49    2.32    0.048
   6. BD (   1) O   2 - C   9        /117. RY*(   2) H  10                    0.03    2.02    0.010
   6. BD (   1) O   2 - C   9        /120. RY*(   1) H  11                    0.05    0.68    0.008
   6. BD (   1) O   2 - C   9        /124. RY*(   1) H  12                    0.05    0.68    0.008
   6. BD (   1) O   2 - C   9        /157. BD*(   1) C   1 - H  11            2.10    0.71    0.054
   6. BD (   1) O   2 - C   9        /158. BD*(   1) C   1 - H  12            2.37    0.71    0.057
   7. BD (   1) C   3 - H  13        / 31. LP*(   1) C   1                    0.53    0.47    0.023
   7. BD (   1) C   3 - H  13        /156. BD*(   1) C   1 - H  10            0.06    1.00    0.010
   8. BD (   1) C   3 - H  14        / 31. LP*(   1) C   1                    0.53    0.47    0.023
   8. BD (   1) C   3 - H  14        /156. BD*(   1) C   1 - H  10            0.06    1.00    0.010
  10. BD (   2) C   4 - C   5        / 31. LP*(   1) C   1                    0.07    0.21    0.005
  23. CR (   1) O   2                / 31. LP*(   1) C   1                    7.65   18.95    0.577
  23. CR (   1) O   2                / 35. RY*(   1) C   1                    0.42   20.16    0.116
  23. CR (   1) O   2                / 36. RY*(   2) C   1                    0.49   19.59    0.124
  23. CR (   1) O   2                / 39. RY*(   5) C   1                    0.18   20.69    0.076
  23. CR (   1) O   2                / 40. RY*(   6) C   1                    0.03   20.19    0.031
  24. CR (   1) C   3                / 31. LP*(   1) C   1                    0.26   10.10    0.078
  32. LP (   1) O   2                / 31. LP*(   1) C   1                   13.62    0.52    0.126
  32. LP (   1) O   2                / 35. RY*(   1) C   1                    0.94    1.73    0.051
  32. LP (   1) O   2                / 36. RY*(   2) C   1                    0.15    1.15    0.017
  32. LP (   1) O   2                / 39. RY*(   5) C   1                    0.05    2.26    0.014
  32. LP (   1) O   2                /116. RY*(   1) H  10                    0.06    0.98    0.010
  32. LP (   1) O   2                /156. BD*(   1) C   1 - H  10            0.97    1.04    0.040
  32. LP (   1) O   2                /157. BD*(   1) C   1 - H  11            0.52    1.01    0.029
  32. LP (   1) O   2                /158. BD*(   1) C   1 - H  12            0.53    1.01    0.029
  33. LP (   1) C   4                / 31. LP*(   1) C   1                    4.28    0.09    0.028
  33. LP (   1) C   4                / 35. RY*(   1) C   1                    0.06    1.30    0.016
  33. LP (   1) C   4                / 39. RY*(   5) C   1                    0.04    1.83    0.015
  33. LP (   1) C   4                /156. BD*(   1) C   1 - H  10            0.24    0.61    0.021
 160. BD*(   2) O   2 - C   3        / 31. LP*(   1) C   1                  356.99    0.02    0.113
 160. BD*(   2) O   2 - C   3        / 36. RY*(   2) C   1                    0.37    0.65    0.028
 160. BD*(   2) O   2 - C   3        / 40. RY*(   6) C   1                    0.22    1.25    0.031
 160. BD*(   2) O   2 - C   3        / 42. RY*(   8) C   1                    0.04    2.06    0.017
 160. BD*(   2) O   2 - C   3        /156. BD*(   1) C   1 - H  10            0.45    0.54    0.028
 161. BD*(   1) O   2 - C   9        / 37. RY*(   3) C   1                    0.04    2.19    0.023
 161. BD*(   1) O   2 - C   9        /157. BD*(   1) C   1 - H  11            0.18    0.58    0.026
 161. BD*(   1) O   2 - C   9        /158. BD*(   1) C   1 - H  12            0.19    0.58    0.027

 within unit  2
   4. BD (   1) O   2 - C   3        / 63. RY*(   2) C   4                    0.43    1.52    0.032
   4. BD (   1) O   2 - C   3        /160. BD*(   2) O   2 - C   3            3.42    0.78    0.090
   4. BD (   1) O   2 - C   3        /165. BD*(   2) C   4 - C   5            0.80    0.86    0.035
   5. BD (   2) O   2 - C   3        / 48. RY*(   5) O   2                    0.75    2.08    0.060
   5. BD (   2) O   2 - C   3        / 49. RY*(   6) O   2                    1.26    2.77    0.089
   5. BD (   2) O   2 - C   3        /160. BD*(   2) O   2 - C   3            0.45    0.43    0.019
   6. BD (   1) O   2 - C   9        / 56. RY*(   4) C   3                    0.44    2.47    0.047
   6. BD (   1) O   2 - C   9        /101. RY*(   4) C   8                    0.31    1.65    0.032
   6. BD (   1) O   2 - C   9        /159. BD*(   1) O   2 - C   3            0.77    0.55    0.029
   6. BD (   1) O   2 - C   9        /160. BD*(   2) O   2 - C   3            0.26    0.20    0.011
   6. BD (   1) O   2 - C   9        /161. BD*(   1) O   2 - C   9           18.21    0.13    0.062
   6. BD (   1) O   2 - C   9        /162. BD*(   1) C   3 - H  13            2.36    0.69    0.056
   6. BD (   1) O   2 - C   9        /163. BD*(   1) C   3 - H  14            2.57    0.69    0.059
   6. BD (   1) O   2 - C   9        /165. BD*(   2) C   4 - C   5            4.37    0.29    0.047
   6. BD (   1) O   2 - C   9        /172. BD*(   2) C   7 - C   8            4.70    0.29    0.050
   7. BD (   1) C   3 - H  13        / 45. RY*(   2) O   2                    0.29    1.71    0.029
   7. BD (   1) C   3 - H  13        / 53. RY*(   1) C   3                    0.50    1.69    0.037
   7. BD (   1) C   3 - H  13        /161. BD*(   1) O   2 - C   9            1.10    0.38    0.029
   7. BD (   1) C   3 - H  13        /166. BD*(   1) C   4 - C   9            2.87    1.06    0.071
   8. BD (   1) C   3 - H  14        / 45. RY*(   2) O   2                    0.29    1.71    0.028
   8. BD (   1) C   3 - H  14        / 53. RY*(   1) C   3                    0.50    1.69    0.037
   8. BD (   1) C   3 - H  14        /161. BD*(   1) O   2 - C   9            0.70    0.38    0.023
   8. BD (   1) C   3 - H  14        /164. BD*(   1) C   4 - C   5            2.87    1.07    0.071
   8. BD (   1) C   3 - H  14        /165. BD*(   2) C   4 - C   5            0.33    0.54    0.017
   9. BD (   1) C   4 - C   5        / 54. RY*(   2) C   3                    0.57    1.49    0.037
   9. BD (   1) C   4 - C   5        / 80. RY*(   1) C   6                    0.61    1.88    0.043
   9. BD (   1) C   4 - C   5        / 81. RY*(   2) C   6                    0.57    1.36    0.036
   9. BD (   1) C   4 - C   5        /107. RY*(   1) C   9                    0.43    1.82    0.035
   9. BD (   1) C   4 - C   5        /160. BD*(   2) O   2 - C   3            4.19    0.64    0.089
   9. BD (   1) C   4 - C   5        /166. BD*(   1) C   4 - C   9            1.97    1.24    0.063
   9. BD (   1) C   4 - C   5        /167. BD*(   1) C   5 - C   6            1.18    1.25    0.049
   9. BD (   1) C   4 - C   5        /168. BD*(   1) C   5 - H  15            0.68    1.16    0.036
   9. BD (   1) C   4 - C   5        /170. BD*(   1) C   6 - H  16            1.09    1.17    0.045
   9. BD (   1) C   4 - C   5        /176. BD*(   1) C   9 - H  19            1.25    1.16    0.048
  10. BD (   2) C   4 - C   5        / 34. LP*(   1) C   6                   18.46    0.16    0.072
  10. BD (   2) C   4 - C   5        / 83. RY*(   4) C   6                    0.46    1.55    0.038
  10. BD (   2) C   4 - C   5        /108. RY*(   2) C   9                    0.34    0.98    0.026
  10. BD (   2) C   4 - C   5        /109. RY*(   3) C   9                    0.79    0.96    0.039
  10. BD (   2) C   4 - C   5        /110. RY*(   4) C   9                    0.37    0.90    0.026
  10. BD (   2) C   4 - C   5        /159. BD*(   1) O   2 - C   3            3.82    0.54    0.065
  10. BD (   2) C   4 - C   5        /160. BD*(   2) O   2 - C   3            0.37    0.20    0.013
  10. BD (   2) C   4 - C   5        /161. BD*(   1) O   2 - C   9           50.46    0.12    0.100
  10. BD (   2) C   4 - C   5        /163. BD*(   1) C   3 - H  14            0.46    0.68    0.025
  10. BD (   2) C   4 - C   5        /165. BD*(   2) C   4 - C   5            1.79    0.28    0.030
  11. BD (   1) C   4 - C   9        / 54. RY*(   2) C   3                    0.57    1.49    0.037
  11. BD (   1) C   4 - C   9        / 71. RY*(   1) C   5                    0.43    1.82    0.035
  11. BD (   1) C   4 - C   9        / 98. RY*(   1) C   8                    0.61    1.88    0.043
  11. BD (   1) C   4 - C   9        / 99. RY*(   2) C   8                    0.57    1.36    0.036
  11. BD (   1) C   4 - C   9        /160. BD*(   2) O   2 - C   3            4.18    0.63    0.089
  11. BD (   1) C   4 - C   9        /164. BD*(   1) C   4 - C   5            1.97    1.24    0.063
  11. BD (   1) C   4 - C   9        /168. BD*(   1) C   5 - H  15            1.25    1.16    0.048
  11. BD (   1) C   4 - C   9        /174. BD*(   1) C   8 - C   9            1.18    1.25    0.049
  11. BD (   1) C   4 - C   9        /175. BD*(   1) C   8 - H  18            1.09    1.17    0.045
  11. BD (   1) C   4 - C   9        /176. BD*(   1) C   9 - H  19            0.68    1.16    0.036
  12. BD (   1) C   5 - C   6        / 62. RY*(   1) C   4                    0.60    1.84    0.042
  12. BD (   1) C   5 - C   6        / 64. RY*(   3) C   4                    0.65    1.63    0.041
  12. BD (   1) C   5 - C   6        / 89. RY*(   1) C   7                    0.47    1.88    0.037
  12. BD (   1) C   5 - C   6        / 90. RY*(   2) C   7                    0.64    1.37    0.038
  12. BD (   1) C   5 - C   6        /160. BD*(   2) O   2 - C   3            0.27    0.65    0.023
  12. BD (   1) C   5 - C   6        /164. BD*(   1) C   4 - C   5            1.60    1.25    0.057
  12. BD (   1) C   5 - C   6        /168. BD*(   1) C   5 - H  15            0.58    1.17    0.033
  12. BD (   1) C   5 - C   6        /169. BD*(   1) C   6 - C   7            1.16    1.27    0.049
  12. BD (   1) C   5 - C   6        /170. BD*(   1) C   6 - H  16            0.52    1.18    0.031
  12. BD (   1) C   5 - C   6        /173. BD*(   1) C   7 - H  17            1.18    1.19    0.047
  13. BD (   1) C   5 - H  15        / 62. RY*(   1) C   4                    0.45    1.66    0.035
  13. BD (   1) C   5 - H  15        / 80. RY*(   1) C   6                    0.34    1.70    0.031
  13. BD (   1) C   5 - H  15        /164. BD*(   1) C   4 - C   5            0.46    1.07    0.028
  13. BD (   1) C   5 - H  15        /166. BD*(   1) C   4 - C   9            2.35    1.07    0.063
  13. BD (   1) C   5 - H  15        /167. BD*(   1) C   5 - C   6            0.35    1.08    0.024
  13. BD (   1) C   5 - H  15        /169. BD*(   1) C   6 - C   7            1.79    1.08    0.056
  14. BD (   1) C   6 - C   7        / 71. RY*(   1) C   5                    0.26    1.83    0.028
  14. BD (   1) C   6 - C   7        / 72. RY*(   2) C   5                    0.75    1.43    0.042
  14. BD (   1) C   6 - C   7        / 98. RY*(   1) C   8                    0.37    1.88    0.034
  14. BD (   1) C   6 - C   7        / 99. RY*(   2) C   8                    0.70    1.37    0.039
  14. BD (   1) C   6 - C   7        /167. BD*(   1) C   5 - C   6            1.17    1.26    0.048
  14. BD (   1) C   6 - C   7        /168. BD*(   1) C   5 - H  15            1.25    1.16    0.048
  14. BD (   1) C   6 - C   7        /170. BD*(   1) C   6 - H  16            0.60    1.17    0.034
  14. BD (   1) C   6 - C   7        /171. BD*(   1) C   7 - C   8            1.18    1.26    0.049
  14. BD (   1) C   6 - C   7        /173. BD*(   1) C   7 - H  17            0.63    1.18    0.035
  14. BD (   1) C   6 - C   7        /175. BD*(   1) C   8 - H  18            1.16    1.17    0.047
  15. BD (   1) C   6 - H  16        / 71. RY*(   1) C   5                    0.30    1.65    0.028
  15. BD (   1) C   6 - H  16        / 89. RY*(   1) C   7                    0.34    1.69    0.030
  15. BD (   1) C   6 - H  16        /164. BD*(   1) C   4 - C   5            1.96    1.07    0.058
  15. BD (   1) C   6 - H  16        /167. BD*(   1) C   5 - C   6            0.31    1.07    0.023
  15. BD (   1) C   6 - H  16        /169. BD*(   1) C   6 - C   7            0.40    1.08    0.026
  15. BD (   1) C   6 - H  16        /171. BD*(   1) C   7 - C   8            1.95    1.08    0.058
  16. BD (   1) C   7 - C   8        / 80. RY*(   1) C   6                    0.37    1.88    0.034
  16. BD (   1) C   7 - C   8        / 81. RY*(   2) C   6                    0.70    1.37    0.039
  16. BD (   1) C   7 - C   8        /107. RY*(   1) C   9                    0.26    1.82    0.027
  16. BD (   1) C   7 - C   8        /108. RY*(   2) C   9                    0.66    1.42    0.039
  16. BD (   1) C   7 - C   8        /169. BD*(   1) C   6 - C   7            1.18    1.26    0.049
  16. BD (   1) C   7 - C   8        /170. BD*(   1) C   6 - H  16            1.16    1.17    0.047
  16. BD (   1) C   7 - C   8        /173. BD*(   1) C   7 - H  17            0.63    1.18    0.035
  16. BD (   1) C   7 - C   8        /174. BD*(   1) C   8 - C   9            1.17    1.26    0.048
  16. BD (   1) C   7 - C   8        /175. BD*(   1) C   8 - H  18            0.60    1.17    0.034
  16. BD (   1) C   7 - C   8        /176. BD*(   1) C   9 - H  19            1.25    1.16    0.048
  17. BD (   2) C   7 - C   8        / 34. LP*(   1) C   6                   46.11    0.15    0.111
  17. BD (   2) C   7 - C   8        / 84. RY*(   5) C   6                    0.97    1.55    0.056
  17. BD (   2) C   7 - C   8        / 92. RY*(   4) C   7                    0.30    0.90    0.024
  17. BD (   2) C   7 - C   8        /161. BD*(   1) O   2 - C   9           21.56    0.12    0.064
  17. BD (   2) C   7 - C   8        /172. BD*(   2) C   7 - C   8            1.43    0.28    0.028
  18. BD (   1) C   7 - H  17        / 80. RY*(   1) C   6                    0.33    1.69    0.030
  18. BD (   1) C   7 - H  17        / 98. RY*(   1) C   8                    0.33    1.69    0.030
  18. BD (   1) C   7 - H  17        /167. BD*(   1) C   5 - C   6            1.87    1.06    0.056
  18. BD (   1) C   7 - H  17        /169. BD*(   1) C   6 - C   7            0.41    1.07    0.027
  18. BD (   1) C   7 - H  17        /171. BD*(   1) C   7 - C   8            0.41    1.07    0.027
  18. BD (   1) C   7 - H  17        /174. BD*(   1) C   8 - C   9            1.87    1.06    0.056
  19. BD (   1) C   8 - C   9        / 62. RY*(   1) C   4                    0.60    1.84    0.042
  19. BD (   1) C   8 - C   9        / 64. RY*(   3) C   4                    0.65    1.63    0.041
  19. BD (   1) C   8 - C   9        / 89. RY*(   1) C   7                    0.47    1.88    0.037
  19. BD (   1) C   8 - C   9        / 90. RY*(   2) C   7                    0.64    1.37    0.038
  19. BD (   1) C   8 - C   9        /160. BD*(   2) O   2 - C   3            0.28    0.65    0.023
  19. BD (   1) C   8 - C   9        /166. BD*(   1) C   4 - C   9            1.61    1.25    0.057
  19. BD (   1) C   8 - C   9        /171. BD*(   1) C   7 - C   8            1.16    1.27    0.049
  19. BD (   1) C   8 - C   9        /173. BD*(   1) C   7 - H  17            1.18    1.19    0.047
  19. BD (   1) C   8 - C   9        /175. BD*(   1) C   8 - H  18            0.52    1.18    0.031
  19. BD (   1) C   8 - C   9        /176. BD*(   1) C   9 - H  19            0.58    1.17    0.033
  20. BD (   1) C   8 - H  18        / 89. RY*(   1) C   7                    0.34    1.69    0.030
  20. BD (   1) C   8 - H  18        /107. RY*(   1) C   9                    0.30    1.64    0.028
  20. BD (   1) C   8 - H  18        /166. BD*(   1) C   4 - C   9            1.95    1.06    0.058
  20. BD (   1) C   8 - H  18        /169. BD*(   1) C   6 - C   7            1.95    1.08    0.058
  20. BD (   1) C   8 - H  18        /171. BD*(   1) C   7 - C   8            0.40    1.08    0.026
  20. BD (   1) C   8 - H  18        /174. BD*(   1) C   8 - C   9            0.31    1.07    0.023
  21. BD (   1) C   9 - H  19        / 62. RY*(   1) C   4                    0.45    1.66    0.035
  21. BD (   1) C   9 - H  19        / 98. RY*(   1) C   8                    0.34    1.70    0.031
  21. BD (   1) C   9 - H  19        /164. BD*(   1) C   4 - C   5            2.35    1.07    0.063
  21. BD (   1) C   9 - H  19        /166. BD*(   1) C   4 - C   9            0.46    1.07    0.028
  21. BD (   1) C   9 - H  19        /171. BD*(   1) C   7 - C   8            1.79    1.08    0.056
  21. BD (   1) C   9 - H  19        /174. BD*(   1) C   8 - C   9            0.35    1.08    0.024
  23. CR (   1) O   2                / 55. RY*(   3) C   3                    0.76   19.61    0.154
  23. CR (   1) O   2                /160. BD*(   2) O   2 - C   3            0.72   18.93    0.205
  24. CR (   1) C   3                / 62. RY*(   1) C   4                    0.31   11.28    0.074
  24. CR (   1) C   3                /128. RY*(   1) H  13                    0.34   10.53    0.076
  24. CR (   1) C   3                /132. RY*(   1) H  14                    0.34   10.53    0.076
  24. CR (   1) C   3                /159. BD*(   1) O   2 - C   3            0.45   10.43    0.087
  24. CR (   1) C   3                /160. BD*(   2) O   2 - C   3            3.39   10.08    0.324
  24. CR (   1) C   3                /164. BD*(   1) C   4 - C   5            0.62   10.69    0.104
  24. CR (   1) C   3                /166. BD*(   1) C   4 - C   9            0.62   10.69    0.104
  25. CR (   1) C   4                / 53. RY*(   1) C   3                    0.33   11.26    0.078
  25. CR (   1) C   4                / 58. RY*(   6) C   3                    0.28   11.07    0.070
  25. CR (   1) C   4                / 72. RY*(   2) C   5                    0.84   10.82    0.120
  25. CR (   1) C   4                /108. RY*(   2) C   9                    0.75   10.81    0.114
  25. CR (   1) C   4                /160. BD*(   2) O   2 - C   3            4.95   10.03    0.390
  25. CR (   1) C   4                /164. BD*(   1) C   4 - C   5            0.36   10.64    0.078
  25. CR (   1) C   4                /166. BD*(   1) C   4 - C   9            0.35   10.63    0.078
  25. CR (   1) C   4                /167. BD*(   1) C   5 - C   6            0.42   10.64    0.085
  25. CR (   1) C   4                /168. BD*(   1) C   5 - H  15            0.28   10.55    0.069
  25. CR (   1) C   4                /174. BD*(   1) C   8 - C   9            0.42   10.64    0.084
  25. CR (   1) C   4                /176. BD*(   1) C   9 - H  19            0.28   10.55    0.069
  26. CR (   1) C   5                / 64. RY*(   3) C   4                    0.73   11.02    0.113
  26. CR (   1) C   5                / 81. RY*(   2) C   6                    0.77   10.76    0.115
  26. CR (   1) C   5                /136. RY*(   1) H  15                    0.39   10.46    0.080
  26. CR (   1) C   5                /166. BD*(   1) C   4 - C   9            0.50   10.64    0.093
  26. CR (   1) C   5                /169. BD*(   1) C   6 - C   7            0.42   10.65    0.084
  26. CR (   1) C   5                /170. BD*(   1) C   6 - H  16            0.27   10.57    0.067
  27. CR (   1) C   6                / 73. RY*(   3) C   5                    0.49   10.77    0.092
  27. CR (   1) C   6                / 90. RY*(   2) C   7                    0.75   10.76    0.114
  27. CR (   1) C   6                / 91. RY*(   3) C   7                    0.26   10.77    0.066
  27. CR (   1) C   6                /140. RY*(   1) H  16                    0.40   10.46    0.082
  27. CR (   1) C   6                /164. BD*(   1) C   4 - C   5            0.49   10.64    0.091
  27. CR (   1) C   6                /168. BD*(   1) C   5 - H  15            0.30   10.56    0.072
  27. CR (   1) C   6                /171. BD*(   1) C   7 - C   8            0.44   10.66    0.087
  27. CR (   1) C   6                /173. BD*(   1) C   7 - H  17            0.30   10.58    0.071
  28. CR (   1) C   7                / 81. RY*(   2) C   6                    0.61   10.75    0.102
  28. CR (   1) C   7                / 82. RY*(   3) C   6                    0.30   10.78    0.071
  28. CR (   1) C   7                / 99. RY*(   2) C   8                    0.61   10.75    0.102
  28. CR (   1) C   7                /100. RY*(   3) C   8                    0.30   10.78    0.071
  28. CR (   1) C   7                /144. RY*(   1) H  17                    0.41   10.45    0.082
  28. CR (   1) C   7                /167. BD*(   1) C   5 - C   6            0.44   10.64    0.087
  28. CR (   1) C   7                /170. BD*(   1) C   6 - H  16            0.28   10.56    0.069
  28. CR (   1) C   7                /174. BD*(   1) C   8 - C   9            0.44   10.64    0.087
  28. CR (   1) C   7                /175. BD*(   1) C   8 - H  18            0.28   10.56    0.069
  29. CR (   1) C   8                / 90. RY*(   2) C   7                    0.75   10.76    0.114
  29. CR (   1) C   8                / 91. RY*(   3) C   7                    0.26   10.77    0.066
  29. CR (   1) C   8                /109. RY*(   3) C   9                    0.40   10.80    0.083
  29. CR (   1) C   8                /110. RY*(   4) C   9                    0.32   10.74    0.074
  29. CR (   1) C   8                /148. RY*(   1) H  18                    0.40   10.46    0.082
  29. CR (   1) C   8                /166. BD*(   1) C   4 - C   9            0.48   10.64    0.091
  29. CR (   1) C   8                /169. BD*(   1) C   6 - C   7            0.44   10.66    0.087
  29. CR (   1) C   8                /173. BD*(   1) C   7 - H  17            0.30   10.58    0.071
  29. CR (   1) C   8                /176. BD*(   1) C   9 - H  19            0.30   10.56    0.072
  30. CR (   1) C   9                / 64. RY*(   3) C   4                    0.73   11.02    0.113
  30. CR (   1) C   9                / 99. RY*(   2) C   8                    0.77   10.76    0.115
  30. CR (   1) C   9                /152. RY*(   1) H  19                    0.39   10.46    0.080
  30. CR (   1) C   9                /164. BD*(   1) C   4 - C   5            0.50   10.64    0.093
  30. CR (   1) C   9                /171. BD*(   1) C   7 - C   8            0.42   10.65    0.084
  30. CR (   1) C   9                /175. BD*(   1) C   8 - H  18            0.27   10.57    0.067
  32. LP (   1) O   2                / 55. RY*(   3) C   3                    0.88    1.18    0.041
  32. LP (   1) O   2                /160. BD*(   2) O   2 - C   3            5.71    0.50    0.092
  32. LP (   1) O   2                /162. BD*(   1) C   3 - H  13            0.42    0.99    0.026
  32. LP (   1) O   2                /163. BD*(   1) C   3 - H  14            0.41    0.99    0.025
  33. LP (   1) C   4                / 53. RY*(   1) C   3                    2.77    1.30    0.105
  33. LP (   1) C   4                / 55. RY*(   3) C   3                    1.56    0.75    0.061
  33. LP (   1) C   4                / 57. RY*(   5) C   3                    0.80    1.99    0.071
  33. LP (   1) C   4                / 58. RY*(   6) C   3                    1.14    1.12    0.063
  33. LP (   1) C   4                / 59. RY*(   7) C   3                    0.59    1.83    0.059
  33. LP (   1) C   4                / 60. RY*(   8) C   3                    0.72    2.30    0.073
  33. LP (   1) C   4                / 63. RY*(   2) C   4                    0.60    0.82    0.039
  33. LP (   1) C   4                / 65. RY*(   4) C   4                    1.63    0.88    0.067
  33. LP (   1) C   4                / 68. RY*(   7) C   4                    0.48    2.19    0.057
  33. LP (   1) C   4                / 69. RY*(   8) C   4                    0.57    2.10    0.061
  33. LP (   1) C   4                / 70. RY*(   9) C   4                    0.33    2.29    0.049
  33. LP (   1) C   4                / 71. RY*(   1) C   5                    0.30    1.26    0.034
  33. LP (   1) C   4                /107. RY*(   1) C   9                    0.30    1.26    0.034
  33. LP (   1) C   4                /160. BD*(   2) O   2 - C   3         1986.30    0.07    0.485
  33. LP (   1) C   4                /162. BD*(   1) C   3 - H  13            0.78    0.56    0.037
  33. LP (   1) C   4                /163. BD*(   1) C   3 - H  14            0.78    0.56    0.037
  33. LP (   1) C   4                /164. BD*(   1) C   4 - C   5            1.25    0.68    0.051
  33. LP (   1) C   4                /166. BD*(   1) C   4 - C   9            1.24    0.68    0.051
  33. LP (   1) C   4                /167. BD*(   1) C   5 - C   6            1.99    0.69    0.065
  33. LP (   1) C   4                /168. BD*(   1) C   5 - H  15            0.67    0.60    0.035
  33. LP (   1) C   4                /174. BD*(   1) C   8 - C   9            1.98    0.69    0.065
  33. LP (   1) C   4                /176. BD*(   1) C   9 - H  19            0.67    0.60    0.035
  34. LP*(   1) C   6                / 75. RY*(   5) C   5                    0.45    1.95    0.066
  34. LP*(   1) C   6                / 83. RY*(   4) C   6                    0.27    1.39    0.043
  34. LP*(   1) C   6                / 84. RY*(   5) C   6                    0.82    1.40    0.075
  34. LP*(   1) C   6                / 92. RY*(   4) C   7                    0.72    0.74    0.051
  34. LP*(   1) C   6                / 93. RY*(   5) C   7                    0.35    2.02    0.059
  34. LP*(   1) C   6                /165. BD*(   2) C   4 - C   5           26.09    0.13    0.112
  34. LP*(   1) C   6                /172. BD*(   2) C   7 - C   8           15.64    0.13    0.091
 160. BD*(   2) O   2 - C   3        / 44. RY*(   1) O   2                    0.45    1.36    0.045
 160. BD*(   2) O   2 - C   3        / 52. RY*(   9) O   2                    0.31    2.64    0.052
 160. BD*(   2) O   2 - C   3        / 53. RY*(   1) C   3                    7.35    1.23    0.171
 160. BD*(   2) O   2 - C   3        / 55. RY*(   3) C   3                    1.06    0.67    0.049
 160. BD*(   2) O   2 - C   3        / 57. RY*(   5) C   3                    0.52    1.91    0.057
 160. BD*(   2) O   2 - C   3        / 58. RY*(   6) C   3                    0.98    1.05    0.058
 160. BD*(   2) O   2 - C   3        / 59. RY*(   7) C   3                    0.36    1.76    0.046
 160. BD*(   2) O   2 - C   3        / 60. RY*(   8) C   3                    0.67    2.23    0.070
 160. BD*(   2) O   2 - C   3        / 63. RY*(   2) C   4                    0.56    0.75    0.037
 160. BD*(   2) O   2 - C   3        / 65. RY*(   4) C   4                    0.40    0.81    0.033
 160. BD*(   2) O   2 - C   3        / 68. RY*(   7) C   4                    0.85    2.12    0.077
 160. BD*(   2) O   2 - C   3        / 71. RY*(   1) C   5                    0.25    1.19    0.031
 160. BD*(   2) O   2 - C   3        /107. RY*(   1) C   9                    0.25    1.19    0.031
 160. BD*(   2) O   2 - C   3        /159. BD*(   1) O   2 - C   3            0.64    0.35    0.027
 160. BD*(   2) O   2 - C   3        /162. BD*(   1) C   3 - H  13            0.36    0.49    0.024
 160. BD*(   2) O   2 - C   3        /163. BD*(   1) C   3 - H  14            0.36    0.49    0.024
 160. BD*(   2) O   2 - C   3        /164. BD*(   1) C   4 - C   5            2.38    0.61    0.068
 160. BD*(   2) O   2 - C   3        /165. BD*(   2) C   4 - C   5            0.86    0.09    0.014
 160. BD*(   2) O   2 - C   3        /166. BD*(   1) C   4 - C   9            2.38    0.61    0.068
 160. BD*(   2) O   2 - C   3        /168. BD*(   1) C   5 - H  15            0.65    0.52    0.033
 160. BD*(   2) O   2 - C   3        /176. BD*(   1) C   9 - H  19            0.65    0.52    0.033
 161. BD*(   1) O   2 - C   9        / 34. LP*(   1) C   6                    0.91    0.03    0.009
 161. BD*(   1) O   2 - C   9        /101. RY*(   4) C   8                    0.43    1.52    0.066
 161. BD*(   1) O   2 - C   9        /165. BD*(   2) C   4 - C   5            7.95    0.16    0.079
 161. BD*(   1) O   2 - C   9        /172. BD*(   2) C   7 - C   8           11.18    0.17    0.098
 165. BD*(   2) C   4 - C   5        / 73. RY*(   3) C   5                    0.47    0.65    0.071
 165. BD*(   2) C   4 - C   5        / 74. RY*(   4) C   5                    0.57    0.62    0.076
 165. BD*(   2) C   4 - C   5        /159. BD*(   1) O   2 - C   3            0.75    0.26    0.052
 172. BD*(   2) C   7 - C   8        / 92. RY*(   4) C   7                    0.55    0.61    0.087
 172. BD*(   2) C   7 - C   8        /102. RY*(   5) C   8                    0.52    1.17    0.117


 Natural Bond Orbitals (Summary):

                                                            Principal Delocalizations
           NBO                        Occupancy    Energy   (geminal,vicinal,remote)
 ====================================================================================
 Molecular unit  1  (CH3)
     1. BD (   1) C   1 - H  10          0.99504    -0.65978  31(g),159(r),160(r),44(r)
                                                    46(r),53(r)
     2. BD (   1) C   1 - H  11          0.97067    -0.66530  31(g),161(r),45(r),159(r)
                                                    47(r),163(r),53(r),46(r)
                                                    54(r)
     3. BD (   1) C   1 - H  12          0.97067    -0.66530  31(g),161(r),159(r),45(r)
                                                    47(r),162(r),53(r),46(r)
                                                    54(r)
    22. CR (   1) C   1                  0.99962   -10.29938  31(g),159(r),116(v),120(v)
                                                    124(v),160(r),49(r)
    31. LP*(   1) C   1                  0.30739    -0.20966  160(r),36(g),40(g),159(r)
                                                    35(g),49(r),42(g),48(r)
                                                    39(g),44(r),63(r),51(r)
                                                    162(r),163(r),165(r),53(r)
                                                    62(r),59(r),65(r)
    35. RY*(   1) C   1                  0.00140     0.99834   
    36. RY*(   2) C   1                  0.00091     0.42583   
    37. RY*(   3) C   1                  0.00055     1.89254   
    38. RY*(   4) C   1                  0.00014     0.57924   
    39. RY*(   5) C   1                  0.00009     1.52766   
    40. RY*(   6) C   1                  0.00002     1.02629   
    41. RY*(   7) C   1                  0.00000     2.01984   
    42. RY*(   8) C   1                  0.00000     1.83706   
    43. RY*(   9) C   1                  0.00000     1.88535   
   116. RY*(   1) H  10                  0.00031     0.25160   
   117. RY*(   2) H  10                  0.00008     1.58627   
   118. RY*(   3) H  10                  0.00005     1.88157   
   119. RY*(   4) H  10                  0.00001     1.81574   
   120. RY*(   1) H  11                  0.00084     0.25459   
   121. RY*(   2) H  11                  0.00010     1.60610   
   122. RY*(   3) H  11                  0.00007     1.72010   
   123. RY*(   4) H  11                  0.00001     1.97996   
   124. RY*(   1) H  12                  0.00084     0.25459   
   125. RY*(   2) H  12                  0.00010     1.60610   
   126. RY*(   3) H  12                  0.00007     1.72010   
   127. RY*(   4) H  12                  0.00001     1.97996   
   156. BD*(   1) C   1 - H  10          0.00401     0.31318   
   157. BD*(   1) C   1 - H  11          0.00813     0.27714   
   158. BD*(   1) C   1 - H  12          0.00813     0.27714   
       -------------------------------
              Total Lewis    3.93600  ( 92.1937%)
        Valence non-Lewis    0.32767  (  7.6750%)
        Rydberg non-Lewis    0.00561  (  0.1313%)
       -------------------------------
            Total unit  1    4.26927  (100.0000%)
           Charge unit  1    0.23073

 Molecular unit  2  (C7H7O)
     4. BD (   1) O   2 - C   3          0.99230    -1.00270  31(r),160(g),165(r),36(r)
                                                    156(r),63(r),39(r),157(r)
                                                    35(r)
     5. BD (   2) O   2 - C   3          0.70027    -0.65407  31(r),49(g),40(r),42(r)
                                                    35(r),48(g),36(r),160(g)
                                                    39(r),43(r),156(r),119(r)
                                                    122(r),126(r)
     6. BD (   1) O   2 - C   9          0.79869    -0.42908  161(g),172(v),165(v),163(v)
                                                    158(r),162(v),157(r),159(g)
                                                    37(r),56(v),101(v),160(g)
                                                    120(r),31(r),124(r),117(r)
     7. BD (   1) C   3 - H  13          0.95864    -0.68333  166(r),161(v),31(r),53(g)
                                                    45(v),156(r)
     8. BD (   1) C   3 - H  14          0.95864    -0.68333  164(r),161(v),31(r),53(g)
                                                    165(r),45(v),156(r)
     9. BD (   1) C   4 - C   5          0.98780    -0.86246  160(r),166(g),176(v),167(g)
                                                    170(v),168(g),80(v),81(v)
                                                    54(r),107(v)
    10. BD (   2) C   4 - C   5          0.77710    -0.42464  161(v),34(v),159(r),165(g)
                                                    109(v),83(v),163(r),160(r)
                                                    110(v),108(v),31(r)
    11. BD (   1) C   4 - C   9          0.98762    -0.86200  160(v),164(g),168(v),174(g)
                                                    175(v),176(g),98(v),99(v)
                                                    54(r),71(v),161(g)
    12. BD (   1) C   5 - C   6          0.98954    -0.87269  164(g),173(v),169(g),64(v)
                                                    90(v),62(v),168(g),170(g)
                                                    160(r),89(v)
    13. BD (   1) C   5 - H  15          0.98984    -0.68898  166(v),169(v),164(g),62(v)
                                                    167(g),80(v)
    14. BD (   1) C   6 - C   7          0.99007    -0.86524  168(v),171(g),167(g),175(v)
                                                    72(v),99(v),173(g),170(g)
                                                    98(v),71(v)
    15. BD (   1) C   6 - H  16          0.98969    -0.68378  164(v),171(v),169(g),89(v)
                                                    167(g),71(v)
    16. BD (   1) C   7 - C   8          0.99007    -0.86524  176(v),169(g),174(g),170(v)
                                                    81(v),108(v),173(g),175(g)
                                                    80(v),107(v)
    17. BD (   2) C   7 - C   8          0.76262    -0.41898  34(v),161(v),172(g),84(v)
                                                    92(g)
    18. BD (   1) C   7 - H  17          0.98964    -0.67364  174(v),167(v),169(g),171(g)
                                                    80(v),98(v)
    19. BD (   1) C   8 - C   9          0.98947    -0.87266  166(g),173(v),171(g),64(v)
                                                    90(v),62(v),176(g),175(g)
                                                    160(v),89(v)
    20. BD (   1) C   8 - H  18          0.98963    -0.68376  166(v),169(v),171(g),89(v)
                                                    174(g),107(v)
    21. BD (   1) C   9 - H  19          0.98985    -0.68897  164(v),171(v),166(g),62(v)
                                                    174(g),98(v)
    23. CR (   1) O   2                  0.99985   -19.16178  31(r),160(g),55(v),36(r)
                                                    35(r),39(r),40(r)
    24. CR (   1) C   3                  0.99951   -10.30587  160(g),166(r),164(r),159(g)
                                                    31(r),128(v),132(v),62(r)
    25. CR (   1) C   4                  0.99944   -10.25360  160(r),72(v),108(v),167(v)
                                                    174(v),164(g),166(g),53(r)
                                                    176(v),168(v),58(r)
    26. CR (   1) C   5                  0.99944   -10.26186  81(v),64(v),166(v),169(v)
                                                    136(v),170(v)
    27. CR (   1) C   6                  0.99947   -10.26246  90(v),164(v),73(v),171(v)
                                                    140(v),168(v),173(v),91(v)
    28. CR (   1) C   7                  0.99949   -10.24780  81(v),99(v),167(v),174(v)
                                                    144(v),82(v),100(v),170(v)
                                                    175(v)
    29. CR (   1) C   8                  0.99947   -10.26245  90(v),166(v),169(v),109(v)
                                                    148(v),110(v),176(v),173(v)
                                                    91(v)
    30. CR (   1) C   9                  0.99944   -10.26187  99(v),64(v),164(v),171(v)
                                                    152(v),175(v)
    32. LP (   1) O   2                  0.98437    -0.72870  31(r),160(g),156(r),35(r)
                                                    55(v),158(r),157(r),162(v)
                                                    163(v),36(r),116(r),39(r)
    33. LP (   1) C   4                  0.50465    -0.30066  160(r),53(r),161(v),31(r)
                                                    167(v),174(v),65(g),55(r)
                                                    164(g),166(g),58(r),57(r)
                                                    162(r),163(r),60(r),168(v)
                                                    176(v),63(g),59(r),69(g)
                                                    68(g),70(g),71(v),107(v)
                                                    156(r),35(r),39(r)
    34. LP*(   1) C   6                  0.32437    -0.26680  165(v),172(v),84(g),92(v)
                                                    161(r),75(v),93(v),83(g)
    44. RY*(   1) O   2                  0.00124     1.13414   
    45. RY*(   2) O   2                  0.00111     1.02279   
    46. RY*(   3) O   2                  0.00016     2.22675   
    47. RY*(   4) O   2                  0.00012     2.57261   
    48. RY*(   5) O   2                  0.00007     1.42358   
    49. RY*(   6) O   2                  0.00004     2.11772   
    50. RY*(   7) O   2                  0.00000     2.49996   
    51. RY*(   8) O   2                  0.00001     2.54878   
    52. RY*(   9) O   2                  0.00000     2.41246   
    53. RY*(   1) C   3                  0.01282     1.00290   
    54. RY*(   2) C   3                  0.00257     0.63151   
    55. RY*(   3) C   3                  0.00136     0.44704   
    56. RY*(   4) C   3                  0.00060     2.03739   
    57. RY*(   5) C   3                  0.00036     1.68611   
    58. RY*(   6) C   3                  0.00033     0.81983   
    59. RY*(   7) C   3                  0.00009     1.53331   
    60. RY*(   8) C   3                  0.00001     1.99954   
    61. RY*(   9) C   3                  0.00002     2.05315   
    62. RY*(   1) C   4                  0.00292     0.97090   
    63. RY*(   2) C   4                  0.00167     0.51807   
    64. RY*(   3) C   4                  0.00150     0.75361   
    65. RY*(   4) C   4                  0.00046     0.58341   
    66. RY*(   5) C   4                  0.00027     1.87183   
    67. RY*(   6) C   4                  0.00014     2.02397   
    68. RY*(   7) C   4                  0.00009     1.89072   
    69. RY*(   8) C   4                  0.00007     1.79504   
    70. RY*(   9) C   4                  0.00002     1.98719   
    71. RY*(   1) C   5                  0.00295     0.96130   
    72. RY*(   2) C   5                  0.00144     0.56401   
    73. RY*(   3) C   5                  0.00073     0.50692   
    74. RY*(   4) C   5                  0.00040     0.48266   
    75. RY*(   5) C   5                  0.00024     1.68388   
    76. RY*(   6) C   5                  0.00006     2.14683   
    77. RY*(   7) C   5                  0.00002     2.16009   
    78. RY*(   8) C   5                  0.00000     1.68816   
    79. RY*(   9) C   5                  0.00000     2.03801   
    80. RY*(   1) C   6                  0.00264     1.01470   
    81. RY*(   2) C   6                  0.00128     0.50220   
    82. RY*(   3) C   6                  0.00043     0.52889   
    83. RY*(   4) C   6                  0.00031     1.12520   
    84. RY*(   5) C   6                  0.00012     1.12989   
    85. RY*(   6) C   6                  0.00007     2.19315   
    86. RY*(   7) C   6                  0.00003     2.03578   
    87. RY*(   8) C   6                  0.00000     1.62442   
    88. RY*(   9) C   6                  0.00000     2.02476   
    89. RY*(   1) C   7                  0.00265     1.00876   
    90. RY*(   2) C   7                  0.00132     0.49538   
    91. RY*(   3) C   7                  0.00045     0.50757   
    92. RY*(   4) C   7                  0.00025     0.47743   
    93. RY*(   5) C   7                  0.00010     1.75357   
    94. RY*(   6) C   7                  0.00007     2.21224   
    95. RY*(   7) C   7                  0.00003     2.05577   
    96. RY*(   8) C   7                  0.00000     1.73335   
    97. RY*(   9) C   7                  0.00000     1.95491   
    98. RY*(   1) C   8                  0.00264     1.01469   
    99. RY*(   2) C   8                  0.00128     0.50231   
   100. RY*(   3) C   8                  0.00043     0.52935   
   101. RY*(   4) C   8                  0.00033     1.21823   
   102. RY*(   5) C   8                  0.00013     1.03566   
   103. RY*(   6) C   8                  0.00007     2.19344   
   104. RY*(   7) C   8                  0.00003     2.03578   
   105. RY*(   8) C   8                  0.00000     1.63128   
   106. RY*(   9) C   8                  0.00000     2.01786   
   107. RY*(   1) C   9                  0.00295     0.95894   
   108. RY*(   2) C   9                  0.00152     0.55687   
   109. RY*(   3) C   9                  0.00086     0.53514   
   110. RY*(   4) C   9                  0.00045     0.47599   
   111. RY*(   5) C   9                  0.00022     1.67940   
   112. RY*(   6) C   9                  0.00006     2.15099   
   113. RY*(   7) C   9                  0.00002     2.15430   
   114. RY*(   8) C   9                  0.00000     1.68705   
   115. RY*(   9) C   9                  0.00000     2.03873   
   128. RY*(   1) H  13                  0.00138     0.22398   
   129. RY*(   2) H  13                  0.00010     1.64611   
   130. RY*(   3) H  13                  0.00006     1.76407   
   131. RY*(   4) H  13                  0.00002     2.04666   
   132. RY*(   1) H  14                  0.00138     0.22398   
   133. RY*(   2) H  14                  0.00010     1.64611   
   134. RY*(   3) H  14                  0.00006     1.76407   
   135. RY*(   4) H  14                  0.00002     2.04666   
   136. RY*(   1) H  15                  0.00084     0.19571   
   137. RY*(   2) H  15                  0.00005     1.54668   
   138. RY*(   3) H  15                  0.00004     2.09240   
   139. RY*(   4) H  15                  0.00004     1.85189   
   140. RY*(   1) H  16                  0.00075     0.19526   
   141. RY*(   2) H  16                  0.00004     1.87464   
   142. RY*(   3) H  16                  0.00004     2.09189   
   143. RY*(   4) H  16                  0.00004     1.50724   
   144. RY*(   1) H  17                  0.00068     0.20232   
   145. RY*(   2) H  17                  0.00006     1.49437   
   146. RY*(   3) H  17                  0.00004     1.81313   
   147. RY*(   4) H  17                  0.00003     2.19692   
   148. RY*(   1) H  18                  0.00075     0.19526   
   149. RY*(   2) H  18                  0.00004     1.87464   
   150. RY*(   3) H  18                  0.00004     2.09189   
   151. RY*(   4) H  18                  0.00004     1.50724   
   152. RY*(   1) H  19                  0.00084     0.19571   
   153. RY*(   2) H  19                  0.00005     1.54668   
   154. RY*(   3) H  19                  0.00004     2.09240   
   155. RY*(   4) H  19                  0.00004     1.85188   
   159. BD*(   1) O   2 - C   3          0.01726     0.11997   
   160. BD*(   2) O   2 - C   3          0.48214    -0.22743  31(r),53(g),164(r),166(v)
                                                    55(g),58(g),68(r),165(r)
                                                    60(g),176(v),168(r),159(g)
                                                    63(r),57(g),44(g),156(r)
                                                    65(r),36(r),59(g),162(g)
                                                    163(g),52(g),107(v),71(r)
                                                    40(r),42(r)
   161. BD*(   1) O   2 - C   9          0.23523    -0.30151  172(v),165(v),101(v),34(r)
                                                    158(r),157(r),37(r)
   162. BD*(   1) C   3 - H  13          0.01384     0.25985   
   163. BD*(   1) C   3 - H  14          0.01384     0.25985   
   164. BD*(   1) C   4 - C   5          0.01638     0.38172   
   165. BD*(   2) C   4 - C   5          0.09629    -0.14017   
   166. BD*(   1) C   4 - C   9          0.01674     0.38096   
   167. BD*(   1) C   5 - C   6          0.00752     0.39094   
   168. BD*(   1) C   5 - H  15          0.00697     0.29512   
   169. BD*(   1) C   6 - C   7          0.00828     0.39283   
   170. BD*(   1) C   6 - H  16          0.00652     0.30845   
   171. BD*(   1) C   7 - C   8          0.00828     0.39283   
   172. BD*(   2) C   7 - C   8          0.07056    -0.13563   
   173. BD*(   1) C   7 - H  17          0.00663     0.31825   
   174. BD*(   1) C   8 - C   9          0.00749     0.39090   
   175. BD*(   1) C   8 - H  18          0.00653     0.30845   
   176. BD*(   1) C   9 - H  19          0.00697     0.29512   
       -------------------------------
              Total Lewis   26.31664  ( 94.9006%)
        Valence non-Lewis    1.35184  (  4.8749%)
        Rydberg non-Lewis    0.06225  (  0.2245%)
       -------------------------------
            Total unit  2   27.73073  (100.0000%)
           Charge unit  2    0.76927
 Unable to Open any file for archive entry.
 1\1\GINC-COMPUTE-0-5\SP\UB3LYP\def2SVP\C8H10O1(1+,2)\ZAHRT2\13-Mar-202
 1\0\\# b3lyp/def2svp geom=NewRedundant pop=NBO\\44\\1,2\C,0,-3.2500899
 607,-0.1731363353,-0.7122784981\O,0,-1.8507813985,-0.1269202345,-0.757
 5645805\C,0,-1.2581445171,-0.0076949075,0.5173053662\C,0,0.239414662,0
 .0340484277,0.3686116448\C,0,0.9874628073,-1.150645886,0.3615853965\C,
 0,2.3712448896,-1.1186347893,0.1756362849\C,0,3.0233195441,0.103763336
 9,-0.0101885152\C,0,2.2856481047,1.2911260672,-0.0099417511\C,0,0.9020
 651025,1.2535114811,0.1764389459\H,0,-3.618686272,-0.2656986389,-1.744
 2495412\H,0,-3.6833369527,0.7447975077,-0.2633120441\H,0,-3.6199456981
 ,-1.0398652349,-0.1258792167\H,0,-1.5535601772,-0.8633466702,1.1598213
 941\H,0,-1.6166620446,0.9131513106,1.0230173977\H,0,0.4772533221,-2.10
 72671191,0.5029016486\H,0,2.9431684174,-2.0497970851,0.1756976206\H,0,
 4.106279167,0.1311765421,-0.1537323678\H,0,2.790459421,2.2493390478,-0
 .155383034\H,0,0.324891583,2.1820931797,0.1725739149\\Version=ES64L-G1
 6RevC.01\State=2-A\HF=-385.4765014\S2=0.757773\S2-1=0.\S2A=0.750045\RM
 SD=5.894e-09\Dipole=-0.1670194,0.0238397,0.3866135\Quadrupole=15.35332
 5,-2.9729859,-12.3803391,0.6897992,0.5186019,-0.7083602\PG=C01 [X(C8H1
 0O1)]\\@
 The archive entry for this job was punched.


 IF IT'S NOT TRUE, IT'S WELL INVENTED -- DANTE
 File lengths (MBytes):  RWF=     35 Int=      0 D2E=      0 Chk=      3 Scr=      1
 Normal termination of Gaussian 16
