# Supplementary material for: Machine-Learning-Guided Discovery of Electrochemical Reactions
Source: J Am Chem Soc. 2022 Dec 2;144(49):22599–610. doi: 10.1021/jacs.2c08997 (PMC9756344; doi:10.1021/jacs.2c08997)
Supplement: Supplementary file 4 — ja2c08997_si_004.zip [file ja2c08997_si_004.zip › Reactivity Prediction/Ologs_notimes/49.log]

 Entering Gaussian System, Link 0=g16
 Input=49.com
 Output=49.log
 Initial command:
  
 Copyright (c) 1988-2019, Gaussian, Inc.  All Rights Reserved.
  
 This is part of the Gaussian(R) 16 program.  It is based on
 the Gaussian(R) 09 system (copyright 2009, Gaussian, Inc.),
 the Gaussian(R) 03 system (copyright 2003, Gaussian, Inc.),
 the Gaussian(R) 98 system (copyright 1998, Gaussian, Inc.),
 the Gaussian(R) 94 system (copyright 1995, Gaussian, Inc.),
 the Gaussian 92(TM) system (copyright 1992, Gaussian, Inc.),
 the Gaussian 90(TM) system (copyright 1990, Gaussian, Inc.),
 the Gaussian 88(TM) system (copyright 1988, Gaussian, Inc.),
 the Gaussian 86(TM) system (copyright 1986, Carnegie Mellon
 University), and the Gaussian 82(TM) system (copyright 1983,
 Carnegie Mellon University). Gaussian is a federally registered
 trademark of Gaussian, Inc.
  
 This software contains proprietary and confidential information,
 including trade secrets, belonging to Gaussian, Inc.
  
 This software is provided under written license and may be
 used, copied, transmitted, or stored only in accord with that
 written license.
  
 The following legend is applicable only to US Government
 contracts under FAR:
  
                    RESTRICTED RIGHTS LEGEND
  
 Use, reproduction and disclosure by the US Government is
 subject to restrictions as set forth in subparagraphs (a)
 and (c) of the Commercial Computer Software - Restricted
 Rights clause in FAR 52.227-19.
  
 Gaussian, Inc.
 340 Quinnipiac St., Bldg. 40, Wallingford CT 06492
  
  
 ---------------------------------------------------------------
 Warning -- This program may not be used in any manner that
 competes with the business of Gaussian, Inc. or will provide
 assistance to any competitor of Gaussian, Inc.  The licensee
 of this program is prohibited from giving any competitor of
 Gaussian, Inc. access to this program.  By using this program,
 the user acknowledges that Gaussian, Inc. is engaged in the
 business of creating and licensing software in the field of
 computational chemistry and represents and warrants to the
 licensee that it is not a competitor of Gaussian, Inc. and that
 it will not use this program in any manner prohibited above.
 ---------------------------------------------------------------
  

 Cite this work as:
 Gaussian 16, Revision C.01,
 M. J. Frisch, G. W. Trucks, H. B. Schlegel, G. E. Scuseria, 
 M. A. Robb, J. R. Cheeseman, G. Scalmani, V. Barone, 
 G. A. Petersson, H. Nakatsuji, X. Li, M. Caricato, A. V. Marenich, 
 J. Bloino, B. G. Janesko, R. Gomperts, B. Mennucci, H. P. Hratchian, 
 J. V. Ortiz, A. F. Izmaylov, J. L. Sonnenberg, D. Williams-Young, 
 F. Ding, F. Lipparini, F. Egidi, J. Goings, B. Peng, A. Petrone, 
 T. Henderson, D. Ranasinghe, V. G. Zakrzewski, J. Gao, N. Rega, 
 G. Zheng, W. Liang, M. Hada, M. Ehara, K. Toyota, R. Fukuda, 
 J. Hasegawa, M. Ishida, T. Nakajima, Y. Honda, O. Kitao, H. Nakai, 
 T. Vreven, K. Throssell, J. A. Montgomery, Jr., J. E. Peralta, 
 F. Ogliaro, M. J. Bearpark, J. J. Heyd, E. N. Brothers, K. N. Kudin, 
 V. N. Staroverov, T. A. Keith, R. Kobayashi, J. Normand, 
 K. Raghavachari, A. P. Rendell, J. C. Burant, S. S. Iyengar, 
 J. Tomasi, M. Cossi, J. M. Millam, M. Klene, C. Adamo, R. Cammi, 
 J. W. Ochterski, R. L. Martin, K. Morokuma, O. Farkas, 
 J. B. Foresman, and D. J. Fox, Gaussian, Inc., Wallingford CT, 2019.
 
 ******************************************
 Gaussian 16:  ES64L-G16RevC.01  3-Jul-2019
                13-Mar-2021 
 ******************************************
 %nprocshared=16
 Will use up to   16 processors via shared memory.
 %mem=7GB
 -----------------------------------------
 # b3lyp/def2svp geom=NewRedundant pop=NBO
 -----------------------------------------
 1/29=4000,38=1,172=1/1;
 2/12=2,17=6,18=5,40=1/2;
 3/5=43,7=101,11=2,25=1,30=1,74=-5/1,2,3;
 4//1;
 5/5=2,38=5/2;
 6/7=2,8=2,9=2,10=2,28=1,40=1/1,7;
 99/5=1,9=1/99;
 --
 49
 --
 Symbolic Z-matrix:
 Charge =  1 Multiplicity = 2
 C                     0.00341   0.78598  -0.10318 
 C                     1.36012   1.16935  -0.27197 
 C                     2.33833   0.21126  -0.43211 
 C                     1.99657  -1.16618  -0.42946 
 C                     0.68711  -1.56686  -0.2675 
 C                    -0.34298  -0.60159  -0.10024 
 C                    -1.71424  -0.92771   0.07228 
 C                    -2.63627   0.08537   0.22664 
 N                    -2.31346   1.40444   0.2247 
 C                    -1.05086   1.72929   0.06663 
 H                     1.6139    2.23267  -0.27268 
 H                     3.38187   0.50704  -0.56191 
 H                     2.78316  -1.91375  -0.55752 
 H                     0.42527  -2.62786  -0.26566 
 H                    -2.0303   -1.97368   0.08182 
 H                    -3.69802  -0.14732   0.36083 
 H                    -0.80361   2.79956   0.06701 
 
                          Input orientation:                          
 ---------------------------------------------------------------------
 Center     Atomic      Atomic             Coordinates (Angstroms)
 Number     Number       Type             X           Y           Z
 ---------------------------------------------------------------------
      1          6           0        0.003408    0.785979   -0.103181
      2          6           0        1.360115    1.169347   -0.271973
      3          6           0        2.338326    0.211259   -0.432108
      4          6           0        1.996568   -1.166178   -0.429464
      5          6           0        0.687106   -1.566864   -0.267505
      6          6           0       -0.342980   -0.601591   -0.100236
      7          6           0       -1.714237   -0.927712    0.072277
      8          6           0       -2.636267    0.085369    0.226640
      9          7           0       -2.313460    1.404444    0.224704
     10          6           0       -1.050856    1.729293    0.066625
     11          1           0        1.613903    2.232668   -0.272677
     12          1           0        3.381875    0.507036   -0.561911
     13          1           0        2.783162   -1.913753   -0.557520
     14          1           0        0.425273   -2.627861   -0.265657
     15          1           0       -2.030302   -1.973677    0.081817
     16          1           0       -3.698024   -0.147318    0.360832
     17          1           0       -0.803612    2.799557    0.067009
 ---------------------------------------------------------------------
                    Distance matrix (angstroms):
                    1          2          3          4          5
     1  C    0.000000
     2  C    1.419900   0.000000
     3  C    2.427002   1.378576   0.000000
     4  C    2.808925   2.425809   1.419203   0.000000
     5  C    2.455669   2.817767   2.432147   1.378938   0.000000
     6  C    1.430155   2.462975   2.821394   2.429122   1.421551
     7  C    2.432659   3.737353   4.239685   3.752157   2.508070
     8  C    2.750913   4.170695   5.019599   4.843553   3.744177
     9  N    2.420307   3.714446   4.847082   5.060867   4.251392
    10  C    1.424833   2.498193   3.746961   4.232806   3.741230
    11  H    2.171481   1.093188   2.153207   3.423911   3.910936
    12  H    3.420859   2.147145   1.092395   2.176295   3.413139
    13  H    3.901539   3.407653   2.174691   1.092702   2.144269
    14  H    3.443641   3.910595   3.427547   2.152282   1.092829
    15  H    3.433060   4.636668   4.911514   4.138737   2.769806
    16  H    3.845381   5.264867   6.098759   5.838752   4.651804
    17  H    2.175947   2.730240   4.101242   4.880015   4.625989
                    6          7          8          9         10
     6  C    0.000000
     7  C    1.420022   0.000000
     8  C    2.416180   1.378514   0.000000
     9  N    2.830645   2.412728   1.358001   0.000000
    10  C    2.441711   2.738574   2.289458   1.313272   0.000000
    11  H    3.448500   4.602555   4.787918   4.044443   2.733030
    12  H    3.913661   5.332078   6.084213   5.819015   4.640913
    13  H    3.421058   4.647098   5.829374   6.131709   5.325508
    14  H    2.173326   2.753581   4.120316   4.899040   4.612392
    15  H    2.182388   1.092716   2.151241   3.392977   3.830343
    16  H    3.416909   2.151207   1.095207   2.084110   3.258179
    17  H    3.436271   3.836900   3.278860   2.061758   1.098451
                   11         12         13         14         15
    11  H    0.000000
    12  H    2.487405   0.000000
    13  H    4.317534   2.493731   0.000000
    14  H    5.003761   4.319356   2.480882   0.000000
    15  H    5.576668   5.988320   4.856107   2.564867   0.000000
    16  H    5.855104   7.169701   6.780077   4.852542   2.488922
    17  H    2.506218   4.813470   5.955693   5.574737   4.928361
                   16         17
    16  H    0.000000
    17  H    4.141018   0.000000
 Stoichiometry    C9H7N(1+,2)
 Framework group  CS[SG(C9H7N)]
 Deg. of freedom    31
 Full point group                 CS      NOp   2
 Largest Abelian subgroup         CS      NOp   2
 Largest concise Abelian subgroup C1      NOp   1
                         Standard orientation:                         
 ---------------------------------------------------------------------
 Center     Atomic      Atomic             Coordinates (Angstroms)
 Number     Number       Type             X           Y           Z
 ---------------------------------------------------------------------
      1          6           0        0.000000    0.701313    0.000000
      2          6           0        1.244557    1.384828    0.000000
      3          6           0        2.426868    0.675876    0.000000
      4          6           0        2.409025   -0.743214    0.000000
      5          6           0        1.214886   -1.432782    0.000000
      6          6           0       -0.020054   -0.728701   -0.000000
      7          6           0       -1.292122   -1.359815   -0.000000
      8          6           0       -2.431926   -0.584477   -0.000000
      9          7           0       -2.419231    0.773465   -0.000000
     10          6           0       -1.253628    1.378488   -0.000000
     11          1           0        1.248472    2.478009    0.000000
     12          1           0        3.383946    1.202496    0.000000
     13          1           0        3.354467   -1.291061    0.000000
     14          1           0        1.202530   -2.525541    0.000000
     15          1           0       -1.361234   -2.450343   -0.000000
     16          1           0       -3.421458   -1.053844   -0.000000
     17          1           0       -1.257746    2.476931   -0.000000
 ---------------------------------------------------------------------
 Rotational constants (GHZ):           3.1904237           1.2334538           0.8895455
 Standard basis: def2SVP (5D, 7F)
 There are   138 symmetry adapted cartesian basis functions of A'  symmetry.
 There are    47 symmetry adapted cartesian basis functions of A"  symmetry.
 There are   128 symmetry adapted basis functions of A'  symmetry.
 There are    47 symmetry adapted basis functions of A"  symmetry.
   175 basis functions,   299 primitive gaussians,   185 cartesian basis functions
    34 alpha electrons       33 beta electrons
       nuclear repulsion energy       460.1528227951 Hartrees.
 NAtoms=   17 NActive=   17 NUniq=   17 SFac= 1.00D+00 NAtFMM=   60 NAOKFM=F Big=F
 Integral buffers will be    131072 words long.
 Raffenetti 2 integral format.
 Two-electron integral symmetry is turned on.
 One-electron integrals computed using PRISM.
   2 Symmetry operations used in ECPInt.
 ECPInt:  NShTT=    3321 NPrTT=   12241 LenC2=    3287 LenP2D=    9530.
 LDataN:  DoStor=T MaxTD1= 4 Len=   56
 NBasis=   175 RedAO= T EigKep=  2.91D-04  NBF=   128    47
 NBsUse=   175 1.00D-06 EigRej= -1.00D+00 NBFU=   128    47
 ExpMin= 1.22D-01 ExpMax= 1.71D+03 ExpMxC= 2.58D+02 IAcc=3 IRadAn=         5 AccDes= 0.00D+00
 Harris functional with IExCor=  402 and IRadAn=       5 diagonalized for initial guess.
 HarFok:  IExCor=  402 AccDes= 0.00D+00 IRadAn=         5 IDoV= 1 UseB2=F ITyADJ=14
 ICtDFT=  3500011 ScaDFX=  1.000000  1.000000  1.000000  1.000000
 FoFCou: FMM=F IPFlag=           0 FMFlag=      100000 FMFlg1=           0
         NFxFlg=           0 DoJE=T BraDBF=F KetDBF=T FulRan=T
         wScrn=  0.000000 ICntrl=       500 IOpCl=  0 I1Cent=   200000004 NGrid=           0
         NMat0=    1 NMatS0=      1 NMatT0=    0 NMatD0=    1 NMtDS0=    0 NMtDT0=    0
 Petite list used in FoFCou.
 Initial guess orbital symmetries:
 Alpha Orbitals:
       Occupied  (A') (A') (A') (A') (A') (A') (A') (A') (A') (A')
                 (A') (A') (A') (A') (A') (A') (A') (A') (A') (A')
                 (A') (A') (A') (A') (A') (A') (A") (A') (A') (A")
                 (A") (A") (A') (A")
       Virtual   (A") (A") (A") (A") (A') (A') (A') (A") (A') (A')
                 (A') (A') (A') (A') (A') (A') (A') (A') (A') (A')
                 (A') (A') (A') (A') (A') (A') (A') (A") (A') (A')
                 (A') (A") (A") (A') (A') (A") (A") (A') (A') (A")
                 (A") (A') (A') (A') (A') (A") (A') (A') (A') (A')
                 (A") (A') (A') (A') (A') (A') (A") (A') (A') (A')
                 (A') (A') (A') (A") (A') (A") (A') (A") (A") (A")
                 (A') (A") (A') (A") (A") (A') (A') (A") (A') (A')
                 (A') (A') (A") (A') (A') (A") (A') (A") (A') (A')
                 (A') (A") (A') (A') (A') (A') (A") (A") (A") (A')
                 (A') (A') (A") (A') (A') (A') (A') (A") (A') (A')
                 (A") (A') (A') (A") (A") (A") (A") (A') (A') (A")
                 (A') (A") (A') (A') (A') (A") (A') (A') (A') (A")
                 (A') (A') (A') (A') (A') (A') (A') (A') (A') (A')
                 (A')
 Beta  Orbitals:
       Occupied  (A') (A') (A') (A') (A') (A') (A') (A') (A') (A')
                 (A') (A') (A') (A') (A') (A') (A') (A') (A') (A')
                 (A') (A') (A') (A') (A') (A') (A") (A') (A') (A")
                 (A") (A") (A')
       Virtual   (A") (A") (A") (A") (A") (A') (A') (A') (A") (A')
                 (A') (A') (A') (A') (A') (A') (A') (A') (A') (A')
                 (A') (A') (A') (A') (A') (A') (A') (A') (A") (A')
                 (A') (A') (A") (A") (A') (A') (A") (A") (A') (A')
                 (A") (A") (A') (A') (A') (A') (A") (A') (A') (A')
                 (A') (A") (A') (A') (A') (A') (A') (A") (A') (A')
                 (A') (A') (A') (A') (A") (A') (A") (A') (A") (A")
                 (A") (A') (A") (A') (A") (A") (A') (A') (A") (A')
                 (A') (A') (A') (A") (A') (A') (A") (A') (A") (A')
                 (A') (A') (A") (A') (A') (A') (A') (A") (A") (A")
                 (A') (A') (A') (A") (A') (A') (A') (A') (A") (A')
                 (A') (A") (A') (A') (A") (A") (A") (A") (A') (A')
                 (A") (A') (A") (A') (A') (A') (A") (A') (A') (A')
                 (A") (A') (A') (A') (A') (A') (A') (A') (A') (A')
                 (A') (A')
 The electronic state of the initial guess is 2-A".
 Initial guess <Sx>= 0.0000 <Sy>= 0.0000 <Sz>= 0.5000 <S**2>= 0.7500 S= 0.5000
 Requested convergence on RMS density matrix=1.00D-08 within 128 cycles.
 Requested convergence on MAX density matrix=1.00D-06.
 Requested convergence on             energy=1.00D-06.
 No special actions if energy rises.
 Integral accuracy reduced to 1.0D-05 until final iterations.
 Initial convergence to 1.0D-05 achieved.  Increase integral accuracy.
 SCF Done:  E(UB3LYP) =  -401.332766984     A.U. after   20 cycles
            NFock= 20  Conv=0.68D-08     -V/T= 2.0107
 <Sx>= 0.0000 <Sy>= 0.0000 <Sz>= 0.5000 <S**2>= 0.7621 S= 0.5060
 <L.S>= 0.000000000000E+00
 Annihilation of the first spin contaminant:
 S**2 before annihilation     0.7621,   after     0.7501

 **********************************************************************

            Population analysis using the SCF Density.

 **********************************************************************

 Orbital symmetries:
 Alpha Orbitals:
       Occupied  (A') (A') (A') (A') (A') (A') (A') (A') (A') (A')
                 (A') (A') (A') (A') (A') (A') (A') (A') (A') (A')
                 (A') (A') (A') (A') (A') (A") (A') (A') (A") (A')
                 (A") (A") (A") (A')
       Virtual   (A") (A") (A") (A") (A') (A') (A') (A') (A') (A")
                 (A') (A') (A') (A') (A') (A') (A') (A') (A') (A')
                 (A') (A') (A') (A') (A') (A") (A') (A') (A') (A")
                 (A') (A") (A') (A') (A") (A") (A') (A') (A") (A")
                 (A') (A") (A') (A') (A') (A') (A') (A') (A') (A")
                 (A') (A') (A') (A') (A') (A') (A') (A") (A') (A')
                 (A') (A') (A') (A") (A') (A") (A') (A") (A") (A")
                 (A') (A') (A") (A") (A') (A") (A') (A") (A') (A')
                 (A') (A") (A') (A') (A') (A") (A") (A') (A') (A')
                 (A') (A") (A') (A') (A') (A') (A") (A") (A") (A')
                 (A') (A") (A') (A') (A') (A') (A') (A") (A') (A')
                 (A") (A') (A") (A') (A") (A") (A") (A') (A') (A")
                 (A') (A") (A') (A') (A') (A") (A') (A') (A') (A")
                 (A') (A') (A') (A') (A') (A') (A') (A') (A') (A')
                 (A')
 Beta  Orbitals:
       Occupied  (A') (A') (A') (A') (A') (A') (A') (A') (A') (A')
                 (A') (A') (A') (A') (A') (A') (A') (A') (A') (A')
                 (A') (A') (A') (A') (A') (A") (A') (A') (A") (A')
                 (A") (A") (A')
       Virtual   (A") (A") (A") (A") (A") (A') (A') (A') (A') (A')
                 (A') (A") (A') (A') (A') (A') (A') (A') (A') (A')
                 (A') (A') (A') (A') (A') (A') (A") (A') (A') (A')
                 (A') (A") (A') (A") (A') (A") (A") (A') (A') (A")
                 (A") (A') (A') (A") (A') (A') (A') (A') (A') (A')
                 (A") (A') (A') (A') (A') (A') (A') (A') (A") (A')
                 (A') (A') (A') (A') (A") (A') (A") (A') (A") (A")
                 (A") (A') (A') (A") (A") (A') (A") (A') (A') (A")
                 (A') (A') (A") (A') (A') (A') (A") (A") (A') (A')
                 (A') (A') (A") (A') (A') (A') (A') (A") (A") (A")
                 (A') (A') (A") (A') (A') (A') (A') (A') (A") (A')
                 (A') (A") (A') (A") (A') (A") (A") (A") (A') (A')
                 (A") (A') (A") (A') (A') (A') (A") (A') (A') (A')
                 (A") (A') (A') (A') (A') (A') (A') (A') (A') (A')
                 (A') (A')
 The electronic state is 2-A".
 Alpha  occ. eigenvalues --  -14.51249 -10.43257 -10.42861 -10.41573 -10.41519
 Alpha  occ. eigenvalues --  -10.41322 -10.40794 -10.40551 -10.39912 -10.39739
 Alpha  occ. eigenvalues --   -1.13613  -1.06117  -0.99095  -0.96234  -0.93773
 Alpha  occ. eigenvalues --   -0.84087  -0.82648  -0.80248  -0.72471  -0.71488
 Alpha  occ. eigenvalues --   -0.69694  -0.65049  -0.64702  -0.63079  -0.62525
 Alpha  occ. eigenvalues --   -0.61501  -0.58687  -0.56364  -0.55870  -0.54011
 Alpha  occ. eigenvalues --   -0.50972  -0.46318  -0.44579  -0.43952
 Alpha virt. eigenvalues --   -0.26217  -0.22515  -0.18711  -0.11936  -0.09487
 Alpha virt. eigenvalues --   -0.08082  -0.06384  -0.03491  -0.02772  -0.01732
 Alpha virt. eigenvalues --   -0.01585   0.00602   0.02344   0.06608   0.07906
 Alpha virt. eigenvalues --    0.09245   0.09711   0.11845   0.13698   0.16053
 Alpha virt. eigenvalues --    0.16907   0.19114   0.19999   0.22369   0.22589
 Alpha virt. eigenvalues --    0.25622   0.26613   0.27126   0.27604   0.29456
 Alpha virt. eigenvalues --    0.30150   0.30417   0.31071   0.33002   0.35859
 Alpha virt. eigenvalues --    0.38074   0.39210   0.42323   0.42660   0.43050
 Alpha virt. eigenvalues --    0.45845   0.46540   0.46890   0.47233   0.48104
 Alpha virt. eigenvalues --    0.48639   0.50953   0.51712   0.54425   0.55314
 Alpha virt. eigenvalues --    0.56870   0.57306   0.58132   0.61507   0.62906
 Alpha virt. eigenvalues --    0.65781   0.69718   0.72320   0.74394   0.78400
 Alpha virt. eigenvalues --    0.87147   0.90045   0.91456   0.96133   0.97616
 Alpha virt. eigenvalues --    1.01034   1.02420   1.03621   1.04879   1.05697
 Alpha virt. eigenvalues --    1.07576   1.08991   1.09299   1.10814   1.16072
 Alpha virt. eigenvalues --    1.16482   1.16997   1.31074   1.31413   1.44562
 Alpha virt. eigenvalues --    1.45373   1.47211   1.47949   1.50697   1.52555
 Alpha virt. eigenvalues --    1.52628   1.54982   1.55645   1.57624   1.58625
 Alpha virt. eigenvalues --    1.59611   1.60959   1.61894   1.64393   1.66219
 Alpha virt. eigenvalues --    1.71471   1.73082   1.75558   1.75681   1.78096
 Alpha virt. eigenvalues --    1.78706   1.84160   1.84600   1.86541   1.91624
 Alpha virt. eigenvalues --    1.92808   1.94112   1.94856   1.96512   2.03425
 Alpha virt. eigenvalues --    2.04735   2.08620   2.10241   2.11393   2.14143
 Alpha virt. eigenvalues --    2.18080   2.19853   2.23825   2.27934   2.31986
 Alpha virt. eigenvalues --    2.36957   2.37529   2.39856   2.40700   2.45442
 Alpha virt. eigenvalues --    2.46066   2.52619   2.54153   2.55132   2.62419
 Alpha virt. eigenvalues --    2.63440   2.70028   2.71647   2.78124   2.79781
 Alpha virt. eigenvalues --    2.90427   2.92215   2.97164   3.12270   3.32809
 Alpha virt. eigenvalues --    3.45394
  Beta  occ. eigenvalues --  -14.51276 -10.42963 -10.42611 -10.41268 -10.41099
  Beta  occ. eigenvalues --  -10.40984 -10.40873 -10.40364 -10.39985 -10.39785
  Beta  occ. eigenvalues --   -1.13224  -1.05638  -0.98307  -0.95954  -0.92639
  Beta  occ. eigenvalues --   -0.83654  -0.82264  -0.79833  -0.72222  -0.71104
  Beta  occ. eigenvalues --   -0.69396  -0.64852  -0.64540  -0.62785  -0.62263
  Beta  occ. eigenvalues --   -0.60193  -0.58502  -0.56188  -0.54108  -0.53922
  Beta  occ. eigenvalues --   -0.48306  -0.46034  -0.43895
  Beta virt. eigenvalues --   -0.37781  -0.23956  -0.21440  -0.16925  -0.10276
  Beta virt. eigenvalues --   -0.09384  -0.07956  -0.06219  -0.03304  -0.02645
  Beta virt. eigenvalues --   -0.01373  -0.00790   0.00763   0.02555   0.06835
  Beta virt. eigenvalues --    0.08174   0.09375   0.10064   0.12144   0.14062
  Beta virt. eigenvalues --    0.16264   0.17316   0.19466   0.20623   0.22517
  Beta virt. eigenvalues --    0.23012   0.26530   0.26932   0.27570   0.27821
  Beta virt. eigenvalues --    0.30487   0.30497   0.31298   0.31929   0.33294
  Beta virt. eigenvalues --    0.36913   0.38889   0.39396   0.42639   0.43064
  Beta virt. eigenvalues --    0.44092   0.46007   0.47215   0.47418   0.47559
  Beta virt. eigenvalues --    0.48356   0.48863   0.51108   0.51875   0.54618
  Beta virt. eigenvalues --    0.55355   0.57193   0.57588   0.58526   0.61643
  Beta virt. eigenvalues --    0.63096   0.65934   0.69972   0.72391   0.74453
  Beta virt. eigenvalues --    0.78582   0.87229   0.90295   0.91553   0.96738
  Beta virt. eigenvalues --    0.97693   1.01813   1.02619   1.04326   1.05277
  Beta virt. eigenvalues --    1.06581   1.07698   1.09187   1.09961   1.11365
  Beta virt. eigenvalues --    1.16209   1.17072   1.17150   1.31513   1.31696
  Beta virt. eigenvalues --    1.44636   1.45803   1.47658   1.48408   1.50929
  Beta virt. eigenvalues --    1.52763   1.53042   1.55613   1.56016   1.58268
  Beta virt. eigenvalues --    1.59015   1.60028   1.61367   1.62028   1.64870
  Beta virt. eigenvalues --    1.66334   1.71700   1.73559   1.75957   1.76345
  Beta virt. eigenvalues --    1.78654   1.79072   1.85092   1.85447   1.86976
  Beta virt. eigenvalues --    1.91896   1.93241   1.94636   1.95933   1.96770
  Beta virt. eigenvalues --    2.03612   2.05131   2.08880   2.11218   2.11612
  Beta virt. eigenvalues --    2.14557   2.19207   2.20877   2.24009   2.28053
  Beta virt. eigenvalues --    2.32675   2.37178   2.38190   2.40193   2.41127
  Beta virt. eigenvalues --    2.45955   2.46750   2.52838   2.54262   2.55293
  Beta virt. eigenvalues --    2.63029   2.63841   2.70225   2.71791   2.78217
  Beta virt. eigenvalues --    2.79980   2.90628   2.92428   2.97291   3.12386
  Beta virt. eigenvalues --    3.32957   3.45539
          Condensed to atoms (all electrons):
               1          2          3          4          5          6
     1  C    5.498130   0.198642   0.099725  -0.130129   0.017500   0.183863
     2  C    0.198642   5.158247   0.214620   0.101392  -0.120369   0.021858
     3  C    0.099725   0.214620   5.060129   0.232810   0.100911  -0.126995
     4  C   -0.130129   0.101392   0.232810   5.047495   0.249835   0.091874
     5  C    0.017500  -0.120369   0.100911   0.249835   5.127611   0.239289
     6  C    0.183863   0.021858  -0.126995   0.091874   0.239289   5.325461
     7  C   -0.057482   0.014583  -0.000862   0.014209  -0.091791   0.380020
     8  C   -0.051177   0.001583  -0.000150  -0.000771   0.011295   0.001896
     9  N   -0.029553   0.007961  -0.000311   0.000045  -0.000480  -0.049967
    10  C    0.370088  -0.060286   0.011058  -0.000521   0.011462  -0.068397
    11  H   -0.065987   0.450091  -0.061874   0.012019  -0.001622   0.013314
    12  H    0.013042  -0.062948   0.447101  -0.060151   0.012363  -0.001302
    13  H   -0.001278   0.012567  -0.061369   0.446539  -0.061497   0.013595
    14  H    0.014007  -0.001707   0.012202  -0.060640   0.449104  -0.063540
    15  H    0.012459  -0.000043  -0.000037   0.000328  -0.014946  -0.051984
    16  H    0.001201   0.000093  -0.000004   0.000005  -0.000326   0.007165
    17  H   -0.070669  -0.005899   0.000206  -0.000002  -0.000230   0.007029
               7          8          9         10         11         12
     1  C   -0.057482  -0.051177  -0.029553   0.370088  -0.065987   0.013042
     2  C    0.014583   0.001583   0.007961  -0.060286   0.450091  -0.062948
     3  C   -0.000862  -0.000150  -0.000311   0.011058  -0.061874   0.447101
     4  C    0.014209  -0.000771   0.000045  -0.000521   0.012019  -0.060151
     5  C   -0.091791   0.011295  -0.000480   0.011462  -0.001622   0.012363
     6  C    0.380020   0.001896  -0.049967  -0.068397   0.013314  -0.001302
     7  C    5.059273   0.363824  -0.026636  -0.041321  -0.000258   0.000029
     8  C    0.363824   4.727147   0.493888  -0.054304   0.000066   0.000000
     9  N   -0.026636   0.493888   6.189631   0.533134   0.000146   0.000002
    10  C   -0.041321  -0.054304   0.533134   4.783310  -0.011097  -0.000234
    11  H   -0.000258   0.000066   0.000146  -0.011097   0.613983  -0.010236
    12  H    0.000029   0.000000   0.000002  -0.000234  -0.010236   0.603097
    13  H   -0.000304   0.000005  -0.000000   0.000021  -0.000177  -0.010088
    14  H   -0.015086   0.000405   0.000009  -0.000199   0.000021  -0.000167
    15  H    0.417796  -0.038705   0.005187   0.000088   0.000006  -0.000000
    16  H   -0.062837   0.424109  -0.036569   0.003574   0.000000   0.000000
    17  H    0.000738   0.004710  -0.033377   0.424581   0.005126   0.000005
              13         14         15         16         17
     1  C   -0.001278   0.014007   0.012459   0.001201  -0.070669
     2  C    0.012567  -0.001707  -0.000043   0.000093  -0.005899
     3  C   -0.061369   0.012202  -0.000037  -0.000004   0.000206
     4  C    0.446539  -0.060640   0.000328   0.000005  -0.000002
     5  C   -0.061497   0.449104  -0.014946  -0.000326  -0.000230
     6  C    0.013595  -0.063540  -0.051984   0.007165   0.007029
     7  C   -0.000304  -0.015086   0.417796  -0.062837   0.000738
     8  C    0.000005   0.000405  -0.038705   0.424109   0.004710
     9  N   -0.000000   0.000009   0.005187  -0.036569  -0.033377
    10  C    0.000021  -0.000199   0.000088   0.003574   0.424581
    11  H   -0.000177   0.000021   0.000006   0.000000   0.005126
    12  H   -0.010088  -0.000167  -0.000000   0.000000   0.000005
    13  H    0.606799  -0.010608  -0.000004  -0.000000  -0.000001
    14  H   -0.010608   0.619795   0.004426  -0.000001   0.000005
    15  H   -0.000004   0.004426   0.614046  -0.005975   0.000061
    16  H   -0.000000  -0.000001  -0.005975   0.586779  -0.000222
    17  H   -0.000001   0.000005   0.000061  -0.000222   0.604655
          Atomic-Atomic Spin Densities.
               1          2          3          4          5          6
     1  C   -0.059409  -0.024849  -0.001848  -0.000539   0.005279   0.012478
     2  C   -0.024849   0.229088   0.032541  -0.001439  -0.009957   0.002847
     3  C   -0.001848   0.032541   0.138531  -0.032694  -0.004320  -0.002833
     4  C   -0.000539  -0.001439  -0.032694  -0.032513   0.017599   0.001305
     5  C    0.005279  -0.009957  -0.004320   0.017599   0.312786  -0.001942
     6  C    0.012478   0.002847  -0.002833   0.001305  -0.001942  -0.061878
     7  C    0.002204   0.001215   0.000046  -0.000126  -0.013239  -0.028009
     8  C   -0.000434   0.000229   0.000029  -0.000022  -0.000753  -0.006318
     9  N   -0.000260  -0.000152  -0.000009   0.000005   0.000024   0.000895
    10  C    0.001132  -0.009766  -0.000487  -0.000046   0.001022   0.004770
    11  H   -0.000291   0.003051  -0.000844  -0.000080  -0.000014  -0.000238
    12  H   -0.000015  -0.001222   0.002251   0.000072  -0.000003  -0.000061
    13  H   -0.000075   0.000137  -0.000126   0.000949  -0.000980   0.000157
    14  H   -0.000255  -0.000032  -0.000098  -0.000611   0.003882  -0.000614
    15  H   -0.000264   0.000013  -0.000003  -0.000002   0.000103  -0.000299
    16  H   -0.000068  -0.000000  -0.000000   0.000000   0.000006   0.000016
    17  H   -0.000150  -0.000103  -0.000014   0.000001   0.000004  -0.000108
               7          8          9         10         11         12
     1  C    0.002204  -0.000434  -0.000260   0.001132  -0.000291  -0.000015
     2  C    0.001215   0.000229  -0.000152  -0.009766   0.003051  -0.001222
     3  C    0.000046   0.000029  -0.000009  -0.000487  -0.000844   0.002251
     4  C   -0.000126  -0.000022   0.000005  -0.000046  -0.000080   0.000072
     5  C   -0.013239  -0.000753   0.000024   0.001022  -0.000014  -0.000003
     6  C   -0.028009  -0.006318   0.000895   0.004770  -0.000238  -0.000061
     7  C    0.258268   0.040560  -0.004322  -0.007671   0.000009  -0.000001
     8  C    0.040560   0.159131  -0.021827  -0.011101  -0.000002   0.000000
     9  N   -0.004322  -0.021827  -0.012026   0.018742  -0.000004  -0.000000
    10  C   -0.007671  -0.011101   0.018742   0.196522   0.000147   0.000005
    11  H    0.000009  -0.000002  -0.000004   0.000147  -0.010755   0.000148
    12  H   -0.000001   0.000000  -0.000000   0.000005   0.000148  -0.007578
    13  H    0.000001   0.000000   0.000000  -0.000002   0.000003   0.000120
    14  H    0.000031  -0.000017   0.000000   0.000012   0.000000   0.000005
    15  H    0.002994  -0.000638  -0.000036  -0.000004  -0.000000   0.000000
    16  H   -0.001303   0.002631   0.000082   0.000017  -0.000000  -0.000000
    17  H   -0.000069   0.000041  -0.000304   0.002066  -0.000044  -0.000000
              13         14         15         16         17
     1  C   -0.000075  -0.000255  -0.000264  -0.000068  -0.000150
     2  C    0.000137  -0.000032   0.000013  -0.000000  -0.000103
     3  C   -0.000126  -0.000098  -0.000003  -0.000000  -0.000014
     4  C    0.000949  -0.000611  -0.000002   0.000000   0.000001
     5  C   -0.000980   0.003882   0.000103   0.000006   0.000004
     6  C    0.000157  -0.000614  -0.000299   0.000016  -0.000108
     7  C    0.000001   0.000031   0.002994  -0.001303  -0.000069
     8  C    0.000000  -0.000017  -0.000638   0.002631   0.000041
     9  N    0.000000   0.000000  -0.000036   0.000082  -0.000304
    10  C   -0.000002   0.000012  -0.000004   0.000017   0.002066
    11  H    0.000003   0.000000  -0.000000  -0.000000  -0.000044
    12  H    0.000120   0.000005   0.000000  -0.000000  -0.000000
    13  H    0.000322   0.000133   0.000000   0.000000   0.000000
    14  H    0.000133  -0.014746  -0.000056  -0.000000  -0.000000
    15  H    0.000000  -0.000056  -0.012052   0.000152   0.000000
    16  H    0.000000  -0.000000   0.000152  -0.009969   0.000005
    17  H    0.000000  -0.000000   0.000000   0.000005  -0.010036
 Mulliken charges and spin densities:
               1          2
     1  C   -0.002382  -0.067362
     2  C    0.069616   0.221599
     3  C    0.072839   0.130123
     4  C    0.055663  -0.048142
     5  C    0.071889   0.309496
     6  C    0.076820  -0.079832
     7  C    0.046106   0.250589
     8  C    0.116179   0.161510
     9  N   -0.053109  -0.019191
    10  C    0.099043   0.195358
    11  H    0.056480  -0.008913
    12  H    0.069488  -0.006279
    13  H    0.065801   0.000639
    14  H    0.051975  -0.012364
    15  H    0.057299  -0.010092
    16  H    0.083008  -0.008430
    17  H    0.063285  -0.008710
 Sum of Mulliken charges =   1.00000   1.00000
 Mulliken charges and spin densities with hydrogens summed into heavy atoms:
               1          2
     1  C   -0.002382  -0.067362
     2  C    0.126097   0.212686
     3  C    0.142327   0.123844
     4  C    0.121464  -0.047503
     5  C    0.123864   0.297132
     6  C    0.076820  -0.079832
     7  C    0.103405   0.240497
     8  C    0.199187   0.153080
     9  N   -0.053109  -0.019191
    10  C    0.162327   0.186649
 Electronic spatial extent (au):  <R**2>=           1233.5265
 Charge=              1.0000 electrons
 Dipole moment (field-independent basis, Debye):
    X=              2.6339    Y=             -1.3362    Z=              0.0000  Tot=              2.9534
 Quadrupole moment (field-independent basis, Debye-Ang):
   XX=            -34.1434   YY=            -37.1639   ZZ=            -57.0855
   XY=              5.6634   XZ=              0.0000   YZ=              0.0000
 Traceless Quadrupole moment (field-independent basis, Debye-Ang):
   XX=              8.6542   YY=              5.6337   ZZ=            -14.2879
   XY=              5.6634   XZ=              0.0000   YZ=              0.0000
 Octapole moment (field-independent basis, Debye-Ang**2):
  XXX=             34.0605  YYY=             -0.5125  ZZZ=             -0.0000  XYY=              5.1495
  XXY=            -18.2259  XXZ=              0.0000  XZZ=             -2.8222  YZZ=              0.6801
  YYZ=              0.0000  XYZ=             -0.0000
 Hexadecapole moment (field-independent basis, Debye-Ang**3):
 XXXX=           -914.6696 YYYY=           -380.4925 ZZZZ=            -58.3195 XXXY=             69.1174
 XXXZ=             -0.0000 YYYX=              8.5138 YYYZ=             -0.0000 ZZZX=             -0.0000
 ZZZY=             -0.0000 XXYY=           -220.1182 XXZZ=           -202.5716 YYZZ=            -94.7055
 XXYZ=              0.0000 YYXZ=             -0.0000 ZZXY=              1.0852
 N-N= 4.601528227951D+02 E-N=-1.836537768556D+03  KE= 3.970986183545D+02
 Symmetry A'   KE= 3.867983718806D+02
 Symmetry A"   KE= 1.030024647393D+01
 Symmetry A'   SP=-1.396219294694D-14
 Symmetry A"   SP= 1.000000000000D+00
                          Isotropic Fermi Contact Couplings
        Atom                 a.u.       MegaHertz       Gauss      10(-4) cm-1
     1  C(13)             -0.01726     -19.40599      -6.92454      -6.47314
     2  C(13)              0.03114      35.00530      12.49076      11.67651
     3  C(13)              0.01597      17.95561       6.40701       5.98935
     4  C(13)             -0.01580     -17.76741      -6.33985      -5.92657
     5  C(13)              0.04790      53.85321      19.21617      17.96350
     6  C(13)             -0.02145     -24.11669      -8.60544      -8.04446
     7  C(13)              0.03432      38.58670      13.76869      12.87114
     8  C(13)              0.02266      25.47718       9.09089       8.49827
     9  N(14)             -0.00791      -2.55428      -0.91143      -0.85202
    10  C(13)              0.03538      39.77467      14.19259      13.26740
    11  H(1)              -0.00290     -12.97658      -4.63037      -4.32852
    12  H(1)              -0.00201      -8.98661      -3.20664      -2.99761
    13  H(1)               0.00016       0.69743       0.24886       0.23264
    14  H(1)              -0.00401     -17.91191      -6.39142      -5.97477
    15  H(1)              -0.00330     -14.73305      -5.25712      -4.91442
    16  H(1)              -0.00276     -12.32010      -4.39612      -4.10954
    17  H(1)              -0.00283     -12.64476      -4.51197      -4.21784
 --------------------------------------------------------
       Center         ----  Spin Dipole Couplings  ----
                      3XX-RR        3YY-RR        3ZZ-RR
 --------------------------------------------------------
     1   Atom        0.029860      0.016711     -0.046571
     2   Atom       -0.116910     -0.119756      0.236666
     3   Atom       -0.073276     -0.078301      0.151577
     4   Atom        0.009924      0.008818     -0.018742
     5   Atom       -0.160519     -0.158573      0.319092
     6   Atom        0.032306      0.013512     -0.045818
     7   Atom       -0.130263     -0.135919      0.266182
     8   Atom       -0.097620     -0.103970      0.201590
     9   Atom       -0.000121      0.003844     -0.003723
    10   Atom       -0.110404     -0.106960      0.217364
    11   Atom       -0.013397      0.017772     -0.004375
    12   Atom        0.013051     -0.009385     -0.003666
    13   Atom        0.006715     -0.002501     -0.004215
    14   Atom       -0.017969      0.022036     -0.004067
    15   Atom       -0.014852      0.019910     -0.005059
    16   Atom        0.016566     -0.012261     -0.004305
    17   Atom       -0.011931      0.015917     -0.003987
 --------------------------------------------------------
                        XY            XZ            YZ
 --------------------------------------------------------
     1   Atom        0.000644      0.000000      0.000000
     2   Atom       -0.003348      0.000000      0.000000
     3   Atom       -0.002357     -0.000000      0.000000
     4   Atom        0.004980     -0.000000      0.000000
     5   Atom        0.000478      0.000000     -0.000000
     6   Atom       -0.001516      0.000000      0.000000
     7   Atom       -0.005202      0.000000      0.000000
     8   Atom       -0.004223     -0.000000      0.000000
     9   Atom        0.002953     -0.000000      0.000000
    10   Atom        0.001156      0.000000      0.000000
    11   Atom       -0.003195      0.000000      0.000000
    12   Atom        0.007301     -0.000000     -0.000000
    13   Atom        0.000217      0.000000     -0.000000
    14   Atom        0.000303      0.000000     -0.000000
    15   Atom       -0.001838      0.000000      0.000000
    16   Atom        0.007702     -0.000000     -0.000000
    17   Atom        0.000284      0.000000     -0.000000
 --------------------------------------------------------


 ---------------------------------------------------------------------------------
              Anisotropic Spin Dipole Couplings in Principal Axis System
 ---------------------------------------------------------------------------------

       Atom             a.u.   MegaHertz   Gauss  10(-4) cm-1        Axes

              Baa    -0.0466    -6.249    -2.230    -2.085  0.0000  0.0000  1.0000
     1 C(13)  Bbb     0.0167     2.238     0.799     0.747 -0.0488  0.9988 -0.0000
              Bcc     0.0299     4.011     1.431     1.338  0.9988  0.0488 -0.0000
 
              Baa    -0.1220   -16.367    -5.840    -5.460  0.5518  0.8340 -0.0000
     2 C(13)  Bbb    -0.1147   -15.391    -5.492    -5.134  0.8340 -0.5518 -0.0000
              Bcc     0.2367    31.758    11.332    10.593  0.0000  0.0000  1.0000
 
              Baa    -0.0792   -10.632    -3.794    -3.547  0.3679  0.9299 -0.0000
     3 C(13)  Bbb    -0.0723    -9.708    -3.464    -3.238  0.9299 -0.3679  0.0000
              Bcc     0.1516    20.340     7.258     6.785  0.0000  0.0000  1.0000
 
              Baa    -0.0187    -2.515    -0.897    -0.839  0.0000  0.0000  1.0000
     4 C(13)  Bbb     0.0044     0.585     0.209     0.195 -0.6670  0.7451  0.0000
              Bcc     0.0144     1.930     0.689     0.644  0.7451  0.6670  0.0000
 
              Baa    -0.1606   -21.555    -7.691    -7.190  0.9740 -0.2264  0.0000
     5 C(13)  Bbb    -0.1585   -21.264    -7.588    -7.093  0.2264  0.9740  0.0000
              Bcc     0.3191    42.819    15.279    14.283  0.0000  0.0000  1.0000
 
              Baa    -0.0458    -6.148    -2.194    -2.051  0.0000  0.0000  1.0000
     6 C(13)  Bbb     0.0134     1.797     0.641     0.599  0.0799  0.9968 -0.0000
              Bcc     0.0324     4.351     1.553     1.451  0.9968 -0.0799 -0.0000
 
              Baa    -0.1390   -18.654    -6.656    -6.222  0.5110  0.8596 -0.0000
     7 C(13)  Bbb    -0.1272   -17.065    -6.089    -5.692  0.8596 -0.5110  0.0000
              Bcc     0.2662    35.719    12.745    11.915  0.0000  0.0000  1.0000
 
              Baa    -0.1061   -14.235    -5.079    -4.748  0.4467  0.8947 -0.0000
     8 C(13)  Bbb    -0.0955   -12.817    -4.573    -4.275  0.8947 -0.4467  0.0000
              Bcc     0.2016    27.051     9.653     9.023  0.0000  0.0000  1.0000
 
              Baa    -0.0037    -0.144    -0.051    -0.048  0.0000  0.0000  1.0000
     9 N(14)  Bbb    -0.0017    -0.065    -0.023    -0.022  0.8824 -0.4704  0.0000
              Bcc     0.0054     0.209     0.075     0.070  0.4704  0.8824 -0.0000
 
              Baa    -0.1108   -14.862    -5.303    -4.958  0.9566 -0.2913 -0.0000
    10 C(13)  Bbb    -0.1066   -14.306    -5.105    -4.772  0.2913  0.9566 -0.0000
              Bcc     0.2174    29.168    10.408     9.729  0.0000  0.0000  1.0000
 
              Baa    -0.0137    -7.321    -2.612    -2.442  0.9949  0.1009 -0.0000
    11 H(1)   Bbb    -0.0044    -2.334    -0.833    -0.779  0.0000  0.0000  1.0000
              Bcc     0.0181     9.655     3.445     3.221 -0.1009  0.9949 -0.0000
 
              Baa    -0.0116    -6.164    -2.199    -2.056 -0.2845  0.9587 -0.0000
    12 H(1)   Bbb    -0.0037    -1.956    -0.698    -0.652  0.0000  0.0000  1.0000
              Bcc     0.0152     8.120     2.897     2.708  0.9587  0.2845 -0.0000
 
              Baa    -0.0042    -2.249    -0.802    -0.750  0.0000  0.0000  1.0000
    13 H(1)   Bbb    -0.0025    -1.337    -0.477    -0.446 -0.0235  0.9997 -0.0000
              Bcc     0.0067     3.586     1.279     1.196  0.9997  0.0235  0.0000
 
              Baa    -0.0180    -9.589    -3.421    -3.198  1.0000 -0.0076  0.0000
    14 H(1)   Bbb    -0.0041    -2.170    -0.774    -0.724  0.0000  0.0000  1.0000
              Bcc     0.0220    11.758     4.196     3.922  0.0076  1.0000 -0.0000
 
              Baa    -0.0149    -7.976    -2.846    -2.660  0.9986  0.0526  0.0000
    15 H(1)   Bbb    -0.0051    -2.699    -0.963    -0.900  0.0000  0.0000  1.0000
              Bcc     0.0200    10.675     3.809     3.561 -0.0526  0.9986 -0.0000
 
              Baa    -0.0142    -7.571    -2.701    -2.525 -0.2429  0.9700 -0.0000
    16 H(1)   Bbb    -0.0043    -2.297    -0.820    -0.766  0.0000  0.0000  1.0000
              Bcc     0.0185     9.868     3.521     3.292  0.9700  0.2429 -0.0000
 
              Baa    -0.0119    -6.367    -2.272    -2.124  0.9999 -0.0102  0.0000
    17 H(1)   Bbb    -0.0040    -2.127    -0.759    -0.710  0.0000  0.0000  1.0000
              Bcc     0.0159     8.494     3.031     2.833  0.0102  0.9999 -0.0000
 

 ---------------------------------------------------------------------------------

 ******************************Gaussian NBO Version 3.1******************************
             N A T U R A L   A T O M I C   O R B I T A L   A N D
          N A T U R A L   B O N D   O R B I T A L   A N A L Y S I S
 ******************************Gaussian NBO Version 3.1******************************
       /RESON  / : Allow strongly delocalized NBO set

 Analyzing the SCF density

 Job title: 49                                                              

 Storage needed:     92934 in NPA,    123328 in NBO ( 939522515 available)
 GSVD:  LWork=       19975 too small for GESVD, short by         686 words or         686 for optimal perf.


 NATURAL POPULATIONS:  Natural atomic orbital occupancies 
                                                          
   NAO  Atom  No  lang   Type(AO)    Occupancy
 --------------------------------------------
     1    C    1  S      Cor( 1S)     1.99885
     2    C    1  S      Val( 2S)     0.87089
     3    C    1  S      Ryd( 3S)     0.00237
     4    C    1  px     Val( 2p)     1.11931
     5    C    1  px     Ryd( 3p)     0.00474
     6    C    1  py     Val( 2p)     1.09500
     7    C    1  py     Ryd( 3p)     0.00423
     8    C    1  pz     Val( 2p)     1.02484
     9    C    1  pz     Ryd( 3p)     0.00061
    10    C    1  dxy    Ryd( 3d)     0.00080
    11    C    1  dxz    Ryd( 3d)     0.00043
    12    C    1  dyz    Ryd( 3d)     0.00046
    13    C    1  dx2y2  Ryd( 3d)     0.00078
    14    C    1  dz2    Ryd( 3d)     0.00042

    15    C    2  S      Cor( 1S)     1.99892
    16    C    2  S      Val( 2S)     0.95848
    17    C    2  S      Ryd( 3S)     0.00172
    18    C    2  px     Val( 2p)     1.05446
    19    C    2  px     Ryd( 3p)     0.00389
    20    C    2  py     Val( 2p)     1.21214
    21    C    2  py     Ryd( 3p)     0.00656
    22    C    2  pz     Val( 2p)     0.82030
    23    C    2  pz     Ryd( 3p)     0.00060
    24    C    2  dxy    Ryd( 3d)     0.00079
    25    C    2  dxz    Ryd( 3d)     0.00061
    26    C    2  dyz    Ryd( 3d)     0.00043
    27    C    2  dx2y2  Ryd( 3d)     0.00076
    28    C    2  dz2    Ryd( 3d)     0.00041

    29    C    3  S      Cor( 1S)     1.99895
    30    C    3  S      Val( 2S)     0.97098
    31    C    3  S      Ryd( 3S)     0.00119
    32    C    3  px     Val( 2p)     1.17687
    33    C    3  px     Ryd( 3p)     0.00581
    34    C    3  py     Val( 2p)     1.09264
    35    C    3  py     Ryd( 3p)     0.00466
    36    C    3  pz     Val( 2p)     0.87128
    37    C    3  pz     Ryd( 3p)     0.00055
    38    C    3  dxy    Ryd( 3d)     0.00083
    39    C    3  dxz    Ryd( 3d)     0.00054
    40    C    3  dyz    Ryd( 3d)     0.00045
    41    C    3  dx2y2  Ryd( 3d)     0.00075
    42    C    3  dz2    Ryd( 3d)     0.00039

    43    C    4  S      Cor( 1S)     1.99897
    44    C    4  S      Val( 2S)     0.96822
    45    C    4  S      Ryd( 3S)     0.00118
    46    C    4  px     Val( 2p)     1.17709
    47    C    4  px     Ryd( 3p)     0.00593
    48    C    4  py     Val( 2p)     1.09478
    49    C    4  py     Ryd( 3p)     0.00482
    50    C    4  pz     Val( 2p)     0.91776
    51    C    4  pz     Ryd( 3p)     0.00058
    52    C    4  dxy    Ryd( 3d)     0.00078
    53    C    4  dxz    Ryd( 3d)     0.00053
    54    C    4  dyz    Ryd( 3d)     0.00040
    55    C    4  dx2y2  Ryd( 3d)     0.00075
    56    C    4  dz2    Ryd( 3d)     0.00039

    57    C    5  S      Cor( 1S)     1.99890
    58    C    5  S      Val( 2S)     0.95705
    59    C    5  S      Ryd( 3S)     0.00159
    60    C    5  px     Val( 2p)     1.05224
    61    C    5  px     Ryd( 3p)     0.00380
    62    C    5  py     Val( 2p)     1.20864
    63    C    5  py     Ryd( 3p)     0.00647
    64    C    5  pz     Val( 2p)     0.82204
    65    C    5  pz     Ryd( 3p)     0.00068
    66    C    5  dxy    Ryd( 3d)     0.00080
    67    C    5  dxz    Ryd( 3d)     0.00060
    68    C    5  dyz    Ryd( 3d)     0.00042
    69    C    5  dx2y2  Ryd( 3d)     0.00076
    70    C    5  dz2    Ryd( 3d)     0.00042

    71    C    6  S      Cor( 1S)     1.99886
    72    C    6  S      Val( 2S)     0.86204
    73    C    6  S      Ryd( 3S)     0.00211
    74    C    6  px     Val( 2p)     1.10846
    75    C    6  px     Ryd( 3p)     0.00526
    76    C    6  py     Val( 2p)     1.09530
    77    C    6  py     Ryd( 3p)     0.00466
    78    C    6  pz     Val( 2p)     0.98959
    79    C    6  pz     Ryd( 3p)     0.00064
    80    C    6  dxy    Ryd( 3d)     0.00082
    81    C    6  dxz    Ryd( 3d)     0.00054
    82    C    6  dyz    Ryd( 3d)     0.00051
    83    C    6  dx2y2  Ryd( 3d)     0.00083
    84    C    6  dz2    Ryd( 3d)     0.00041

    85    C    7  S      Cor( 1S)     1.99892
    86    C    7  S      Val( 2S)     0.97114
    87    C    7  S      Ryd( 3S)     0.00185
    88    C    7  px     Val( 2p)     1.06064
    89    C    7  px     Ryd( 3p)     0.00380
    90    C    7  py     Val( 2p)     1.21604
    91    C    7  py     Ryd( 3p)     0.00565
    92    C    7  pz     Val( 2p)     0.84509
    93    C    7  pz     Ryd( 3p)     0.00059
    94    C    7  dxy    Ryd( 3d)     0.00080
    95    C    7  dxz    Ryd( 3d)     0.00051
    96    C    7  dyz    Ryd( 3d)     0.00046
    97    C    7  dx2y2  Ryd( 3d)     0.00068
    98    C    7  dz2    Ryd( 3d)     0.00041

    99    C    8  S      Cor( 1S)     1.99903
   100    C    8  S      Val( 2S)     0.93851
   101    C    8  S      Ryd( 3S)     0.00121
   102    C    8  px     Val( 2p)     1.16672
   103    C    8  px     Ryd( 3p)     0.00692
   104    C    8  py     Val( 2p)     0.91746
   105    C    8  py     Ryd( 3p)     0.00869
   106    C    8  pz     Val( 2p)     0.80513
   107    C    8  pz     Ryd( 3p)     0.00080
   108    C    8  dxy    Ryd( 3d)     0.00207
   109    C    8  dxz    Ryd( 3d)     0.00059
   110    C    8  dyz    Ryd( 3d)     0.00101
   111    C    8  dx2y2  Ryd( 3d)     0.00130
   112    C    8  dz2    Ryd( 3d)     0.00050

   113    N    9  S      Cor( 1S)     1.99929
   114    N    9  S      Val( 2S)     1.37184
   115    N    9  S      Ryd( 3S)     0.00088
   116    N    9  px     Val( 2p)     1.58566
   117    N    9  px     Ryd( 3p)     0.00567
   118    N    9  py     Val( 2p)     1.35162
   119    N    9  py     Ryd( 3p)     0.00444
   120    N    9  pz     Val( 2p)     1.11542
   121    N    9  pz     Ryd( 3p)     0.00038
   122    N    9  dxy    Ryd( 3d)     0.00164
   123    N    9  dxz    Ryd( 3d)     0.00148
   124    N    9  dyz    Ryd( 3d)     0.00059
   125    N    9  dx2y2  Ryd( 3d)     0.00163
   126    N    9  dz2    Ryd( 3d)     0.00082

   127    C   10  S      Cor( 1S)     1.99902
   128    C   10  S      Val( 2S)     0.91458
   129    C   10  S      Ryd( 3S)     0.00186
   130    C   10  px     Val( 2p)     0.91857
   131    C   10  px     Ryd( 3p)     0.00970
   132    C   10  py     Val( 2p)     1.15832
   133    C   10  py     Ryd( 3p)     0.00685
   134    C   10  pz     Val( 2p)     0.76941
   135    C   10  pz     Ryd( 3p)     0.00075
   136    C   10  dxy    Ryd( 3d)     0.00146
   137    C   10  dxz    Ryd( 3d)     0.00111
   138    C   10  dyz    Ryd( 3d)     0.00064
   139    C   10  dx2y2  Ryd( 3d)     0.00197
   140    C   10  dz2    Ryd( 3d)     0.00050

   141    H   11  S      Val( 1S)     0.73801
   142    H   11  S      Ryd( 2S)     0.00175
   143    H   11  px     Ryd( 2p)     0.00008
   144    H   11  py     Ryd( 2p)     0.00089
   145    H   11  pz     Ryd( 2p)     0.00011

   146    H   12  S      Val( 1S)     0.73298
   147    H   12  S      Ryd( 2S)     0.00140
   148    H   12  px     Ryd( 2p)     0.00070
   149    H   12  py     Ryd( 2p)     0.00025
   150    H   12  pz     Ryd( 2p)     0.00010

   151    H   13  S      Val( 1S)     0.73186
   152    H   13  S      Ryd( 2S)     0.00136
   153    H   13  px     Ryd( 2p)     0.00068
   154    H   13  py     Ryd( 2p)     0.00027
   155    H   13  pz     Ryd( 2p)     0.00010

   156    H   14  S      Val( 1S)     0.74038
   157    H   14  S      Ryd( 2S)     0.00160
   158    H   14  px     Ryd( 2p)     0.00008
   159    H   14  py     Ryd( 2p)     0.00089
   160    H   14  pz     Ryd( 2p)     0.00011

   161    H   15  S      Val( 1S)     0.73725
   162    H   15  S      Ryd( 2S)     0.00180
   163    H   15  px     Ryd( 2p)     0.00008
   164    H   15  py     Ryd( 2p)     0.00088
   165    H   15  pz     Ryd( 2p)     0.00010

   166    H   16  S      Val( 1S)     0.75084
   167    H   16  S      Ryd( 2S)     0.00146
   168    H   16  px     Ryd( 2p)     0.00081
   169    H   16  py     Ryd( 2p)     0.00017
   170    H   16  pz     Ryd( 2p)     0.00007

   171    H   17  S      Val( 1S)     0.76128
   172    H   17  S      Ryd( 2S)     0.00166
   173    H   17  px     Ryd( 2p)     0.00004
   174    H   17  py     Ryd( 2p)     0.00094
   175    H   17  pz     Ryd( 2p)     0.00008

 WARNING:  1 low occupancy (<1.9990e) core orbital  found on  C    1
           1 low occupancy (<1.9990e) core orbital  found on  C    2
           1 low occupancy (<1.9990e) core orbital  found on  C    3
           1 low occupancy (<1.9990e) core orbital  found on  C    4
           1 low occupancy (<1.9990e) core orbital  found on  C    5
           1 low occupancy (<1.9990e) core orbital  found on  C    6
           1 low occupancy (<1.9990e) core orbital  found on  C    7


 Summary of Natural Population Analysis:                  
                                                          
                                       Natural Population 
                Natural  -----------------------------------------------
    Atom  No    Charge         Core      Valence    Rydberg      Total
 -----------------------------------------------------------------------
      C    1   -0.12374      1.99885     4.11004    0.01485     6.12374
      C    2   -0.06008      1.99892     4.04539    0.01577     6.06008
      C    3   -0.12590      1.99895     4.11178    0.01517     6.12590
      C    4   -0.17217      1.99897     4.15785    0.01535     6.17217
      C    5   -0.05441      1.99890     4.03997    0.01553     6.05441
      C    6   -0.07002      1.99886     4.05538    0.01577     6.07002
      C    7   -0.10660      1.99892     4.09291    0.01477     6.10660
      C    8    0.15007      1.99903     3.82782    0.02309     5.84993
      N    9   -0.44137      1.99929     5.42454    0.01754     7.44137
      C   10    0.21526      1.99902     3.76087    0.02485     5.78474
      H   11    0.25917      0.00000     0.73801    0.00282     0.74083
      H   12    0.26457      0.00000     0.73298    0.00245     0.73543
      H   13    0.26573      0.00000     0.73186    0.00241     0.73427
      H   14    0.25695      0.00000     0.74038    0.00267     0.74305
      H   15    0.25988      0.00000     0.73725    0.00287     0.74012
      H   16    0.24665      0.00000     0.75084    0.00251     0.75335
      H   17    0.23601      0.00000     0.76128    0.00272     0.76399
 =======================================================================
   * Total *    1.00000     19.98971    46.81915    0.19113    67.00000

                                 Natural Population      
 --------------------------------------------------------
   Core                      19.98971 ( 99.9486% of  20)
   Valence                   46.81915 ( 99.6152% of  47)
   Natural Minimal Basis     66.80887 ( 99.7147% of  67)
   Natural Rydberg Basis      0.19113 (  0.2853% of  67)
 --------------------------------------------------------

    Atom  No          Natural Electron Configuration
 ----------------------------------------------------------------------------
      C    1      [core]2S( 0.87)2p( 3.24)3p( 0.01)
      C    2      [core]2S( 0.96)2p( 3.09)3p( 0.01)
      C    3      [core]2S( 0.97)2p( 3.14)3p( 0.01)
      C    4      [core]2S( 0.97)2p( 3.19)3p( 0.01)
      C    5      [core]2S( 0.96)2p( 3.08)3p( 0.01)
      C    6      [core]2S( 0.86)2p( 3.19)3p( 0.01)
      C    7      [core]2S( 0.97)2p( 3.12)3p( 0.01)
      C    8      [core]2S( 0.94)2p( 2.89)3p( 0.02)3d( 0.01)
      N    9      [core]2S( 1.37)2p( 4.05)3p( 0.01)3d( 0.01)
      C   10      [core]2S( 0.91)2p( 2.85)3p( 0.02)3d( 0.01)
      H   11            1S( 0.74)
      H   12            1S( 0.73)
      H   13            1S( 0.73)
      H   14            1S( 0.74)
      H   15            1S( 0.74)
      H   16            1S( 0.75)
      H   17            1S( 0.76)


 ***************************************************
 *******         Alpha spin orbitals         *******
 ***************************************************


 NATURAL POPULATIONS:  Natural atomic orbital occupancies 
                                                          
   NAO  Atom  No  lang   Type(AO)    Occupancy      Energy
 ----------------------------------------------------------
     1    C    1  S      Cor( 1S)     0.99942     -10.26464
     2    C    1  S      Val( 2S)     0.43393      -0.30835
     3    C    1  S      Ryd( 3S)     0.00119       0.38805
     4    C    1  px     Val( 2p)     0.55734      -0.27817
     5    C    1  px     Ryd( 3p)     0.00240       0.89076
     6    C    1  py     Val( 2p)     0.54669      -0.26079
     7    C    1  py     Ryd( 3p)     0.00214       0.83568
     8    C    1  pz     Val( 2p)     0.49714      -0.30292
     9    C    1  pz     Ryd( 3p)     0.00032       0.45254
    10    C    1  dxy    Ryd( 3d)     0.00039       2.23647
    11    C    1  dxz    Ryd( 3d)     0.00030       1.70381
    12    C    1  dyz    Ryd( 3d)     0.00021       1.70581
    13    C    1  dx2y2  Ryd( 3d)     0.00039       2.27624
    14    C    1  dz2    Ryd( 3d)     0.00021       2.00480

    15    C    2  S      Cor( 1S)     0.99946     -10.28244
    16    C    2  S      Val( 2S)     0.48271      -0.36132
    17    C    2  S      Ryd( 3S)     0.00086       0.38984
    18    C    2  px     Val( 2p)     0.52807      -0.24030
    19    C    2  px     Ryd( 3p)     0.00194       0.47797
    20    C    2  py     Val( 2p)     0.60765      -0.27043
    21    C    2  py     Ryd( 3p)     0.00330       0.84195
    22    C    2  pz     Val( 2p)     0.50179      -0.32536
    23    C    2  pz     Ryd( 3p)     0.00042       0.35995
    24    C    2  dxy    Ryd( 3d)     0.00040       2.23113
    25    C    2  dxz    Ryd( 3d)     0.00037       1.71981
    26    C    2  dyz    Ryd( 3d)     0.00024       1.69362
    27    C    2  dx2y2  Ryd( 3d)     0.00038       2.31727
    28    C    2  dz2    Ryd( 3d)     0.00015       2.00260

    29    C    3  S      Cor( 1S)     0.99948     -10.27688
    30    C    3  S      Val( 2S)     0.48748      -0.36214
    31    C    3  S      Ryd( 3S)     0.00060       0.39323
    32    C    3  px     Val( 2p)     0.58814      -0.25571
    33    C    3  px     Ryd( 3p)     0.00292       0.74842
    34    C    3  py     Val( 2p)     0.54724      -0.24428
    35    C    3  py     Ryd( 3p)     0.00233       0.55253
    36    C    3  pz     Val( 2p)     0.49554      -0.31487
    37    C    3  pz     Ryd( 3p)     0.00037       0.36817
    38    C    3  dxy    Ryd( 3d)     0.00042       2.28651
    39    C    3  dxz    Ryd( 3d)     0.00035       1.71039
    40    C    3  dyz    Ryd( 3d)     0.00023       1.71008
    41    C    3  dx2y2  Ryd( 3d)     0.00037       2.24376
    42    C    3  dz2    Ryd( 3d)     0.00016       2.01273

    43    C    4  S      Cor( 1S)     0.99948     -10.26997
    44    C    4  S      Val( 2S)     0.48284      -0.35148
    45    C    4  S      Ryd( 3S)     0.00060       0.39812
    46    C    4  px     Val( 2p)     0.58663      -0.25143
    47    C    4  px     Ryd( 3p)     0.00299       0.74284
    48    C    4  py     Val( 2p)     0.54592      -0.24120
    49    C    4  py     Ryd( 3p)     0.00243       0.56430
    50    C    4  pz     Val( 2p)     0.45274      -0.29901
    51    C    4  pz     Ryd( 3p)     0.00031       0.37510
    52    C    4  dxy    Ryd( 3d)     0.00039       2.29750
    53    C    4  dxz    Ryd( 3d)     0.00034       1.72063
    54    C    4  dyz    Ryd( 3d)     0.00024       1.71987
    55    C    4  dx2y2  Ryd( 3d)     0.00037       2.24357
    56    C    4  dz2    Ryd( 3d)     0.00019       2.02391

    57    C    5  S      Cor( 1S)     0.99945     -10.28146
    58    C    5  S      Val( 2S)     0.48369      -0.36301
    59    C    5  S      Ryd( 3S)     0.00080       0.39131
    60    C    5  px     Val( 2p)     0.52823      -0.23945
    61    C    5  px     Ryd( 3p)     0.00189       0.47497
    62    C    5  py     Val( 2p)     0.60691      -0.26997
    63    C    5  py     Ryd( 3p)     0.00325       0.84388
    64    C    5  pz     Val( 2p)     0.53425      -0.33128
    65    C    5  pz     Ryd( 3p)     0.00047       0.35927
    66    C    5  dxy    Ryd( 3d)     0.00040       2.22496
    67    C    5  dxz    Ryd( 3d)     0.00031       1.71730
    68    C    5  dyz    Ryd( 3d)     0.00024       1.69082
    69    C    5  dx2y2  Ryd( 3d)     0.00038       2.31851
    70    C    5  dz2    Ryd( 3d)     0.00014       1.99658

    71    C    6  S      Cor( 1S)     0.99943     -10.27247
    72    C    6  S      Val( 2S)     0.42918      -0.30690
    73    C    6  S      Ryd( 3S)     0.00106       0.37363
    74    C    6  px     Val( 2p)     0.55133      -0.27616
    75    C    6  px     Ryd( 3p)     0.00266       0.89969
    76    C    6  py     Val( 2p)     0.54655      -0.26339
    77    C    6  py     Ryd( 3p)     0.00237       0.83932
    78    C    6  pz     Val( 2p)     0.47939      -0.30466
    79    C    6  pz     Ryd( 3p)     0.00037       0.44459
    80    C    6  dxy    Ryd( 3d)     0.00040       2.23074
    81    C    6  dxz    Ryd( 3d)     0.00040       1.70181
    82    C    6  dyz    Ryd( 3d)     0.00023       1.70080
    83    C    6  dx2y2  Ryd( 3d)     0.00041       2.28236
    84    C    6  dz2    Ryd( 3d)     0.00021       2.00341

    85    C    7  S      Cor( 1S)     0.99946     -10.28151
    86    C    7  S      Val( 2S)     0.48940      -0.37126
    87    C    7  S      Ryd( 3S)     0.00092       0.37156
    88    C    7  px     Val( 2p)     0.53123      -0.24662
    89    C    7  px     Ryd( 3p)     0.00190       0.46531
    90    C    7  py     Val( 2p)     0.60960      -0.27409
    91    C    7  py     Ryd( 3p)     0.00285       0.82720
    92    C    7  pz     Val( 2p)     0.52605      -0.33088
    93    C    7  pz     Ryd( 3p)     0.00045       0.35892
    94    C    7  dxy    Ryd( 3d)     0.00040       2.23771
    95    C    7  dxz    Ryd( 3d)     0.00033       1.71551
    96    C    7  dyz    Ryd( 3d)     0.00028       1.69403
    97    C    7  dx2y2  Ryd( 3d)     0.00034       2.30804
    98    C    7  dz2    Ryd( 3d)     0.00014       1.99635

    99    C    8  S      Cor( 1S)     0.99951     -10.30762
   100    C    8  S      Val( 2S)     0.47191      -0.35763
   101    C    8  S      Ryd( 3S)     0.00062       0.32716
   102    C    8  px     Val( 2p)     0.58341      -0.24905
   103    C    8  px     Ryd( 3p)     0.00348       0.67846
   104    C    8  py     Val( 2p)     0.45959      -0.20308
   105    C    8  py     Ryd( 3p)     0.00435       0.46188
   106    C    8  pz     Val( 2p)     0.48005      -0.32065
   107    C    8  pz     Ryd( 3p)     0.00053       0.34740
   108    C    8  dxy    Ryd( 3d)     0.00104       2.25892
   109    C    8  dxz    Ryd( 3d)     0.00039       1.69400
   110    C    8  dyz    Ryd( 3d)     0.00054       1.71873
   111    C    8  dx2y2  Ryd( 3d)     0.00065       2.23923
   112    C    8  dz2    Ryd( 3d)     0.00020       1.99108

   113    N    9  S      Cor( 1S)     0.99965     -14.33882
   114    N    9  S      Val( 2S)     0.68550      -0.67578
   115    N    9  S      Ryd( 3S)     0.00045       0.96285
   116    N    9  px     Val( 2p)     0.79136      -0.39567
   117    N    9  px     Ryd( 3p)     0.00285       0.84405
   118    N    9  py     Val( 2p)     0.67425      -0.36787
   119    N    9  py     Ryd( 3p)     0.00223       0.98426
   120    N    9  pz     Val( 2p)     0.55660      -0.35935
   121    N    9  pz     Ryd( 3p)     0.00024       0.70662
   122    N    9  dxy    Ryd( 3d)     0.00082       2.51914
   123    N    9  dxz    Ryd( 3d)     0.00081       2.12297
   124    N    9  dyz    Ryd( 3d)     0.00029       2.14622
   125    N    9  dx2y2  Ryd( 3d)     0.00081       2.69586
   126    N    9  dz2    Ryd( 3d)     0.00040       2.40114

   127    C   10  S      Cor( 1S)     0.99951     -10.30653
   128    C   10  S      Val( 2S)     0.46094      -0.34344
   129    C   10  S      Ryd( 3S)     0.00094       0.34101
   130    C   10  px     Val( 2p)     0.46063      -0.19225
   131    C   10  px     Ryd( 3p)     0.00484       0.39328
   132    C   10  py     Val( 2p)     0.58098      -0.25585
   133    C   10  py     Ryd( 3p)     0.00344       0.75627
   134    C   10  pz     Val( 2p)     0.46497      -0.31954
   135    C   10  pz     Ryd( 3p)     0.00054       0.34335
   136    C   10  dxy    Ryd( 3d)     0.00074       2.20262
   137    C   10  dxz    Ryd( 3d)     0.00058       1.73852
   138    C   10  dyz    Ryd( 3d)     0.00035       1.68091
   139    C   10  dx2y2  Ryd( 3d)     0.00099       2.32981
   140    C   10  dz2    Ryd( 3d)     0.00020       1.98271

   141    H   11  S      Val( 1S)     0.36630      -0.09564
   142    H   11  S      Ryd( 2S)     0.00087       0.17222
   143    H   11  px     Ryd( 2p)     0.00004       1.81135
   144    H   11  py     Ryd( 2p)     0.00043       2.19989
   145    H   11  pz     Ryd( 2p)     0.00006       1.47140

   146    H   12  S      Val( 1S)     0.36465      -0.08132
   147    H   12  S      Ryd( 2S)     0.00069       0.16811
   148    H   12  px     Ryd( 2p)     0.00034       2.11110
   149    H   12  py     Ryd( 2p)     0.00012       1.90011
   150    H   12  pz     Ryd( 2p)     0.00006       1.47284

   151    H   13  S      Val( 1S)     0.36614      -0.07784
   152    H   13  S      Ryd( 2S)     0.00068       0.17054
   153    H   13  px     Ryd( 2p)     0.00034       2.10653
   154    H   13  py     Ryd( 2p)     0.00013       1.90996
   155    H   13  pz     Ryd( 2p)     0.00005       1.47652

   156    H   14  S      Val( 1S)     0.36642      -0.09658
   157    H   14  S      Ryd( 2S)     0.00080       0.16970
   158    H   14  px     Ryd( 2p)     0.00004       1.80637
   159    H   14  py     Ryd( 2p)     0.00043       2.19916
   160    H   14  pz     Ryd( 2p)     0.00007       1.47073

   161    H   15  S      Val( 1S)     0.36556      -0.09781
   162    H   15  S      Ryd( 2S)     0.00090       0.16821
   163    H   15  px     Ryd( 2p)     0.00004       1.79200
   164    H   15  py     Ryd( 2p)     0.00043       2.19572
   165    H   15  pz     Ryd( 2p)     0.00006       1.47032

   166    H   16  S      Val( 1S)     0.37290      -0.08089
   167    H   16  S      Ryd( 2S)     0.00073       0.17118
   168    H   16  px     Ryd( 2p)     0.00040       2.11526
   169    H   16  py     Ryd( 2p)     0.00008       1.86150
   170    H   16  pz     Ryd( 2p)     0.00005       1.47294

   171    H   17  S      Val( 1S)     0.37792      -0.09399
   172    H   17  S      Ryd( 2S)     0.00083       0.17947
   173    H   17  px     Ryd( 2p)     0.00002       1.77009
   174    H   17  py     Ryd( 2p)     0.00046       2.20163
   175    H   17  pz     Ryd( 2p)     0.00005       1.47386


 Summary of Natural Population Analysis:                  
                                                          
                                       Natural Population 
                Natural  -----------------------------------------------
    Atom  No    Charge         Core      Valence    Rydberg      Total
 -----------------------------------------------------------------------
      C    1   -0.04209      0.99942     2.03510    0.00756     3.04209
      C    2   -0.12775      0.99946     2.12022    0.00806     3.12775
      C    3   -0.12565      0.99948     2.11841    0.00776     3.12565
      C    4   -0.07548      0.99948     2.06813    0.00786     3.07548
      C    5   -0.16042      0.99945     2.15309    0.00788     3.16042
      C    6   -0.01398      0.99943     2.00645    0.00811     3.01398
      C    7   -0.16337      0.99946     2.15629    0.00762     3.16337
      C    8   -0.00627      0.99951     1.99496    0.01180     3.00627
      N    9   -0.21626      0.99965     2.70771    0.00891     3.71626
      C   10    0.02036      0.99951     1.96752    0.01261     2.97964
      H   11    0.13229      0.00000     0.36630    0.00141     0.36771
      H   12    0.13413      0.00000     0.36465    0.00122     0.36587
      H   13    0.13266      0.00000     0.36614    0.00120     0.36734
      H   14    0.13225      0.00000     0.36642    0.00133     0.36775
      H   15    0.13301      0.00000     0.36556    0.00143     0.36699
      H   16    0.12584      0.00000     0.37290    0.00125     0.37416
      H   17    0.12073      0.00000     0.37792    0.00135     0.37927
 =======================================================================
   * Total *   -0.00000      9.99486    23.90777    0.09736    34.00000

                                 Natural Population      
 --------------------------------------------------------
   Core                       9.99486 ( 99.9486% of  10)
   Valence                   23.90777 ( 99.6157% of  24)
   Natural Minimal Basis     33.90264 ( 99.7136% of  34)
   Natural Rydberg Basis      0.09736 (  0.2864% of  34)
 --------------------------------------------------------

    Atom  No          Natural Electron Configuration
 ----------------------------------------------------------------------------
      C    1      [core]2S( 0.43)2p( 1.60)
      C    2      [core]2S( 0.48)2p( 1.64)3p( 0.01)
      C    3      [core]2S( 0.49)2p( 1.63)3p( 0.01)
      C    4      [core]2S( 0.48)2p( 1.59)3p( 0.01)
      C    5      [core]2S( 0.48)2p( 1.67)3p( 0.01)
      C    6      [core]2S( 0.43)2p( 1.58)3p( 0.01)
      C    7      [core]2S( 0.49)2p( 1.67)3p( 0.01)
      C    8      [core]2S( 0.47)2p( 1.52)3p( 0.01)
      N    9      [core]2S( 0.69)2p( 2.02)3p( 0.01)
      C   10      [core]2S( 0.46)2p( 1.51)3p( 0.01)
      H   11            1S( 0.37)
      H   12            1S( 0.36)
      H   13            1S( 0.37)
      H   14            1S( 0.37)
      H   15            1S( 0.37)
      H   16            1S( 0.37)
      H   17            1S( 0.38)


 NATURAL BOND ORBITAL ANALYSIS, alpha spin orbitals:

                       Occupancies       Lewis Structure    Low   High
           Occ.    -------------------  -----------------   occ   occ
  Cycle   Thresh.   Lewis   Non-Lewis     CR  BD  3C  LP    (L)   (NL)   Dev
 =============================================================================
   1(1)    0.90    31.38150   2.61850     10  18   0   6     5      5    0.03
   2(2)    0.90    31.38150   2.61850     10  18   0   6     5      5    0.03
   3(1)    0.80    32.77533   1.22467     10  22   0   2     1      5    0.03
   4(2)    0.80    32.77533   1.22467     10  22   0   2     1      5    0.03
   5(1)    0.70    33.03662   0.96338     10  23   0   1     0      5    0.03
 -----------------------------------------------------------------------------

 Structure accepted: No low occupancy Lewis orbitals

 --------------------------------------------------------
   Core                      9.99488 ( 99.949% of  10)
   Valence Lewis            23.04174 ( 96.007% of  24)
  ==================       ============================
   Total Lewis              33.03662 ( 97.167% of  34)
  -----------------------------------------------------
   Valence non-Lewis         0.89539 (  2.633% of  34)
   Rydberg non-Lewis         0.06799 (  0.200% of  34)
  ==================       ============================
   Total non-Lewis           0.96338 (  2.833% of  34)
 --------------------------------------------------------


       (Occupancy)   Bond orbital/ Coefficients/ Hybrids
 ---------------------------------------------------------------------------------
     1. (0.98677) BD ( 1) C   1 - C   2  
                ( 51.30%)   0.7163* C   1 s( 34.12%)p 1.93( 65.84%)d 0.00(  0.04%)
                                           -0.0000  0.5841  0.0051  0.7025 -0.0152
                                            0.4053  0.0189  0.0000  0.0000  0.0130
                                            0.0000  0.0000  0.0085 -0.0117
                ( 48.70%)   0.6978* C   2 s( 34.68%)p 1.88( 65.28%)d 0.00(  0.04%)
                                            0.0001  0.5889  0.0022 -0.7173 -0.0105
                                           -0.3708  0.0239  0.0000  0.0000  0.0162
                                            0.0000  0.0000  0.0074 -0.0109
     2. (0.98143) BD ( 1) C   1 - C   6  
                ( 49.87%)   0.7062* C   1 s( 32.78%)p 2.05( 67.18%)d 0.00(  0.04%)
                                           -0.0001  0.5725 -0.0047 -0.0035  0.0001
                                           -0.8195  0.0098  0.0000  0.0000  0.0007
                                            0.0000  0.0000 -0.0158 -0.0133
                ( 50.13%)   0.7080* C   6 s( 32.61%)p 2.07( 67.35%)d 0.00(  0.04%)
                                           -0.0001  0.5710 -0.0047  0.0186  0.0002
                                            0.8204 -0.0094  0.0000  0.0000  0.0005
                                            0.0000  0.0000 -0.0159 -0.0131
     3. (0.75850) BD ( 2) C   1 - C   6  
                ( 51.64%)   0.7186* C   1 s(  0.00%)p 1.00( 99.99%)d 0.00(  0.01%)
                                            0.0000  0.0000  0.0000  0.0000  0.0000
                                            0.0000  0.0000  0.9998  0.0153  0.0000
                                           -0.0027 -0.0108  0.0000  0.0000
                ( 48.36%)   0.6954* C   6 s(  0.00%)p 1.00( 99.98%)d 0.00(  0.02%)
                                            0.0000  0.0000  0.0000  0.0000  0.0000
                                            0.0000  0.0000  0.9998  0.0179  0.0000
                                           -0.0003  0.0130  0.0000  0.0000
     4. (0.98950) BD ( 1) C   1 - C  10  
                ( 52.47%)   0.7243* C   1 s( 32.98%)p 2.03( 66.98%)d 0.00(  0.04%)
                                           -0.0000  0.5743  0.0050 -0.7112  0.0104
                                            0.4044  0.0185  0.0000  0.0000 -0.0130
                                            0.0000  0.0000  0.0103 -0.0118
                ( 47.53%)   0.6894* C  10 s( 37.93%)p 1.63( 62.02%)d 0.00(  0.05%)
                                            0.0002  0.6159  0.0041  0.6850  0.0078
                                           -0.3874  0.0276  0.0000  0.0000 -0.0181
                                            0.0000  0.0000  0.0088 -0.0100
     5. (0.99066) BD ( 1) C   2 - C   3  
                ( 50.55%)   0.7110* C   2 s( 36.15%)p 1.77( 63.80%)d 0.00(  0.05%)
                                            0.0001  0.6011  0.0132  0.6957  0.0282
                                           -0.3903  0.0309  0.0000  0.0000 -0.0181
                                            0.0000  0.0000  0.0072 -0.0098
                ( 49.45%)   0.7032* C   3 s( 35.60%)p 1.81( 64.35%)d 0.00(  0.05%)
                                            0.0000  0.5965  0.0103 -0.6763  0.0119
                                            0.4295  0.0396  0.0000  0.0000 -0.0165
                                            0.0000  0.0000  0.0112 -0.0106
     6. (0.87633) BD ( 2) C   2 - C   3  
                ( 50.41%)   0.7100* C   2 s(  0.00%)p 1.00( 99.92%)d 0.00(  0.08%)
                                            0.0000  0.0000  0.0000  0.0000  0.0000
                                            0.0000  0.0000  0.9996 -0.0032  0.0000
                                            0.0170 -0.0222  0.0000  0.0000
                ( 49.59%)   0.7042* C   3 s(  0.00%)p 1.00( 99.92%)d 0.00(  0.08%)
                                            0.0000  0.0000  0.0000  0.0000  0.0000
                                            0.0000  0.0000  0.9996 -0.0053  0.0000
                                           -0.0282  0.0040  0.0000  0.0000
     7. (0.98940) BD ( 1) C   2 - H  11  
                ( 63.38%)   0.7961* C   2 s( 29.09%)p 2.44( 70.88%)d 0.00(  0.03%)
                                           -0.0003  0.5391 -0.0158  0.0069  0.0083
                                            0.8418 -0.0100  0.0000  0.0000  0.0004
                                            0.0000  0.0000 -0.0141 -0.0081
                ( 36.62%)   0.6051* H  11 s( 99.89%)p 0.00(  0.11%)
                                            0.9995 -0.0040 -0.0014 -0.0324  0.0000
     8. (0.98965) BD ( 1) C   3 - C   4  
                ( 50.19%)   0.7085* C   3 s( 34.73%)p 1.88( 65.23%)d 0.00(  0.04%)
                                           -0.0000 -0.5893 -0.0049 -0.0077 -0.0405
                                            0.8066  0.0069  0.0000  0.0000 -0.0041
                                            0.0000  0.0000  0.0172  0.0108
                ( 49.81%)   0.7057* C   4 s( 34.58%)p 1.89( 65.37%)d 0.00(  0.05%)
                                           -0.0000 -0.5880 -0.0067 -0.0259 -0.0410
                                           -0.8071 -0.0069  0.0000  0.0000  0.0030
                                            0.0000  0.0000  0.0174  0.0120
     9. (0.98953) BD ( 1) C   3 - H  12  
                ( 63.51%)   0.7970* C   3 s( 29.58%)p 2.38( 70.39%)d 0.00(  0.03%)
                                           -0.0003  0.5437 -0.0143  0.7353 -0.0087
                                            0.4039 -0.0072  0.0000  0.0000  0.0120
                                            0.0000  0.0000  0.0063 -0.0083
                ( 36.49%)   0.6040* H  12 s( 99.89%)p 0.00(  0.11%)
                                            0.9995 -0.0033 -0.0286 -0.0154  0.0000
    10. (0.99040) BD ( 1) C   4 - C   5  
                ( 49.26%)   0.7019* C   4 s( 35.71%)p 1.80( 64.24%)d 0.00(  0.05%)
                                            0.0001  0.5974  0.0109 -0.6854  0.0111
                                           -0.4134 -0.0402  0.0000  0.0000  0.0154
                                            0.0000  0.0000  0.0118 -0.0118
                ( 50.74%)   0.7123* C   5 s( 36.35%)p 1.75( 63.60%)d 0.00(  0.04%)
                                            0.0000  0.6028  0.0118  0.6997  0.0274
                                            0.3803 -0.0312  0.0000  0.0000  0.0177
                                            0.0000  0.0000  0.0070 -0.0093
    11. (0.87039) BD ( 2) C   4 - C   5  
                ( 44.59%)   0.6678* C   4 s(  0.00%)p 1.00( 99.91%)d 0.00(  0.09%)
                                            0.0000  0.0000  0.0000  0.0000  0.0000
                                            0.0000  0.0000  0.9996 -0.0018  0.0000
                                           -0.0293 -0.0037  0.0000  0.0000
                ( 55.41%)   0.7444* C   5 s(  0.00%)p 1.00( 99.94%)d 0.00(  0.06%)
                                            0.0000  0.0000  0.0000  0.0000  0.0000
                                            0.0000  0.0000  0.9997 -0.0062  0.0000
                                            0.0131  0.0212  0.0000  0.0000
    12. (0.98930) BD ( 1) C   4 - H  13  
                ( 63.36%)   0.7960* C   4 s( 29.62%)p 2.38( 70.36%)d 0.00(  0.03%)
                                           -0.0003  0.5440 -0.0134  0.7264 -0.0088
                                           -0.4193  0.0067  0.0000  0.0000 -0.0120
                                            0.0000  0.0000  0.0059 -0.0094
                ( 36.64%)   0.6053* H  13 s( 99.89%)p 0.00(  0.11%)
                                            0.9995 -0.0023 -0.0282  0.0161  0.0000
    13. (0.98708) BD ( 1) C   5 - C   6  
                ( 48.57%)   0.6969* C   5 s( 34.52%)p 1.90( 65.44%)d 0.00(  0.05%)
                                            0.0001  0.5875  0.0023 -0.7134 -0.0114
                                            0.3805 -0.0238  0.0000  0.0000 -0.0171
                                            0.0000  0.0000  0.0076 -0.0104
                ( 51.43%)   0.7171* C   6 s( 33.86%)p 1.95( 66.10%)d 0.00(  0.04%)
                                            0.0000  0.5819  0.0035  0.6951 -0.0161
                                           -0.4209 -0.0187  0.0000  0.0000 -0.0139
                                            0.0000  0.0000  0.0086 -0.0116
    14. (0.98942) BD ( 1) C   5 - H  14  
                ( 63.35%)   0.7959* C   5 s( 29.04%)p 2.44( 70.93%)d 0.00(  0.03%)
                                            0.0003 -0.5387  0.0161  0.0060 -0.0098
                                            0.8421 -0.0091  0.0000  0.0000 -0.0005
                                            0.0000  0.0000  0.0142  0.0076
                ( 36.65%)   0.6054* H  14 s( 99.90%)p 0.00(  0.10%)
                                           -0.9995  0.0041  0.0011 -0.0322  0.0000
    15. (0.98662) BD ( 1) C   6 - C   7  
                ( 51.39%)   0.7168* C   6 s( 33.42%)p 1.99( 66.54%)d 0.00(  0.04%)
                                            0.0000  0.5781  0.0047 -0.7181  0.0151
                                           -0.3863 -0.0195  0.0000  0.0000  0.0124
                                            0.0000  0.0000  0.0100 -0.0117
                ( 48.61%)   0.6972* C   7 s( 34.76%)p 1.88( 65.19%)d 0.00(  0.04%)
                                            0.0001  0.5896  0.0005  0.7347  0.0084
                                            0.3339 -0.0250  0.0000  0.0000  0.0154
                                            0.0000  0.0000  0.0082 -0.0108
    16. (0.99309) BD ( 1) C   7 - C   8  
                ( 51.44%)   0.7172* C   7 s( 35.42%)p 1.82( 64.53%)d 0.00(  0.05%)
                                            0.0000  0.5950  0.0148 -0.6749 -0.0324
                                            0.4338 -0.0248  0.0000  0.0000 -0.0197
                                            0.0000  0.0000  0.0043 -0.0096
                ( 48.56%)   0.6968* C   8 s( 38.61%)p 1.59( 61.34%)d 0.00(  0.06%)
                                            0.0001  0.6213 -0.0043  0.6532 -0.0183
                                           -0.4301 -0.0369  0.0000  0.0000 -0.0192
                                            0.0000  0.0000  0.0104 -0.0092
    17. (0.88011) BD ( 2) C   7 - C   8  
                ( 53.05%)   0.7284* C   7 s(  0.00%)p 1.00( 99.92%)d 0.00(  0.08%)
                                            0.0000  0.0000  0.0000  0.0000  0.0000
                                            0.0000  0.0000  0.9996 -0.0080  0.0000
                                           -0.0155  0.0234  0.0000  0.0000
                ( 46.95%)   0.6852* C   8 s(  0.00%)p 1.00( 99.90%)d 0.00(  0.10%)
                                            0.0000  0.0000  0.0000  0.0000  0.0000
                                            0.0000  0.0000  0.9995 -0.0103  0.0000
                                            0.0304 -0.0055  0.0000  0.0000
    18. (0.98919) BD ( 1) C   7 - H  15  
                ( 63.43%)   0.7964* C   7 s( 29.74%)p 2.36( 70.23%)d 0.00(  0.02%)
                                            0.0003 -0.5451  0.0158  0.0571  0.0081
                                            0.8360 -0.0095  0.0000  0.0000 -0.0026
                                            0.0000  0.0000  0.0132  0.0078
                ( 36.57%)   0.6047* H  15 s( 99.89%)p 0.00(  0.11%)
                                           -0.9995  0.0041 -0.0030 -0.0323  0.0000
    19. (0.99282) BD ( 1) C   8 - N   9  
                ( 40.11%)   0.6333* C   8 s( 30.63%)p 2.26( 69.25%)d 0.00(  0.13%)
                                            0.0000  0.5532 -0.0137  0.0207 -0.0544
                                            0.8292  0.0383  0.0000  0.0000  0.0056
                                            0.0000  0.0000 -0.0304 -0.0180
                ( 59.89%)   0.7739* N   9 s( 34.63%)p 1.89( 65.29%)d 0.00(  0.07%)
                                            0.0001  0.5885  0.0068 -0.0522  0.0301
                                           -0.8057  0.0120  0.0000  0.0000 -0.0126
                                            0.0000  0.0000 -0.0203 -0.0129
    20. (0.99037) BD ( 1) C   8 - H  16  
                ( 62.93%)   0.7933* C   8 s( 30.61%)p 2.27( 69.36%)d 0.00(  0.03%)
                                            0.0005 -0.5531 -0.0135  0.7550 -0.0082
                                            0.3505 -0.0252  0.0000  0.0000 -0.0126
                                            0.0000  0.0000 -0.0090  0.0066
                ( 37.07%)   0.6088* H  16 s( 99.89%)p 0.00(  0.11%)
                                           -0.9994  0.0053 -0.0304 -0.0125  0.0000
    21. (0.99394) BD ( 1) N   9 - C  10  
                ( 59.81%)   0.7733* N   9 s( 37.89%)p 1.64( 62.03%)d 0.00(  0.07%)
                                            0.0001  0.6154  0.0133  0.6749 -0.0015
                                            0.4048 -0.0321  0.0000  0.0000  0.0113
                                            0.0000  0.0000  0.0216 -0.0125
                ( 40.19%)   0.6340* C  10 s( 32.01%)p 2.12( 67.86%)d 0.00(  0.13%)
                                            0.0000  0.5652 -0.0249 -0.7255 -0.0607
                                           -0.3842  0.0297  0.0000  0.0000  0.0276
                                            0.0000  0.0000  0.0148 -0.0172
    22. (0.88750) BD ( 2) N   9 - C  10  
                ( 56.13%)   0.7492* N   9 s(  0.00%)p 1.00( 99.83%)d 0.00(  0.17%)
                                            0.0000  0.0000  0.0000  0.0000  0.0000
                                            0.0000  0.0000  0.9991 -0.0112  0.0000
                                            0.0403 -0.0106  0.0000  0.0000
                ( 43.87%)   0.6623* C  10 s(  0.00%)p 1.00( 99.85%)d 0.00(  0.15%)
                                            0.0000  0.0000  0.0000  0.0000  0.0000
                                            0.0000  0.0000  0.9992 -0.0069  0.0000
                                           -0.0261 -0.0287  0.0000  0.0000
    23. (0.98983) BD ( 1) C  10 - H  17  
                ( 62.52%)   0.7907* C  10 s( 29.84%)p 2.35( 70.13%)d 0.00(  0.03%)
                                           -0.0006  0.5460  0.0139 -0.0167 -0.0281
                                            0.8366 -0.0191  0.0000  0.0000 -0.0002
                                            0.0000  0.0000 -0.0161 -0.0068
                ( 37.48%)   0.6122* H  17 s( 99.89%)p 0.00(  0.11%)
                                            0.9995 -0.0059  0.0029 -0.0325  0.0000
    24. (0.99942) CR ( 1) C   1           s(100.00%)
                                            1.0000  0.0001 -0.0000 -0.0000  0.0000
                                           -0.0001  0.0000  0.0000  0.0000 -0.0000
                                            0.0000  0.0000 -0.0000 -0.0000
    25. (0.99946) CR ( 1) C   2           s(100.00%)p 0.00(  0.00%)
                                            1.0000  0.0001 -0.0000  0.0000  0.0000
                                            0.0003 -0.0000  0.0000  0.0000  0.0000
                                            0.0000  0.0000 -0.0000 -0.0000
    26. (0.99948) CR ( 1) C   3           s(100.00%)p 0.00(  0.00%)
                                            1.0000  0.0001 -0.0000  0.0002 -0.0000
                                            0.0001 -0.0000  0.0000  0.0000  0.0000
                                            0.0000  0.0000  0.0000 -0.0000
    27. (0.99949) CR ( 1) C   4           s(100.00%)p 0.00(  0.00%)
                                            1.0000  0.0001 -0.0000  0.0002 -0.0000
                                           -0.0001  0.0000  0.0000  0.0000 -0.0000
                                            0.0000  0.0000  0.0000 -0.0000
    28. (0.99946) CR ( 1) C   5           s(100.00%)p 0.00(  0.00%)
                                            1.0000  0.0001 -0.0000  0.0000  0.0000
                                           -0.0003  0.0000  0.0000  0.0000  0.0000
                                            0.0000  0.0000 -0.0000 -0.0000
    29. (0.99943) CR ( 1) C   6           s(100.00%)p 0.00(  0.00%)
                                            1.0000  0.0000 -0.0000 -0.0000  0.0000
                                            0.0001 -0.0000  0.0000  0.0000  0.0000
                                            0.0000  0.0000 -0.0000 -0.0000
    30. (0.99946) CR ( 1) C   7           s(100.00%)p 0.00(  0.00%)
                                            1.0000  0.0001 -0.0000 -0.0001 -0.0000
                                           -0.0003  0.0000  0.0000  0.0000 -0.0000
                                            0.0000  0.0000 -0.0000 -0.0000
    31. (0.99952) CR ( 1) C   8           s(100.00%)p 0.00(  0.00%)
                                            1.0000  0.0002  0.0000 -0.0005  0.0000
                                           -0.0001  0.0000  0.0000  0.0000  0.0000
                                            0.0000  0.0000  0.0000 -0.0000
    32. (0.99965) CR ( 1) N   9           s(100.00%)
                                            1.0000 -0.0002 -0.0000  0.0001 -0.0000
                                            0.0000 -0.0000  0.0000  0.0000 -0.0000
                                            0.0000  0.0000  0.0000  0.0000
    33. (0.99951) CR ( 1) C  10           s(100.00%)p 0.00(  0.00%)
                                            1.0000  0.0002  0.0000 -0.0001 -0.0000
                                            0.0006 -0.0000  0.0000  0.0000  0.0000
                                            0.0000  0.0000 -0.0000 -0.0000
    34. (0.95991) LP ( 1) N   9           s( 27.48%)p 2.64( 72.42%)d 0.00(  0.09%)
                                            0.0001  0.5241 -0.0132 -0.7343 -0.0214
                                            0.4294  0.0142 -0.0000 -0.0000  0.0232
                                           -0.0000 -0.0000 -0.0136  0.0147
    35. (0.00250) RY*( 1) C   1           s(  2.89%)p31.50( 90.99%)d 2.12(  6.13%)
                                            0.0000  0.0111  0.1696  0.0205  0.8884
                                            0.0011 -0.3466  0.0000  0.0000 -0.2324
                                            0.0000  0.0000  0.0834 -0.0173
    36. (0.00199) RY*( 2) C   1           s( 14.91%)p 5.47( 81.59%)d 0.23(  3.50%)
                                            0.0000  0.0191  0.3856 -0.0085 -0.3814
                                           -0.0011 -0.8188 -0.0000 -0.0000  0.1021
                                           -0.0000 -0.0000  0.1536 -0.0319
    37. (0.00098) RY*( 3) C   1           s( 81.76%)p 0.20( 16.71%)d 0.02(  1.53%)
                                           -0.0000 -0.0148  0.9041 -0.0007  0.0060
                                           -0.0078  0.4087  0.0000  0.0000  0.0369
                                            0.0000  0.0000 -0.1087 -0.0461
    38. (0.00036) RY*( 4) C   1           s(  0.00%)p 1.00( 40.38%)d 1.48( 59.62%)
                                            0.0000  0.0000  0.0000  0.0000  0.0000
                                            0.0000  0.0000 -0.0086  0.6354  0.0000
                                            0.7666 -0.0927  0.0000  0.0000
    39. (0.00030) RY*( 5) C   1           s(  0.00%)p 1.00( 13.00%)d 6.69( 87.00%)
                                            0.0000  0.0000  0.0000  0.0000  0.0000
                                            0.0000  0.0000  0.0157 -0.3602  0.0000
                                            0.4006  0.8424  0.0000  0.0000
    40. (0.00016) RY*( 6) C   1           s(  0.00%)p 1.00( 46.63%)d 1.14( 53.37%)
                                            0.0000  0.0000  0.0000  0.0000  0.0000
                                            0.0000  0.0000 -0.0060  0.6829  0.0000
                                           -0.5019  0.5308  0.0000  0.0000
    41. (0.00011) RY*( 7) C   1           s(  0.05%)p80.15(  3.96%)d99.99( 95.99%)
                                            0.0000 -0.0054  0.0216 -0.0021  0.0404
                                           -0.0210  0.1938  0.0000  0.0000  0.2165
                                            0.0000  0.0000  0.9523  0.0789
    42. (0.00006) RY*( 8) C   1           s(  0.18%)p38.00(  6.65%)d99.99( 93.17%)
    43. (0.00001) RY*( 9) C   1           s(  0.34%)p 0.32(  0.11%)d99.99( 99.56%)
    44. (0.00303) RY*( 1) C   2           s(  2.03%)p45.21( 91.75%)d 3.06(  6.22%)
                                            0.0000 -0.0201  0.1410  0.0031 -0.3112
                                            0.0337  0.9053  0.0000  0.0000 -0.0215
                                            0.0000  0.0000  0.2478  0.0179
    45. (0.00145) RY*( 2) C   2           s(  6.15%)p14.76( 90.80%)d 0.49(  3.04%)
                                            0.0000  0.0218  0.2471  0.0203 -0.8949
                                           -0.0061 -0.3269 -0.0000 -0.0000 -0.1516
                                           -0.0000 -0.0000 -0.0784 -0.0358
    46. (0.00054) RY*( 3) C   2           s(  0.00%)p 1.00( 57.61%)d 0.74( 42.39%)
                                            0.0000  0.0000  0.0000  0.0000  0.0000
                                            0.0000  0.0000  0.0121  0.7589  0.0000
                                           -0.6481 -0.0621  0.0000  0.0000
    47. (0.00053) RY*( 4) C   2           s( 90.11%)p 0.09(  8.04%)d 0.02(  1.85%)
                                            0.0000 -0.0038  0.9493 -0.0122  0.2717
                                            0.0177 -0.0783  0.0000  0.0000  0.0747
                                            0.0000  0.0000  0.0954 -0.0618
    48. (0.00026) RY*( 5) C   2           s(  0.00%)p 1.00( 38.76%)d 1.58( 61.24%)
                                            0.0000  0.0000  0.0000  0.0000  0.0000
                                            0.0000  0.0000 -0.0157  0.6224  0.0000
                                            0.7499 -0.2239  0.0000  0.0000
    49. (0.00006) RY*( 6) C   2           s(  0.89%)p 4.88(  4.34%)d99.99( 94.77%)
    50. (0.00001) RY*( 7) C   2           s(  0.00%)p 1.00(  3.71%)d25.92( 96.29%)
    51. (0.00001) RY*( 8) C   2           s(  0.62%)p 7.39(  4.62%)d99.99( 94.76%)
    52. (0.00001) RY*( 9) C   2           s(  0.28%)p 1.74(  0.48%)d99.99( 99.24%)
    53. (0.00272) RY*( 1) C   3           s(  0.18%)p99.99( 92.47%)d40.84(  7.35%)
                                           -0.0000  0.0291  0.0309 -0.0315 -0.8111
                                           -0.0170 -0.5153 -0.0000 -0.0000  0.2212
                                           -0.0000 -0.0000  0.1536 -0.0311
    54. (0.00130) RY*( 2) C   3           s(  0.28%)p99.99( 98.45%)d 4.46(  1.27%)
                                            0.0000  0.0007  0.0533  0.0189 -0.5316
                                           -0.0304  0.8370  0.0000  0.0000  0.0590
                                            0.0000  0.0000 -0.0957 -0.0063
    55. (0.00044) RY*( 3) C   3           s( 91.74%)p 0.00(  0.45%)d 0.09(  7.81%)
                                            0.0000 -0.0022  0.9578  0.0188 -0.0050
                                            0.0078 -0.0639  0.0000  0.0000 -0.2242
                                            0.0000  0.0000 -0.1274 -0.1077
    56. (0.00037) RY*( 4) C   3           s(  0.00%)p 1.00( 84.38%)d 0.19( 15.62%)
                                            0.0000  0.0000  0.0000  0.0000  0.0000
                                            0.0000  0.0000  0.0050  0.9186  0.0000
                                           -0.0506 -0.3919  0.0000  0.0000
    57. (0.00031) RY*( 5) C   3           s(  0.00%)p 1.00(  9.73%)d 9.28( 90.27%)
                                            0.0000  0.0000  0.0000  0.0000  0.0000
                                            0.0000  0.0000 -0.0161  0.3115  0.0000
                                           -0.5175  0.7968  0.0000  0.0000
    58. (0.00007) RY*( 6) C   3           s(  0.00%)p 1.00(  1.35%)d73.33( 98.65%)
    59. (0.00002) RY*( 7) C   3           s(  7.85%)p 0.71(  5.61%)d11.03( 86.54%)
    60. (0.00000) RY*( 8) C   3           s(  0.00%)p 1.00(  5.97%)d15.76( 94.03%)
    61. (0.00000) RY*( 9) C   3           s(  0.04%)p43.59(  1.70%)d99.99( 98.26%)
    62. (0.00279) RY*( 1) C   4           s(  0.26%)p99.99( 93.05%)d26.18(  6.70%)
                                           -0.0000  0.0291  0.0414 -0.0306 -0.8067
                                            0.0176  0.5276 -0.0000 -0.0000 -0.2180
                                           -0.0000 -0.0000  0.1361 -0.0302
    63. (0.00135) RY*( 2) C   4           s(  0.24%)p99.99( 98.62%)d 4.71(  1.14%)
                                            0.0000  0.0003  0.0492  0.0195 -0.5417
                                            0.0311 -0.8315 -0.0000 -0.0000 -0.0548
                                           -0.0000 -0.0000 -0.0915 -0.0053
    64. (0.00043) RY*( 3) C   4           s( 92.54%)p 0.00(  0.32%)d 0.08(  7.15%)
                                            0.0000 -0.0045  0.9619  0.0187  0.0070
                                           -0.0093  0.0519  0.0000  0.0000  0.2178
                                            0.0000  0.0000 -0.1189 -0.0994
    65. (0.00038) RY*( 4) C   4           s(  0.00%)p 1.00( 40.25%)d 1.48( 59.75%)
                                            0.0000  0.0000  0.0000  0.0000  0.0000
                                            0.0000  0.0000  0.0112  0.6343  0.0000
                                            0.2514  0.7309  0.0000  0.0000
    66. (0.00029) RY*( 5) C   4           s(  0.00%)p 1.00( 54.30%)d 0.84( 45.70%)
                                            0.0000  0.0000  0.0000  0.0000  0.0000
                                            0.0000  0.0000  0.0145 -0.7368  0.0000
                                            0.4829  0.4730  0.0000  0.0000
    67. (0.00007) RY*( 6) C   4           s(  0.00%)p 1.00(  1.21%)d81.82( 98.79%)
    68. (0.00002) RY*( 7) C   4           s(  7.00%)p 0.80(  5.57%)d12.49( 87.43%)
    69. (0.00000) RY*( 8) C   4           s(  0.00%)p 1.00(  5.54%)d17.07( 94.46%)
    70. (0.00000) RY*( 9) C   4           s(  0.06%)p20.03(  1.27%)d99.99( 98.66%)
    71. (0.00297) RY*( 1) C   5           s(  1.49%)p61.98( 92.23%)d 4.22(  6.28%)
                                            0.0000 -0.0206  0.1202  0.0030 -0.3127
                                           -0.0333 -0.9074 -0.0000 -0.0000  0.0130
                                           -0.0000 -0.0000  0.2496  0.0182
    72. (0.00136) RY*( 2) C   5           s(  4.94%)p18.65( 92.02%)d 0.62(  3.04%)
                                           -0.0000  0.0221  0.2211  0.0210 -0.9030
                                            0.0042  0.3232 -0.0000 -0.0000  0.1565
                                           -0.0000 -0.0000 -0.0659 -0.0398
    73. (0.00055) RY*( 3) C   5           s(  0.00%)p 1.00( 69.58%)d 0.44( 30.42%)
                                            0.0000  0.0000  0.0000  0.0000  0.0000
                                            0.0000  0.0000  0.0101  0.8341  0.0000
                                           -0.5417  0.1042  0.0000  0.0000
    74. (0.00050) RY*( 4) C   5           s( 91.23%)p 0.07(  6.26%)d 0.03(  2.51%)
                                            0.0000 -0.0027  0.9552 -0.0103  0.2392
                                           -0.0175  0.0704  0.0000  0.0000 -0.0887
                                            0.0000  0.0000  0.1037 -0.0802
    75. (0.00022) RY*( 5) C   5           s(  0.00%)p 1.00( 26.71%)d 2.74( 73.29%)
                                            0.0000  0.0000  0.0000  0.0000  0.0000
                                            0.0000  0.0000 -0.0118  0.5167  0.0000
                                            0.8332  0.1967  0.0000  0.0000
    76. (0.00007) RY*( 6) C   5           s(  1.38%)p 3.20(  4.40%)d68.47( 94.22%)
    77. (0.00002) RY*( 7) C   5           s(  0.93%)p 3.66(  3.40%)d99.99( 95.67%)
    78. (0.00001) RY*( 8) C   5           s(  0.00%)p 1.00(  3.78%)d25.46( 96.22%)
    79. (0.00000) RY*( 9) C   5           s(  0.13%)p13.59(  1.71%)d99.99( 98.16%)
    80. (0.00265) RY*( 1) C   6           s(  0.05%)p99.99( 93.14%)d99.99(  6.81%)
                                            0.0000  0.0029  0.0224 -0.0260 -0.9548
                                            0.0009  0.1382 -0.0000 -0.0000 -0.2603
                                           -0.0000 -0.0000  0.0164 -0.0058
    81. (0.00240) RY*( 2) C   6           s( 17.84%)p 4.38( 78.16%)d 0.22(  3.99%)
                                            0.0000  0.0220  0.4218  0.0032  0.1358
                                            0.0001  0.8736  0.0000  0.0000  0.0149
                                            0.0000  0.0000  0.1942 -0.0445
    82. (0.00075) RY*( 3) C   6           s( 81.59%)p 0.20( 16.18%)d 0.03(  2.23%)
                                            0.0000 -0.0135  0.9032 -0.0001 -0.0319
                                            0.0067 -0.4009  0.0000  0.0000 -0.0264
                                            0.0000  0.0000 -0.1417 -0.0391
    83. (0.00041) RY*( 4) C   6           s(  0.00%)p 1.00(  1.14%)d86.72( 98.86%)
                                            0.0000  0.0000  0.0000  0.0000  0.0000
                                            0.0000  0.0000  0.0059 -0.1066  0.0000
                                            0.9543 -0.2790  0.0000  0.0000
    84. (0.00029) RY*( 5) C   6           s(  0.00%)p 1.00(  0.71%)d99.99( 99.29%)
                                            0.0000  0.0000  0.0000  0.0000  0.0000
                                            0.0000  0.0000 -0.0138  0.0832  0.0000
                                            0.2882  0.9538  0.0000  0.0000
    85. (0.00024) RY*( 6) C   6           s(  0.00%)p 1.00( 98.16%)d 0.02(  1.84%)
                                            0.0000  0.0000  0.0000  0.0000  0.0000
                                            0.0000  0.0000 -0.0163  0.9906  0.0000
                                            0.0785 -0.1104  0.0000  0.0000
    86. (0.00010) RY*( 7) C   6           s(  0.26%)p20.67(  5.46%)d99.99( 94.28%)
                                            0.0000 -0.0061  0.0510  0.0009 -0.0071
                                            0.0222 -0.2325  0.0000  0.0000 -0.0343
                                            0.0000  0.0000  0.9654  0.0976
    87. (0.00005) RY*( 8) C   6           s(  0.06%)p99.99(  6.85%)d99.99( 93.09%)
    88. (0.00001) RY*( 9) C   6           s(  0.30%)p 0.73(  0.22%)d99.99( 99.48%)
    89. (0.00272) RY*( 1) C   7           s(  2.86%)p31.91( 91.14%)d 2.10(  6.01%)
                                            0.0000 -0.0148  0.1684 -0.0098  0.3594
                                           -0.0297 -0.8839 -0.0000 -0.0000 -0.0725
                                           -0.0000 -0.0000  0.2337  0.0133
    90. (0.00114) RY*( 2) C   7           s(  1.25%)p77.53( 96.88%)d 1.49(  1.87%)
                                           -0.0000  0.0260  0.1087 -0.0214  0.9099
                                            0.0129  0.3745  0.0000  0.0000 -0.1022
                                            0.0000  0.0000 -0.0904 -0.0080
    91. (0.00060) RY*( 3) C   7           s( 94.62%)p 0.04(  4.11%)d 0.01(  1.26%)
                                           -0.0000 -0.0018  0.9727  0.0117 -0.1580
                                           -0.0170  0.1254  0.0000  0.0000  0.0566
                                            0.0000  0.0000  0.0375 -0.0896
    92. (0.00056) RY*( 4) C   7           s(  0.00%)p 1.00( 62.26%)d 0.61( 37.74%)
                                            0.0000  0.0000  0.0000  0.0000  0.0000
                                            0.0000  0.0000  0.0147  0.7889  0.0000
                                            0.6125  0.0475  0.0000  0.0000
    93. (0.00019) RY*( 5) C   7           s(  0.00%)p 1.00( 34.63%)d 1.89( 65.37%)
                                            0.0000  0.0000  0.0000  0.0000  0.0000
                                            0.0000  0.0000  0.0127 -0.5884  0.0000
                                            0.7753 -0.2292  0.0000  0.0000
    94. (0.00007) RY*( 6) C   7           s(  0.70%)p 4.58(  3.20%)d99.99( 96.11%)
    95. (0.00002) RY*( 7) C   7           s(  0.08%)p52.79(  4.30%)d99.99( 95.61%)
    96. (0.00001) RY*( 8) C   7           s(  0.00%)p 1.00(  3.18%)d30.40( 96.82%)
    97. (0.00001) RY*( 9) C   7           s(  0.57%)p 0.72(  0.41%)d99.99( 99.03%)
    98. (0.00365) RY*( 1) C   8           s(  0.80%)p99.99( 82.31%)d21.04( 16.89%)
                                            0.0000  0.0030  0.0895 -0.0487 -0.1950
                                            0.0268 -0.8843 -0.0000 -0.0000 -0.3848
                                           -0.0000 -0.0000 -0.1409  0.0313
    99. (0.00243) RY*( 2) C   8           s(  3.60%)p26.27( 94.66%)d 0.48(  1.74%)
                                            0.0000 -0.0378  0.1860 -0.0054 -0.9370
                                           -0.0490  0.2572 -0.0000 -0.0000 -0.0279
                                           -0.0000 -0.0000 -0.1278  0.0158
   100. (0.00067) RY*( 3) C   8           s(  0.00%)p 1.00( 15.00%)d 5.67( 85.00%)
                                            0.0000  0.0000  0.0000  0.0000  0.0000
                                            0.0000  0.0000  0.0152  0.3870  0.0000
                                           -0.2044  0.8990  0.0000  0.0000
   101. (0.00045) RY*( 4) C   8           s(  0.00%)p 1.00( 78.14%)d 0.28( 21.86%)
                                            0.0000  0.0000  0.0000  0.0000  0.0000
                                            0.0000  0.0000 -0.0034  0.8840  0.0000
                                            0.3597 -0.2987  0.0000  0.0000
   102. (0.00038) RY*( 5) C   8           s( 79.40%)p 0.02(  1.46%)d 0.24( 19.15%)
                                           -0.0000  0.0122  0.8910  0.0150  0.1112
                                            0.0323 -0.0305  0.0000  0.0000  0.0859
                                            0.0000  0.0000  0.4032  0.1466
   103. (0.00034) RY*( 6) C   8           s(  0.03%)p99.99( 13.42%)d99.99( 86.55%)
                                            0.0000 -0.0016  0.0172 -0.0029  0.1045
                                            0.0038  0.3510 -0.0000 -0.0000 -0.9159
                                           -0.0000 -0.0000  0.1619 -0.0197
   104. (0.00003) RY*( 7) C   8           s( 15.71%)p 0.49(  7.67%)d 4.88( 76.62%)
   105. (0.00000) RY*( 8) C   8           s(  0.00%)p 1.00(  6.95%)d13.38( 93.05%)
   106. (0.00000) RY*( 9) C   8           s(  0.61%)p 0.89(  0.55%)d99.99( 98.84%)
   107. (0.00259) RY*( 1) N   9           s(  4.68%)p19.33( 90.44%)d 1.04(  4.88%)
                                            0.0000 -0.0113  0.2160 -0.0274  0.7943
                                            0.0174 -0.5219  0.0000  0.0000  0.1896
                                            0.0000  0.0000 -0.1109 -0.0238
   108. (0.00102) RY*( 2) N   9           s(  0.26%)p99.99( 99.21%)d 2.02(  0.53%)
                                           -0.0000 -0.0013  0.0512 -0.0197 -0.5544
                                           -0.0302 -0.8267 -0.0000 -0.0000 -0.0448
                                           -0.0000 -0.0000 -0.0574  0.0010
   109. (0.00026) RY*( 3) N   9           s(  0.00%)p 1.00( 34.94%)d 1.86( 65.06%)
                                            0.0000  0.0000  0.0000  0.0000  0.0000
                                            0.0000  0.0000  0.0017  0.5911  0.0000
                                            0.3192  0.7408  0.0000  0.0000
   110. (0.00016) RY*( 4) N   9           s(  0.00%)p 1.00( 60.15%)d 0.66( 39.85%)
                                            0.0000  0.0000  0.0000  0.0000  0.0000
                                            0.0000  0.0000 -0.0236 -0.7752  0.0000
                                            0.4776  0.4128  0.0000  0.0000
   111. (0.00008) RY*( 5) N   9           s(  6.80%)p 0.12(  0.83%)d13.59( 92.37%)
   112. (0.00006) RY*( 6) N   9           s( 60.60%)p 0.13(  8.05%)d 0.52( 31.35%)
   113. (0.00002) RY*( 7) N   9           s( 26.13%)p 0.03(  0.81%)d 2.80( 73.06%)
   114. (0.00000) RY*( 8) N   9           s(  0.00%)p 1.00(  5.09%)d18.66( 94.91%)
   115. (0.00000) RY*( 9) N   9           s(  1.52%)p 0.60(  0.91%)d64.16( 97.57%)
   116. (0.00430) RY*( 1) C  10           s(  0.08%)p99.99( 84.29%)d99.99( 15.63%)
                                            0.0000  0.0164  0.0235 -0.0362  0.6957
                                            0.0325  0.5971  0.0000  0.0000 -0.1156
                                            0.0000  0.0000  0.3776  0.0181
   117. (0.00221) RY*( 2) C  10           s(  3.19%)p30.10( 95.93%)d 0.28(  0.89%)
                                            0.0000 -0.0461  0.1725  0.0330 -0.6588
                                            0.0239  0.7236  0.0000  0.0000  0.0491
                                            0.0000  0.0000  0.0759  0.0262
   118. (0.00064) RY*( 3) C  10           s(  0.00%)p 1.00( 21.04%)d 3.75( 78.96%)
                                            0.0000  0.0000  0.0000  0.0000  0.0000
                                            0.0000  0.0000  0.0282  0.4578  0.0000
                                            0.8862  0.0654  0.0000  0.0000
   119. (0.00062) RY*( 4) C  10           s( 64.15%)p 0.09(  5.94%)d 0.47( 29.91%)
                                            0.0000  0.0086  0.8009 -0.0291 -0.0525
                                           -0.0209 -0.2353  0.0000  0.0000 -0.4698
                                            0.0000  0.0000  0.2704  0.0728
   120. (0.00050) RY*( 5) C  10           s(  0.00%)p 1.00( 74.61%)d 0.34( 25.39%)
                                            0.0000  0.0000  0.0000  0.0000  0.0000
                                            0.0000  0.0000 -0.0129  0.8637  0.0000
                                           -0.4259 -0.2692  0.0000  0.0000
   121. (0.00032) RY*( 6) C  10           s( 29.70%)p 0.31(  9.12%)d 2.06( 61.18%)
                                           -0.0000  0.0132  0.5448 -0.0113  0.2664
                                           -0.0165  0.1409  0.0000  0.0000  0.4972
                                            0.0000  0.0000 -0.5990  0.0757
   122. (0.00002) RY*( 7) C  10           s(  2.45%)p 1.76(  4.30%)d38.08( 93.25%)
   123. (0.00001) RY*( 8) C  10           s(  0.00%)p 1.00(  4.50%)d21.22( 95.50%)
   124. (0.00001) RY*( 9) C  10           s(  0.65%)p 0.64(  0.41%)d99.99( 98.94%)
   125. (0.00088) RY*( 1) H  11           s( 99.81%)p 0.00(  0.19%)
                                            0.0053  0.9990 -0.0093  0.0423  0.0000
   126. (0.00006) RY*( 2) H  11           s(  0.00%)p 1.00(100.00%)
   127. (0.00003) RY*( 3) H  11           s(  0.28%)p99.99( 99.72%)
   128. (0.00004) RY*( 4) H  11           s(  0.01%)p 1.00( 99.99%)
   129. (0.00070) RY*( 1) H  12           s( 99.70%)p 0.00(  0.30%)
                                            0.0050  0.9985  0.0542  0.0102  0.0000
   130. (0.00006) RY*( 2) H  12           s(  0.00%)p 1.00(100.00%)
   131. (0.00003) RY*( 3) H  12           s(  0.03%)p99.99( 99.97%)
   132. (0.00003) RY*( 4) H  12           s(  0.38%)p99.99( 99.62%)
   133. (0.00068) RY*( 1) H  13           s( 99.60%)p 0.00(  0.40%)
                                            0.0043  0.9980  0.0615 -0.0160  0.0000
   134. (0.00005) RY*( 2) H  13           s(  0.00%)p 1.00(100.00%)
   135. (0.00003) RY*( 3) H  13           s(  0.05%)p99.99( 99.95%)
   136. (0.00003) RY*( 4) H  13           s(  0.46%)p99.99( 99.54%)
   137. (0.00080) RY*( 1) H  14           s( 99.79%)p 0.00(  0.21%)
                                            0.0055  0.9989 -0.0091 -0.0452  0.0000
   138. (0.00007) RY*( 2) H  14           s(  0.00%)p 1.00(100.00%)
   139. (0.00003) RY*( 3) H  14           s(  0.31%)p99.99( 99.69%)
   140. (0.00004) RY*( 4) H  14           s(  0.01%)p 1.00( 99.99%)
   141. (0.00091) RY*( 1) H  15           s( 99.82%)p 0.00(  0.18%)
                                            0.0053  0.9991  0.0137 -0.0406  0.0000
   142. (0.00006) RY*( 2) H  15           s(  0.00%)p 1.00(100.00%)
   143. (0.00003) RY*( 3) H  15           s(  0.27%)p99.99( 99.73%)
   144. (0.00004) RY*( 4) H  15           s(  0.02%)p99.99( 99.98%)
   145. (0.00074) RY*( 1) H  16           s( 99.35%)p 0.01(  0.65%)
                                            0.0041  0.9967  0.0078  0.0803  0.0000
   146. (0.00004) RY*( 2) H  16           s(  0.21%)p99.99( 99.79%)
   147. (0.00005) RY*( 3) H  16           s(  0.00%)p 1.00(100.00%)
   148. (0.00001) RY*( 4) H  16           s(  0.55%)p99.99( 99.45%)
   149. (0.00084) RY*( 1) H  17           s( 99.37%)p 0.01(  0.63%)
                                            0.0044  0.9969 -0.0604 -0.0511  0.0000
   150. (0.00005) RY*( 2) H  17           s(  0.00%)p 1.00(100.00%)
   151. (0.00004) RY*( 3) H  17           s(  0.27%)p99.99( 99.73%)
   152. (0.00001) RY*( 4) H  17           s(  0.46%)p99.99( 99.54%)
   153. (0.01220) BD*( 1) C   1 - C   2  
                ( 48.70%)   0.6978* C   1 s( 34.12%)p 1.93( 65.84%)d 0.00(  0.04%)
                                            0.0000 -0.5841 -0.0051 -0.7025  0.0152
                                           -0.4053 -0.0189 -0.0000 -0.0000 -0.0130
                                           -0.0000 -0.0000 -0.0085  0.0117
                ( 51.30%)  -0.7163* C   2 s( 34.68%)p 1.88( 65.28%)d 0.00(  0.04%)
                                           -0.0001 -0.5889 -0.0022  0.7173  0.0105
                                            0.3708 -0.0239 -0.0000 -0.0000 -0.0162
                                           -0.0000 -0.0000 -0.0074  0.0109
   154. (0.01902) BD*( 1) C   1 - C   6  
                ( 50.13%)   0.7080* C   1 s( 32.78%)p 2.05( 67.18%)d 0.00(  0.04%)
                                           -0.0001  0.5725 -0.0047 -0.0035  0.0001
                                           -0.8195  0.0098  0.0000  0.0000  0.0007
                                            0.0000  0.0000 -0.0158 -0.0133
                ( 49.87%)  -0.7062* C   6 s( 32.61%)p 2.07( 67.35%)d 0.00(  0.04%)
                                           -0.0001  0.5710 -0.0047  0.0186  0.0002
                                            0.8204 -0.0094  0.0000  0.0000  0.0005
                                            0.0000  0.0000 -0.0159 -0.0131
   155. (0.21809) BD*( 2) C   1 - C   6  
                ( 48.36%)   0.6954* C   1 s(  0.00%)p 1.00( 99.99%)d 0.00(  0.01%)
                                           -0.0000 -0.0000 -0.0000 -0.0000 -0.0000
                                           -0.0000 -0.0000 -0.9998 -0.0153 -0.0000
                                            0.0027  0.0108 -0.0000 -0.0000
                ( 51.64%)  -0.7186* C   6 s(  0.00%)p 1.00( 99.98%)d 0.00(  0.02%)
                                           -0.0000 -0.0000 -0.0000 -0.0000 -0.0000
                                           -0.0000 -0.0000 -0.9998 -0.0179 -0.0000
                                            0.0003 -0.0130 -0.0000 -0.0000
   156. (0.01842) BD*( 1) C   1 - C  10  
                ( 47.53%)   0.6894* C   1 s( 32.98%)p 2.03( 66.98%)d 0.00(  0.04%)
                                            0.0000 -0.5743 -0.0050  0.7112 -0.0104
                                           -0.4044 -0.0185 -0.0000 -0.0000  0.0130
                                           -0.0000 -0.0000 -0.0103  0.0118
                ( 52.47%)  -0.7243* C  10 s( 37.93%)p 1.63( 62.02%)d 0.00(  0.05%)
                                           -0.0002 -0.6159 -0.0041 -0.6850 -0.0078
                                            0.3874 -0.0276 -0.0000 -0.0000  0.0181
                                           -0.0000 -0.0000 -0.0088  0.0100
   157. (0.00652) BD*( 1) C   2 - C   3  
                ( 49.45%)   0.7032* C   2 s( 36.15%)p 1.77( 63.80%)d 0.00(  0.05%)
                                           -0.0001 -0.6011 -0.0132 -0.6957 -0.0282
                                            0.3903 -0.0309 -0.0000 -0.0000  0.0181
                                           -0.0000 -0.0000 -0.0072  0.0098
                ( 50.55%)  -0.7110* C   3 s( 35.60%)p 1.81( 64.35%)d 0.00(  0.05%)
                                           -0.0000 -0.5965 -0.0103  0.6763 -0.0119
                                           -0.4295 -0.0396 -0.0000 -0.0000  0.0165
                                           -0.0000 -0.0000 -0.0112  0.0106
   158. (0.12150) BD*( 2) C   2 - C   3  
                ( 49.59%)   0.7042* C   2 s(  0.00%)p 1.00( 99.92%)d 0.00(  0.08%)
                                           -0.0000 -0.0000 -0.0000 -0.0000 -0.0000
                                           -0.0000 -0.0000 -0.9996  0.0032 -0.0000
                                           -0.0170  0.0222 -0.0000 -0.0000
                ( 50.41%)  -0.7100* C   3 s(  0.00%)p 1.00( 99.92%)d 0.00(  0.08%)
                                           -0.0000 -0.0000 -0.0000 -0.0000 -0.0000
                                           -0.0000 -0.0000 -0.9996  0.0053 -0.0000
                                            0.0282 -0.0040 -0.0000 -0.0000
   159. (0.00691) BD*( 1) C   2 - H  11  
                ( 36.62%)   0.6051* C   2 s( 29.09%)p 2.44( 70.88%)d 0.00(  0.03%)
                                            0.0003 -0.5391  0.0158 -0.0069 -0.0083
                                           -0.8418  0.0100 -0.0000 -0.0000 -0.0004
                                           -0.0000 -0.0000  0.0141  0.0081
                ( 63.38%)  -0.7961* H  11 s( 99.89%)p 0.00(  0.11%)
                                           -0.9995  0.0040  0.0014  0.0324 -0.0000
   160. (0.00878) BD*( 1) C   3 - C   4  
                ( 49.81%)   0.7057* C   3 s( 34.73%)p 1.88( 65.23%)d 0.00(  0.04%)
                                            0.0000  0.5893  0.0049  0.0077  0.0405
                                           -0.8066 -0.0069 -0.0000 -0.0000  0.0041
                                           -0.0000 -0.0000 -0.0172 -0.0108
                ( 50.19%)  -0.7085* C   4 s( 34.58%)p 1.89( 65.37%)d 0.00(  0.05%)
                                            0.0000  0.5880  0.0067  0.0259  0.0410
                                            0.8071  0.0069 -0.0000 -0.0000 -0.0030
                                           -0.0000 -0.0000 -0.0174 -0.0120
   161. (0.00633) BD*( 1) C   3 - H  12  
                ( 36.49%)   0.6040* C   3 s( 29.58%)p 2.38( 70.39%)d 0.00(  0.03%)
                                            0.0003 -0.5437  0.0143 -0.7353  0.0087
                                           -0.4039  0.0072 -0.0000 -0.0000 -0.0120
                                           -0.0000 -0.0000 -0.0063  0.0083
                ( 63.51%)  -0.7970* H  12 s( 99.89%)p 0.00(  0.11%)
                                           -0.9995  0.0033  0.0286  0.0154 -0.0000
   162. (0.00660) BD*( 1) C   4 - C   5  
                ( 50.74%)   0.7123* C   4 s( 35.71%)p 1.80( 64.24%)d 0.00(  0.05%)
                                            0.0001  0.5974  0.0109 -0.6854  0.0111
                                           -0.4134 -0.0402  0.0000  0.0000  0.0154
                                            0.0000  0.0000  0.0118 -0.0118
                ( 49.26%)  -0.7019* C   5 s( 36.35%)p 1.75( 63.60%)d 0.00(  0.04%)
                                            0.0000  0.6028  0.0118  0.6997  0.0274
                                            0.3803 -0.0312  0.0000  0.0000  0.0177
                                            0.0000  0.0000  0.0070 -0.0093
   163. (0.11707) BD*( 2) C   4 - C   5  
                ( 55.41%)   0.7444* C   4 s(  0.00%)p 1.00( 99.91%)d 0.00(  0.09%)
                                            0.0000  0.0000  0.0000  0.0000  0.0000
                                            0.0000  0.0000  0.9996 -0.0018  0.0000
                                           -0.0293 -0.0037  0.0000  0.0000
                ( 44.59%)  -0.6678* C   5 s(  0.00%)p 1.00( 99.94%)d 0.00(  0.06%)
                                            0.0000  0.0000  0.0000  0.0000  0.0000
                                            0.0000  0.0000  0.9997 -0.0062  0.0000
                                            0.0131  0.0212  0.0000  0.0000
   164. (0.00633) BD*( 1) C   4 - H  13  
                ( 36.64%)   0.6053* C   4 s( 29.62%)p 2.38( 70.36%)d 0.00(  0.03%)
                                            0.0003 -0.5440  0.0134 -0.7264  0.0088
                                            0.4193 -0.0067 -0.0000 -0.0000  0.0120
                                           -0.0000 -0.0000 -0.0059  0.0094
                ( 63.36%)  -0.7960* H  13 s( 99.89%)p 0.00(  0.11%)
                                           -0.9995  0.0023  0.0282 -0.0161 -0.0000
   165. (0.01240) BD*( 1) C   5 - C   6  
                ( 51.43%)   0.7171* C   5 s( 34.52%)p 1.90( 65.44%)d 0.00(  0.05%)
                                            0.0001  0.5875  0.0023 -0.7134 -0.0114
                                            0.3805 -0.0238  0.0000  0.0000 -0.0171
                                            0.0000  0.0000  0.0076 -0.0104
                ( 48.57%)  -0.6969* C   6 s( 33.86%)p 1.95( 66.10%)d 0.00(  0.04%)
                                            0.0000  0.5819  0.0035  0.6951 -0.0161
                                           -0.4209 -0.0187  0.0000  0.0000 -0.0139
                                            0.0000  0.0000  0.0086 -0.0116
   166. (0.00662) BD*( 1) C   5 - H  14  
                ( 36.65%)   0.6054* C   5 s( 29.04%)p 2.44( 70.93%)d 0.00(  0.03%)
                                           -0.0003  0.5387 -0.0161 -0.0060  0.0098
                                           -0.8421  0.0091 -0.0000 -0.0000  0.0005
                                           -0.0000 -0.0000 -0.0142 -0.0076
                ( 63.35%)  -0.7959* H  14 s( 99.90%)p 0.00(  0.10%)
                                            0.9995 -0.0041 -0.0011  0.0322 -0.0000
   167. (0.01243) BD*( 1) C   6 - C   7  
                ( 48.61%)   0.6972* C   6 s( 33.42%)p 1.99( 66.54%)d 0.00(  0.04%)
                                           -0.0000 -0.5781 -0.0047  0.7181 -0.0151
                                            0.3863  0.0195 -0.0000 -0.0000 -0.0124
                                           -0.0000 -0.0000 -0.0100  0.0117
                ( 51.39%)  -0.7168* C   7 s( 34.76%)p 1.88( 65.19%)d 0.00(  0.04%)
                                           -0.0001 -0.5896 -0.0005 -0.7347 -0.0084
                                           -0.3339  0.0250 -0.0000 -0.0000 -0.0154
                                           -0.0000 -0.0000 -0.0082  0.0108
   168. (0.01116) BD*( 1) C   7 - C   8  
                ( 48.56%)   0.6968* C   7 s( 35.42%)p 1.82( 64.53%)d 0.00(  0.05%)
                                           -0.0000 -0.5950 -0.0148  0.6749  0.0324
                                           -0.4338  0.0248 -0.0000 -0.0000  0.0197
                                           -0.0000 -0.0000 -0.0043  0.0096
                ( 51.44%)  -0.7172* C   8 s( 38.61%)p 1.59( 61.34%)d 0.00(  0.06%)
                                           -0.0001 -0.6213  0.0043 -0.6532  0.0183
                                            0.4301  0.0369 -0.0000 -0.0000  0.0192
                                           -0.0000 -0.0000 -0.0104  0.0092
   169. (0.12663) BD*( 2) C   7 - C   8  
                ( 46.95%)   0.6852* C   7 s(  0.00%)p 1.00( 99.92%)d 0.00(  0.08%)
                                           -0.0000 -0.0000 -0.0000 -0.0000 -0.0000
                                           -0.0000 -0.0000 -0.9996  0.0080 -0.0000
                                            0.0155 -0.0234 -0.0000 -0.0000
                ( 53.05%)  -0.7284* C   8 s(  0.00%)p 1.00( 99.90%)d 0.00(  0.10%)
                                           -0.0000 -0.0000 -0.0000 -0.0000 -0.0000
                                           -0.0000 -0.0000 -0.9995  0.0103 -0.0000
                                           -0.0304  0.0055 -0.0000 -0.0000
   170. (0.00668) BD*( 1) C   7 - H  15  
                ( 36.57%)   0.6047* C   7 s( 29.74%)p 2.36( 70.23%)d 0.00(  0.02%)
                                           -0.0003  0.5451 -0.0158 -0.0571 -0.0081
                                           -0.8360  0.0095 -0.0000 -0.0000  0.0026
                                           -0.0000 -0.0000 -0.0132 -0.0078
                ( 63.43%)  -0.7964* H  15 s( 99.89%)p 0.00(  0.11%)
                                            0.9995 -0.0041  0.0030  0.0323 -0.0000
   171. (0.00893) BD*( 1) C   8 - N   9  
                ( 59.89%)   0.7739* C   8 s( 30.63%)p 2.26( 69.25%)d 0.00(  0.13%)
                                            0.0000  0.5532 -0.0137  0.0207 -0.0544
                                            0.8292  0.0383  0.0000  0.0000  0.0056
                                            0.0000  0.0000 -0.0304 -0.0180
                ( 40.11%)  -0.6333* N   9 s( 34.63%)p 1.89( 65.29%)d 0.00(  0.07%)
                                            0.0001  0.5885  0.0068 -0.0522  0.0301
                                           -0.8057  0.0120  0.0000  0.0000 -0.0126
                                            0.0000  0.0000 -0.0203 -0.0129
   172. (0.00989) BD*( 1) C   8 - H  16  
                ( 37.07%)   0.6088* C   8 s( 30.61%)p 2.27( 69.36%)d 0.00(  0.03%)
                                           -0.0005  0.5531  0.0135 -0.7550  0.0082
                                           -0.3505  0.0252 -0.0000 -0.0000  0.0126
                                           -0.0000 -0.0000  0.0090 -0.0066
                ( 62.93%)  -0.7933* H  16 s( 99.89%)p 0.00(  0.11%)
                                            0.9994 -0.0053  0.0304  0.0125 -0.0000
   173. (0.00577) BD*( 1) N   9 - C  10  
                ( 40.19%)   0.6340* N   9 s( 37.89%)p 1.64( 62.03%)d 0.00(  0.07%)
                                           -0.0001 -0.6154 -0.0133 -0.6749  0.0015
                                           -0.4048  0.0321 -0.0000 -0.0000 -0.0113
                                           -0.0000 -0.0000 -0.0216  0.0125
                ( 59.81%)  -0.7733* C  10 s( 32.01%)p 2.12( 67.86%)d 0.00(  0.13%)
                                           -0.0000 -0.5652  0.0249  0.7255  0.0607
                                            0.3842 -0.0297 -0.0000 -0.0000 -0.0276
                                           -0.0000 -0.0000 -0.0148  0.0172
   174. (0.13533) BD*( 2) N   9 - C  10  
                ( 43.87%)   0.6623* N   9 s(  0.00%)p 1.00( 99.83%)d 0.00(  0.17%)
                                           -0.0000 -0.0000 -0.0000 -0.0000 -0.0000
                                           -0.0000 -0.0000 -0.9991  0.0112 -0.0000
                                           -0.0403  0.0106 -0.0000 -0.0000
                ( 56.13%)  -0.7492* C  10 s(  0.00%)p 1.00( 99.85%)d 0.00(  0.15%)
                                           -0.0000 -0.0000 -0.0000 -0.0000 -0.0000
                                           -0.0000 -0.0000 -0.9992  0.0069 -0.0000
                                            0.0261  0.0287 -0.0000 -0.0000
   175. (0.01176) BD*( 1) C  10 - H  17  
                ( 37.48%)   0.6122* C  10 s( 29.84%)p 2.35( 70.13%)d 0.00(  0.03%)
                                            0.0006 -0.5460 -0.0139  0.0167  0.0281
                                           -0.8366  0.0191 -0.0000 -0.0000  0.0002
                                           -0.0000 -0.0000  0.0161  0.0068
                ( 62.52%)  -0.7907* H  17 s( 99.89%)p 0.00(  0.11%)
                                           -0.9995  0.0059 -0.0029  0.0325 -0.0000


 NHO Directionality and "Bond Bending" (deviations from line of nuclear centers)

         [Thresholds for printing:  angular deviation  >  1.0 degree]
                                    hybrid p-character > 25.0%
                                    orbital occupancy  >  0.10e

                                Line of Centers        Hybrid 1              Hybrid 2
                                ---------------  -------------------   ------------------
                NBO               Theta   Phi    Theta   Phi    Dev    Theta   Phi    Dev
 ========================================================================================
     1. BD (   1) C   1 - C   2    90.0   28.8    90.0   31.7   2.9     90.0  205.5   3.3
     3. BD (   2) C   1 - C   6    90.0  269.2     0.0    0.0  90.0      0.0    0.0  90.0
     4. BD (   1) C   1 - C  10    90.0  151.6    90.0  148.9   2.7      --     --    --
     5. BD (   1) C   2 - C   3    90.0  329.1    90.0  333.6   4.5     90.0  144.8   4.3
     6. BD (   2) C   2 - C   3    90.0  329.1     0.0    0.0  90.0      0.0    0.0  90.0
     8. BD (   1) C   3 - C   4    90.0  269.3    90.0  273.4   4.1     90.0   85.3   4.0
    10. BD (   1) C   4 - C   5    90.0  210.0    90.0  213.9   3.9     90.0   25.6   4.4
    11. BD (   2) C   4 - C   5    90.0  210.0     0.0    0.0  90.0      0.0    0.0  90.0
    13. BD (   1) C   5 - C   6    90.0  150.3    90.0  153.8   3.5     90.0  327.1   3.2
    15. BD (   1) C   6 - C   7    90.0  206.4    90.0  210.0   3.6     90.0   22.6   3.8
    16. BD (   1) C   7 - C   8    90.0  145.8    90.0  150.0   4.2     90.0  323.7   2.1
    17. BD (   2) C   7 - C   8    90.0  145.8     0.0    0.0  90.0      0.0    0.0  90.0
    19. BD (   1) C   8 - N   9    90.0   89.5    90.0   92.2   2.8     90.0  268.4   1.1
    20. BD (   1) C   8 - H  16    90.0  205.4    90.0  203.5   1.8      --     --    --
    21. BD (   1) N   9 - C  10    90.0   27.4    90.0   29.0   1.5     90.0  204.3   3.2
    22. BD (   2) N   9 - C  10    90.0   27.4     0.0    0.0  90.0      0.0    0.0  90.0
    23. BD (   1) C  10 - H  17    90.0   90.2    90.0   93.1   2.9      --     --    --
    34. LP (   1) N   9             --     --     90.0  149.6   --       --     --    --
   155. BD*(   2) C   1 - C   6    90.0  269.2     0.0    0.0  90.0      0.0    0.0  90.0
   158. BD*(   2) C   2 - C   3    90.0  329.1     0.0    0.0  90.0      0.0    0.0  90.0
   163. BD*(   2) C   4 - C   5    90.0  210.0     0.0    0.0  90.0      0.0    0.0  90.0
   169. BD*(   2) C   7 - C   8    90.0  145.8     0.0    0.0  90.0      0.0    0.0  90.0
   174. BD*(   2) N   9 - C  10    90.0   27.4     0.0    0.0  90.0      0.0    0.0  90.0


 Second Order Perturbation Theory Analysis of Fock Matrix in NBO Basis

     Threshold for printing:   0.25 kcal/mol
                                                                              E(2)  E(j)-E(i) F(i,j)
         Donor NBO (i)                     Acceptor NBO (j)                 kcal/mol   a.u.    a.u. 
 ===================================================================================================

 within unit  1
   1. BD (   1) C   1 - C   2        / 53. RY*(   1) C   3                    0.56    1.87    0.041
   1. BD (   1) C   1 - C   2        / 54. RY*(   2) C   3                    0.64    1.36    0.037
   1. BD (   1) C   1 - C   2        / 80. RY*(   1) C   6                    0.54    1.91    0.041
   1. BD (   1) C   1 - C   2        /116. RY*(   1) C  10                    0.39    1.75    0.033
   1. BD (   1) C   1 - C   2        /154. BD*(   1) C   1 - C   6            2.03    1.21    0.063
   1. BD (   1) C   1 - C   2        /156. BD*(   1) C   1 - C  10            1.73    1.21    0.058
   1. BD (   1) C   1 - C   2        /157. BD*(   1) C   2 - C   3            1.17    1.27    0.049
   1. BD (   1) C   1 - C   2        /159. BD*(   1) C   2 - H  11            0.48    1.16    0.030
   1. BD (   1) C   1 - C   2        /161. BD*(   1) C   3 - H  12            1.23    1.17    0.048
   1. BD (   1) C   1 - C   2        /167. BD*(   1) C   6 - C   7            1.31    1.21    0.050
   1. BD (   1) C   1 - C   2        /173. BD*(   1) N   9 - C  10            0.98    1.26    0.044
   2. BD (   1) C   1 - C   6        / 44. RY*(   1) C   2                    0.51    1.79    0.038
   2. BD (   1) C   1 - C   6        / 71. RY*(   1) C   5                    0.51    1.80    0.039
   2. BD (   1) C   1 - C   6        / 89. RY*(   1) C   7                    0.55    1.74    0.039
   2. BD (   1) C   1 - C   6        /116. RY*(   1) C  10                    0.50    1.73    0.037
   2. BD (   1) C   1 - C   6        /153. BD*(   1) C   1 - C   2            1.83    1.20    0.059
   2. BD (   1) C   1 - C   6        /156. BD*(   1) C   1 - C  10            1.59    1.19    0.055
   2. BD (   1) C   1 - C   6        /159. BD*(   1) C   2 - H  11            0.97    1.14    0.042
   2. BD (   1) C   1 - C   6        /165. BD*(   1) C   5 - C   6            1.73    1.19    0.058
   2. BD (   1) C   1 - C   6        /166. BD*(   1) C   5 - H  14            1.00    1.14    0.043
   2. BD (   1) C   1 - C   6        /167. BD*(   1) C   6 - C   7            1.72    1.20    0.057
   2. BD (   1) C   1 - C   6        /170. BD*(   1) C   7 - H  15            1.08    1.14    0.045
   2. BD (   1) C   1 - C   6        /175. BD*(   1) C  10 - H  17            0.95    1.15    0.042
   3. BD (   2) C   1 - C   6        / 40. RY*(   6) C   1                    0.28    1.56    0.030
   3. BD (   2) C   1 - C   6        / 46. RY*(   3) C   2                    0.79    1.37    0.048
   3. BD (   2) C   1 - C   6        / 73. RY*(   3) C   5                    0.84    1.20    0.046
   3. BD (   2) C   1 - C   6        / 85. RY*(   6) C   6                    0.28    0.91    0.023
   3. BD (   2) C   1 - C   6        / 92. RY*(   4) C   7                    0.80    1.31    0.047
   3. BD (   2) C   1 - C   6        /118. RY*(   3) C  10                    0.48    1.89    0.044
   3. BD (   2) C   1 - C   6        /158. BD*(   2) C   2 - C   3            8.55    0.27    0.065
   3. BD (   2) C   1 - C   6        /163. BD*(   2) C   4 - C   5            6.89    0.28    0.059
   3. BD (   2) C   1 - C   6        /169. BD*(   2) C   7 - C   8            7.69    0.27    0.061
   3. BD (   2) C   1 - C   6        /174. BD*(   2) N   9 - C  10           10.92    0.26    0.071
   4. BD (   1) C   1 - C  10        / 44. RY*(   1) C   2                    0.60    1.81    0.042
   4. BD (   1) C   1 - C  10        / 80. RY*(   1) C   6                    0.49    1.92    0.039
   4. BD (   1) C   1 - C  10        /107. RY*(   1) N   9                    0.43    1.67    0.034
   4. BD (   1) C   1 - C  10        /108. RY*(   2) N   9                    0.70    1.95    0.047
   4. BD (   1) C   1 - C  10        /153. BD*(   1) C   1 - C   2            1.93    1.22    0.061
   4. BD (   1) C   1 - C  10        /154. BD*(   1) C   1 - C   6            1.79    1.21    0.059
   4. BD (   1) C   1 - C  10        /157. BD*(   1) C   2 - C   3            0.84    1.27    0.041
   4. BD (   1) C   1 - C  10        /165. BD*(   1) C   5 - C   6            1.57    1.21    0.055
   4. BD (   1) C   1 - C  10        /173. BD*(   1) N   9 - C  10            0.60    1.26    0.035
   4. BD (   1) C   1 - C  10        /175. BD*(   1) C  10 - H  17            0.40    1.17    0.027
   5. BD (   1) C   2 - C   3        / 35. RY*(   1) C   1                    0.51    1.91    0.040
   5. BD (   1) C   2 - C   3        / 36. RY*(   2) C   1                    0.54    1.78    0.039
   5. BD (   1) C   2 - C   3        / 62. RY*(   1) C   4                    0.45    1.90    0.037
   5. BD (   1) C   2 - C   3        / 63. RY*(   2) C   4                    0.67    1.39    0.039
   5. BD (   1) C   2 - C   3        /153. BD*(   1) C   1 - C   2            1.36    1.25    0.052
   5. BD (   1) C   2 - C   3        /156. BD*(   1) C   1 - C  10            1.76    1.24    0.059
   5. BD (   1) C   2 - C   3        /159. BD*(   1) C   2 - H  11            0.62    1.19    0.034
   5. BD (   1) C   2 - C   3        /160. BD*(   1) C   3 - C   4            1.07    1.26    0.046
   5. BD (   1) C   2 - C   3        /161. BD*(   1) C   3 - H  12            0.59    1.21    0.034
   5. BD (   1) C   2 - C   3        /164. BD*(   1) C   4 - H  13            0.98    1.21    0.044
   6. BD (   2) C   2 - C   3        / 38. RY*(   4) C   1                    0.56    1.67    0.041
   6. BD (   2) C   2 - C   3        / 65. RY*(   4) C   4                    0.65    1.65    0.044
   6. BD (   2) C   2 - C   3        /155. BD*(   2) C   1 - C   6            7.95    0.31    0.066
   6. BD (   2) C   2 - C   3        /163. BD*(   2) C   4 - C   5            9.30    0.31    0.068
   7. BD (   1) C   2 - H  11        / 35. RY*(   1) C   1                    0.38    1.71    0.032
   7. BD (   1) C   2 - H  11        / 53. RY*(   1) C   3                    0.36    1.70    0.031
   7. BD (   1) C   2 - H  11        /153. BD*(   1) C   1 - C   2            0.35    1.05    0.024
   7. BD (   1) C   2 - H  11        /154. BD*(   1) C   1 - C   6            2.32    1.04    0.062
   7. BD (   1) C   2 - H  11        /157. BD*(   1) C   2 - C   3            0.41    1.10    0.027
   7. BD (   1) C   2 - H  11        /160. BD*(   1) C   3 - C   4            2.03    1.05    0.058
   8. BD (   1) C   3 - C   4        / 45. RY*(   2) C   2                    0.95    1.43    0.047
   8. BD (   1) C   3 - C   4        / 72. RY*(   2) C   5                    0.92    1.42    0.046
   8. BD (   1) C   3 - C   4        /157. BD*(   1) C   2 - C   3            1.13    1.26    0.048
   8. BD (   1) C   3 - C   4        /159. BD*(   1) C   2 - H  11            1.39    1.15    0.050
   8. BD (   1) C   3 - C   4        /161. BD*(   1) C   3 - H  12            0.51    1.17    0.031
   8. BD (   1) C   3 - C   4        /162. BD*(   1) C   4 - C   5            1.18    1.26    0.049
   8. BD (   1) C   3 - C   4        /164. BD*(   1) C   4 - H  13            0.54    1.17    0.032
   8. BD (   1) C   3 - C   4        /166. BD*(   1) C   5 - H  14            1.30    1.15    0.049
   9. BD (   1) C   3 - H  12        / 44. RY*(   1) C   2                    0.32    1.62    0.029
   9. BD (   1) C   3 - H  12        / 62. RY*(   1) C   4                    0.32    1.69    0.029
   9. BD (   1) C   3 - H  12        /153. BD*(   1) C   1 - C   2            2.19    1.04    0.060
   9. BD (   1) C   3 - H  12        /157. BD*(   1) C   2 - C   3            0.39    1.09    0.026
   9. BD (   1) C   3 - H  12        /160. BD*(   1) C   3 - C   4            0.31    1.04    0.023
   9. BD (   1) C   3 - H  12        /162. BD*(   1) C   4 - C   5            1.83    1.09    0.057
  10. BD (   1) C   4 - C   5        / 53. RY*(   1) C   3                    0.42    1.90    0.036
  10. BD (   1) C   4 - C   5        / 54. RY*(   2) C   3                    0.65    1.38    0.038
  10. BD (   1) C   4 - C   5        / 81. RY*(   2) C   6                    1.03    1.77    0.054
  10. BD (   1) C   4 - C   5        /160. BD*(   1) C   3 - C   4            1.14    1.25    0.048
  10. BD (   1) C   4 - C   5        /161. BD*(   1) C   3 - H  12            0.95    1.20    0.043
  10. BD (   1) C   4 - C   5        /164. BD*(   1) C   4 - H  13            0.65    1.21    0.035
  10. BD (   1) C   4 - C   5        /165. BD*(   1) C   5 - C   6            1.31    1.24    0.051
  10. BD (   1) C   4 - C   5        /166. BD*(   1) C   5 - H  14            0.62    1.18    0.034
  10. BD (   1) C   4 - C   5        /167. BD*(   1) C   6 - C   7            1.84    1.24    0.060
  11. BD (   2) C   4 - C   5        / 56. RY*(   4) C   3                    0.82    1.03    0.039
  11. BD (   2) C   4 - C   5        / 83. RY*(   4) C   6                    0.28    2.15    0.033
  11. BD (   2) C   4 - C   5        / 85. RY*(   6) C   6                    0.68    0.93    0.034
  11. BD (   2) C   4 - C   5        /155. BD*(   2) C   1 - C   6            9.77    0.30    0.072
  11. BD (   2) C   4 - C   5        /158. BD*(   2) C   2 - C   3            7.52    0.30    0.060
  12. BD (   1) C   4 - H  13        / 53. RY*(   1) C   3                    0.31    1.69    0.029
  12. BD (   1) C   4 - H  13        / 71. RY*(   1) C   5                    0.31    1.63    0.029
  12. BD (   1) C   4 - H  13        /157. BD*(   1) C   2 - C   3            1.79    1.08    0.056
  12. BD (   1) C   4 - H  13        /160. BD*(   1) C   3 - C   4            0.32    1.04    0.023
  12. BD (   1) C   4 - H  13        /162. BD*(   1) C   4 - C   5            0.46    1.09    0.028
  12. BD (   1) C   4 - H  13        /165. BD*(   1) C   5 - C   6            2.20    1.03    0.060
  13. BD (   1) C   5 - C   6        / 35. RY*(   1) C   1                    0.43    1.88    0.036
  13. BD (   1) C   5 - C   6        / 62. RY*(   1) C   4                    0.58    1.87    0.042
  13. BD (   1) C   5 - C   6        / 63. RY*(   2) C   4                    0.67    1.36    0.038
  13. BD (   1) C   5 - C   6        / 89. RY*(   1) C   7                    0.59    1.76    0.041
  13. BD (   1) C   5 - C   6        /154. BD*(   1) C   1 - C   6            1.94    1.21    0.061
  13. BD (   1) C   5 - C   6        /156. BD*(   1) C   1 - C  10            1.30    1.21    0.050
  13. BD (   1) C   5 - C   6        /162. BD*(   1) C   4 - C   5            1.16    1.27    0.049
  13. BD (   1) C   5 - C   6        /164. BD*(   1) C   4 - H  13            1.21    1.18    0.048
  13. BD (   1) C   5 - C   6        /166. BD*(   1) C   5 - H  14            0.45    1.16    0.029
  13. BD (   1) C   5 - C   6        /167. BD*(   1) C   6 - C   7            1.89    1.22    0.061
  13. BD (   1) C   5 - C   6        /168. BD*(   1) C   7 - C   8            0.77    1.26    0.039
  14. BD (   1) C   5 - H  14        / 62. RY*(   1) C   4                    0.37    1.70    0.032
  14. BD (   1) C   5 - H  14        / 80. RY*(   1) C   6                    0.31    1.74    0.029
  14. BD (   1) C   5 - H  14        /154. BD*(   1) C   1 - C   6            2.29    1.04    0.062
  14. BD (   1) C   5 - H  14        /160. BD*(   1) C   3 - C   4            2.11    1.05    0.060
  14. BD (   1) C   5 - H  14        /162. BD*(   1) C   4 - C   5            0.45    1.10    0.028
  14. BD (   1) C   5 - H  14        /165. BD*(   1) C   5 - C   6            0.29    1.04    0.022
  15. BD (   1) C   6 - C   7        / 35. RY*(   1) C   1                    0.48    1.88    0.038
  15. BD (   1) C   6 - C   7        / 71. RY*(   1) C   5                    0.57    1.81    0.041
  15. BD (   1) C   6 - C   7        / 98. RY*(   1) C   8                    0.87    1.72    0.049
  15. BD (   1) C   6 - C   7        /153. BD*(   1) C   1 - C   2            1.51    1.22    0.054
  15. BD (   1) C   6 - C   7        /154. BD*(   1) C   1 - C   6            1.89    1.21    0.061
  15. BD (   1) C   6 - C   7        /162. BD*(   1) C   4 - C   5            0.79    1.27    0.040
  15. BD (   1) C   6 - C   7        /165. BD*(   1) C   5 - C   6            1.84    1.21    0.060
  15. BD (   1) C   6 - C   7        /168. BD*(   1) C   7 - C   8            1.05    1.26    0.046
  15. BD (   1) C   6 - C   7        /170. BD*(   1) C   7 - H  15            0.51    1.16    0.031
  15. BD (   1) C   6 - C   7        /172. BD*(   1) C   8 - H  16            1.18    1.18    0.047
  16. BD (   1) C   7 - C   8        / 81. RY*(   2) C   6                    0.82    1.78    0.048
  16. BD (   1) C   7 - C   8        /107. RY*(   1) N   9                    0.29    1.71    0.028
  16. BD (   1) C   7 - C   8        /108. RY*(   2) N   9                    0.61    1.99    0.044
  16. BD (   1) C   7 - C   8        /165. BD*(   1) C   5 - C   6            1.96    1.26    0.063
  16. BD (   1) C   7 - C   8        /167. BD*(   1) C   6 - C   7            1.27    1.26    0.051
  16. BD (   1) C   7 - C   8        /170. BD*(   1) C   7 - H  15            0.61    1.20    0.034
  16. BD (   1) C   7 - C   8        /171. BD*(   1) C   8 - N   9            0.41    1.24    0.028
  16. BD (   1) C   7 - C   8        /172. BD*(   1) C   8 - H  16            0.49    1.22    0.031
  17. BD (   2) C   7 - C   8        / 85. RY*(   6) C   6                    0.48    0.95    0.029
  17. BD (   2) C   7 - C   8        /109. RY*(   3) N   9                    0.44    2.14    0.041
  17. BD (   2) C   7 - C   8        /155. BD*(   2) C   1 - C   6            8.54    0.31    0.069
  17. BD (   2) C   7 - C   8        /174. BD*(   2) N   9 - C  10            7.01    0.30    0.059
  18. BD (   1) C   7 - H  15        / 80. RY*(   1) C   6                    0.38    1.74    0.033
  18. BD (   1) C   7 - H  15        / 99. RY*(   2) C   8                    0.36    1.33    0.028
  18. BD (   1) C   7 - H  15        /154. BD*(   1) C   1 - C   6            2.16    1.04    0.060
  18. BD (   1) C   7 - H  15        /167. BD*(   1) C   6 - C   7            0.39    1.05    0.025
  18. BD (   1) C   7 - H  15        /168. BD*(   1) C   7 - C   8            0.38    1.09    0.026
  18. BD (   1) C   7 - H  15        /171. BD*(   1) C   8 - N   9            2.37    1.03    0.062
  19. BD (   1) C   8 - N   9        / 90. RY*(   2) C   7                    0.77    1.54    0.043
  19. BD (   1) C   8 - N   9        /117. RY*(   2) C  10                    1.43    1.57    0.060
  19. BD (   1) C   8 - N   9        /168. BD*(   1) C   7 - C   8            0.55    1.37    0.035
  19. BD (   1) C   8 - N   9        /170. BD*(   1) C   7 - H  15            0.95    1.26    0.044
  19. BD (   1) C   8 - N   9        /173. BD*(   1) N   9 - C  10            0.53    1.36    0.034
  19. BD (   1) C   8 - N   9        /175. BD*(   1) C  10 - H  17            1.25    1.27    0.050
  20. BD (   1) C   8 - H  16        / 89. RY*(   1) C   7                    0.26    1.58    0.026
  20. BD (   1) C   8 - H  16        /107. RY*(   1) N   9                    0.58    1.49    0.037
  20. BD (   1) C   8 - H  16        /167. BD*(   1) C   6 - C   7            2.32    1.03    0.062
  20. BD (   1) C   8 - H  16        /168. BD*(   1) C   7 - C   8            0.26    1.08    0.021
  20. BD (   1) C   8 - H  16        /173. BD*(   1) N   9 - C  10            2.17    1.08    0.061
  21. BD (   1) N   9 - C  10        / 36. RY*(   2) C   1                    0.77    1.90    0.048
  21. BD (   1) N   9 - C  10        / 99. RY*(   2) C   8                    1.33    1.65    0.059
  21. BD (   1) N   9 - C  10        /153. BD*(   1) C   1 - C   2            1.20    1.37    0.051
  21. BD (   1) N   9 - C  10        /156. BD*(   1) C   1 - C  10            0.75    1.36    0.040
  21. BD (   1) N   9 - C  10        /171. BD*(   1) C   8 - N   9            0.56    1.35    0.035
  21. BD (   1) N   9 - C  10        /172. BD*(   1) C   8 - H  16            0.79    1.33    0.041
  21. BD (   1) N   9 - C  10        /175. BD*(   1) C  10 - H  17            0.28    1.32    0.024
  22. BD (   2) N   9 - C  10        / 40. RY*(   6) C   1                    0.44    1.62    0.036
  22. BD (   2) N   9 - C  10        /100. RY*(   3) C   8                    0.80    2.01    0.054
  22. BD (   2) N   9 - C  10        /155. BD*(   2) C   1 - C   6            6.06    0.34    0.060
  22. BD (   2) N   9 - C  10        /169. BD*(   2) C   7 - C   8           10.92    0.33    0.076
  23. BD (   1) C  10 - H  17        /107. RY*(   1) N   9                    0.66    1.49    0.040
  23. BD (   1) C  10 - H  17        /154. BD*(   1) C   1 - C   6            2.38    1.03    0.063
  23. BD (   1) C  10 - H  17        /171. BD*(   1) C   8 - N   9            2.64    1.01    0.065
  24. CR (   1) C   1                / 45. RY*(   2) C   2                    0.78   10.83    0.116
  24. CR (   1) C   1                / 81. RY*(   2) C   6                    0.87   11.13    0.124
  24. CR (   1) C   1                /117. RY*(   2) C  10                    0.67   10.85    0.108
  24. CR (   1) C   1                /157. BD*(   1) C   2 - C   3            0.39   10.66    0.081
  24. CR (   1) C   1                /165. BD*(   1) C   5 - C   6            0.49   10.60    0.091
  24. CR (   1) C   1                /167. BD*(   1) C   6 - C   7            0.44   10.60    0.087
  24. CR (   1) C   1                /173. BD*(   1) N   9 - C  10            0.26   10.65    0.066
  25. CR (   1) C   2                / 35. RY*(   1) C   1                    0.25   11.29    0.068
  25. CR (   1) C   2                / 37. RY*(   3) C   1                    0.43   10.75    0.086
  25. CR (   1) C   2                / 54. RY*(   2) C   3                    0.85   10.76    0.121
  25. CR (   1) C   2                /125. RY*(   1) H  11                    0.41   10.47    0.082
  25. CR (   1) C   2                /154. BD*(   1) C   1 - C   6            0.56   10.62    0.098
  25. CR (   1) C   2                /156. BD*(   1) C   1 - C  10            0.57   10.61    0.099
  25. CR (   1) C   2                /160. BD*(   1) C   3 - C   4            0.44   10.63    0.087
  25. CR (   1) C   2                /161. BD*(   1) C   3 - H  12            0.29   10.58    0.070
  26. CR (   1) C   3                / 45. RY*(   2) C   2                    0.27   10.84    0.069
  26. CR (   1) C   3                / 47. RY*(   4) C   2                    0.56   10.72    0.098
  26. CR (   1) C   3                / 63. RY*(   2) C   4                    0.63   10.76    0.104
  26. CR (   1) C   3                / 64. RY*(   3) C   4                    0.27   10.80    0.068
  26. CR (   1) C   3                /129. RY*(   1) H  12                    0.41   10.46    0.083
  26. CR (   1) C   3                /153. BD*(   1) C   1 - C   2            0.51   10.62    0.093
  26. CR (   1) C   3                /159. BD*(   1) C   2 - H  11            0.33   10.56    0.074
  26. CR (   1) C   3                /162. BD*(   1) C   4 - C   5            0.44   10.67    0.087
  26. CR (   1) C   3                /164. BD*(   1) C   4 - H  13            0.26   10.58    0.066
  27. CR (   1) C   4                / 54. RY*(   2) C   3                    0.61   10.75    0.102
  27. CR (   1) C   4                / 55. RY*(   3) C   3                    0.27   10.80    0.068
  27. CR (   1) C   4                / 72. RY*(   2) C   5                    0.30   10.82    0.072
  27. CR (   1) C   4                / 74. RY*(   4) C   5                    0.51   10.73    0.093
  27. CR (   1) C   4                /133. RY*(   1) H  13                    0.41   10.46    0.083
  27. CR (   1) C   4                /157. BD*(   1) C   2 - C   3            0.43   10.66    0.086
  27. CR (   1) C   4                /161. BD*(   1) C   3 - H  12            0.26   10.57    0.066
  27. CR (   1) C   4                /165. BD*(   1) C   5 - C   6            0.52   10.60    0.094
  27. CR (   1) C   4                /166. BD*(   1) C   5 - H  14            0.32   10.55    0.074
  28. CR (   1) C   5                / 63. RY*(   2) C   4                    0.86   10.76    0.121
  28. CR (   1) C   5                / 80. RY*(   1) C   6                    0.45   11.32    0.090
  28. CR (   1) C   5                / 82. RY*(   3) C   6                    0.39   10.76    0.082
  28. CR (   1) C   5                /137. RY*(   1) H  14                    0.40   10.46    0.082
  28. CR (   1) C   5                /154. BD*(   1) C   1 - C   6            0.53   10.62    0.096
  28. CR (   1) C   5                /160. BD*(   1) C   3 - C   4            0.47   10.63    0.089
  28. CR (   1) C   5                /164. BD*(   1) C   4 - H  13            0.29   10.58    0.070
  28. CR (   1) C   5                /167. BD*(   1) C   6 - C   7            0.60   10.62    0.101
  29. CR (   1) C   6                / 36. RY*(   2) C   1                    0.72   11.14    0.113
  29. CR (   1) C   6                / 72. RY*(   2) C   5                    0.75   10.83    0.114
  29. CR (   1) C   6                / 90. RY*(   2) C   7                    0.67   10.83    0.108
  29. CR (   1) C   6                /153. BD*(   1) C   1 - C   2            0.49   10.61    0.092
  29. CR (   1) C   6                /156. BD*(   1) C   1 - C  10            0.42   10.60    0.085
  29. CR (   1) C   6                /162. BD*(   1) C   4 - C   5            0.37   10.67    0.080
  29. CR (   1) C   6                /168. BD*(   1) C   7 - C   8            0.34   10.66    0.077
  29. CR (   1) C   6                /170. BD*(   1) C   7 - H  15            0.26   10.55    0.066
  30. CR (   1) C   7                / 80. RY*(   1) C   6                    0.36   11.32    0.080
  30. CR (   1) C   7                / 82. RY*(   3) C   6                    0.43   10.76    0.085
  30. CR (   1) C   7                / 99. RY*(   2) C   8                    0.84   10.91    0.121
  30. CR (   1) C   7                /141. RY*(   1) H  15                    0.41   10.46    0.083
  30. CR (   1) C   7                /154. BD*(   1) C   1 - C   6            0.51   10.62    0.094
  30. CR (   1) C   7                /165. BD*(   1) C   5 - C   6            0.62   10.62    0.103
  30. CR (   1) C   7                /171. BD*(   1) C   8 - N   9            0.30   10.60    0.071
  30. CR (   1) C   7                /172. BD*(   1) C   8 - H  16            0.26   10.58    0.067
  31. CR (   1) C   8                / 90. RY*(   2) C   7                    0.37   10.86    0.080
  31. CR (   1) C   8                / 91. RY*(   3) C   7                    0.43   10.72    0.086
  31. CR (   1) C   8                /108. RY*(   2) N   9                    0.34   11.37    0.079
  31. CR (   1) C   8                /145. RY*(   1) H  16                    0.37   10.48    0.079
  31. CR (   1) C   8                /167. BD*(   1) C   6 - C   7            0.49   10.64    0.092
  31. CR (   1) C   8                /170. BD*(   1) C   7 - H  15            0.31   10.59    0.073
  31. CR (   1) C   8                /173. BD*(   1) N   9 - C  10            0.80   10.69    0.117
  32. CR (   1) N   9                / 98. RY*(   1) C   8                    0.90   15.19    0.148
  32. CR (   1) N   9                /102. RY*(   5) C   8                    0.40   15.04    0.098
  32. CR (   1) N   9                /116. RY*(   1) C  10                    0.98   15.21    0.154
  32. CR (   1) N   9                /121. RY*(   6) C  10                    0.43   15.85    0.104
  32. CR (   1) N   9                /156. BD*(   1) C   1 - C  10            0.40   14.67    0.098
  32. CR (   1) N   9                /168. BD*(   1) C   7 - C   8            0.34   14.72    0.090
  33. CR (   1) C  10                / 35. RY*(   1) C   1                    0.42   11.31    0.087
  33. CR (   1) C  10                / 37. RY*(   3) C   1                    0.39   10.78    0.082
  33. CR (   1) C  10                /108. RY*(   2) N   9                    0.44   11.37    0.089
  33. CR (   1) C  10                /149. RY*(   1) H  17                    0.35   10.49    0.076
  33. CR (   1) C  10                /153. BD*(   1) C   1 - C   2            0.58   10.65    0.100
  33. CR (   1) C  10                /154. BD*(   1) C   1 - C   6            0.52   10.64    0.095
  33. CR (   1) C  10                /171. BD*(   1) C   8 - N   9            0.89   10.62    0.123
  34. LP (   1) N   9                / 98. RY*(   1) C   8                    1.52    1.35    0.058
  34. LP (   1) N   9                /112. RY*(   6) N   9                    0.29    1.94    0.031
  34. LP (   1) N   9                /116. RY*(   1) C  10                    1.59    1.37    0.060
  34. LP (   1) N   9                /119. RY*(   4) C  10                    0.36    1.40    0.029
  34. LP (   1) N   9                /156. BD*(   1) C   1 - C  10            5.33    0.83    0.085
  34. LP (   1) N   9                /168. BD*(   1) C   7 - C   8            4.40    0.89    0.080
  34. LP (   1) N   9                /172. BD*(   1) C   8 - H  16            1.54    0.80    0.045
  34. LP (   1) N   9                /175. BD*(   1) C  10 - H  17            1.89    0.79    0.049
 155. BD*(   2) C   1 - C   6        / 38. RY*(   4) C   1                    0.27    1.36    0.052
 155. BD*(   2) C   1 - C   6        / 39. RY*(   5) C   1                    0.48    1.70    0.077
 155. BD*(   2) C   1 - C   6        / 46. RY*(   3) C   2                    0.33    1.10    0.051
 155. BD*(   2) C   1 - C   6        / 73. RY*(   3) C   5                    0.40    0.93    0.052
 155. BD*(   2) C   1 - C   6        / 84. RY*(   5) C   6                    0.29    1.85    0.063
 155. BD*(   2) C   1 - C   6        / 85. RY*(   6) C   6                    1.07    0.63    0.070
 155. BD*(   2) C   1 - C   6        / 92. RY*(   4) C   7                    0.38    1.03    0.053
 158. BD*(   2) C   2 - C   3        / 48. RY*(   5) C   2                    0.68    1.35    0.109
 158. BD*(   2) C   2 - C   3        / 56. RY*(   4) C   3                    0.47    0.73    0.067
 158. BD*(   2) C   2 - C   3        / 57. RY*(   5) C   3                    0.34    1.76    0.088
 163. BD*(   2) C   4 - C   5        / 66. RY*(   5) C   4                    0.82    1.15    0.113
 163. BD*(   2) C   4 - C   5        / 75. RY*(   5) C   5                    0.52    1.51    0.103
 169. BD*(   2) C   7 - C   8        / 93. RY*(   5) C   7                    0.62    1.41    0.105
 169. BD*(   2) C   7 - C   8        /101. RY*(   4) C   8                    1.10    0.81    0.105
 174. BD*(   2) N   9 - C  10        /110. RY*(   4) N   9                    0.74    1.45    0.112
 174. BD*(   2) N   9 - C  10        /120. RY*(   5) C  10                    1.29    0.85    0.113
 174. BD*(   2) N   9 - C  10        /155. BD*(   2) C   1 - C   6          114.23    0.01    0.081


 Natural Bond Orbitals (Summary):

                                                            Principal Delocalizations
           NBO                        Occupancy    Energy   (geminal,vicinal,remote)
 ====================================================================================
 Molecular unit  1  (C9H7N)
     1. BD (   1) C   1 - C   2          0.98677    -0.87556  154(g),156(g),167(v),161(v)
                                                    157(g),173(v),54(v),53(v)
                                                    80(v),159(g),116(v)
     2. BD (   1) C   1 - C   6          0.98143    -0.85968  153(g),165(g),167(g),156(g)
                                                    170(v),166(v),159(v),175(v)
                                                    89(v),44(v),71(v),116(v)
     3. BD (   2) C   1 - C   6          0.75850    -0.43893  174(v),158(v),169(v),163(v)
                                                    73(v),92(v),46(v),118(v)
                                                    85(g),40(g)
     4. BD (   1) C   1 - C  10          0.98950    -0.88024  153(g),154(g),165(v),157(v)
                                                    108(v),44(v),173(g),80(v)
                                                    107(v),175(g)
     5. BD (   1) C   2 - C   3          0.99066    -0.91001  156(v),153(g),160(g),164(v)
                                                    63(v),159(g),161(g),36(v)
                                                    35(v),62(v)
     6. BD (   2) C   2 - C   3          0.87633    -0.47120  163(v),155(v),65(v),38(v)
     7. BD (   1) C   2 - H  11          0.98940    -0.70628  154(v),160(v),157(g),35(v)
                                                    53(v),153(g)
     8. BD (   1) C   3 - C   4          0.98965    -0.86929  159(v),166(v),162(g),157(g)
                                                    45(v),72(v),164(g),161(g)
     9. BD (   1) C   3 - H  12          0.98953    -0.69766  153(v),162(v),157(g),44(v)
                                                    62(v),160(g)
    10. BD (   1) C   4 - C   5          0.99040    -0.90439  167(v),165(g),160(g),81(v)
                                                    161(v),54(v),164(g),166(g)
                                                    53(v)
    11. BD (   2) C   4 - C   5          0.87039    -0.46640  155(v),158(v),56(v),85(v)
                                                    83(v)
    12. BD (   1) C   4 - H  13          0.98930    -0.69137  165(v),157(v),162(g),160(g)
                                                    71(v),53(v)
    13. BD (   1) C   5 - C   6          0.98708    -0.87947  154(g),167(g),156(v),164(v)
                                                    162(g),168(v),63(v),89(v)
                                                    62(v),166(g),35(v)
    14. BD (   1) C   5 - H  14          0.98942    -0.70644  154(v),160(v),162(g),62(v)
                                                    80(v),165(g)
    15. BD (   1) C   6 - C   7          0.98662    -0.87738  154(g),165(g),153(v),172(v)
                                                    168(g),98(v),162(v),71(v)
                                                    170(g),35(v)
    16. BD (   1) C   7 - C   8          0.99309    -0.92060  165(v),167(g),81(v),108(v)
                                                    170(g),172(g),171(g),107(v)
    17. BD (   2) C   7 - C   8          0.88011    -0.47835  155(v),174(v),85(v),109(v)
    18. BD (   1) C   7 - H  15          0.98919    -0.70956  171(v),154(v),167(g),80(v)
                                                    168(g),99(v)
    19. BD (   1) C   8 - N   9          0.99282    -0.98226  117(v),175(v),170(v),90(v)
                                                    168(g),173(g)
    20. BD (   1) C   8 - H  16          0.99037    -0.69612  167(v),173(v),107(v),89(v)
                                                    168(g)
    21. BD (   1) N   9 - C  10          0.99394    -1.03045  99(v),153(v),172(v),36(v)
                                                    156(g),171(g),175(g)
    22. BD (   2) N   9 - C  10          0.88750    -0.49939  169(v),155(v),100(v),40(v)
    23. BD (   1) C  10 - H  17          0.98983    -0.69725  171(v),154(v),107(v)
    24. CR (   1) C   1                  0.99942   -10.26479  81(v),45(v),117(v),165(v)
                                                    167(v),157(v),173(v)
    25. CR (   1) C   2                  0.99946   -10.28260  54(v),156(v),154(v),160(v)
                                                    37(v),125(v),161(v),35(v)
    26. CR (   1) C   3                  0.99948   -10.27707  63(v),47(v),153(v),162(v)
                                                    129(v),159(v),45(v),64(v)
                                                    164(v)
    27. CR (   1) C   4                  0.99949   -10.27014  54(v),165(v),74(v),157(v)
                                                    133(v),166(v),72(v),55(v)
                                                    161(v)
    28. CR (   1) C   5                  0.99946   -10.28166  63(v),167(v),154(v),160(v)
                                                    80(v),137(v),82(v),164(v)
    29. CR (   1) C   6                  0.99943   -10.27253  72(v),36(v),90(v),153(v)
                                                    156(v),162(v),168(v),170(v)
    30. CR (   1) C   7                  0.99946   -10.28172  99(v),165(v),154(v),82(v)
                                                    141(v),80(v),171(v),172(v)
    31. CR (   1) C   8                  0.99952   -10.30789  173(v),167(v),91(v),145(v)
                                                    90(v),108(v),170(v)
    32. CR (   1) N   9                  0.99965   -14.33933  116(v),98(v),121(v),156(v)
                                                    102(v),168(v)
    33. CR (   1) C  10                  0.99951   -10.30681  171(v),153(v),154(v),108(v)
                                                    35(v),37(v),149(v)
    34. LP (   1) N   9                  0.95991    -0.50199  156(v),168(v),175(v),116(v)
                                                    172(v),98(v),119(v),112(g)
    35. RY*(   1) C   1                  0.00250     1.00446   
    36. RY*(   2) C   1                  0.00199     0.86589   
    37. RY*(   3) C   1                  0.00098     0.46908   
    38. RY*(   4) C   1                  0.00036     1.19911   
    39. RY*(   5) C   1                  0.00030     1.53980   
    40. RY*(   6) C   1                  0.00016     1.12113   
    41. RY*(   7) C   1                  0.00011     2.17986   
    42. RY*(   8) C   1                  0.00006     2.10162   
    43. RY*(   9) C   1                  0.00001     2.00400   
    44. RY*(   1) C   2                  0.00303     0.92654   
    45. RY*(   2) C   2                  0.00145     0.56311   
    46. RY*(   3) C   2                  0.00054     0.93198   
    47. RY*(   4) C   2                  0.00053     0.44541   
    48. RY*(   5) C   2                  0.00026     1.17880   
    49. RY*(   6) C   2                  0.00006     2.12078   
    50. RY*(   7) C   2                  0.00001     1.66166   
    51. RY*(   8) C   2                  0.00001     2.18689   
    52. RY*(   9) C   2                  0.00001     2.00427   
    53. RY*(   1) C   3                  0.00272     0.99861   
    54. RY*(   2) C   3                  0.00130     0.47957   
    55. RY*(   3) C   3                  0.00044     0.53358   
    56. RY*(   4) C   3                  0.00037     0.55924   
    57. RY*(   5) C   3                  0.00031     1.58960   
    58. RY*(   6) C   3                  0.00007     2.18429   
    59. RY*(   7) C   3                  0.00002     2.00595   
    60. RY*(   8) C   3                  0.00000     1.63923   
    61. RY*(   9) C   3                  0.00000     2.01978   
    62. RY*(   1) C   4                  0.00279     0.99062   
    63. RY*(   2) C   4                  0.00135     0.48119   
    64. RY*(   3) C   4                  0.00043     0.52513   
    65. RY*(   4) C   4                  0.00038     1.17852   
    66. RY*(   5) C   4                  0.00029     0.98331   
    67. RY*(   6) C   4                  0.00007     2.19007   
    68. RY*(   7) C   4                  0.00002     2.03930   
    69. RY*(   8) C   4                  0.00000     1.65261   
    70. RY*(   9) C   4                  0.00000     2.02799   
    71. RY*(   1) C   5                  0.00297     0.93692   
    72. RY*(   2) C   5                  0.00136     0.55444   
    73. RY*(   3) C   5                  0.00055     0.76384   
    74. RY*(   4) C   5                  0.00050     0.45625   
    75. RY*(   5) C   5                  0.00022     1.34506   
    76. RY*(   6) C   5                  0.00007     2.10643   
    77. RY*(   7) C   5                  0.00002     2.17331   
    78. RY*(   8) C   5                  0.00001     1.65812   
    79. RY*(   9) C   5                  0.00000     2.00935   
    80. RY*(   1) C   6                  0.00265     1.03509   
    81. RY*(   2) C   6                  0.00240     0.86078   
    82. RY*(   3) C   6                  0.00075     0.47527   
    83. RY*(   4) C   6                  0.00041     1.68752   
    84. RY*(   5) C   6                  0.00029     1.69011   
    85. RY*(   6) C   6                  0.00024     0.46700   
    86. RY*(   7) C   6                  0.00010     2.15530   
    87. RY*(   8) C   6                  0.00005     2.09293   
    88. RY*(   9) C   6                  0.00001     2.00334   
    89. RY*(   1) C   7                  0.00272     0.88241   
    90. RY*(   2) C   7                  0.00114     0.55388   
    91. RY*(   3) C   7                  0.00060     0.41493   
    92. RY*(   4) C   7                  0.00056     0.86680   
    93. RY*(   5) C   7                  0.00019     1.23338   
    94. RY*(   6) C   7                  0.00007     2.15462   
    95. RY*(   7) C   7                  0.00002     2.19319   
    96. RY*(   8) C   7                  0.00001     1.66801   
    97. RY*(   9) C   7                  0.00001     1.99318   
    98. RY*(   1) C   8                  0.00365     0.84720   
    99. RY*(   2) C   8                  0.00243     0.62340   
   100. RY*(   3) C   8                  0.00067     1.51541   
   101. RY*(   4) C   8                  0.00045     0.63351   
   102. RY*(   5) C   8                  0.00038     0.69924   
   103. RY*(   6) C   8                  0.00034     1.98615   
   104. RY*(   7) C   8                  0.00003     1.78573   
   105. RY*(   8) C   8                  0.00000     1.61116   
   106. RY*(   9) C   8                  0.00000     1.99055   
   107. RY*(   1) N   9                  0.00259     0.78974   
   108. RY*(   2) N   9                  0.00102     1.06558   
   109. RY*(   3) N   9                  0.00026     1.66027   
   110. RY*(   4) N   9                  0.00016     1.27451   
   111. RY*(   5) N   9                  0.00008     2.61876   
   112. RY*(   6) N   9                  0.00006     1.44256   
   113. RY*(   7) N   9                  0.00002     2.19580   
   114. RY*(   8) N   9                  0.00000     2.03976   
   115. RY*(   9) N   9                  0.00000     2.28361   
   116. RY*(   1) C  10                  0.00430     0.87253   
   117. RY*(   2) C  10                  0.00221     0.58940   
   118. RY*(   3) C  10                  0.00064     1.44946   
   119. RY*(   4) C  10                  0.00062     0.89473   
   120. RY*(   5) C  10                  0.00050     0.67358   
   121. RY*(   6) C  10                  0.00032     1.51132   
   122. RY*(   7) C  10                  0.00002     2.14496   
   123. RY*(   8) C  10                  0.00001     1.63810   
   124. RY*(   9) C  10                  0.00001     1.96815   
   125. RY*(   1) H  11                  0.00088     0.18265   
   126. RY*(   2) H  11                  0.00006     1.47140   
   127. RY*(   3) H  11                  0.00003     2.17964   
   128. RY*(   4) H  11                  0.00004     1.81125   
   129. RY*(   1) H  12                  0.00070     0.18343   
   130. RY*(   2) H  12                  0.00006     1.47284   
   131. RY*(   3) H  12                  0.00003     1.89688   
   132. RY*(   4) H  12                  0.00003     2.08919   
   133. RY*(   1) H  13                  0.00068     0.19014   
   134. RY*(   2) H  13                  0.00005     1.47652   
   135. RY*(   3) H  13                  0.00003     1.90550   
   136. RY*(   4) H  13                  0.00003     2.08188   
   137. RY*(   1) H  14                  0.00080     0.18131   
   138. RY*(   2) H  14                  0.00007     1.47073   
   139. RY*(   3) H  14                  0.00003     2.17777   
   140. RY*(   4) H  14                  0.00004     1.80625   
   141. RY*(   1) H  15                  0.00091     0.17804   
   142. RY*(   2) H  15                  0.00006     1.47032   
   143. RY*(   3) H  15                  0.00003     2.17602   
   144. RY*(   4) H  15                  0.00004     1.79184   
   145. RY*(   1) H  16                  0.00074     0.17335   
   146. RY*(   2) H  16                  0.00004     2.19061   
   147. RY*(   3) H  16                  0.00005     1.47294   
   148. RY*(   4) H  16                  0.00001     1.77355   
   149. RY*(   1) H  17                  0.00084     0.18018   
   150. RY*(   2) H  17                  0.00005     1.47386   
   151. RY*(   3) H  17                  0.00004     2.18111   
   152. RY*(   4) H  17                  0.00001     1.77954   
   153. BD*(   1) C   1 - C   2          0.01220     0.34032   
   154. BD*(   1) C   1 - C   6          0.01902     0.33350   
   155. BD*(   2) C   1 - C   6          0.21809    -0.16396  163(v),158(v),169(v),174(v)
                                                    85(g),39(g),73(v),92(v)
                                                    46(v),84(g),38(g)
   156. BD*(   1) C   1 - C  10          0.01842     0.33040   
   157. BD*(   1) C   2 - C   3          0.00652     0.39088   
   158. BD*(   2) C   2 - C   3          0.12150    -0.16752  155(v),163(v),48(g),56(g)
                                                    57(g)
   159. BD*(   1) C   2 - H  11          0.00691     0.28129   
   160. BD*(   1) C   3 - C   4          0.00878     0.34586   
   161. BD*(   1) C   3 - H  12          0.00633     0.29713   
   162. BD*(   1) C   4 - C   5          0.00660     0.39436   
   163. BD*(   2) C   4 - C   5          0.11707    -0.16238  155(v),158(v),66(g),75(g)
   164. BD*(   1) C   4 - H  13          0.00633     0.30151   
   165. BD*(   1) C   5 - C   6          0.01240     0.33442   
   166. BD*(   1) C   5 - H  14          0.00662     0.28041   
   167. BD*(   1) C   6 - C   7          0.01243     0.33599   
   168. BD*(   1) C   7 - C   8          0.01116     0.38433   
   169. BD*(   2) C   7 - C   8          0.12663    -0.17286  174(v),155(v),101(g),93(g)
   170. BD*(   1) C   7 - H  15          0.00668     0.27966   
   171. BD*(   1) C   8 - N   9          0.00893     0.31583   
   172. BD*(   1) C   8 - H  16          0.00989     0.30110   
   173. BD*(   1) N   9 - C  10          0.00577     0.38027   
   174. BD*(   2) N   9 - C  10          0.13533    -0.17658  169(v),155(v),120(g),110(g)
   175. BD*(   1) C  10 - H  17          0.01176     0.28612   
       -------------------------------
              Total Lewis   33.03662  ( 97.1665%)
        Valence non-Lewis    0.89539  (  2.6335%)
        Rydberg non-Lewis    0.06799  (  0.2000%)
       -------------------------------
            Total unit  1   34.00000  (100.0000%)
           Charge unit  1    0.00000


 ***************************************************
 *******         Beta  spin orbitals         *******
 ***************************************************


 NATURAL POPULATIONS:  Natural atomic orbital occupancies 
                                                          
   NAO  Atom  No  lang   Type(AO)    Occupancy      Energy
 ----------------------------------------------------------
     1    C    1  S      Cor( 1S)     0.99942     -10.26529
     2    C    1  S      Val( 2S)     0.43696      -0.31135
     3    C    1  S      Ryd( 3S)     0.00118       0.38666
     4    C    1  px     Val( 2p)     0.56198      -0.27969
     5    C    1  px     Ryd( 3p)     0.00234       0.89235
     6    C    1  py     Val( 2p)     0.54831      -0.26226
     7    C    1  py     Ryd( 3p)     0.00209       0.83590
     8    C    1  pz     Val( 2p)     0.52770      -0.30926
     9    C    1  pz     Ryd( 3p)     0.00029       0.45168
    10    C    1  dxy    Ryd( 3d)     0.00041       2.23605
    11    C    1  dxz    Ryd( 3d)     0.00013       1.70228
    12    C    1  dyz    Ryd( 3d)     0.00025       1.70324
    13    C    1  dx2y2  Ryd( 3d)     0.00039       2.27557
    14    C    1  dz2    Ryd( 3d)     0.00021       2.00152

    15    C    2  S      Cor( 1S)     0.99946     -10.27969
    16    C    2  S      Val( 2S)     0.47577      -0.34519
    17    C    2  S      Ryd( 3S)     0.00086       0.39697
    18    C    2  px     Val( 2p)     0.52639      -0.23463
    19    C    2  px     Ryd( 3p)     0.00195       0.47948
    20    C    2  py     Val( 2p)     0.60449      -0.26477
    21    C    2  py     Ryd( 3p)     0.00326       0.84428
    22    C    2  pz     Val( 2p)     0.31851      -0.28524
    23    C    2  pz     Ryd( 3p)     0.00018       0.37105
    24    C    2  dxy    Ryd( 3d)     0.00039       2.23386
    25    C    2  dxz    Ryd( 3d)     0.00024       1.73531
    26    C    2  dyz    Ryd( 3d)     0.00018       1.70894
    27    C    2  dx2y2  Ryd( 3d)     0.00038       2.32002
    28    C    2  dz2    Ryd( 3d)     0.00026       2.02144

    29    C    3  S      Cor( 1S)     0.99948     -10.27518
    30    C    3  S      Val( 2S)     0.48350      -0.35176
    31    C    3  S      Ryd( 3S)     0.00059       0.39741
    32    C    3  px     Val( 2p)     0.58873      -0.25237
    33    C    3  px     Ryd( 3p)     0.00289       0.74992
    34    C    3  py     Val( 2p)     0.54540      -0.24065
    35    C    3  py     Ryd( 3p)     0.00232       0.55349
    36    C    3  pz     Val( 2p)     0.37574      -0.28877
    37    C    3  pz     Ryd( 3p)     0.00018       0.37544
    38    C    3  dxy    Ryd( 3d)     0.00041       2.28854
    39    C    3  dxz    Ryd( 3d)     0.00019       1.72099
    40    C    3  dyz    Ryd( 3d)     0.00022       1.71985
    41    C    3  dx2y2  Ryd( 3d)     0.00038       2.24524
    42    C    3  dz2    Ryd( 3d)     0.00023       2.02473

    43    C    4  S      Cor( 1S)     0.99948     -10.27036
    44    C    4  S      Val( 2S)     0.48538      -0.35288
    45    C    4  S      Ryd( 3S)     0.00058       0.39745
    46    C    4  px     Val( 2p)     0.59045      -0.25247
    47    C    4  px     Ryd( 3p)     0.00294       0.74320
    48    C    4  py     Val( 2p)     0.54886      -0.24208
    49    C    4  py     Ryd( 3p)     0.00239       0.56436
    50    C    4  pz     Val( 2p)     0.46502      -0.30117
    51    C    4  pz     Ryd( 3p)     0.00027       0.37487
    52    C    4  dxy    Ryd( 3d)     0.00039       2.29730
    53    C    4  dxz    Ryd( 3d)     0.00019       1.72050
    54    C    4  dyz    Ryd( 3d)     0.00015       1.71939
    55    C    4  dx2y2  Ryd( 3d)     0.00038       2.24315
    56    C    4  dz2    Ryd( 3d)     0.00020       2.02238

    57    C    5  S      Cor( 1S)     0.99945     -10.27768
    58    C    5  S      Val( 2S)     0.47336      -0.34119
    59    C    5  S      Ryd( 3S)     0.00080       0.40070
    60    C    5  px     Val( 2p)     0.52400      -0.23167
    61    C    5  px     Ryd( 3p)     0.00191       0.47676
    62    C    5  py     Val( 2p)     0.60173      -0.26203
    63    C    5  py     Ryd( 3p)     0.00322       0.84668
    64    C    5  pz     Val( 2p)     0.28778      -0.27754
    65    C    5  pz     Ryd( 3p)     0.00021       0.37392
    66    C    5  dxy    Ryd( 3d)     0.00039       2.22861
    67    C    5  dxz    Ryd( 3d)     0.00029       1.73746
    68    C    5  dyz    Ryd( 3d)     0.00017       1.71138
    69    C    5  dx2y2  Ryd( 3d)     0.00038       2.32228
    70    C    5  dz2    Ryd( 3d)     0.00028       2.02204

    71    C    6  S      Cor( 1S)     0.99943     -10.27319
    72    C    6  S      Val( 2S)     0.43286      -0.31002
    73    C    6  S      Ryd( 3S)     0.00105       0.37206
    74    C    6  px     Val( 2p)     0.55713      -0.27781
    75    C    6  px     Ryd( 3p)     0.00260       0.90166
    76    C    6  py     Val( 2p)     0.54876      -0.26503
    77    C    6  py     Ryd( 3p)     0.00229       0.83976
    78    C    6  pz     Val( 2p)     0.51019      -0.31088
    79    C    6  pz     Ryd( 3p)     0.00028       0.44406
    80    C    6  dxy    Ryd( 3d)     0.00042       2.23032
    81    C    6  dxz    Ryd( 3d)     0.00014       1.70067
    82    C    6  dyz    Ryd( 3d)     0.00027       1.69823
    83    C    6  dx2y2  Ryd( 3d)     0.00042       2.28163
    84    C    6  dz2    Ryd( 3d)     0.00021       2.00000

    85    C    7  S      Cor( 1S)     0.99946     -10.27843
    86    C    7  S      Val( 2S)     0.48174      -0.35325
    87    C    7  S      Ryd( 3S)     0.00092       0.37966
    88    C    7  px     Val( 2p)     0.52940      -0.24030
    89    C    7  px     Ryd( 3p)     0.00190       0.46715
    90    C    7  py     Val( 2p)     0.60644      -0.26780
    91    C    7  py     Ryd( 3p)     0.00280       0.83005
    92    C    7  pz     Val( 2p)     0.31904      -0.28586
    93    C    7  pz     Ryd( 3p)     0.00014       0.37138
    94    C    7  dxy    Ryd( 3d)     0.00040       2.24083
    95    C    7  dxz    Ryd( 3d)     0.00018       1.73283
    96    C    7  dyz    Ryd( 3d)     0.00019       1.71126
    97    C    7  dx2y2  Ryd( 3d)     0.00034       2.31102
    98    C    7  dz2    Ryd( 3d)     0.00027       2.01728

    99    C    8  S      Cor( 1S)     0.99951     -10.30534
   100    C    8  S      Val( 2S)     0.46660      -0.34386
   101    C    8  S      Ryd( 3S)     0.00059       0.33152
   102    C    8  px     Val( 2p)     0.58331      -0.24455
   103    C    8  px     Ryd( 3p)     0.00344       0.68006
   104    C    8  py     Val( 2p)     0.45787      -0.19843
   105    C    8  py     Ryd( 3p)     0.00434       0.46291
   106    C    8  pz     Val( 2p)     0.32508      -0.28627
   107    C    8  pz     Ryd( 3p)     0.00027       0.35650
   108    C    8  dxy    Ryd( 3d)     0.00103       2.26154
   109    C    8  dxz    Ryd( 3d)     0.00020       1.70766
   110    C    8  dyz    Ryd( 3d)     0.00048       1.73166
   111    C    8  dx2y2  Ryd( 3d)     0.00065       2.24125
   112    C    8  dz2    Ryd( 3d)     0.00030       2.00673

   113    N    9  S      Cor( 1S)     0.99965     -14.33905
   114    N    9  S      Val( 2S)     0.68634      -0.67643
   115    N    9  S      Ryd( 3S)     0.00043       0.96378
   116    N    9  px     Val( 2p)     0.79430      -0.39632
   117    N    9  px     Ryd( 3p)     0.00282       0.84444
   118    N    9  py     Val( 2p)     0.67737      -0.36878
   119    N    9  py     Ryd( 3p)     0.00221       0.98439
   120    N    9  pz     Val( 2p)     0.55882      -0.35968
   121    N    9  pz     Ryd( 3p)     0.00013       0.70726
   122    N    9  dxy    Ryd( 3d)     0.00083       2.51899
   123    N    9  dxz    Ryd( 3d)     0.00067       2.12345
   124    N    9  dyz    Ryd( 3d)     0.00030       2.14623
   125    N    9  dx2y2  Ryd( 3d)     0.00082       2.69575
   126    N    9  dz2    Ryd( 3d)     0.00042       2.40081

   127    C   10  S      Cor( 1S)     0.99951     -10.30388
   128    C   10  S      Val( 2S)     0.45364      -0.32840
   129    C   10  S      Ryd( 3S)     0.00093       0.34646
   130    C   10  px     Val( 2p)     0.45794      -0.18682
   131    C   10  px     Ryd( 3p)     0.00486       0.39446
   132    C   10  py     Val( 2p)     0.57734      -0.25041
   133    C   10  py     Ryd( 3p)     0.00342       0.75802
   134    C   10  pz     Val( 2p)     0.30443      -0.28319
   135    C   10  pz     Ryd( 3p)     0.00021       0.35300
   136    C   10  dxy    Ryd( 3d)     0.00073       2.20518
   137    C   10  dxz    Ryd( 3d)     0.00053       1.75235
   138    C   10  dyz    Ryd( 3d)     0.00029       1.69485
   139    C   10  dx2y2  Ryd( 3d)     0.00098       2.33244
   140    C   10  dz2    Ryd( 3d)     0.00030       2.00014

   141    H   11  S      Val( 1S)     0.37171      -0.09728
   142    H   11  S      Ryd( 2S)     0.00087       0.17202
   143    H   11  px     Ryd( 2p)     0.00004       1.81085
   144    H   11  py     Ryd( 2p)     0.00045       2.19989
   145    H   11  pz     Ryd( 2p)     0.00004       1.47224

   146    H   12  S      Val( 1S)     0.36832      -0.08248
   147    H   12  S      Ryd( 2S)     0.00070       0.16796
   148    H   12  px     Ryd( 2p)     0.00036       2.11110
   149    H   12  py     Ryd( 2p)     0.00013       1.89970
   150    H   12  pz     Ryd( 2p)     0.00004       1.47338

   151    H   13  S      Val( 1S)     0.36572      -0.07780
   152    H   13  S      Ryd( 2S)     0.00068       0.17056
   153    H   13  px     Ryd( 2p)     0.00034       2.10661
   154    H   13  py     Ryd( 2p)     0.00013       1.90993
   155    H   13  pz     Ryd( 2p)     0.00005       1.47646

   156    H   14  S      Val( 1S)     0.37396      -0.09882
   157    H   14  S      Ryd( 2S)     0.00080       0.16946
   158    H   14  px     Ryd( 2p)     0.00004       1.80562
   159    H   14  py     Ryd( 2p)     0.00046       2.19915
   160    H   14  pz     Ryd( 2p)     0.00004       1.47184

   161    H   15  S      Val( 1S)     0.37169      -0.09966
   162    H   15  S      Ryd( 2S)     0.00090       0.16799
   163    H   15  px     Ryd( 2p)     0.00004       1.79141
   164    H   15  py     Ryd( 2p)     0.00045       2.19572
   165    H   15  pz     Ryd( 2p)     0.00004       1.47126

   166    H   16  S      Val( 1S)     0.37794      -0.08252
   167    H   16  S      Ryd( 2S)     0.00074       0.17095
   168    H   16  px     Ryd( 2p)     0.00042       2.11516
   169    H   16  py     Ryd( 2p)     0.00008       1.86094
   170    H   16  pz     Ryd( 2p)     0.00002       1.47355

   171    H   17  S      Val( 1S)     0.38336      -0.09564
   172    H   17  S      Ryd( 2S)     0.00083       0.17929
   173    H   17  px     Ryd( 2p)     0.00002       1.76947
   174    H   17  py     Ryd( 2p)     0.00048       2.20160
   175    H   17  pz     Ryd( 2p)     0.00003       1.47445


 Summary of Natural Population Analysis:                  
                                                          
                                       Natural Population 
                Natural  -----------------------------------------------
    Atom  No    Charge         Core      Valence    Rydberg      Total
 -----------------------------------------------------------------------
      C    1   -0.08165      0.99942     2.07494    0.00728     3.08165
      C    2    0.06767      0.99946     1.92517    0.00770     2.93233
      C    3   -0.00025      0.99948     1.99336    0.00741     3.00025
      C    4   -0.09670      0.99948     2.08972    0.00749     3.09670
      C    5    0.10602      0.99945     1.88688    0.00765     2.89398
      C    6   -0.05604      0.99943     2.04894    0.00767     3.05604
      C    7    0.05677      0.99946     1.93663    0.00714     2.94323
      C    8    0.15634      0.99951     1.83286    0.01129     2.84366
      N    9   -0.22510      0.99965     2.71683    0.00863     3.72510
      C   10    0.19490      0.99951     1.79335    0.01224     2.80510
      H   11    0.12688      0.00000     0.37171    0.00141     0.37312
      H   12    0.13045      0.00000     0.36832    0.00123     0.36955
      H   13    0.13307      0.00000     0.36572    0.00121     0.36693
      H   14    0.12470      0.00000     0.37396    0.00134     0.37530
      H   15    0.12687      0.00000     0.37169    0.00144     0.37313
      H   16    0.12080      0.00000     0.37794    0.00126     0.37920
      H   17    0.11528      0.00000     0.38336    0.00136     0.38472
 =======================================================================
   * Total *    1.00000      9.99485    22.91138    0.09377    33.00000

                                 Natural Population      
 --------------------------------------------------------
   Core                       9.99485 ( 99.9485% of  10)
   Valence                   22.91138 ( 99.6147% of  23)
   Natural Minimal Basis     32.90623 ( 99.7159% of  33)
   Natural Rydberg Basis      0.09377 (  0.2841% of  33)
 --------------------------------------------------------

    Atom  No          Natural Electron Configuration
 ----------------------------------------------------------------------------
      C    1      [core]2S( 0.44)2p( 1.64)
      C    2      [core]2S( 0.48)2p( 1.45)3p( 0.01)
      C    3      [core]2S( 0.48)2p( 1.51)3p( 0.01)
      C    4      [core]2S( 0.49)2p( 1.60)3p( 0.01)
      C    5      [core]2S( 0.47)2p( 1.41)3p( 0.01)
      C    6      [core]2S( 0.43)2p( 1.62)3p( 0.01)
      C    7      [core]2S( 0.48)2p( 1.45)
      C    8      [core]2S( 0.47)2p( 1.37)3p( 0.01)
      N    9      [core]2S( 0.69)2p( 2.03)3p( 0.01)
      C   10      [core]2S( 0.45)2p( 1.34)3p( 0.01)
      H   11            1S( 0.37)
      H   12            1S( 0.37)
      H   13            1S( 0.37)
      H   14            1S( 0.37)
      H   15            1S( 0.37)
      H   16            1S( 0.38)
      H   17            1S( 0.38)


 NATURAL BOND ORBITAL ANALYSIS, beta spin orbitals:

                       Occupancies       Lewis Structure    Low   High
           Occ.    -------------------  -----------------   occ   occ
  Cycle   Thresh.   Lewis   Non-Lewis     CR  BD  3C  LP    (L)   (NL)   Dev
 =============================================================================
   1(1)    0.90    30.82535   2.17465     10  18   0   5     4      0    0.03
   2(2)    0.90    30.82535   2.17465     10  18   0   5     4      0    0.03
   3(1)    0.80    31.07970   1.92030     10  19   0   4     3      0    0.03
   4(2)    0.80    31.07970   1.92030     10  19   0   4     3      0    0.03
   5(1)    0.70    31.86321   1.13679     10  22   0   1     0      0    0.03
 -----------------------------------------------------------------------------

 Structure accepted: No low occupancy Lewis orbitals

 --------------------------------------------------------
   Core                      9.99487 ( 99.949% of  10)
   Valence Lewis            21.86834 ( 95.080% of  23)
  ==================       ============================
   Total Lewis              31.86321 ( 96.555% of  33)
  -----------------------------------------------------
   Valence non-Lewis         1.07271 (  3.251% of  33)
   Rydberg non-Lewis         0.06409 (  0.194% of  33)
  ==================       ============================
   Total non-Lewis           1.13679 (  3.445% of  33)
 --------------------------------------------------------


       (Occupancy)   Bond orbital/ Coefficients/ Hybrids
 ---------------------------------------------------------------------------------
     1. (0.98668) BD ( 1) C   1 - C   2  
                ( 51.79%)   0.7196* C   1 s( 34.22%)p 1.92( 65.74%)d 0.00(  0.04%)
                                           -0.0000  0.5850  0.0037  0.7024 -0.0150
                                            0.4043  0.0186  0.0000  0.0000  0.0133
                                            0.0000  0.0000  0.0086 -0.0113
                ( 48.21%)   0.6944* C   2 s( 34.55%)p 1.89( 65.39%)d 0.00(  0.05%)
                                            0.0001  0.5878  0.0047 -0.7181 -0.0105
                                           -0.3710  0.0236  0.0000  0.0000  0.0163
                                            0.0000  0.0000  0.0075 -0.0140
     2. (0.74862) BD ( 2) C   1 - C   2  
                ( 66.06%)   0.8128* C   1 s(  0.00%)p 1.00(100.00%)d 0.00(  0.00%)
                                            0.0000  0.0000  0.0000  0.0000  0.0000
                                            0.0000  0.0000  1.0000  0.0053  0.0000
                                            0.0046  0.0053  0.0000  0.0000
                ( 33.94%)   0.5826* C   2 s(  0.00%)p 1.00( 99.92%)d 0.00(  0.08%)
                                            0.0000  0.0000  0.0000  0.0000  0.0000
                                            0.0000  0.0000  0.9995  0.0101  0.0000
                                           -0.0183 -0.0220  0.0000  0.0000
     3. (0.98148) BD ( 1) C   1 - C   6  
                ( 49.86%)   0.7061* C   1 s( 32.61%)p 2.06( 67.34%)d 0.00(  0.04%)
                                           -0.0001  0.5711 -0.0046 -0.0036 -0.0001
                                           -0.8206  0.0097  0.0000  0.0000  0.0006
                                            0.0000  0.0000 -0.0156 -0.0127
                ( 50.14%)   0.7081* C   6 s( 32.40%)p 2.09( 67.56%)d 0.00(  0.04%)
                                           -0.0001  0.5692 -0.0046  0.0184  0.0004
                                            0.8217 -0.0094  0.0000  0.0000  0.0005
                                            0.0000  0.0000 -0.0157 -0.0125
     4. (0.98939) BD ( 1) C   1 - C  10  
                ( 52.94%)   0.7276* C   1 s( 33.05%)p 2.02( 66.91%)d 0.00(  0.04%)
                                           -0.0000  0.5749  0.0044 -0.7113  0.0098
                                            0.4034  0.0183  0.0000  0.0000 -0.0132
                                            0.0000  0.0000  0.0103 -0.0117
                ( 47.06%)   0.6860* C  10 s( 37.86%)p 1.64( 62.09%)d 0.00(  0.06%)
                                            0.0002  0.6153  0.0014  0.6853  0.0077
                                           -0.3879  0.0272  0.0000  0.0000 -0.0180
                                            0.0000  0.0000  0.0088 -0.0135
     5. (0.99030) BD ( 1) C   2 - C   3  
                ( 50.40%)   0.7099* C   2 s( 36.20%)p 1.76( 63.74%)d 0.00(  0.06%)
                                            0.0001  0.6014  0.0170  0.6949  0.0288
                                           -0.3909  0.0297  0.0000  0.0000 -0.0179
                                            0.0000  0.0000  0.0068 -0.0144
                ( 49.60%)   0.7043* C   3 s( 35.72%)p 1.80( 64.22%)d 0.00(  0.06%)
                                            0.0000  0.5975  0.0125 -0.6760  0.0108
                                            0.4285  0.0396  0.0000  0.0000 -0.0161
                                            0.0000  0.0000  0.0113 -0.0142
     6. (0.98930) BD ( 1) C   2 - H  11  
                ( 62.83%)   0.7927* C   2 s( 29.14%)p 2.43( 70.82%)d 0.00(  0.03%)
                                           -0.0003  0.5397 -0.0134  0.0066  0.0088
                                            0.8414 -0.0103  0.0000  0.0000  0.0002
                                            0.0000  0.0000 -0.0141 -0.0110
                ( 37.17%)   0.6097* H  11 s( 99.89%)p 0.00(  0.11%)
                                            0.9995 -0.0019 -0.0014 -0.0328  0.0000
     7. (0.98964) BD ( 1) C   3 - C   4  
                ( 49.88%)   0.7063* C   3 s( 34.63%)p 1.89( 65.32%)d 0.00(  0.05%)
                                            0.0000  0.5885  0.0060  0.0088  0.0405
                                           -0.8071 -0.0068  0.0000  0.0000  0.0040
                                            0.0000  0.0000 -0.0174 -0.0125
                ( 50.12%)   0.7079* C   4 s( 34.59%)p 1.89( 65.37%)d 0.00(  0.05%)
                                            0.0000  0.5881  0.0055  0.0275  0.0409
                                            0.8070  0.0067  0.0000  0.0000 -0.0029
                                            0.0000  0.0000 -0.0178 -0.0115
     8. (0.78545) BD ( 2) C   3 - C   4  
                ( 43.88%)   0.6624* C   3 s(  0.00%)p 1.00( 99.92%)d 0.00(  0.08%)
                                            0.0000  0.0000  0.0000  0.0000  0.0000
                                            0.0000  0.0000  0.9996 -0.0078  0.0000
                                           -0.0160 -0.0223  0.0000  0.0000
                ( 56.12%)   0.7492* C   4 s(  0.00%)p 1.00( 99.94%)d 0.00(  0.06%)
                                            0.0000  0.0000  0.0000  0.0000  0.0000
                                            0.0000  0.0000  0.9997 -0.0109  0.0000
                                           -0.0175  0.0164  0.0000  0.0000
     9. (0.98952) BD ( 1) C   3 - H  12  
                ( 63.15%)   0.7947* C   3 s( 29.55%)p 2.38( 70.42%)d 0.00(  0.03%)
                                           -0.0003  0.5434 -0.0126  0.7356 -0.0091
                                            0.4038 -0.0067  0.0000  0.0000  0.0119
                                            0.0000  0.0000  0.0065 -0.0102
                ( 36.85%)   0.6071* H  12 s( 99.89%)p 0.00(  0.11%)
                                            0.9995 -0.0018 -0.0289 -0.0155  0.0000
    10. (0.99014) BD ( 1) C   4 - C   5  
                ( 49.85%)   0.7061* C   4 s( 35.86%)p 1.79( 64.09%)d 0.00(  0.05%)
                                            0.0000  0.5987  0.0107 -0.6845  0.0104
                                           -0.4132 -0.0400  0.0000  0.0000  0.0152
                                            0.0000  0.0000  0.0120 -0.0127
                ( 50.15%)   0.7082* C   5 s( 36.31%)p 1.75( 63.64%)d 0.00(  0.06%)
                                            0.0000  0.6023  0.0165  0.6995  0.0280
                                            0.3812 -0.0303  0.0000  0.0000  0.0175
                                            0.0000  0.0000  0.0067 -0.0144
    11. (0.98934) BD ( 1) C   4 - H  13  
                ( 63.40%)   0.7963* C   4 s( 29.46%)p 2.39( 70.52%)d 0.00(  0.03%)
                                           -0.0003  0.5426 -0.0134  0.7272 -0.0090
                                           -0.4197  0.0062  0.0000  0.0000 -0.0118
                                            0.0000  0.0000  0.0060 -0.0091
                ( 36.60%)   0.6050* H  13 s( 99.89%)p 0.00(  0.11%)
                                            0.9995 -0.0025 -0.0282  0.0161  0.0000
    12. (0.98687) BD ( 1) C   5 - C   6  
                ( 47.92%)   0.6923* C   5 s( 34.42%)p 1.90( 65.52%)d 0.00(  0.06%)
                                            0.0001  0.5867  0.0064 -0.7136 -0.0118
                                            0.3812 -0.0231  0.0000  0.0000 -0.0170
                                            0.0000  0.0000  0.0075 -0.0153
                ( 52.08%)   0.7216* C   6 s( 33.98%)p 1.94( 65.97%)d 0.00(  0.04%)
                                            0.0000  0.5829  0.0029  0.6951 -0.0152
                                           -0.4195 -0.0183  0.0000  0.0000 -0.0141
                                            0.0000  0.0000  0.0086 -0.0118
    13. (0.98935) BD ( 1) C   5 - H  14  
                ( 62.59%)   0.7911* C   5 s( 29.16%)p 2.43( 70.81%)d 0.00(  0.03%)
                                            0.0003 -0.5398  0.0130  0.0062 -0.0100
                                            0.8413 -0.0094  0.0000  0.0000 -0.0006
                                            0.0000  0.0000  0.0143  0.0115
                ( 37.41%)   0.6117* H  14 s( 99.89%)p 0.00(  0.11%)
                                           -0.9995  0.0012  0.0012 -0.0328  0.0000
    14. (0.98651) BD ( 1) C   6 - C   7  
                ( 51.93%)   0.7206* C   6 s( 33.51%)p 1.98( 66.45%)d 0.00(  0.04%)
                                            0.0000  0.5788  0.0033 -0.7181  0.0149
                                           -0.3851 -0.0192  0.0000  0.0000  0.0128
                                            0.0000  0.0000  0.0101 -0.0113
                ( 48.07%)   0.6934* C   7 s( 34.61%)p 1.89( 65.33%)d 0.00(  0.05%)
                                            0.0001  0.5883  0.0033  0.7356  0.0084
                                            0.3340 -0.0245  0.0000  0.0000  0.0155
                                            0.0000  0.0000  0.0084 -0.0143
    15. (0.75273) BD ( 2) C   6 - C   7  
                ( 64.13%)   0.8008* C   6 s(  0.00%)p 1.00( 99.99%)d 0.00(  0.01%)
                                            0.0000  0.0000  0.0000  0.0000  0.0000
                                            0.0000  0.0000  0.9999  0.0066  0.0000
                                           -0.0073 -0.0047  0.0000  0.0000
                ( 35.87%)   0.5989* C   7 s(  0.00%)p 1.00( 99.92%)d 0.00(  0.08%)
                                            0.0000  0.0000  0.0000  0.0000  0.0000
                                            0.0000  0.0000  0.9996  0.0057  0.0000
                                            0.0173  0.0226  0.0000  0.0000
    16. (0.99278) BD ( 1) C   7 - C   8  
                ( 51.35%)   0.7166* C   7 s( 35.52%)p 1.81( 64.42%)d 0.00(  0.06%)
                                            0.0000  0.5957  0.0191 -0.6739 -0.0331
                                            0.4341 -0.0232  0.0000  0.0000 -0.0195
                                            0.0000  0.0000  0.0039 -0.0147
                ( 48.65%)   0.6975* C   8 s( 38.72%)p 1.58( 61.22%)d 0.00(  0.07%)
                                            0.0001  0.6222 -0.0064  0.6528 -0.0172
                                           -0.4294 -0.0369  0.0000  0.0000 -0.0188
                                            0.0000  0.0000  0.0106 -0.0137
    17. (0.98911) BD ( 1) C   7 - H  15  
                ( 62.81%)   0.7925* C   7 s( 29.77%)p 2.36( 70.20%)d 0.00(  0.03%)
                                            0.0003 -0.5455  0.0131  0.0564  0.0086
                                            0.8358 -0.0098  0.0000  0.0000 -0.0024
                                            0.0000  0.0000  0.0133  0.0110
                ( 37.19%)   0.6098* H  15 s( 99.89%)p 0.00(  0.11%)
                                           -0.9995  0.0017 -0.0030 -0.0328  0.0000
    18. (0.99282) BD ( 1) C   8 - N   9  
                ( 39.79%)   0.6308* C   8 s( 30.58%)p 2.27( 69.29%)d 0.00(  0.14%)
                                            0.0000  0.5528 -0.0147  0.0196 -0.0543
                                            0.8295  0.0384  0.0000  0.0000  0.0055
                                            0.0000  0.0000 -0.0307 -0.0201
                ( 60.21%)   0.7759* N   9 s( 34.74%)p 1.88( 65.19%)d 0.00(  0.07%)
                                            0.0002  0.5893  0.0062 -0.0540  0.0300
                                           -0.8049  0.0118  0.0000  0.0000 -0.0125
                                            0.0000  0.0000 -0.0206 -0.0128
    19. (0.81409) BD ( 2) C   8 - N   9  
                ( 34.23%)   0.5851* C   8 s(  0.00%)p 1.00( 99.82%)d 0.00(  0.18%)
                                            0.0000  0.0000  0.0000  0.0000  0.0000
                                            0.0000  0.0000  0.9991 -0.0114  0.0000
                                            0.0177  0.0379  0.0000  0.0000
                ( 65.77%)   0.8110* N   9 s(  0.00%)p 1.00( 99.84%)d 0.00(  0.16%)
                                            0.0000  0.0000  0.0000  0.0000  0.0000
                                            0.0000  0.0000  0.9992 -0.0079  0.0000
                                            0.0330 -0.0229  0.0000  0.0000
    20. (0.99041) BD ( 1) C   8 - H  16  
                ( 62.43%)   0.7901* C   8 s( 30.53%)p 2.27( 69.44%)d 0.00(  0.03%)
                                            0.0005 -0.5524 -0.0114  0.7555 -0.0086
                                            0.3506 -0.0250  0.0000  0.0000 -0.0125
                                            0.0000  0.0000 -0.0091  0.0091
                ( 37.57%)   0.6129* H  16 s( 99.89%)p 0.00(  0.11%)
                                           -0.9994  0.0033 -0.0308 -0.0126  0.0000
    21. (0.99389) BD ( 1) N   9 - C  10  
                ( 60.18%)   0.7758* N   9 s( 38.11%)p 1.62( 61.81%)d 0.00(  0.08%)
                                            0.0001  0.6172  0.0130  0.6726 -0.0022
                                            0.4059 -0.0318  0.0000  0.0000  0.0112
                                            0.0000  0.0000  0.0217 -0.0130
                ( 39.82%)   0.6310* C  10 s( 32.03%)p 2.12( 67.83%)d 0.00(  0.14%)
                                            0.0000  0.5653 -0.0273 -0.7253 -0.0611
                                           -0.3842  0.0293  0.0000  0.0000  0.0275
                                            0.0000  0.0000  0.0147 -0.0207
    22. (0.98989) BD ( 1) C  10 - H  17  
                ( 61.98%)   0.7872* C  10 s( 29.87%)p 2.35( 70.09%)d 0.00(  0.04%)
                                           -0.0006  0.5464  0.0119 -0.0161 -0.0285
                                            0.8363 -0.0194  0.0000  0.0000 -0.0001
                                            0.0000  0.0000 -0.0162 -0.0096
                ( 38.02%)   0.6166* H  17 s( 99.89%)p 0.00(  0.11%)
                                            0.9994 -0.0038  0.0030 -0.0329  0.0000
    23. (0.99942) CR ( 1) C   1           s(100.00%)
                                            1.0000  0.0001 -0.0000 -0.0000  0.0000
                                           -0.0001  0.0000  0.0000  0.0000 -0.0000
                                            0.0000  0.0000 -0.0000 -0.0000
    24. (0.99946) CR ( 1) C   2           s(100.00%)p 0.00(  0.00%)
                                            1.0000  0.0001 -0.0000  0.0000  0.0000
                                            0.0003 -0.0000  0.0000  0.0000 -0.0000
                                            0.0000  0.0000 -0.0000 -0.0000
    25. (0.99948) CR ( 1) C   3           s(100.00%)p 0.00(  0.00%)
                                            1.0000  0.0001 -0.0000  0.0002 -0.0000
                                            0.0001 -0.0000  0.0000  0.0000  0.0000
                                            0.0000  0.0000  0.0000 -0.0000
    26. (0.99949) CR ( 1) C   4           s(100.00%)p 0.00(  0.00%)
                                            1.0000  0.0001 -0.0000  0.0002 -0.0000
                                           -0.0001  0.0000  0.0000  0.0000 -0.0000
                                            0.0000  0.0000  0.0000 -0.0000
    27. (0.99945) CR ( 1) C   5           s(100.00%)p 0.00(  0.00%)
                                            1.0000  0.0001 -0.0000  0.0000  0.0000
                                           -0.0003  0.0000  0.0000  0.0000  0.0000
                                            0.0000  0.0000 -0.0000 -0.0000
    28. (0.99943) CR ( 1) C   6           s(100.00%)
                                            1.0000  0.0000 -0.0000 -0.0000  0.0000
                                            0.0001 -0.0000  0.0000  0.0000  0.0000
                                            0.0000  0.0000 -0.0000 -0.0000
    29. (0.99946) CR ( 1) C   7           s(100.00%)p 0.00(  0.00%)
                                            1.0000  0.0001 -0.0000 -0.0001 -0.0000
                                           -0.0003  0.0000  0.0000  0.0000 -0.0000
                                            0.0000  0.0000 -0.0000 -0.0000
    30. (0.99951) CR ( 1) C   8           s(100.00%)p 0.00(  0.00%)
                                            1.0000  0.0002  0.0000 -0.0005  0.0000
                                           -0.0001  0.0000  0.0000  0.0000  0.0000
                                            0.0000  0.0000  0.0000 -0.0000
    31. (0.99965) CR ( 1) N   9           s(100.00%)
                                            1.0000 -0.0002 -0.0000  0.0001 -0.0000
                                            0.0000 -0.0000  0.0000  0.0000 -0.0000
                                            0.0000  0.0000  0.0000  0.0000
    32. (0.99951) CR ( 1) C  10           s(100.00%)p 0.00(  0.00%)
                                            1.0000  0.0002  0.0000 -0.0001 -0.0000
                                            0.0006 -0.0000  0.0000  0.0000  0.0000
                                            0.0000  0.0000 -0.0000 -0.0000
    33. (0.28797) LP*( 1) C   5           s(  0.00%)p 1.00( 99.94%)d 0.00(  0.06%)
                                            0.0000  0.0000  0.0000  0.0000  0.0000
                                            0.0000  0.0000  0.9997  0.0091  0.0000
                                            0.0037  0.0233  0.0000  0.0000
    34. (0.96004) LP ( 1) N   9           s( 27.15%)p 2.68( 72.75%)d 0.00(  0.09%)
                                            0.0001  0.5209 -0.0127 -0.7363 -0.0213
                                            0.4298  0.0138 -0.0000 -0.0000  0.0233
                                           -0.0000 -0.0000 -0.0136  0.0149
    35. (0.30472) LP*( 1) C  10           s(  0.00%)p 1.00( 99.91%)d 0.00(  0.09%)
                                            0.0000  0.0000  0.0000  0.0000  0.0000
                                            0.0000  0.0000  0.9995  0.0035  0.0000
                                           -0.0102 -0.0288  0.0000  0.0000
    36. (0.00244) RY*( 1) C   1           s(  2.60%)p34.96( 90.97%)d 2.47(  6.43%)
                                            0.0000  0.0109  0.1609  0.0204  0.8965
                                            0.0012 -0.3249  0.0000  0.0000 -0.2390
                                            0.0000  0.0000  0.0824 -0.0200
    37. (0.00194) RY*( 2) C   1           s( 15.33%)p 5.28( 81.00%)d 0.24(  3.68%)
                                            0.0000  0.0192  0.3910 -0.0077 -0.3590
                                           -0.0010 -0.8253 -0.0000 -0.0000  0.0975
                                           -0.0000 -0.0000  0.1607 -0.0378
    38. (0.00099) RY*( 3) C   1           s( 81.59%)p 0.21( 16.82%)d 0.02(  1.59%)
                                           -0.0000 -0.0137  0.9032 -0.0002  0.0052
                                           -0.0069  0.4100  0.0000  0.0000  0.0350
                                            0.0000  0.0000 -0.1115 -0.0473
    39. (0.00043) RY*( 4) C   1           s(  0.00%)p 1.00( 52.23%)d 0.91( 47.77%)
                                            0.0000  0.0000  0.0000  0.0000  0.0000
                                            0.0000  0.0000 -0.0001  0.7227  0.0000
                                           -0.0176 -0.6909  0.0000  0.0000
    40. (0.00014) RY*( 5) C   1           s(  0.00%)p 1.00( 12.62%)d 6.92( 87.38%)
                                            0.0000  0.0000  0.0000  0.0000  0.0000
                                            0.0000  0.0000 -0.0077  0.3552  0.0000
                                            0.8669  0.3495  0.0000  0.0000
    41. (0.00012) RY*( 6) C   1           s(  0.05%)p81.01(  4.19%)d99.99( 95.76%)
                                            0.0000 -0.0056  0.0220 -0.0024  0.0434
                                           -0.0208  0.1989  0.0000  0.0000  0.2263
                                            0.0000  0.0000  0.9481  0.0863
    42. (0.00009) RY*( 7) C   1           s(  0.00%)p 1.00( 35.15%)d 1.84( 64.85%)
    43. (0.00006) RY*( 8) C   1           s(  0.16%)p42.06(  6.88%)d99.99( 92.96%)
    44. (0.00001) RY*( 9) C   1           s(  0.37%)p 0.44(  0.17%)d99.99( 99.46%)
    45. (0.00302) RY*( 1) C   2           s(  1.86%)p49.38( 91.92%)d 3.34(  6.22%)
                                            0.0000 -0.0196  0.1350  0.0036 -0.3031
                                            0.0334  0.9090  0.0000  0.0000 -0.0211
                                            0.0000  0.0000  0.2478  0.0182
    46. (0.00144) RY*( 2) C   2           s(  5.71%)p16.01( 91.36%)d 0.51(  2.93%)
                                           -0.0000  0.0205  0.2380  0.0203 -0.9010
                                           -0.0056 -0.3183 -0.0000 -0.0000 -0.1519
                                           -0.0000 -0.0000 -0.0729 -0.0304
    47. (0.00052) RY*( 3) C   2           s( 90.88%)p 0.08(  7.50%)d 0.02(  1.63%)
                                            0.0000 -0.0089  0.9532 -0.0132  0.2615
                                            0.0181 -0.0780  0.0000  0.0000  0.0678
                                            0.0000  0.0000  0.0935 -0.0540
    48. (0.00029) RY*( 4) C   2           s(  0.00%)p 1.00(  2.87%)d33.78( 97.13%)
                                            0.0000  0.0000  0.0000  0.0000  0.0000
                                            0.0000  0.0000  0.0174 -0.1687  0.0000
                                            0.9804 -0.1003  0.0000  0.0000
    49. (0.00018) RY*( 5) C   2           s(  0.00%)p 1.00( 92.38%)d 0.08(  7.62%)
                                            0.0000  0.0000  0.0000  0.0000  0.0000
                                            0.0000  0.0000 -0.0123  0.9611  0.0000
                                            0.1413 -0.2371  0.0000  0.0000
    50. (0.00006) RY*( 6) C   2           s(  0.76%)p 5.68(  4.34%)d99.99( 94.90%)
    51. (0.00001) RY*( 7) C   2           s(  0.00%)p 1.00(  4.83%)d19.72( 95.17%)
    52. (0.00002) RY*( 8) C   2           s(  0.64%)p 7.14(  4.57%)d99.99( 94.79%)
    53. (0.00001) RY*( 9) C   2           s(  0.25%)p 1.39(  0.35%)d99.99( 99.39%)
    54. (0.00269) RY*( 1) C   3           s(  0.14%)p99.99( 92.39%)d52.76(  7.47%)
                                           -0.0000  0.0283  0.0248 -0.0309 -0.8121
                                           -0.0177 -0.5130 -0.0000 -0.0000  0.2233
                                           -0.0000 -0.0000  0.1544 -0.0311
    55. (0.00129) RY*( 2) C   3           s(  0.12%)p99.99( 98.56%)d11.34(  1.32%)
                                           -0.0000 -0.0002  0.0341  0.0185 -0.5288
                                           -0.0309  0.8395  0.0000  0.0000  0.0660
                                            0.0000  0.0000 -0.0939 -0.0047
    56. (0.00043) RY*( 3) C   3           s( 92.20%)p 0.00(  0.32%)d 0.08(  7.47%)
                                            0.0000 -0.0050  0.9602  0.0195 -0.0214
                                            0.0061 -0.0487  0.0000  0.0000 -0.2254
                                            0.0000  0.0000 -0.1174 -0.1008
    57. (0.00026) RY*( 4) C   3           s(  0.00%)p 1.00( 52.55%)d 0.90( 47.45%)
                                            0.0000  0.0000  0.0000  0.0000  0.0000
                                            0.0000  0.0000  0.0094  0.7249  0.0000
                                           -0.4679  0.5055  0.0000  0.0000
    58. (0.00008) RY*( 5) C   3           s(  0.00%)p 1.00( 38.42%)d 1.60( 61.58%)
    59. (0.00007) RY*( 6) C   3           s(  0.02%)p80.36(  1.40%)d99.99( 98.58%)
    60. (0.00003) RY*( 7) C   3           s(  7.57%)p 0.76(  5.74%)d11.45( 86.69%)
    61. (0.00000) RY*( 8) C   3           s(  0.00%)p 1.00(  9.10%)d 9.99( 90.90%)
    62. (0.00000) RY*( 9) C   3           s(  0.06%)p29.11(  1.61%)d99.99( 98.33%)
    63. (0.00274) RY*( 1) C   4           s(  0.22%)p99.99( 92.81%)d32.11(  6.97%)
                                           -0.0000  0.0288  0.0366 -0.0301 -0.8059
                                            0.0181  0.5266 -0.0000 -0.0000 -0.2224
                                           -0.0000 -0.0000  0.1386 -0.0324
    64. (0.00132) RY*( 2) C   4           s(  0.12%)p99.99( 98.60%)d10.38(  1.28%)
                                            0.0000 -0.0002  0.0351  0.0190 -0.5408
                                            0.0312 -0.8320 -0.0000 -0.0000 -0.0624
                                           -0.0000 -0.0000 -0.0941 -0.0044
    65. (0.00042) RY*( 3) C   4           s( 92.37%)p 0.00(  0.22%)d 0.08(  7.41%)
                                            0.0000 -0.0038  0.9611  0.0188 -0.0066
                                           -0.0077  0.0417  0.0000  0.0000  0.2223
                                            0.0000  0.0000 -0.1138 -0.1084
    66. (0.00023) RY*( 4) C   4           s(  0.00%)p 1.00( 88.05%)d 0.14( 11.95%)
                                            0.0000  0.0000  0.0000  0.0000  0.0000
                                            0.0000  0.0000  0.0054  0.9383  0.0000
                                           -0.3383 -0.0713  0.0000  0.0000
    67. (0.00008) RY*( 5) C   4           s(  0.00%)p 1.00(  3.73%)d25.78( 96.27%)
    68. (0.00007) RY*( 6) C   4           s(  0.00%)p 1.00(  1.35%)d73.26( 98.65%)
    69. (0.00003) RY*( 7) C   4           s(  7.34%)p 0.73(  5.33%)d11.89( 87.33%)
    70. (0.00000) RY*( 8) C   4           s(  0.00%)p 1.00(  8.28%)d11.08( 91.72%)
    71. (0.00000) RY*( 9) C   4           s(  0.05%)p35.96(  1.72%)d99.99( 98.23%)
    72. (0.00297) RY*( 1) C   5           s(  1.49%)p62.03( 92.31%)d 4.17(  6.20%)
                                            0.0000 -0.0202  0.1203  0.0031 -0.3057
                                           -0.0332 -0.9103 -0.0000 -0.0000  0.0130
                                           -0.0000 -0.0000  0.2479  0.0189
    73. (0.00138) RY*( 2) C   5           s(  4.13%)p22.51( 92.98%)d 0.70(  2.89%)
                                           -0.0000  0.0203  0.2022  0.0218 -0.9107
                                            0.0041  0.3161 -0.0000 -0.0000  0.1549
                                           -0.0000 -0.0000 -0.0644 -0.0283
    74. (0.00049) RY*( 3) C   5           s( 92.51%)p 0.06(  5.53%)d 0.02(  1.97%)
                                            0.0000 -0.0093  0.9618 -0.0105  0.2213
                                           -0.0180  0.0768  0.0000  0.0000 -0.0810
                                            0.0000  0.0000  0.0942 -0.0649
    75. (0.00036) RY*( 4) C   5           s(  0.00%)p 1.00( 31.42%)d 2.18( 68.58%)
                                            0.0000  0.0000  0.0000  0.0000  0.0000
                                            0.0000  0.0000  0.0025 -0.5605  0.0000
                                            0.8279 -0.0217  0.0000  0.0000
    76. (0.00012) RY*( 5) C   5           s(  0.00%)p 1.00( 60.11%)d 0.66( 39.89%)
                                            0.0000  0.0000  0.0000  0.0000  0.0000
                                            0.0000  0.0000 -0.0169  0.7751  0.0000
                                            0.5337  0.3378  0.0000  0.0000
    77. (0.00006) RY*( 6) C   5           s(  1.11%)p 3.91(  4.34%)d85.11( 94.54%)
    78. (0.00002) RY*( 7) C   5           s(  0.75%)p 4.72(  3.55%)d99.99( 95.70%)
    79. (0.00000) RY*( 8) C   5           s(  0.00%)p 1.00(  8.53%)d10.72( 91.47%)
    80. (0.00000) RY*( 9) C   5           s(  0.12%)p10.91(  1.33%)d99.99( 98.55%)
    81. (0.00261) RY*( 1) C   6           s(  0.00%)p 1.00( 93.00%)d 0.08(  7.00%)
                                           -0.0000 -0.0021  0.0023  0.0255  0.9599
                                           -0.0008 -0.0891  0.0000  0.0000  0.2645
                                            0.0000  0.0000 -0.0064  0.0052
    82. (0.00233) RY*( 2) C   6           s( 17.98%)p 4.32( 77.63%)d 0.24(  4.39%)
                                            0.0000  0.0219  0.4234  0.0014  0.0826
                                            0.0002  0.8772  0.0000  0.0000 -0.0021
                                            0.0000  0.0000  0.2026 -0.0536
    83. (0.00075) RY*( 3) C   6           s( 81.45%)p 0.20( 16.18%)d 0.03(  2.37%)
                                           -0.0000 -0.0123  0.9024 -0.0008 -0.0323
                                            0.0057 -0.4009  0.0000  0.0000 -0.0287
                                            0.0000  0.0000 -0.1462 -0.0383
    84. (0.00041) RY*( 4) C   6           s(  0.00%)p 1.00( 45.12%)d 1.22( 54.88%)
                                            0.0000  0.0000  0.0000  0.0000  0.0000
                                            0.0000  0.0000  0.0001  0.6717  0.0000
                                            0.1404  0.7274  0.0000  0.0000
    85. (0.00017) RY*( 5) C   6           s(  0.00%)p 1.00( 18.67%)d 4.36( 81.33%)
                                            0.0000  0.0000  0.0000  0.0000  0.0000
                                            0.0000  0.0000 -0.0001  0.4321  0.0000
                                            0.7233 -0.5386  0.0000  0.0000
    86. (0.00011) RY*( 6) C   6           s(  0.28%)p20.73(  5.81%)d99.99( 93.91%)
                                            0.0000 -0.0062  0.0526  0.0010 -0.0083
                                            0.0219 -0.2399  0.0000  0.0000 -0.0299
                                            0.0000  0.0000  0.9621  0.1120
    87. (0.00007) RY*( 7) C   6           s(  0.00%)p 1.00( 36.22%)d 1.76( 63.78%)
    88. (0.00006) RY*( 8) C   6           s(  0.08%)p91.85(  7.04%)d99.99( 92.88%)
    89. (0.00001) RY*( 9) C   6           s(  0.32%)p 1.09(  0.35%)d99.99( 99.32%)
    90. (0.00269) RY*( 1) C   7           s(  2.64%)p34.64( 91.29%)d 2.31(  6.08%)
                                            0.0000 -0.0143  0.1617 -0.0104  0.3510
                                           -0.0293 -0.8881 -0.0000 -0.0000 -0.0727
                                           -0.0000 -0.0000  0.2351  0.0142
    91. (0.00114) RY*( 2) C   7           s(  0.96%)p99.99( 97.25%)d 1.85(  1.79%)
                                           -0.0000  0.0254  0.0949 -0.0217  0.9159
                                            0.0125  0.3647  0.0000  0.0000 -0.1033
                                            0.0000  0.0000 -0.0849 -0.0028
    92. (0.00058) RY*( 3) C   7           s( 95.31%)p 0.04(  3.67%)d 0.01(  1.02%)
                                            0.0000 -0.0077  0.9763  0.0126 -0.1419
                                           -0.0176  0.1268  0.0000  0.0000  0.0509
                                            0.0000  0.0000  0.0378 -0.0786
    93. (0.00021) RY*( 4) C   7           s(  0.00%)p 1.00( 33.52%)d 1.98( 66.48%)
                                            0.0000  0.0000  0.0000  0.0000  0.0000
                                            0.0000  0.0000 -0.0177  0.5787  0.0000
                                            0.8153  0.0118  0.0000  0.0000
    94. (0.00013) RY*( 5) C   7           s(  0.00%)p 1.00( 60.57%)d 0.65( 39.43%)
                                            0.0000  0.0000  0.0000  0.0000  0.0000
                                            0.0000  0.0000 -0.0013  0.7782  0.0000
                                           -0.5566  0.2907  0.0000  0.0000
    95. (0.00007) RY*( 6) C   7           s(  0.62%)p 5.20(  3.22%)d99.99( 96.16%)
    96. (0.00002) RY*( 7) C   7           s(  0.11%)p40.05(  4.21%)d99.99( 95.68%)
    97. (0.00001) RY*( 8) C   7           s(  0.00%)p 1.00(  6.00%)d15.67( 94.00%)
    98. (0.00001) RY*( 9) C   7           s(  0.46%)p 0.92(  0.42%)d99.99( 99.12%)
    99. (0.00364) RY*( 1) C   8           s(  0.89%)p92.31( 82.27%)d18.90( 16.84%)
                                            0.0000  0.0040  0.0943 -0.0481 -0.1879
                                            0.0271 -0.8856 -0.0000 -0.0000 -0.3847
                                           -0.0000 -0.0000 -0.1387  0.0341
   100. (0.00241) RY*( 2) C   8           s(  3.27%)p28.96( 94.85%)d 0.57(  1.88%)
                                            0.0000 -0.0365  0.1773 -0.0055 -0.9392
                                           -0.0500  0.2528 -0.0000 -0.0000 -0.0344
                                           -0.0000 -0.0000 -0.1321  0.0118
   101. (0.00037) RY*( 3) C   8           s( 79.78%)p 0.02(  1.29%)d 0.24( 18.93%)
                                           -0.0000  0.0150  0.8931  0.0150  0.1084
                                            0.0311 -0.0024  0.0000  0.0000  0.0366
                                            0.0000  0.0000  0.4100  0.1408
   102. (0.00036) RY*( 4) C   8           s(  0.00%)p 1.00( 25.62%)d 2.90( 74.38%)
                                            0.0000  0.0000  0.0000  0.0000  0.0000
                                            0.0000  0.0000 -0.0279 -0.5053  0.0000
                                           -0.3928  0.7678  0.0000  0.0000
   103. (0.00034) RY*( 5) C   8           s(  0.10%)p99.99( 13.48%)d99.99( 86.42%)
                                           -0.0000  0.0022  0.0322  0.0035 -0.1031
                                           -0.0020 -0.3523  0.0000  0.0000  0.9195
                                            0.0000  0.0000 -0.1350  0.0231
   104. (0.00021) RY*( 6) C   8           s(  0.00%)p 1.00( 65.97%)d 0.52( 34.03%)
                                            0.0000  0.0000  0.0000  0.0000  0.0000
                                            0.0000  0.0000 -0.0141  0.8121  0.0000
                                            0.0845  0.5772  0.0000  0.0000
   105. (0.00003) RY*( 7) C   8           s( 15.33%)p 0.51(  7.76%)d 5.02( 76.91%)
   106. (0.00000) RY*( 8) C   8           s(  0.00%)p 1.00(  8.59%)d10.64( 91.41%)
   107. (0.00000) RY*( 9) C   8           s(  0.80%)p 0.51(  0.41%)d99.99( 98.79%)
   108. (0.00255) RY*( 1) N   9           s(  4.91%)p18.36( 90.06%)d 1.03(  5.04%)
                                            0.0000 -0.0112  0.2212 -0.0266  0.7926
                                            0.0174 -0.5210  0.0000  0.0000  0.1931
                                            0.0000  0.0000 -0.1118 -0.0240
   109. (0.00104) RY*( 2) N   9           s(  0.13%)p99.99( 99.27%)d 4.68(  0.60%)
                                           -0.0000 -0.0016  0.0357 -0.0193 -0.5516
                                           -0.0301 -0.8290 -0.0000 -0.0000 -0.0487
                                           -0.0000 -0.0000 -0.0602  0.0009
   110. (0.00013) RY*( 3) N   9           s(  0.00%)p 1.00( 68.82%)d 0.45( 31.18%)
                                            0.0000  0.0000  0.0000  0.0000  0.0000
                                            0.0000  0.0000  0.0135  0.8295  0.0000
                                           -0.4440 -0.3385  0.0000  0.0000
   111. (0.00008) RY*( 4) N   9           s(  7.92%)p 0.12(  0.94%)d11.50( 91.14%)
   112. (0.00005) RY*( 5) N   9           s(  0.00%)p 1.00( 22.44%)d 3.46( 77.56%)
   113. (0.00005) RY*( 6) N   9           s( 59.59%)p 0.13(  7.94%)d 0.54( 32.47%)
   114. (0.00003) RY*( 7) N   9           s( 25.84%)p 0.03(  0.73%)d 2.84( 73.44%)
   115. (0.00000) RY*( 8) N   9           s(  0.00%)p 1.00(  8.90%)d10.24( 91.10%)
   116. (0.00000) RY*( 9) N   9           s(  1.61%)p 0.81(  1.31%)d60.15( 97.07%)
   117. (0.00429) RY*( 1) C  10           s(  0.09%)p99.99( 84.35%)d99.99( 15.56%)
                                            0.0000  0.0177  0.0236 -0.0365  0.6980
                                            0.0325  0.5949  0.0000  0.0000 -0.1158
                                            0.0000  0.0000  0.3764  0.0227
   118. (0.00221) RY*( 2) C  10           s(  2.69%)p35.88( 96.39%)d 0.34(  0.93%)
                                            0.0000 -0.0456  0.1574  0.0335 -0.6589
                                            0.0244  0.7267  0.0000  0.0000  0.0493
                                            0.0000  0.0000  0.0811  0.0161
   119. (0.00062) RY*( 3) C  10           s( 63.82%)p 0.09(  5.74%)d 0.48( 30.45%)
                                            0.0000  0.0114  0.7988 -0.0284 -0.0633
                                           -0.0206 -0.2283  0.0000  0.0000 -0.4716
                                            0.0000  0.0000  0.2770  0.0727
   120. (0.00053) RY*( 4) C  10           s(  0.00%)p 1.00(  4.71%)d20.21( 95.29%)
                                            0.0000  0.0000  0.0000  0.0000  0.0000
                                            0.0000  0.0000  0.0135  0.2167  0.0000
                                            0.9640  0.1537  0.0000  0.0000
   121. (0.00031) RY*( 5) C  10           s( 30.78%)p 0.29(  8.78%)d 1.96( 60.44%)
                                           -0.0000  0.0153  0.5546 -0.0110  0.2571
                                           -0.0166  0.1460 -0.0000 -0.0000  0.4977
                                           -0.0000 -0.0000 -0.5935  0.0670
   122. (0.00020) RY*( 6) C  10           s(  0.00%)p 1.00( 87.42%)d 0.14( 12.58%)
                                            0.0000  0.0000  0.0000  0.0000  0.0000
                                            0.0000  0.0000 -0.0140  0.9349  0.0000
                                           -0.1595 -0.3167  0.0000  0.0000
   123. (0.00002) RY*( 7) C  10           s(  2.28%)p 1.91(  4.35%)d41.00( 93.37%)
   124. (0.00001) RY*( 8) C  10           s(  0.00%)p 1.00(  7.96%)d11.57( 92.04%)
   125. (0.00001) RY*( 9) C  10           s(  0.59%)p 0.65(  0.38%)d99.99( 99.02%)
   126. (0.00088) RY*( 1) H  11           s( 99.72%)p 0.00(  0.28%)
                                            0.0036  0.9986 -0.0120  0.0518  0.0000
   127. (0.00004) RY*( 2) H  11           s(  0.01%)p99.99( 99.99%)
   128. (0.00003) RY*( 3) H  11           s(  0.38%)p99.99( 99.62%)
   129. (0.00004) RY*( 4) H  11           s(  0.00%)p 1.00(100.00%)
   130. (0.00071) RY*( 1) H  12           s( 99.64%)p 0.00(  0.36%)
                                            0.0037  0.9982  0.0584  0.0142  0.0000
   131. (0.00003) RY*( 2) H  12           s(  0.42%)p99.99( 99.58%)
   132. (0.00003) RY*( 3) H  12           s(  0.04%)p99.99( 99.96%)
   133. (0.00004) RY*( 4) H  12           s(  0.00%)p 1.00(100.00%)
   134. (0.00069) RY*( 1) H  13           s( 99.63%)p 0.00(  0.37%)
                                            0.0044  0.9981  0.0587 -0.0155  0.0000
   135. (0.00005) RY*( 2) H  13           s(  0.00%)p 1.00(100.00%)
   136. (0.00003) RY*( 3) H  13           s(  0.05%)p99.99( 99.95%)
   137. (0.00003) RY*( 4) H  13           s(  0.42%)p99.99( 99.58%)
   138. (0.00081) RY*( 1) H  14           s( 99.64%)p 0.00(  0.36%)
                                            0.0031  0.9982 -0.0113 -0.0586  0.0000
   139. (0.00004) RY*( 2) H  14           s(  0.01%)p99.99( 99.99%)
   140. (0.00003) RY*( 3) H  14           s(  0.45%)p99.99( 99.55%)
   141. (0.00004) RY*( 4) H  14           s(  0.00%)p 1.00(100.00%)
   142. (0.00091) RY*( 1) H  15           s( 99.70%)p 0.00(  0.30%)
                                            0.0034  0.9985  0.0179 -0.0517  0.0000
   143. (0.00004) RY*( 2) H  15           s(  0.03%)p99.99( 99.97%)
   144. (0.00004) RY*( 3) H  15           s(  0.37%)p99.99( 99.63%)
   145. (0.00004) RY*( 4) H  15           s(  0.00%)p 1.00(100.00%)
   146. (0.00075) RY*( 1) H  16           s( 99.39%)p 0.01(  0.61%)
                                            0.0023  0.9969  0.0009  0.0783  0.0000
   147. (0.00004) RY*( 2) H  16           s(  0.16%)p99.99( 99.84%)
   148. (0.00002) RY*( 3) H  16           s(  0.00%)p 1.00(100.00%)
   149. (0.00001) RY*( 4) H  16           s(  0.56%)p99.99( 99.44%)
   150. (0.00084) RY*( 1) H  17           s( 99.45%)p 0.01(  0.55%)
                                            0.0025  0.9972 -0.0599 -0.0438  0.0000
   151. (0.00004) RY*( 2) H  17           s(  0.22%)p99.99( 99.78%)
   152. (0.00003) RY*( 3) H  17           s(  0.00%)p 1.00(100.00%)
   153. (0.00001) RY*( 4) H  17           s(  0.44%)p99.99( 99.56%)
   154. (0.01223) BD*( 1) C   1 - C   2  
                ( 48.21%)   0.6944* C   1 s( 34.22%)p 1.92( 65.74%)d 0.00(  0.04%)
                                            0.0000 -0.5850 -0.0037 -0.7024  0.0150
                                           -0.4043 -0.0186 -0.0000 -0.0000 -0.0133
                                           -0.0000 -0.0000 -0.0086  0.0113
                ( 51.79%)  -0.7196* C   2 s( 34.55%)p 1.89( 65.39%)d 0.00(  0.05%)
                                           -0.0001 -0.5878 -0.0047  0.7181  0.0105
                                            0.3710 -0.0236 -0.0000 -0.0000 -0.0163
                                           -0.0000 -0.0000 -0.0075  0.0140
   155. (0.09772) BD*( 2) C   1 - C   2  
                ( 33.94%)   0.5826* C   1 s(  0.00%)p 1.00(100.00%)d 0.00(  0.00%)
                                           -0.0000 -0.0000 -0.0000 -0.0000 -0.0000
                                           -0.0000 -0.0000 -1.0000 -0.0053 -0.0000
                                           -0.0046 -0.0053 -0.0000 -0.0000
                ( 66.06%)  -0.8128* C   2 s(  0.00%)p 1.00( 99.92%)d 0.00(  0.08%)
                                           -0.0000 -0.0000 -0.0000 -0.0000 -0.0000
                                           -0.0000 -0.0000 -0.9995 -0.0101 -0.0000
                                            0.0183  0.0220 -0.0000 -0.0000
   156. (0.01924) BD*( 1) C   1 - C   6  
                ( 50.14%)   0.7081* C   1 s( 32.61%)p 2.06( 67.34%)d 0.00(  0.04%)
                                           -0.0001  0.5711 -0.0046 -0.0036 -0.0001
                                           -0.8206  0.0097  0.0000  0.0000  0.0006
                                            0.0000  0.0000 -0.0156 -0.0127
                ( 49.86%)  -0.7061* C   6 s( 32.40%)p 2.09( 67.56%)d 0.00(  0.04%)
                                           -0.0001  0.5692 -0.0046  0.0184  0.0004
                                            0.8217 -0.0094  0.0000  0.0000  0.0005
                                            0.0000  0.0000 -0.0157 -0.0125
   157. (0.01838) BD*( 1) C   1 - C  10  
                ( 47.06%)   0.6860* C   1 s( 33.05%)p 2.02( 66.91%)d 0.00(  0.04%)
                                            0.0000 -0.5749 -0.0044  0.7113 -0.0098
                                           -0.4034 -0.0183 -0.0000 -0.0000  0.0132
                                           -0.0000 -0.0000 -0.0103  0.0117
                ( 52.94%)  -0.7276* C  10 s( 37.86%)p 1.64( 62.09%)d 0.00(  0.06%)
                                           -0.0002 -0.6153 -0.0014 -0.6853 -0.0077
                                            0.3879 -0.0272 -0.0000 -0.0000  0.0180
                                           -0.0000 -0.0000 -0.0088  0.0135
   158. (0.00681) BD*( 1) C   2 - C   3  
                ( 49.60%)   0.7043* C   2 s( 36.20%)p 1.76( 63.74%)d 0.00(  0.06%)
                                           -0.0001 -0.6014 -0.0170 -0.6949 -0.0288
                                            0.3909 -0.0297 -0.0000 -0.0000  0.0179
                                           -0.0000 -0.0000 -0.0068  0.0144
                ( 50.40%)  -0.7099* C   3 s( 35.72%)p 1.80( 64.22%)d 0.00(  0.06%)
                                           -0.0000 -0.5975 -0.0125  0.6760 -0.0108
                                           -0.4285 -0.0396 -0.0000 -0.0000  0.0161
                                           -0.0000 -0.0000 -0.0113  0.0142
   159. (0.00701) BD*( 1) C   2 - H  11  
                ( 37.17%)   0.6097* C   2 s( 29.14%)p 2.43( 70.82%)d 0.00(  0.03%)
                                            0.0003 -0.5397  0.0134 -0.0066 -0.0088
                                           -0.8414  0.0103 -0.0000 -0.0000 -0.0002
                                           -0.0000 -0.0000  0.0141  0.0110
                ( 62.83%)  -0.7927* H  11 s( 99.89%)p 0.00(  0.11%)
                                           -0.9995  0.0019  0.0014  0.0328 -0.0000
   160. (0.00881) BD*( 1) C   3 - C   4  
                ( 50.12%)   0.7079* C   3 s( 34.63%)p 1.89( 65.32%)d 0.00(  0.05%)
                                            0.0000  0.5885  0.0060  0.0088  0.0405
                                           -0.8071 -0.0068  0.0000  0.0000  0.0040
                                            0.0000  0.0000 -0.0174 -0.0125
                ( 49.88%)  -0.7063* C   4 s( 34.59%)p 1.89( 65.37%)d 0.00(  0.05%)
                                            0.0000  0.5881  0.0055  0.0275  0.0409
                                            0.8070  0.0067  0.0000  0.0000 -0.0029
                                            0.0000  0.0000 -0.0178 -0.0115
   161. (0.05586) BD*( 2) C   3 - C   4  
                ( 56.12%)   0.7492* C   3 s(  0.00%)p 1.00( 99.92%)d 0.00(  0.08%)
                                            0.0000  0.0000  0.0000  0.0000  0.0000
                                            0.0000  0.0000  0.9996 -0.0078  0.0000
                                           -0.0160 -0.0223  0.0000  0.0000
                ( 43.88%)  -0.6624* C   4 s(  0.00%)p 1.00( 99.94%)d 0.00(  0.06%)
                                            0.0000  0.0000  0.0000  0.0000  0.0000
                                            0.0000  0.0000  0.9997 -0.0109  0.0000
                                           -0.0175  0.0164  0.0000  0.0000
   162. (0.00645) BD*( 1) C   3 - H  12  
                ( 36.85%)   0.6071* C   3 s( 29.55%)p 2.38( 70.42%)d 0.00(  0.03%)
                                            0.0003 -0.5434  0.0126 -0.7356  0.0091
                                           -0.4038  0.0067 -0.0000 -0.0000 -0.0119
                                           -0.0000 -0.0000 -0.0065  0.0102
                ( 63.15%)  -0.7947* H  12 s( 99.89%)p 0.00(  0.11%)
                                           -0.9995  0.0018  0.0289  0.0155 -0.0000
   163. (0.00684) BD*( 1) C   4 - C   5  
                ( 50.15%)   0.7082* C   4 s( 35.86%)p 1.79( 64.09%)d 0.00(  0.05%)
                                            0.0000  0.5987  0.0107 -0.6845  0.0104
                                           -0.4132 -0.0400  0.0000  0.0000  0.0152
                                            0.0000  0.0000  0.0120 -0.0127
                ( 49.85%)  -0.7061* C   5 s( 36.31%)p 1.75( 63.64%)d 0.00(  0.06%)
                                            0.0000  0.6023  0.0165  0.6995  0.0280
                                            0.3812 -0.0303  0.0000  0.0000  0.0175
                                            0.0000  0.0000  0.0067 -0.0144
   164. (0.00637) BD*( 1) C   4 - H  13  
                ( 36.60%)   0.6050* C   4 s( 29.46%)p 2.39( 70.52%)d 0.00(  0.03%)
                                            0.0003 -0.5426  0.0134 -0.7272  0.0090
                                            0.4197 -0.0062 -0.0000 -0.0000  0.0118
                                           -0.0000 -0.0000 -0.0060  0.0091
                ( 63.40%)  -0.7963* H  13 s( 99.89%)p 0.00(  0.11%)
                                           -0.9995  0.0025  0.0282 -0.0161 -0.0000
   165. (0.01251) BD*( 1) C   5 - C   6  
                ( 52.08%)   0.7216* C   5 s( 34.42%)p 1.90( 65.52%)d 0.00(  0.06%)
                                            0.0001  0.5867  0.0064 -0.7136 -0.0118
                                            0.3812 -0.0231  0.0000  0.0000 -0.0170
                                            0.0000  0.0000  0.0075 -0.0153
                ( 47.92%)  -0.6923* C   6 s( 33.98%)p 1.94( 65.97%)d 0.00(  0.04%)
                                            0.0000  0.5829  0.0029  0.6951 -0.0152
                                           -0.4195 -0.0183  0.0000  0.0000 -0.0141
                                            0.0000  0.0000  0.0086 -0.0118
   166. (0.00677) BD*( 1) C   5 - H  14  
                ( 37.41%)   0.6117* C   5 s( 29.16%)p 2.43( 70.81%)d 0.00(  0.03%)
                                           -0.0003  0.5398 -0.0130 -0.0062  0.0100
                                           -0.8413  0.0094 -0.0000 -0.0000  0.0006
                                           -0.0000 -0.0000 -0.0143 -0.0115
                ( 62.59%)  -0.7911* H  14 s( 99.89%)p 0.00(  0.11%)
                                            0.9995 -0.0012 -0.0012  0.0328 -0.0000
   167. (0.01247) BD*( 1) C   6 - C   7  
                ( 48.07%)   0.6934* C   6 s( 33.51%)p 1.98( 66.45%)d 0.00(  0.04%)
                                           -0.0000 -0.5788 -0.0033  0.7181 -0.0149
                                            0.3851  0.0192 -0.0000 -0.0000 -0.0128
                                           -0.0000 -0.0000 -0.0101  0.0113
                ( 51.93%)  -0.7206* C   7 s( 34.61%)p 1.89( 65.33%)d 0.00(  0.05%)
                                           -0.0001 -0.5883 -0.0033 -0.7356 -0.0084
                                           -0.3340  0.0245 -0.0000 -0.0000 -0.0155
                                           -0.0000 -0.0000 -0.0084  0.0143
   168. (0.07671) BD*( 2) C   6 - C   7  
                ( 35.87%)   0.5989* C   6 s(  0.00%)p 1.00( 99.99%)d 0.00(  0.01%)
                                           -0.0000 -0.0000 -0.0000 -0.0000 -0.0000
                                           -0.0000 -0.0000 -0.9999 -0.0066 -0.0000
                                            0.0073  0.0047 -0.0000 -0.0000
                ( 64.13%)  -0.8008* C   7 s(  0.00%)p 1.00( 99.92%)d 0.00(  0.08%)
                                           -0.0000 -0.0000 -0.0000 -0.0000 -0.0000
                                           -0.0000 -0.0000 -0.9996 -0.0057 -0.0000
                                           -0.0173 -0.0226 -0.0000 -0.0000
   169. (0.01120) BD*( 1) C   7 - C   8  
                ( 48.65%)   0.6975* C   7 s( 35.52%)p 1.81( 64.42%)d 0.00(  0.06%)
                                           -0.0000 -0.5957 -0.0191  0.6739  0.0331
                                           -0.4341  0.0232 -0.0000 -0.0000  0.0195
                                           -0.0000 -0.0000 -0.0039  0.0147
                ( 51.35%)  -0.7166* C   8 s( 38.72%)p 1.58( 61.22%)d 0.00(  0.07%)
                                           -0.0001 -0.6222  0.0064 -0.6528  0.0172
                                            0.4294  0.0369 -0.0000 -0.0000  0.0188
                                           -0.0000 -0.0000 -0.0106  0.0137
   170. (0.00678) BD*( 1) C   7 - H  15  
                ( 37.19%)   0.6098* C   7 s( 29.77%)p 2.36( 70.20%)d 0.00(  0.03%)
                                           -0.0003  0.5455 -0.0131 -0.0564 -0.0086
                                           -0.8358  0.0098 -0.0000 -0.0000  0.0024
                                           -0.0000 -0.0000 -0.0133 -0.0110
                ( 62.81%)  -0.7925* H  15 s( 99.89%)p 0.00(  0.11%)
                                            0.9995 -0.0017  0.0030  0.0328 -0.0000
   171. (0.00887) BD*( 1) C   8 - N   9  
                ( 60.21%)   0.7759* C   8 s( 30.58%)p 2.27( 69.29%)d 0.00(  0.14%)
                                            0.0000  0.5528 -0.0147  0.0196 -0.0543
                                            0.8295  0.0384  0.0000  0.0000  0.0055
                                            0.0000  0.0000 -0.0307 -0.0201
                ( 39.79%)  -0.6308* N   9 s( 34.74%)p 1.88( 65.19%)d 0.00(  0.07%)
                                            0.0002  0.5893  0.0062 -0.0540  0.0300
                                           -0.8049  0.0118  0.0000  0.0000 -0.0125
                                            0.0000  0.0000 -0.0206 -0.0128
   172. (0.07109) BD*( 2) C   8 - N   9  
                ( 65.77%)   0.8110* C   8 s(  0.00%)p 1.00( 99.82%)d 0.00(  0.18%)
                                            0.0000  0.0000  0.0000  0.0000  0.0000
                                            0.0000  0.0000  0.9991 -0.0114  0.0000
                                            0.0177  0.0379  0.0000  0.0000
                ( 34.23%)  -0.5851* N   9 s(  0.00%)p 1.00( 99.84%)d 0.00(  0.16%)
                                            0.0000  0.0000  0.0000  0.0000  0.0000
                                            0.0000  0.0000  0.9992 -0.0079  0.0000
                                            0.0330 -0.0229  0.0000  0.0000
   173. (0.01009) BD*( 1) C   8 - H  16  
                ( 37.57%)   0.6129* C   8 s( 30.53%)p 2.27( 69.44%)d 0.00(  0.03%)
                                           -0.0005  0.5524  0.0114 -0.7555  0.0086
                                           -0.3506  0.0250 -0.0000 -0.0000  0.0125
                                           -0.0000 -0.0000  0.0091 -0.0091
                ( 62.43%)  -0.7901* H  16 s( 99.89%)p 0.00(  0.11%)
                                            0.9994 -0.0033  0.0308  0.0126 -0.0000
   174. (0.00587) BD*( 1) N   9 - C  10  
                ( 39.82%)   0.6310* N   9 s( 38.11%)p 1.62( 61.81%)d 0.00(  0.08%)
                                           -0.0001 -0.6172 -0.0130 -0.6726  0.0022
                                           -0.4059  0.0318 -0.0000 -0.0000 -0.0112
                                           -0.0000 -0.0000 -0.0217  0.0130
                ( 60.18%)  -0.7758* C  10 s( 32.03%)p 2.12( 67.83%)d 0.00(  0.14%)
                                           -0.0000 -0.5653  0.0273  0.7253  0.0611
                                            0.3842 -0.0293 -0.0000 -0.0000 -0.0275
                                           -0.0000 -0.0000 -0.0147  0.0207
   175. (0.01193) BD*( 1) C  10 - H  17  
                ( 38.02%)   0.6166* C  10 s( 29.87%)p 2.35( 70.09%)d 0.00(  0.04%)
                                            0.0006 -0.5464 -0.0119  0.0161  0.0285
                                           -0.8363  0.0194 -0.0000 -0.0000  0.0001
                                           -0.0000 -0.0000  0.0162  0.0096
                ( 61.98%)  -0.7872* H  17 s( 99.89%)p 0.00(  0.11%)
                                           -0.9994  0.0038 -0.0030  0.0329 -0.0000


 NHO Directionality and "Bond Bending" (deviations from line of nuclear centers)

         [Thresholds for printing:  angular deviation  >  1.0 degree]
                                    hybrid p-character > 25.0%
                                    orbital occupancy  >  0.10e

                                Line of Centers        Hybrid 1              Hybrid 2
                                ---------------  -------------------   ------------------
                NBO               Theta   Phi    Theta   Phi    Dev    Theta   Phi    Dev
 ========================================================================================
     1. BD (   1) C   1 - C   2    90.0   28.8    90.0   31.6   2.8     90.0  205.5   3.3
     2. BD (   2) C   1 - C   2    90.0   28.8     0.0    0.0  90.0      0.0    0.0  90.0
     4. BD (   1) C   1 - C  10    90.0  151.6    90.0  149.0   2.6      --     --    --
     5. BD (   1) C   2 - C   3    90.0  329.1    90.0  333.5   4.4     90.0  144.9   4.2
     7. BD (   1) C   3 - C   4    90.0  269.3    90.0  273.5   4.2     90.0   85.2   4.1
     8. BD (   2) C   3 - C   4    90.0  269.3     0.0    0.0  90.0      0.0    0.0  90.0
    10. BD (   1) C   4 - C   5    90.0  210.0    90.0  213.9   3.9     90.0   25.7   4.3
    12. BD (   1) C   5 - C   6    90.0  150.3    90.0  153.7   3.4     90.0  327.2   3.1
    14. BD (   1) C   6 - C   7    90.0  206.4    90.0  209.9   3.5     90.0   22.6   3.8
    15. BD (   2) C   6 - C   7    90.0  206.4     0.0    0.0  90.0      0.0    0.0  90.0
    16. BD (   1) C   7 - C   8    90.0  145.8    90.0  149.8   4.1     90.0  323.7   2.0
    18. BD (   1) C   8 - N   9    90.0   89.5    90.0   92.3   2.8     90.0  268.3   1.2
    19. BD (   2) C   8 - N   9    90.0   89.5     0.0    0.0  90.0      0.0    0.0  90.0
    20. BD (   1) C   8 - H  16    90.0  205.4    90.0  203.6   1.8      --     --    --
    21. BD (   1) N   9 - C  10    90.0   27.4    90.0   29.2   1.7     90.0  204.3   3.1
    22. BD (   1) C  10 - H  17    90.0   90.2    90.0   93.1   2.9      --     --    --
    33. LP*(   1) C   5             --     --      0.0    0.0   --       --     --    --
    34. LP (   1) N   9             --     --     90.0  149.6   --       --     --    --
    35. LP*(   1) C  10             --     --      0.0    0.0   --       --     --    --


 Second Order Perturbation Theory Analysis of Fock Matrix in NBO Basis

     Threshold for printing:   0.25 kcal/mol
                                                                              E(2)  E(j)-E(i) F(i,j)
         Donor NBO (i)                     Acceptor NBO (j)                 kcal/mol   a.u.    a.u. 
 ===================================================================================================

 within unit  1
   1. BD (   1) C   1 - C   2        / 54. RY*(   1) C   3                    0.57    1.87    0.041
   1. BD (   1) C   1 - C   2        / 55. RY*(   2) C   3                    0.63    1.36    0.037
   1. BD (   1) C   1 - C   2        / 81. RY*(   1) C   6                    0.54    1.91    0.041
   1. BD (   1) C   1 - C   2        /117. RY*(   1) C  10                    0.39    1.74    0.033
   1. BD (   1) C   1 - C   2        /156. BD*(   1) C   1 - C   6            2.05    1.21    0.063
   1. BD (   1) C   1 - C   2        /157. BD*(   1) C   1 - C  10            1.73    1.21    0.058
   1. BD (   1) C   1 - C   2        /158. BD*(   1) C   2 - C   3            1.26    1.27    0.051
   1. BD (   1) C   1 - C   2        /159. BD*(   1) C   2 - H  11            0.51    1.16    0.031
   1. BD (   1) C   1 - C   2        /162. BD*(   1) C   3 - H  12            1.20    1.17    0.048
   1. BD (   1) C   1 - C   2        /167. BD*(   1) C   6 - C   7            1.31    1.21    0.050
   1. BD (   1) C   1 - C   2        /174. BD*(   1) N   9 - C  10            0.98    1.26    0.045
   2. BD (   2) C   1 - C   2        / 35. LP*(   1) C  10                   44.64    0.15    0.107
   2. BD (   2) C   1 - C   2        / 57. RY*(   4) C   3                    0.50    1.44    0.039
   2. BD (   2) C   1 - C   2        / 84. RY*(   4) C   6                    0.83    1.56    0.052
   2. BD (   2) C   1 - C   2        /120. RY*(   4) C  10                    0.39    2.12    0.042
   2. BD (   2) C   1 - C   2        /122. RY*(   6) C  10                    0.56    0.93    0.033
   2. BD (   2) C   1 - C   2        /155. BD*(   2) C   1 - C   2            2.06    0.27    0.033
   2. BD (   2) C   1 - C   2        /161. BD*(   2) C   3 - C   4            5.83    0.28    0.057
   2. BD (   2) C   1 - C   2        /168. BD*(   2) C   6 - C   7            9.08    0.27    0.069
   3. BD (   1) C   1 - C   6        / 45. RY*(   1) C   2                    0.51    1.79    0.038
   3. BD (   1) C   1 - C   6        / 72. RY*(   1) C   5                    0.51    1.80    0.039
   3. BD (   1) C   1 - C   6        / 90. RY*(   1) C   7                    0.54    1.75    0.039
   3. BD (   1) C   1 - C   6        /117. RY*(   1) C  10                    0.50    1.73    0.038
   3. BD (   1) C   1 - C   6        /154. BD*(   1) C   1 - C   2            1.82    1.20    0.059
   3. BD (   1) C   1 - C   6        /157. BD*(   1) C   1 - C  10            1.60    1.19    0.055
   3. BD (   1) C   1 - C   6        /159. BD*(   1) C   2 - H  11            0.97    1.14    0.042
   3. BD (   1) C   1 - C   6        /165. BD*(   1) C   5 - C   6            1.74    1.20    0.058
   3. BD (   1) C   1 - C   6        /166. BD*(   1) C   5 - H  14            1.00    1.15    0.043
   3. BD (   1) C   1 - C   6        /167. BD*(   1) C   6 - C   7            1.71    1.20    0.057
   3. BD (   1) C   1 - C   6        /170. BD*(   1) C   7 - H  15            1.08    1.14    0.045
   3. BD (   1) C   1 - C   6        /175. BD*(   1) C  10 - H  17            0.95    1.15    0.042
   4. BD (   1) C   1 - C  10        / 45. RY*(   1) C   2                    0.60    1.81    0.042
   4. BD (   1) C   1 - C  10        / 81. RY*(   1) C   6                    0.49    1.92    0.039
   4. BD (   1) C   1 - C  10        /108. RY*(   1) N   9                    0.43    1.67    0.034
   4. BD (   1) C   1 - C  10        /109. RY*(   2) N   9                    0.70    1.95    0.047
   4. BD (   1) C   1 - C  10        /154. BD*(   1) C   1 - C   2            1.92    1.22    0.061
   4. BD (   1) C   1 - C  10        /156. BD*(   1) C   1 - C   6            1.81    1.21    0.059
   4. BD (   1) C   1 - C  10        /158. BD*(   1) C   2 - C   3            0.84    1.28    0.041
   4. BD (   1) C   1 - C  10        /165. BD*(   1) C   5 - C   6            1.56    1.22    0.055
   4. BD (   1) C   1 - C  10        /174. BD*(   1) N   9 - C  10            0.66    1.26    0.037
   4. BD (   1) C   1 - C  10        /175. BD*(   1) C  10 - H  17            0.43    1.17    0.028
   5. BD (   1) C   2 - C   3        / 36. RY*(   1) C   1                    0.47    1.91    0.038
   5. BD (   1) C   2 - C   3        / 37. RY*(   2) C   1                    0.56    1.77    0.040
   5. BD (   1) C   2 - C   3        / 63. RY*(   1) C   4                    0.43    1.89    0.036
   5. BD (   1) C   2 - C   3        / 64. RY*(   2) C   4                    0.66    1.38    0.038
   5. BD (   1) C   2 - C   3        /154. BD*(   1) C   1 - C   2            1.45    1.24    0.054
   5. BD (   1) C   2 - C   3        /157. BD*(   1) C   1 - C  10            1.73    1.23    0.059
   5. BD (   1) C   2 - C   3        /159. BD*(   1) C   2 - H  11            0.69    1.18    0.036
   5. BD (   1) C   2 - C   3        /160. BD*(   1) C   3 - C   4            1.13    1.25    0.047
   5. BD (   1) C   2 - C   3        /162. BD*(   1) C   3 - H  12            0.64    1.20    0.035
   5. BD (   1) C   2 - C   3        /164. BD*(   1) C   4 - H  13            1.00    1.20    0.044
   6. BD (   1) C   2 - H  11        / 36. RY*(   1) C   1                    0.37    1.72    0.032
   6. BD (   1) C   2 - H  11        / 54. RY*(   1) C   3                    0.35    1.70    0.031
   6. BD (   1) C   2 - H  11        /154. BD*(   1) C   1 - C   2            0.38    1.05    0.025
   6. BD (   1) C   2 - H  11        /156. BD*(   1) C   1 - C   6            2.31    1.03    0.062
   6. BD (   1) C   2 - H  11        /158. BD*(   1) C   2 - C   3            0.49    1.10    0.029
   6. BD (   1) C   2 - H  11        /160. BD*(   1) C   3 - C   4            2.00    1.05    0.058
   7. BD (   1) C   3 - C   4        / 46. RY*(   2) C   2                    0.95    1.43    0.047
   7. BD (   1) C   3 - C   4        / 73. RY*(   2) C   5                    0.93    1.42    0.046
   7. BD (   1) C   3 - C   4        /158. BD*(   1) C   2 - C   3            1.18    1.27    0.049
   7. BD (   1) C   3 - C   4        /159. BD*(   1) C   2 - H  11            1.36    1.15    0.050
   7. BD (   1) C   3 - C   4        /162. BD*(   1) C   3 - H  12            0.53    1.17    0.031
   7. BD (   1) C   3 - C   4        /163. BD*(   1) C   4 - C   5            1.20    1.27    0.049
   7. BD (   1) C   3 - C   4        /164. BD*(   1) C   4 - H  13            0.53    1.17    0.032
   7. BD (   1) C   3 - C   4        /166. BD*(   1) C   5 - H  14            1.31    1.15    0.049
   8. BD (   2) C   3 - C   4        / 33. LP*(   1) C   5                   39.06    0.16    0.104
   8. BD (   2) C   3 - C   4        / 49. RY*(   5) C   2                    0.80    0.89    0.038
   8. BD (   2) C   3 - C   4        / 57. RY*(   4) C   3                    0.27    1.45    0.028
   8. BD (   2) C   3 - C   4        / 66. RY*(   4) C   4                    0.41    0.95    0.028
   8. BD (   2) C   3 - C   4        / 76. RY*(   5) C   5                    1.03    1.33    0.053
   8. BD (   2) C   3 - C   4        /155. BD*(   2) C   1 - C   2           10.38    0.28    0.072
   9. BD (   1) C   3 - H  12        / 45. RY*(   1) C   2                    0.32    1.63    0.029
   9. BD (   1) C   3 - H  12        / 63. RY*(   1) C   4                    0.31    1.69    0.029
   9. BD (   1) C   3 - H  12        /154. BD*(   1) C   1 - C   2            2.17    1.04    0.060
   9. BD (   1) C   3 - H  12        /158. BD*(   1) C   2 - C   3            0.45    1.10    0.028
   9. BD (   1) C   3 - H  12        /160. BD*(   1) C   3 - C   4            0.32    1.04    0.023
   9. BD (   1) C   3 - H  12        /163. BD*(   1) C   4 - C   5            1.80    1.10    0.056
  10. BD (   1) C   4 - C   5        / 54. RY*(   1) C   3                    0.41    1.90    0.035
  10. BD (   1) C   4 - C   5        / 55. RY*(   2) C   3                    0.65    1.38    0.038
  10. BD (   1) C   4 - C   5        / 82. RY*(   2) C   6                    0.98    1.76    0.053
  10. BD (   1) C   4 - C   5        /160. BD*(   1) C   3 - C   4            1.15    1.24    0.048
  10. BD (   1) C   4 - C   5        /162. BD*(   1) C   3 - H  12            0.97    1.20    0.043
  10. BD (   1) C   4 - C   5        /164. BD*(   1) C   4 - H  13            0.67    1.20    0.036
  10. BD (   1) C   4 - C   5        /165. BD*(   1) C   5 - C   6            1.43    1.24    0.053
  10. BD (   1) C   4 - C   5        /166. BD*(   1) C   5 - H  14            0.70    1.18    0.036
  10. BD (   1) C   4 - C   5        /167. BD*(   1) C   6 - C   7            1.79    1.24    0.059
  11. BD (   1) C   4 - H  13        / 54. RY*(   1) C   3                    0.31    1.69    0.029
  11. BD (   1) C   4 - H  13        / 72. RY*(   1) C   5                    0.32    1.63    0.029
  11. BD (   1) C   4 - H  13        /158. BD*(   1) C   2 - C   3            1.77    1.09    0.056
  11. BD (   1) C   4 - H  13        /160. BD*(   1) C   3 - C   4            0.31    1.04    0.023
  11. BD (   1) C   4 - H  13        /163. BD*(   1) C   4 - C   5            0.48    1.09    0.029
  11. BD (   1) C   4 - H  13        /165. BD*(   1) C   5 - C   6            2.19    1.03    0.060
  12. BD (   1) C   5 - C   6        / 36. RY*(   1) C   1                    0.42    1.89    0.036
  12. BD (   1) C   5 - C   6        / 63. RY*(   1) C   4                    0.58    1.87    0.042
  12. BD (   1) C   5 - C   6        / 64. RY*(   2) C   4                    0.65    1.36    0.038
  12. BD (   1) C   5 - C   6        / 90. RY*(   1) C   7                    0.58    1.76    0.041
  12. BD (   1) C   5 - C   6        /156. BD*(   1) C   1 - C   6            1.97    1.21    0.062
  12. BD (   1) C   5 - C   6        /157. BD*(   1) C   1 - C  10            1.31    1.21    0.050
  12. BD (   1) C   5 - C   6        /163. BD*(   1) C   4 - C   5            1.26    1.28    0.051
  12. BD (   1) C   5 - C   6        /164. BD*(   1) C   4 - H  13            1.18    1.18    0.047
  12. BD (   1) C   5 - C   6        /166. BD*(   1) C   5 - H  14            0.50    1.16    0.030
  12. BD (   1) C   5 - C   6        /167. BD*(   1) C   6 - C   7            1.88    1.21    0.060
  12. BD (   1) C   5 - C   6        /169. BD*(   1) C   7 - C   8            0.77    1.27    0.039
  13. BD (   1) C   5 - H  14        / 63. RY*(   1) C   4                    0.35    1.70    0.031
  13. BD (   1) C   5 - H  14        / 81. RY*(   1) C   6                    0.32    1.74    0.030
  13. BD (   1) C   5 - H  14        /156. BD*(   1) C   1 - C   6            2.27    1.03    0.061
  13. BD (   1) C   5 - H  14        /160. BD*(   1) C   3 - C   4            2.07    1.05    0.059
  13. BD (   1) C   5 - H  14        /163. BD*(   1) C   4 - C   5            0.54    1.10    0.031
  13. BD (   1) C   5 - H  14        /165. BD*(   1) C   5 - C   6            0.35    1.04    0.024
  14. BD (   1) C   6 - C   7        / 36. RY*(   1) C   1                    0.49    1.89    0.038
  14. BD (   1) C   6 - C   7        / 72. RY*(   1) C   5                    0.58    1.81    0.041
  14. BD (   1) C   6 - C   7        / 99. RY*(   1) C   8                    0.86    1.72    0.049
  14. BD (   1) C   6 - C   7        /154. BD*(   1) C   1 - C   2            1.52    1.22    0.054
  14. BD (   1) C   6 - C   7        /156. BD*(   1) C   1 - C   6            1.91    1.21    0.061
  14. BD (   1) C   6 - C   7        /163. BD*(   1) C   4 - C   5            0.80    1.28    0.040
  14. BD (   1) C   6 - C   7        /165. BD*(   1) C   5 - C   6            1.84    1.22    0.060
  14. BD (   1) C   6 - C   7        /169. BD*(   1) C   7 - C   8            1.14    1.27    0.048
  14. BD (   1) C   6 - C   7        /170. BD*(   1) C   7 - H  15            0.55    1.16    0.032
  14. BD (   1) C   6 - C   7        /173. BD*(   1) C   8 - H  16            1.16    1.18    0.047
  15. BD (   2) C   6 - C   7        / 33. LP*(   1) C   5                   40.62    0.16    0.104
  15. BD (   2) C   6 - C   7        / 39. RY*(   4) C   1                    0.88    1.48    0.052
  15. BD (   2) C   6 - C   7        / 75. RY*(   4) C   5                    0.70    1.74    0.051
  15. BD (   2) C   6 - C   7        / 84. RY*(   4) C   6                    0.26    1.56    0.030
  15. BD (   2) C   6 - C   7        /102. RY*(   4) C   8                    0.36    1.83    0.037
  15. BD (   2) C   6 - C   7        /155. BD*(   2) C   1 - C   2            8.87    0.28    0.068
  15. BD (   2) C   6 - C   7        /168. BD*(   2) C   6 - C   7            1.38    0.28    0.027
  15. BD (   2) C   6 - C   7        /172. BD*(   2) C   8 - N   9            8.43    0.26    0.066
  16. BD (   1) C   7 - C   8        / 82. RY*(   2) C   6                    0.85    1.77    0.049
  16. BD (   1) C   7 - C   8        /108. RY*(   1) N   9                    0.28    1.70    0.028
  16. BD (   1) C   7 - C   8        /109. RY*(   2) N   9                    0.62    1.98    0.044
  16. BD (   1) C   7 - C   8        /165. BD*(   1) C   5 - C   6            1.92    1.25    0.062
  16. BD (   1) C   7 - C   8        /167. BD*(   1) C   6 - C   7            1.37    1.25    0.052
  16. BD (   1) C   7 - C   8        /170. BD*(   1) C   7 - H  15            0.69    1.19    0.036
  16. BD (   1) C   7 - C   8        /171. BD*(   1) C   8 - N   9            0.46    1.23    0.030
  16. BD (   1) C   7 - C   8        /173. BD*(   1) C   8 - H  16            0.56    1.21    0.033
  17. BD (   1) C   7 - H  15        / 81. RY*(   1) C   6                    0.36    1.75    0.032
  17. BD (   1) C   7 - H  15        /100. RY*(   2) C   8                    0.35    1.34    0.027
  17. BD (   1) C   7 - H  15        /156. BD*(   1) C   1 - C   6            2.15    1.04    0.060
  17. BD (   1) C   7 - H  15        /167. BD*(   1) C   6 - C   7            0.43    1.05    0.027
  17. BD (   1) C   7 - H  15        /169. BD*(   1) C   7 - C   8            0.47    1.10    0.029
  17. BD (   1) C   7 - H  15        /171. BD*(   1) C   8 - N   9            2.33    1.02    0.062
  18. BD (   1) C   8 - N   9        / 91. RY*(   2) C   7                    0.76    1.53    0.043
  18. BD (   1) C   8 - N   9        /118. RY*(   2) C  10                    1.45    1.58    0.060
  18. BD (   1) C   8 - N   9        /169. BD*(   1) C   7 - C   8            0.61    1.38    0.037
  18. BD (   1) C   8 - N   9        /170. BD*(   1) C   7 - H  15            0.93    1.27    0.043
  18. BD (   1) C   8 - N   9        /174. BD*(   1) N   9 - C  10            0.55    1.37    0.034
  18. BD (   1) C   8 - N   9        /175. BD*(   1) C  10 - H  17            1.26    1.27    0.051
  19. BD (   2) C   8 - N   9        / 35. LP*(   1) C  10                   43.74    0.19    0.123
  19. BD (   2) C   8 - N   9        / 94. RY*(   5) C   7                    0.49    1.36    0.036
  19. BD (   2) C   8 - N   9        /110. RY*(   3) N   9                    0.44    1.62    0.037
  19. BD (   2) C   8 - N   9        /120. RY*(   4) C  10                    0.44    2.16    0.043
  19. BD (   2) C   8 - N   9        /122. RY*(   6) C  10                    1.25    0.97    0.049
  19. BD (   2) C   8 - N   9        /168. BD*(   2) C   6 - C   7            6.58    0.32    0.061
  20. BD (   1) C   8 - H  16        / 90. RY*(   1) C   7                    0.25    1.58    0.025
  20. BD (   1) C   8 - H  16        /108. RY*(   1) N   9                    0.58    1.48    0.037
  20. BD (   1) C   8 - H  16        /167. BD*(   1) C   6 - C   7            2.29    1.03    0.062
  20. BD (   1) C   8 - H  16        /169. BD*(   1) C   7 - C   8            0.32    1.09    0.024
  20. BD (   1) C   8 - H  16        /174. BD*(   1) N   9 - C  10            2.13    1.08    0.061
  21. BD (   1) N   9 - C  10        / 37. RY*(   2) C   1                    0.76    1.89    0.048
  21. BD (   1) N   9 - C  10        /100. RY*(   2) C   8                    1.32    1.66    0.059
  21. BD (   1) N   9 - C  10        /154. BD*(   1) C   1 - C   2            1.17    1.37    0.051
  21. BD (   1) N   9 - C  10        /157. BD*(   1) C   1 - C  10            0.81    1.36    0.042
  21. BD (   1) N   9 - C  10        /171. BD*(   1) C   8 - N   9            0.58    1.35    0.035
  21. BD (   1) N   9 - C  10        /173. BD*(   1) C   8 - H  16            0.80    1.33    0.041
  21. BD (   1) N   9 - C  10        /175. BD*(   1) C  10 - H  17            0.31    1.32    0.026
  22. BD (   1) C  10 - H  17        /108. RY*(   1) N   9                    0.64    1.48    0.039
  22. BD (   1) C  10 - H  17        /156. BD*(   1) C   1 - C   6            2.36    1.03    0.062
  22. BD (   1) C  10 - H  17        /171. BD*(   1) C   8 - N   9            2.59    1.01    0.065
  23. CR (   1) C   1                / 46. RY*(   2) C   2                    0.78   10.83    0.116
  23. CR (   1) C   1                / 82. RY*(   2) C   6                    0.87   11.13    0.124
  23. CR (   1) C   1                /118. RY*(   2) C  10                    0.66   10.86    0.107
  23. CR (   1) C   1                /158. BD*(   1) C   2 - C   3            0.38   10.67    0.081
  23. CR (   1) C   1                /165. BD*(   1) C   5 - C   6            0.48   10.61    0.090
  23. CR (   1) C   1                /167. BD*(   1) C   6 - C   7            0.44   10.61    0.087
  23. CR (   1) C   1                /174. BD*(   1) N   9 - C  10            0.26   10.65    0.066
  24. CR (   1) C   2                / 36. RY*(   1) C   1                    0.27   11.29    0.069
  24. CR (   1) C   2                / 38. RY*(   3) C   1                    0.43   10.75    0.085
  24. CR (   1) C   2                / 55. RY*(   2) C   3                    0.84   10.76    0.120
  24. CR (   1) C   2                / 56. RY*(   3) C   3                    0.26   10.81    0.067
  24. CR (   1) C   2                /126. RY*(   1) H  11                    0.40   10.47    0.082
  24. CR (   1) C   2                /156. BD*(   1) C   1 - C   6            0.56   10.61    0.098
  24. CR (   1) C   2                /157. BD*(   1) C   1 - C  10            0.56   10.61    0.099
  24. CR (   1) C   2                /160. BD*(   1) C   3 - C   4            0.45   10.63    0.087
  24. CR (   1) C   2                /162. BD*(   1) C   3 - H  12            0.29   10.58    0.070
  25. CR (   1) C   3                / 46. RY*(   2) C   2                    0.28   10.84    0.070
  25. CR (   1) C   3                / 47. RY*(   3) C   2                    0.57   10.72    0.099
  25. CR (   1) C   3                / 64. RY*(   2) C   4                    0.64   10.76    0.105
  25. CR (   1) C   3                / 65. RY*(   3) C   4                    0.25   10.80    0.066
  25. CR (   1) C   3                /130. RY*(   1) H  12                    0.41   10.46    0.083
  25. CR (   1) C   3                /154. BD*(   1) C   1 - C   2            0.51   10.62    0.094
  25. CR (   1) C   3                /159. BD*(   1) C   2 - H  11            0.33   10.56    0.074
  25. CR (   1) C   3                /163. BD*(   1) C   4 - C   5            0.44   10.68    0.086
  25. CR (   1) C   3                /164. BD*(   1) C   4 - H  13            0.26   10.58    0.067
  26. CR (   1) C   4                / 55. RY*(   2) C   3                    0.62   10.75    0.103
  26. CR (   1) C   4                / 56. RY*(   3) C   3                    0.25   10.80    0.066
  26. CR (   1) C   4                / 73. RY*(   2) C   5                    0.32   10.82    0.074
  26. CR (   1) C   4                / 74. RY*(   3) C   5                    0.52   10.73    0.094
  26. CR (   1) C   4                /134. RY*(   1) H  13                    0.41   10.46    0.083
  26. CR (   1) C   4                /158. BD*(   1) C   2 - C   3            0.43   10.67    0.085
  26. CR (   1) C   4                /162. BD*(   1) C   3 - H  12            0.26   10.57    0.066
  26. CR (   1) C   4                /165. BD*(   1) C   5 - C   6            0.52   10.61    0.094
  26. CR (   1) C   4                /166. BD*(   1) C   5 - H  14            0.32   10.56    0.074
  27. CR (   1) C   5                / 64. RY*(   2) C   4                    0.84   10.76    0.120
  27. CR (   1) C   5                / 81. RY*(   1) C   6                    0.44   11.32    0.090
  27. CR (   1) C   5                / 83. RY*(   3) C   6                    0.39   10.75    0.081
  27. CR (   1) C   5                /138. RY*(   1) H  14                    0.40   10.47    0.081
  27. CR (   1) C   5                /156. BD*(   1) C   1 - C   6            0.54   10.61    0.096
  27. CR (   1) C   5                /160. BD*(   1) C   3 - C   4            0.47   10.63    0.090
  27. CR (   1) C   5                /164. BD*(   1) C   4 - H  13            0.29   10.58    0.070
  27. CR (   1) C   5                /167. BD*(   1) C   6 - C   7            0.60   10.62    0.101
  28. CR (   1) C   6                / 37. RY*(   2) C   1                    0.73   11.14    0.114
  28. CR (   1) C   6                / 73. RY*(   2) C   5                    0.75   10.83    0.114
  28. CR (   1) C   6                / 91. RY*(   2) C   7                    0.67   10.82    0.107
  28. CR (   1) C   6                /154. BD*(   1) C   1 - C   2            0.48   10.62    0.091
  28. CR (   1) C   6                /157. BD*(   1) C   1 - C  10            0.42   10.61    0.085
  28. CR (   1) C   6                /163. BD*(   1) C   4 - C   5            0.37   10.67    0.080
  28. CR (   1) C   6                /169. BD*(   1) C   7 - C   8            0.34   10.67    0.077
  28. CR (   1) C   6                /170. BD*(   1) C   7 - H  15            0.26   10.56    0.066
  29. CR (   1) C   7                / 81. RY*(   1) C   6                    0.37   11.32    0.082
  29. CR (   1) C   7                / 83. RY*(   3) C   6                    0.42   10.76    0.085
  29. CR (   1) C   7                /100. RY*(   2) C   8                    0.84   10.91    0.121
  29. CR (   1) C   7                /142. RY*(   1) H  15                    0.41   10.46    0.083
  29. CR (   1) C   7                /156. BD*(   1) C   1 - C   6            0.52   10.61    0.094
  29. CR (   1) C   7                /165. BD*(   1) C   5 - C   6            0.61   10.62    0.102
  29. CR (   1) C   7                /171. BD*(   1) C   8 - N   9            0.30   10.60    0.071
  29. CR (   1) C   7                /173. BD*(   1) C   8 - H  16            0.26   10.58    0.067
  30. CR (   1) C   8                / 91. RY*(   2) C   7                    0.38   10.86    0.081
  30. CR (   1) C   8                / 92. RY*(   3) C   7                    0.44   10.72    0.087
  30. CR (   1) C   8                /109. RY*(   2) N   9                    0.35   11.37    0.079
  30. CR (   1) C   8                /146. RY*(   1) H  16                    0.37   10.48    0.078
  30. CR (   1) C   8                /167. BD*(   1) C   6 - C   7            0.49   10.65    0.092
  30. CR (   1) C   8                /170. BD*(   1) C   7 - H  15            0.31   10.59    0.073
  30. CR (   1) C   8                /174. BD*(   1) N   9 - C  10            0.80   10.69    0.117
  31. CR (   1) N   9                / 99. RY*(   1) C   8                    0.91   15.18    0.149
  31. CR (   1) N   9                /101. RY*(   3) C   8                    0.37   15.04    0.094
  31. CR (   1) N   9                /117. RY*(   1) C  10                    0.99   15.21    0.155
  31. CR (   1) N   9                /121. RY*(   5) C  10                    0.43   15.84    0.104
  31. CR (   1) N   9                /157. BD*(   1) C   1 - C  10            0.40   14.67    0.098
  31. CR (   1) N   9                /169. BD*(   1) C   7 - C   8            0.34   14.74    0.089
  32. CR (   1) C  10                / 36. RY*(   1) C   1                    0.42   11.32    0.087
  32. CR (   1) C  10                / 38. RY*(   3) C   1                    0.39   10.77    0.082
  32. CR (   1) C  10                /109. RY*(   2) N   9                    0.44   11.37    0.089
  32. CR (   1) C  10                /150. RY*(   1) H  17                    0.34   10.48    0.076
  32. CR (   1) C  10                /154. BD*(   1) C   1 - C   2            0.58   10.65    0.099
  32. CR (   1) C  10                /156. BD*(   1) C   1 - C   6            0.52   10.64    0.095
  32. CR (   1) C  10                /171. BD*(   1) C   8 - N   9            0.89   10.62    0.124
  33. LP*(   1) C   5                / 66. RY*(   4) C   4                    1.03    0.79    0.067
  33. LP*(   1) C   5                / 76. RY*(   5) C   5                    1.10    1.17    0.084
  33. LP*(   1) C   5                / 85. RY*(   5) C   6                    0.52    1.74    0.071
  33. LP*(   1) C   5                /155. BD*(   2) C   1 - C   2            0.45    0.12    0.015
  33. LP*(   1) C   5                /161. BD*(   2) C   3 - C   4           17.72    0.12    0.100
  33. LP*(   1) C   5                /168. BD*(   2) C   6 - C   7           13.38    0.12    0.083
  34. LP (   1) N   9                / 99. RY*(   1) C   8                    1.53    1.35    0.058
  34. LP (   1) N   9                /113. RY*(   6) N   9                    0.26    1.96    0.029
  34. LP (   1) N   9                /117. RY*(   1) C  10                    1.60    1.37    0.060
  34. LP (   1) N   9                /119. RY*(   3) C  10                    0.36    1.41    0.029
  34. LP (   1) N   9                /157. BD*(   1) C   1 - C  10            5.31    0.84    0.085
  34. LP (   1) N   9                /169. BD*(   1) C   7 - C   8            4.32    0.90    0.080
  34. LP (   1) N   9                /173. BD*(   1) C   8 - H  16            1.59    0.80    0.046
  34. LP (   1) N   9                /175. BD*(   1) C  10 - H  17            1.93    0.79    0.050
  35. LP*(   1) C  10                / 42. RY*(   7) C   1                    0.48    1.54    0.062
  35. LP*(   1) C  10                /110. RY*(   3) N   9                    0.90    1.43    0.082
  35. LP*(   1) C  10                /122. RY*(   6) C  10                    1.99    0.78    0.090
  35. LP*(   1) C  10                /155. BD*(   2) C   1 - C   2           13.83    0.12    0.082
  35. LP*(   1) C  10                /168. BD*(   2) C   6 - C   7            0.36    0.12    0.014
  35. LP*(   1) C  10                /172. BD*(   2) C   8 - N   9           17.87    0.11    0.091
 155. BD*(   2) C   1 - C   2        / 49. RY*(   5) C   2                    0.87    0.61    0.093
 161. BD*(   2) C   3 - C   4        / 58. RY*(   5) C   3                    0.28    1.34    0.103
 161. BD*(   2) C   3 - C   4        / 66. RY*(   4) C   4                    0.27    0.67    0.071
 168. BD*(   2) C   6 - C   7        / 87. RY*(   7) C   6                    0.27    1.40    0.090
 168. BD*(   2) C   6 - C   7        / 93. RY*(   4) C   7                    0.34    1.43    0.101
 172. BD*(   2) C   8 - N   9        /104. RY*(   6) C   8                    0.64    0.97    0.118
 172. BD*(   2) C   8 - N   9        /155. BD*(   2) C   1 - C   2            0.65    0.01    0.009
 172. BD*(   2) C   8 - N   9        /168. BD*(   2) C   6 - C   7           66.91    0.01    0.098


 Natural Bond Orbitals (Summary):

                                                            Principal Delocalizations
           NBO                        Occupancy    Energy   (geminal,vicinal,remote)
 ====================================================================================
 Molecular unit  1  (C9H7N)
     1. BD (   1) C   1 - C   2          0.98668    -0.87335  156(g),157(g),167(v),158(g)
                                                    162(v),174(v),55(v),54(v)
                                                    81(v),159(g),117(v)
     2. BD (   2) C   1 - C   2          0.74862    -0.43235  35(v),168(v),161(v),155(g)
                                                    84(v),122(v),57(v),120(v)
     3. BD (   1) C   1 - C   6          0.98148    -0.86026  154(g),165(g),167(g),157(g)
                                                    170(v),166(v),159(v),175(v)
                                                    90(v),72(v),45(v),117(v)
     4. BD (   1) C   1 - C  10          0.98939    -0.87668  154(g),156(g),165(v),158(v)
                                                    109(v),174(g),45(v),81(v)
                                                    175(g),108(v)
     5. BD (   1) C   2 - C   3          0.99030    -0.89959  157(v),154(g),160(g),164(v)
                                                    159(g),64(v),162(g),37(v)
                                                    36(v),63(v)
     6. BD (   1) C   2 - H  11          0.98930    -0.70271  156(v),160(v),158(g),154(g)
                                                    36(v),54(v)
     7. BD (   1) C   3 - C   4          0.98964    -0.86910  159(v),166(v),163(g),158(g)
                                                    46(v),73(v),164(g),162(g)
     8. BD (   2) C   3 - C   4          0.78545    -0.43633  33(v),155(v),76(v),49(v)
                                                    66(g),57(g)
     9. BD (   1) C   3 - H  12          0.98952    -0.69518  154(v),163(v),158(g),45(v)
                                                    160(g),63(v)
    10. BD (   1) C   4 - C   5          0.99014    -0.89685  167(v),165(g),160(g),82(v)
                                                    162(v),166(g),164(g),55(v)
                                                    54(v)
    11. BD (   1) C   4 - H  13          0.98934    -0.69145  165(v),158(v),163(g),72(v)
                                                    54(v),160(g)
    12. BD (   1) C   5 - C   6          0.98687    -0.87393  156(g),167(g),157(v),163(g)
                                                    164(v),169(v),64(v),90(v)
                                                    63(v),166(g),36(v)
    13. BD (   1) C   5 - H  14          0.98935    -0.70168  156(v),160(v),163(g),63(v)
                                                    165(g),81(v)
    14. BD (   1) C   6 - C   7          0.98651    -0.87500  156(g),165(g),154(v),173(v)
                                                    169(g),99(v),163(v),72(v)
                                                    170(g),36(v)
    15. BD (   2) C   6 - C   7          0.75273    -0.43575  33(v),155(v),172(v),168(g)
                                                    39(v),75(v),102(v),84(g)
    16. BD (   1) C   7 - C   8          0.99278    -0.90831  165(v),167(g),82(v),170(g)
                                                    109(v),173(g),171(g),108(v)
    17. BD (   1) C   7 - H  15          0.98911    -0.70548  171(v),156(v),169(g),167(g)
                                                    81(v),100(v)
    18. BD (   1) C   8 - N   9          0.99282    -0.98189  118(v),175(v),170(v),91(v)
                                                    169(g),174(g)
    19. BD (   2) C   8 - N   9          0.81409    -0.47316  35(v),168(v),122(v),94(v)
                                                    110(g),120(v)
    20. BD (   1) C   8 - H  16          0.99041    -0.69280  167(v),174(v),108(v),169(g)
                                                    90(v)
    21. BD (   1) N   9 - C  10          0.99389    -1.02642  100(v),154(v),157(g),173(v)
                                                    37(v),171(g),175(g)
    22. BD (   1) C  10 - H  17          0.98989    -0.69393  171(v),156(v),108(v)
    23. CR (   1) C   1                  0.99942   -10.26544  82(v),46(v),118(v),165(v)
                                                    167(v),158(v),174(v)
    24. CR (   1) C   2                  0.99946   -10.27985  55(v),157(v),156(v),160(v)
                                                    38(v),126(v),162(v),36(v)
                                                    56(v)
    25. CR (   1) C   3                  0.99948   -10.27536  64(v),47(v),154(v),163(v)
                                                    130(v),159(v),46(v),164(v)
                                                    65(v)
    26. CR (   1) C   4                  0.99949   -10.27054  55(v),165(v),74(v),158(v)
                                                    134(v),166(v),73(v),162(v)
                                                    56(v)
    27. CR (   1) C   5                  0.99945   -10.27785  64(v),167(v),156(v),160(v)
                                                    81(v),138(v),83(v),164(v)
    28. CR (   1) C   6                  0.99943   -10.27326  73(v),37(v),91(v),154(v)
                                                    157(v),163(v),169(v),170(v)
    29. CR (   1) C   7                  0.99946   -10.27864  100(v),165(v),156(v),83(v)
                                                    142(v),81(v),171(v),173(v)
    30. CR (   1) C   8                  0.99951   -10.30561  174(v),167(v),92(v),91(v)
                                                    146(v),109(v),170(v)
    31. CR (   1) N   9                  0.99965   -14.33957  117(v),99(v),121(v),157(v)
                                                    101(v),169(v)
    32. CR (   1) C  10                  0.99951   -10.30415  171(v),154(v),156(v),109(v)
                                                    36(v),38(v),150(v)
    33. LP*(   1) C   5                  0.28797    -0.27508  161(v),168(v),76(g),66(v)
                                                    85(v),35(r),155(r)
    34. LP (   1) N   9                  0.96004    -0.50119  157(v),169(v),175(v),117(v)
                                                    173(v),99(v),119(v),113(g)
    35. LP*(   1) C  10                  0.30472    -0.28124  172(v),155(v),122(g),110(v)
                                                    42(v),33(r),168(r)
    36. RY*(   1) C   1                  0.00244     1.01234   
    37. RY*(   2) C   1                  0.00194     0.86679   
    38. RY*(   3) C   1                  0.00099     0.46954   
    39. RY*(   4) C   1                  0.00043     1.04465   
    40. RY*(   5) C   1                  0.00014     1.54832   
    41. RY*(   6) C   1                  0.00012     2.17458   
    42. RY*(   7) C   1                  0.00009     1.26352   
    43. RY*(   8) C   1                  0.00006     2.09770   
    44. RY*(   9) C   1                  0.00001     2.00018   
    45. RY*(   1) C   2                  0.00302     0.93188   
    46. RY*(   2) C   2                  0.00144     0.56024   
    47. RY*(   3) C   2                  0.00052     0.44744   
    48. RY*(   4) C   2                  0.00029     1.69683   
    49. RY*(   5) C   2                  0.00018     0.45151   
    50. RY*(   6) C   2                  0.00006     2.13006   
    51. RY*(   7) C   2                  0.00001     1.66394   
    52. RY*(   8) C   2                  0.00002     2.18981   
    53. RY*(   9) C   2                  0.00001     2.02095   
    54. RY*(   1) C   3                  0.00269     1.00126   
    55. RY*(   2) C   3                  0.00129     0.48175   
    56. RY*(   3) C   3                  0.00043     0.53236   
    57. RY*(   4) C   3                  0.00026     1.01192   
    58. RY*(   5) C   3                  0.00008     1.19087   
    59. RY*(   6) C   3                  0.00007     2.18466   
    60. RY*(   7) C   3                  0.00003     2.01448   
    61. RY*(   8) C   3                  0.00000     1.61333   
    62. RY*(   9) C   3                  0.00000     2.02824   
    63. RY*(   1) C   4                  0.00274     0.99485   
    64. RY*(   2) C   4                  0.00132     0.48442   
    65. RY*(   3) C   4                  0.00042     0.52892   
    66. RY*(   4) C   4                  0.00023     0.51589   
    67. RY*(   5) C   4                  0.00008     1.67753   
    68. RY*(   6) C   4                  0.00007     2.18691   
    69. RY*(   7) C   4                  0.00003     2.02793   
    70. RY*(   8) C   4                  0.00000     1.62189   
    71. RY*(   9) C   4                  0.00000     2.02898   
    72. RY*(   1) C   5                  0.00297     0.93944   
    73. RY*(   2) C   5                  0.00138     0.55205   
    74. RY*(   3) C   5                  0.00049     0.45585   
    75. RY*(   4) C   5                  0.00036     1.30663   
    76. RY*(   5) C   5                  0.00012     0.89103   
    77. RY*(   6) C   5                  0.00006     2.12107   
    78. RY*(   7) C   5                  0.00002     2.18486   
    79. RY*(   8) C   5                  0.00000     1.62264   
    80. RY*(   9) C   5                  0.00000     2.02772   
    81. RY*(   1) C   6                  0.00261     1.04146   
    82. RY*(   2) C   6                  0.00233     0.86549   
    83. RY*(   3) C   6                  0.00075     0.47702   
    84. RY*(   4) C   6                  0.00041     1.12635   
    85. RY*(   5) C   6                  0.00017     1.46913   
    86. RY*(   6) C   6                  0.00011     2.14714   
    87. RY*(   7) C   6                  0.00007     1.24658   
    88. RY*(   8) C   6                  0.00006     2.08889   
    89. RY*(   9) C   6                  0.00001     1.99907   
    90. RY*(   1) C   7                  0.00269     0.89021   
    91. RY*(   2) C   7                  0.00114     0.55055   
    92. RY*(   3) C   7                  0.00058     0.41867   
    93. RY*(   4) C   7                  0.00021     1.27140   
    94. RY*(   5) C   7                  0.00013     0.88884   
    95. RY*(   6) C   7                  0.00007     2.16207   
    96. RY*(   7) C   7                  0.00002     2.19601   
    97. RY*(   8) C   7                  0.00001     1.65296   
    98. RY*(   9) C   7                  0.00001     2.01248   
    99. RY*(   1) C   8                  0.00364     0.84390   
   100. RY*(   2) C   8                  0.00241     0.63030   
   101. RY*(   3) C   8                  0.00037     0.69764   
   102. RY*(   4) C   8                  0.00036     1.39306   
   103. RY*(   5) C   8                  0.00034     1.98886   
   104. RY*(   6) C   8                  0.00021     0.79647   
   105. RY*(   7) C   8                  0.00003     1.79652   
   106. RY*(   8) C   8                  0.00000     1.60513   
   107. RY*(   9) C   8                  0.00000     2.00083   
   108. RY*(   1) N   9                  0.00255     0.79064   
   109. RY*(   2) N   9                  0.00104     1.06891   
   110. RY*(   3) N   9                  0.00013     1.14544   
   111. RY*(   4) N   9                  0.00008     2.59525   
   112. RY*(   5) N   9                  0.00005     1.83167   
   113. RY*(   6) N   9                  0.00005     1.45458   
   114. RY*(   7) N   9                  0.00003     2.22321   
   115. RY*(   8) N   9                  0.00000     1.99923   
   116. RY*(   9) N   9                  0.00000     2.26441   
   117. RY*(   1) C  10                  0.00429     0.87161   
   118. RY*(   2) C  10                  0.00221     0.59321   
   119. RY*(   3) C  10                  0.00062     0.90827   
   120. RY*(   4) C  10                  0.00053     1.69068   
   121. RY*(   5) C  10                  0.00031     1.50085   
   122. RY*(   6) C  10                  0.00020     0.49653   
   123. RY*(   7) C  10                  0.00002     2.15112   
   124. RY*(   8) C  10                  0.00001     1.61102   
   125. RY*(   9) C  10                  0.00001     1.98534   
   126. RY*(   1) H  11                  0.00088     0.18694   
   127. RY*(   2) H  11                  0.00004     1.81068   
   128. RY*(   3) H  11                  0.00003     2.17580   
   129. RY*(   4) H  11                  0.00004     1.47224   
   130. RY*(   1) H  12                  0.00071     0.18611   
   131. RY*(   2) H  12                  0.00003     2.08745   
   132. RY*(   3) H  12                  0.00003     1.89580   
   133. RY*(   4) H  12                  0.00004     1.47338   
   134. RY*(   1) H  13                  0.00069     0.18881   
   135. RY*(   2) H  13                  0.00005     1.47646   
   136. RY*(   3) H  13                  0.00003     1.90559   
   137. RY*(   4) H  13                  0.00003     2.08313   
   138. RY*(   1) H  14                  0.00081     0.18759   
   139. RY*(   2) H  14                  0.00004     1.80542   
   140. RY*(   3) H  14                  0.00003     2.17210   
   141. RY*(   4) H  14                  0.00004     1.47184   
   142. RY*(   1) H  15                  0.00091     0.18305   
   143. RY*(   2) H  15                  0.00004     1.79111   
   144. RY*(   3) H  15                  0.00004     2.17157   
   145. RY*(   4) H  15                  0.00004     1.47126   
   146. RY*(   1) H  16                  0.00075     0.17430   
   147. RY*(   2) H  16                  0.00004     2.18509   
   148. RY*(   3) H  16                  0.00002     1.47355   
   149. RY*(   4) H  16                  0.00001     1.77777   
   150. RY*(   1) H  17                  0.00084     0.18056   
   151. RY*(   2) H  17                  0.00004     2.17932   
   152. RY*(   3) H  17                  0.00003     1.47445   
   153. RY*(   4) H  17                  0.00001     1.78068   
   154. BD*(   1) C   1 - C   2          0.01223     0.34361   
   155. BD*(   2) C   1 - C   2          0.09772    -0.15842   
   156. BD*(   1) C   1 - C   6          0.01924     0.33175   
   157. BD*(   1) C   1 - C  10          0.01838     0.33420   
   158. BD*(   1) C   2 - C   3          0.00681     0.40028   
   159. BD*(   1) C   2 - H  11          0.00701     0.28450   
   160. BD*(   1) C   3 - C   4          0.00881     0.34744   
   161. BD*(   2) C   3 - C   4          0.05586    -0.15401   
   162. BD*(   1) C   3 - H  12          0.00645     0.29907   
   163. BD*(   1) C   4 - C   5          0.00684     0.40132   
   164. BD*(   1) C   4 - H  13          0.00637     0.30113   
   165. BD*(   1) C   5 - C   6          0.01251     0.34032   
   166. BD*(   1) C   5 - H  14          0.00677     0.28477   
   167. BD*(   1) C   6 - C   7          0.01247     0.33969   
   168. BD*(   2) C   6 - C   7          0.07671    -0.15783   
   169. BD*(   1) C   7 - C   8          0.01120     0.39552   
   170. BD*(   1) C   7 - H  15          0.00678     0.28325   
   171. BD*(   1) C   8 - N   9          0.00887     0.31892   
   172. BD*(   2) C   8 - N   9          0.07109    -0.17103   
   173. BD*(   1) C   8 - H  16          0.01009     0.30363   
   174. BD*(   1) N   9 - C  10          0.00587     0.38549   
   175. BD*(   1) C  10 - H  17          0.01193     0.28908   
       -------------------------------
              Total Lewis   31.86321  ( 96.5552%)
        Valence non-Lewis    1.07271  (  3.2506%)
        Rydberg non-Lewis    0.06409  (  0.1942%)
       -------------------------------
            Total unit  1   33.00000  (100.0000%)
           Charge unit  1    1.00000
 Unable to Open any file for archive entry.
 1\1\GINC-COMPUTE-0-6\SP\UB3LYP\def2SVP\C9H7N1(1+,2)\ZAHRT2\13-Mar-2021
 \0\\# b3lyp/def2svp geom=NewRedundant pop=NBO\\49\\1,2\C,0,0.003408408
 5,0.7859786671,-0.1031805904\C,0,1.3601154541,1.1693469054,-0.27197274
 24\C,0,2.3383260963,0.211258909,-0.4321075177\C,0,1.9965681489,-1.1661
 775254,-0.4294642117\C,0,0.6871060669,-1.5668636162,-0.267504708\C,0,-
 0.3429799509,-0.6015908628,-0.1002359297\C,0,-1.7142368791,-0.92771237
 78,0.0722766185\C,0,-2.6362670806,0.0853692742,0.2266396497\N,0,-2.313
 4596664,1.4044441976,0.2247038378\C,0,-1.0508557546,1.7292931537,0.066
 6253582\H,0,1.6139031177,2.2326677558,-0.2726765532\H,0,3.3818748937,0
 .5070362609,-0.5619106867\H,0,2.7831620664,-1.9137526077,-0.5575200081
 \H,0,0.4252731429,-2.6278605271,-0.2656568378\H,0,-2.0303016029,-1.973
 6766119,0.0818167124\H,0,-3.6980241972,-0.1473181409,0.3608324666\H,0,
 -0.803612294,2.7995571532,0.0670094557\\Version=ES64L-G16RevC.01\State
 =2-A"\HF=-401.332767\S2=0.762106\S2-1=0.\S2A=0.750113\RMSD=6.828e-09\D
 ipole=0.8792368,-0.7465962,-0.1403663\Quadrupole=7.8771876,2.43197,-10
 .3091575,3.304734,-2.3614873,-0.0338071\PG=CS [SG(C9H7N1)]\\@
 The archive entry for this job was punched.


 OF ALL THE WONDERS OF THE UNIVERSE, THE GREATEST IS MAN.

                                    -- ARISTOTLE
 File lengths (MBytes):  RWF=     35 Int=      0 D2E=      0 Chk=      3 Scr=      1
 Normal termination of Gaussian 16
