# Supplementary material for: Machine-Learning-Guided Discovery of Electrochemical Reactions
Source: J Am Chem Soc. 2022 Dec 2;144(49):22599–610. doi: 10.1021/jacs.2c08997 (PMC9756344; doi:10.1021/jacs.2c08997)
Supplement: Supplementary file 4 — ja2c08997_si_004.zip [file ja2c08997_si_004.zip › Reactivity Prediction/Ologs_notimes/82.log]

 Entering Gaussian System, Link 0=g16
 Input=82.com
 Output=82.log
 Initial command:
  
 Copyright (c) 1988-2019, Gaussian, Inc.  All Rights Reserved.
  
 This is part of the Gaussian(R) 16 program.  It is based on
 the Gaussian(R) 09 system (copyright 2009, Gaussian, Inc.),
 the Gaussian(R) 03 system (copyright 2003, Gaussian, Inc.),
 the Gaussian(R) 98 system (copyright 1998, Gaussian, Inc.),
 the Gaussian(R) 94 system (copyright 1995, Gaussian, Inc.),
 the Gaussian 92(TM) system (copyright 1992, Gaussian, Inc.),
 the Gaussian 90(TM) system (copyright 1990, Gaussian, Inc.),
 the Gaussian 88(TM) system (copyright 1988, Gaussian, Inc.),
 the Gaussian 86(TM) system (copyright 1986, Carnegie Mellon
 University), and the Gaussian 82(TM) system (copyright 1983,
 Carnegie Mellon University). Gaussian is a federally registered
 trademark of Gaussian, Inc.
  
 This software contains proprietary and confidential information,
 including trade secrets, belonging to Gaussian, Inc.
  
 This software is provided under written license and may be
 used, copied, transmitted, or stored only in accord with that
 written license.
  
 The following legend is applicable only to US Government
 contracts under FAR:
  
                    RESTRICTED RIGHTS LEGEND
  
 Use, reproduction and disclosure by the US Government is
 subject to restrictions as set forth in subparagraphs (a)
 and (c) of the Commercial Computer Software - Restricted
 Rights clause in FAR 52.227-19.
  
 Gaussian, Inc.
 340 Quinnipiac St., Bldg. 40, Wallingford CT 06492
  
  
 ---------------------------------------------------------------
 Warning -- This program may not be used in any manner that
 competes with the business of Gaussian, Inc. or will provide
 assistance to any competitor of Gaussian, Inc.  The licensee
 of this program is prohibited from giving any competitor of
 Gaussian, Inc. access to this program.  By using this program,
 the user acknowledges that Gaussian, Inc. is engaged in the
 business of creating and licensing software in the field of
 computational chemistry and represents and warrants to the
 licensee that it is not a competitor of Gaussian, Inc. and that
 it will not use this program in any manner prohibited above.
 ---------------------------------------------------------------
  

 Cite this work as:
 Gaussian 16, Revision C.01,
 M. J. Frisch, G. W. Trucks, H. B. Schlegel, G. E. Scuseria, 
 M. A. Robb, J. R. Cheeseman, G. Scalmani, V. Barone, 
 G. A. Petersson, H. Nakatsuji, X. Li, M. Caricato, A. V. Marenich, 
 J. Bloino, B. G. Janesko, R. Gomperts, B. Mennucci, H. P. Hratchian, 
 J. V. Ortiz, A. F. Izmaylov, J. L. Sonnenberg, D. Williams-Young, 
 F. Ding, F. Lipparini, F. Egidi, J. Goings, B. Peng, A. Petrone, 
 T. Henderson, D. Ranasinghe, V. G. Zakrzewski, J. Gao, N. Rega, 
 G. Zheng, W. Liang, M. Hada, M. Ehara, K. Toyota, R. Fukuda, 
 J. Hasegawa, M. Ishida, T. Nakajima, Y. Honda, O. Kitao, H. Nakai, 
 T. Vreven, K. Throssell, J. A. Montgomery, Jr., J. E. Peralta, 
 F. Ogliaro, M. J. Bearpark, J. J. Heyd, E. N. Brothers, K. N. Kudin, 
 V. N. Staroverov, T. A. Keith, R. Kobayashi, J. Normand, 
 K. Raghavachari, A. P. Rendell, J. C. Burant, S. S. Iyengar, 
 J. Tomasi, M. Cossi, J. M. Millam, M. Klene, C. Adamo, R. Cammi, 
 J. W. Ochterski, R. L. Martin, K. Morokuma, O. Farkas, 
 J. B. Foresman, and D. J. Fox, Gaussian, Inc., Wallingford CT, 2019.
 
 ******************************************
 Gaussian 16:  ES64L-G16RevC.01  3-Jul-2019
                13-Mar-2021 
 ******************************************
 %nprocshared=16
 Will use up to   16 processors via shared memory.
 %mem=7GB
 -----------------------------------------
 # b3lyp/def2svp geom=NewRedundant pop=NBO
 -----------------------------------------
 1/29=4000,38=1,172=1/1;
 2/12=2,17=6,18=5,40=1/2;
 3/5=43,7=101,11=2,25=1,30=1,74=-5/1,2,3;
 4//1;
 5/5=2,38=5/2;
 6/7=2,8=2,9=2,10=2,28=1,40=1/1,7;
 99/5=1,9=1/99;
 --
 82
 --
 Symbolic Z-matrix:
 Charge =  1 Multiplicity = 2
 O                    -0.85279   1.91373   1.44592 
 C                    -0.30618   1.06702   0.80025 
 O                     1.03429   1.13803   0.58825 
 C                     1.65515   0.21677  -0.29183 
 C                     3.14258   0.26897  -0.05981 
 C                    -1.02719  -0.13196   0.17221 
 C                    -2.27265  -0.47027   0.99906 
 C                    -1.45035   0.25078  -1.27185 
 C                    -0.11176  -1.36022   0.09996 
 O                     1.21436  -1.11021  -0.0604 
 O                    -0.50008  -2.48987   0.17542 
 H                     1.40097   0.49587  -1.32977 
 H                     3.64936  -0.43116  -0.73819 
 H                     3.35843  -0.01384   0.98035 
 H                     3.51169   1.28762  -0.2423 
 H                    -1.99988  -0.74518   2.02762 
 H                    -2.79831  -1.31952   0.54453 
 H                    -2.93625   0.40264   1.0414 
 H                    -0.60096   0.50635  -1.92189 
 H                    -2.12383   1.119    -1.23228 
 H                    -1.98659  -0.59454  -1.72666 
 
                          Input orientation:                          
 ---------------------------------------------------------------------
 Center     Atomic      Atomic             Coordinates (Angstroms)
 Number     Number       Type             X           Y           Z
 ---------------------------------------------------------------------
      1          8           0       -0.852795    1.913729    1.445917
      2          6           0       -0.306177    1.067024    0.800251
      3          8           0        1.034286    1.138025    0.588246
      4          6           0        1.655147    0.216768   -0.291825
      5          6           0        3.142580    0.268966   -0.059806
      6          6           0       -1.027192   -0.131960    0.172210
      7          6           0       -2.272654   -0.470275    0.999061
      8          6           0       -1.450349    0.250775   -1.271848
      9          6           0       -0.111761   -1.360221    0.099960
     10          8           0        1.214363   -1.110206   -0.060397
     11          8           0       -0.500079   -2.489868    0.175423
     12          1           0        1.400967    0.495870   -1.329773
     13          1           0        3.649363   -0.431161   -0.738189
     14          1           0        3.358426   -0.013842    0.980347
     15          1           0        3.511694    1.287624   -0.242298
     16          1           0       -1.999879   -0.745179    2.027620
     17          1           0       -2.798309   -1.319525    0.544531
     18          1           0       -2.936250    0.402642    1.041398
     19          1           0       -0.600959    0.506354   -1.921890
     20          1           0       -2.123835    1.118995   -1.232282
     21          1           0       -1.986585   -0.594537   -1.726658
 ---------------------------------------------------------------------
                    Distance matrix (angstroms):
                    1          2          3          4          5
     1  O    0.000000
     2  C    1.196907   0.000000
     3  O    2.213230   1.358980   0.000000
     4  C    3.491303   2.400491   1.417290   0.000000
     5  C    4.575529   3.642872   2.370683   1.506324   0.000000
     6  C    2.416110   1.533578   2.456754   2.744428   4.195423
     7  C    2.810544   2.503966   3.700169   4.191186   5.567085
     8  C    3.241717   2.503794   3.228091   3.256640   4.750197
     9  C    3.616557   2.533717   2.791610   2.400491   3.642872
    10  O    3.960594   2.791610   2.346851   1.417290   2.370683
    11  O    4.596762   3.616557   3.960594   3.491303   4.575529
    12  H    3.846326   2.788827   2.055631   1.104464   2.167376
    13  H    5.526143   4.500850   3.325719   2.143817   1.098732
    14  H    4.654746   3.824920   2.623388   2.138401   1.099312
    15  H    4.721317   3.963799   2.617199   2.143817   1.098732
    16  H    2.953637   2.767515   3.850248   4.434454   5.641872
    17  H    3.879620   3.460019   4.553048   4.784659   6.179214
    18  H    2.605342   2.723388   4.063409   4.784659   6.179214
    19  H    3.658722   2.794869   3.061669   2.798390   4.187815
    20  H    3.069184   2.727228   3.645327   3.997396   5.461902
    21  H    4.200251   3.459743   4.181652   3.997396   5.461902
                    6          7          8          9         10
     6  C    0.000000
     7  C    1.532748   0.000000
     8  C    1.552691   2.520541   0.000000
     9  C    1.533578   2.503966   2.503794   0.000000
    10  O    2.456754   3.700169   3.228091   1.358980   0.000000
    11  O    2.416110   2.810544   3.241717   1.196907   2.213230
    12  H    2.923368   4.455603   2.862416   2.788827   2.055631
    13  H    4.773732   6.171698   5.172707   3.963799   2.617199
    14  H    4.461018   5.649579   5.316645   3.824920   2.623388
    15  H    4.773732   6.171698   5.172707   4.500850   3.325719
    16  H    2.182820   1.099050   3.490042   2.767515   3.850248
    17  H    2.164669   1.097331   2.753556   2.723388   4.063409
    18  H    2.164669   1.097331   2.753556   3.460019   4.553048
    19  H    2.230330   3.504329   1.099699   2.794869   3.061669
    20  H    2.177180   2.743505   1.099525   3.459743   4.181652
    21  H    2.177180   2.743505   1.099525   2.727228   3.645327
                   11         12         13         14         15
    11  O    0.000000
    12  H    3.846326   0.000000
    13  H    4.721317   2.502927   0.000000
    14  H    4.654746   3.070522   1.792251   0.000000
    15  H    5.526143   2.502927   1.794180   1.792251   0.000000
    16  H    2.953637   4.937413   6.297797   5.508454   6.297797
    17  H    2.605342   4.943945   6.633781   6.308734   6.872588
    18  H    3.879620   4.943945   6.872588   6.308734   6.633781
    19  H    3.658722   2.087682   4.510579   4.936629   4.510579
    20  H    4.200251   3.580784   5.998077   6.019487   5.724306
    21  H    3.069184   3.580784   5.724306   6.019487   5.998077
                   16         17         18         19         20
    16  H    0.000000
    17  H    1.779583   0.000000
    18  H    1.779583   1.797710   0.000000
    19  H    4.372864   3.774310   3.774310   0.000000
    20  H    3.757322   3.091660   2.518492   1.780460   0.000000
    21  H    3.757322   2.518492   3.091660   1.780460   1.788697
                   21
    21  H    0.000000
 Stoichiometry    C7H10O4(1+,2)
 Framework group  CS[SG(C5H4),X(C2H6O4)]
 Deg. of freedom    33
 Full point group                 CS      NOp   2
 Largest Abelian subgroup         CS      NOp   2
 Largest concise Abelian subgroup CS      NOp   2
                         Standard orientation:                         
 ---------------------------------------------------------------------
 Center     Atomic      Atomic             Coordinates (Angstroms)
 Number     Number       Type             X           Y           Z
 ---------------------------------------------------------------------
      1          8           0        0.034232   -0.974927    2.298381
      2          6           0        0.034232   -0.367846    1.266859
      3          8           0        0.711202    0.806807    1.173426
      4          6           0        0.593590    1.592905    0.000000
      5          6           0        1.702274    2.612627    0.000000
      6          6           0       -0.696428   -0.829436   -0.000000
      7          6           0       -0.803970   -2.358407   -0.000000
      8          6           0       -2.119517   -0.208416   -0.000000
      9          6           0        0.034232   -0.367846   -1.266859
     10          8           0        0.711202    0.806807   -1.173426
     11          8           0        0.034232   -0.974927   -2.298381
     12          1           0       -0.398304    2.078690    0.000000
     13          1           0        1.627809    3.242624   -0.897090
     14          1           0        2.672173    2.095150    0.000000
     15          1           0        1.627809    3.242624    0.897090
     16          1           0        0.191906   -2.823319   -0.000000
     17          1           0       -1.338290   -2.691119   -0.898855
     18          1           0       -1.338290   -2.691119    0.898855
     19          1           0       -2.115414    0.891276   -0.000000
     20          1           0       -2.661409   -0.548192    0.894349
     21          1           0       -2.661409   -0.548192   -0.894349
 ---------------------------------------------------------------------
 Rotational constants (GHZ):           1.5441293           1.1129766           0.7901212
 Standard basis: def2SVP (5D, 7F)
 There are   131 symmetry adapted cartesian basis functions of A'  symmetry.
 There are    84 symmetry adapted cartesian basis functions of A"  symmetry.
 There are   123 symmetry adapted basis functions of A'  symmetry.
 There are    81 symmetry adapted basis functions of A"  symmetry.
   204 basis functions,   345 primitive gaussians,   215 cartesian basis functions
    42 alpha electrons       41 beta electrons
       nuclear repulsion energy       675.5223666329 Hartrees.
 NAtoms=   21 NActive=   21 NUniq=   15 SFac= 1.96D+00 NAtFMM=   60 NAOKFM=F Big=F
 Integral buffers will be    131072 words long.
 Raffenetti 2 integral format.
 Two-electron integral symmetry is turned on.
 One-electron integrals computed using PRISM.
   2 Symmetry operations used in ECPInt.
 ECPInt:  NShTT=    4656 NPrTT=   16826 LenC2=    4599 LenP2D=   12884.
 LDataN:  DoStor=T MaxTD1= 4 Len=   56
 NBasis=   204 RedAO= T EigKep=  1.11D-03  NBF=   123    81
 NBsUse=   204 1.00D-06 EigRej= -1.00D+00 NBFU=   123    81
 ExpMin= 1.22D-01 ExpMax= 2.27D+03 ExpMxC= 3.41D+02 IAcc=3 IRadAn=         5 AccDes= 0.00D+00
 Harris functional with IExCor=  402 and IRadAn=       5 diagonalized for initial guess.
 HarFok:  IExCor=  402 AccDes= 0.00D+00 IRadAn=         5 IDoV= 1 UseB2=F ITyADJ=14
 ICtDFT=  3500011 ScaDFX=  1.000000  1.000000  1.000000  1.000000
 FoFCou: FMM=F IPFlag=           0 FMFlag=      100000 FMFlg1=           0
         NFxFlg=           0 DoJE=T BraDBF=F KetDBF=T FulRan=T
         wScrn=  0.000000 ICntrl=       500 IOpCl=  0 I1Cent=   200000004 NGrid=           0
         NMat0=    1 NMatS0=      1 NMatT0=    0 NMatD0=    1 NMtDS0=    0 NMtDT0=    0
 Petite list used in FoFCou.
 Initial guess orbital symmetries:
 Alpha Orbitals:
       Occupied  (A') (A") (A') (A") (A') (A') (A') (A') (A') (A")
                 (A') (A') (A") (A') (A") (A') (A') (A') (A') (A')
                 (A") (A") (A') (A') (A') (A") (A') (A') (A") (A')
                 (A") (A") (A') (A") (A') (A') (A') (A") (A") (A')
                 (A') (A")
       Virtual   (A') (A") (A') (A') (A') (A") (A') (A") (A') (A')
                 (A") (A') (A') (A") (A') (A") (A') (A') (A') (A')
                 (A") (A') (A") (A') (A") (A') (A') (A') (A") (A")
                 (A') (A") (A') (A') (A") (A') (A") (A') (A') (A')
                 (A') (A') (A") (A") (A') (A') (A") (A') (A') (A')
                 (A") (A') (A') (A") (A') (A') (A") (A') (A') (A")
                 (A') (A") (A') (A') (A") (A") (A') (A") (A') (A')
                 (A") (A") (A') (A') (A") (A') (A') (A") (A") (A')
                 (A") (A") (A') (A") (A") (A') (A') (A") (A") (A')
                 (A') (A') (A") (A") (A') (A") (A') (A') (A') (A")
                 (A") (A') (A") (A") (A') (A') (A') (A') (A") (A')
                 (A") (A') (A") (A') (A") (A') (A") (A') (A') (A')
                 (A") (A') (A") (A') (A') (A') (A") (A') (A") (A')
                 (A') (A") (A') (A") (A') (A") (A') (A') (A") (A')
                 (A') (A") (A') (A") (A') (A') (A") (A") (A') (A")
                 (A') (A') (A") (A') (A') (A") (A") (A') (A") (A')
                 (A') (A")
 Beta  Orbitals:
       Occupied  (A') (A") (A') (A") (A') (A') (A') (A') (A') (A")
                 (A') (A') (A") (A') (A") (A') (A') (A') (A') (A')
                 (A") (A") (A') (A') (A') (A") (A') (A') (A") (A')
                 (A") (A") (A') (A") (A') (A') (A') (A") (A") (A')
                 (A')
       Virtual   (A") (A') (A") (A') (A') (A') (A") (A') (A") (A')
                 (A') (A") (A') (A') (A") (A') (A") (A') (A') (A')
                 (A') (A") (A') (A") (A') (A") (A') (A') (A') (A")
                 (A") (A') (A") (A') (A') (A") (A') (A") (A') (A')
                 (A') (A') (A') (A") (A") (A') (A') (A") (A') (A')
                 (A') (A") (A') (A') (A") (A') (A') (A") (A') (A')
                 (A") (A') (A") (A') (A') (A") (A") (A') (A") (A')
                 (A') (A") (A") (A') (A') (A") (A') (A') (A") (A")
                 (A') (A") (A") (A') (A") (A") (A') (A') (A") (A")
                 (A') (A') (A') (A") (A") (A') (A") (A') (A') (A')
                 (A") (A") (A') (A") (A") (A') (A') (A') (A') (A")
                 (A') (A") (A') (A") (A') (A") (A') (A") (A') (A')
                 (A') (A") (A') (A") (A') (A') (A') (A") (A') (A")
                 (A') (A') (A") (A') (A") (A') (A") (A') (A') (A")
                 (A') (A') (A") (A') (A") (A') (A') (A") (A") (A')
                 (A") (A') (A') (A") (A') (A') (A") (A") (A') (A")
                 (A') (A') (A")
 The electronic state of the initial guess is 2-A".
 Initial guess <Sx>= 0.0000 <Sy>= 0.0000 <Sz>= 0.5000 <S**2>= 0.7500 S= 0.5000
 Requested convergence on RMS density matrix=1.00D-08 within 128 cycles.
 Requested convergence on MAX density matrix=1.00D-06.
 Requested convergence on             energy=1.00D-06.
 No special actions if energy rises.
 Integral accuracy reduced to 1.0D-05 until final iterations.
 Initial convergence to 1.0D-05 achieved.  Increase integral accuracy.
 SCF Done:  E(UB3LYP) =  -572.897938389     A.U. after   19 cycles
            NFock= 19  Conv=0.90D-08     -V/T= 2.0091
 <Sx>= 0.0000 <Sy>= 0.0000 <Sz>= 0.5000 <S**2>= 0.7582 S= 0.5041
 <L.S>= 0.000000000000E+00
 Annihilation of the first spin contaminant:
 S**2 before annihilation     0.7582,   after     0.7500

 **********************************************************************

            Population analysis using the SCF Density.

 **********************************************************************

 Orbital symmetries:
 Alpha Orbitals:
       Occupied  (A') (A") (A") (A') (A') (A") (A') (A') (A') (A')
                 (A') (A') (A") (A') (A") (A') (A') (A') (A") (A')
                 (A') (A") (A') (A') (A') (A") (A") (A') (A') (A')
                 (A") (A') (A") (A') (A") (A") (A') (A') (A") (A')
                 (A") (A')
       Virtual   (A') (A") (A') (A') (A") (A') (A') (A") (A') (A')
                 (A') (A") (A') (A") (A') (A") (A') (A') (A') (A")
                 (A') (A') (A") (A') (A") (A') (A') (A") (A') (A")
                 (A") (A') (A') (A") (A') (A') (A") (A') (A') (A")
                 (A') (A') (A') (A') (A') (A") (A") (A') (A') (A')
                 (A") (A') (A") (A') (A') (A') (A") (A') (A') (A")
                 (A') (A') (A") (A') (A") (A') (A") (A") (A') (A')
                 (A") (A") (A') (A') (A") (A') (A") (A') (A") (A')
                 (A') (A") (A") (A") (A") (A') (A") (A') (A") (A')
                 (A') (A") (A') (A") (A') (A") (A') (A") (A') (A')
                 (A") (A') (A') (A") (A") (A') (A') (A") (A') (A")
                 (A') (A") (A') (A') (A") (A') (A") (A') (A') (A")
                 (A') (A") (A') (A') (A') (A') (A') (A") (A") (A')
                 (A") (A') (A') (A") (A') (A") (A') (A") (A') (A')
                 (A') (A') (A") (A") (A') (A") (A') (A") (A') (A")
                 (A') (A') (A") (A') (A') (A") (A") (A') (A') (A")
                 (A") (A')
 Beta  Orbitals:
       Occupied  (A") (A') (A') (A") (A') (A") (A') (A') (A') (A')
                 (A') (A') (A") (A') (A") (A') (A') (A') (A") (A')
                 (A') (A") (A') (A') (A') (A") (A") (A') (A') (A')
                 (A") (A') (A") (A') (A") (A") (A') (A') (A") (A')
                 (A')
       Virtual   (A") (A') (A") (A') (A') (A") (A') (A') (A") (A')
                 (A') (A') (A") (A') (A") (A') (A") (A') (A') (A')
                 (A") (A') (A') (A") (A') (A") (A') (A') (A") (A')
                 (A") (A") (A') (A') (A") (A') (A') (A") (A') (A')
                 (A") (A') (A') (A') (A') (A') (A") (A') (A") (A')
                 (A') (A") (A') (A") (A') (A') (A") (A') (A') (A')
                 (A") (A') (A') (A") (A') (A") (A') (A") (A") (A')
                 (A') (A") (A") (A') (A') (A") (A') (A") (A') (A")
                 (A') (A') (A") (A") (A") (A") (A') (A") (A') (A")
                 (A') (A') (A") (A') (A") (A') (A") (A') (A") (A')
                 (A') (A") (A') (A') (A") (A') (A") (A') (A") (A')
                 (A") (A') (A") (A') (A') (A") (A') (A") (A') (A')
                 (A") (A') (A") (A') (A') (A') (A') (A') (A") (A")
                 (A') (A") (A') (A') (A") (A') (A") (A') (A") (A')
                 (A') (A') (A') (A") (A') (A") (A") (A') (A") (A')
                 (A") (A') (A') (A") (A') (A') (A") (A") (A') (A')
                 (A") (A") (A')
 The electronic state is 2-A".
 Alpha  occ. eigenvalues --  -19.41431 -19.41431 -19.40996 -19.40996 -10.56532
 Alpha  occ. eigenvalues --  -10.56530 -10.51081 -10.46606 -10.39716 -10.36999
 Alpha  occ. eigenvalues --  -10.35430  -1.36075  -1.33754  -1.29274  -1.24932
 Alpha  occ. eigenvalues --   -1.04992  -0.98030  -0.88842  -0.86280  -0.85729
 Alpha  occ. eigenvalues --   -0.84107  -0.80799  -0.75918  -0.71615  -0.70228
 Alpha  occ. eigenvalues --   -0.70074  -0.68040  -0.66838  -0.64005  -0.62197
 Alpha  occ. eigenvalues --   -0.61413  -0.59817  -0.59427  -0.59037  -0.57180
 Alpha  occ. eigenvalues --   -0.56828  -0.55751  -0.55475  -0.54967  -0.53966
 Alpha  occ. eigenvalues --   -0.53751  -0.51697
 Alpha virt. eigenvalues --   -0.24409  -0.22821  -0.11991  -0.08597  -0.08589
 Alpha virt. eigenvalues --   -0.06366  -0.05611  -0.05237  -0.04603  -0.02974
 Alpha virt. eigenvalues --   -0.02636  -0.01833  -0.00800  -0.00001   0.00538
 Alpha virt. eigenvalues --    0.00946   0.03758   0.04541   0.05751   0.07984
 Alpha virt. eigenvalues --    0.09709   0.15303   0.15761   0.19219   0.20693
 Alpha virt. eigenvalues --    0.22531   0.24468   0.27215   0.27742   0.30231
 Alpha virt. eigenvalues --    0.32373   0.32940   0.34564   0.36016   0.36907
 Alpha virt. eigenvalues --    0.39187   0.39872   0.41983   0.43156   0.43274
 Alpha virt. eigenvalues --    0.44513   0.46159   0.47043   0.48046   0.48414
 Alpha virt. eigenvalues --    0.50021   0.51047   0.51065   0.51720   0.52142
 Alpha virt. eigenvalues --    0.52650   0.53093   0.54602   0.55898   0.58490
 Alpha virt. eigenvalues --    0.64821   0.64863   0.68705   0.69328   0.72053
 Alpha virt. eigenvalues --    0.73257   0.81088   0.81288   0.83083   0.86228
 Alpha virt. eigenvalues --    0.88711   0.88880   0.96009   0.97595   1.00885
 Alpha virt. eigenvalues --    1.02228   1.08063   1.10007   1.10693   1.14288
 Alpha virt. eigenvalues --    1.18899   1.20651   1.21756   1.25642   1.26789
 Alpha virt. eigenvalues --    1.31639   1.32749   1.33590   1.36475   1.36892
 Alpha virt. eigenvalues --    1.40374   1.41860   1.42109   1.45676   1.48426
 Alpha virt. eigenvalues --    1.51513   1.52526   1.53889   1.55187   1.55934
 Alpha virt. eigenvalues --    1.61114   1.61421   1.61587   1.62971   1.63697
 Alpha virt. eigenvalues --    1.64164   1.65273   1.66710   1.67668   1.68184
 Alpha virt. eigenvalues --    1.68303   1.70026   1.76636   1.76824   1.79253
 Alpha virt. eigenvalues --    1.79525   1.82194   1.85132   1.86272   1.90950
 Alpha virt. eigenvalues --    1.91831   1.95271   1.99415   2.02485   2.04168
 Alpha virt. eigenvalues --    2.04610   2.14881   2.16183   2.21434   2.23939
 Alpha virt. eigenvalues --    2.26424   2.31180   2.31448   2.33573   2.35806
 Alpha virt. eigenvalues --    2.37769   2.38489   2.39912   2.41467   2.45456
 Alpha virt. eigenvalues --    2.46852   2.53839   2.56127   2.59236   2.62518
 Alpha virt. eigenvalues --    2.63050   2.68791   2.69022   2.71174   2.71194
 Alpha virt. eigenvalues --    2.72922   2.76200   2.77999   2.79263   2.80087
 Alpha virt. eigenvalues --    2.81568   2.84820   2.93186   2.95404   2.97761
 Alpha virt. eigenvalues --    3.01935   3.14609   3.19601   3.36859   3.37498
 Alpha virt. eigenvalues --    3.42169   3.43339
  Beta  occ. eigenvalues --  -19.40888 -19.40888 -19.40287 -19.40287 -10.56581
  Beta  occ. eigenvalues --  -10.56580 -10.51083 -10.46373 -10.39719 -10.37010
  Beta  occ. eigenvalues --  -10.35423  -1.35309  -1.32241  -1.27644  -1.23911
  Beta  occ. eigenvalues --   -1.04273  -0.97765  -0.88738  -0.85544  -0.85466
  Beta  occ. eigenvalues --   -0.83872  -0.78992  -0.75769  -0.70495  -0.69777
  Beta  occ. eigenvalues --   -0.68831  -0.67472  -0.66332  -0.63499  -0.61221
  Beta  occ. eigenvalues --   -0.61145  -0.59423  -0.58209  -0.56765  -0.56544
  Beta  occ. eigenvalues --   -0.56440  -0.55572  -0.55190  -0.54225  -0.51742
  Beta  occ. eigenvalues --   -0.49416
  Beta virt. eigenvalues --   -0.44325  -0.24047  -0.22477  -0.11940  -0.08526
  Beta virt. eigenvalues --   -0.08150  -0.06201  -0.05360  -0.05045  -0.04488
  Beta virt. eigenvalues --   -0.02844  -0.02562  -0.01558  -0.00674   0.00185
  Beta virt. eigenvalues --    0.00585   0.01061   0.03853   0.04732   0.05900
  Beta virt. eigenvalues --    0.08265   0.10171   0.15458   0.16302   0.19445
  Beta virt. eigenvalues --    0.21025   0.22515   0.24571   0.27528   0.27826
  Beta virt. eigenvalues --    0.30387   0.32577   0.33101   0.34647   0.36586
  Beta virt. eigenvalues --    0.37035   0.39367   0.40424   0.42061   0.43214
  Beta virt. eigenvalues --    0.43566   0.44727   0.46225   0.47105   0.48117
  Beta virt. eigenvalues --    0.48782   0.50096   0.51110   0.51294   0.51747
  Beta virt. eigenvalues --    0.52166   0.52721   0.53175   0.54877   0.55933
  Beta virt. eigenvalues --    0.58524   0.65051   0.65126   0.69074   0.69493
  Beta virt. eigenvalues --    0.72526   0.73447   0.81268   0.81786   0.84064
  Beta virt. eigenvalues --    0.87374   0.89333   0.89749   0.96830   0.98244
  Beta virt. eigenvalues --    1.01004   1.02421   1.08510   1.10469   1.11389
  Beta virt. eigenvalues --    1.14867   1.19136   1.20929   1.21783   1.26002
  Beta virt. eigenvalues --    1.27237   1.31834   1.32993   1.33740   1.36536
  Beta virt. eigenvalues --    1.36951   1.40480   1.42203   1.42479   1.45872
  Beta virt. eigenvalues --    1.48718   1.51631   1.52791   1.53997   1.55444
  Beta virt. eigenvalues --    1.56313   1.61274   1.61452   1.61810   1.63040
  Beta virt. eigenvalues --    1.63748   1.64301   1.65373   1.66759   1.67746
  Beta virt. eigenvalues --    1.68397   1.68404   1.70133   1.76941   1.77041
  Beta virt. eigenvalues --    1.79420   1.79880   1.82253   1.85222   1.86410
  Beta virt. eigenvalues --    1.91410   1.92006   1.95354   1.99528   2.02579
  Beta virt. eigenvalues --    2.04684   2.04796   2.15318   2.16364   2.21591
  Beta virt. eigenvalues --    2.24002   2.27402   2.31274   2.31513   2.34449
  Beta virt. eigenvalues --    2.36122   2.39683   2.40393   2.41336   2.44185
  Beta virt. eigenvalues --    2.47438   2.48433   2.54106   2.56464   2.59297
  Beta virt. eigenvalues --    2.62794   2.63422   2.68864   2.69480   2.71270
  Beta virt. eigenvalues --    2.71454   2.73078   2.76322   2.78230   2.79576
  Beta virt. eigenvalues --    2.80289   2.81739   2.85231   2.93739   2.95952
  Beta virt. eigenvalues --    2.98827   3.02988   3.14971   3.19966   3.37781
  Beta virt. eigenvalues --    3.38694   3.43094   3.44439
          Condensed to atoms (all electrons):
               1          2          3          4          5          6
     1  O    7.439221   0.663380  -0.062088   0.000961  -0.000053  -0.078689
     2  C    0.663380   4.657300   0.372558  -0.028951  -0.000206   0.054544
     3  O   -0.062088   0.372558   7.864347   0.265061  -0.046076  -0.094576
     4  C    0.000961  -0.028951   0.265061   4.496410   0.399763  -0.002177
     5  C   -0.000053  -0.000206  -0.046076   0.399763   4.553600   0.001285
     6  C   -0.078689   0.054544  -0.094576  -0.002177   0.001285   6.219219
     7  C    0.007295  -0.033889   0.003244   0.001317   0.000143   0.298774
     8  C   -0.004048  -0.033896  -0.000196  -0.000709   0.000217   0.320128
     9  C    0.002222   0.001284   0.007369  -0.028951  -0.000206   0.054544
    10  O    0.000013   0.007369  -0.042323   0.265061  -0.046076  -0.094576
    11  O    0.000008   0.002222   0.000013   0.000961  -0.000053  -0.078689
    12  H    0.000122  -0.001490  -0.036571   0.410085  -0.029819  -0.005807
    13  H    0.000002  -0.000095   0.003419  -0.002913   0.373168   0.000162
    14  H   -0.000031  -0.000049  -0.000491  -0.007735   0.379855  -0.000142
    15  H    0.000008   0.000214   0.001884  -0.002913   0.373168   0.000162
    16  H   -0.000711  -0.003953   0.000164   0.000130  -0.000000  -0.023397
    17  H    0.000484   0.007337  -0.000094  -0.000052  -0.000000  -0.009614
    18  H    0.004805  -0.008504   0.000203  -0.000052  -0.000000  -0.009614
    19  H   -0.000028  -0.003541   0.000217   0.002041   0.000492  -0.027273
    20  H    0.001400  -0.002184  -0.000300  -0.000190  -0.000022  -0.016426
    21  H    0.000053   0.006371  -0.000091  -0.000190  -0.000022  -0.016426
               7          8          9         10         11         12
     1  O    0.007295  -0.004048   0.002222   0.000013   0.000008   0.000122
     2  C   -0.033889  -0.033896   0.001284   0.007369   0.002222  -0.001490
     3  O    0.003244  -0.000196   0.007369  -0.042323   0.000013  -0.036571
     4  C    0.001317  -0.000709  -0.028951   0.265061   0.000961   0.410085
     5  C    0.000143   0.000217  -0.000206  -0.046076  -0.000053  -0.029819
     6  C    0.298774   0.320128   0.054544  -0.094576  -0.078689  -0.005807
     7  C    4.507693  -0.027663  -0.033889   0.003244   0.007295  -0.000365
     8  C   -0.027663   4.552758  -0.033896  -0.000196  -0.004048   0.001061
     9  C   -0.033889  -0.033896   4.657300   0.372558   0.663380  -0.001490
    10  O    0.003244  -0.000196   0.372558   7.864347  -0.062088  -0.036571
    11  O    0.007295  -0.004048   0.663380  -0.062088   7.439221   0.000122
    12  H   -0.000365   0.001061  -0.001490  -0.036571   0.000122   0.625067
    13  H   -0.000003  -0.000021   0.000214   0.001884   0.000008  -0.004617
    14  H   -0.000018  -0.000004  -0.000049  -0.000491  -0.000031   0.006959
    15  H   -0.000003  -0.000021  -0.000095   0.003419   0.000002  -0.004617
    16  H    0.402612   0.006758  -0.003953   0.000164  -0.000711  -0.000010
    17  H    0.388585  -0.007817  -0.008504   0.000203   0.004805   0.000008
    18  H    0.388585  -0.007817   0.007337  -0.000094   0.000484   0.000008
    19  H    0.006209   0.398685  -0.003541   0.000217  -0.000028   0.004084
    20  H   -0.007528   0.388979   0.006371  -0.000091   0.000053   0.000072
    21  H   -0.007528   0.388979  -0.002184  -0.000300   0.001400   0.000072
              13         14         15         16         17         18
     1  O    0.000002  -0.000031   0.000008  -0.000711   0.000484   0.004805
     2  C   -0.000095  -0.000049   0.000214  -0.003953   0.007337  -0.008504
     3  O    0.003419  -0.000491   0.001884   0.000164  -0.000094   0.000203
     4  C   -0.002913  -0.007735  -0.002913   0.000130  -0.000052  -0.000052
     5  C    0.373168   0.379855   0.373168  -0.000000  -0.000000  -0.000000
     6  C    0.000162  -0.000142   0.000162  -0.023397  -0.009614  -0.009614
     7  C   -0.000003  -0.000018  -0.000003   0.402612   0.388585   0.388585
     8  C   -0.000021  -0.000004  -0.000021   0.006758  -0.007817  -0.007817
     9  C    0.000214  -0.000049  -0.000095  -0.003953  -0.008504   0.007337
    10  O    0.001884  -0.000491   0.003419   0.000164   0.000203  -0.000094
    11  O    0.000008  -0.000031   0.000002  -0.000711   0.004805   0.000484
    12  H   -0.004617   0.006959  -0.004617  -0.000010   0.000008   0.000008
    13  H    0.570558  -0.014107  -0.009000  -0.000000   0.000000   0.000000
    14  H   -0.014107   0.579502  -0.014107   0.000001   0.000000   0.000000
    15  H   -0.009000  -0.014107   0.570558  -0.000000   0.000000   0.000000
    16  H   -0.000000   0.000001  -0.000000   0.593231  -0.018190  -0.018190
    17  H    0.000000   0.000000   0.000000  -0.018190   0.574179  -0.011790
    18  H    0.000000   0.000000   0.000000  -0.018190  -0.011790   0.574179
    19  H   -0.000013  -0.000009  -0.000013  -0.000372   0.000156   0.000156
    20  H    0.000001   0.000001   0.000000   0.000032  -0.000817   0.005019
    21  H    0.000000   0.000001   0.000001   0.000032   0.005019  -0.000817
              19         20         21
     1  O   -0.000028   0.001400   0.000053
     2  C   -0.003541  -0.002184   0.006371
     3  O    0.000217  -0.000300  -0.000091
     4  C    0.002041  -0.000190  -0.000190
     5  C    0.000492  -0.000022  -0.000022
     6  C   -0.027273  -0.016426  -0.016426
     7  C    0.006209  -0.007528  -0.007528
     8  C    0.398685   0.388979   0.388979
     9  C   -0.003541   0.006371  -0.002184
    10  O    0.000217  -0.000091  -0.000300
    11  O   -0.000028   0.000053   0.001400
    12  H    0.004084   0.000072   0.000072
    13  H   -0.000013   0.000001   0.000000
    14  H   -0.000009   0.000001   0.000001
    15  H   -0.000013   0.000000   0.000001
    16  H   -0.000372   0.000032   0.000032
    17  H    0.000156  -0.000817   0.005019
    18  H    0.000156   0.005019  -0.000817
    19  H    0.587364  -0.015208  -0.015208
    20  H   -0.015208   0.548399  -0.007055
    21  H   -0.015208  -0.007055   0.548399
          Atomic-Atomic Spin Densities.
               1          2          3          4          5          6
     1  O    0.459158  -0.019272  -0.003444   0.000011  -0.000009  -0.013630
     2  C   -0.019272  -0.077775  -0.007409   0.001095  -0.000230   0.092947
     3  O   -0.003444  -0.007409   0.043388  -0.000012  -0.000164   0.002615
     4  C    0.000011   0.001095  -0.000012  -0.002000   0.000610  -0.001716
     5  C   -0.000009  -0.000230  -0.000164   0.000610  -0.000752   0.000126
     6  C   -0.013630   0.092947   0.002615  -0.001716   0.000126  -0.037267
     7  C    0.000053  -0.003602  -0.000210   0.000023  -0.000003   0.009369
     8  C    0.001075   0.002136   0.000376  -0.000009  -0.000001  -0.012869
     9  C   -0.000697  -0.015146  -0.000695   0.001095  -0.000230   0.092947
    10  O   -0.000021  -0.000695  -0.001897  -0.000012  -0.000164   0.002615
    11  O   -0.000013  -0.000697  -0.000021   0.000011  -0.000009  -0.013630
    12  H    0.000005  -0.000275   0.000155  -0.000011   0.000219   0.000891
    13  H    0.000000   0.000046   0.000042  -0.000212   0.001632  -0.000041
    14  H    0.000001   0.000017  -0.000042  -0.000101   0.000241   0.000033
    15  H   -0.000012  -0.000147  -0.000349  -0.000212   0.001632  -0.000041
    16  H    0.000030   0.000224   0.000008   0.000001  -0.000000  -0.000532
    17  H   -0.000185  -0.000795  -0.000021   0.000001  -0.000000   0.001307
    18  H    0.000465  -0.000989   0.000017   0.000001  -0.000000   0.001307
    19  H    0.000001  -0.000109  -0.000018   0.000018  -0.000004   0.000223
    20  H    0.000891   0.000269   0.000248  -0.000004   0.000001  -0.003598
    21  H   -0.000100  -0.000294  -0.000069  -0.000004   0.000001  -0.003598
               7          8          9         10         11         12
     1  O    0.000053   0.001075  -0.000697  -0.000021  -0.000013   0.000005
     2  C   -0.003602   0.002136  -0.015146  -0.000695  -0.000697  -0.000275
     3  O   -0.000210   0.000376  -0.000695  -0.001897  -0.000021   0.000155
     4  C    0.000023  -0.000009   0.001095  -0.000012   0.000011  -0.000011
     5  C   -0.000003  -0.000001  -0.000230  -0.000164  -0.000009   0.000219
     6  C    0.009369  -0.012869   0.092947   0.002615  -0.013630   0.000891
     7  C   -0.007708   0.000041  -0.003602  -0.000210   0.000053  -0.000001
     8  C    0.000041  -0.004168   0.002136   0.000376   0.001075   0.000043
     9  C   -0.003602   0.002136  -0.077775  -0.007409  -0.019272  -0.000275
    10  O   -0.000210   0.000376  -0.007409   0.043388  -0.003444   0.000155
    11  O    0.000053   0.001075  -0.019272  -0.003444   0.459158   0.000005
    12  H   -0.000001   0.000043  -0.000275   0.000155   0.000005  -0.001818
    13  H    0.000000   0.000001  -0.000147  -0.000349  -0.000012   0.000019
    14  H   -0.000000   0.000000   0.000017  -0.000042   0.000001  -0.000039
    15  H    0.000000   0.000001   0.000046   0.000042   0.000000   0.000019
    16  H    0.000097  -0.000023   0.000224   0.000008   0.000030   0.000001
    17  H    0.000427   0.000226  -0.000989   0.000017   0.000465  -0.000001
    18  H    0.000427   0.000226  -0.000795  -0.000021  -0.000185  -0.000001
    19  H   -0.000044   0.000363  -0.000109  -0.000018   0.000001  -0.000014
    20  H    0.000151   0.004050  -0.000294  -0.000069  -0.000100  -0.000014
    21  H    0.000151   0.004050   0.000269   0.000248   0.000891  -0.000014
              13         14         15         16         17         18
     1  O    0.000000   0.000001  -0.000012   0.000030  -0.000185   0.000465
     2  C    0.000046   0.000017  -0.000147   0.000224  -0.000795  -0.000989
     3  O    0.000042  -0.000042  -0.000349   0.000008  -0.000021   0.000017
     4  C   -0.000212  -0.000101  -0.000212   0.000001   0.000001   0.000001
     5  C    0.001632   0.000241   0.001632  -0.000000  -0.000000  -0.000000
     6  C   -0.000041   0.000033  -0.000041  -0.000532   0.001307   0.001307
     7  C    0.000000  -0.000000   0.000000   0.000097   0.000427   0.000427
     8  C    0.000001   0.000000   0.000001  -0.000023   0.000226   0.000226
     9  C   -0.000147   0.000017   0.000046   0.000224  -0.000989  -0.000795
    10  O   -0.000349  -0.000042   0.000042   0.000008   0.000017  -0.000021
    11  O   -0.000012   0.000001   0.000000   0.000030   0.000465  -0.000185
    12  H    0.000019  -0.000039   0.000019   0.000001  -0.000001  -0.000001
    13  H    0.004936   0.000002  -0.000770  -0.000000   0.000000  -0.000000
    14  H    0.000002  -0.000331   0.000002   0.000000  -0.000000  -0.000000
    15  H   -0.000770   0.000002   0.004936  -0.000000  -0.000000   0.000000
    16  H   -0.000000   0.000000  -0.000000   0.000081   0.000014   0.000014
    17  H    0.000000  -0.000000  -0.000000   0.000014  -0.000703  -0.000307
    18  H   -0.000000  -0.000000   0.000000   0.000014  -0.000307  -0.000703
    19  H    0.000001   0.000000   0.000001   0.000000  -0.000001  -0.000001
    20  H   -0.000000  -0.000000   0.000001   0.000003  -0.000154   0.000312
    21  H    0.000001  -0.000000  -0.000000   0.000003   0.000312  -0.000154
              19         20         21
     1  O    0.000001   0.000891  -0.000100
     2  C   -0.000109   0.000269  -0.000294
     3  O   -0.000018   0.000248  -0.000069
     4  C    0.000018  -0.000004  -0.000004
     5  C   -0.000004   0.000001   0.000001
     6  C    0.000223  -0.003598  -0.003598
     7  C   -0.000044   0.000151   0.000151
     8  C    0.000363   0.004050   0.004050
     9  C   -0.000109  -0.000294   0.000269
    10  O   -0.000018  -0.000069   0.000248
    11  O    0.000001  -0.000100   0.000891
    12  H   -0.000014  -0.000014  -0.000014
    13  H    0.000001  -0.000000   0.000001
    14  H    0.000000  -0.000000  -0.000000
    15  H    0.000001   0.000001  -0.000000
    16  H    0.000000   0.000003   0.000003
    17  H   -0.000001  -0.000154   0.000312
    18  H   -0.000001   0.000312  -0.000154
    19  H   -0.000350  -0.000088  -0.000088
    20  H   -0.000088   0.014036  -0.002610
    21  H   -0.000088  -0.002610   0.014036
 Mulliken charges and spin densities:
               1          2
     1  O    0.025674   0.424310
     2  C    0.344178  -0.030700
     3  O   -0.235675   0.032497
     4  C    0.233046  -0.001428
     5  C    0.040843   0.002895
     6  C   -0.491409   0.117461
     7  C    0.095888  -0.004589
     8  C    0.062767  -0.000894
     9  C    0.344178  -0.030700
    10  O   -0.235675   0.032497
    11  O    0.025674   0.424310
    12  H    0.073696  -0.000951
    13  H    0.081351   0.005150
    14  H    0.070942  -0.000239
    15  H    0.081351   0.005150
    16  H    0.066362   0.000182
    17  H    0.076104  -0.000387
    18  H    0.076104  -0.000387
    19  H    0.065612  -0.000238
    20  H    0.099496   0.013030
    21  H    0.099496   0.013030
 Sum of Mulliken charges =   1.00000   1.00000
 Mulliken charges and spin densities with hydrogens summed into heavy atoms:
               1          2
     1  O    0.025674   0.424310
     2  C    0.344178  -0.030700
     3  O   -0.235675   0.032497
     4  C    0.306741  -0.002379
     5  C    0.274488   0.012956
     6  C   -0.491409   0.117461
     7  C    0.314458  -0.005180
     8  C    0.327370   0.024928
     9  C    0.344178  -0.030700
    10  O   -0.235675   0.032497
    11  O    0.025674   0.424310
 Electronic spatial extent (au):  <R**2>=           1553.0225
 Charge=              1.0000 electrons
 Dipole moment (field-independent basis, Debye):
    X=             -2.0345    Y=              1.1116    Z=             -0.0000  Tot=              2.3184
 Quadrupole moment (field-independent basis, Debye-Ang):
   XX=            -50.8686   YY=            -45.3810   ZZ=            -63.4581
   XY=              6.2511   XZ=             -0.0000   YZ=             -0.0000
 Traceless Quadrupole moment (field-independent basis, Debye-Ang):
   XX=              2.3673   YY=              7.8549   ZZ=            -10.2222
   XY=              6.2511   XZ=             -0.0000   YZ=             -0.0000
 Octapole moment (field-independent basis, Debye-Ang**2):
  XXX=             -4.2402  YYY=             15.5995  ZZZ=              0.0000  XYY=              9.6007
  XXY=              3.2055  XXZ=             -0.0000  XZZ=             -3.1438  YZZ=              2.4275
  YYZ=             -0.0000  XYZ=             -0.0000
 Hexadecapole moment (field-independent basis, Debye-Ang**3):
 XXXX=           -432.3296 YYYY=           -716.8598 ZZZZ=           -594.2475 XXXY=           -160.7860
 XXXZ=             -0.0000 YYYX=           -135.3225 YYYZ=             -0.0000 ZZZX=             -0.0000
 ZZZY=             -0.0000 XXYY=           -187.6011 XXZZ=           -168.7494 YYZZ=           -232.8890
 XXYZ=             -0.0000 YYXZ=             -0.0000 ZZXY=            -57.4827
 N-N= 6.755223666329D+02 E-N=-2.672048649225D+03  KE= 5.677265266582D+02
 Symmetry A'   KE= 3.730132546094D+02
 Symmetry A"   KE= 1.947132720489D+02
 Symmetry A'   SP=-4.567209783111D-14
 Symmetry A"   SP= 9.999999999999D-01
                          Isotropic Fermi Contact Couplings
        Atom                 a.u.       MegaHertz       Gauss      10(-4) cm-1
     1  O(17)              0.13407     -81.27422     -29.00066     -27.11016
     2  C(13)             -0.00703      -7.90415      -2.82040      -2.63654
     3  O(17)              0.01164      -7.05849      -2.51864      -2.35446
     4  C(13)             -0.00408      -4.58376      -1.63560      -1.52898
     5  C(13)             -0.00134      -1.50102      -0.53560      -0.50069
     6  C(13)             -0.00339      -3.80925      -1.35923      -1.27063
     7  C(13)             -0.00663      -7.44969      -2.65823      -2.48495
     8  C(13)             -0.00698      -7.85200      -2.80179      -2.61915
     9  C(13)             -0.00703      -7.90415      -2.82040      -2.63654
    10  O(17)              0.01164      -7.05849      -2.51864      -2.35446
    11  O(17)              0.13407     -81.27422     -29.00066     -27.11016
    12  H(1)              -0.00039      -1.73868      -0.62041      -0.57996
    13  H(1)               0.00248      11.07042       3.95020       3.69269
    14  H(1)              -0.00008      -0.36994      -0.13200      -0.12340
    15  H(1)               0.00248      11.07042       3.95020       3.69269
    16  H(1)               0.00001       0.03255       0.01162       0.01086
    17  H(1)              -0.00021      -0.92234      -0.32911      -0.30766
    18  H(1)              -0.00021      -0.92234      -0.32911      -0.30766
    19  H(1)              -0.00009      -0.41573      -0.14834      -0.13867
    20  H(1)               0.00542      24.20956       8.63857       8.07544
    21  H(1)               0.00542      24.20956       8.63857       8.07544
 --------------------------------------------------------
       Center         ----  Spin Dipole Couplings  ----
                      3XX-RR        3YY-RR        3ZZ-RR
 --------------------------------------------------------
     1   Atom        0.075298      0.105512     -0.180809
     2   Atom       -0.045792     -0.027932      0.073725
     3   Atom        0.039418      0.044792     -0.084210
     4   Atom       -0.005763     -0.003439      0.009202
     5   Atom       -0.006133     -0.003581      0.009715
     6   Atom       -0.120722     -0.115499      0.236221
     7   Atom       -0.006796     -0.001037      0.007833
     8   Atom       -0.005060     -0.010964      0.016024
     9   Atom       -0.045792     -0.027932      0.073725
    10   Atom        0.039418      0.044792     -0.084210
    11   Atom        0.075298      0.105512     -0.180809
    12   Atom       -0.002549      0.003247     -0.000698
    13   Atom       -0.001731      0.002088     -0.000357
    14   Atom        0.000621      0.000135     -0.000757
    15   Atom       -0.001731      0.002088     -0.000357
    16   Atom       -0.005673      0.002934      0.002739
    17   Atom       -0.002384      0.002943     -0.000559
    18   Atom       -0.002384      0.002943     -0.000559
    19   Atom        0.000168      0.000838     -0.001006
    20   Atom        0.004696     -0.004057     -0.000640
    21   Atom        0.004696     -0.004057     -0.000640
 --------------------------------------------------------
                        XY            XZ            YZ
 --------------------------------------------------------
     1   Atom        0.859846      0.734535      0.827426
     2   Atom        0.012857      0.034549     -0.024967
     3   Atom        0.162683      0.013459     -0.008308
     4   Atom        0.002783      0.000000     -0.000000
     5   Atom        0.001898     -0.000000     -0.000000
     6   Atom       -0.003311     -0.000000     -0.000000
     7   Atom        0.002105      0.000000      0.000000
     8   Atom       -0.002513      0.000000     -0.000000
     9   Atom        0.012857     -0.034549      0.024967
    10   Atom        0.162683     -0.013459      0.008308
    11   Atom        0.859846     -0.734535     -0.827426
    12   Atom       -0.001127      0.000000      0.000000
    13   Atom        0.000919      0.000175     -0.001498
    14   Atom        0.001427     -0.000000      0.000000
    15   Atom        0.000919     -0.000175      0.001498
    16   Atom       -0.002121     -0.000000      0.000000
    17   Atom        0.005417     -0.002008     -0.001353
    18   Atom        0.005417      0.002008      0.001353
    19   Atom       -0.003522     -0.000000      0.000000
    20   Atom       -0.000206     -0.001553     -0.001376
    21   Atom       -0.000206      0.001553      0.001376
 --------------------------------------------------------


 ---------------------------------------------------------------------------------
              Anisotropic Spin Dipole Couplings in Principal Axis System
 ---------------------------------------------------------------------------------

       Atom             a.u.   MegaHertz   Gauss  10(-4) cm-1        Axes

              Baa    -0.8777    63.511    22.662    21.185 -0.0426 -0.6212  0.7825
     1 O(17)  Bbb    -0.7488    54.181    19.333    18.073  0.8069 -0.4832 -0.3397
              Bcc     1.6265  -117.692   -41.995   -39.258  0.5891  0.6169  0.5219
 
              Baa    -0.0654    -8.774    -3.131    -2.927  0.8282 -0.4787 -0.2916
     2 C(13)  Bbb    -0.0215    -2.879    -1.027    -0.960  0.5105  0.8589  0.0400
              Bcc     0.0868    11.653     4.158     3.887  0.2313 -0.1820  0.9557
 
              Baa    -0.1263     9.136     3.260     3.047  0.6718 -0.6557 -0.3446
     3 O(17)  Bbb    -0.0786     5.687     2.029     1.897  0.2375 -0.2499  0.9387
              Bcc     0.2049   -14.823    -5.289    -4.944  0.7016  0.7125  0.0122
 
              Baa    -0.0076    -1.022    -0.365    -0.341  0.8322 -0.5544 -0.0000
     4 C(13)  Bbb    -0.0016    -0.213    -0.076    -0.071  0.5544  0.8322  0.0000
              Bcc     0.0092     1.235     0.441     0.412  0.0000 -0.0000  1.0000
 
              Baa    -0.0071    -0.959    -0.342    -0.320  0.8826 -0.4702  0.0000
     5 C(13)  Bbb    -0.0026    -0.345    -0.123    -0.115  0.4702  0.8826  0.0000
              Bcc     0.0097     1.304     0.465     0.435 -0.0000 -0.0000  1.0000
 
              Baa    -0.1223   -16.415    -5.857    -5.476  0.8998  0.4363  0.0000
     6 C(13)  Bbb    -0.1139   -15.283    -5.453    -5.098 -0.4363  0.8998  0.0000
              Bcc     0.2362    31.699    11.311    10.574 -0.0000 -0.0000  1.0000
 
              Baa    -0.0075    -1.004    -0.358    -0.335  0.9506 -0.3104 -0.0000
     7 C(13)  Bbb    -0.0003    -0.047    -0.017    -0.016  0.3104  0.9506 -0.0000
              Bcc     0.0078     1.051     0.375     0.351  0.0000  0.0000  1.0000
 
              Baa    -0.0119    -1.595    -0.569    -0.532  0.3453  0.9385  0.0000
     8 C(13)  Bbb    -0.0041    -0.555    -0.198    -0.185  0.9385 -0.3453 -0.0000
              Bcc     0.0160     2.150     0.767     0.717  0.0000 -0.0000  1.0000
 
              Baa    -0.0654    -8.774    -3.131    -2.927  0.8282 -0.4787  0.2916
     9 C(13)  Bbb    -0.0215    -2.879    -1.027    -0.960  0.5105  0.8589 -0.0400
              Bcc     0.0868    11.653     4.158     3.887 -0.2313  0.1820  0.9557
 
              Baa    -0.1263     9.136     3.260     3.047  0.6718 -0.6557  0.3446
    10 O(17)  Bbb    -0.0786     5.687     2.029     1.897 -0.2375  0.2499  0.9387
              Bcc     0.2049   -14.823    -5.289    -4.944  0.7016  0.7125 -0.0122
 
              Baa    -0.8777    63.511    22.662    21.185  0.0426  0.6212  0.7825
    11 O(17)  Bbb    -0.7488    54.181    19.333    18.073  0.8069 -0.4832  0.3397
              Bcc     1.6265  -117.692   -41.995   -39.258  0.5891  0.6169 -0.5219
 
              Baa    -0.0028    -1.473    -0.526    -0.491  0.9828  0.1845 -0.0000
    12 H(1)   Bbb    -0.0007    -0.372    -0.133    -0.124  0.0000 -0.0000  1.0000
              Bcc     0.0035     1.845     0.658     0.615 -0.1845  0.9828  0.0000
 
              Baa    -0.0021    -1.138    -0.406    -0.380  0.8796 -0.3174 -0.3543
    13 H(1)   Bbb    -0.0008    -0.422    -0.151    -0.141  0.4470  0.2966  0.8439
              Bcc     0.0029     1.560     0.557     0.520  0.1627  0.9007 -0.4028
 
              Baa    -0.0011    -0.570    -0.204    -0.190 -0.6450  0.7642 -0.0000
    14 H(1)   Bbb    -0.0008    -0.404    -0.144    -0.135 -0.0000  0.0000  1.0000
              Bcc     0.0018     0.974     0.348     0.325  0.7642  0.6450 -0.0000
 
              Baa    -0.0021    -1.138    -0.406    -0.380  0.8796 -0.3174  0.3543
    15 H(1)   Bbb    -0.0008    -0.422    -0.151    -0.141 -0.4470 -0.2966  0.8439
              Bcc     0.0029     1.560     0.557     0.520  0.1627  0.9007  0.4028
 
              Baa    -0.0062    -3.290    -1.174    -1.098  0.9739  0.2269  0.0000
    16 H(1)   Bbb     0.0027     1.461     0.521     0.487  0.0000 -0.0000  1.0000
              Bcc     0.0034     1.829     0.653     0.610 -0.2269  0.9739  0.0000
 
              Baa    -0.0060    -3.176    -1.133    -1.059  0.8507 -0.4884  0.1942
    17 H(1)   Bbb    -0.0010    -0.543    -0.194    -0.181 -0.0169  0.3438  0.9389
              Bcc     0.0070     3.719     1.327     1.241  0.5254  0.8020 -0.2843
 
              Baa    -0.0060    -3.176    -1.133    -1.059  0.8507 -0.4884 -0.1942
    18 H(1)   Bbb    -0.0010    -0.543    -0.194    -0.181  0.0169 -0.3438  0.9389
              Bcc     0.0070     3.719     1.327     1.241  0.5254  0.8020  0.2843
 
              Baa    -0.0030    -1.619    -0.578    -0.540  0.7398  0.6728  0.0000
    19 H(1)   Bbb    -0.0010    -0.537    -0.192    -0.179 -0.0000 -0.0000  1.0000
              Bcc     0.0040     2.156     0.769     0.719 -0.6728  0.7398  0.0000
 
              Baa    -0.0046    -2.454    -0.876    -0.819  0.0799  0.9314  0.3551
    20 H(1)   Bbb    -0.0005    -0.277    -0.099    -0.092  0.2527 -0.3635  0.8967
              Bcc     0.0051     2.731     0.974     0.911  0.9642  0.0181 -0.2644
 
              Baa    -0.0046    -2.454    -0.876    -0.819  0.0799  0.9314 -0.3551
    21 H(1)   Bbb    -0.0005    -0.277    -0.099    -0.092 -0.2527  0.3635  0.8967
              Bcc     0.0051     2.731     0.974     0.911  0.9642  0.0181  0.2644
 

 ---------------------------------------------------------------------------------

 ******************************Gaussian NBO Version 3.1******************************
             N A T U R A L   A T O M I C   O R B I T A L   A N D
          N A T U R A L   B O N D   O R B I T A L   A N A L Y S I S
 ******************************Gaussian NBO Version 3.1******************************
       /RESON  / : Allow strongly delocalized NBO set

 Analyzing the SCF density

 Job title: 82                                                              

 Storage needed:    126396 in NPA,    167531 in NBO ( 939521681 available)
 GSVD:  LWork=       26486 too small for GESVD, short by        3009 words or        3009 for optimal perf.


 NATURAL POPULATIONS:  Natural atomic orbital occupancies 
                                                          
   NAO  Atom  No  lang   Type(AO)    Occupancy
 --------------------------------------------
     1    O    1  S      Cor( 1S)     1.99970
     2    O    1  S      Val( 2S)     1.69948
     3    O    1  S      Ryd( 3S)     0.00171
     4    O    1  px     Val( 2p)     1.46302
     5    O    1  px     Ryd( 3p)     0.00123
     6    O    1  py     Val( 2p)     1.55778
     7    O    1  py     Ryd( 3p)     0.00149
     8    O    1  pz     Val( 2p)     1.54966
     9    O    1  pz     Ryd( 3p)     0.00087
    10    O    1  dxy    Ryd( 3d)     0.00054
    11    O    1  dxz    Ryd( 3d)     0.00166
    12    O    1  dyz    Ryd( 3d)     0.00152
    13    O    1  dx2y2  Ryd( 3d)     0.00043
    14    O    1  dz2    Ryd( 3d)     0.00172

    15    C    2  S      Cor( 1S)     1.99906
    16    C    2  S      Val( 2S)     0.74004
    17    C    2  S      Ryd( 3S)     0.01044
    18    C    2  px     Val( 2p)     0.76474
    19    C    2  px     Ryd( 3p)     0.00554
    20    C    2  py     Val( 2p)     0.71588
    21    C    2  py     Ryd( 3p)     0.00686
    22    C    2  pz     Val( 2p)     0.83723
    23    C    2  pz     Ryd( 3p)     0.01717
    24    C    2  dxy    Ryd( 3d)     0.00264
    25    C    2  dxz    Ryd( 3d)     0.00315
    26    C    2  dyz    Ryd( 3d)     0.00287
    27    C    2  dx2y2  Ryd( 3d)     0.00275
    28    C    2  dz2    Ryd( 3d)     0.00379

    29    O    3  S      Cor( 1S)     1.99960
    30    O    3  S      Val( 2S)     1.60591
    31    O    3  S      Ryd( 3S)     0.00176
    32    O    3  px     Val( 2p)     1.71619
    33    O    3  px     Ryd( 3p)     0.00202
    34    O    3  py     Val( 2p)     1.51457
    35    O    3  py     Ryd( 3p)     0.00083
    36    O    3  pz     Val( 2p)     1.67459
    37    O    3  pz     Ryd( 3p)     0.00176
    38    O    3  dxy    Ryd( 3d)     0.00093
    39    O    3  dxz    Ryd( 3d)     0.00091
    40    O    3  dyz    Ryd( 3d)     0.00093
    41    O    3  dx2y2  Ryd( 3d)     0.00088
    42    O    3  dz2    Ryd( 3d)     0.00125

    43    C    4  S      Cor( 1S)     1.99902
    44    C    4  S      Val( 2S)     0.91488
    45    C    4  S      Ryd( 3S)     0.00428
    46    C    4  px     Val( 2p)     1.19156
    47    C    4  px     Ryd( 3p)     0.00354
    48    C    4  py     Val( 2p)     0.84571
    49    C    4  py     Ryd( 3p)     0.00273
    50    C    4  pz     Val( 2p)     0.58148
    51    C    4  pz     Ryd( 3p)     0.00753
    52    C    4  dxy    Ryd( 3d)     0.00131
    53    C    4  dxz    Ryd( 3d)     0.00148
    54    C    4  dyz    Ryd( 3d)     0.00358
    55    C    4  dx2y2  Ryd( 3d)     0.00176
    56    C    4  dz2    Ryd( 3d)     0.00246

    57    C    5  S      Cor( 1S)     1.99918
    58    C    5  S      Val( 2S)     1.10862
    59    C    5  S      Ryd( 3S)     0.00124
    60    C    5  px     Val( 2p)     1.12952
    61    C    5  px     Ryd( 3p)     0.00202
    62    C    5  py     Val( 2p)     1.15749
    63    C    5  py     Ryd( 3p)     0.00311
    64    C    5  pz     Val( 2p)     1.25163
    65    C    5  pz     Ryd( 3p)     0.00280
    66    C    5  dxy    Ryd( 3d)     0.00082
    67    C    5  dxz    Ryd( 3d)     0.00012
    68    C    5  dyz    Ryd( 3d)     0.00050
    69    C    5  dx2y2  Ryd( 3d)     0.00022
    70    C    5  dz2    Ryd( 3d)     0.00063

    71    C    6  S      Cor( 1S)     1.99881
    72    C    6  S      Val( 2S)     0.95893
    73    C    6  S      Ryd( 3S)     0.00164
    74    C    6  px     Val( 2p)     1.12787
    75    C    6  px     Ryd( 3p)     0.00182
    76    C    6  py     Val( 2p)     1.16283
    77    C    6  py     Ryd( 3p)     0.00354
    78    C    6  pz     Val( 2p)     0.98889
    79    C    6  pz     Ryd( 3p)     0.00290
    80    C    6  dxy    Ryd( 3d)     0.00119
    81    C    6  dxz    Ryd( 3d)     0.00109
    82    C    6  dyz    Ryd( 3d)     0.00098
    83    C    6  dx2y2  Ryd( 3d)     0.00079
    84    C    6  dz2    Ryd( 3d)     0.00054

    85    C    7  S      Cor( 1S)     1.99922
    86    C    7  S      Val( 2S)     1.08607
    87    C    7  S      Ryd( 3S)     0.00156
    88    C    7  px     Val( 2p)     1.26433
    89    C    7  px     Ryd( 3p)     0.00533
    90    C    7  py     Val( 2p)     0.99659
    91    C    7  py     Ryd( 3p)     0.00313
    92    C    7  pz     Val( 2p)     1.26960
    93    C    7  pz     Ryd( 3p)     0.00353
    94    C    7  dxy    Ryd( 3d)     0.00033
    95    C    7  dxz    Ryd( 3d)     0.00053
    96    C    7  dyz    Ryd( 3d)     0.00018
    97    C    7  dx2y2  Ryd( 3d)     0.00069
    98    C    7  dz2    Ryd( 3d)     0.00062

    99    C    8  S      Cor( 1S)     1.99918
   100    C    8  S      Val( 2S)     1.09495
   101    C    8  S      Ryd( 3S)     0.00108
   102    C    8  px     Val( 2p)     1.02538
   103    C    8  px     Ryd( 3p)     0.00288
   104    C    8  py     Val( 2p)     1.21700
   105    C    8  py     Ryd( 3p)     0.00386
   106    C    8  pz     Val( 2p)     1.26477
   107    C    8  pz     Ryd( 3p)     0.00246
   108    C    8  dxy    Ryd( 3d)     0.00034
   109    C    8  dxz    Ryd( 3d)     0.00048
   110    C    8  dyz    Ryd( 3d)     0.00026
   111    C    8  dx2y2  Ryd( 3d)     0.00072
   112    C    8  dz2    Ryd( 3d)     0.00059

   113    C    9  S      Cor( 1S)     1.99906
   114    C    9  S      Val( 2S)     0.74004
   115    C    9  S      Ryd( 3S)     0.01044
   116    C    9  px     Val( 2p)     0.76474
   117    C    9  px     Ryd( 3p)     0.00554
   118    C    9  py     Val( 2p)     0.71588
   119    C    9  py     Ryd( 3p)     0.00686
   120    C    9  pz     Val( 2p)     0.83723
   121    C    9  pz     Ryd( 3p)     0.01717
   122    C    9  dxy    Ryd( 3d)     0.00264
   123    C    9  dxz    Ryd( 3d)     0.00315
   124    C    9  dyz    Ryd( 3d)     0.00287
   125    C    9  dx2y2  Ryd( 3d)     0.00275
   126    C    9  dz2    Ryd( 3d)     0.00379

   127    O   10  S      Cor( 1S)     1.99960
   128    O   10  S      Val( 2S)     1.60591
   129    O   10  S      Ryd( 3S)     0.00176
   130    O   10  px     Val( 2p)     1.71619
   131    O   10  px     Ryd( 3p)     0.00202
   132    O   10  py     Val( 2p)     1.51457
   133    O   10  py     Ryd( 3p)     0.00083
   134    O   10  pz     Val( 2p)     1.67459
   135    O   10  pz     Ryd( 3p)     0.00176
   136    O   10  dxy    Ryd( 3d)     0.00093
   137    O   10  dxz    Ryd( 3d)     0.00091
   138    O   10  dyz    Ryd( 3d)     0.00093
   139    O   10  dx2y2  Ryd( 3d)     0.00088
   140    O   10  dz2    Ryd( 3d)     0.00125

   141    O   11  S      Cor( 1S)     1.99970
   142    O   11  S      Val( 2S)     1.69948
   143    O   11  S      Ryd( 3S)     0.00171
   144    O   11  px     Val( 2p)     1.46302
   145    O   11  px     Ryd( 3p)     0.00123
   146    O   11  py     Val( 2p)     1.55778
   147    O   11  py     Ryd( 3p)     0.00149
   148    O   11  pz     Val( 2p)     1.54966
   149    O   11  pz     Ryd( 3p)     0.00087
   150    O   11  dxy    Ryd( 3d)     0.00054
   151    O   11  dxz    Ryd( 3d)     0.00166
   152    O   11  dyz    Ryd( 3d)     0.00152
   153    O   11  dx2y2  Ryd( 3d)     0.00043
   154    O   11  dz2    Ryd( 3d)     0.00172

   155    H   12  S      Val( 1S)     0.78143
   156    H   12  S      Ryd( 2S)     0.00356
   157    H   12  px     Ryd( 2p)     0.00066
   158    H   12  py     Ryd( 2p)     0.00032
   159    H   12  pz     Ryd( 2p)     0.00012

   160    H   13  S      Val( 1S)     0.73477
   161    H   13  S      Ryd( 2S)     0.00085
   162    H   13  px     Ryd( 2p)     0.00016
   163    H   13  py     Ryd( 2p)     0.00038
   164    H   13  pz     Ryd( 2p)     0.00054

   165    H   14  S      Val( 1S)     0.74698
   166    H   14  S      Ryd( 2S)     0.00199
   167    H   14  px     Ryd( 2p)     0.00064
   168    H   14  py     Ryd( 2p)     0.00024
   169    H   14  pz     Ryd( 2p)     0.00015

   170    H   15  S      Val( 1S)     0.73477
   171    H   15  S      Ryd( 2S)     0.00085
   172    H   15  px     Ryd( 2p)     0.00016
   173    H   15  py     Ryd( 2p)     0.00038
   174    H   15  pz     Ryd( 2p)     0.00054

   175    H   16  S      Val( 1S)     0.74632
   176    H   16  S      Ryd( 2S)     0.00116
   177    H   16  px     Ryd( 2p)     0.00057
   178    H   16  py     Ryd( 2p)     0.00032
   179    H   16  pz     Ryd( 2p)     0.00017

   180    H   17  S      Val( 1S)     0.73823
   181    H   17  S      Ryd( 2S)     0.00121
   182    H   17  px     Ryd( 2p)     0.00029
   183    H   17  py     Ryd( 2p)     0.00024
   184    H   17  pz     Ryd( 2p)     0.00053

   185    H   18  S      Val( 1S)     0.73823
   186    H   18  S      Ryd( 2S)     0.00121
   187    H   18  px     Ryd( 2p)     0.00029
   188    H   18  py     Ryd( 2p)     0.00024
   189    H   18  pz     Ryd( 2p)     0.00053

   190    H   19  S      Val( 1S)     0.76165
   191    H   19  S      Ryd( 2S)     0.00086
   192    H   19  px     Ryd( 2p)     0.00016
   193    H   19  py     Ryd( 2p)     0.00072
   194    H   19  pz     Ryd( 2p)     0.00017

   195    H   20  S      Val( 1S)     0.72317
   196    H   20  S      Ryd( 2S)     0.00106
   197    H   20  px     Ryd( 2p)     0.00033
   198    H   20  py     Ryd( 2p)     0.00020
   199    H   20  pz     Ryd( 2p)     0.00050

   200    H   21  S      Val( 1S)     0.72317
   201    H   21  S      Ryd( 2S)     0.00106
   202    H   21  px     Ryd( 2p)     0.00033
   203    H   21  py     Ryd( 2p)     0.00020
   204    H   21  pz     Ryd( 2p)     0.00050

 WARNING:  1 low occupancy (<1.9990e) core orbital  found on  C    6


 Summary of Natural Population Analysis:                  
                                                          
                                       Natural Population 
                Natural  -----------------------------------------------
    Atom  No    Charge         Core      Valence    Rydberg      Total
 -----------------------------------------------------------------------
      O    1   -0.28080      1.99970     6.26993    0.01117     8.28080
      C    2    0.88784      1.99906     3.05788    0.05521     5.11216
      O    3   -0.52215      1.99960     6.51126    0.01129     8.52215
      C    4    0.43868      1.99902     3.53362    0.02868     5.56132
      C    5   -0.65790      1.99918     4.64727    0.01145     6.65790
      C    6   -0.25183      1.99881     4.23852    0.01450     6.25183
      C    7   -0.63171      1.99922     4.61659    0.01590     6.63171
      C    8   -0.61395      1.99918     4.60209    0.01268     6.61395
      C    9    0.88784      1.99906     3.05788    0.05521     5.11216
      O   10   -0.52215      1.99960     6.51126    0.01129     8.52215
      O   11   -0.28080      1.99970     6.26993    0.01117     8.28080
      H   12    0.21391      0.00000     0.78143    0.00466     0.78609
      H   13    0.26331      0.00000     0.73477    0.00193     0.73669
      H   14    0.25000      0.00000     0.74698    0.00302     0.75000
      H   15    0.26331      0.00000     0.73477    0.00193     0.73669
      H   16    0.25147      0.00000     0.74632    0.00221     0.74853
      H   17    0.25951      0.00000     0.73823    0.00227     0.74049
      H   18    0.25951      0.00000     0.73823    0.00227     0.74049
      H   19    0.23644      0.00000     0.76165    0.00191     0.76356
      H   20    0.27474      0.00000     0.72317    0.00209     0.72526
      H   21    0.27474      0.00000     0.72317    0.00209     0.72526
 =======================================================================
   * Total *    1.00000     21.99214    60.74497    0.26290    83.00000

                                 Natural Population      
 --------------------------------------------------------
   Core                      21.99214 ( 99.9643% of  22)
   Valence                   60.74497 ( 99.5819% of  61)
   Natural Minimal Basis     82.73710 ( 99.6833% of  83)
   Natural Rydberg Basis      0.26290 (  0.3167% of  83)
 --------------------------------------------------------

    Atom  No          Natural Electron Configuration
 ----------------------------------------------------------------------------
      O    1      [core]2S( 1.70)2p( 4.57)3d( 0.01)
      C    2      [core]2S( 0.74)2p( 2.32)3S( 0.01)3p( 0.03)3d( 0.02)
      O    3      [core]2S( 1.61)2p( 4.91)
      C    4      [core]2S( 0.91)2p( 2.62)3p( 0.01)3d( 0.01)
      C    5      [core]2S( 1.11)2p( 3.54)3p( 0.01)
      C    6      [core]2S( 0.96)2p( 3.28)3p( 0.01)
      C    7      [core]2S( 1.09)2p( 3.53)3p( 0.01)
      C    8      [core]2S( 1.09)2p( 3.51)3p( 0.01)
      C    9      [core]2S( 0.74)2p( 2.32)3S( 0.01)3p( 0.03)3d( 0.02)
      O   10      [core]2S( 1.61)2p( 4.91)
      O   11      [core]2S( 1.70)2p( 4.57)3d( 0.01)
      H   12            1S( 0.78)
      H   13            1S( 0.73)
      H   14            1S( 0.75)
      H   15            1S( 0.73)
      H   16            1S( 0.75)
      H   17            1S( 0.74)
      H   18            1S( 0.74)
      H   19            1S( 0.76)
      H   20            1S( 0.72)
      H   21            1S( 0.72)


 ***************************************************
 *******         Alpha spin orbitals         *******
 ***************************************************


 NATURAL POPULATIONS:  Natural atomic orbital occupancies 
                                                          
   NAO  Atom  No  lang   Type(AO)    Occupancy      Energy
 ----------------------------------------------------------
     1    O    1  S      Cor( 1S)     0.99985     -19.15402
     2    O    1  S      Val( 2S)     0.85297      -1.14945
     3    O    1  S      Ryd( 3S)     0.00082       1.26768
     4    O    1  px     Val( 2p)     0.80869      -0.52818
     5    O    1  px     Ryd( 3p)     0.00067       0.89057
     6    O    1  py     Val( 2p)     0.86020      -0.54881
     7    O    1  py     Ryd( 3p)     0.00078       0.89186
     8    O    1  pz     Val( 2p)     0.82804      -0.57342
     9    O    1  pz     Ryd( 3p)     0.00046       0.83462
    10    O    1  dxy    Ryd( 3d)     0.00028       2.46083
    11    O    1  dxz    Ryd( 3d)     0.00087       2.57846
    12    O    1  dyz    Ryd( 3d)     0.00077       2.92073
    13    O    1  dx2y2  Ryd( 3d)     0.00023       2.47711
    14    O    1  dz2    Ryd( 3d)     0.00094       2.86257

    15    C    2  S      Cor( 1S)     0.99955     -10.45874
    16    C    2  S      Val( 2S)     0.37027      -0.37292
    17    C    2  S      Ryd( 3S)     0.00502       0.34130
    18    C    2  px     Val( 2p)     0.37337      -0.33569
    19    C    2  px     Ryd( 3p)     0.00284       0.37524
    20    C    2  py     Val( 2p)     0.35041      -0.26782
    21    C    2  py     Ryd( 3p)     0.00345       0.43188
    22    C    2  pz     Val( 2p)     0.41844      -0.26467
    23    C    2  pz     Ryd( 3p)     0.00837       0.38921
    24    C    2  dxy    Ryd( 3d)     0.00133       1.87309
    25    C    2  dxz    Ryd( 3d)     0.00176       1.83555
    26    C    2  dyz    Ryd( 3d)     0.00157       2.01908
    27    C    2  dx2y2  Ryd( 3d)     0.00147       1.75157
    28    C    2  dz2    Ryd( 3d)     0.00199       2.00966

    29    O    3  S      Cor( 1S)     0.99980     -19.20924
    30    O    3  S      Val( 2S)     0.80277      -1.09042
    31    O    3  S      Ryd( 3S)     0.00085       1.33588
    32    O    3  px     Val( 2p)     0.86699      -0.55809
    33    O    3  px     Ryd( 3p)     0.00101       1.00145
    34    O    3  py     Val( 2p)     0.76479      -0.56319
    35    O    3  py     Ryd( 3p)     0.00041       1.14664
    36    O    3  pz     Val( 2p)     0.83726      -0.56338
    37    O    3  pz     Ryd( 3p)     0.00092       1.10872
    38    O    3  dxy    Ryd( 3d)     0.00049       2.74140
    39    O    3  dxz    Ryd( 3d)     0.00046       2.51589
    40    O    3  dyz    Ryd( 3d)     0.00047       2.72627
    41    O    3  dx2y2  Ryd( 3d)     0.00045       2.58598
    42    O    3  dz2    Ryd( 3d)     0.00063       2.69360

    43    C    4  S      Cor( 1S)     0.99951     -10.40968
    44    C    4  S      Val( 2S)     0.45725      -0.42116
    45    C    4  S      Ryd( 3S)     0.00206       0.55488
    46    C    4  px     Val( 2p)     0.59580      -0.31956
    47    C    4  px     Ryd( 3p)     0.00177       0.55493
    48    C    4  py     Val( 2p)     0.42205      -0.29634
    49    C    4  py     Ryd( 3p)     0.00133       0.49231
    50    C    4  pz     Val( 2p)     0.29176      -0.25820
    51    C    4  pz     Ryd( 3p)     0.00379       0.34145
    52    C    4  dxy    Ryd( 3d)     0.00065       2.09769
    53    C    4  dxz    Ryd( 3d)     0.00075       1.78154
    54    C    4  dyz    Ryd( 3d)     0.00179       2.01507
    55    C    4  dx2y2  Ryd( 3d)     0.00088       1.90959
    56    C    4  dz2    Ryd( 3d)     0.00123       2.02650

    57    C    5  S      Cor( 1S)     0.99959     -10.23725
    58    C    5  S      Val( 2S)     0.55421      -0.41772
    59    C    5  S      Ryd( 3S)     0.00062       0.67390
    60    C    5  px     Val( 2p)     0.56478      -0.24820
    61    C    5  px     Ryd( 3p)     0.00101       0.37238
    62    C    5  py     Val( 2p)     0.57848      -0.25026
    63    C    5  py     Ryd( 3p)     0.00156       0.38841
    64    C    5  pz     Val( 2p)     0.62847      -0.25062
    65    C    5  pz     Ryd( 3p)     0.00141       0.44496
    66    C    5  dxy    Ryd( 3d)     0.00041       2.17131
    67    C    5  dxz    Ryd( 3d)     0.00006       1.88508
    68    C    5  dyz    Ryd( 3d)     0.00026       2.26883
    69    C    5  dx2y2  Ryd( 3d)     0.00011       2.00082
    70    C    5  dz2    Ryd( 3d)     0.00032       2.16945

    71    C    6  S      Cor( 1S)     0.99940     -10.34101
    72    C    6  S      Val( 2S)     0.47916      -0.45416
    73    C    6  S      Ryd( 3S)     0.00077       0.76742
    74    C    6  px     Val( 2p)     0.56253      -0.36336
    75    C    6  px     Ryd( 3p)     0.00087       0.53840
    76    C    6  py     Val( 2p)     0.58168      -0.36293
    77    C    6  py     Ryd( 3p)     0.00171       0.69115
    78    C    6  pz     Val( 2p)     0.54911      -0.37935
    79    C    6  pz     Ryd( 3p)     0.00153       0.52272
    80    C    6  dxy    Ryd( 3d)     0.00059       1.88223
    81    C    6  dxz    Ryd( 3d)     0.00067       1.93609
    82    C    6  dyz    Ryd( 3d)     0.00057       1.80735
    83    C    6  dx2y2  Ryd( 3d)     0.00039       1.99084
    84    C    6  dz2    Ryd( 3d)     0.00029       1.98690

    85    C    7  S      Cor( 1S)     0.99961     -10.24913
    86    C    7  S      Val( 2S)     0.54257      -0.41586
    87    C    7  S      Ryd( 3S)     0.00078       0.70869
    88    C    7  px     Val( 2p)     0.63196      -0.26782
    89    C    7  px     Ryd( 3p)     0.00260       0.49119
    90    C    7  py     Val( 2p)     0.49650      -0.25097
    91    C    7  py     Ryd( 3p)     0.00156       0.35295
    92    C    7  pz     Val( 2p)     0.63490      -0.26825
    93    C    7  pz     Ryd( 3p)     0.00214       0.48135
    94    C    7  dxy    Ryd( 3d)     0.00016       2.05988
    95    C    7  dxz    Ryd( 3d)     0.00026       2.18717
    96    C    7  dyz    Ryd( 3d)     0.00009       1.98654
    97    C    7  dx2y2  Ryd( 3d)     0.00034       2.09128
    98    C    7  dz2    Ryd( 3d)     0.00030       2.15989

    99    C    8  S      Cor( 1S)     0.99959     -10.27882
   100    C    8  S      Val( 2S)     0.54688      -0.44466
   101    C    8  S      Ryd( 3S)     0.00055       0.69892
   102    C    8  px     Val( 2p)     0.51060      -0.28022
   103    C    8  px     Ryd( 3p)     0.00145       0.35621
   104    C    8  py     Val( 2p)     0.60801      -0.28334
   105    C    8  py     Ryd( 3p)     0.00192       0.47000
   106    C    8  pz     Val( 2p)     0.63750      -0.29508
   107    C    8  pz     Ryd( 3p)     0.00150       0.45393
   108    C    8  dxy    Ryd( 3d)     0.00017       1.98202
   109    C    8  dxz    Ryd( 3d)     0.00027       2.14074
   110    C    8  dyz    Ryd( 3d)     0.00013       1.98094
   111    C    8  dx2y2  Ryd( 3d)     0.00036       2.15638
   112    C    8  dz2    Ryd( 3d)     0.00030       2.11527

   113    C    9  S      Cor( 1S)     0.99955     -10.45874
   114    C    9  S      Val( 2S)     0.37027      -0.37292
   115    C    9  S      Ryd( 3S)     0.00502       0.34130
   116    C    9  px     Val( 2p)     0.37337      -0.33569
   117    C    9  px     Ryd( 3p)     0.00284       0.37524
   118    C    9  py     Val( 2p)     0.35041      -0.26782
   119    C    9  py     Ryd( 3p)     0.00345       0.43188
   120    C    9  pz     Val( 2p)     0.41844      -0.26467
   121    C    9  pz     Ryd( 3p)     0.00837       0.38921
   122    C    9  dxy    Ryd( 3d)     0.00133       1.87309
   123    C    9  dxz    Ryd( 3d)     0.00176       1.83555
   124    C    9  dyz    Ryd( 3d)     0.00157       2.01908
   125    C    9  dx2y2  Ryd( 3d)     0.00147       1.75157
   126    C    9  dz2    Ryd( 3d)     0.00199       2.00966

   127    O   10  S      Cor( 1S)     0.99980     -19.20924
   128    O   10  S      Val( 2S)     0.80277      -1.09042
   129    O   10  S      Ryd( 3S)     0.00085       1.33588
   130    O   10  px     Val( 2p)     0.86699      -0.55809
   131    O   10  px     Ryd( 3p)     0.00101       1.00145
   132    O   10  py     Val( 2p)     0.76479      -0.56319
   133    O   10  py     Ryd( 3p)     0.00041       1.14664
   134    O   10  pz     Val( 2p)     0.83726      -0.56338
   135    O   10  pz     Ryd( 3p)     0.00092       1.10872
   136    O   10  dxy    Ryd( 3d)     0.00049       2.74140
   137    O   10  dxz    Ryd( 3d)     0.00046       2.51589
   138    O   10  dyz    Ryd( 3d)     0.00047       2.72627
   139    O   10  dx2y2  Ryd( 3d)     0.00045       2.58598
   140    O   10  dz2    Ryd( 3d)     0.00063       2.69360

   141    O   11  S      Cor( 1S)     0.99985     -19.15402
   142    O   11  S      Val( 2S)     0.85297      -1.14945
   143    O   11  S      Ryd( 3S)     0.00082       1.26768
   144    O   11  px     Val( 2p)     0.80869      -0.52818
   145    O   11  px     Ryd( 3p)     0.00067       0.89057
   146    O   11  py     Val( 2p)     0.86020      -0.54881
   147    O   11  py     Ryd( 3p)     0.00078       0.89186
   148    O   11  pz     Val( 2p)     0.82804      -0.57342
   149    O   11  pz     Ryd( 3p)     0.00046       0.83462
   150    O   11  dxy    Ryd( 3d)     0.00028       2.46083
   151    O   11  dxz    Ryd( 3d)     0.00087       2.57846
   152    O   11  dyz    Ryd( 3d)     0.00077       2.92073
   153    O   11  dx2y2  Ryd( 3d)     0.00023       2.47711
   154    O   11  dz2    Ryd( 3d)     0.00094       2.86257

   155    H   12  S      Val( 1S)     0.39034      -0.12994
   156    H   12  S      Ryd( 2S)     0.00176       0.21334
   157    H   12  px     Ryd( 2p)     0.00033       2.07418
   158    H   12  py     Ryd( 2p)     0.00016       1.87182
   159    H   12  pz     Ryd( 2p)     0.00006       1.59906

   160    H   13  S      Val( 1S)     0.36928      -0.07562
   161    H   13  S      Ryd( 2S)     0.00043       0.21370
   162    H   13  px     Ryd( 2p)     0.00008       1.58578
   163    H   13  py     Ryd( 2p)     0.00019       1.83319
   164    H   13  pz     Ryd( 2p)     0.00027       2.02262

   165    H   14  S      Val( 1S)     0.37340      -0.07660
   166    H   14  S      Ryd( 2S)     0.00099       0.21563
   167    H   14  px     Ryd( 2p)     0.00032       2.11245
   168    H   14  py     Ryd( 2p)     0.00012       1.75503
   169    H   14  pz     Ryd( 2p)     0.00007       1.63439

   170    H   15  S      Val( 1S)     0.36928      -0.07562
   171    H   15  S      Ryd( 2S)     0.00043       0.21370
   172    H   15  px     Ryd( 2p)     0.00008       1.58578
   173    H   15  py     Ryd( 2p)     0.00019       1.83319
   174    H   15  pz     Ryd( 2p)     0.00027       2.02262

   175    H   16  S      Val( 1S)     0.37319      -0.08503
   176    H   16  S      Ryd( 2S)     0.00057       0.21105
   177    H   16  px     Ryd( 2p)     0.00028       2.10035
   178    H   16  py     Ryd( 2p)     0.00016       1.69324
   179    H   16  pz     Ryd( 2p)     0.00009       1.65118

   180    H   17  S      Val( 1S)     0.36905      -0.08131
   181    H   17  S      Ryd( 2S)     0.00061       0.22261
   182    H   17  px     Ryd( 2p)     0.00014       1.77637
   183    H   17  py     Ryd( 2p)     0.00012       1.66065
   184    H   17  pz     Ryd( 2p)     0.00026       2.02909

   185    H   18  S      Val( 1S)     0.36905      -0.08131
   186    H   18  S      Ryd( 2S)     0.00061       0.22261
   187    H   18  px     Ryd( 2p)     0.00014       1.77637
   188    H   18  py     Ryd( 2p)     0.00012       1.66065
   189    H   18  pz     Ryd( 2p)     0.00026       2.02909

   190    H   19  S      Val( 1S)     0.38075      -0.11596
   191    H   19  S      Ryd( 2S)     0.00043       0.25029
   192    H   19  px     Ryd( 2p)     0.00008       1.57825
   193    H   19  py     Ryd( 2p)     0.00036       2.19374
   194    H   19  pz     Ryd( 2p)     0.00009       1.62070

   195    H   20  S      Val( 1S)     0.36685      -0.10044
   196    H   20  S      Ryd( 2S)     0.00060       0.20171
   197    H   20  px     Ryd( 2p)     0.00017       1.73363
   198    H   20  py     Ryd( 2p)     0.00010       1.67651
   199    H   20  pz     Ryd( 2p)     0.00025       1.99641

   200    H   21  S      Val( 1S)     0.36685      -0.10044
   201    H   21  S      Ryd( 2S)     0.00060       0.20171
   202    H   21  px     Ryd( 2p)     0.00017       1.73363
   203    H   21  py     Ryd( 2p)     0.00010       1.67651
   204    H   21  pz     Ryd( 2p)     0.00025       1.99641


 Summary of Natural Population Analysis:                  
                                                          
                                       Natural Population 
                Natural  -----------------------------------------------
    Atom  No    Charge         Core      Valence    Rydberg      Total
 -----------------------------------------------------------------------
      O    1   -0.35558      0.99985     3.34991    0.00582     4.35558
      C    2    0.46016      0.99955     1.51249    0.02780     2.53984
      O    3   -0.27730      0.99980     3.27181    0.00569     4.27730
      C    4    0.21939      0.99951     1.76686    0.01425     2.78061
      C    5   -0.33128      0.99959     2.32594    0.00575     3.33128
      C    6   -0.17928      0.99940     2.17249    0.00739     3.17928
      C    7   -0.31380      0.99961     2.30593    0.00825     3.31380
      C    8   -0.30922      0.99959     2.30300    0.00664     3.30922
      C    9    0.46016      0.99955     1.51249    0.02780     2.53984
      O   10   -0.27730      0.99980     3.27181    0.00569     4.27730
      O   11   -0.35558      0.99985     3.34991    0.00582     4.35558
      H   12    0.10736      0.00000     0.39034    0.00231     0.39264
      H   13    0.12975      0.00000     0.36928    0.00096     0.37025
      H   14    0.12509      0.00000     0.37340    0.00150     0.37491
      H   15    0.12975      0.00000     0.36928    0.00096     0.37025
      H   16    0.12571      0.00000     0.37319    0.00109     0.37429
      H   17    0.12981      0.00000     0.36905    0.00114     0.37019
      H   18    0.12981      0.00000     0.36905    0.00114     0.37019
      H   19    0.11829      0.00000     0.38075    0.00096     0.38171
      H   20    0.13203      0.00000     0.36685    0.00112     0.36797
      H   21    0.13203      0.00000     0.36685    0.00112     0.36797
 =======================================================================
   * Total *    0.00000     10.99610    30.87066    0.13323    42.00000

                                 Natural Population      
 --------------------------------------------------------
   Core                      10.99610 ( 99.9646% of  11)
   Valence                   30.87066 ( 99.5828% of  31)
   Natural Minimal Basis     41.86677 ( 99.6828% of  42)
   Natural Rydberg Basis      0.13323 (  0.3172% of  42)
 --------------------------------------------------------

    Atom  No          Natural Electron Configuration
 ----------------------------------------------------------------------------
      O    1      [core]2S( 0.85)2p( 2.50)
      C    2      [core]2S( 0.37)2p( 1.14)3S( 0.01)3p( 0.01)3d( 0.01)
      O    3      [core]2S( 0.80)2p( 2.47)
      C    4      [core]2S( 0.46)2p( 1.31)3p( 0.01)3d( 0.01)
      C    5      [core]2S( 0.55)2p( 1.77)
      C    6      [core]2S( 0.48)2p( 1.69)
      C    7      [core]2S( 0.54)2p( 1.76)3p( 0.01)
      C    8      [core]2S( 0.55)2p( 1.76)
      C    9      [core]2S( 0.37)2p( 1.14)3S( 0.01)3p( 0.01)3d( 0.01)
      O   10      [core]2S( 0.80)2p( 2.47)
      O   11      [core]2S( 0.85)2p( 2.50)
      H   12            1S( 0.39)
      H   13            1S( 0.37)
      H   14            1S( 0.37)
      H   15            1S( 0.37)
      H   16            1S( 0.37)
      H   17            1S( 0.37)
      H   18            1S( 0.37)
      H   19            1S( 0.38)
      H   20            1S( 0.37)
      H   21            1S( 0.37)


 NATURAL BOND ORBITAL ANALYSIS, alpha spin orbitals:

                       Occupancies       Lewis Structure    Low   High
           Occ.    -------------------  -----------------   occ   occ
  Cycle   Thresh.   Lewis   Non-Lewis     CR  BD  3C  LP    (L)   (NL)   Dev
 =============================================================================
   1(1)    0.90    40.98152   1.01848     11  24   0   7     3      3    0.04
   2(2)    0.90    40.98152   1.01848     11  24   0   7     3      3    0.04
   3(1)    0.80    41.34327   0.65673     11  23   0   8     0      2    0.04
 -----------------------------------------------------------------------------

 Structure accepted: No low occupancy Lewis orbitals

 --------------------------------------------------------
   Core                     10.99611 ( 99.965% of  11)
   Valence Lewis            30.34717 ( 97.894% of  31)
  ==================       ============================
   Total Lewis              41.34327 ( 98.436% of  42)
  -----------------------------------------------------
   Valence non-Lewis         0.56178 (  1.338% of  42)
   Rydberg non-Lewis         0.09494 (  0.226% of  42)
  ==================       ============================
   Total non-Lewis           0.65673 (  1.564% of  42)
 --------------------------------------------------------


       (Occupancy)   Bond orbital/ Coefficients/ Hybrids
 ---------------------------------------------------------------------------------
     1. (0.99739) BD ( 1) O   1 - C   2  
                ( 67.30%)   0.8204* O   1 s( 42.69%)p 1.34( 57.23%)d 0.00(  0.09%)
                                           -0.0000  0.6529 -0.0240 -0.0956 -0.0009
                                            0.4393 -0.0106 -0.6081  0.0154 -0.0007
                                            0.0048 -0.0232 -0.0076  0.0165
                ( 32.70%)   0.5718* C   2 s( 32.11%)p 2.11( 67.62%)d 0.01(  0.27%)
                                           -0.0002  0.5640 -0.0544 -0.0848  0.0150
                                           -0.3397 -0.0088  0.7419  0.0540  0.0035
                                           -0.0059 -0.0362 -0.0082  0.0359
     2. (0.99692) BD ( 2) O   1 - C   2  
                ( 72.33%)   0.8504* O   1 s(  0.59%)p99.99( 99.24%)d 0.27(  0.16%)
                                           -0.0000  0.0769 -0.0028  0.8281 -0.0029
                                           -0.4252  0.0005 -0.3548  0.0026  0.0169
                                           -0.0288  0.0085  0.0082  0.0193
                ( 27.67%)   0.5261* C   2 s(  0.46%)p99.99( 98.99%)d 1.20(  0.55%)
                                           -0.0000  0.0669 -0.0109  0.8228 -0.0112
                                           -0.5232  0.0102 -0.1972  0.0114 -0.0313
                                            0.0529 -0.0234 -0.0206 -0.0273
     3. (0.99601) BD ( 1) C   2 - O   3  
                ( 30.55%)   0.5528* C   2 s( 26.97%)p 2.70( 72.70%)d 0.01(  0.33%)
                                           -0.0002  0.5191 -0.0130  0.4237  0.0303
                                            0.7380  0.0211 -0.0118  0.0363  0.0404
                                           -0.0056 -0.0082 -0.0262 -0.0296
                ( 69.45%)   0.8333* O   3 s( 32.13%)p 2.11( 67.79%)d 0.00(  0.07%)
                                            0.0001  0.5668  0.0055 -0.4140  0.0024
                                           -0.7085 -0.0058  0.0668  0.0107  0.0220
                                            0.0043  0.0061 -0.0068 -0.0127
     4. (0.98587) BD ( 1) C   2 - C   6  
                ( 47.16%)   0.6867* C   2 s( 40.14%)p 1.49( 59.79%)d 0.00(  0.07%)
                                            0.0003  0.6326  0.0349 -0.3612  0.0087
                                           -0.2479 -0.0118 -0.6361  0.0329  0.0036
                                            0.0173  0.0095  0.0047  0.0168
                ( 52.84%)   0.7269* C   6 s( 23.53%)p 3.25( 76.40%)d 0.00(  0.08%)
                                           -0.0001  0.4851 -0.0017  0.4359  0.0037
                                            0.2727 -0.0092  0.7067  0.0096  0.0095
                                            0.0178  0.0144  0.0045  0.0109
     5. (0.99290) BD ( 1) O   3 - C   4  
                ( 70.69%)   0.8408* O   3 s( 32.75%)p 2.05( 67.19%)d 0.00(  0.07%)
                                            0.0001  0.5723 -0.0008 -0.0938  0.0044
                                            0.4481  0.0055 -0.6798  0.0065 -0.0020
                                            0.0121 -0.0116  0.0002  0.0194
                ( 29.31%)   0.5413* C   4 s( 20.37%)p 3.89( 79.26%)d 0.02(  0.37%)
                                           -0.0000  0.4512  0.0120  0.0573  0.0183
                                           -0.5401  0.0062  0.7037  0.0461 -0.0026
                                            0.0044 -0.0522 -0.0198  0.0227
     6. (0.99081) BD ( 1) C   4 - C   5  
                ( 53.10%)   0.7287* C   4 s( 32.95%)p 2.03( 67.02%)d 0.00(  0.04%)
                                           -0.0002  0.5735  0.0233  0.6120 -0.0141
                                            0.5432 -0.0183 -0.0000 -0.0000  0.0161
                                            0.0000 -0.0000  0.0063 -0.0096
                ( 46.90%)   0.6848* C   5 s( 27.89%)p 2.58( 72.06%)d 0.00(  0.06%)
                                            0.0006  0.5276  0.0224 -0.6266 -0.0188
                                           -0.5722 -0.0120  0.0000 -0.0000  0.0208
                                           -0.0000  0.0000  0.0006 -0.0118
     7. (0.99290) BD ( 1) C   4 - O  10  
                ( 29.31%)   0.5413* C   4 s( 20.37%)p 3.89( 79.26%)d 0.02(  0.37%)
                                           -0.0000  0.4512  0.0120  0.0573  0.0183
                                           -0.5401  0.0062 -0.7037 -0.0461 -0.0026
                                           -0.0044  0.0522 -0.0198  0.0227
                ( 70.69%)   0.8408* O  10 s( 32.75%)p 2.05( 67.19%)d 0.00(  0.07%)
                                            0.0001  0.5723 -0.0008 -0.0938  0.0044
                                            0.4481  0.0055  0.6798 -0.0065 -0.0020
                                           -0.0121  0.0116  0.0002  0.0194
     8. (0.98844) BD ( 1) C   4 - H  12  
                ( 61.59%)   0.7848* C   4 s( 26.45%)p 2.78( 73.50%)d 0.00(  0.06%)
                                            0.0002 -0.5133  0.0320  0.7846 -0.0146
                                           -0.3444 -0.0219 -0.0000 -0.0000  0.0111
                                            0.0000 -0.0000 -0.0170  0.0127
                ( 38.41%)   0.6198* H  12 s( 99.90%)p 0.00(  0.10%)
                                           -0.9995  0.0070 -0.0258  0.0179  0.0000
     9. (0.98770) BD ( 1) C   5 - H  13  
                ( 62.69%)   0.7918* C   5 s( 24.11%)p 3.15( 75.85%)d 0.00(  0.04%)
                                           -0.0001  0.4910 -0.0042 -0.0496  0.0168
                                            0.5059  0.0063 -0.7069  0.0098 -0.0031
                                            0.0063 -0.0136 -0.0036  0.0116
                ( 37.31%)   0.6108* H  13 s( 99.91%)p 0.00(  0.09%)
                                            0.9995 -0.0001 -0.0018 -0.0194  0.0237
    10. (0.99085) BD ( 1) C   5 - H  14  
                ( 62.48%)   0.7904* C   5 s( 23.93%)p 3.18( 76.03%)d 0.00(  0.04%)
                                            0.0000  0.4891 -0.0073  0.7750  0.0045
                                           -0.3990  0.0229  0.0000 -0.0000 -0.0160
                                           -0.0000  0.0000  0.0051 -0.0097
                ( 37.52%)   0.6126* H  14 s( 99.91%)p 0.00(  0.09%)
                                            0.9995 -0.0020 -0.0280  0.0107  0.0000
    11. (0.98770) BD ( 1) C   5 - H  15  
                ( 62.69%)   0.7918* C   5 s( 24.11%)p 3.15( 75.85%)d 0.00(  0.04%)
                                           -0.0001  0.4910 -0.0042 -0.0496  0.0168
                                            0.5059  0.0063  0.7069 -0.0098 -0.0031
                                           -0.0063  0.0136 -0.0036  0.0116
                ( 37.31%)   0.6108* H  15 s( 99.91%)p 0.00(  0.09%)
                                            0.9995 -0.0001 -0.0018 -0.0194 -0.0237
    12. (0.97969) BD ( 1) C   6 - C   7  
                ( 55.89%)   0.7476* C   6 s( 27.62%)p 2.62( 72.35%)d 0.00(  0.03%)
                                           -0.0002  0.5255  0.0093 -0.0533  0.0038
                                           -0.8489  0.0047 -0.0000 -0.0000 -0.0012
                                           -0.0000 -0.0000 -0.0145 -0.0069
                ( 44.11%)   0.6642* C   7 s( 27.57%)p 2.63( 72.37%)d 0.00(  0.05%)
                                            0.0007  0.5250  0.0099  0.0712 -0.0012
                                            0.8477  0.0123  0.0000  0.0000  0.0034
                                            0.0000  0.0000 -0.0203 -0.0110
    13. (0.96761) BD ( 1) C   6 - C   8  
                ( 55.45%)   0.7446* C   6 s( 25.31%)p 2.95( 74.66%)d 0.00(  0.03%)
                                           -0.0001  0.5031  0.0014 -0.7851 -0.0086
                                            0.3607 -0.0097 -0.0000 -0.0000 -0.0168
                                           -0.0000 -0.0000  0.0048 -0.0061
                ( 44.55%)   0.6675* C   8 s( 27.46%)p 2.64( 72.49%)d 0.00(  0.05%)
                                            0.0010  0.5240  0.0058  0.7901  0.0047
                                           -0.3172 -0.0049  0.0000  0.0000 -0.0130
                                            0.0000 -0.0000  0.0157 -0.0108
    14. (0.98587) BD ( 1) C   6 - C   9  
                ( 52.84%)   0.7269* C   6 s( 23.53%)p 3.25( 76.40%)d 0.00(  0.08%)
                                           -0.0001  0.4851 -0.0017  0.4359  0.0037
                                            0.2727 -0.0092 -0.7067 -0.0096  0.0095
                                           -0.0178 -0.0144  0.0045  0.0109
                ( 47.16%)   0.6867* C   9 s( 40.14%)p 1.49( 59.79%)d 0.00(  0.07%)
                                            0.0003  0.6326  0.0349 -0.3612  0.0087
                                           -0.2479 -0.0118  0.6361 -0.0329  0.0036
                                           -0.0173 -0.0095  0.0047  0.0168
    15. (0.99325) BD ( 1) C   7 - H  16  
                ( 62.54%)   0.7908* C   7 s( 23.68%)p 3.22( 76.28%)d 0.00(  0.04%)
                                           -0.0000  0.4866 -0.0031  0.7919 -0.0152
                                           -0.3673 -0.0240 -0.0000  0.0000 -0.0103
                                            0.0000  0.0000  0.0140 -0.0100
                ( 37.46%)   0.6121* H  16 s( 99.91%)p 0.00(  0.09%)
                                            0.9995 -0.0005 -0.0246  0.0182  0.0000
    16. (0.99111) BD ( 1) C   7 - H  17  
                ( 62.90%)   0.7931* C   7 s( 24.34%)p 3.11( 75.62%)d 0.00(  0.04%)
                                           -0.0001  0.4933 -0.0012 -0.4284  0.0051
                                           -0.2689 -0.0241 -0.7069  0.0100  0.0031
                                            0.0141  0.0048  0.0035  0.0118
                ( 37.10%)   0.6091* H  17 s( 99.91%)p 0.00(  0.09%)
                                            0.9995 -0.0008  0.0138  0.0140  0.0232
    17. (0.99111) BD ( 1) C   7 - H  18  
                ( 62.90%)   0.7931* C   7 s( 24.34%)p 3.11( 75.62%)d 0.00(  0.04%)
                                           -0.0001  0.4933 -0.0012 -0.4284  0.0051
                                           -0.2689 -0.0241  0.7069 -0.0100  0.0031
                                           -0.0141 -0.0048  0.0035  0.0118
                ( 37.10%)   0.6091* H  18 s( 99.91%)p 0.00(  0.09%)
                                            0.9995 -0.0008  0.0138  0.0140 -0.0232
    18. (0.99373) BD ( 1) C   8 - H  19  
                ( 61.84%)   0.7864* C   8 s( 24.28%)p 3.12( 75.68%)d 0.00(  0.04%)
                                            0.0000  0.4927 -0.0020  0.0226 -0.0307
                                            0.8691 -0.0022  0.0000  0.0000  0.0043
                                            0.0000  0.0000 -0.0172 -0.0103
                ( 38.16%)   0.6178* H  19 s( 99.91%)p 0.00(  0.09%)
                                            0.9996 -0.0002  0.0070 -0.0287  0.0000
    19. (0.99069) BD ( 1) C   8 - H  20  
                ( 63.11%)   0.7944* C   8 s( 24.08%)p 3.15( 75.88%)d 0.00(  0.04%)
                                           -0.0001  0.4907 -0.0002 -0.4324 -0.0186
                                           -0.2675  0.0130  0.7069 -0.0100  0.0047
                                           -0.0114 -0.0099  0.0008  0.0117
                ( 36.89%)   0.6073* H  20 s( 99.90%)p 0.00(  0.10%)
                                            0.9995  0.0003  0.0192  0.0083 -0.0228
    20. (0.99069) BD ( 1) C   8 - H  21  
                ( 63.11%)   0.7944* C   8 s( 24.08%)p 3.15( 75.88%)d 0.00(  0.04%)
                                           -0.0001  0.4907 -0.0002 -0.4324 -0.0186
                                           -0.2675  0.0130 -0.7069  0.0100  0.0047
                                            0.0114  0.0099  0.0008  0.0117
                ( 36.89%)   0.6073* H  21 s( 99.90%)p 0.00(  0.10%)
                                            0.9995  0.0003  0.0192  0.0083  0.0228
    21. (0.99601) BD ( 1) C   9 - O  10  
                ( 30.55%)   0.5528* C   9 s( 26.97%)p 2.70( 72.70%)d 0.01(  0.33%)
                                           -0.0002  0.5191 -0.0130  0.4237  0.0303
                                            0.7380  0.0211  0.0118 -0.0363  0.0404
                                            0.0056  0.0082 -0.0262 -0.0296
                ( 69.45%)   0.8333* O  10 s( 32.13%)p 2.11( 67.79%)d 0.00(  0.07%)
                                            0.0001  0.5668  0.0055 -0.4140  0.0024
                                           -0.7085 -0.0058 -0.0668 -0.0107  0.0220
                                           -0.0043 -0.0061 -0.0068 -0.0127
    22. (0.99739) BD ( 1) C   9 - O  11  
                ( 32.70%)   0.5718* C   9 s( 32.11%)p 2.11( 67.62%)d 0.01(  0.27%)
                                           -0.0002  0.5640 -0.0544 -0.0848  0.0150
                                           -0.3397 -0.0088 -0.7419 -0.0540  0.0035
                                            0.0059  0.0362 -0.0082  0.0359
                ( 67.30%)   0.8204* O  11 s( 42.69%)p 1.34( 57.23%)d 0.00(  0.09%)
                                           -0.0000  0.6529 -0.0240 -0.0956 -0.0009
                                            0.4393 -0.0106  0.6081 -0.0154 -0.0007
                                           -0.0048  0.0232 -0.0076  0.0165
    23. (0.99692) BD ( 2) C   9 - O  11  
                ( 27.67%)   0.5261* C   9 s(  0.46%)p99.99( 98.99%)d 1.20(  0.55%)
                                           -0.0000  0.0669 -0.0109  0.8228 -0.0112
                                           -0.5232  0.0102  0.1972 -0.0114 -0.0313
                                           -0.0529  0.0234 -0.0206 -0.0273
                ( 72.33%)   0.8504* O  11 s(  0.59%)p99.99( 99.24%)d 0.27(  0.16%)
                                           -0.0000  0.0769 -0.0028  0.8281 -0.0029
                                           -0.4252  0.0005  0.3548 -0.0026  0.0169
                                            0.0288 -0.0085  0.0082  0.0193
    24. (0.99985) CR ( 1) O   1           s(100.00%)p 0.00(  0.00%)
                                            1.0000 -0.0004 -0.0000  0.0000  0.0000
                                            0.0003 -0.0000 -0.0003  0.0000 -0.0000
                                           -0.0000 -0.0000 -0.0000  0.0000
    25. (0.99955) CR ( 1) C   2           s(100.00%)p 0.00(  0.00%)
                                            1.0000 -0.0000 -0.0000  0.0002  0.0000
                                            0.0001  0.0000  0.0004  0.0000  0.0000
                                           -0.0000 -0.0000 -0.0000 -0.0000
    26. (0.99980) CR ( 1) O   3           s(100.00%)
                                            1.0000 -0.0002 -0.0000  0.0000 -0.0000
                                           -0.0001 -0.0000 -0.0000 -0.0000 -0.0000
                                           -0.0000  0.0000  0.0000  0.0000
    27. (0.99950) CR ( 1) C   4           s(100.00%)p 0.00(  0.00%)
                                            1.0000  0.0003 -0.0000 -0.0000  0.0000
                                            0.0002  0.0000 -0.0000 -0.0000  0.0000
                                            0.0000 -0.0000  0.0000 -0.0000
    28. (0.99959) CR ( 1) C   5           s(100.00%)p 0.00(  0.00%)
                                            1.0000 -0.0002 -0.0000  0.0003  0.0000
                                            0.0004  0.0000  0.0000 -0.0000 -0.0000
                                           -0.0000  0.0000 -0.0000  0.0000
    29. (0.99940) CR ( 1) C   6           s(100.00%)
                                            1.0000  0.0002  0.0000 -0.0000 -0.0000
                                           -0.0000 -0.0000 -0.0000 -0.0000 -0.0000
                                           -0.0000 -0.0000 -0.0000 -0.0000
    30. (0.99961) CR ( 1) C   7           s(100.00%)p 0.00(  0.00%)
                                            1.0000 -0.0003 -0.0000 -0.0001  0.0000
                                           -0.0006 -0.0000  0.0000 -0.0000 -0.0000
                                           -0.0000 -0.0000  0.0000  0.0000
    31. (0.99959) CR ( 1) C   8           s(100.00%)p 0.00(  0.00%)
                                            1.0000 -0.0004 -0.0000 -0.0009 -0.0000
                                            0.0002  0.0000 -0.0000  0.0000  0.0000
                                            0.0000  0.0000 -0.0000  0.0000
    32. (0.99955) CR ( 1) C   9           s(100.00%)p 0.00(  0.00%)
                                            1.0000 -0.0000 -0.0000  0.0002  0.0000
                                            0.0001  0.0000 -0.0004 -0.0000  0.0000
                                            0.0000  0.0000 -0.0000 -0.0000
    33. (0.99980) CR ( 1) O  10           s(100.00%)
                                            1.0000 -0.0002 -0.0000  0.0000 -0.0000
                                           -0.0001 -0.0000  0.0000  0.0000 -0.0000
                                            0.0000 -0.0000  0.0000  0.0000
    34. (0.99985) CR ( 1) O  11           s(100.00%)p 0.00(  0.00%)
                                            1.0000 -0.0004 -0.0000  0.0000  0.0000
                                            0.0003 -0.0000  0.0003 -0.0000 -0.0000
                                            0.0000  0.0000 -0.0000  0.0000
    35. (0.98942) LP ( 1) O   1           s( 56.75%)p 0.76( 43.22%)d 0.00(  0.03%)
                                            0.0005  0.7532  0.0130  0.0088 -0.0011
                                           -0.3240  0.0002  0.5720 -0.0030  0.0027
                                            0.0019  0.0127  0.0031 -0.0093
    36. (0.93571) LP ( 2) O   1           s(  0.02%)p99.99( 99.88%)d 5.00(  0.10%)
                                            0.0001  0.0144  0.0004 -0.5510 -0.0046
                                           -0.7209 -0.0065 -0.4188 -0.0028 -0.0082
                                            0.0157  0.0133  0.0115  0.0202
    37. (0.97572) LP ( 1) O   3           s( 34.94%)p 1.86( 65.01%)d 0.00(  0.05%)
                                            0.0002  0.5911  0.0017  0.4351 -0.0013
                                            0.2769  0.0003  0.6197 -0.0013 -0.0065
                                           -0.0157 -0.0121 -0.0056 -0.0077
    38. (0.88197) LP ( 2) O   3           s(  0.16%)p99.99( 99.77%)d 0.50(  0.08%)
                                           -0.0001  0.0393 -0.0030  0.7935  0.0009
                                           -0.4686 -0.0016 -0.3852  0.0010 -0.0033
                                           -0.0068  0.0128 -0.0200  0.0122
    39. (0.97572) LP ( 1) O  10           s( 34.94%)p 1.86( 65.01%)d 0.00(  0.05%)
                                            0.0002  0.5911  0.0017  0.4351 -0.0013
                                            0.2769  0.0003 -0.6197  0.0013 -0.0065
                                            0.0157  0.0121 -0.0056 -0.0077
    40. (0.88197) LP ( 2) O  10           s(  0.16%)p99.99( 99.77%)d 0.50(  0.08%)
                                           -0.0001  0.0393 -0.0030  0.7935  0.0009
                                           -0.4686 -0.0016  0.3852 -0.0010 -0.0033
                                            0.0068 -0.0128 -0.0200  0.0122
    41. (0.98942) LP ( 1) O  11           s( 56.75%)p 0.76( 43.22%)d 0.00(  0.03%)
                                            0.0005  0.7532  0.0130  0.0088 -0.0011
                                           -0.3240  0.0002 -0.5720  0.0030  0.0027
                                           -0.0019 -0.0127  0.0031 -0.0093
    42. (0.93571) LP ( 2) O  11           s(  0.02%)p99.99( 99.88%)d 5.00(  0.10%)
                                            0.0001  0.0144  0.0004 -0.5510 -0.0046
                                           -0.7209 -0.0065  0.4188  0.0028 -0.0082
                                           -0.0157 -0.0133  0.0115  0.0202
    43. (0.00121) RY*( 1) O   1           s(  0.23%)p99.99( 98.14%)d 7.10(  1.63%)
                                            0.0000  0.0024  0.0479 -0.0023  0.5843
                                           -0.0026  0.6834 -0.0026  0.4158 -0.0253
                                            0.0655  0.0487  0.0388  0.0867
    44. (0.00039) RY*( 2) O   1           s(  8.58%)p10.33( 88.64%)d 0.32(  2.79%)
                                            0.0000  0.0017  0.2929  0.0074  0.7522
                                           -0.0006 -0.4917 -0.0078 -0.2805 -0.0956
                                            0.0728 -0.0458 -0.1044 -0.0204
    45. (0.00029) RY*( 3) O   1           s( 88.00%)p 0.10(  8.64%)d 0.04(  3.36%)
                                            0.0000  0.0049  0.9381 -0.0026 -0.2600
                                            0.0123  0.1270 -0.0163  0.0477 -0.0126
                                           -0.0658 -0.1283  0.0338  0.1071
    46. (0.00005) RY*( 4) O   1           s(  0.04%)p99.99( 98.68%)d32.95(  1.28%)
    47. (0.00000) RY*( 5) O   1           s(  0.16%)p 8.02(  1.25%)d99.99( 98.59%)
    48. (0.00000) RY*( 6) O   1           s(  0.15%)p10.01(  1.48%)d99.99( 98.37%)
    49. (0.00001) RY*( 7) O   1           s(  1.82%)p 0.48(  0.87%)d53.45( 97.31%)
    50. (0.00000) RY*( 8) O   1           s(  0.00%)p 1.00(  1.41%)d70.02( 98.59%)
    51. (0.00001) RY*( 9) O   1           s(  0.97%)p 1.36(  1.33%)d99.99( 97.70%)
    52. (0.00865) RY*( 1) C   2           s( 22.52%)p 3.43( 77.25%)d 0.01(  0.23%)
                                            0.0000  0.0660  0.4699  0.0078 -0.0439
                                           -0.0151  0.3750  0.0428 -0.7923  0.0210
                                           -0.0191  0.0037 -0.0133 -0.0364
    53. (0.00453) RY*( 2) C   2           s(  0.82%)p57.17( 47.10%)d63.22( 52.08%)
                                            0.0000  0.0357  0.0834  0.0383 -0.4384
                                            0.0383 -0.4899  0.0228 -0.1878 -0.1429
                                            0.2986  0.3653  0.3416  0.4013
    54. (0.00289) RY*( 3) C   2           s(  5.89%)p 0.86(  5.04%)d15.11( 89.06%)
                                            0.0000 -0.0080  0.2426  0.0580  0.1446
                                           -0.0385 -0.1314 -0.0080  0.0857  0.5241
                                           -0.6065  0.0393  0.4534  0.2027
    55. (0.00224) RY*( 4) C   2           s(  7.52%)p 9.47( 71.23%)d 2.83( 21.26%)
                                            0.0000  0.0035  0.2742 -0.0179 -0.7636
                                            0.0003  0.1791  0.0200  0.3104  0.1735
                                            0.0062 -0.1812  0.0850 -0.3773
    56. (0.00207) RY*( 5) C   2           s( 34.81%)p 0.89( 30.82%)d 0.99( 34.37%)
                                            0.0000 -0.0054  0.5900  0.0006  0.2335
                                           -0.0149 -0.4832  0.0460  0.1337  0.0581
                                            0.0805  0.2600 -0.3842 -0.3444
    57. (0.00187) RY*( 6) C   2           s( 20.40%)p 2.35( 47.85%)d 1.56( 31.75%)
                                            0.0000 -0.0254  0.4509  0.0076  0.2393
                                            0.0144  0.4713  0.0259  0.4452 -0.2351
                                            0.2898  0.1421  0.2404  0.3167
    58. (0.00061) RY*( 7) C   2           s(  8.04%)p 0.90(  7.20%)d10.54( 84.76%)
                                           -0.0000 -0.0059  0.2835  0.0123 -0.0880
                                            0.0316 -0.2487 -0.0153  0.0320 -0.3990
                                           -0.2598 -0.6629 -0.1984  0.3769
    59. (0.00006) RY*( 8) C   2           s(  0.16%)p87.86( 14.39%)d99.99( 85.44%)
    60. (0.00002) RY*( 9) C   2           s(  0.16%)p 0.08(  0.01%)d99.99( 99.83%)
    61. (0.00148) RY*( 1) O   3           s( 23.60%)p 3.00( 70.71%)d 0.24(  5.70%)
                                            0.0000 -0.0105  0.4857  0.0035  0.6718
                                            0.0028  0.2529  0.0006  0.4379  0.0971
                                           -0.1473 -0.1320 -0.0779 -0.0481
    62. (0.00074) RY*( 2) O   3           s( 48.17%)p 1.07( 51.60%)d 0.00(  0.23%)
                                           -0.0000  0.0043  0.6940 -0.0013 -0.0254
                                           -0.0022 -0.0164 -0.0051 -0.7177  0.0054
                                           -0.0185  0.0174  0.0074  0.0395
    63. (0.00068) RY*( 3) O   3           s( 17.38%)p 4.45( 77.28%)d 0.31(  5.34%)
                                            0.0000 -0.0026  0.4169  0.0016 -0.6831
                                           -0.0050  0.3691 -0.0003  0.4123 -0.1894
                                            0.0837 -0.1013  0.0095 -0.0118
    64. (0.00026) RY*( 4) O   3           s(  6.84%)p10.93( 74.73%)d 2.70( 18.43%)
                                            0.0000 -0.0026  0.2615 -0.0020 -0.0221
                                           -0.0022 -0.8161  0.0052  0.2843 -0.2444
                                            0.0376 -0.1357  0.0442  0.3206
    65. (0.00007) RY*( 5) O   3           s(  0.04%)p76.37(  3.03%)d99.99( 96.94%)
    66. (0.00004) RY*( 6) O   3           s(  0.92%)p18.55( 17.11%)d88.87( 81.97%)
    67. (0.00002) RY*( 7) O   3           s(  2.34%)p 1.61(  3.77%)d40.18( 93.90%)
    68. (0.00001) RY*( 8) O   3           s(  0.43%)p 3.78(  1.62%)d99.99( 97.95%)
    69. (0.00001) RY*( 9) O   3           s(  0.31%)p 1.29(  0.40%)d99.99( 99.29%)
    70. (0.00343) RY*( 1) C   4           s(  0.00%)p 1.00( 89.03%)d 0.12( 10.97%)
                                            0.0000  0.0000 -0.0000  0.0000 -0.0000
                                           -0.0000 -0.0000 -0.0860  0.9396 -0.0000
                                           -0.0207 -0.3306  0.0000 -0.0000
    71. (0.00212) RY*( 2) C   4           s( 44.12%)p 0.90( 39.66%)d 0.37( 16.22%)
                                            0.0000  0.0039  0.6642 -0.0550 -0.3978
                                           -0.0068 -0.4850 -0.0000 -0.0000  0.3160
                                           -0.0000  0.0000 -0.2051 -0.1426
    72. (0.00128) RY*( 3) C   4           s( 22.79%)p 1.75( 39.95%)d 1.63( 37.26%)
                                           -0.0000 -0.0189  0.4770 -0.0116  0.5878
                                            0.0336  0.2297 -0.0000 -0.0000  0.3467
                                           -0.0000  0.0000  0.0497  0.5000
    73. (0.00108) RY*( 4) C   4           s(  1.06%)p36.91( 39.26%)d56.11( 59.68%)
                                            0.0000 -0.0048  0.1030  0.0079  0.6204
                                           -0.0052 -0.0872  0.0000  0.0000 -0.0288
                                           -0.0000  0.0000 -0.1894 -0.7484
    74. (0.00080) RY*( 5) C   4           s(  0.00%)p 1.00(  2.86%)d33.92( 97.14%)
                                           -0.0000  0.0000  0.0000  0.0000  0.0000
                                           -0.0000  0.0000  0.0145  0.1686 -0.0000
                                            0.8918  0.4197 -0.0000  0.0000
    75. (0.00052) RY*( 6) C   4           s(  0.04%)p99.99( 44.00%)d99.99( 55.96%)
                                           -0.0000 -0.0042  0.0196  0.0020 -0.2192
                                            0.0199  0.6258 -0.0000 -0.0000  0.1368
                                           -0.0000  0.0000 -0.7319 -0.0720
    76. (0.00047) RY*( 7) C   4           s(  0.00%)p 1.00(  8.66%)d10.55( 91.34%)
                                           -0.0000  0.0000  0.0000  0.0000  0.0000
                                           -0.0000  0.0000  0.0463  0.2906 -0.0000
                                           -0.4520  0.8421 -0.0000  0.0000
    77. (0.00021) RY*( 8) C   4           s(  0.01%)p99.99( 21.34%)d99.99( 78.65%)
                                           -0.0000 -0.0065  0.0083 -0.0066  0.2088
                                            0.0358 -0.4104 -0.0000  0.0000 -0.5727
                                           -0.0000 -0.0000 -0.5571  0.3849
    78. (0.00007) RY*( 9) C   4           s( 31.84%)p 0.51( 16.21%)d 1.63( 51.95%)
    79. (0.00155) RY*( 1) C   5           s(  8.96%)p 9.67( 86.64%)d 0.49(  4.40%)
                                            0.0000  0.0049  0.2993  0.0233  0.3633
                                           -0.0040 -0.8566 -0.0000  0.0000  0.0155
                                            0.0000 -0.0000 -0.2014  0.0568
    80. (0.00132) RY*( 2) C   5           s(  0.00%)p 1.00( 98.58%)d 0.01(  1.42%)
                                           -0.0000  0.0000 -0.0000 -0.0000  0.0000
                                            0.0000  0.0000  0.0150  0.9927 -0.0000
                                           -0.0657 -0.0997 -0.0000  0.0000
    81. (0.00044) RY*( 3) C   5           s( 39.60%)p 1.50( 59.24%)d 0.03(  1.15%)
                                            0.0000  0.0053  0.6293  0.0229 -0.7610
                                            0.0276 -0.1099  0.0000 -0.0000 -0.0899
                                           -0.0000  0.0000  0.0378  0.0450
    82. (0.00015) RY*( 4) C   5           s( 39.01%)p 1.14( 44.35%)d 0.43( 16.64%)
                                           -0.0000 -0.0118  0.6245 -0.0137  0.5092
                                           -0.0139  0.4288 -0.0000  0.0000 -0.3288
                                            0.0000 -0.0000  0.0619  0.2333
    83. (0.00002) RY*( 5) C   5           s(  0.00%)p 1.00(  1.21%)d81.33( 98.79%)
    84. (0.00003) RY*( 6) C   5           s(  3.32%)p 0.88(  2.92%)d28.28( 93.76%)
    85. (0.00001) RY*( 7) C   5           s(  6.11%)p 0.66(  4.05%)d14.70( 89.84%)
    86. (0.00000) RY*( 8) C   5           s(  0.00%)p 1.00(  0.25%)d99.99( 99.75%)
    87. (0.00000) RY*( 9) C   5           s(  2.96%)p 1.00(  2.95%)d31.74( 94.08%)
    88. (0.00164) RY*( 1) C   6           s(  7.25%)p12.67( 91.91%)d 0.12(  0.84%)
                                           -0.0000 -0.0119  0.2691  0.0009 -0.1636
                                           -0.0119 -0.9446  0.0000  0.0000 -0.0110
                                            0.0000  0.0000  0.0540  0.0729
    89. (0.00141) RY*( 2) C   6           s(  0.00%)p 1.00( 99.85%)d 0.00(  0.15%)
                                           -0.0000  0.0000 -0.0000  0.0000  0.0000
                                            0.0000 -0.0000 -0.0147  0.9991  0.0000
                                            0.0335  0.0191  0.0000  0.0000
    90. (0.00086) RY*( 3) C   6           s( 19.86%)p 3.87( 76.90%)d 0.16(  3.24%)
                                           -0.0000 -0.0029  0.4457 -0.0026  0.8763
                                            0.0083 -0.0309  0.0000  0.0000 -0.1567
                                            0.0000  0.0000 -0.0220 -0.0857
    91. (0.00060) RY*( 4) C   6           s( 68.76%)p 0.41( 28.24%)d 0.04(  3.00%)
                                           -0.0000  0.0005  0.8292  0.0092 -0.4319
                                            0.0104  0.3093 -0.0000 -0.0000 -0.1255
                                           -0.0000 -0.0000 -0.1114  0.0431
    92. (0.00041) RY*( 5) C   6           s(  3.85%)p 0.32(  1.23%)d24.64( 94.91%)
                                           -0.0000 -0.0005  0.1963 -0.0216  0.0836
                                           -0.0060  0.0697  0.0000  0.0000  0.8554
                                            0.0000  0.0000  0.4324  0.1748
    93. (0.00040) RY*( 6) C   6           s(  0.00%)p 1.00(  0.25%)d99.99( 99.75%)
                                           -0.0000  0.0000 -0.0000  0.0000  0.0000
                                            0.0000 -0.0000 -0.0317 -0.0381  0.0000
                                            0.7376  0.6734  0.0000  0.0000
    94. (0.00034) RY*( 7) C   6           s(  0.00%)p 0.00(  0.01%)d 1.00( 99.99%)
                                            0.0000 -0.0000  0.0000 -0.0000 -0.0000
                                           -0.0000  0.0000  0.0018  0.0085 -0.0000
                                           -0.6739  0.7388 -0.0000 -0.0000
    95. (0.00020) RY*( 8) C   6           s(  0.01%)p 1.00(  0.86%)d99.99( 99.13%)
                                            0.0000  0.0022  0.0095  0.0116 -0.0727
                                           -0.0123  0.0554 -0.0000 -0.0000 -0.4065
                                           -0.0000 -0.0000  0.8865 -0.2004
    96. (0.00009) RY*( 9) C   6           s(  0.27%)p 3.55(  0.95%)d99.99( 98.78%)
    97. (0.00256) RY*( 1) C   7           s(  0.50%)p99.99( 96.30%)d 6.48(  3.21%)
                                            0.0000  0.0027  0.0703  0.0188  0.9811
                                           -0.0025 -0.0033  0.0000 -0.0000  0.1743
                                           -0.0000 -0.0000  0.0104  0.0396
    98. (0.00209) RY*( 2) C   7           s(  0.00%)p 1.00( 97.77%)d 0.02(  2.23%)
                                            0.0000 -0.0000 -0.0000  0.0000 -0.0000
                                            0.0000 -0.0000  0.0159  0.9887 -0.0000
                                            0.0455  0.1421  0.0000 -0.0000
    99. (0.00110) RY*( 3) C   7           s( 63.16%)p 0.58( 36.35%)d 0.01(  0.48%)
                                            0.0000  0.0153  0.7946 -0.0028 -0.0469
                                           -0.0261  0.6005 -0.0000  0.0000 -0.0463
                                            0.0000  0.0000  0.0511 -0.0091
   100. (0.00012) RY*( 4) C   7           s( 33.60%)p 1.82( 61.30%)d 0.15(  5.10%)
                                           -0.0000 -0.0244  0.5791  0.0030 -0.0546
                                            0.0253 -0.7806 -0.0000 -0.0000  0.0172
                                            0.0000 -0.0000  0.1791  0.1366
   101. (0.00003) RY*( 5) C   7           s(  0.00%)p 1.00(  2.03%)d48.35( 97.97%)
   102. (0.00000) RY*( 6) C   7           s(  0.00%)p 1.00(  0.24%)d99.99( 99.76%)
   103. (0.00001) RY*( 7) C   7           s(  0.02%)p99.99(  3.28%)d99.99( 96.70%)
   104. (0.00001) RY*( 8) C   7           s(  2.23%)p 0.61(  1.37%)d43.22( 96.40%)
   105. (0.00001) RY*( 9) C   7           s(  0.57%)p 2.55(  1.45%)d99.99( 97.98%)
   106. (0.00202) RY*( 1) C   8           s(  0.10%)p99.99( 94.71%)d49.60(  5.18%)
                                            0.0000 -0.0016  0.0323 -0.0091 -0.3240
                                           -0.0161 -0.9175 -0.0000  0.0000 -0.1334
                                            0.0000  0.0000 -0.1732 -0.0635
   107. (0.00151) RY*( 2) C   8           s(  0.00%)p 1.00( 93.20%)d 0.07(  6.80%)
                                           -0.0000 -0.0000 -0.0000  0.0000 -0.0000
                                            0.0000  0.0000  0.0174  0.9652 -0.0000
                                            0.2592 -0.0288 -0.0000 -0.0000
   108. (0.00070) RY*( 3) C   8           s( 72.25%)p 0.38( 27.33%)d 0.01(  0.42%)
                                            0.0000  0.0154  0.8498 -0.0145  0.5031
                                            0.0099 -0.1412 -0.0000  0.0000  0.0245
                                            0.0000  0.0000 -0.0586  0.0123
   109. (0.00012) RY*( 4) C   8           s( 25.91%)p 2.76( 71.56%)d 0.10(  2.53%)
                                           -0.0000 -0.0281  0.5082  0.0212 -0.7918
                                           -0.0122  0.2968 -0.0000 -0.0000  0.0990
                                           -0.0000 -0.0000 -0.0994  0.0748
   110. (0.00001) RY*( 5) C   8           s(  0.59%)p 5.19(  3.05%)d99.99( 96.36%)
   111. (0.00002) RY*( 6) C   8           s(  0.00%)p 1.00(  6.10%)d15.39( 93.90%)
   112. (0.00000) RY*( 7) C   8           s(  0.00%)p 1.00(  0.74%)d99.99( 99.26%)
   113. (0.00001) RY*( 8) C   8           s(  1.18%)p 2.67(  3.16%)d80.86( 95.65%)
   114. (0.00000) RY*( 9) C   8           s(  0.07%)p 2.98(  0.20%)d99.99( 99.73%)
   115. (0.00865) RY*( 1) C   9           s( 22.52%)p 3.43( 77.25%)d 0.01(  0.23%)
                                            0.0000  0.0660  0.4699  0.0078 -0.0439
                                           -0.0151  0.3750 -0.0428  0.7923  0.0210
                                            0.0191 -0.0037 -0.0133 -0.0364
   116. (0.00453) RY*( 2) C   9           s(  0.82%)p57.17( 47.10%)d63.22( 52.08%)
                                            0.0000  0.0357  0.0834  0.0383 -0.4384
                                            0.0383 -0.4899 -0.0228  0.1878 -0.1429
                                           -0.2986 -0.3653  0.3416  0.4013
   117. (0.00289) RY*( 3) C   9           s(  5.89%)p 0.86(  5.04%)d15.11( 89.06%)
                                            0.0000 -0.0080  0.2426  0.0580  0.1446
                                           -0.0385 -0.1314  0.0080 -0.0857  0.5241
                                            0.6065 -0.0393  0.4534  0.2027
   118. (0.00224) RY*( 4) C   9           s(  7.52%)p 9.47( 71.23%)d 2.83( 21.26%)
                                            0.0000  0.0035  0.2742 -0.0179 -0.7636
                                            0.0003  0.1791 -0.0200 -0.3104  0.1735
                                           -0.0062  0.1812  0.0850 -0.3773
   119. (0.00207) RY*( 5) C   9           s( 34.81%)p 0.89( 30.82%)d 0.99( 34.37%)
                                            0.0000 -0.0054  0.5900  0.0006  0.2335
                                           -0.0149 -0.4832 -0.0460 -0.1337  0.0581
                                           -0.0805 -0.2600 -0.3842 -0.3444
   120. (0.00187) RY*( 6) C   9           s( 20.40%)p 2.35( 47.85%)d 1.56( 31.75%)
                                            0.0000 -0.0254  0.4509  0.0076  0.2393
                                            0.0144  0.4713 -0.0259 -0.4452 -0.2351
                                           -0.2898 -0.1421  0.2404  0.3167
   121. (0.00061) RY*( 7) C   9           s(  8.04%)p 0.90(  7.20%)d10.54( 84.76%)
                                            0.0000 -0.0059  0.2835  0.0123 -0.0880
                                            0.0316 -0.2487  0.0153 -0.0320 -0.3990
                                            0.2598  0.6629 -0.1984  0.3769
   122. (0.00006) RY*( 8) C   9           s(  0.16%)p87.86( 14.39%)d99.99( 85.44%)
   123. (0.00002) RY*( 9) C   9           s(  0.16%)p 0.08(  0.01%)d99.99( 99.83%)
   124. (0.00148) RY*( 1) O  10           s( 23.60%)p 3.00( 70.71%)d 0.24(  5.70%)
                                            0.0000 -0.0105  0.4857  0.0035  0.6718
                                            0.0028  0.2529 -0.0006 -0.4379  0.0971
                                            0.1473  0.1320 -0.0779 -0.0481
   125. (0.00074) RY*( 2) O  10           s( 48.17%)p 1.07( 51.60%)d 0.00(  0.23%)
                                           -0.0000  0.0043  0.6940 -0.0013 -0.0254
                                           -0.0022 -0.0164  0.0051  0.7177  0.0054
                                            0.0185 -0.0174  0.0074  0.0395
   126. (0.00068) RY*( 3) O  10           s( 17.38%)p 4.45( 77.28%)d 0.31(  5.34%)
                                            0.0000 -0.0026  0.4169  0.0016 -0.6831
                                           -0.0050  0.3691  0.0003 -0.4123 -0.1894
                                           -0.0837  0.1013  0.0095 -0.0118
   127. (0.00026) RY*( 4) O  10           s(  6.84%)p10.93( 74.73%)d 2.70( 18.43%)
                                            0.0000 -0.0026  0.2615 -0.0020 -0.0221
                                           -0.0022 -0.8161 -0.0052 -0.2843 -0.2444
                                           -0.0376  0.1357  0.0442  0.3206
   128. (0.00007) RY*( 5) O  10           s(  0.04%)p76.37(  3.03%)d99.99( 96.94%)
   129. (0.00004) RY*( 6) O  10           s(  0.92%)p18.55( 17.11%)d88.87( 81.97%)
   130. (0.00002) RY*( 7) O  10           s(  2.34%)p 1.61(  3.77%)d40.18( 93.90%)
   131. (0.00001) RY*( 8) O  10           s(  0.43%)p 3.78(  1.62%)d99.99( 97.95%)
   132. (0.00001) RY*( 9) O  10           s(  0.31%)p 1.29(  0.40%)d99.99( 99.29%)
   133. (0.00121) RY*( 1) O  11           s(  0.23%)p99.99( 98.14%)d 7.10(  1.63%)
                                            0.0000  0.0024  0.0479 -0.0023  0.5843
                                           -0.0026  0.6834  0.0026 -0.4158 -0.0253
                                           -0.0655 -0.0487  0.0388  0.0867
   134. (0.00039) RY*( 2) O  11           s(  8.58%)p10.33( 88.64%)d 0.32(  2.79%)
                                            0.0000  0.0017  0.2929  0.0074  0.7522
                                           -0.0006 -0.4917  0.0078  0.2805 -0.0956
                                           -0.0728  0.0458 -0.1044 -0.0204
   135. (0.00029) RY*( 3) O  11           s( 88.00%)p 0.10(  8.64%)d 0.04(  3.36%)
                                            0.0000  0.0049  0.9381 -0.0026 -0.2600
                                            0.0123  0.1270  0.0163 -0.0477 -0.0126
                                            0.0658  0.1283  0.0338  0.1071
   136. (0.00005) RY*( 4) O  11           s(  0.04%)p99.99( 98.68%)d32.95(  1.28%)
   137. (0.00000) RY*( 5) O  11           s(  0.16%)p 8.02(  1.25%)d99.99( 98.59%)
   138. (0.00000) RY*( 6) O  11           s(  0.15%)p10.01(  1.48%)d99.99( 98.37%)
   139. (0.00001) RY*( 7) O  11           s(  1.82%)p 0.48(  0.87%)d53.45( 97.31%)
   140. (0.00000) RY*( 8) O  11           s(  0.00%)p 1.00(  1.41%)d70.02( 98.59%)
   141. (0.00001) RY*( 9) O  11           s(  0.97%)p 1.36(  1.33%)d99.99( 97.70%)
   142. (0.00179) RY*( 1) H  12           s( 99.38%)p 0.01(  0.62%)
                                            0.0065  0.9969 -0.0334 -0.0711  0.0000
   143. (0.00006) RY*( 2) H  12           s(  0.36%)p99.99( 99.64%)
   144. (0.00006) RY*( 3) H  12           s(  0.00%)p 1.00(100.00%)
   145. (0.00002) RY*( 4) H  12           s(  0.36%)p99.99( 99.64%)
   146. (0.00044) RY*( 1) H  13           s( 95.70%)p 0.04(  4.30%)
                                            0.0060  0.9783  0.0421  0.1744 -0.1038
   147. (0.00008) RY*( 2) H  13           s(  0.01%)p 1.00( 99.99%)
   148. (0.00008) RY*( 3) H  13           s(  0.10%)p99.99( 99.90%)
   149. (0.00001) RY*( 4) H  13           s(  4.28%)p22.35( 95.72%)
   150. (0.00100) RY*( 1) H  14           s( 98.51%)p 0.02(  1.49%)
                                            0.0049  0.9925  0.1176  0.0325  0.0000
   151. (0.00007) RY*( 2) H  14           s(  0.19%)p99.99( 99.81%)
   152. (0.00007) RY*( 3) H  14           s(  0.00%)p 1.00(100.00%)
   153. (0.00001) RY*( 4) H  14           s(  1.39%)p71.01( 98.61%)
   154. (0.00044) RY*( 1) H  15           s( 95.70%)p 0.04(  4.30%)
                                            0.0060  0.9783  0.0421  0.1744  0.1038
   155. (0.00008) RY*( 2) H  15           s(  0.01%)p 1.00( 99.99%)
   156. (0.00008) RY*( 3) H  15           s(  0.10%)p99.99( 99.90%)
   157. (0.00001) RY*( 4) H  15           s(  4.28%)p22.35( 95.72%)
   158. (0.00057) RY*( 1) H  16           s( 98.50%)p 0.02(  1.50%)
                                            0.0040  0.9924  0.1184 -0.0321  0.0000
   159. (0.00009) RY*( 2) H  16           s(  0.00%)p 1.00(100.00%)
   160. (0.00006) RY*( 3) H  16           s(  0.43%)p99.99( 99.57%)
   161. (0.00002) RY*( 4) H  16           s(  1.17%)p84.47( 98.83%)
   162. (0.00062) RY*( 1) H  17           s( 98.56%)p 0.01(  1.44%)
                                            0.0037  0.9928 -0.0434  0.0164 -0.1106
   163. (0.00009) RY*( 2) H  17           s(  0.09%)p99.99( 99.91%)
   164. (0.00006) RY*( 3) H  17           s(  0.61%)p99.99( 99.39%)
   165. (0.00002) RY*( 4) H  17           s(  0.83%)p99.99( 99.17%)
   166. (0.00062) RY*( 1) H  18           s( 98.56%)p 0.01(  1.44%)
                                            0.0037  0.9928 -0.0434  0.0164  0.1106
   167. (0.00009) RY*( 2) H  18           s(  0.09%)p99.99( 99.91%)
   168. (0.00006) RY*( 3) H  18           s(  0.61%)p99.99( 99.39%)
   169. (0.00002) RY*( 4) H  18           s(  0.83%)p99.99( 99.17%)
   170. (0.00044) RY*( 1) H  19           s( 98.34%)p 0.02(  1.66%)
                                            0.0034  0.9917  0.0436  0.1210  0.0000
   171. (0.00008) RY*( 2) H  19           s(  0.98%)p99.99( 99.02%)
   172. (0.00009) RY*( 3) H  19           s(  0.00%)p 1.00(100.00%)
   173. (0.00002) RY*( 4) H  19           s(  0.77%)p99.99( 99.23%)
   174. (0.00060) RY*( 1) H  20           s( 98.82%)p 0.01(  1.18%)
                                            0.0029  0.9941 -0.0577 -0.0569  0.0721
   175. (0.00007) RY*( 2) H  20           s(  0.16%)p99.99( 99.84%)
   176. (0.00007) RY*( 3) H  20           s(  0.06%)p99.99( 99.94%)
   177. (0.00002) RY*( 4) H  20           s(  1.05%)p94.01( 98.95%)
   178. (0.00060) RY*( 1) H  21           s( 98.82%)p 0.01(  1.18%)
                                            0.0029  0.9941 -0.0577 -0.0569 -0.0721
   179. (0.00007) RY*( 2) H  21           s(  0.16%)p99.99( 99.84%)
   180. (0.00007) RY*( 3) H  21           s(  0.06%)p99.99( 99.94%)
   181. (0.00002) RY*( 4) H  21           s(  1.05%)p94.01( 98.95%)
   182. (0.01077) BD*( 1) O   1 - C   2  
                ( 32.70%)   0.5718* O   1 s( 42.69%)p 1.34( 57.23%)d 0.00(  0.09%)
                                            0.0000 -0.6529  0.0240  0.0956  0.0009
                                           -0.4393  0.0106  0.6081 -0.0154  0.0007
                                           -0.0048  0.0232  0.0076 -0.0165
                ( 67.30%)  -0.8204* C   2 s( 32.11%)p 2.11( 67.62%)d 0.01(  0.27%)
                                            0.0002 -0.5640  0.0544  0.0848 -0.0150
                                            0.3397  0.0088 -0.7419 -0.0540 -0.0035
                                            0.0059  0.0362  0.0082 -0.0359
   183. (0.11860) BD*( 2) O   1 - C   2  
                ( 27.67%)   0.5261* O   1 s(  0.59%)p99.99( 99.24%)d 0.27(  0.16%)
                                            0.0000 -0.0769  0.0028 -0.8281  0.0029
                                            0.4252 -0.0005  0.3548 -0.0026 -0.0169
                                            0.0288 -0.0085 -0.0082 -0.0193
                ( 72.33%)  -0.8504* C   2 s(  0.46%)p99.99( 98.99%)d 1.20(  0.55%)
                                            0.0000 -0.0669  0.0109 -0.8228  0.0112
                                            0.5232 -0.0102  0.1972 -0.0114  0.0313
                                           -0.0529  0.0234  0.0206  0.0273
   184. (0.04496) BD*( 1) C   2 - O   3  
                ( 69.45%)   0.8333* C   2 s( 26.97%)p 2.70( 72.70%)d 0.01(  0.33%)
                                           -0.0002  0.5191 -0.0130  0.4237  0.0303
                                            0.7380  0.0211 -0.0118  0.0363  0.0404
                                           -0.0056 -0.0082 -0.0262 -0.0296
                ( 30.55%)  -0.5528* O   3 s( 32.13%)p 2.11( 67.79%)d 0.00(  0.07%)
                                            0.0001  0.5668  0.0055 -0.4140  0.0024
                                           -0.7085 -0.0058  0.0668  0.0107  0.0220
                                            0.0043  0.0061 -0.0068 -0.0127
   185. (0.04139) BD*( 1) C   2 - C   6  
                ( 52.84%)   0.7269* C   2 s( 40.14%)p 1.49( 59.79%)d 0.00(  0.07%)
                                            0.0003  0.6326  0.0349 -0.3612  0.0087
                                           -0.2479 -0.0118 -0.6361  0.0329  0.0036
                                            0.0173  0.0095  0.0047  0.0168
                ( 47.16%)  -0.6867* C   6 s( 23.53%)p 3.25( 76.40%)d 0.00(  0.08%)
                                           -0.0001  0.4851 -0.0017  0.4359  0.0037
                                            0.2727 -0.0092  0.7067  0.0096  0.0095
                                            0.0178  0.0144  0.0045  0.0109
   186. (0.03127) BD*( 1) O   3 - C   4  
                ( 29.31%)   0.5413* O   3 s( 32.75%)p 2.05( 67.19%)d 0.00(  0.07%)
                                           -0.0001 -0.5723  0.0008  0.0938 -0.0044
                                           -0.4481 -0.0055  0.6798 -0.0065  0.0020
                                           -0.0121  0.0116 -0.0002 -0.0194
                ( 70.69%)  -0.8408* C   4 s( 20.37%)p 3.89( 79.26%)d 0.02(  0.37%)
                                            0.0000 -0.4512 -0.0120 -0.0573 -0.0183
                                            0.5401 -0.0062 -0.7037 -0.0461  0.0026
                                           -0.0044  0.0522  0.0198 -0.0227
   187. (0.00669) BD*( 1) C   4 - C   5  
                ( 46.90%)   0.6848* C   4 s( 32.95%)p 2.03( 67.02%)d 0.00(  0.04%)
                                            0.0002 -0.5735 -0.0233 -0.6120  0.0141
                                           -0.5432  0.0183  0.0000  0.0000 -0.0161
                                           -0.0000  0.0000 -0.0063  0.0096
                ( 53.10%)  -0.7287* C   5 s( 27.89%)p 2.58( 72.06%)d 0.00(  0.06%)
                                           -0.0006 -0.5276 -0.0224  0.6266  0.0188
                                            0.5722  0.0120 -0.0000  0.0000 -0.0208
                                            0.0000 -0.0000 -0.0006  0.0118
   188. (0.03127) BD*( 1) C   4 - O  10  
                ( 70.69%)   0.8408* C   4 s( 20.37%)p 3.89( 79.26%)d 0.02(  0.37%)
                                           -0.0000  0.4512  0.0120  0.0573  0.0183
                                           -0.5401  0.0062 -0.7037 -0.0461 -0.0026
                                           -0.0044  0.0522 -0.0198  0.0227
                ( 29.31%)  -0.5413* O  10 s( 32.75%)p 2.05( 67.19%)d 0.00(  0.07%)
                                            0.0001  0.5723 -0.0008 -0.0938  0.0044
                                            0.4481  0.0055  0.6798 -0.0065 -0.0020
                                           -0.0121  0.0116  0.0002  0.0194
   189. (0.01796) BD*( 1) C   4 - H  12  
                ( 38.41%)   0.6198* C   4 s( 26.45%)p 2.78( 73.50%)d 0.00(  0.06%)
                                           -0.0002  0.5133 -0.0320 -0.7846  0.0146
                                            0.3444  0.0219  0.0000  0.0000 -0.0111
                                           -0.0000  0.0000  0.0170 -0.0127
                ( 61.59%)  -0.7848* H  12 s( 99.90%)p 0.00(  0.10%)
                                            0.9995 -0.0070  0.0258 -0.0179 -0.0000
   190. (0.00181) BD*( 1) C   5 - H  13  
                ( 37.31%)   0.6108* C   5 s( 24.11%)p 3.15( 75.85%)d 0.00(  0.04%)
                                            0.0001 -0.4910  0.0042  0.0496 -0.0168
                                           -0.5059 -0.0063  0.7069 -0.0098  0.0031
                                           -0.0063  0.0136  0.0036 -0.0116
                ( 62.69%)  -0.7918* H  13 s( 99.91%)p 0.00(  0.09%)
                                           -0.9995  0.0001  0.0018  0.0194 -0.0237
   191. (0.00312) BD*( 1) C   5 - H  14  
                ( 37.52%)   0.6126* C   5 s( 23.93%)p 3.18( 76.03%)d 0.00(  0.04%)
                                           -0.0000 -0.4891  0.0073 -0.7750 -0.0045
                                            0.3990 -0.0229 -0.0000  0.0000  0.0160
                                            0.0000 -0.0000 -0.0051  0.0097
                ( 62.48%)  -0.7904* H  14 s( 99.91%)p 0.00(  0.09%)
                                           -0.9995  0.0020  0.0280 -0.0107 -0.0000
   192. (0.00181) BD*( 1) C   5 - H  15  
                ( 37.31%)   0.6108* C   5 s( 24.11%)p 3.15( 75.85%)d 0.00(  0.04%)
                                            0.0001 -0.4910  0.0042  0.0496 -0.0168
                                           -0.5059 -0.0063 -0.7069  0.0098  0.0031
                                            0.0063 -0.0136  0.0036 -0.0116
                ( 62.69%)  -0.7918* H  15 s( 99.91%)p 0.00(  0.09%)
                                           -0.9995  0.0001  0.0018  0.0194  0.0237
   193. (0.00930) BD*( 1) C   6 - C   7  
                ( 44.11%)   0.6642* C   6 s( 27.62%)p 2.62( 72.35%)d 0.00(  0.03%)
                                            0.0002 -0.5255 -0.0093  0.0533 -0.0038
                                            0.8489 -0.0047  0.0000  0.0000  0.0012
                                            0.0000  0.0000  0.0145  0.0069
                ( 55.89%)  -0.7476* C   7 s( 27.57%)p 2.63( 72.37%)d 0.00(  0.05%)
                                           -0.0007 -0.5250 -0.0099 -0.0712  0.0012
                                           -0.8477 -0.0123 -0.0000 -0.0000 -0.0034
                                           -0.0000 -0.0000  0.0203  0.0110
   194. (0.01072) BD*( 1) C   6 - C   8  
                ( 44.55%)   0.6675* C   6 s( 25.31%)p 2.95( 74.66%)d 0.00(  0.03%)
                                            0.0001 -0.5031 -0.0014  0.7851  0.0086
                                           -0.3607  0.0097  0.0000  0.0000  0.0168
                                            0.0000  0.0000 -0.0048  0.0061
                ( 55.45%)  -0.7446* C   8 s( 27.46%)p 2.64( 72.49%)d 0.00(  0.05%)
                                           -0.0010 -0.5240 -0.0058 -0.7901 -0.0047
                                            0.3172  0.0049 -0.0000 -0.0000  0.0130
                                           -0.0000  0.0000 -0.0157  0.0108
   195. (0.04139) BD*( 1) C   6 - C   9  
                ( 47.16%)   0.6867* C   6 s( 23.53%)p 3.25( 76.40%)d 0.00(  0.08%)
                                            0.0001 -0.4851  0.0017 -0.4359 -0.0037
                                           -0.2727  0.0092  0.7067  0.0096 -0.0095
                                            0.0178  0.0144 -0.0045 -0.0109
                ( 52.84%)  -0.7269* C   9 s( 40.14%)p 1.49( 59.79%)d 0.00(  0.07%)
                                           -0.0003 -0.6326 -0.0349  0.3612 -0.0087
                                            0.2479  0.0118 -0.6361  0.0329 -0.0036
                                            0.0173  0.0095 -0.0047 -0.0168
   196. (0.00234) BD*( 1) C   7 - H  16  
                ( 37.46%)   0.6121* C   7 s( 23.68%)p 3.22( 76.28%)d 0.00(  0.04%)
                                            0.0000 -0.4866  0.0031 -0.7919  0.0152
                                            0.3673  0.0240  0.0000 -0.0000  0.0103
                                           -0.0000 -0.0000 -0.0140  0.0100
                ( 62.54%)  -0.7908* H  16 s( 99.91%)p 0.00(  0.09%)
                                           -0.9995  0.0005  0.0246 -0.0182 -0.0000
   197. (0.00272) BD*( 1) C   7 - H  17  
                ( 37.10%)   0.6091* C   7 s( 24.34%)p 3.11( 75.62%)d 0.00(  0.04%)
                                            0.0001 -0.4933  0.0012  0.4284 -0.0051
                                            0.2689  0.0241  0.7069 -0.0100 -0.0031
                                           -0.0141 -0.0048 -0.0035 -0.0118
                ( 62.90%)  -0.7931* H  17 s( 99.91%)p 0.00(  0.09%)
                                           -0.9995  0.0008 -0.0138 -0.0140 -0.0232
   198. (0.00272) BD*( 1) C   7 - H  18  
                ( 37.10%)   0.6091* C   7 s( 24.34%)p 3.11( 75.62%)d 0.00(  0.04%)
                                            0.0001 -0.4933  0.0012  0.4284 -0.0051
                                            0.2689  0.0241 -0.7069  0.0100 -0.0031
                                            0.0141  0.0048 -0.0035 -0.0118
                ( 62.90%)  -0.7931* H  18 s( 99.91%)p 0.00(  0.09%)
                                           -0.9995  0.0008 -0.0138 -0.0140  0.0232
   199. (0.00298) BD*( 1) C   8 - H  19  
                ( 38.16%)   0.6178* C   8 s( 24.28%)p 3.12( 75.68%)d 0.00(  0.04%)
                                           -0.0000 -0.4927  0.0020 -0.0226  0.0307
                                           -0.8691  0.0022 -0.0000 -0.0000 -0.0043
                                           -0.0000 -0.0000  0.0172  0.0103
                ( 61.84%)  -0.7864* H  19 s( 99.91%)p 0.00(  0.09%)
                                           -0.9996  0.0002 -0.0070  0.0287 -0.0000
   200. (0.00282) BD*( 1) C   8 - H  20  
                ( 36.89%)   0.6073* C   8 s( 24.08%)p 3.15( 75.88%)d 0.00(  0.04%)
                                            0.0001 -0.4907  0.0002  0.4324  0.0186
                                            0.2675 -0.0130 -0.7069  0.0100 -0.0047
                                            0.0114  0.0099 -0.0008 -0.0117
                ( 63.11%)  -0.7944* H  20 s( 99.90%)p 0.00(  0.10%)
                                           -0.9995 -0.0003 -0.0192 -0.0083  0.0228
   201. (0.00282) BD*( 1) C   8 - H  21  
                ( 36.89%)   0.6073* C   8 s( 24.08%)p 3.15( 75.88%)d 0.00(  0.04%)
                                            0.0001 -0.4907  0.0002  0.4324  0.0186
                                            0.2675 -0.0130  0.7069 -0.0100 -0.0047
                                           -0.0114 -0.0099 -0.0008 -0.0117
                ( 63.11%)  -0.7944* H  21 s( 99.90%)p 0.00(  0.10%)
                                           -0.9995 -0.0003 -0.0192 -0.0083 -0.0228
   202. (0.04496) BD*( 1) C   9 - O  10  
                ( 69.45%)   0.8333* C   9 s( 26.97%)p 2.70( 72.70%)d 0.01(  0.33%)
                                           -0.0002  0.5191 -0.0130  0.4237  0.0303
                                            0.7380  0.0211  0.0118 -0.0363  0.0404
                                            0.0056  0.0082 -0.0262 -0.0296
                ( 30.55%)  -0.5528* O  10 s( 32.13%)p 2.11( 67.79%)d 0.00(  0.07%)
                                            0.0001  0.5668  0.0055 -0.4140  0.0024
                                           -0.7085 -0.0058 -0.0668 -0.0107  0.0220
                                           -0.0043 -0.0061 -0.0068 -0.0127
   203. (0.01077) BD*( 1) C   9 - O  11  
                ( 67.30%)   0.8204* C   9 s( 32.11%)p 2.11( 67.62%)d 0.01(  0.27%)
                                           -0.0002  0.5640 -0.0544 -0.0848  0.0150
                                           -0.3397 -0.0088 -0.7419 -0.0540  0.0035
                                            0.0059  0.0362 -0.0082  0.0359
                ( 32.70%)  -0.5718* O  11 s( 42.69%)p 1.34( 57.23%)d 0.00(  0.09%)
                                           -0.0000  0.6529 -0.0240 -0.0956 -0.0009
                                            0.4393 -0.0106  0.6081 -0.0154 -0.0007
                                           -0.0048  0.0232 -0.0076  0.0165
   204. (0.11860) BD*( 2) C   9 - O  11  
                ( 72.33%)   0.8504* C   9 s(  0.46%)p99.99( 98.99%)d 1.20(  0.55%)
                                           -0.0000  0.0669 -0.0109  0.8228 -0.0112
                                           -0.5232  0.0102  0.1972 -0.0114 -0.0313
                                           -0.0529  0.0234 -0.0206 -0.0273
                ( 27.67%)  -0.5261* O  11 s(  0.59%)p99.99( 99.24%)d 0.27(  0.16%)
                                           -0.0000  0.0769 -0.0028  0.8281 -0.0029
                                           -0.4252  0.0005  0.3548 -0.0026  0.0169
                                            0.0288 -0.0085  0.0082  0.0193


 NHO Directionality and "Bond Bending" (deviations from line of nuclear centers)

         [Thresholds for printing:  angular deviation  >  1.0 degree]
                                    hybrid p-character > 25.0%
                                    orbital occupancy  >  0.10e

                                Line of Centers        Hybrid 1              Hybrid 2
                                ---------------  -------------------   ------------------
                NBO               Theta   Phi    Theta   Phi    Dev    Theta   Phi    Dev
 ========================================================================================
     1. BD (   1) O   1 - C   2   149.5   90.0   143.4  102.7   9.2     24.1  258.7   8.2
     2. BD (   2) O   1 - C   2   149.5   90.0   110.8  332.8  84.9    101.0  327.7  84.1
     3. BD (   1) C   2 - O   3    93.9   60.0    88.4   59.1   5.6     84.6  240.0   1.4
     4. BD (   1) C   2 - C   6   145.7  212.3   144.0  216.4   2.9     35.6   30.9   1.5
     5. BD (   1) O   3 - C   4   145.9   98.5   145.5  101.1   1.5     35.7  278.1   1.6
     6. BD (   1) C   4 - C   5    90.0   42.6    90.0   41.3   1.3      --     --    --
     7. BD (   1) C   4 - O  10   145.9  278.5   144.3  278.1   1.6     34.5  101.1   1.5
     9. BD (   1) C   5 - H  13   144.7   96.7   143.6   93.7   2.1      --     --    --
    10. BD (   1) C   5 - H  14    90.0  331.9    90.0  334.2   2.3      --     --    --
    11. BD (   1) C   5 - H  15    35.3   96.7    36.4   93.7   2.1      --     --    --
    13. BD (   1) C   6 - C   8    90.0  156.4     --     --    --      90.0  337.9   1.5
    14. BD (   1) C   6 - C   9   145.7   32.3   144.4   30.9   1.5     36.0  216.4   2.9
    15. BD (   1) C   7 - H  16    90.0  335.0    90.0  333.3   1.7      --     --    --
    16. BD (   1) C   7 - H  17   145.0  211.9   143.5  214.7   2.2      --     --    --
    17. BD (   1) C   7 - H  18    35.0  211.9    36.5  214.7   2.2      --     --    --
    19. BD (   1) C   8 - H  20    35.6  212.1    36.6  209.4   1.9      --     --    --
    20. BD (   1) C   8 - H  21   144.4  212.1   143.4  209.4   1.9      --     --    --
    21. BD (   1) C   9 - O  10    86.1   60.0    91.6   59.1   5.6     95.4  240.0   1.4
    22. BD (   1) C   9 - O  11   149.5  270.0   155.9  258.7   8.2     36.6  102.7   9.2
    23. BD (   2) C   9 - O  11   149.5  270.0    79.0  327.7  84.1     69.2  332.8  84.9
    35. LP (   1) O   1             --     --     29.7  271.4   --       --     --    --
    36. LP (   2) O   1             --     --    114.7  232.6   --       --     --    --
    37. LP (   1) O   3             --     --     39.8   32.6   --       --     --    --
    38. LP (   2) O   3             --     --    112.6  329.4   --       --     --    --
    39. LP (   1) O  10             --     --    140.2   32.6   --       --     --    --
    40. LP (   2) O  10             --     --     67.4  329.4   --       --     --    --
    41. LP (   1) O  11             --     --    150.3  271.4   --       --     --    --
    42. LP (   2) O  11             --     --     65.3  232.6   --       --     --    --
   183. BD*(   2) O   1 - C   2   149.5   90.0   110.8  332.8  84.9    101.0  327.7  84.1
   204. BD*(   2) C   9 - O  11   149.5  270.0    79.0  327.7  84.1     69.2  332.8  84.9


 Second Order Perturbation Theory Analysis of Fock Matrix in NBO Basis

     Threshold for printing:   0.25 kcal/mol
                                                                              E(2)  E(j)-E(i) F(i,j)
         Donor NBO (i)                     Acceptor NBO (j)                 kcal/mol   a.u.    a.u. 
 ===================================================================================================

 within unit  1
   1. BD (   1) O   1 - C   2        / 52. RY*(   1) C   2                    0.90    1.66    0.049
   1. BD (   1) O   1 - C   2        / 88. RY*(   1) C   6                    0.33    2.08    0.033
   1. BD (   1) O   1 - C   2        /185. BD*(   1) C   2 - C   6            0.93    1.47    0.048
   1. BD (   1) O   1 - C   2        /186. BD*(   1) O   3 - C   4            0.75    1.41    0.042
   1. BD (   1) O   1 - C   2        /195. BD*(   1) C   6 - C   9            0.32    1.47    0.028
   2. BD (   2) O   1 - C   2        /183. BD*(   2) O   1 - C   2            0.38    0.43    0.017
   2. BD (   2) O   1 - C   2        /194. BD*(   1) C   6 - C   8            0.64    0.79    0.028
   3. BD (   1) C   2 - O   3        / 70. RY*(   1) C   4                    0.59    1.67    0.040
   3. BD (   1) C   2 - O   3        /187. BD*(   1) C   4 - C   5            0.45    1.36    0.031
   3. BD (   1) C   2 - O   3        /193. BD*(   1) C   6 - C   7            0.39    1.31    0.029
   4. BD (   1) C   2 - C   6        / 43. RY*(   1) O   1                    0.84    1.84    0.050
   4. BD (   1) C   2 - C   6        / 62. RY*(   2) O   3                    0.33    2.21    0.034
   4. BD (   1) C   2 - C   6        / 98. RY*(   2) C   7                    0.41    1.41    0.030
   4. BD (   1) C   2 - C   6        /107. RY*(   2) C   8                    0.44    1.46    0.032
   4. BD (   1) C   2 - C   6        /118. RY*(   4) C   9                    0.39    1.54    0.031
   4. BD (   1) C   2 - C   6        /182. BD*(   1) O   1 - C   2            0.78    1.26    0.040
   4. BD (   1) C   2 - C   6        /186. BD*(   1) O   3 - C   4            0.29    0.95    0.021
   4. BD (   1) C   2 - C   6        /193. BD*(   1) C   6 - C   7            0.69    1.06    0.034
   4. BD (   1) C   2 - C   6        /194. BD*(   1) C   6 - C   8            0.59    1.02    0.031
   4. BD (   1) C   2 - C   6        /195. BD*(   1) C   6 - C   9            0.28    1.01    0.022
   4. BD (   1) C   2 - C   6        /197. BD*(   1) C   7 - H  17            0.79    1.18    0.039
   4. BD (   1) C   2 - C   6        /201. BD*(   1) C   8 - H  21            0.85    1.15    0.040
   4. BD (   1) C   2 - C   6        /203. BD*(   1) C   9 - O  11            1.39    1.26    0.053
   5. BD (   1) O   3 - C   4        / 53. RY*(   2) C   2                    0.25    2.36    0.031
   5. BD (   1) O   3 - C   4        / 57. RY*(   6) C   2                    0.59    2.07    0.044
   5. BD (   1) O   3 - C   4        / 58. RY*(   7) C   2                    0.26    2.93    0.035
   5. BD (   1) O   3 - C   4        /182. BD*(   1) O   1 - C   2            1.59    1.45    0.061
   5. BD (   1) O   3 - C   4        /188. BD*(   1) C   4 - O  10            0.27    1.14    0.023
   5. BD (   1) O   3 - C   4        /190. BD*(   1) C   5 - H  13            0.60    1.38    0.036
   6. BD (   1) C   4 - C   5        / 61. RY*(   1) O   3                    0.69    1.84    0.045
   6. BD (   1) C   4 - C   5        /124. RY*(   1) O  10                    0.69    1.84    0.045
   6. BD (   1) C   4 - C   5        /184. BD*(   1) C   2 - O   3            1.49    0.95    0.048
   6. BD (   1) C   4 - C   5        /189. BD*(   1) C   4 - H  12            0.59    1.08    0.032
   6. BD (   1) C   4 - C   5        /202. BD*(   1) C   9 - O  10            1.49    0.95    0.048
   7. BD (   1) C   4 - O  10        /116. RY*(   2) C   9                    0.25    2.36    0.031
   7. BD (   1) C   4 - O  10        /120. RY*(   6) C   9                    0.59    2.07    0.044
   7. BD (   1) C   4 - O  10        /121. RY*(   7) C   9                    0.26    2.93    0.035
   7. BD (   1) C   4 - O  10        /186. BD*(   1) O   3 - C   4            0.27    1.14    0.023
   7. BD (   1) C   4 - O  10        /192. BD*(   1) C   5 - H  15            0.60    1.38    0.036
   7. BD (   1) C   4 - O  10        /203. BD*(   1) C   9 - O  11            1.59    1.45    0.061
   8. BD (   1) C   4 - H  12        / 63. RY*(   3) O   3                    0.34    1.85    0.032
   8. BD (   1) C   4 - H  12        / 79. RY*(   1) C   5                    0.54    1.25    0.033
   8. BD (   1) C   4 - H  12        /126. RY*(   3) O  10                    0.34    1.85    0.032
   8. BD (   1) C   4 - H  12        /184. BD*(   1) C   2 - O   3            0.26    0.86    0.019
   8. BD (   1) C   4 - H  12        /187. BD*(   1) C   4 - C   5            0.45    0.95    0.026
   8. BD (   1) C   4 - H  12        /191. BD*(   1) C   5 - H  14            1.31    1.02    0.046
   8. BD (   1) C   4 - H  12        /202. BD*(   1) C   9 - O  10            0.26    0.86    0.019
   9. BD (   1) C   5 - H  13        /186. BD*(   1) O   3 - C   4            2.80    0.72    0.057
  10. BD (   1) C   5 - H  14        / 75. RY*(   6) C   4                    0.27    1.98    0.030
  10. BD (   1) C   5 - H  14        /186. BD*(   1) O   3 - C   4            0.34    0.71    0.020
  10. BD (   1) C   5 - H  14        /188. BD*(   1) C   4 - O  10            0.34    0.71    0.020
  10. BD (   1) C   5 - H  14        /189. BD*(   1) C   4 - H  12            1.85    0.90    0.052
  11. BD (   1) C   5 - H  15        /188. BD*(   1) C   4 - O  10            2.80    0.72    0.057
  12. BD (   1) C   6 - C   7        / 52. RY*(   1) C   2                    0.63    1.12    0.034
  12. BD (   1) C   6 - C   7        /106. RY*(   1) C   8                    0.74    1.39    0.041
  12. BD (   1) C   6 - C   7        /115. RY*(   1) C   9                    0.63    1.12    0.034
  12. BD (   1) C   6 - C   7        /183. BD*(   2) O   1 - C   2            0.41    0.59    0.021
  12. BD (   1) C   6 - C   7        /184. BD*(   1) C   2 - O   3            1.78    0.94    0.052
  12. BD (   1) C   6 - C   7        /185. BD*(   1) C   2 - C   6            0.78    0.93    0.034
  12. BD (   1) C   6 - C   7        /194. BD*(   1) C   6 - C   8            1.24    0.95    0.043
  12. BD (   1) C   6 - C   7        /195. BD*(   1) C   6 - C   9            0.78    0.93    0.034
  12. BD (   1) C   6 - C   7        /199. BD*(   1) C   8 - H  19            0.93    1.07    0.040
  12. BD (   1) C   6 - C   7        /202. BD*(   1) C   9 - O  10            1.78    0.94    0.052
  12. BD (   1) C   6 - C   7        /204. BD*(   2) C   9 - O  11            0.41    0.59    0.021
  13. BD (   1) C   6 - C   8        / 55. RY*(   4) C   2                    0.33    1.47    0.028
  13. BD (   1) C   6 - C   8        / 56. RY*(   5) C   2                    0.26    1.75    0.028
  13. BD (   1) C   6 - C   8        / 97. RY*(   1) C   7                    0.83    1.36    0.043
  13. BD (   1) C   6 - C   8        /118. RY*(   4) C   9                    0.33    1.47    0.028
  13. BD (   1) C   6 - C   8        /119. RY*(   5) C   9                    0.26    1.75    0.028
  13. BD (   1) C   6 - C   8        /183. BD*(   2) O   1 - C   2            2.74    0.59    0.053
  13. BD (   1) C   6 - C   8        /185. BD*(   1) C   2 - C   6            0.50    0.93    0.028
  13. BD (   1) C   6 - C   8        /193. BD*(   1) C   6 - C   7            1.08    0.99    0.042
  13. BD (   1) C   6 - C   8        /195. BD*(   1) C   6 - C   9            0.50    0.93    0.028
  13. BD (   1) C   6 - C   8        /196. BD*(   1) C   7 - H  16            0.88    1.10    0.040
  13. BD (   1) C   6 - C   8        /204. BD*(   2) C   9 - O  11            2.74    0.59    0.053
  14. BD (   1) C   6 - C   9        / 55. RY*(   4) C   2                    0.39    1.54    0.031
  14. BD (   1) C   6 - C   9        / 98. RY*(   2) C   7                    0.41    1.41    0.030
  14. BD (   1) C   6 - C   9        /107. RY*(   2) C   8                    0.44    1.46    0.032
  14. BD (   1) C   6 - C   9        /125. RY*(   2) O  10                    0.33    2.21    0.034
  14. BD (   1) C   6 - C   9        /133. RY*(   1) O  11                    0.84    1.84    0.050
  14. BD (   1) C   6 - C   9        /182. BD*(   1) O   1 - C   2            1.39    1.26    0.053
  14. BD (   1) C   6 - C   9        /185. BD*(   1) C   2 - C   6            0.28    1.01    0.022
  14. BD (   1) C   6 - C   9        /188. BD*(   1) C   4 - O  10            0.29    0.95    0.021
  14. BD (   1) C   6 - C   9        /193. BD*(   1) C   6 - C   7            0.69    1.06    0.034
  14. BD (   1) C   6 - C   9        /194. BD*(   1) C   6 - C   8            0.59    1.02    0.031
  14. BD (   1) C   6 - C   9        /198. BD*(   1) C   7 - H  18            0.79    1.18    0.039
  14. BD (   1) C   6 - C   9        /200. BD*(   1) C   8 - H  20            0.85    1.15    0.040
  14. BD (   1) C   6 - C   9        /203. BD*(   1) C   9 - O  11            0.78    1.26    0.040
  15. BD (   1) C   7 - H  16        / 88. RY*(   1) C   6                    0.31    1.39    0.026
  15. BD (   1) C   7 - H  16        /194. BD*(   1) C   6 - C   8            1.87    0.80    0.049
  16. BD (   1) C   7 - H  17        /185. BD*(   1) C   2 - C   6            2.06    0.79    0.052
  17. BD (   1) C   7 - H  18        /195. BD*(   1) C   6 - C   9            2.06    0.79    0.052
  18. BD (   1) C   8 - H  19        / 90. RY*(   3) C   6                    0.34    1.33    0.027
  18. BD (   1) C   8 - H  19        /193. BD*(   1) C   6 - C   7            1.41    0.87    0.044
  19. BD (   1) C   8 - H  20        /195. BD*(   1) C   6 - C   9            1.79    0.81    0.049
  19. BD (   1) C   8 - H  20        /204. BD*(   2) C   9 - O  11            0.33    0.47    0.017
  20. BD (   1) C   8 - H  21        /183. BD*(   2) O   1 - C   2            0.33    0.47    0.017
  20. BD (   1) C   8 - H  21        /185. BD*(   1) C   2 - C   6            1.79    0.81    0.049
  21. BD (   1) C   9 - O  10        / 70. RY*(   1) C   4                    0.59    1.67    0.040
  21. BD (   1) C   9 - O  10        /187. BD*(   1) C   4 - C   5            0.45    1.36    0.031
  21. BD (   1) C   9 - O  10        /193. BD*(   1) C   6 - C   7            0.39    1.31    0.029
  22. BD (   1) C   9 - O  11        / 88. RY*(   1) C   6                    0.33    2.08    0.033
  22. BD (   1) C   9 - O  11        /115. RY*(   1) C   9                    0.90    1.66    0.049
  22. BD (   1) C   9 - O  11        /185. BD*(   1) C   2 - C   6            0.32    1.47    0.028
  22. BD (   1) C   9 - O  11        /188. BD*(   1) C   4 - O  10            0.75    1.41    0.042
  22. BD (   1) C   9 - O  11        /195. BD*(   1) C   6 - C   9            0.93    1.47    0.048
  23. BD (   2) C   9 - O  11        /194. BD*(   1) C   6 - C   8            0.64    0.79    0.028
  23. BD (   2) C   9 - O  11        /204. BD*(   2) C   9 - O  11            0.38    0.43    0.017
  24. CR (   1) O   1                / 52. RY*(   1) C   2                    3.75   19.47    0.342
  24. CR (   1) O   1                /185. BD*(   1) C   2 - C   6            0.44   19.28    0.118
  25. CR (   1) C   2                / 89. RY*(   2) C   6                    0.55   10.98    0.098
  25. CR (   1) C   2                /185. BD*(   1) C   2 - C   6            0.25   10.58    0.067
  25. CR (   1) C   2                /186. BD*(   1) O   3 - C   4            0.70   10.52    0.110
  26. CR (   1) O   3                / 53. RY*(   2) C   2                    1.04   20.49    0.185
  26. CR (   1) O   3                / 58. RY*(   7) C   2                    0.28   21.06    0.096
  26. CR (   1) O   3                / 70. RY*(   1) C   4                    0.98   19.74    0.176
  27. CR (   1) C   4                / 81. RY*(   3) C   5                    0.58   10.90    0.100
  27. CR (   1) C   4                /142. RY*(   1) H  12                    0.39   10.63    0.081
  27. CR (   1) C   4                /184. BD*(   1) C   2 - O   3            0.62   10.54    0.104
  27. CR (   1) C   4                /186. BD*(   1) O   3 - C   4            0.32   10.47    0.074
  27. CR (   1) C   4                /187. BD*(   1) C   4 - C   5            0.37   10.63    0.080
  27. CR (   1) C   4                /188. BD*(   1) C   4 - O  10            0.32   10.47    0.074
  27. CR (   1) C   4                /202. BD*(   1) C   9 - O  10            0.62   10.54    0.104
  28. CR (   1) C   5                / 72. RY*(   3) C   4                    0.48   11.27    0.093
  28. CR (   1) C   5                /146. RY*(   1) H  13                    0.42   10.57    0.084
  28. CR (   1) C   5                /150. RY*(   1) H  14                    0.39   10.50    0.081
  28. CR (   1) C   5                /154. RY*(   1) H  15                    0.42   10.57    0.084
  29. CR (   1) C   6                / 53. RY*(   2) C   2                    0.37   11.62    0.083
  29. CR (   1) C   6                / 57. RY*(   6) C   2                    0.31   11.33    0.075
  29. CR (   1) C   6                / 99. RY*(   3) C   7                    0.54   10.94    0.097
  29. CR (   1) C   6                /108. RY*(   3) C   8                    0.49   10.95    0.092
  29. CR (   1) C   6                /116. RY*(   2) C   9                    0.37   11.62    0.083
  29. CR (   1) C   6                /120. RY*(   6) C   9                    0.31   11.33    0.075
  29. CR (   1) C   6                /182. BD*(   1) O   1 - C   2            0.28   10.71    0.069
  29. CR (   1) C   6                /203. BD*(   1) C   9 - O  11            0.28   10.71    0.069
  30. CR (   1) C   7                / 88. RY*(   1) C   6                    0.62   10.97    0.104
  30. CR (   1) C   7                /158. RY*(   1) H  16                    0.37   10.51    0.078
  30. CR (   1) C   7                /162. RY*(   1) H  17                    0.39   10.52    0.081
  30. CR (   1) C   7                /166. RY*(   1) H  18                    0.39   10.52    0.081
  31. CR (   1) C   8                / 90. RY*(   3) C   6                    0.29   10.92    0.071
  31. CR (   1) C   8                / 91. RY*(   4) C   6                    0.35   11.04    0.078
  31. CR (   1) C   8                /170. RY*(   1) H  19                    0.39   10.59    0.081
  31. CR (   1) C   8                /174. RY*(   1) H  20                    0.40   10.52    0.082
  31. CR (   1) C   8                /178. RY*(   1) H  21                    0.40   10.52    0.082
  32. CR (   1) C   9                / 89. RY*(   2) C   6                    0.55   10.98    0.098
  32. CR (   1) C   9                /188. BD*(   1) C   4 - O  10            0.70   10.52    0.110
  32. CR (   1) C   9                /195. BD*(   1) C   6 - C   9            0.25   10.58    0.067
  33. CR (   1) O  10                / 70. RY*(   1) C   4                    0.98   19.74    0.176
  33. CR (   1) O  10                /116. RY*(   2) C   9                    1.04   20.49    0.185
  33. CR (   1) O  10                /121. RY*(   7) C   9                    0.28   21.06    0.096
  34. CR (   1) O  11                /115. RY*(   1) C   9                    3.75   19.47    0.342
  34. CR (   1) O  11                /195. BD*(   1) C   6 - C   9            0.44   19.28    0.118
  35. LP (   1) O   1                / 52. RY*(   1) C   2                    7.29    1.24    0.120
  35. LP (   1) O   1                /184. BD*(   1) C   2 - O   3            0.44    1.06    0.028
  35. LP (   1) O   1                /185. BD*(   1) C   2 - C   6            1.49    1.05    0.051
  36. LP (   2) O   1                / 53. RY*(   2) C   2                    1.56    1.83    0.070
  36. LP (   2) O   1                / 55. RY*(   4) C   2                    0.46    1.21    0.031
  36. LP (   2) O   1                / 57. RY*(   6) C   2                    1.31    1.55    0.059
  36. LP (   2) O   1                /184. BD*(   1) C   2 - O   3           15.33    0.68    0.130
  36. LP (   2) O   1                /185. BD*(   1) C   2 - C   6            8.65    0.68    0.098
  37. LP (   1) O   3                / 53. RY*(   2) C   2                    1.09    2.03    0.060
  37. LP (   1) O   3                / 56. RY*(   5) C   2                    0.27    1.69    0.027
  37. LP (   1) O   3                / 70. RY*(   1) C   4                    0.94    1.28    0.044
  37. LP (   1) O   3                / 71. RY*(   2) C   4                    0.42    1.59    0.033
  37. LP (   1) O   3                /182. BD*(   1) O   1 - C   2            1.04    1.12    0.043
  37. LP (   1) O   3                /185. BD*(   1) C   2 - C   6            3.35    0.87    0.069
  37. LP (   1) O   3                /187. BD*(   1) C   4 - C   5            0.46    0.97    0.027
  37. LP (   1) O   3                /188. BD*(   1) C   4 - O  10            1.91    0.81    0.050
  37. LP (   1) O   3                /190. BD*(   1) C   5 - H  13            0.26    1.04    0.021
  38. LP (   2) O   3                / 54. RY*(   3) C   2                    1.11    2.13    0.065
  38. LP (   2) O   3                / 59. RY*(   8) C   2                    0.38    2.04    0.037
  38. LP (   2) O   3                /182. BD*(   1) O   1 - C   2            0.31    0.92    0.022
  38. LP (   2) O   3                /183. BD*(   2) O   1 - C   2           23.49    0.33    0.111
  38. LP (   2) O   3                /188. BD*(   1) C   4 - O  10            3.35    0.61    0.060
  38. LP (   2) O   3                /189. BD*(   1) C   4 - H  12            2.70    0.80    0.062
  39. LP (   1) O  10                / 70. RY*(   1) C   4                    0.94    1.28    0.044
  39. LP (   1) O  10                / 71. RY*(   2) C   4                    0.42    1.59    0.033
  39. LP (   1) O  10                /116. RY*(   2) C   9                    1.09    2.03    0.060
  39. LP (   1) O  10                /119. RY*(   5) C   9                    0.27    1.69    0.027
  39. LP (   1) O  10                /186. BD*(   1) O   3 - C   4            1.91    0.81    0.050
  39. LP (   1) O  10                /187. BD*(   1) C   4 - C   5            0.46    0.97    0.027
  39. LP (   1) O  10                /192. BD*(   1) C   5 - H  15            0.26    1.04    0.021
  39. LP (   1) O  10                /195. BD*(   1) C   6 - C   9            3.35    0.87    0.069
  39. LP (   1) O  10                /203. BD*(   1) C   9 - O  11            1.04    1.12    0.043
  40. LP (   2) O  10                /117. RY*(   3) C   9                    1.11    2.13    0.065
  40. LP (   2) O  10                /122. RY*(   8) C   9                    0.38    2.04    0.037
  40. LP (   2) O  10                /186. BD*(   1) O   3 - C   4            3.35    0.61    0.060
  40. LP (   2) O  10                /189. BD*(   1) C   4 - H  12            2.70    0.80    0.062
  40. LP (   2) O  10                /203. BD*(   1) C   9 - O  11            0.31    0.92    0.022
  40. LP (   2) O  10                /204. BD*(   2) C   9 - O  11           23.49    0.33    0.111
  41. LP (   1) O  11                /115. RY*(   1) C   9                    7.29    1.24    0.120
  41. LP (   1) O  11                /195. BD*(   1) C   6 - C   9            1.49    1.05    0.051
  41. LP (   1) O  11                /202. BD*(   1) C   9 - O  10            0.44    1.06    0.028
  42. LP (   2) O  11                /116. RY*(   2) C   9                    1.56    1.83    0.070
  42. LP (   2) O  11                /118. RY*(   4) C   9                    0.46    1.21    0.031
  42. LP (   2) O  11                /120. RY*(   6) C   9                    1.31    1.55    0.059
  42. LP (   2) O  11                /195. BD*(   1) C   6 - C   9            8.65    0.68    0.098
  42. LP (   2) O  11                /202. BD*(   1) C   9 - O  10           15.33    0.68    0.130
 183. BD*(   2) O   1 - C   2        / 44. RY*(   2) O   1                    0.79    1.14    0.110
 183. BD*(   2) O   1 - C   2        / 54. RY*(   3) C   2                    0.98    1.80    0.152
 183. BD*(   2) O   1 - C   2        / 59. RY*(   8) C   2                    0.39    1.71    0.095
 183. BD*(   2) O   1 - C   2        /182. BD*(   1) O   1 - C   2            0.69    0.59    0.071
 183. BD*(   2) O   1 - C   2        /194. BD*(   1) C   6 - C   8            0.66    0.35    0.053
 204. BD*(   2) C   9 - O  11        /117. RY*(   3) C   9                    0.98    1.80    0.152
 204. BD*(   2) C   9 - O  11        /122. RY*(   8) C   9                    0.39    1.71    0.095
 204. BD*(   2) C   9 - O  11        /134. RY*(   2) O  11                    0.79    1.14    0.110
 204. BD*(   2) C   9 - O  11        /194. BD*(   1) C   6 - C   8            0.66    0.35    0.053
 204. BD*(   2) C   9 - O  11        /203. BD*(   1) C   9 - O  11            0.69    0.59    0.071


 Natural Bond Orbitals (Summary):

                                                            Principal Delocalizations
           NBO                        Occupancy    Energy   (geminal,vicinal,remote)
 ====================================================================================
 Molecular unit  1  (C7H10O4)
     1. BD (   1) O   1 - C   2          0.99739    -1.35077  185(g),52(g),186(v),88(v)
                                                    195(v)
     2. BD (   2) O   1 - C   2          0.99692    -0.65389  194(v),183(g)
     3. BD (   1) C   2 - O   3          0.99601    -1.14045  70(v),187(v),193(v)
     4. BD (   1) C   2 - C   6          0.98587    -0.88946  203(v),201(v),43(v),197(v)
                                                    182(g),193(g),194(g),107(v)
                                                    98(v),118(v),62(v),186(v)
                                                    195(g)
     5. BD (   1) O   3 - C   4          0.99290    -1.08193  182(v),190(v),57(v),188(g)
                                                    58(v),53(v)
     6. BD (   1) C   4 - C   5          0.99081    -0.82588  184(v),202(v),61(v),124(v)
                                                    189(g)
     7. BD (   1) C   4 - O  10          0.99290    -1.08193  203(v),192(v),120(v),186(g)
                                                    121(v),116(v)
     8. BD (   1) C   4 - H  12          0.98844    -0.72817  191(v),79(v),187(g),63(v)
                                                    126(v),184(v),202(v)
     9. BD (   1) C   5 - H  13          0.98770    -0.65426  186(v),188(v)
    10. BD (   1) C   5 - H  14          0.99085    -0.65142  189(v),186(v),188(v),75(v)
    11. BD (   1) C   5 - H  15          0.98770    -0.65426  188(v),186(v)
    12. BD (   1) C   6 - C   7          0.97969    -0.81385  184(v),202(v),194(g),199(v)
                                                    185(g),195(g),106(v),52(v)
                                                    115(v),183(v),204(v)
    13. BD (   1) C   6 - C   8          0.96761    -0.81366  183(v),204(v),193(g),196(v)
                                                    97(v),185(g),195(g),55(v)
                                                    118(v),56(v),119(v)
    14. BD (   1) C   6 - C   9          0.98587    -0.88946  182(v),200(v),133(v),198(v)
                                                    203(g),193(g),194(g),107(v)
                                                    98(v),55(v),125(v),188(v)
                                                    185(g)
    15. BD (   1) C   7 - H  16          0.99325    -0.66465  194(v),88(v)
    16. BD (   1) C   7 - H  17          0.99111    -0.66558  185(v)
    17. BD (   1) C   7 - H  18          0.99111    -0.66558  195(v)
    18. BD (   1) C   8 - H  19          0.99373    -0.69508  193(v),90(v)
    19. BD (   1) C   8 - H  20          0.99069    -0.68655  195(v),204(r)
    20. BD (   1) C   8 - H  21          0.99069    -0.68655  185(v),183(r)
    21. BD (   1) C   9 - O  10          0.99601    -1.14045  70(v),187(v),193(v)
    22. BD (   1) C   9 - O  11          0.99739    -1.35077  195(g),115(g),188(v),88(v)
                                                    185(v)
    23. BD (   2) C   9 - O  11          0.99692    -0.65389  194(v),204(g)
    24. CR (   1) O   1                  0.99985   -19.15556  52(v),185(v)
    25. CR (   1) C   2                  0.99955   -10.45875  186(v),89(v),185(g)
    26. CR (   1) O   3                  0.99980   -19.21007  53(v),70(v),58(v)
    27. CR (   1) C   4                  0.99950   -10.41000  184(v),202(v),81(v),142(v)
                                                    187(g),186(g),188(g)
    28. CR (   1) C   5                  0.99959   -10.23688  72(v),146(v),154(v),150(v)
    29. CR (   1) C   6                  0.99940   -10.34134  99(v),108(v),53(v),116(v)
                                                    57(v),120(v),182(v),203(v)
    30. CR (   1) C   7                  0.99961   -10.24872  88(v),162(v),166(v),158(v)
    31. CR (   1) C   8                  0.99959   -10.27822  174(v),178(v),170(v),91(v)
                                                    90(v)
    32. CR (   1) C   9                  0.99955   -10.45875  188(v),89(v),195(g)
    33. CR (   1) O  10                  0.99980   -19.21007  116(v),70(v),121(v)
    34. CR (   1) O  11                  0.99985   -19.15556  115(v),195(v)
    35. LP (   1) O   1                  0.98942    -0.92954  52(v),185(v),184(v)
    36. LP (   2) O   1                  0.93571    -0.55567  184(v),185(v),53(v),57(v)
                                                    55(v)
    37. LP (   1) O   3                  0.97572    -0.74709  185(v),188(v),53(v),182(v)
                                                    70(v),187(v),71(v),56(v)
                                                    190(r)
    38. LP (   2) O   3                  0.88197    -0.54941  183(v),188(v),189(v),54(v)
                                                    59(v),182(v)
    39. LP (   1) O  10                  0.97572    -0.74709  195(v),186(v),116(v),203(v)
                                                    70(v),187(v),71(v),119(v)
                                                    192(r)
    40. LP (   2) O  10                  0.88197    -0.54941  204(v),186(v),189(v),117(v)
                                                    122(v),203(v)
    41. LP (   1) O  11                  0.98942    -0.92954  115(v),195(v),202(v)
    42. LP (   2) O  11                  0.93571    -0.55567  202(v),195(v),116(v),120(v)
                                                    118(v)
    43. RY*(   1) O   1                  0.00121     0.94961   
    44. RY*(   2) O   1                  0.00039     0.92359   
    45. RY*(   3) O   1                  0.00029     1.33776   
    46. RY*(   4) O   1                  0.00005     0.81589   
    47. RY*(   5) O   1                  0.00000     2.44509   
    48. RY*(   6) O   1                  0.00000     2.56842   
    49. RY*(   7) O   1                  0.00001     2.86128   
    50. RY*(   8) O   1                  0.00000     2.46101   
    51. RY*(   9) O   1                  0.00001     2.81438   
    52. RY*(   1) C   2                  0.00865     0.31032   
    53. RY*(   2) C   2                  0.00453     1.27901   
    54. RY*(   3) C   2                  0.00289     1.58292   
    55. RY*(   4) C   2                  0.00224     0.65349   
    56. RY*(   5) C   2                  0.00207     0.93958   
    57. RY*(   6) C   2                  0.00187     0.99306   
    58. RY*(   7) C   2                  0.00061     1.84949   
    59. RY*(   8) C   2                  0.00006     1.49388   
    60. RY*(   9) C   2                  0.00002     1.86937   
    61. RY*(   1) O   3                  0.00148     1.01782   
    62. RY*(   2) O   3                  0.00074     1.32513   
    63. RY*(   3) O   3                  0.00068     1.12649   
    64. RY*(   4) O   3                  0.00026     1.71438   
    65. RY*(   5) O   3                  0.00007     2.48681   
    66. RY*(   6) O   3                  0.00004     2.49628   
    67. RY*(   7) O   3                  0.00002     2.63897   
    68. RY*(   8) O   3                  0.00001     2.52305   
    69. RY*(   9) O   3                  0.00001     2.52458   
    70. RY*(   1) C   4                  0.00343     0.52862   
    71. RY*(   2) C   4                  0.00212     0.84514   
    72. RY*(   3) C   4                  0.00128     1.03128   
    73. RY*(   4) C   4                  0.00108     1.36131   
    74. RY*(   5) C   4                  0.00080     1.74447   
    75. RY*(   6) C   4                  0.00052     1.33092   
    76. RY*(   7) C   4                  0.00047     1.83892   
    77. RY*(   8) C   4                  0.00021     1.68281   
    78. RY*(   9) C   4                  0.00007     1.37266   
    79. RY*(   1) C   5                  0.00155     0.51774   
    80. RY*(   2) C   5                  0.00132     0.47202   
    81. RY*(   3) C   5                  0.00044     0.48726   
    82. RY*(   4) C   5                  0.00015     0.74781   
    83. RY*(   5) C   5                  0.00002     2.20583   
    84. RY*(   6) C   5                  0.00003     2.06711   
    85. RY*(   7) C   5                  0.00001     2.04472   
    86. RY*(   8) C   5                  0.00000     1.91783   
    87. RY*(   9) C   5                  0.00000     1.89293   
    88. RY*(   1) C   6                  0.00164     0.72514   
    89. RY*(   2) C   6                  0.00141     0.51759   
    90. RY*(   3) C   6                  0.00086     0.63724   
    91. RY*(   4) C   6                  0.00060     0.76520   
    92. RY*(   5) C   6                  0.00041     1.80268   
    93. RY*(   6) C   6                  0.00040     2.03326   
    94. RY*(   7) C   6                  0.00034     1.71010   
    95. RY*(   8) C   6                  0.00020     1.99859   
    96. RY*(   9) C   6                  0.00009     1.92230   
    97. RY*(   1) C   7                  0.00256     0.54610   
    98. RY*(   2) C   7                  0.00209     0.52328   
    99. RY*(   3) C   7                  0.00110     0.59646   
   100. RY*(   4) C   7                  0.00012     0.53393   
   101. RY*(   5) C   7                  0.00003     2.17966   
   102. RY*(   6) C   7                  0.00000     1.94856   
   103. RY*(   7) C   7                  0.00001     2.00884   
   104. RY*(   8) C   7                  0.00001     2.04590   
   105. RY*(   9) C   7                  0.00001     2.11747   
   106. RY*(   1) C   8                  0.00202     0.57727   
   107. RY*(   2) C   8                  0.00151     0.56972   
   108. RY*(   3) C   8                  0.00070     0.60953   
   109. RY*(   4) C   8                  0.00012     0.46081   
   110. RY*(   5) C   8                  0.00001     2.01589   
   111. RY*(   6) C   8                  0.00002     2.08964   
   112. RY*(   7) C   8                  0.00000     1.91265   
   113. RY*(   8) C   8                  0.00001     2.08174   
   114. RY*(   9) C   8                  0.00000     2.02124   
   115. RY*(   1) C   9                  0.00865     0.31032   
   116. RY*(   2) C   9                  0.00453     1.27901   
   117. RY*(   3) C   9                  0.00289     1.58292   
   118. RY*(   4) C   9                  0.00224     0.65349   
   119. RY*(   5) C   9                  0.00207     0.93958   
   120. RY*(   6) C   9                  0.00187     0.99306   
   121. RY*(   7) C   9                  0.00061     1.84949   
   122. RY*(   8) C   9                  0.00006     1.49388   
   123. RY*(   9) C   9                  0.00002     1.86937   
   124. RY*(   1) O  10                  0.00148     1.01782   
   125. RY*(   2) O  10                  0.00074     1.32513   
   126. RY*(   3) O  10                  0.00068     1.12649   
   127. RY*(   4) O  10                  0.00026     1.71438   
   128. RY*(   5) O  10                  0.00007     2.48681   
   129. RY*(   6) O  10                  0.00004     2.49628   
   130. RY*(   7) O  10                  0.00002     2.63897   
   131. RY*(   8) O  10                  0.00001     2.52305   
   132. RY*(   9) O  10                  0.00001     2.52458   
   133. RY*(   1) O  11                  0.00121     0.94961   
   134. RY*(   2) O  11                  0.00039     0.92359   
   135. RY*(   3) O  11                  0.00029     1.33776   
   136. RY*(   4) O  11                  0.00005     0.81589   
   137. RY*(   5) O  11                  0.00000     2.44509   
   138. RY*(   6) O  11                  0.00000     2.56842   
   139. RY*(   7) O  11                  0.00001     2.86128   
   140. RY*(   8) O  11                  0.00000     2.46101   
   141. RY*(   9) O  11                  0.00001     2.81438   
   142. RY*(   1) H  12                  0.00179     0.21802   
   143. RY*(   2) H  12                  0.00006     1.91884   
   144. RY*(   3) H  12                  0.00006     1.59906   
   145. RY*(   4) H  12                  0.00002     2.01196   
   146. RY*(   1) H  13                  0.00044     0.33067   
   147. RY*(   2) H  13                  0.00008     1.61593   
   148. RY*(   3) H  13                  0.00008     1.67607   
   149. RY*(   4) H  13                  0.00001     2.02497   
   150. RY*(   1) H  14                  0.00100     0.25875   
   151. RY*(   2) H  14                  0.00007     1.71855   
   152. RY*(   3) H  14                  0.00007     1.63439   
   153. RY*(   4) H  14                  0.00001     2.09759   
   154. RY*(   1) H  15                  0.00044     0.33067   
   155. RY*(   2) H  15                  0.00008     1.61593   
   156. RY*(   3) H  15                  0.00008     1.67607   
   157. RY*(   4) H  15                  0.00001     2.02497   
   158. RY*(   1) H  16                  0.00057     0.26545   
   159. RY*(   2) H  16                  0.00009     1.65118   
   160. RY*(   3) H  16                  0.00006     1.65498   
   161. RY*(   4) H  16                  0.00002     2.07647   
   162. RY*(   1) H  17                  0.00062     0.27093   
   163. RY*(   2) H  17                  0.00009     1.64462   
   164. RY*(   3) H  17                  0.00006     1.63294   
   165. RY*(   4) H  17                  0.00002     2.13234   
   166. RY*(   1) H  18                  0.00062     0.27093   
   167. RY*(   2) H  18                  0.00009     1.64462   
   168. RY*(   3) H  18                  0.00006     1.63294   
   169. RY*(   4) H  18                  0.00002     2.13234   
   170. RY*(   1) H  19                  0.00044     0.30824   
   171. RY*(   2) H  19                  0.00008     1.69596   
   172. RY*(   3) H  19                  0.00009     1.62070   
   173. RY*(   4) H  19                  0.00002     2.01084   
   174. RY*(   1) H  20                  0.00060     0.24537   
   175. RY*(   2) H  20                  0.00007     1.62823   
   176. RY*(   3) H  20                  0.00007     1.66078   
   177. RY*(   4) H  20                  0.00002     2.06630   
   178. RY*(   1) H  21                  0.00060     0.24537   
   179. RY*(   2) H  21                  0.00007     1.62823   
   180. RY*(   3) H  21                  0.00007     1.66078   
   181. RY*(   4) H  21                  0.00002     2.06630   
   182. BD*(   1) O   1 - C   2          0.01077     0.37226   
   183. BD*(   2) O   1 - C   2          0.11860    -0.21920  204(r),54(g),44(g),182(g)
                                                    194(v),59(g)
   184. BD*(   1) C   2 - O   3          0.04496     0.12710   
   185. BD*(   1) C   2 - C   6          0.04139     0.12059   
   186. BD*(   1) O   3 - C   4          0.03127     0.06204   
   187. BD*(   1) C   4 - C   5          0.00669     0.22041   
   188. BD*(   1) C   4 - O  10          0.03127     0.06204   
   189. BD*(   1) C   4 - H  12          0.01796     0.25296   
   190. BD*(   1) C   5 - H  13          0.00181     0.29558   
   191. BD*(   1) C   5 - H  14          0.00312     0.29246   
   192. BD*(   1) C   5 - H  15          0.00181     0.29558   
   193. BD*(   1) C   6 - C   7          0.00930     0.17414   
   194. BD*(   1) C   6 - C   8          0.01072     0.13342   
   195. BD*(   1) C   6 - C   9          0.04139     0.12059   
   196. BD*(   1) C   7 - H  16          0.00234     0.28403   
   197. BD*(   1) C   7 - H  17          0.00272     0.28788   
   198. BD*(   1) C   7 - H  18          0.00272     0.28788   
   199. BD*(   1) C   8 - H  19          0.00298     0.26003   
   200. BD*(   1) C   8 - H  20          0.00282     0.26463   
   201. BD*(   1) C   8 - H  21          0.00282     0.26463   
   202. BD*(   1) C   9 - O  10          0.04496     0.12710   
   203. BD*(   1) C   9 - O  11          0.01077     0.37226   
   204. BD*(   2) C   9 - O  11          0.11860    -0.21920  183(r),117(g),134(g),203(g)
                                                    194(v),122(g)
       -------------------------------
              Total Lewis   41.34327  ( 98.4364%)
        Valence non-Lewis    0.56178  (  1.3376%)
        Rydberg non-Lewis    0.09494  (  0.2261%)
       -------------------------------
            Total unit  1   42.00000  (100.0000%)
           Charge unit  1    0.00000


 ***************************************************
 *******         Beta  spin orbitals         *******
 ***************************************************


 NATURAL POPULATIONS:  Natural atomic orbital occupancies 
                                                          
   NAO  Atom  No  lang   Type(AO)    Occupancy      Energy
 ----------------------------------------------------------
     1    O    1  S      Cor( 1S)     0.99985     -19.14384
     2    O    1  S      Val( 2S)     0.84651      -1.11018
     3    O    1  S      Ryd( 3S)     0.00088       1.27842
     4    O    1  px     Val( 2p)     0.65433      -0.47892
     5    O    1  px     Ryd( 3p)     0.00056       0.90645
     6    O    1  py     Val( 2p)     0.69758      -0.49833
     7    O    1  py     Ryd( 3p)     0.00071       0.90801
     8    O    1  pz     Val( 2p)     0.72161      -0.53426
     9    O    1  pz     Ryd( 3p)     0.00041       0.84726
    10    O    1  dxy    Ryd( 3d)     0.00026       2.48843
    11    O    1  dxz    Ryd( 3d)     0.00079       2.60248
    12    O    1  dyz    Ryd( 3d)     0.00075       2.94472
    13    O    1  dx2y2  Ryd( 3d)     0.00020       2.50479
    14    O    1  dz2    Ryd( 3d)     0.00078       2.88533

    15    C    2  S      Cor( 1S)     0.99951     -10.45912
    16    C    2  S      Val( 2S)     0.36977      -0.37358
    17    C    2  S      Ryd( 3S)     0.00542       0.34098
    18    C    2  px     Val( 2p)     0.39136      -0.33889
    19    C    2  px     Ryd( 3p)     0.00270       0.37615
    20    C    2  py     Val( 2p)     0.36548      -0.27162
    21    C    2  py     Ryd( 3p)     0.00341       0.43329
    22    C    2  pz     Val( 2p)     0.41878      -0.26231
    23    C    2  pz     Ryd( 3p)     0.00880       0.39228
    24    C    2  dxy    Ryd( 3d)     0.00131       1.87047
    25    C    2  dxz    Ryd( 3d)     0.00140       1.83694
    26    C    2  dyz    Ryd( 3d)     0.00130       2.02024
    27    C    2  dx2y2  Ryd( 3d)     0.00127       1.74946
    28    C    2  dz2    Ryd( 3d)     0.00180       2.01088

    29    O    3  S      Cor( 1S)     0.99980     -19.20828
    30    O    3  S      Val( 2S)     0.80314      -1.08705
    31    O    3  S      Ryd( 3S)     0.00091       1.33690
    32    O    3  px     Val( 2p)     0.84920      -0.55253
    33    O    3  px     Ryd( 3p)     0.00101       1.00308
    34    O    3  py     Val( 2p)     0.74978      -0.55749
    35    O    3  py     Ryd( 3p)     0.00043       1.14802
    36    O    3  pz     Val( 2p)     0.83733      -0.56239
    37    O    3  pz     Ryd( 3p)     0.00084       1.10938
    38    O    3  dxy    Ryd( 3d)     0.00045       2.74433
    39    O    3  dxz    Ryd( 3d)     0.00045       2.51763
    40    O    3  dyz    Ryd( 3d)     0.00046       2.72803
    41    O    3  dx2y2  Ryd( 3d)     0.00043       2.58900
    42    O    3  dz2    Ryd( 3d)     0.00062       2.69486

    43    C    4  S      Cor( 1S)     0.99951     -10.40970
    44    C    4  S      Val( 2S)     0.45762      -0.42112
    45    C    4  S      Ryd( 3S)     0.00222       0.55504
    46    C    4  px     Val( 2p)     0.59576      -0.31953
    47    C    4  px     Ryd( 3p)     0.00177       0.55512
    48    C    4  py     Val( 2p)     0.42366      -0.29680
    49    C    4  py     Ryd( 3p)     0.00140       0.49244
    50    C    4  pz     Val( 2p)     0.28972      -0.25756
    51    C    4  pz     Ryd( 3p)     0.00374       0.34177
    52    C    4  dxy    Ryd( 3d)     0.00066       2.09749
    53    C    4  dxz    Ryd( 3d)     0.00073       1.78181
    54    C    4  dyz    Ryd( 3d)     0.00179       2.01509
    55    C    4  dx2y2  Ryd( 3d)     0.00088       1.90940
    56    C    4  dz2    Ryd( 3d)     0.00123       2.02680

    57    C    5  S      Cor( 1S)     0.99959     -10.23718
    58    C    5  S      Val( 2S)     0.55441      -0.41739
    59    C    5  S      Ryd( 3S)     0.00062       0.67410
    60    C    5  px     Val( 2p)     0.56475      -0.24810
    61    C    5  px     Ryd( 3p)     0.00101       0.37247
    62    C    5  py     Val( 2p)     0.57901      -0.25027
    63    C    5  py     Ryd( 3p)     0.00155       0.38851
    64    C    5  pz     Val( 2p)     0.62316      -0.24934
    65    C    5  pz     Ryd( 3p)     0.00139       0.44533
    66    C    5  dxy    Ryd( 3d)     0.00041       2.17129
    67    C    5  dxz    Ryd( 3d)     0.00006       1.88551
    68    C    5  dyz    Ryd( 3d)     0.00024       2.26926
    69    C    5  dx2y2  Ryd( 3d)     0.00011       2.00079
    70    C    5  dz2    Ryd( 3d)     0.00032       2.17003

    71    C    6  S      Cor( 1S)     0.99941     -10.33895
    72    C    6  S      Val( 2S)     0.47977      -0.44465
    73    C    6  S      Ryd( 3S)     0.00087       0.76881
    74    C    6  px     Val( 2p)     0.56533      -0.36130
    75    C    6  px     Ryd( 3p)     0.00096       0.53889
    76    C    6  py     Val( 2p)     0.58116      -0.35993
    77    C    6  py     Ryd( 3p)     0.00183       0.69182
    78    C    6  pz     Val( 2p)     0.43977      -0.34951
    79    C    6  pz     Ryd( 3p)     0.00137       0.52815
    80    C    6  dxy    Ryd( 3d)     0.00060       1.88287
    81    C    6  dxz    Ryd( 3d)     0.00042       1.94674
    82    C    6  dyz    Ryd( 3d)     0.00040       1.81843
    83    C    6  dx2y2  Ryd( 3d)     0.00040       1.99143
    84    C    6  dz2    Ryd( 3d)     0.00025       2.00106

    85    C    7  S      Cor( 1S)     0.99961     -10.24922
    86    C    7  S      Val( 2S)     0.54350      -0.41616
    87    C    7  S      Ryd( 3S)     0.00078       0.70861
    88    C    7  px     Val( 2p)     0.63237      -0.26806
    89    C    7  px     Ryd( 3p)     0.00273       0.49112
    90    C    7  py     Val( 2p)     0.50009      -0.25181
    91    C    7  py     Ryd( 3p)     0.00157       0.35275
    92    C    7  pz     Val( 2p)     0.63470      -0.26808
    93    C    7  pz     Ryd( 3p)     0.00139       0.48158
    94    C    7  dxy    Ryd( 3d)     0.00016       2.05947
    95    C    7  dxz    Ryd( 3d)     0.00027       2.18714
    96    C    7  dyz    Ryd( 3d)     0.00009       1.98648
    97    C    7  dx2y2  Ryd( 3d)     0.00035       2.09104
    98    C    7  dz2    Ryd( 3d)     0.00031       2.15981

    99    C    8  S      Cor( 1S)     0.99959     -10.27885
   100    C    8  S      Val( 2S)     0.54807      -0.44464
   101    C    8  S      Ryd( 3S)     0.00053       0.69935
   102    C    8  px     Val( 2p)     0.51478      -0.28108
   103    C    8  px     Ryd( 3p)     0.00143       0.35622
   104    C    8  py     Val( 2p)     0.60899      -0.28359
   105    C    8  py     Ryd( 3p)     0.00194       0.47019
   106    C    8  pz     Val( 2p)     0.62726      -0.29331
   107    C    8  pz     Ryd( 3p)     0.00096       0.45473
   108    C    8  dxy    Ryd( 3d)     0.00017       1.98165
   109    C    8  dxz    Ryd( 3d)     0.00021       2.14112
   110    C    8  dyz    Ryd( 3d)     0.00013       1.98132
   111    C    8  dx2y2  Ryd( 3d)     0.00036       2.15600
   112    C    8  dz2    Ryd( 3d)     0.00030       2.11587

   113    C    9  S      Cor( 1S)     0.99951     -10.45912
   114    C    9  S      Val( 2S)     0.36977      -0.37358
   115    C    9  S      Ryd( 3S)     0.00542       0.34098
   116    C    9  px     Val( 2p)     0.39136      -0.33889
   117    C    9  px     Ryd( 3p)     0.00270       0.37615
   118    C    9  py     Val( 2p)     0.36548      -0.27162
   119    C    9  py     Ryd( 3p)     0.00341       0.43329
   120    C    9  pz     Val( 2p)     0.41878      -0.26231
   121    C    9  pz     Ryd( 3p)     0.00880       0.39228
   122    C    9  dxy    Ryd( 3d)     0.00131       1.87047
   123    C    9  dxz    Ryd( 3d)     0.00140       1.83694
   124    C    9  dyz    Ryd( 3d)     0.00130       2.02024
   125    C    9  dx2y2  Ryd( 3d)     0.00127       1.74946
   126    C    9  dz2    Ryd( 3d)     0.00180       2.01088

   127    O   10  S      Cor( 1S)     0.99980     -19.20828
   128    O   10  S      Val( 2S)     0.80314      -1.08705
   129    O   10  S      Ryd( 3S)     0.00091       1.33690
   130    O   10  px     Val( 2p)     0.84920      -0.55253
   131    O   10  px     Ryd( 3p)     0.00101       1.00308
   132    O   10  py     Val( 2p)     0.74978      -0.55749
   133    O   10  py     Ryd( 3p)     0.00043       1.14802
   134    O   10  pz     Val( 2p)     0.83733      -0.56239
   135    O   10  pz     Ryd( 3p)     0.00084       1.10938
   136    O   10  dxy    Ryd( 3d)     0.00045       2.74433
   137    O   10  dxz    Ryd( 3d)     0.00045       2.51763
   138    O   10  dyz    Ryd( 3d)     0.00046       2.72803
   139    O   10  dx2y2  Ryd( 3d)     0.00043       2.58900
   140    O   10  dz2    Ryd( 3d)     0.00062       2.69486

   141    O   11  S      Cor( 1S)     0.99985     -19.14384
   142    O   11  S      Val( 2S)     0.84651      -1.11018
   143    O   11  S      Ryd( 3S)     0.00088       1.27842
   144    O   11  px     Val( 2p)     0.65433      -0.47892
   145    O   11  px     Ryd( 3p)     0.00056       0.90645
   146    O   11  py     Val( 2p)     0.69758      -0.49833
   147    O   11  py     Ryd( 3p)     0.00071       0.90801
   148    O   11  pz     Val( 2p)     0.72161      -0.53426
   149    O   11  pz     Ryd( 3p)     0.00041       0.84726
   150    O   11  dxy    Ryd( 3d)     0.00026       2.48843
   151    O   11  dxz    Ryd( 3d)     0.00079       2.60248
   152    O   11  dyz    Ryd( 3d)     0.00075       2.94472
   153    O   11  dx2y2  Ryd( 3d)     0.00020       2.50479
   154    O   11  dz2    Ryd( 3d)     0.00078       2.88533

   155    H   12  S      Val( 1S)     0.39110      -0.13025
   156    H   12  S      Ryd( 2S)     0.00180       0.21331
   157    H   12  px     Ryd( 2p)     0.00033       2.07403
   158    H   12  py     Ryd( 2p)     0.00016       1.87172
   159    H   12  pz     Ryd( 2p)     0.00006       1.59893

   160    H   13  S      Val( 1S)     0.36549      -0.07380
   161    H   13  S      Ryd( 2S)     0.00043       0.21399
   162    H   13  px     Ryd( 2p)     0.00008       1.58670
   163    H   13  py     Ryd( 2p)     0.00019       1.83413
   164    H   13  pz     Ryd( 2p)     0.00027       2.02351

   165    H   14  S      Val( 1S)     0.37358      -0.07665
   166    H   14  S      Ryd( 2S)     0.00100       0.21562
   167    H   14  px     Ryd( 2p)     0.00032       2.11243
   168    H   14  py     Ryd( 2p)     0.00012       1.75502
   169    H   14  pz     Ryd( 2p)     0.00007       1.63439

   170    H   15  S      Val( 1S)     0.36549      -0.07380
   171    H   15  S      Ryd( 2S)     0.00043       0.21399
   172    H   15  px     Ryd( 2p)     0.00008       1.58670
   173    H   15  py     Ryd( 2p)     0.00019       1.83413
   174    H   15  pz     Ryd( 2p)     0.00027       2.02351

   175    H   16  S      Val( 1S)     0.37313      -0.08504
   176    H   16  S      Ryd( 2S)     0.00059       0.21110
   177    H   16  px     Ryd( 2p)     0.00028       2.10033
   178    H   16  py     Ryd( 2p)     0.00016       1.69324
   179    H   16  pz     Ryd( 2p)     0.00009       1.65119

   180    H   17  S      Val( 1S)     0.36918      -0.08146
   181    H   17  S      Ryd( 2S)     0.00059       0.22266
   182    H   17  px     Ryd( 2p)     0.00014       1.77629
   183    H   17  py     Ryd( 2p)     0.00012       1.66062
   184    H   17  pz     Ryd( 2p)     0.00026       2.02901

   185    H   18  S      Val( 1S)     0.36918      -0.08146
   186    H   18  S      Ryd( 2S)     0.00059       0.22266
   187    H   18  px     Ryd( 2p)     0.00014       1.77629
   188    H   18  py     Ryd( 2p)     0.00012       1.66062
   189    H   18  pz     Ryd( 2p)     0.00026       2.02901

   190    H   19  S      Val( 1S)     0.38090      -0.11604
   191    H   19  S      Ryd( 2S)     0.00043       0.25029
   192    H   19  px     Ryd( 2p)     0.00008       1.57820
   193    H   19  py     Ryd( 2p)     0.00036       2.19371
   194    H   19  pz     Ryd( 2p)     0.00008       1.62078

   195    H   20  S      Val( 1S)     0.35633      -0.09614
   196    H   20  S      Ryd( 2S)     0.00046       0.20242
   197    H   20  px     Ryd( 2p)     0.00016       1.73570
   198    H   20  py     Ryd( 2p)     0.00010       1.67868
   199    H   20  pz     Ryd( 2p)     0.00025       1.99848

   200    H   21  S      Val( 1S)     0.35633      -0.09614
   201    H   21  S      Ryd( 2S)     0.00046       0.20242
   202    H   21  px     Ryd( 2p)     0.00016       1.73570
   203    H   21  py     Ryd( 2p)     0.00010       1.67868
   204    H   21  pz     Ryd( 2p)     0.00025       1.99848


 Summary of Natural Population Analysis:                  
                                                          
                                       Natural Population 
                Natural  -----------------------------------------------
    Atom  No    Charge         Core      Valence    Rydberg      Total
 -----------------------------------------------------------------------
      O    1    0.07478      0.99985     2.92002    0.00535     3.92522
      C    2    0.42768      0.99951     1.54539    0.02741     2.57232
      O    3   -0.24484      0.99980     3.23945    0.00559     4.24484
      C    4    0.21930      0.99951     1.76676    0.01443     2.78070
      C    5   -0.32662      0.99959     2.32133    0.00570     3.32662
      C    6   -0.07255      0.99941     2.06603    0.00711     3.07255
      C    7   -0.31791      0.99961     2.31066    0.00764     3.31791
      C    8   -0.30472      0.99959     2.29910    0.00604     3.30472
      C    9    0.42768      0.99951     1.54539    0.02741     2.57232
      O   10   -0.24484      0.99980     3.23945    0.00559     4.24484
      O   11    0.07478      0.99985     2.92002    0.00535     3.92522
      H   12    0.10655      0.00000     0.39110    0.00235     0.39345
      H   13    0.13355      0.00000     0.36549    0.00096     0.36645
      H   14    0.12491      0.00000     0.37358    0.00152     0.37509
      H   15    0.13355      0.00000     0.36549    0.00096     0.36645
      H   16    0.12575      0.00000     0.37313    0.00112     0.37425
      H   17    0.12970      0.00000     0.36918    0.00112     0.37030
      H   18    0.12970      0.00000     0.36918    0.00112     0.37030
      H   19    0.11815      0.00000     0.38090    0.00095     0.38185
      H   20    0.14270      0.00000     0.35633    0.00097     0.35730
      H   21    0.14270      0.00000     0.35633    0.00097     0.35730
 =======================================================================
   * Total *    1.00000     10.99603    29.87430    0.12966    41.00000

                                 Natural Population      
 --------------------------------------------------------
   Core                      10.99603 ( 99.9639% of  11)
   Valence                   29.87430 ( 99.5810% of  30)
   Natural Minimal Basis     40.87034 ( 99.6837% of  41)
   Natural Rydberg Basis      0.12966 (  0.3163% of  41)
 --------------------------------------------------------

    Atom  No          Natural Electron Configuration
 ----------------------------------------------------------------------------
      O    1      [core]2S( 0.85)2p( 2.07)
      C    2      [core]2S( 0.37)2p( 1.18)3S( 0.01)3p( 0.01)3d( 0.01)
      O    3      [core]2S( 0.80)2p( 2.44)
      C    4      [core]2S( 0.46)2p( 1.31)3p( 0.01)3d( 0.01)
      C    5      [core]2S( 0.55)2p( 1.77)
      C    6      [core]2S( 0.48)2p( 1.59)
      C    7      [core]2S( 0.54)2p( 1.77)3p( 0.01)
      C    8      [core]2S( 0.55)2p( 1.75)
      C    9      [core]2S( 0.37)2p( 1.18)3S( 0.01)3p( 0.01)3d( 0.01)
      O   10      [core]2S( 0.80)2p( 2.44)
      O   11      [core]2S( 0.85)2p( 2.07)
      H   12            1S( 0.39)
      H   13            1S( 0.37)
      H   14            1S( 0.37)
      H   15            1S( 0.37)
      H   16            1S( 0.37)
      H   17            1S( 0.37)
      H   18            1S( 0.37)
      H   19            1S( 0.38)
      H   20            1S( 0.36)
      H   21            1S( 0.36)


 NATURAL BOND ORBITAL ANALYSIS, beta spin orbitals:

    The hybrids on atom 10 are linearly dependent.  An eigenvalue (  0.000005)
    of the hybrid overlap matrix is too small (<0.00010).

    PRJTHR will be raised from  0.200 to 0.250 and the NBO search repeated.


    The hybrids on atom 10 are linearly dependent.  An eigenvalue (  0.000005)
    of the hybrid overlap matrix is too small (<0.00010).

    PRJTHR will be raised from  0.250 to 0.300 and the NBO search repeated.


    The hybrids on atom 10 are linearly dependent.  An eigenvalue (  0.000005)
    of the hybrid overlap matrix is too small (<0.00010).

    PRJTHR will be raised from  0.300 to 0.350 and the NBO search repeated.


                       Occupancies       Lewis Structure    Low   High
           Occ.    -------------------  -----------------   occ   occ
  Cycle   Thresh.   Lewis   Non-Lewis     CR  BD  3C  LP    (L)   (NL)   Dev
 =============================================================================
   1(1)    0.90    39.15835   1.84165     11  24   0   6     4      1    0.22

    The hybrids on atom 10 are linearly dependent.  An eigenvalue (  0.000039)
    of the hybrid overlap matrix is too small (<0.00010).

    PRJTHR will be raised from  0.350 to 0.400 and the NBO search repeated.


    The hybrids on atom 10 are linearly dependent.  An eigenvalue (  0.000039)
    of the hybrid overlap matrix is too small (<0.00010).

    PRJTHR will be raised from  0.400 to 0.450 and the NBO search repeated.

   2(2)    0.90    39.50285   1.49715     11  23   0   7     3      1    0.12
   3(3)    0.90    39.56579   1.43421     11  23   0   7     3      1    0.12

    The hybrids on atom 10 are linearly dependent.  An eigenvalue (  0.000039)
    of the hybrid overlap matrix is too small (<0.00010).

    PRJTHR will be raised from  0.450 to 0.500 and the NBO search repeated.

   4(4)    0.90    39.19817   1.80183     11  23   0   7     4      1    0.27
   5(5)    0.90    39.31663   1.68337     11  24   0   6     3      1    0.12
   6(6)    0.90    39.37957   1.62043     11  24   0   6     3      1    0.12
   7(7)    0.90    39.19817   1.80183     11  23   0   7     4      1    0.27
   8(8)    0.90    39.31663   1.68337     11  24   0   6     3      1    0.12
   9(9)    0.90    39.37957   1.62043     11  24   0   6     3      1    0.12
  10(1)    0.80    40.16951   0.83049     11  24   0   6     0      0    0.03
 -----------------------------------------------------------------------------

 Structure accepted: No low occupancy Lewis orbitals

 --------------------------------------------------------
   Core                     10.99606 ( 99.964% of  11)
   Valence Lewis            29.17346 ( 97.245% of  30)
  ==================       ============================
   Total Lewis              40.16951 ( 97.974% of  41)
  -----------------------------------------------------
   Valence non-Lewis         0.73848 (  1.801% of  41)
   Rydberg non-Lewis         0.09201 (  0.224% of  41)
  ==================       ============================
   Total non-Lewis           0.83049 (  2.026% of  41)
 --------------------------------------------------------


       (Occupancy)   Bond orbital/ Coefficients/ Hybrids
 ---------------------------------------------------------------------------------
     1. (0.99520) BD ( 1) O   1 - C   2  
                ( 66.32%)   0.8144* O   1 s( 43.02%)p 1.32( 56.88%)d 0.00(  0.10%)
                                            0.0000 -0.6554  0.0244  0.1140  0.0022
                                           -0.4533  0.0121  0.5916 -0.0143  0.0046
                                           -0.0026  0.0263  0.0078 -0.0159
                ( 33.68%)   0.5803* C   2 s( 32.24%)p 2.09( 67.48%)d 0.01(  0.28%)
                                            0.0002 -0.5651  0.0555  0.0950 -0.0148
                                            0.3050  0.0107 -0.7548 -0.0520 -0.0019
                                            0.0042  0.0328  0.0047 -0.0415
     2. (0.99411) BD ( 2) O   1 - C   2  
                ( 69.81%)   0.8355* O   1 s(  0.96%)p99.99( 98.87%)d 0.17(  0.17%)
                                            0.0000 -0.0982  0.0033 -0.8577 -0.0005
                                            0.3704 -0.0005  0.3403 -0.0033 -0.0171
                                            0.0306 -0.0068 -0.0074 -0.0187
                ( 30.19%)   0.5495* C   2 s(  0.76%)p99.99( 98.72%)d 0.69(  0.52%)
                                            0.0001 -0.0860  0.0125 -0.8251  0.0140
                                            0.5251 -0.0131  0.1735 -0.0145  0.0293
                                           -0.0506  0.0250  0.0212  0.0273
     3. (0.89386) BD ( 1) O   1 - O  11  
                ( 50.00%)   0.7071* O   1 s(  0.16%)p99.99( 99.73%)d 0.68(  0.11%)
                                           -0.0001  0.0403  0.0024  0.4980  0.0120
                                            0.7110  0.0196  0.4931  0.0126  0.0075
                                           -0.0154 -0.0132 -0.0120 -0.0223
                ( 50.00%)   0.7071* O  11 s(  0.16%)p99.99( 99.73%)d 0.68(  0.11%)
                                           -0.0001  0.0403  0.0024  0.4980  0.0120
                                            0.7110  0.0196 -0.4931 -0.0126  0.0075
                                            0.0154  0.0132 -0.0120 -0.0223
     4. (0.98266) BD ( 1) C   2 - O   3  
                ( 32.53%)   0.5703* C   2 s( 27.86%)p 2.58( 71.88%)d 0.01(  0.26%)
                                           -0.0009  0.5278 -0.0081  0.4060  0.0272
                                            0.7413  0.0174 -0.0468  0.0350  0.0357
                                            0.0003 -0.0044 -0.0242 -0.0259
                ( 67.47%)   0.8214* O   3 s( 28.34%)p 2.53( 71.59%)d 0.00(  0.07%)
                                            0.0001  0.5323  0.0078 -0.4658  0.0026
                                           -0.7039 -0.0052  0.0574  0.0094  0.0217
                                            0.0052  0.0060 -0.0056 -0.0124
     5. (0.92879) BD ( 1) C   2 - C   6  
                ( 49.59%)   0.7042* C   2 s( 38.79%)p 1.58( 61.19%)d 0.00(  0.02%)
                                           -0.0011 -0.6219 -0.0326  0.3739 -0.0194
                                            0.2794  0.0036  0.6265 -0.0351 -0.0054
                                           -0.0069 -0.0025  0.0006 -0.0116
                ( 50.41%)   0.7100* C   6 s( 22.78%)p 3.39( 77.17%)d 0.00(  0.05%)
                                           -0.0001 -0.4772  0.0036 -0.4429 -0.0016
                                           -0.2753  0.0102 -0.7069 -0.0008 -0.0096
                                           -0.0144 -0.0110 -0.0048 -0.0073
     6. (0.99216) BD ( 1) O   3 - C   4  
                ( 70.67%)   0.8407* O   3 s( 33.05%)p 2.02( 66.89%)d 0.00(  0.07%)
                                            0.0002  0.5748 -0.0013 -0.0974  0.0047
                                            0.4433  0.0056 -0.6803  0.0068 -0.0023
                                            0.0120 -0.0116  0.0001  0.0195
                ( 29.33%)   0.5416* C   4 s( 20.36%)p 3.89( 79.27%)d 0.02(  0.37%)
                                           -0.0001  0.4510  0.0119  0.0565  0.0181
                                           -0.5403  0.0061  0.7037  0.0452 -0.0025
                                            0.0038 -0.0524 -0.0199  0.0223
     7. (0.99074) BD ( 1) C   4 - C   5  
                ( 53.09%)   0.7287* C   4 s( 33.02%)p 2.03( 66.94%)d 0.00(  0.04%)
                                           -0.0002  0.5742  0.0232  0.6121 -0.0141
                                            0.5424 -0.0182  0.0000 -0.0000  0.0161
                                           -0.0000 -0.0000  0.0062 -0.0096
                ( 46.91%)   0.6849* C   5 s( 27.91%)p 2.58( 72.03%)d 0.00(  0.06%)
                                            0.0006  0.5278  0.0224 -0.6268 -0.0188
                                           -0.5718 -0.0120  0.0000 -0.0000  0.0208
                                           -0.0000  0.0000  0.0006 -0.0118
     8. (0.99216) BD ( 1) C   4 - O  10  
                ( 29.33%)   0.5416* C   4 s( 20.36%)p 3.89( 79.27%)d 0.02(  0.37%)
                                           -0.0001  0.4510  0.0119  0.0565  0.0181
                                           -0.5403  0.0061 -0.7037 -0.0452 -0.0025
                                           -0.0038  0.0524 -0.0199  0.0223
                ( 70.67%)   0.8407* O  10 s( 33.05%)p 2.02( 66.89%)d 0.00(  0.07%)
                                            0.0002  0.5748 -0.0013 -0.0974  0.0047
                                            0.4433  0.0056  0.6803 -0.0068 -0.0023
                                           -0.0120  0.0116  0.0001  0.0195
     9. (0.98877) BD ( 1) C   4 - H  12  
                ( 61.54%)   0.7845* C   4 s( 26.40%)p 2.79( 73.54%)d 0.00(  0.06%)
                                            0.0002 -0.5128  0.0322  0.7846 -0.0145
                                           -0.3450 -0.0220 -0.0000 -0.0000  0.0112
                                           -0.0000  0.0000 -0.0169  0.0128
                ( 38.46%)   0.6201* H  12 s( 99.90%)p 0.00(  0.10%)
                                           -0.9995  0.0067 -0.0258  0.0178  0.0000
    10. (0.98167) BD ( 1) C   5 - H  13  
                ( 62.84%)   0.7927* C   5 s( 24.08%)p 3.15( 75.88%)d 0.00(  0.04%)
                                           -0.0001  0.4907 -0.0044 -0.0497  0.0168
                                            0.5062  0.0061 -0.7069  0.0099 -0.0031
                                            0.0065 -0.0132 -0.0036  0.0115
                ( 37.16%)   0.6096* H  13 s( 99.91%)p 0.00(  0.09%)
                                            0.9995  0.0000 -0.0020 -0.0192  0.0238
    11. (0.99086) BD ( 1) C   5 - H  14  
                ( 62.46%)   0.7903* C   5 s( 23.97%)p 3.17( 75.99%)d 0.00(  0.04%)
                                            0.0000  0.4895 -0.0074  0.7748  0.0045
                                           -0.3988  0.0229  0.0000 -0.0000 -0.0160
                                           -0.0000  0.0000  0.0050 -0.0097
                ( 37.54%)   0.6127* H  14 s( 99.91%)p 0.00(  0.09%)
                                            0.9995 -0.0020 -0.0281  0.0107  0.0000
    12. (0.98167) BD ( 1) C   5 - H  15  
                ( 62.84%)   0.7927* C   5 s( 24.08%)p 3.15( 75.88%)d 0.00(  0.04%)
                                           -0.0001  0.4907 -0.0044 -0.0497  0.0168
                                            0.5062  0.0061  0.7069 -0.0099 -0.0031
                                           -0.0065  0.0132 -0.0036  0.0115
                ( 37.16%)   0.6096* H  15 s( 99.91%)p 0.00(  0.09%)
                                            0.9995  0.0000 -0.0020 -0.0192 -0.0238
    13. (0.97984) BD ( 1) C   6 - C   7  
                ( 55.47%)   0.7448* C   6 s( 28.32%)p 2.53( 71.65%)d 0.00(  0.03%)
                                           -0.0001  0.5321  0.0088 -0.0475  0.0034
                                           -0.8451  0.0044  0.0000 -0.0000 -0.0009
                                            0.0000  0.0000 -0.0146 -0.0089
                ( 44.53%)   0.6673* C   7 s( 27.68%)p 2.61( 72.27%)d 0.00(  0.06%)
                                            0.0007  0.5260  0.0092  0.0714 -0.0012
                                            0.8470  0.0119  0.0000  0.0000  0.0034
                                            0.0000  0.0000 -0.0205 -0.0113
    14. (0.96803) BD ( 1) C   6 - C   8  
                ( 55.01%)   0.7417* C   6 s( 26.12%)p 2.83( 73.84%)d 0.00(  0.04%)
                                           -0.0002  0.5111  0.0012 -0.7776 -0.0087
                                            0.3654 -0.0102 -0.0000 -0.0000 -0.0167
                                           -0.0000 -0.0000  0.0051 -0.0082
                ( 44.99%)   0.6708* C   8 s( 27.58%)p 2.62( 72.37%)d 0.00(  0.06%)
                                            0.0010  0.5251  0.0051  0.7896  0.0044
                                           -0.3165 -0.0048  0.0000  0.0000 -0.0133
                                            0.0000 -0.0000  0.0160 -0.0110
    15. (0.92879) BD ( 1) C   6 - C   9  
                ( 50.41%)   0.7100* C   6 s( 22.78%)p 3.39( 77.17%)d 0.00(  0.05%)
                                            0.0001  0.4772 -0.0036  0.4429  0.0016
                                            0.2753 -0.0102 -0.7069 -0.0008  0.0096
                                           -0.0144 -0.0110  0.0048  0.0073
                ( 49.59%)   0.7042* C   9 s( 38.79%)p 1.58( 61.19%)d 0.00(  0.02%)
                                            0.0011  0.6219  0.0326 -0.3739  0.0194
                                           -0.2794 -0.0036  0.6265 -0.0351  0.0054
                                           -0.0069 -0.0025 -0.0006  0.0116
    16. (0.99331) BD ( 1) C   7 - H  16  
                ( 62.55%)   0.7909* C   7 s( 23.62%)p 3.23( 76.34%)d 0.00(  0.04%)
                                           -0.0000  0.4860 -0.0029  0.7919 -0.0153
                                           -0.3680 -0.0239 -0.0000  0.0000 -0.0103
                                            0.0000  0.0000  0.0140 -0.0099
                ( 37.45%)   0.6120* H  16 s( 99.91%)p 0.00(  0.09%)
                                            0.9995 -0.0006 -0.0245  0.0181  0.0000
    17. (0.99121) BD ( 1) C   7 - H  17  
                ( 62.91%)   0.7931* C   7 s( 24.31%)p 3.11( 75.65%)d 0.00(  0.04%)
                                           -0.0001  0.4931 -0.0010 -0.4283  0.0052
                                           -0.2695 -0.0239 -0.7069  0.0095  0.0031
                                            0.0141  0.0048  0.0035  0.0117
                ( 37.09%)   0.6090* H  17 s( 99.91%)p 0.00(  0.09%)
                                            0.9995 -0.0011  0.0138  0.0140  0.0233
    18. (0.99121) BD ( 1) C   7 - H  18  
                ( 62.91%)   0.7931* C   7 s( 24.31%)p 3.11( 75.65%)d 0.00(  0.04%)
                                           -0.0001  0.4931 -0.0010 -0.4283  0.0052
                                           -0.2695 -0.0239  0.7069 -0.0095  0.0031
                                           -0.0141 -0.0048  0.0035  0.0117
                ( 37.09%)   0.6090* H  18 s( 99.91%)p 0.00(  0.09%)
                                            0.9995 -0.0011  0.0138  0.0140 -0.0233
    19. (0.99373) BD ( 1) C   8 - H  19  
                ( 61.82%)   0.7863* C   8 s( 24.29%)p 3.12( 75.67%)d 0.00(  0.04%)
                                            0.0000  0.4928 -0.0018  0.0211 -0.0306
                                            0.8691 -0.0022 -0.0000  0.0000  0.0044
                                            0.0000  0.0000 -0.0171 -0.0103
                ( 38.18%)   0.6179* H  19 s( 99.91%)p 0.00(  0.09%)
                                            0.9996 -0.0002  0.0070 -0.0287  0.0000
    20. (0.97649) BD ( 1) C   8 - H  20  
                ( 63.63%)   0.7977* C   8 s( 24.02%)p 3.16( 75.95%)d 0.00(  0.04%)
                                           -0.0001  0.4901 -0.0005 -0.4329 -0.0181
                                           -0.2679  0.0132  0.7069 -0.0076  0.0047
                                           -0.0101 -0.0101  0.0008  0.0114
                ( 36.37%)   0.6031* H  20 s( 99.90%)p 0.00(  0.10%)
                                            0.9995 -0.0023  0.0189  0.0078 -0.0232
    21. (0.97649) BD ( 1) C   8 - H  21  
                ( 63.63%)   0.7977* C   8 s( 24.02%)p 3.16( 75.95%)d 0.00(  0.04%)
                                           -0.0001  0.4901 -0.0005 -0.4329 -0.0181
                                           -0.2679  0.0132 -0.7069  0.0076  0.0047
                                            0.0101  0.0101  0.0008  0.0114
                ( 36.37%)   0.6031* H  21 s( 99.90%)p 0.00(  0.10%)
                                            0.9995 -0.0023  0.0189  0.0078  0.0232
    22. (0.98266) BD ( 1) C   9 - O  10  
                ( 32.53%)   0.5703* C   9 s( 27.86%)p 2.58( 71.88%)d 0.01(  0.26%)
                                           -0.0009  0.5278 -0.0081  0.4060  0.0272
                                            0.7413  0.0174  0.0468 -0.0350  0.0357
                                           -0.0003  0.0044 -0.0242 -0.0259
                ( 67.47%)   0.8214* O  10 s( 28.34%)p 2.53( 71.59%)d 0.00(  0.07%)
                                            0.0001  0.5323  0.0078 -0.4658  0.0026
                                           -0.7039 -0.0052 -0.0574 -0.0094  0.0217
                                           -0.0052 -0.0060 -0.0056 -0.0124
    23. (0.99520) BD ( 1) C   9 - O  11  
                ( 33.68%)   0.5803* C   9 s( 32.24%)p 2.09( 67.48%)d 0.01(  0.28%)
                                           -0.0002  0.5651 -0.0555 -0.0950  0.0148
                                           -0.3050 -0.0107 -0.7548 -0.0520  0.0019
                                            0.0042  0.0328 -0.0047  0.0415
                ( 66.32%)   0.8144* O  11 s( 43.02%)p 1.32( 56.88%)d 0.00(  0.10%)
                                           -0.0000  0.6554 -0.0244 -0.1140 -0.0022
                                            0.4533 -0.0121  0.5916 -0.0143 -0.0046
                                           -0.0026  0.0263 -0.0078  0.0159
    24. (0.99411) BD ( 2) C   9 - O  11  
                ( 30.19%)   0.5495* C   9 s(  0.76%)p99.99( 98.72%)d 0.69(  0.52%)
                                           -0.0001  0.0860 -0.0125  0.8251 -0.0140
                                           -0.5251  0.0131  0.1735 -0.0145 -0.0293
                                           -0.0506  0.0250 -0.0212 -0.0273
                ( 69.81%)   0.8355* O  11 s(  0.96%)p99.99( 98.87%)d 0.17(  0.17%)
                                           -0.0000  0.0982 -0.0033  0.8577  0.0005
                                           -0.3704  0.0005  0.3403 -0.0033  0.0171
                                            0.0306 -0.0068  0.0074  0.0187
    25. (0.99985) CR ( 1) O   1           s(100.00%)p 0.00(  0.00%)
                                            1.0000 -0.0004 -0.0000  0.0001  0.0000
                                            0.0003  0.0000 -0.0003  0.0000  0.0000
                                           -0.0000 -0.0000 -0.0000  0.0000
    26. (0.99953) CR ( 1) C   2           s(100.00%)p 0.00(  0.00%)
                                            1.0000 -0.0001 -0.0001  0.0008  0.0000
                                            0.0008  0.0000  0.0008  0.0000  0.0000
                                           -0.0000 -0.0000 -0.0000 -0.0000
    27. (0.99980) CR ( 1) O   3           s(100.00%)
                                            1.0000 -0.0002 -0.0000  0.0000 -0.0000
                                           -0.0001 -0.0000 -0.0000 -0.0000  0.0000
                                            0.0000  0.0000  0.0000 -0.0000
    28. (0.99951) CR ( 1) C   4           s(100.00%)p 0.00(  0.00%)
                                            1.0000  0.0003 -0.0000 -0.0000  0.0000
                                            0.0001  0.0000  0.0000  0.0000  0.0000
                                            0.0000 -0.0000  0.0000 -0.0000
    29. (0.99959) CR ( 1) C   5           s(100.00%)p 0.00(  0.00%)
                                            1.0000 -0.0002 -0.0000  0.0003  0.0000
                                            0.0004  0.0000  0.0000 -0.0000 -0.0000
                                           -0.0000  0.0000 -0.0000  0.0000
    30. (0.99941) CR ( 1) C   6           s(100.00%)p 0.00(  0.00%)
                                            1.0000  0.0001  0.0000 -0.0002 -0.0000
                                           -0.0001  0.0000  0.0000  0.0000 -0.0000
                                            0.0000  0.0000 -0.0000 -0.0000
    31. (0.99961) CR ( 1) C   7           s(100.00%)p 0.00(  0.00%)
                                            1.0000 -0.0003 -0.0000 -0.0001  0.0000
                                           -0.0006 -0.0000 -0.0000  0.0000 -0.0000
                                            0.0000  0.0000  0.0000  0.0000
    32. (0.99959) CR ( 1) C   8           s(100.00%)p 0.00(  0.00%)
                                            1.0000 -0.0004 -0.0000 -0.0009 -0.0000
                                            0.0002  0.0000 -0.0000  0.0000  0.0000
                                            0.0000  0.0000 -0.0000  0.0000
    33. (0.99953) CR ( 1) C   9           s(100.00%)p 0.00(  0.00%)
                                            1.0000 -0.0001 -0.0001  0.0008  0.0000
                                            0.0008  0.0000 -0.0008 -0.0000  0.0000
                                            0.0000  0.0000 -0.0000 -0.0000
    34. (0.99980) CR ( 1) O  10           s(100.00%)
                                            1.0000 -0.0002 -0.0000  0.0000 -0.0000
                                           -0.0001 -0.0000  0.0000  0.0000  0.0000
                                           -0.0000 -0.0000  0.0000 -0.0000
    35. (0.99985) CR ( 1) O  11           s(100.00%)p 0.00(  0.00%)
                                            1.0000 -0.0004 -0.0000  0.0001  0.0000
                                            0.0003  0.0000  0.0003 -0.0000  0.0000
                                            0.0000  0.0000 -0.0000  0.0000
    36. (0.98849) LP ( 1) O   1           s( 55.90%)p 0.79( 44.08%)d 0.00(  0.02%)
                                            0.0005  0.7475  0.0150 -0.0395 -0.0019
                                           -0.3875 -0.0035  0.5377  0.0007 -0.0026
                                           -0.0006  0.0099  0.0043 -0.0069
    37. (0.97133) LP ( 1) O   3           s( 37.93%)p 1.64( 62.02%)d 0.00(  0.05%)
                                            0.0002  0.6159  0.0000  0.3891 -0.0013
                                            0.2597  0.0002  0.6335 -0.0010 -0.0058
                                           -0.0150 -0.0118 -0.0051 -0.0085
    38. (0.88505) LP ( 2) O   3           s(  0.67%)p99.99( 99.26%)d 0.11(  0.07%)
                                           -0.0000  0.0816 -0.0039  0.7882  0.0004
                                           -0.4895 -0.0015 -0.3628  0.0018 -0.0024
                                           -0.0072  0.0127 -0.0199  0.0112
    39. (0.97133) LP ( 1) O  10           s( 37.93%)p 1.64( 62.02%)d 0.00(  0.05%)
                                            0.0002  0.6159  0.0000  0.3891 -0.0013
                                            0.2597  0.0002 -0.6335  0.0010 -0.0058
                                            0.0150  0.0118 -0.0051 -0.0085
    40. (0.88505) LP ( 2) O  10           s(  0.67%)p99.99( 99.26%)d 0.11(  0.07%)
                                           -0.0000  0.0816 -0.0039  0.7882  0.0004
                                           -0.4895 -0.0015  0.3628 -0.0018 -0.0024
                                            0.0072 -0.0127 -0.0199  0.0112
    41. (0.98849) LP ( 1) O  11           s( 55.90%)p 0.79( 44.08%)d 0.00(  0.02%)
                                            0.0005  0.7475  0.0150 -0.0395 -0.0019
                                           -0.3875 -0.0035 -0.5377 -0.0007 -0.0026
                                            0.0006 -0.0099  0.0043 -0.0069
    42. (0.00106) RY*( 1) O   1           s(  0.21%)p99.99( 98.12%)d 7.95(  1.67%)
                                           -0.0000  0.0041  0.0456 -0.0135  0.5251
                                           -0.0133  0.7271 -0.0115  0.4199 -0.0207
                                            0.0533  0.0494  0.0418  0.0960
    43. (0.00040) RY*( 2) O   1           s( 10.23%)p 8.52( 87.18%)d 0.25(  2.59%)
                                            0.0000  0.0015  0.3199  0.0062  0.7843
                                            0.0027 -0.4353 -0.0072 -0.2592 -0.0910
                                            0.0770 -0.0399 -0.0998 -0.0093
    44. (0.00029) RY*( 3) O   1           s( 86.78%)p 0.12( 10.33%)d 0.03(  2.89%)
                                            0.0000  0.0030  0.9315 -0.0025 -0.2918
                                            0.0124  0.1275 -0.0185  0.0368  0.0007
                                           -0.0581 -0.1171  0.0341  0.1035
    45. (0.00005) RY*( 4) O   1           s(  0.09%)p99.99( 98.86%)d11.13(  1.05%)
    46. (0.00000) RY*( 5) O   1           s(  0.08%)p14.25(  1.17%)d99.99( 98.75%)
    47. (0.00000) RY*( 6) O   1           s(  0.08%)p17.61(  1.35%)d99.99( 98.58%)
    48. (0.00001) RY*( 7) O   1           s(  1.52%)p 0.60(  0.90%)d64.33( 97.58%)
    49. (0.00000) RY*( 8) O   1           s(  0.00%)p 1.00(  1.34%)d73.52( 98.66%)
    50. (0.00001) RY*( 9) O   1           s(  0.97%)p 1.24(  1.19%)d99.99( 97.84%)
    51. (0.00921) RY*( 1) C   2           s( 24.65%)p 3.02( 74.46%)d 0.04(  0.89%)
                                            0.0000  0.0616  0.4926  0.0052 -0.0165
                                           -0.0173  0.4125  0.0446 -0.7562  0.0333
                                           -0.0331 -0.0196 -0.0361 -0.0710
    52. (0.00391) RY*( 2) C   2           s(  9.89%)p 5.67( 56.10%)d 3.44( 34.02%)
                                            0.0000 -0.0475  0.3108 -0.0282  0.3221
                                           -0.0234  0.4459  0.0232  0.5065  0.1215
                                           -0.1043 -0.2137 -0.2645 -0.4459
    53. (0.00286) RY*( 3) C   2           s( 10.43%)p 1.09( 11.38%)d 7.50( 78.19%)
                                            0.0000 -0.0081  0.3228  0.0630  0.2340
                                           -0.0333 -0.2147  0.0019  0.0889  0.4890
                                           -0.5339  0.1130  0.4433  0.2200
    54. (0.00215) RY*( 4) C   2           s(  7.80%)p10.15( 79.21%)d 1.66( 12.98%)
                                            0.0000  0.0195  0.2787 -0.0087 -0.8574
                                            0.0069  0.0331  0.0200  0.2353  0.1587
                                            0.0581 -0.0411  0.2320 -0.2138
    55. (0.00203) RY*( 5) C   2           s( 21.32%)p 1.93( 41.10%)d 1.76( 37.57%)
                                            0.0000  0.0119  0.4616  0.0010  0.0805
                                           -0.0071 -0.6343  0.0421 -0.0186 -0.0256
                                            0.1950  0.3506 -0.3732 -0.2736
    56. (0.00128) RY*( 6) C   2           s( 17.02%)p 0.97( 16.52%)d 3.90( 66.45%)
                                            0.0000 -0.0108  0.4125  0.0146  0.1229
                                            0.0251  0.2424  0.0212  0.3001 -0.3571
                                            0.4000  0.2817  0.2566  0.4814
    57. (0.00059) RY*( 7) C   2           s(  8.80%)p 0.91(  8.01%)d 9.45( 83.18%)
                                            0.0000 -0.0080  0.2966  0.0114 -0.1024
                                            0.0284 -0.2579 -0.0137  0.0446 -0.3748
                                           -0.2830 -0.6691 -0.2206  0.3390
    58. (0.00005) RY*( 8) C   2           s(  0.26%)p52.56( 13.85%)d99.99( 85.89%)
    59. (0.00002) RY*( 9) C   2           s(  0.18%)p 0.44(  0.08%)d99.99( 99.73%)
    60. (0.00155) RY*( 1) O   3           s( 33.71%)p 1.81( 61.16%)d 0.15(  5.13%)
                                            0.0000 -0.0099  0.5805  0.0050  0.6312
                                            0.0032  0.2130  0.0008  0.4096  0.0754
                                           -0.1387 -0.1397 -0.0772 -0.0294
    61. (0.00072) RY*( 2) O   3           s(  4.09%)p22.27( 91.14%)d 1.17(  4.77%)
                                            0.0000 -0.0033  0.2023  0.0017 -0.6676
                                           -0.0039  0.3247  0.0016  0.6002 -0.1753
                                            0.0782 -0.1022  0.0184 -0.0069
    62. (0.00056) RY*( 3) O   3           s( 57.50%)p 0.72( 41.35%)d 0.02(  1.15%)
                                           -0.0000  0.0045  0.7583  0.0015 -0.2825
                                           -0.0008 -0.0252 -0.0045 -0.5771 -0.0729
                                            0.0474  0.0379  0.0175  0.0468
    63. (0.00033) RY*( 4) O   3           s(  2.45%)p33.69( 82.59%)d 6.10( 14.96%)
                                            0.0000 -0.0021  0.1566 -0.0013 -0.0180
                                           -0.0009 -0.8568  0.0054  0.3024 -0.2236
                                            0.0591 -0.1051  0.0256  0.2906
    64. (0.00008) RY*( 5) O   3           s(  0.11%)p22.32(  2.48%)d99.99( 97.41%)
    65. (0.00004) RY*( 6) O   3           s(  0.64%)p23.90( 15.23%)d99.99( 84.13%)
    66. (0.00002) RY*( 7) O   3           s(  1.12%)p 3.70(  4.15%)d84.29( 94.72%)
    67. (0.00001) RY*( 8) O   3           s(  0.22%)p 7.59(  1.64%)d99.99( 98.14%)
    68. (0.00001) RY*( 9) O   3           s(  0.18%)p 2.74(  0.49%)d99.99( 99.33%)
    69. (0.00346) RY*( 1) C   4           s(  0.00%)p 1.00( 88.65%)d 0.13( 11.35%)
                                           -0.0000  0.0000  0.0000  0.0000 -0.0000
                                           -0.0000 -0.0000 -0.0851  0.9377  0.0000
                                           -0.0337 -0.3352  0.0000  0.0000
    70. (0.00227) RY*( 2) C   4           s( 50.71%)p 0.69( 34.98%)d 0.28( 14.31%)
                                            0.0000  0.0023  0.7121 -0.0557 -0.3163
                                           -0.0041 -0.4966 -0.0000 -0.0000  0.3114
                                            0.0000  0.0000 -0.1804 -0.1164
    71. (0.00132) RY*( 3) C   4           s( 18.05%)p 2.88( 51.93%)d 1.66( 30.02%)
                                            0.0000 -0.0190  0.4244 -0.0064  0.6809
                                            0.0329  0.2335  0.0000  0.0000  0.3033
                                            0.0000 -0.0000  0.0721  0.4506
    72. (0.00109) RY*( 4) C   4           s(  0.21%)p99.99( 34.54%)d99.99( 65.26%)
                                           -0.0000 -0.0033  0.0452  0.0102  0.5785
                                           -0.0079 -0.1025 -0.0000  0.0000 -0.0750
                                            0.0000 -0.0000 -0.1807 -0.7838
    73. (0.00078) RY*( 5) C   4           s(  0.00%)p 1.00(  3.25%)d29.74( 96.75%)
                                            0.0000  0.0000 -0.0000  0.0000 -0.0000
                                           -0.0000  0.0000  0.0141  0.1798  0.0000
                                            0.8943  0.4094 -0.0000  0.0000
    74. (0.00056) RY*( 6) C   4           s(  0.28%)p99.99( 43.50%)d99.99( 56.21%)
                                            0.0000 -0.0047  0.0529 -0.0003 -0.2097
                                            0.0187  0.6250 -0.0000 -0.0000  0.2167
                                           -0.0000  0.0000 -0.7121 -0.0902
    75. (0.00048) RY*( 7) C   4           s(  0.00%)p 1.00(  8.65%)d10.56( 91.35%)
                                            0.0000 -0.0000 -0.0000 -0.0000  0.0000
                                            0.0000  0.0000  0.0467  0.2904  0.0000
                                           -0.4461  0.8453 -0.0000 -0.0000
    76. (0.00022) RY*( 8) C   4           s(  0.01%)p99.99( 16.08%)d99.99( 83.91%)
                                            0.0000 -0.0065  0.0083 -0.0054  0.1887
                                            0.0366 -0.3519 -0.0000  0.0000 -0.5898
                                            0.0000  0.0000 -0.5903  0.3779
    77. (0.00008) RY*( 9) C   4           s( 30.60%)p 0.63( 19.38%)d 1.63( 50.02%)
    78. (0.00155) RY*( 1) C   5           s(  8.74%)p 9.93( 86.77%)d 0.51(  4.49%)
                                            0.0000  0.0048  0.2956  0.0232  0.3639
                                           -0.0042 -0.8571 -0.0000  0.0000  0.0169
                                            0.0000 -0.0000 -0.2035  0.0568
    79. (0.00129) RY*( 2) C   5           s(  0.00%)p 1.00( 98.82%)d 0.01(  1.18%)
                                           -0.0000  0.0000 -0.0000 -0.0000  0.0000
                                            0.0000  0.0000  0.0150  0.9940 -0.0000
                                           -0.0615 -0.0897 -0.0000  0.0000
    80. (0.00044) RY*( 3) C   5           s( 39.05%)p 1.53( 59.90%)d 0.03(  1.05%)
                                            0.0000  0.0056  0.6249  0.0231 -0.7646
                                            0.0277 -0.1143  0.0000 -0.0000 -0.0863
                                           -0.0000  0.0000  0.0299  0.0465
    81. (0.00015) RY*( 4) C   5           s( 39.57%)p 1.10( 43.50%)d 0.43( 16.92%)
                                           -0.0000 -0.0115  0.6290 -0.0135  0.5035
                                           -0.0135  0.4257 -0.0000  0.0000 -0.3310
                                            0.0000 -0.0000  0.0585  0.2372
    82. (0.00002) RY*( 5) C   5           s(  0.00%)p 1.00(  0.91%)d99.99( 99.09%)
    83. (0.00003) RY*( 6) C   5           s(  3.47%)p 0.83(  2.88%)d26.99( 93.65%)
    84. (0.00001) RY*( 7) C   5           s(  6.17%)p 0.67(  4.11%)d14.54( 89.72%)
    85. (0.00000) RY*( 8) C   5           s(  0.00%)p 1.00(  0.32%)d99.99( 99.68%)
    86. (0.00000) RY*( 9) C   5           s(  2.96%)p 1.02(  3.01%)d31.78( 94.03%)
    87. (0.00170) RY*( 1) C   6           s(  3.10%)p31.03( 96.31%)d 0.19(  0.59%)
                                            0.0000 -0.0125  0.1757  0.0005 -0.2392
                                           -0.0136 -0.9517 -0.0000  0.0000  0.0124
                                            0.0000 -0.0000  0.0603  0.0458
    88. (0.00137) RY*( 2) C   6           s(  0.00%)p 1.00( 99.87%)d 0.00(  0.13%)
                                           -0.0000  0.0000  0.0000  0.0000 -0.0000
                                            0.0000 -0.0000 -0.0001  0.9993  0.0000
                                           -0.0279 -0.0232  0.0000  0.0000
    89. (0.00103) RY*( 3) C   6           s( 37.29%)p 1.60( 59.57%)d 0.08(  3.14%)
                                           -0.0000 -0.0013  0.6107  0.0001  0.7673
                                            0.0085 -0.0826 -0.0000  0.0000 -0.1754
                                           -0.0000 -0.0000 -0.0157  0.0185
    90. (0.00063) RY*( 4) C   6           s( 54.97%)p 0.76( 41.83%)d 0.06(  3.20%)
                                           -0.0000  0.0018  0.7414  0.0084 -0.5819
                                            0.0080  0.2820 -0.0000 -0.0000 -0.0746
                                           -0.0000 -0.0000 -0.0994  0.1288
    91. (0.00041) RY*( 5) C   6           s(  2.51%)p 0.41(  1.03%)d38.45( 96.46%)
                                            0.0000  0.0010  0.1584 -0.0210  0.0812
                                           -0.0064  0.0568  0.0000 -0.0000  0.8574
                                            0.0000  0.0000  0.4467  0.1733
    92. (0.00034) RY*( 6) C   6           s(  0.00%)p 0.00(  0.00%)d 1.00(100.00%)
                                           -0.0000 -0.0000  0.0000 -0.0000 -0.0000
                                           -0.0000  0.0000 -0.0003  0.0020  0.0000
                                           -0.5962  0.8028 -0.0000 -0.0000
    93. (0.00029) RY*( 7) C   6           s(  0.00%)p 1.00(  0.20%)d99.99( 99.80%)
                                           -0.0000  0.0000  0.0000  0.0000 -0.0000
                                            0.0000 -0.0000 -0.0257  0.0362 -0.0000
                                            0.8021  0.5956  0.0000  0.0000
    94. (0.00020) RY*( 8) C   6           s(  0.04%)p32.10(  1.13%)d99.99( 98.84%)
                                           -0.0000  0.0009  0.0187  0.0115 -0.0816
                                           -0.0127  0.0656  0.0000 -0.0000 -0.4218
                                           -0.0000 -0.0000  0.8812 -0.1842
    95. (0.00011) RY*( 9) C   6           s(  2.10%)p 0.11(  0.23%)d46.52( 97.67%)
                                           -0.0000 -0.0024  0.1449  0.0090 -0.0445
                                            0.0108 -0.0116 -0.0000 -0.0000  0.2237
                                            0.0000  0.0000 -0.0993 -0.9575
    96. (0.00268) RY*( 1) C   7           s(  0.67%)p99.99( 96.43%)d 4.34(  2.90%)
                                            0.0000  0.0033  0.0817  0.0186  0.9816
                                           -0.0035  0.0212  0.0000 -0.0000  0.1680
                                           -0.0000 -0.0000  0.0084  0.0273
    97. (0.00134) RY*( 2) C   7           s(  0.00%)p 1.00( 96.66%)d 0.03(  3.34%)
                                           -0.0000 -0.0000  0.0000  0.0000 -0.0000
                                            0.0000  0.0000  0.0158  0.9830 -0.0000
                                            0.0684  0.1696  0.0000 -0.0000
    98. (0.00111) RY*( 3) C   7           s( 61.57%)p 0.62( 37.87%)d 0.01(  0.56%)
                                            0.0000  0.0157  0.7845 -0.0033 -0.0693
                                           -0.0255  0.6109 -0.0000  0.0000 -0.0541
                                            0.0000  0.0000  0.0484 -0.0189
    99. (0.00013) RY*( 4) C   7           s( 34.43%)p 1.69( 58.09%)d 0.22(  7.48%)
                                           -0.0000 -0.0236  0.5863  0.0045 -0.0490
                                            0.0254 -0.7602 -0.0000 -0.0000  0.0568
                                           -0.0000 -0.0000  0.1831  0.1951
   100. (0.00004) RY*( 5) C   7           s(  0.00%)p 1.00(  3.23%)d29.98( 96.77%)
   101. (0.00001) RY*( 6) C   7           s(  1.08%)p 2.56(  2.77%)d88.77( 96.14%)
   102. (0.00001) RY*( 7) C   7           s(  0.00%)p 1.00(  3.43%)d28.13( 96.56%)
   103. (0.00001) RY*( 8) C   7           s(  2.32%)p 0.63(  1.46%)d41.43( 96.22%)
   104. (0.00000) RY*( 9) C   7           s(  0.00%)p 1.00(  0.16%)d99.99( 99.84%)
   105. (0.00205) RY*( 1) C   8           s(  0.17%)p99.99( 94.67%)d29.54(  5.16%)
                                            0.0000 -0.0012  0.0418 -0.0092 -0.3249
                                           -0.0162 -0.9169 -0.0000  0.0000 -0.1314
                                            0.0000  0.0000 -0.1752 -0.0602
   106. (0.00098) RY*( 2) C   8           s(  0.00%)p 1.00( 92.53%)d 0.08(  7.47%)
                                            0.0000 -0.0000  0.0000  0.0000  0.0000
                                            0.0000 -0.0000  0.0138  0.9618 -0.0000
                                            0.2719 -0.0284 -0.0000 -0.0000
   107. (0.00068) RY*( 3) C   8           s( 71.61%)p 0.39( 28.02%)d 0.01(  0.37%)
                                            0.0000  0.0159  0.8461 -0.0141  0.5111
                                            0.0097 -0.1365  0.0000  0.0000  0.0257
                                            0.0000  0.0000 -0.0546  0.0101
   108. (0.00012) RY*( 4) C   8           s( 26.49%)p 2.67( 70.77%)d 0.10(  2.75%)
                                           -0.0000 -0.0274  0.5139  0.0211 -0.7864
                                           -0.0122  0.2977 -0.0000 -0.0000  0.1126
                                           -0.0000  0.0000 -0.0895  0.0823
   109. (0.00001) RY*( 5) C   8           s(  0.56%)p 4.58(  2.57%)d99.99( 96.87%)
   110. (0.00002) RY*( 6) C   8           s(  0.00%)p 1.00(  6.73%)d13.86( 93.27%)
   111. (0.00000) RY*( 7) C   8           s(  0.00%)p 1.00(  0.78%)d99.99( 99.22%)
   112. (0.00001) RY*( 8) C   8           s(  1.03%)p 3.08(  3.18%)d92.96( 95.79%)
   113. (0.00000) RY*( 9) C   8           s(  0.24%)p 3.51(  0.83%)d99.99( 98.93%)
   114. (0.00921) RY*( 1) C   9           s( 24.65%)p 3.02( 74.46%)d 0.04(  0.89%)
                                            0.0000  0.0616  0.4926  0.0052 -0.0165
                                           -0.0173  0.4125 -0.0446  0.7562  0.0333
                                            0.0331  0.0196 -0.0361 -0.0710
   115. (0.00391) RY*( 2) C   9           s(  9.89%)p 5.67( 56.10%)d 3.44( 34.02%)
                                            0.0000 -0.0475  0.3108 -0.0282  0.3221
                                           -0.0234  0.4459 -0.0232 -0.5065  0.1215
                                            0.1043  0.2137 -0.2645 -0.4459
   116. (0.00286) RY*( 3) C   9           s( 10.43%)p 1.09( 11.38%)d 7.50( 78.19%)
                                            0.0000 -0.0081  0.3228  0.0630  0.2340
                                           -0.0333 -0.2147 -0.0019 -0.0889  0.4890
                                            0.5339 -0.1130  0.4433  0.2200
   117. (0.00215) RY*( 4) C   9           s(  7.80%)p10.15( 79.21%)d 1.66( 12.98%)
                                            0.0000  0.0195  0.2787 -0.0087 -0.8574
                                            0.0069  0.0331 -0.0200 -0.2353  0.1587
                                           -0.0581  0.0411  0.2320 -0.2138
   118. (0.00203) RY*( 5) C   9           s( 21.32%)p 1.93( 41.10%)d 1.76( 37.57%)
                                            0.0000  0.0119  0.4616  0.0010  0.0805
                                           -0.0071 -0.6343 -0.0421  0.0186 -0.0256
                                           -0.1950 -0.3506 -0.3732 -0.2736
   119. (0.00128) RY*( 6) C   9           s( 17.02%)p 0.97( 16.52%)d 3.90( 66.45%)
                                            0.0000 -0.0108  0.4125  0.0146  0.1229
                                            0.0251  0.2424 -0.0212 -0.3001 -0.3571
                                           -0.4000 -0.2817  0.2566  0.4814
   120. (0.00059) RY*( 7) C   9           s(  8.80%)p 0.91(  8.01%)d 9.45( 83.18%)
                                            0.0000 -0.0080  0.2966  0.0114 -0.1024
                                            0.0284 -0.2579  0.0137 -0.0446 -0.3748
                                            0.2830  0.6691 -0.2206  0.3390
   121. (0.00005) RY*( 8) C   9           s(  0.26%)p52.56( 13.85%)d99.99( 85.89%)
   122. (0.00002) RY*( 9) C   9           s(  0.18%)p 0.44(  0.08%)d99.99( 99.73%)
   123. (0.00155) RY*( 1) O  10           s( 33.71%)p 1.81( 61.16%)d 0.15(  5.13%)
                                            0.0000 -0.0099  0.5805  0.0050  0.6312
                                            0.0032  0.2130 -0.0008 -0.4096  0.0754
                                            0.1387  0.1397 -0.0772 -0.0294
   124. (0.00072) RY*( 2) O  10           s(  4.09%)p22.27( 91.14%)d 1.17(  4.77%)
                                            0.0000 -0.0033  0.2023  0.0017 -0.6676
                                           -0.0039  0.3247 -0.0016 -0.6002 -0.1753
                                           -0.0782  0.1022  0.0184 -0.0069
   125. (0.00056) RY*( 3) O  10           s( 57.50%)p 0.72( 41.35%)d 0.02(  1.15%)
                                            0.0000  0.0045  0.7583  0.0015 -0.2825
                                           -0.0008 -0.0252  0.0045  0.5771 -0.0729
                                           -0.0474 -0.0379  0.0175  0.0468
   126. (0.00033) RY*( 4) O  10           s(  2.45%)p33.69( 82.59%)d 6.10( 14.96%)
                                           -0.0000 -0.0021  0.1566 -0.0013 -0.0180
                                           -0.0009 -0.8568 -0.0054 -0.3024 -0.2236
                                           -0.0591  0.1051  0.0256  0.2906
   127. (0.00008) RY*( 5) O  10           s(  0.11%)p22.32(  2.48%)d99.99( 97.41%)
   128. (0.00004) RY*( 6) O  10           s(  0.64%)p23.90( 15.23%)d99.99( 84.13%)
   129. (0.00002) RY*( 7) O  10           s(  1.12%)p 3.70(  4.15%)d84.29( 94.72%)
   130. (0.00001) RY*( 8) O  10           s(  0.22%)p 7.59(  1.64%)d99.99( 98.14%)
   131. (0.00001) RY*( 9) O  10           s(  0.18%)p 2.74(  0.49%)d99.99( 99.33%)
   132. (0.00106) RY*( 1) O  11           s(  0.21%)p99.99( 98.12%)d 7.95(  1.67%)
                                           -0.0000  0.0041  0.0456 -0.0135  0.5251
                                           -0.0133  0.7271  0.0115 -0.4199 -0.0207
                                           -0.0533 -0.0494  0.0418  0.0960
   133. (0.00040) RY*( 2) O  11           s( 10.23%)p 8.52( 87.18%)d 0.25(  2.59%)
                                            0.0000  0.0015  0.3199  0.0062  0.7843
                                            0.0027 -0.4353  0.0072  0.2592 -0.0910
                                           -0.0770  0.0399 -0.0998 -0.0093
   134. (0.00029) RY*( 3) O  11           s( 86.78%)p 0.12( 10.33%)d 0.03(  2.89%)
                                            0.0000  0.0030  0.9315 -0.0025 -0.2918
                                            0.0124  0.1275  0.0185 -0.0368  0.0007
                                            0.0581  0.1171  0.0341  0.1035
   135. (0.00005) RY*( 4) O  11           s(  0.09%)p99.99( 98.86%)d11.13(  1.05%)
   136. (0.00000) RY*( 5) O  11           s(  0.08%)p14.25(  1.17%)d99.99( 98.75%)
   137. (0.00000) RY*( 6) O  11           s(  0.08%)p17.61(  1.35%)d99.99( 98.58%)
   138. (0.00001) RY*( 7) O  11           s(  1.52%)p 0.60(  0.90%)d64.33( 97.58%)
   139. (0.00000) RY*( 8) O  11           s(  0.00%)p 1.00(  1.34%)d73.52( 98.66%)
   140. (0.00001) RY*( 9) O  11           s(  0.97%)p 1.24(  1.19%)d99.99( 97.84%)
   141. (0.00183) RY*( 1) H  12           s( 99.44%)p 0.01(  0.56%)
                                            0.0063  0.9972 -0.0317 -0.0678  0.0000
   142. (0.00006) RY*( 2) H  12           s(  0.33%)p99.99( 99.67%)
   143. (0.00006) RY*( 3) H  12           s(  0.00%)p 1.00(100.00%)
   144. (0.00002) RY*( 4) H  12           s(  0.33%)p99.99( 99.67%)
   145. (0.00045) RY*( 1) H  13           s( 95.87%)p 0.04(  4.13%)
                                            0.0058  0.9791  0.0375  0.1704 -0.1043
   146. (0.00008) RY*( 2) H  13           s(  0.00%)p 1.00(100.00%)
   147. (0.00008) RY*( 3) H  13           s(  0.09%)p99.99( 99.91%)
   148. (0.00001) RY*( 4) H  13           s(  4.14%)p23.17( 95.86%)
   149. (0.00102) RY*( 1) H  14           s( 98.56%)p 0.01(  1.44%)
                                            0.0049  0.9928  0.1157  0.0320  0.0000
   150. (0.00007) RY*( 2) H  14           s(  0.18%)p99.99( 99.82%)
   151. (0.00007) RY*( 3) H  14           s(  0.00%)p 1.00(100.00%)
   152. (0.00001) RY*( 4) H  14           s(  1.35%)p73.15( 98.65%)
   153. (0.00045) RY*( 1) H  15           s( 95.87%)p 0.04(  4.13%)
                                            0.0058  0.9791  0.0375  0.1704  0.1043
   154. (0.00008) RY*( 2) H  15           s(  0.00%)p 1.00(100.00%)
   155. (0.00008) RY*( 3) H  15           s(  0.09%)p99.99( 99.91%)
   156. (0.00001) RY*( 4) H  15           s(  4.14%)p23.17( 95.86%)
   157. (0.00060) RY*( 1) H  16           s( 98.56%)p 0.01(  1.44%)
                                            0.0040  0.9927  0.1150 -0.0350  0.0000
   158. (0.00009) RY*( 2) H  16           s(  0.00%)p 1.00(100.00%)
   159. (0.00006) RY*( 3) H  16           s(  0.37%)p99.99( 99.63%)
   160. (0.00002) RY*( 4) H  16           s(  1.17%)p84.53( 98.83%)
   161. (0.00060) RY*( 1) H  17           s( 98.42%)p 0.02(  1.58%)
                                            0.0043  0.9920 -0.0440  0.0144 -0.1171
   162. (0.00009) RY*( 2) H  17           s(  0.09%)p99.99( 99.91%)
   163. (0.00006) RY*( 3) H  17           s(  0.64%)p99.99( 99.36%)
   164. (0.00002) RY*( 4) H  17           s(  0.95%)p99.99( 99.05%)
   165. (0.00060) RY*( 1) H  18           s( 98.42%)p 0.02(  1.58%)
                                            0.0043  0.9920 -0.0440  0.0144  0.1171
   166. (0.00009) RY*( 2) H  18           s(  0.09%)p99.99( 99.91%)
   167. (0.00006) RY*( 3) H  18           s(  0.64%)p99.99( 99.36%)
   168. (0.00002) RY*( 4) H  18           s(  0.95%)p99.99( 99.05%)
   169. (0.00044) RY*( 1) H  19           s( 98.37%)p 0.02(  1.63%)
                                            0.0033  0.9918  0.0433  0.1200  0.0000
   170. (0.00008) RY*( 2) H  19           s(  0.97%)p99.99( 99.03%)
   171. (0.00008) RY*( 3) H  19           s(  0.00%)p 1.00(100.00%)
   172. (0.00002) RY*( 4) H  19           s(  0.75%)p99.99( 99.25%)
   173. (0.00047) RY*( 1) H  20           s( 97.90%)p 0.02(  2.10%)
                                            0.0063  0.9894 -0.0812 -0.0936  0.0750
   174. (0.00007) RY*( 2) H  20           s(  0.47%)p99.99( 99.53%)
   175. (0.00007) RY*( 3) H  20           s(  0.02%)p99.99( 99.98%)
   176. (0.00002) RY*( 4) H  20           s(  1.70%)p57.73( 98.30%)
   177. (0.00047) RY*( 1) H  21           s( 97.90%)p 0.02(  2.10%)
                                            0.0063  0.9894 -0.0812 -0.0936 -0.0750
   178. (0.00007) RY*( 2) H  21           s(  0.47%)p99.99( 99.53%)
   179. (0.00007) RY*( 3) H  21           s(  0.02%)p99.99( 99.98%)
   180. (0.00002) RY*( 4) H  21           s(  1.70%)p57.73( 98.30%)
   181. (0.01235) BD*( 1) O   1 - C   2  
                ( 33.68%)   0.5803* O   1 s( 43.02%)p 1.32( 56.88%)d 0.00(  0.10%)
                                           -0.0000  0.6554 -0.0244 -0.1140 -0.0022
                                            0.4533 -0.0121 -0.5916  0.0143 -0.0046
                                            0.0026 -0.0263 -0.0078  0.0159
                ( 66.32%)  -0.8144* C   2 s( 32.24%)p 2.09( 67.48%)d 0.01(  0.28%)
                                           -0.0002  0.5651 -0.0555 -0.0950  0.0148
                                           -0.3050 -0.0107  0.7548  0.0520  0.0019
                                           -0.0042 -0.0328 -0.0047  0.0415
   182. (0.11308) BD*( 2) O   1 - C   2  
                ( 30.19%)   0.5495* O   1 s(  0.96%)p99.99( 98.87%)d 0.17(  0.17%)
                                           -0.0000  0.0982 -0.0033  0.8577  0.0005
                                           -0.3704  0.0005 -0.3403  0.0033  0.0171
                                           -0.0306  0.0068  0.0074  0.0187
                ( 69.81%)  -0.8355* C   2 s(  0.76%)p99.99( 98.72%)d 0.69(  0.52%)
                                           -0.0001  0.0860 -0.0125  0.8251 -0.0140
                                           -0.5251  0.0131 -0.1735  0.0145 -0.0293
                                            0.0506 -0.0250 -0.0212 -0.0273
   183. (0.19172) BD*( 1) O   1 - O  11  
                ( 50.00%)   0.7071* O   1 s(  0.16%)p99.99( 99.73%)d 0.68(  0.11%)
                                           -0.0001  0.0403  0.0024  0.4980  0.0120
                                            0.7110  0.0196  0.4931  0.0126  0.0075
                                           -0.0154 -0.0132 -0.0120 -0.0223
                ( 50.00%)  -0.7071* O  11 s(  0.16%)p99.99( 99.73%)d 0.68(  0.11%)
                                           -0.0001  0.0403  0.0024  0.4980  0.0120
                                            0.7110  0.0196 -0.4931 -0.0126  0.0075
                                            0.0154  0.0132 -0.0120 -0.0223
   184. (0.03679) BD*( 1) C   2 - O   3  
                ( 67.47%)   0.8214* C   2 s( 27.86%)p 2.58( 71.88%)d 0.01(  0.26%)
                                           -0.0009  0.5278 -0.0081  0.4060  0.0272
                                            0.7413  0.0174 -0.0468  0.0350  0.0357
                                            0.0003 -0.0044 -0.0242 -0.0259
                ( 32.53%)  -0.5703* O   3 s( 28.34%)p 2.53( 71.59%)d 0.00(  0.07%)
                                            0.0001  0.5323  0.0078 -0.4658  0.0026
                                           -0.7039 -0.0052  0.0574  0.0094  0.0217
                                            0.0052  0.0060 -0.0056 -0.0124
   185. (0.04605) BD*( 1) C   2 - C   6  
                ( 50.41%)   0.7100* C   2 s( 38.79%)p 1.58( 61.19%)d 0.00(  0.02%)
                                           -0.0011 -0.6219 -0.0326  0.3739 -0.0194
                                            0.2794  0.0036  0.6265 -0.0351 -0.0054
                                           -0.0069 -0.0025  0.0006 -0.0116
                ( 49.59%)  -0.7042* C   6 s( 22.78%)p 3.39( 77.17%)d 0.00(  0.05%)
                                           -0.0001 -0.4772  0.0036 -0.4429 -0.0016
                                           -0.2753  0.0102 -0.7069 -0.0008 -0.0096
                                           -0.0144 -0.0110 -0.0048 -0.0073
   186. (0.03130) BD*( 1) O   3 - C   4  
                ( 29.33%)   0.5416* O   3 s( 33.05%)p 2.02( 66.89%)d 0.00(  0.07%)
                                           -0.0002 -0.5748  0.0013  0.0974 -0.0047
                                           -0.4433 -0.0056  0.6803 -0.0068  0.0023
                                           -0.0120  0.0116 -0.0001 -0.0195
                ( 70.67%)  -0.8407* C   4 s( 20.36%)p 3.89( 79.27%)d 0.02(  0.37%)
                                            0.0001 -0.4510 -0.0119 -0.0565 -0.0181
                                            0.5403 -0.0061 -0.7037 -0.0452  0.0025
                                           -0.0038  0.0524  0.0199 -0.0223
   187. (0.00678) BD*( 1) C   4 - C   5  
                ( 46.91%)   0.6849* C   4 s( 33.02%)p 2.03( 66.94%)d 0.00(  0.04%)
                                            0.0002 -0.5742 -0.0232 -0.6121  0.0141
                                           -0.5424  0.0182 -0.0000  0.0000 -0.0161
                                            0.0000  0.0000 -0.0062  0.0096
                ( 53.09%)  -0.7287* C   5 s( 27.91%)p 2.58( 72.03%)d 0.00(  0.06%)
                                           -0.0006 -0.5278 -0.0224  0.6268  0.0188
                                            0.5718  0.0120 -0.0000  0.0000 -0.0208
                                            0.0000 -0.0000 -0.0006  0.0118
   188. (0.03130) BD*( 1) C   4 - O  10  
                ( 70.67%)   0.8407* C   4 s( 20.36%)p 3.89( 79.27%)d 0.02(  0.37%)
                                           -0.0001  0.4510  0.0119  0.0565  0.0181
                                           -0.5403  0.0061 -0.7037 -0.0452 -0.0025
                                           -0.0038  0.0524 -0.0199  0.0223
                ( 29.33%)  -0.5416* O  10 s( 33.05%)p 2.02( 66.89%)d 0.00(  0.07%)
                                            0.0002  0.5748 -0.0013 -0.0974  0.0047
                                            0.4433  0.0056  0.6803 -0.0068 -0.0023
                                           -0.0120  0.0116  0.0001  0.0195
   189. (0.01825) BD*( 1) C   4 - H  12  
                ( 38.46%)   0.6201* C   4 s( 26.40%)p 2.79( 73.54%)d 0.00(  0.06%)
                                           -0.0002  0.5128 -0.0322 -0.7846  0.0145
                                            0.3450  0.0220  0.0000  0.0000 -0.0112
                                            0.0000 -0.0000  0.0169 -0.0128
                ( 61.54%)  -0.7845* H  12 s( 99.90%)p 0.00(  0.10%)
                                            0.9995 -0.0067  0.0258 -0.0178 -0.0000
   190. (0.00174) BD*( 1) C   5 - H  13  
                ( 37.16%)   0.6096* C   5 s( 24.08%)p 3.15( 75.88%)d 0.00(  0.04%)
                                            0.0001 -0.4907  0.0044  0.0497 -0.0168
                                           -0.5062 -0.0061  0.7069 -0.0099  0.0031
                                           -0.0065  0.0132  0.0036 -0.0115
                ( 62.84%)  -0.7927* H  13 s( 99.91%)p 0.00(  0.09%)
                                           -0.9995 -0.0000  0.0020  0.0192 -0.0238
   191. (0.00314) BD*( 1) C   5 - H  14  
                ( 37.54%)   0.6127* C   5 s( 23.97%)p 3.17( 75.99%)d 0.00(  0.04%)
                                           -0.0000 -0.4895  0.0074 -0.7748 -0.0045
                                            0.3988 -0.0229 -0.0000  0.0000  0.0160
                                            0.0000 -0.0000 -0.0050  0.0097
                ( 62.46%)  -0.7903* H  14 s( 99.91%)p 0.00(  0.09%)
                                           -0.9995  0.0020  0.0281 -0.0107 -0.0000
   192. (0.00174) BD*( 1) C   5 - H  15  
                ( 37.16%)   0.6096* C   5 s( 24.08%)p 3.15( 75.88%)d 0.00(  0.04%)
                                            0.0001 -0.4907  0.0044  0.0497 -0.0168
                                           -0.5062 -0.0061 -0.7069  0.0099  0.0031
                                            0.0065 -0.0132  0.0036 -0.0115
                ( 62.84%)  -0.7927* H  15 s( 99.91%)p 0.00(  0.09%)
                                           -0.9995 -0.0000  0.0020  0.0192  0.0238
   193. (0.00931) BD*( 1) C   6 - C   7  
                ( 44.53%)   0.6673* C   6 s( 28.32%)p 2.53( 71.65%)d 0.00(  0.03%)
                                            0.0001 -0.5321 -0.0088  0.0475 -0.0034
                                            0.8451 -0.0044 -0.0000  0.0000  0.0009
                                           -0.0000 -0.0000  0.0146  0.0089
                ( 55.47%)  -0.7448* C   7 s( 27.68%)p 2.61( 72.27%)d 0.00(  0.06%)
                                           -0.0007 -0.5260 -0.0092 -0.0714  0.0012
                                           -0.8470 -0.0119 -0.0000 -0.0000 -0.0034
                                           -0.0000 -0.0000  0.0205  0.0113
   194. (0.01065) BD*( 1) C   6 - C   8  
                ( 44.99%)   0.6708* C   6 s( 26.12%)p 2.83( 73.84%)d 0.00(  0.04%)
                                            0.0002 -0.5111 -0.0012  0.7776  0.0087
                                           -0.3654  0.0102  0.0000  0.0000  0.0167
                                            0.0000  0.0000 -0.0051  0.0082
                ( 55.01%)  -0.7417* C   8 s( 27.58%)p 2.62( 72.37%)d 0.00(  0.06%)
                                           -0.0010 -0.5251 -0.0051 -0.7896 -0.0044
                                            0.3165  0.0048 -0.0000 -0.0000  0.0133
                                           -0.0000  0.0000 -0.0160  0.0110
   195. (0.04605) BD*( 1) C   6 - C   9  
                ( 49.59%)   0.7042* C   6 s( 22.78%)p 3.39( 77.17%)d 0.00(  0.05%)
                                           -0.0001 -0.4772  0.0036 -0.4429 -0.0016
                                           -0.2753  0.0102  0.7069  0.0008 -0.0096
                                            0.0144  0.0110 -0.0048 -0.0073
                ( 50.41%)  -0.7100* C   9 s( 38.79%)p 1.58( 61.19%)d 0.00(  0.02%)
                                           -0.0011 -0.6219 -0.0326  0.3739 -0.0194
                                            0.2794  0.0036 -0.6265  0.0351 -0.0054
                                            0.0069  0.0025  0.0006 -0.0116
   196. (0.00237) BD*( 1) C   7 - H  16  
                ( 37.45%)   0.6120* C   7 s( 23.62%)p 3.23( 76.34%)d 0.00(  0.04%)
                                            0.0000 -0.4860  0.0029 -0.7919  0.0153
                                            0.3680  0.0239  0.0000 -0.0000  0.0103
                                           -0.0000 -0.0000 -0.0140  0.0099
                ( 62.55%)  -0.7909* H  16 s( 99.91%)p 0.00(  0.09%)
                                           -0.9995  0.0006  0.0245 -0.0181 -0.0000
   197. (0.00296) BD*( 1) C   7 - H  17  
                ( 37.09%)   0.6090* C   7 s( 24.31%)p 3.11( 75.65%)d 0.00(  0.04%)
                                            0.0001 -0.4931  0.0010  0.4283 -0.0052
                                            0.2695  0.0239  0.7069 -0.0095 -0.0031
                                           -0.0141 -0.0048 -0.0035 -0.0117
                ( 62.91%)  -0.7931* H  17 s( 99.91%)p 0.00(  0.09%)
                                           -0.9995  0.0011 -0.0138 -0.0140 -0.0233
   198. (0.00296) BD*( 1) C   7 - H  18  
                ( 37.09%)   0.6090* C   7 s( 24.31%)p 3.11( 75.65%)d 0.00(  0.04%)
                                            0.0001 -0.4931  0.0010  0.4283 -0.0052
                                            0.2695  0.0239 -0.7069  0.0095 -0.0031
                                            0.0141  0.0048 -0.0035 -0.0117
                ( 62.91%)  -0.7931* H  18 s( 99.91%)p 0.00(  0.09%)
                                           -0.9995  0.0011 -0.0138 -0.0140  0.0233
   199. (0.00302) BD*( 1) C   8 - H  19  
                ( 38.18%)   0.6179* C   8 s( 24.29%)p 3.12( 75.67%)d 0.00(  0.04%)
                                           -0.0000 -0.4928  0.0018 -0.0211  0.0306
                                           -0.8691  0.0022  0.0000 -0.0000 -0.0044
                                           -0.0000 -0.0000  0.0171  0.0103
                ( 61.82%)  -0.7863* H  19 s( 99.91%)p 0.00(  0.09%)
                                           -0.9996  0.0002 -0.0070  0.0287 -0.0000
   200. (0.00235) BD*( 1) C   8 - H  20  
                ( 36.37%)   0.6031* C   8 s( 24.02%)p 3.16( 75.95%)d 0.00(  0.04%)
                                            0.0001 -0.4901  0.0005  0.4329  0.0181
                                            0.2679 -0.0132 -0.7069  0.0076 -0.0047
                                            0.0101  0.0101 -0.0008 -0.0114
                ( 63.63%)  -0.7977* H  20 s( 99.90%)p 0.00(  0.10%)
                                           -0.9995  0.0023 -0.0189 -0.0078  0.0232
   201. (0.00235) BD*( 1) C   8 - H  21  
                ( 36.37%)   0.6031* C   8 s( 24.02%)p 3.16( 75.95%)d 0.00(  0.04%)
                                            0.0001 -0.4901  0.0005  0.4329  0.0181
                                            0.2679 -0.0132  0.7069 -0.0076 -0.0047
                                           -0.0101 -0.0101 -0.0008 -0.0114
                ( 63.63%)  -0.7977* H  21 s( 99.90%)p 0.00(  0.10%)
                                           -0.9995  0.0023 -0.0189 -0.0078 -0.0232
   202. (0.03679) BD*( 1) C   9 - O  10  
                ( 67.47%)   0.8214* C   9 s( 27.86%)p 2.58( 71.88%)d 0.01(  0.26%)
                                           -0.0009  0.5278 -0.0081  0.4060  0.0272
                                            0.7413  0.0174  0.0468 -0.0350  0.0357
                                           -0.0003  0.0044 -0.0242 -0.0259
                ( 32.53%)  -0.5703* O  10 s( 28.34%)p 2.53( 71.59%)d 0.00(  0.07%)
                                            0.0001  0.5323  0.0078 -0.4658  0.0026
                                           -0.7039 -0.0052 -0.0574 -0.0094  0.0217
                                           -0.0052 -0.0060 -0.0056 -0.0124
   203. (0.01235) BD*( 1) C   9 - O  11  
                ( 66.32%)   0.8144* C   9 s( 32.24%)p 2.09( 67.48%)d 0.01(  0.28%)
                                           -0.0002  0.5651 -0.0555 -0.0950  0.0148
                                           -0.3050 -0.0107 -0.7548 -0.0520  0.0019
                                            0.0042  0.0328 -0.0047  0.0415
                ( 33.68%)  -0.5803* O  11 s( 43.02%)p 1.32( 56.88%)d 0.00(  0.10%)
                                           -0.0000  0.6554 -0.0244 -0.1140 -0.0022
                                            0.4533 -0.0121  0.5916 -0.0143 -0.0046
                                           -0.0026  0.0263 -0.0078  0.0159
   204. (0.11308) BD*( 2) C   9 - O  11  
                ( 69.81%)   0.8355* C   9 s(  0.76%)p99.99( 98.72%)d 0.69(  0.52%)
                                           -0.0001  0.0860 -0.0125  0.8251 -0.0140
                                           -0.5251  0.0131  0.1735 -0.0145 -0.0293
                                           -0.0506  0.0250 -0.0212 -0.0273
                ( 30.19%)  -0.5495* O  11 s(  0.96%)p99.99( 98.87%)d 0.17(  0.17%)
                                           -0.0000  0.0982 -0.0033  0.8577  0.0005
                                           -0.3704  0.0005  0.3403 -0.0033  0.0171
                                            0.0306 -0.0068  0.0074  0.0187


 NHO Directionality and "Bond Bending" (deviations from line of nuclear centers)

         [Thresholds for printing:  angular deviation  >  1.0 degree]
                                    hybrid p-character > 25.0%
                                    orbital occupancy  >  0.10e

                                Line of Centers        Hybrid 1              Hybrid 2
                                ---------------  -------------------   ------------------
                NBO               Theta   Phi    Theta   Phi    Dev    Theta   Phi    Dev
 ========================================================================================
     1. BD (   1) O   1 - C   2   149.5   90.0   141.7  104.8  11.4     22.0  255.8  10.5
     2. BD (   2) O   1 - C   2   149.5   90.0   109.8  336.7  84.1     99.4  327.7  82.8
     3. BD (   1) O   1 - O  11   180.0    0.0    60.4   55.1 119.6    119.6   55.1 119.6
     4. BD (   1) C   2 - O   3    93.9   60.0    90.8   60.3   3.2     85.5  236.9   3.2
     5. BD (   1) C   2 - C   6   145.7  212.3   142.5  218.6   4.9     36.2   30.8   2.1
     6. BD (   1) O   3 - C   4   145.9   98.5   145.8  101.7   1.8     35.8  277.9   1.7
     7. BD (   1) C   4 - C   5    90.0   42.6    90.0   41.2   1.4      --     --    --
     8. BD (   1) C   4 - O  10   145.9  278.5   144.2  277.9   1.7     34.2  101.7   1.8
    10. BD (   1) C   5 - H  13   144.7   96.7   143.6   93.7   2.1      --     --    --
    11. BD (   1) C   5 - H  14    90.0  331.9    90.0  334.3   2.3      --     --    --
    12. BD (   1) C   5 - H  15    35.3   96.7    36.4   93.7   2.1      --     --    --
    13. BD (   1) C   6 - C   7    90.0  266.0    90.0  267.0   1.0      --     --    --
    14. BD (   1) C   6 - C   8    90.0  156.4     --     --    --      90.0  338.0   1.5
    15. BD (   1) C   6 - C   9   145.7   32.3   143.8   30.8   2.1     37.5  218.6   4.9
    16. BD (   1) C   7 - H  16    90.0  335.0    90.0  333.2   1.7      --     --    --
    17. BD (   1) C   7 - H  17   145.0  211.9   143.6  214.7   2.2      --     --    --
    18. BD (   1) C   7 - H  18    35.0  211.9    36.4  214.7   2.2      --     --    --
    20. BD (   1) C   8 - H  20    35.6  212.1    36.5  209.5   1.8      --     --    --
    21. BD (   1) C   8 - H  21   144.4  212.1   143.5  209.5   1.8      --     --    --
    22. BD (   1) C   9 - O  10    86.1   60.0    89.2   60.3   3.2     94.5  236.9   3.2
    23. BD (   1) C   9 - O  11   149.5  270.0   158.0  255.8  10.5     38.3  104.8  11.4
    24. BD (   2) C   9 - O  11   149.5  270.0    80.6  327.7  82.8     70.2  336.7  84.1
    36. LP (   1) O   1             --     --     36.1  264.0   --       --     --    --
    37. LP (   1) O   3             --     --     36.4   33.8   --       --     --    --
    38. LP (   2) O   3             --     --    111.2  328.1   --       --     --    --
    39. LP (   1) O  10             --     --    143.6   33.8   --       --     --    --
    40. LP (   2) O  10             --     --     68.8  328.1   --       --     --    --
    41. LP (   1) O  11             --     --    143.9  264.0   --       --     --    --
   182. BD*(   2) O   1 - C   2   149.5   90.0   109.8  336.7  84.1     99.4  327.7  82.8
   183. BD*(   1) O   1 - O  11   180.0    0.0    60.4   55.1 119.6    119.6   55.1 119.6
   204. BD*(   2) C   9 - O  11   149.5  270.0    80.6  327.7  82.8     70.2  336.7  84.1


 Second Order Perturbation Theory Analysis of Fock Matrix in NBO Basis

     Threshold for printing:   0.25 kcal/mol
                                                                              E(2)  E(j)-E(i) F(i,j)
         Donor NBO (i)                     Acceptor NBO (j)                 kcal/mol   a.u.    a.u. 
 ===================================================================================================

 within unit  1
   1. BD (   1) O   1 - C   2        / 51. RY*(   1) C   2                    0.94    1.66    0.050
   1. BD (   1) O   1 - C   2        / 87. RY*(   1) C   6                    0.34    2.05    0.033
   1. BD (   1) O   1 - C   2        /184. BD*(   1) C   2 - O   3            0.31    1.46    0.027
   1. BD (   1) O   1 - C   2        /185. BD*(   1) C   2 - C   6            0.77    1.46    0.043
   1. BD (   1) O   1 - C   2        /186. BD*(   1) O   3 - C   4            0.78    1.40    0.042
   1. BD (   1) O   1 - C   2        /195. BD*(   1) C   6 - C   9            0.36    1.46    0.029
   2. BD (   2) O   1 - C   2        /182. BD*(   2) O   1 - C   2            0.36    0.44    0.017
   2. BD (   2) O   1 - C   2        /194. BD*(   1) C   6 - C   8            0.70    0.79    0.030
   3. BD (   1) O   1 - O  11        / 52. RY*(   2) C   2                    0.74    1.50    0.044
   3. BD (   1) O   1 - O  11        / 56. RY*(   6) C   2                    0.78    2.00    0.053
   3. BD (   1) O   1 - O  11        /115. RY*(   2) C   9                    0.74    1.50    0.044
   3. BD (   1) O   1 - O  11        /119. RY*(   6) C   9                    0.78    2.00    0.053
   3. BD (   1) O   1 - O  11        /184. BD*(   1) C   2 - O   3            7.65    0.59    0.088
   3. BD (   1) O   1 - O  11        /185. BD*(   1) C   2 - C   6            7.58    0.58    0.087
   3. BD (   1) O   1 - O  11        /195. BD*(   1) C   6 - C   9            7.58    0.58    0.087
   3. BD (   1) O   1 - O  11        /202. BD*(   1) C   9 - O  10            7.65    0.59    0.088
   4. BD (   1) C   2 - O   3        / 69. RY*(   1) C   4                    0.52    1.65    0.037
   4. BD (   1) C   2 - O   3        /183. BD*(   1) O   1 - O  11            1.17    0.67    0.039
   4. BD (   1) C   2 - O   3        /185. BD*(   1) C   2 - C   6            0.46    1.24    0.031
   4. BD (   1) C   2 - O   3        /187. BD*(   1) C   4 - C   5            0.50    1.34    0.033
   4. BD (   1) C   2 - O   3        /193. BD*(   1) C   6 - C   7            0.44    1.29    0.030
   5. BD (   1) C   2 - C   6        / 42. RY*(   1) O   1                    0.96    1.85    0.055
   5. BD (   1) C   2 - C   6        / 97. RY*(   2) C   7                    0.35    1.42    0.029
   5. BD (   1) C   2 - C   6        /106. RY*(   2) C   8                    0.38    1.45    0.031
   5. BD (   1) C   2 - C   6        /117. RY*(   4) C   9                    0.47    1.38    0.033
   5. BD (   1) C   2 - C   6        /181. BD*(   1) O   1 - C   2            1.04    1.25    0.047
   5. BD (   1) C   2 - C   6        /183. BD*(   1) O   1 - O  11            5.37    0.43    0.065
   5. BD (   1) C   2 - C   6        /193. BD*(   1) C   6 - C   7            0.48    1.05    0.029
   5. BD (   1) C   2 - C   6        /194. BD*(   1) C   6 - C   8            0.45    1.01    0.028
   5. BD (   1) C   2 - C   6        /197. BD*(   1) C   7 - H  17            0.78    1.16    0.039
   5. BD (   1) C   2 - C   6        /201. BD*(   1) C   8 - H  21            0.81    1.14    0.040
   5. BD (   1) C   2 - C   6        /203. BD*(   1) C   9 - O  11            1.37    1.25    0.054
   6. BD (   1) O   3 - C   4        / 52. RY*(   2) C   2                    0.60    2.12    0.045
   6. BD (   1) O   3 - C   4        / 57. RY*(   7) C   2                    0.26    2.90    0.035
   6. BD (   1) O   3 - C   4        /181. BD*(   1) O   1 - C   2            1.44    1.46    0.058
   6. BD (   1) O   3 - C   4        /188. BD*(   1) C   4 - O  10            0.28    1.14    0.023
   6. BD (   1) O   3 - C   4        /190. BD*(   1) C   5 - H  13            0.59    1.38    0.036
   7. BD (   1) C   4 - C   5        / 60. RY*(   1) O   3                    0.66    1.85    0.044
   7. BD (   1) C   4 - C   5        /123. RY*(   1) O  10                    0.66    1.85    0.044
   7. BD (   1) C   4 - C   5        /184. BD*(   1) C   2 - O   3            1.62    0.95    0.050
   7. BD (   1) C   4 - C   5        /189. BD*(   1) C   4 - H  12            0.58    1.08    0.032
   7. BD (   1) C   4 - C   5        /202. BD*(   1) C   9 - O  10            1.62    0.95    0.050
   8. BD (   1) C   4 - O  10        /115. RY*(   2) C   9                    0.60    2.12    0.045
   8. BD (   1) C   4 - O  10        /120. RY*(   7) C   9                    0.26    2.90    0.035
   8. BD (   1) C   4 - O  10        /186. BD*(   1) O   3 - C   4            0.28    1.14    0.023
   8. BD (   1) C   4 - O  10        /192. BD*(   1) C   5 - H  15            0.59    1.38    0.036
   8. BD (   1) C   4 - O  10        /203. BD*(   1) C   9 - O  11            1.44    1.46    0.058
   9. BD (   1) C   4 - H  12        / 61. RY*(   2) O   3                    0.33    1.80    0.031
   9. BD (   1) C   4 - H  12        / 78. RY*(   1) C   5                    0.54    1.25    0.033
   9. BD (   1) C   4 - H  12        /124. RY*(   2) O  10                    0.33    1.80    0.031
   9. BD (   1) C   4 - H  12        /187. BD*(   1) C   4 - C   5            0.44    0.95    0.026
   9. BD (   1) C   4 - H  12        /191. BD*(   1) C   5 - H  14            1.31    1.02    0.046
  10. BD (   1) C   5 - H  13        /186. BD*(   1) O   3 - C   4            2.86    0.72    0.057
  10. BD (   1) C   5 - H  13        /188. BD*(   1) C   4 - O  10            0.26    0.72    0.017
  11. BD (   1) C   5 - H  14        / 74. RY*(   6) C   4                    0.26    2.00    0.029
  11. BD (   1) C   5 - H  14        /186. BD*(   1) O   3 - C   4            0.33    0.71    0.020
  11. BD (   1) C   5 - H  14        /188. BD*(   1) C   4 - O  10            0.33    0.71    0.020
  11. BD (   1) C   5 - H  14        /189. BD*(   1) C   4 - H  12            1.85    0.90    0.052
  12. BD (   1) C   5 - H  15        /186. BD*(   1) O   3 - C   4            0.26    0.72    0.017
  12. BD (   1) C   5 - H  15        /188. BD*(   1) C   4 - O  10            2.86    0.72    0.057
  13. BD (   1) C   6 - C   7        / 51. RY*(   1) C   2                    0.64    1.14    0.034
  13. BD (   1) C   6 - C   7        /105. RY*(   1) C   8                    0.73    1.39    0.041
  13. BD (   1) C   6 - C   7        /114. RY*(   1) C   9                    0.64    1.14    0.034
  13. BD (   1) C   6 - C   7        /182. BD*(   2) O   1 - C   2            0.36    0.60    0.020
  13. BD (   1) C   6 - C   7        /184. BD*(   1) C   2 - O   3            1.56    0.94    0.049
  13. BD (   1) C   6 - C   7        /185. BD*(   1) C   2 - C   6            0.91    0.94    0.037
  13. BD (   1) C   6 - C   7        /194. BD*(   1) C   6 - C   8            1.25    0.95    0.044
  13. BD (   1) C   6 - C   7        /195. BD*(   1) C   6 - C   9            0.91    0.94    0.037
  13. BD (   1) C   6 - C   7        /199. BD*(   1) C   8 - H  19            0.92    1.07    0.040
  13. BD (   1) C   6 - C   7        /202. BD*(   1) C   9 - O  10            1.56    0.94    0.049
  13. BD (   1) C   6 - C   7        /204. BD*(   2) C   9 - O  11            0.36    0.60    0.020
  14. BD (   1) C   6 - C   8        / 54. RY*(   4) C   2                    0.29    1.32    0.025
  14. BD (   1) C   6 - C   8        / 55. RY*(   5) C   2                    0.26    1.75    0.027
  14. BD (   1) C   6 - C   8        / 96. RY*(   1) C   7                    0.82    1.35    0.043
  14. BD (   1) C   6 - C   8        /117. RY*(   4) C   9                    0.29    1.32    0.025
  14. BD (   1) C   6 - C   8        /118. RY*(   5) C   9                    0.26    1.75    0.027
  14. BD (   1) C   6 - C   8        /182. BD*(   2) O   1 - C   2            2.71    0.60    0.053
  14. BD (   1) C   6 - C   8        /185. BD*(   1) C   2 - C   6            0.57    0.94    0.029
  14. BD (   1) C   6 - C   8        /193. BD*(   1) C   6 - C   7            1.09    0.99    0.042
  14. BD (   1) C   6 - C   8        /195. BD*(   1) C   6 - C   9            0.57    0.94    0.029
  14. BD (   1) C   6 - C   8        /196. BD*(   1) C   7 - H  16            0.86    1.10    0.039
  14. BD (   1) C   6 - C   8        /204. BD*(   2) C   9 - O  11            2.71    0.60    0.053
  15. BD (   1) C   6 - C   9        / 54. RY*(   4) C   2                    0.47    1.38    0.033
  15. BD (   1) C   6 - C   9        / 97. RY*(   2) C   7                    0.35    1.42    0.029
  15. BD (   1) C   6 - C   9        /106. RY*(   2) C   8                    0.38    1.45    0.031
  15. BD (   1) C   6 - C   9        /132. RY*(   1) O  11                    0.96    1.85    0.055
  15. BD (   1) C   6 - C   9        /181. BD*(   1) O   1 - C   2            1.37    1.25    0.054
  15. BD (   1) C   6 - C   9        /183. BD*(   1) O   1 - O  11            5.37    0.43    0.065
  15. BD (   1) C   6 - C   9        /193. BD*(   1) C   6 - C   7            0.48    1.05    0.029
  15. BD (   1) C   6 - C   9        /194. BD*(   1) C   6 - C   8            0.45    1.01    0.028
  15. BD (   1) C   6 - C   9        /198. BD*(   1) C   7 - H  18            0.78    1.16    0.039
  15. BD (   1) C   6 - C   9        /200. BD*(   1) C   8 - H  20            0.81    1.14    0.040
  15. BD (   1) C   6 - C   9        /203. BD*(   1) C   9 - O  11            1.04    1.25    0.047
  16. BD (   1) C   7 - H  16        / 87. RY*(   1) C   6                    0.33    1.39    0.027
  16. BD (   1) C   7 - H  16        /194. BD*(   1) C   6 - C   8            1.86    0.80    0.049
  17. BD (   1) C   7 - H  17        /183. BD*(   1) O   1 - O  11            0.30    0.22    0.011
  17. BD (   1) C   7 - H  17        /185. BD*(   1) C   2 - C   6            2.13    0.79    0.053
  18. BD (   1) C   7 - H  18        /183. BD*(   1) O   1 - O  11            0.30    0.22    0.011
  18. BD (   1) C   7 - H  18        /195. BD*(   1) C   6 - C   9            2.13    0.79    0.053
  19. BD (   1) C   8 - H  19        / 89. RY*(   3) C   6                    0.26    1.35    0.024
  19. BD (   1) C   8 - H  19        /193. BD*(   1) C   6 - C   7            1.41    0.87    0.044
  20. BD (   1) C   8 - H  20        /195. BD*(   1) C   6 - C   9            1.99    0.81    0.051
  20. BD (   1) C   8 - H  20        /204. BD*(   2) C   9 - O  11            0.33    0.47    0.017
  21. BD (   1) C   8 - H  21        /182. BD*(   2) O   1 - C   2            0.33    0.47    0.017
  21. BD (   1) C   8 - H  21        /185. BD*(   1) C   2 - C   6            1.99    0.81    0.051
  22. BD (   1) C   9 - O  10        / 69. RY*(   1) C   4                    0.52    1.65    0.037
  22. BD (   1) C   9 - O  10        /183. BD*(   1) O   1 - O  11            1.17    0.67    0.039
  22. BD (   1) C   9 - O  10        /187. BD*(   1) C   4 - C   5            0.50    1.34    0.033
  22. BD (   1) C   9 - O  10        /193. BD*(   1) C   6 - C   7            0.44    1.29    0.030
  22. BD (   1) C   9 - O  10        /195. BD*(   1) C   6 - C   9            0.46    1.24    0.031
  23. BD (   1) C   9 - O  11        / 87. RY*(   1) C   6                    0.34    2.05    0.033
  23. BD (   1) C   9 - O  11        /114. RY*(   1) C   9                    0.94    1.66    0.050
  23. BD (   1) C   9 - O  11        /185. BD*(   1) C   2 - C   6            0.36    1.46    0.029
  23. BD (   1) C   9 - O  11        /188. BD*(   1) C   4 - O  10            0.78    1.40    0.042
  23. BD (   1) C   9 - O  11        /195. BD*(   1) C   6 - C   9            0.77    1.46    0.043
  23. BD (   1) C   9 - O  11        /202. BD*(   1) C   9 - O  10            0.31    1.46    0.027
  24. BD (   2) C   9 - O  11        /194. BD*(   1) C   6 - C   8            0.70    0.79    0.030
  24. BD (   2) C   9 - O  11        /204. BD*(   2) C   9 - O  11            0.36    0.44    0.017
  25. CR (   1) O   1                / 51. RY*(   1) C   2                    3.71   19.47    0.341
  25. CR (   1) O   1                /185. BD*(   1) C   2 - C   6            0.38   19.27    0.110
  26. CR (   1) C   2                / 88. RY*(   2) C   6                    0.48   10.99    0.091
  26. CR (   1) C   2                /185. BD*(   1) C   2 - C   6            0.38   10.58    0.082
  26. CR (   1) C   2                /186. BD*(   1) O   3 - C   4            0.69   10.52    0.109
  27. CR (   1) O   3                / 52. RY*(   2) C   2                    0.57   20.24    0.136
  27. CR (   1) O   3                / 54. RY*(   4) C   2                    0.34   19.72    0.103
  27. CR (   1) O   3                / 55. RY*(   5) C   2                    0.46   20.15    0.121
  27. CR (   1) O   3                / 57. RY*(   7) C   2                    0.28   21.03    0.097
  27. CR (   1) O   3                / 69. RY*(   1) C   4                    0.97   19.74    0.175
  27. CR (   1) O   3                / 70. RY*(   2) C   4                    0.26   20.01    0.090
  27. CR (   1) O   3                /185. BD*(   1) C   2 - C   6            0.32   19.33    0.101
  28. CR (   1) C   4                / 80. RY*(   3) C   5                    0.58   10.89    0.101
  28. CR (   1) C   4                /141. RY*(   1) H  12                    0.39   10.63    0.081
  28. CR (   1) C   4                /184. BD*(   1) C   2 - O   3            0.63   10.54    0.105
  28. CR (   1) C   4                /186. BD*(   1) O   3 - C   4            0.31   10.47    0.073
  28. CR (   1) C   4                /187. BD*(   1) C   4 - C   5            0.37   10.63    0.080
  28. CR (   1) C   4                /188. BD*(   1) C   4 - O  10            0.31   10.47    0.073
  28. CR (   1) C   4                /202. BD*(   1) C   9 - O  10            0.63   10.54    0.105
  29. CR (   1) C   5                / 71. RY*(   3) C   4                    0.53   11.15    0.097
  29. CR (   1) C   5                /145. RY*(   1) H  13                    0.42   10.57    0.084
  29. CR (   1) C   5                /149. RY*(   1) H  14                    0.39   10.49    0.081
  29. CR (   1) C   5                /153. RY*(   1) H  15                    0.42   10.57    0.084
  30. CR (   1) C   6                / 52. RY*(   2) C   2                    0.56   11.37    0.101
  30. CR (   1) C   6                / 98. RY*(   3) C   7                    0.55   10.93    0.098
  30. CR (   1) C   6                /107. RY*(   3) C   8                    0.49   10.95    0.092
  30. CR (   1) C   6                /115. RY*(   2) C   9                    0.56   11.37    0.101
  30. CR (   1) C   6                /181. BD*(   1) O   1 - C   2            0.31   10.72    0.073
  30. CR (   1) C   6                /203. BD*(   1) C   9 - O  11            0.31   10.72    0.073
  31. CR (   1) C   7                / 87. RY*(   1) C   6                    0.59   10.97    0.102
  31. CR (   1) C   7                /157. RY*(   1) H  16                    0.37   10.51    0.078
  31. CR (   1) C   7                /161. RY*(   1) H  17                    0.39   10.52    0.081
  31. CR (   1) C   7                /165. RY*(   1) H  18                    0.39   10.52    0.081
  32. CR (   1) C   8                / 90. RY*(   4) C   6                    0.43   11.02    0.087
  32. CR (   1) C   8                /169. RY*(   1) H  19                    0.39   10.59    0.081
  32. CR (   1) C   8                /173. RY*(   1) H  20                    0.42   10.54    0.084
  32. CR (   1) C   8                /177. RY*(   1) H  21                    0.42   10.54    0.084
  33. CR (   1) C   9                / 88. RY*(   2) C   6                    0.48   10.99    0.091
  33. CR (   1) C   9                /188. BD*(   1) C   4 - O  10            0.69   10.52    0.109
  33. CR (   1) C   9                /195. BD*(   1) C   6 - C   9            0.38   10.58    0.082
  34. CR (   1) O  10                / 69. RY*(   1) C   4                    0.97   19.74    0.175
  34. CR (   1) O  10                / 70. RY*(   2) C   4                    0.26   20.01    0.090
  34. CR (   1) O  10                /115. RY*(   2) C   9                    0.57   20.24    0.136
  34. CR (   1) O  10                /117. RY*(   4) C   9                    0.34   19.72    0.103
  34. CR (   1) O  10                /118. RY*(   5) C   9                    0.46   20.15    0.121
  34. CR (   1) O  10                /120. RY*(   7) C   9                    0.28   21.03    0.097
  34. CR (   1) O  10                /195. BD*(   1) C   6 - C   9            0.32   19.33    0.101
  35. CR (   1) O  11                /114. RY*(   1) C   9                    3.71   19.47    0.341
  35. CR (   1) O  11                /195. BD*(   1) C   6 - C   9            0.38   19.27    0.110
  36. LP (   1) O   1                / 51. RY*(   1) C   2                    7.48    1.23    0.121
  36. LP (   1) O   1                /183. BD*(   1) O   1 - O  11            0.25    0.46    0.015
  36. LP (   1) O   1                /184. BD*(   1) C   2 - O   3            1.03    1.03    0.042
  36. LP (   1) O   1                /185. BD*(   1) C   2 - C   6            0.89    1.02    0.039
  37. LP (   1) O   3                / 52. RY*(   2) C   2                    0.43    1.79    0.036
  37. LP (   1) O   3                / 54. RY*(   4) C   2                    0.38    1.27    0.028
  37. LP (   1) O   3                / 55. RY*(   5) C   2                    0.64    1.70    0.042
  37. LP (   1) O   3                / 69. RY*(   1) C   4                    1.01    1.30    0.046
  37. LP (   1) O   3                / 70. RY*(   2) C   4                    0.44    1.56    0.033
  37. LP (   1) O   3                /181. BD*(   1) O   1 - C   2            1.14    1.14    0.046
  37. LP (   1) O   3                /185. BD*(   1) C   2 - C   6            3.68    0.88    0.073
  37. LP (   1) O   3                /187. BD*(   1) C   4 - C   5            0.38    0.98    0.025
  37. LP (   1) O   3                /188. BD*(   1) C   4 - O  10            1.92    0.82    0.050
  38. LP (   2) O   3                / 53. RY*(   3) C   2                    1.08    1.99    0.062
  38. LP (   2) O   3                / 55. RY*(   5) C   2                    0.28    1.49    0.027
  38. LP (   2) O   3                / 58. RY*(   8) C   2                    0.32    2.06    0.034
  38. LP (   2) O   3                /181. BD*(   1) O   1 - C   2            0.37    0.93    0.025
  38. LP (   2) O   3                /182. BD*(   2) O   1 - C   2           21.99    0.34    0.109
  38. LP (   2) O   3                /188. BD*(   1) C   4 - O  10            3.30    0.61    0.059
  38. LP (   2) O   3                /189. BD*(   1) C   4 - H  12            2.73    0.80    0.062
  39. LP (   1) O  10                / 69. RY*(   1) C   4                    1.01    1.30    0.046
  39. LP (   1) O  10                / 70. RY*(   2) C   4                    0.44    1.56    0.033
  39. LP (   1) O  10                /115. RY*(   2) C   9                    0.43    1.79    0.036
  39. LP (   1) O  10                /117. RY*(   4) C   9                    0.38    1.27    0.028
  39. LP (   1) O  10                /118. RY*(   5) C   9                    0.64    1.70    0.042
  39. LP (   1) O  10                /186. BD*(   1) O   3 - C   4            1.92    0.82    0.050
  39. LP (   1) O  10                /187. BD*(   1) C   4 - C   5            0.38    0.98    0.025
  39. LP (   1) O  10                /195. BD*(   1) C   6 - C   9            3.68    0.88    0.073
  39. LP (   1) O  10                /203. BD*(   1) C   9 - O  11            1.14    1.14    0.046
  40. LP (   2) O  10                /116. RY*(   3) C   9                    1.08    1.99    0.062
  40. LP (   2) O  10                /118. RY*(   5) C   9                    0.28    1.49    0.027
  40. LP (   2) O  10                /121. RY*(   8) C   9                    0.32    2.06    0.034
  40. LP (   2) O  10                /186. BD*(   1) O   3 - C   4            3.30    0.61    0.059
  40. LP (   2) O  10                /189. BD*(   1) C   4 - H  12            2.73    0.80    0.062
  40. LP (   2) O  10                /203. BD*(   1) C   9 - O  11            0.37    0.93    0.025
  40. LP (   2) O  10                /204. BD*(   2) C   9 - O  11           21.99    0.34    0.109
  41. LP (   1) O  11                /114. RY*(   1) C   9                    7.48    1.23    0.121
  41. LP (   1) O  11                /183. BD*(   1) O   1 - O  11            0.25    0.46    0.015
  41. LP (   1) O  11                /195. BD*(   1) C   6 - C   9            0.89    1.02    0.039
  41. LP (   1) O  11                /202. BD*(   1) C   9 - O  10            1.03    1.03    0.042
 182. BD*(   2) O   1 - C   2        / 43. RY*(   2) O   1                    0.79    1.15    0.113
 182. BD*(   2) O   1 - C   2        / 53. RY*(   3) C   2                    0.84    1.65    0.138
 182. BD*(   2) O   1 - C   2        / 58. RY*(   8) C   2                    0.36    1.72    0.093
 182. BD*(   2) O   1 - C   2        /181. BD*(   1) O   1 - C   2            1.04    0.59    0.088
 182. BD*(   2) O   1 - C   2        /194. BD*(   1) C   6 - C   8            0.62    0.35    0.053
 183. BD*(   1) O   1 - O  11        /184. BD*(   1) C   2 - O   3            1.83    0.57    0.085
 183. BD*(   1) O   1 - O  11        /185. BD*(   1) C   2 - C   6            1.04    0.57    0.063
 183. BD*(   1) O   1 - O  11        /195. BD*(   1) C   6 - C   9            1.04    0.57    0.063
 183. BD*(   1) O   1 - O  11        /202. BD*(   1) C   9 - O  10            1.83    0.57    0.085
 184. BD*(   1) C   2 - O   3        / 52. RY*(   2) C   2                    0.33    0.91    0.109
 184. BD*(   1) C   2 - O   3        / 56. RY*(   6) C   2                    0.36    1.42    0.147
 184. BD*(   1) C   2 - O   3        / 65. RY*(   6) O   3                    0.27    2.42    0.167
 184. BD*(   1) C   2 - O   3        /193. BD*(   1) C   6 - C   7            0.74    0.05    0.036
 185. BD*(   1) C   2 - C   6        / 51. RY*(   1) C   2                    0.26    0.21    0.039
 185. BD*(   1) C   2 - C   6        / 52. RY*(   2) C   2                    0.64    0.91    0.136
 185. BD*(   1) C   2 - C   6        /203. BD*(   1) C   9 - O  11            0.41    0.25    0.053
 186. BD*(   1) O   3 - C   4        / 69. RY*(   1) C   4                    0.61    0.47    0.115
 186. BD*(   1) O   3 - C   4        /184. BD*(   1) C   2 - O   3            2.70    0.06    0.063
 186. BD*(   1) O   3 - C   4        /185. BD*(   1) C   2 - C   6            1.23    0.06    0.039
 186. BD*(   1) O   3 - C   4        /202. BD*(   1) C   9 - O  10            0.32    0.06    0.022
 188. BD*(   1) C   4 - O  10        / 69. RY*(   1) C   4                    0.61    0.47    0.115
 188. BD*(   1) C   4 - O  10        /184. BD*(   1) C   2 - O   3            0.32    0.06    0.022
 188. BD*(   1) C   4 - O  10        /195. BD*(   1) C   6 - C   9            1.23    0.06    0.039
 188. BD*(   1) C   4 - O  10        /202. BD*(   1) C   9 - O  10            2.70    0.06    0.063
 195. BD*(   1) C   6 - C   9        /114. RY*(   1) C   9                    0.26    0.21    0.039
 195. BD*(   1) C   6 - C   9        /115. RY*(   2) C   9                    0.64    0.91    0.136
 195. BD*(   1) C   6 - C   9        /181. BD*(   1) O   1 - C   2            0.41    0.25    0.053
 202. BD*(   1) C   9 - O  10        /115. RY*(   2) C   9                    0.33    0.91    0.109
 202. BD*(   1) C   9 - O  10        /119. RY*(   6) C   9                    0.36    1.42    0.147
 202. BD*(   1) C   9 - O  10        /128. RY*(   6) O  10                    0.27    2.42    0.167
 202. BD*(   1) C   9 - O  10        /193. BD*(   1) C   6 - C   7            0.74    0.05    0.036
 204. BD*(   2) C   9 - O  11        /116. RY*(   3) C   9                    0.84    1.65    0.138
 204. BD*(   2) C   9 - O  11        /121. RY*(   8) C   9                    0.36    1.72    0.093
 204. BD*(   2) C   9 - O  11        /133. RY*(   2) O  11                    0.79    1.15    0.113
 204. BD*(   2) C   9 - O  11        /194. BD*(   1) C   6 - C   8            0.62    0.35    0.053
 204. BD*(   2) C   9 - O  11        /203. BD*(   1) C   9 - O  11            1.04    0.59    0.088


 Natural Bond Orbitals (Summary):

                                                            Principal Delocalizations
           NBO                        Occupancy    Energy   (geminal,vicinal,remote)
 ====================================================================================
 Molecular unit  1  (C7H10O4)
     1. BD (   1) O   1 - C   2          0.99520    -1.33346  51(g),186(v),185(g),195(v)
                                                    87(v),184(g)
     2. BD (   2) O   1 - C   2          0.99411    -0.64978  194(v),182(g),195(v)
     3. BD (   1) O   1 - O  11          0.89386    -0.46154  184(v),202(v),185(v),195(v)
                                                    56(v),119(v),52(v),115(v)
     4. BD (   1) C   2 - O   3          0.98266    -1.11576  183(v),69(v),187(v),185(g)
                                                    193(v)
     5. BD (   1) C   2 - C   6          0.92879    -0.87098  183(v),203(v),181(g),42(v)
                                                    201(v),197(v),193(g),117(v)
                                                    194(g),106(v),97(v)
     6. BD (   1) O   3 - C   4          0.99216    -1.08197  181(v),52(v),190(v),188(g)
                                                    57(v)
     7. BD (   1) C   4 - C   5          0.99074    -0.82595  184(v),202(v),60(v),123(v)
                                                    189(g)
     8. BD (   1) C   4 - O  10          0.99216    -1.08197  203(v),115(v),192(v),186(g)
                                                    120(v)
     9. BD (   1) C   4 - H  12          0.98877    -0.72822  191(v),78(v),187(g),61(v)
                                                    124(v)
    10. BD (   1) C   5 - H  13          0.98167    -0.65258  186(v),188(v)
    11. BD (   1) C   5 - H  14          0.99086    -0.65145  189(v),186(v),188(v),74(v)
    12. BD (   1) C   5 - H  15          0.98167    -0.65258  188(v),186(v)
    13. BD (   1) C   6 - C   7          0.97984    -0.81329  184(v),202(v),194(g),199(v)
                                                    185(g),195(g),105(v),51(v)
                                                    114(v),182(v),204(v)
    14. BD (   1) C   6 - C   8          0.96803    -0.81372  182(v),204(v),193(g),196(v)
                                                    96(v),185(g),195(g),54(v)
                                                    117(v),55(v),118(v)
    15. BD (   1) C   6 - C   9          0.92879    -0.87098  183(v),181(v),203(g),132(v)
                                                    200(v),198(v),193(g),54(v)
                                                    194(g),106(v),97(v)
    16. BD (   1) C   7 - H  16          0.99331    -0.66458  194(v),87(v)
    17. BD (   1) C   7 - H  17          0.99121    -0.66563  185(v),183(r)
    18. BD (   1) C   7 - H  18          0.99121    -0.66563  195(v),183(r)
    19. BD (   1) C   8 - H  19          0.99373    -0.69505  193(v),89(v)
    20. BD (   1) C   8 - H  20          0.97649    -0.68317  195(v),204(r)
    21. BD (   1) C   8 - H  21          0.97649    -0.68317  185(v),182(r)
    22. BD (   1) C   9 - O  10          0.98266    -1.11576  183(v),69(v),187(v),195(g)
                                                    193(v)
    23. BD (   1) C   9 - O  11          0.99520    -1.33346  114(g),188(v),195(g),185(v)
                                                    87(v),202(g)
    24. BD (   2) C   9 - O  11          0.99411    -0.64978  194(v),204(g),185(v)
    25. CR (   1) O   1                  0.99985   -19.14536  51(v),185(v)
    26. CR (   1) C   2                  0.99953   -10.45906  186(v),88(v),185(g)
    27. CR (   1) O   3                  0.99980   -19.20905  69(v),52(v),55(v),54(v)
                                                    185(v),57(v),70(v)
    28. CR (   1) C   4                  0.99951   -10.41005  184(v),202(v),80(v),141(v)
                                                    187(g),186(g),188(g)
    29. CR (   1) C   5                  0.99959   -10.23682  71(v),145(v),153(v),149(v)
    30. CR (   1) C   6                  0.99941   -10.33906  52(v),115(v),98(v),107(v)
                                                    181(v),203(v)
    31. CR (   1) C   7                  0.99961   -10.24882  87(v),161(v),165(v),157(v)
    32. CR (   1) C   8                  0.99959   -10.27828  90(v),173(v),177(v),169(v)
    33. CR (   1) C   9                  0.99953   -10.45906  188(v),88(v),195(g)
    34. CR (   1) O  10                  0.99980   -19.20905  69(v),115(v),118(v),117(v)
                                                    195(v),120(v),70(v)
    35. CR (   1) O  11                  0.99985   -19.14536  114(v),195(v)
    36. LP (   1) O   1                  0.98849    -0.90017  51(v),184(v),185(v),183(g)
    37. LP (   1) O   3                  0.97133    -0.76005  185(v),188(v),181(v),69(v)
                                                    55(v),70(v),52(v),187(v)
                                                    54(v)
    38. LP (   2) O   3                  0.88505    -0.55212  182(v),188(v),189(v),53(v)
                                                    181(v),58(v),55(v)
    39. LP (   1) O  10                  0.97133    -0.76005  195(v),186(v),203(v),69(v)
                                                    118(v),70(v),115(v),187(v)
                                                    117(v)
    40. LP (   2) O  10                  0.88505    -0.55212  204(v),186(v),189(v),116(v)
                                                    203(v),121(v),118(v)
    41. LP (   1) O  11                  0.98849    -0.90017  114(v),202(v),195(v),183(g)
    42. RY*(   1) O   1                  0.00106     0.98394   
    43. RY*(   2) O   1                  0.00040     0.93663   
    44. RY*(   3) O   1                  0.00029     1.33464   
    45. RY*(   4) O   1                  0.00005     0.81217   
    46. RY*(   5) O   1                  0.00000     2.47520   
    47. RY*(   6) O   1                  0.00000     2.59475   
    48. RY*(   7) O   1                  0.00001     2.88982   
    49. RY*(   8) O   1                  0.00000     2.48899   
    50. RY*(   9) O   1                  0.00001     2.84370   
    51. RY*(   1) C   2                  0.00921     0.32837   
    52. RY*(   2) C   2                  0.00391     1.03431   
    53. RY*(   3) C   2                  0.00286     1.44018   
    54. RY*(   4) C   2                  0.00215     0.51038   
    55. RY*(   5) C   2                  0.00203     0.93894   
    56. RY*(   6) C   2                  0.00128     1.54099   
    57. RY*(   7) C   2                  0.00059     1.82011   
    58. RY*(   8) C   2                  0.00005     1.50467   
    59. RY*(   9) C   2                  0.00002     1.86457   
    60. RY*(   1) O   3                  0.00155     1.02396   
    61. RY*(   2) O   3                  0.00072     1.07480   
    62. RY*(   3) O   3                  0.00056     1.39014   
    63. RY*(   4) O   3                  0.00033     1.63669   
    64. RY*(   5) O   3                  0.00008     2.49475   
    65. RY*(   6) O   3                  0.00004     2.54644   
    66. RY*(   7) O   3                  0.00002     2.65091   
    67. RY*(   8) O   3                  0.00001     2.53037   
    68. RY*(   9) O   3                  0.00001     2.52076   
    69. RY*(   1) C   4                  0.00346     0.53594   
    70. RY*(   2) C   4                  0.00227     0.80166   
    71. RY*(   3) C   4                  0.00132     0.91793   
    72. RY*(   4) C   4                  0.00109     1.45360   
    73. RY*(   5) C   4                  0.00078     1.73689   
    74. RY*(   6) C   4                  0.00056     1.34911   
    75. RY*(   7) C   4                  0.00048     1.83996   
    76. RY*(   8) C   4                  0.00022     1.76156   
    77. RY*(   9) C   4                  0.00008     1.34074   
    78. RY*(   1) C   5                  0.00155     0.51883   
    79. RY*(   2) C   5                  0.00129     0.46785   
    80. RY*(   3) C   5                  0.00044     0.48365   
    81. RY*(   4) C   5                  0.00015     0.75503   
    82. RY*(   5) C   5                  0.00002     2.23230   
    83. RY*(   6) C   5                  0.00003     2.06731   
    84. RY*(   7) C   5                  0.00001     2.04114   
    85. RY*(   8) C   5                  0.00000     1.89692   
    86. RY*(   9) C   5                  0.00000     1.89256   
    87. RY*(   1) C   6                  0.00170     0.72112   
    88. RY*(   2) C   6                  0.00137     0.53554   
    89. RY*(   3) C   6                  0.00103     0.65551   
    90. RY*(   4) C   6                  0.00063     0.73844   
    91. RY*(   5) C   6                  0.00041     1.82198   
    92. RY*(   6) C   6                  0.00034     1.71397   
    93. RY*(   7) C   6                  0.00029     2.04064   
    94. RY*(   8) C   6                  0.00020     1.99529   
    95. RY*(   9) C   6                  0.00011     1.93748   
    96. RY*(   1) C   7                  0.00268     0.53908   
    97. RY*(   2) C   7                  0.00134     0.54555   
    98. RY*(   3) C   7                  0.00111     0.59360   
    99. RY*(   4) C   7                  0.00013     0.58021   
   100. RY*(   5) C   7                  0.00004     2.14384   
   101. RY*(   6) C   7                  0.00001     2.08806   
   102. RY*(   7) C   7                  0.00001     2.00394   
   103. RY*(   8) C   7                  0.00001     2.04301   
   104. RY*(   9) C   7                  0.00000     1.96221   
   105. RY*(   1) C   8                  0.00205     0.57705   
   106. RY*(   2) C   8                  0.00098     0.58192   
   107. RY*(   3) C   8                  0.00068     0.60685   
   108. RY*(   4) C   8                  0.00012     0.46649   
   109. RY*(   5) C   8                  0.00001     1.94778   
   110. RY*(   6) C   8                  0.00002     2.07875   
   111. RY*(   7) C   8                  0.00000     1.91307   
   112. RY*(   8) C   8                  0.00001     2.08254   
   113. RY*(   9) C   8                  0.00000     2.08641   
   114. RY*(   1) C   9                  0.00921     0.32837   
   115. RY*(   2) C   9                  0.00391     1.03431   
   116. RY*(   3) C   9                  0.00286     1.44018   
   117. RY*(   4) C   9                  0.00215     0.51038   
   118. RY*(   5) C   9                  0.00203     0.93894   
   119. RY*(   6) C   9                  0.00128     1.54099   
   120. RY*(   7) C   9                  0.00059     1.82011   
   121. RY*(   8) C   9                  0.00005     1.50467   
   122. RY*(   9) C   9                  0.00002     1.86457   
   123. RY*(   1) O  10                  0.00155     1.02396   
   124. RY*(   2) O  10                  0.00072     1.07480   
   125. RY*(   3) O  10                  0.00056     1.39014   
   126. RY*(   4) O  10                  0.00033     1.63669   
   127. RY*(   5) O  10                  0.00008     2.49475   
   128. RY*(   6) O  10                  0.00004     2.54644   
   129. RY*(   7) O  10                  0.00002     2.65091   
   130. RY*(   8) O  10                  0.00001     2.53037   
   131. RY*(   9) O  10                  0.00001     2.52076   
   132. RY*(   1) O  11                  0.00106     0.98394   
   133. RY*(   2) O  11                  0.00040     0.93663   
   134. RY*(   3) O  11                  0.00029     1.33464   
   135. RY*(   4) O  11                  0.00005     0.81217   
   136. RY*(   5) O  11                  0.00000     2.47520   
   137. RY*(   6) O  11                  0.00000     2.59475   
   138. RY*(   7) O  11                  0.00001     2.88982   
   139. RY*(   8) O  11                  0.00000     2.48899   
   140. RY*(   9) O  11                  0.00001     2.84370   
   141. RY*(   1) H  12                  0.00183     0.21727   
   142. RY*(   2) H  12                  0.00006     1.91295   
   143. RY*(   3) H  12                  0.00006     1.59893   
   144. RY*(   4) H  12                  0.00002     2.01843   
   145. RY*(   1) H  13                  0.00045     0.32819   
   146. RY*(   2) H  13                  0.00008     1.61607   
   147. RY*(   3) H  13                  0.00008     1.67610   
   148. RY*(   4) H  13                  0.00001     2.03036   
   149. RY*(   1) H  14                  0.00102     0.25768   
   150. RY*(   2) H  14                  0.00007     1.71858   
   151. RY*(   3) H  14                  0.00007     1.63439   
   152. RY*(   4) H  14                  0.00001     2.09860   
   153. RY*(   1) H  15                  0.00045     0.32819   
   154. RY*(   2) H  15                  0.00008     1.61607   
   155. RY*(   3) H  15                  0.00008     1.67610   
   156. RY*(   4) H  15                  0.00001     2.03036   
   157. RY*(   1) H  16                  0.00060     0.26405   
   158. RY*(   2) H  16                  0.00009     1.65119   
   159. RY*(   3) H  16                  0.00006     1.65556   
   160. RY*(   4) H  16                  0.00002     2.07730   
   161. RY*(   1) H  17                  0.00060     0.27491   
   162. RY*(   2) H  17                  0.00009     1.64396   
   163. RY*(   3) H  17                  0.00006     1.63069   
   164. RY*(   4) H  17                  0.00002     2.13097   
   165. RY*(   1) H  18                  0.00060     0.27491   
   166. RY*(   2) H  18                  0.00009     1.64396   
   167. RY*(   3) H  18                  0.00006     1.63069   
   168. RY*(   4) H  18                  0.00002     2.13097   
   169. RY*(   1) H  19                  0.00044     0.30748   
   170. RY*(   2) H  19                  0.00008     1.69793   
   171. RY*(   3) H  19                  0.00008     1.62078   
   172. RY*(   4) H  19                  0.00002     2.00957   
   173. RY*(   1) H  20                  0.00047     0.26647   
   174. RY*(   2) H  20                  0.00007     1.62039   
   175. RY*(   3) H  20                  0.00007     1.66700   
   176. RY*(   4) H  20                  0.00002     2.05276   
   177. RY*(   1) H  21                  0.00047     0.26647   
   178. RY*(   2) H  21                  0.00007     1.62039   
   179. RY*(   3) H  21                  0.00007     1.66700   
   180. RY*(   4) H  21                  0.00002     2.05276   
   181. BD*(   1) O   1 - C   2          0.01235     0.37727   
   182. BD*(   2) O   1 - C   2          0.11308    -0.21099  204(v),181(g),53(g),43(g)
                                                    194(v),58(g)
   183. BD*(   1) O   1 - O  11          0.19172    -0.44303  184(v),202(v),185(v),195(v)
   184. BD*(   1) C   2 - O   3          0.03679     0.12554   
   185. BD*(   1) C   2 - C   6          0.04605     0.12271   
   186. BD*(   1) O   3 - C   4          0.03130     0.06246   
   187. BD*(   1) C   4 - C   5          0.00678     0.22061   
   188. BD*(   1) C   4 - O  10          0.03130     0.06246   
   189. BD*(   1) C   4 - H  12          0.01825     0.25268   
   190. BD*(   1) C   5 - H  13          0.00174     0.29638   
   191. BD*(   1) C   5 - H  14          0.00314     0.29255   
   192. BD*(   1) C   5 - H  15          0.00174     0.29638   
   193. BD*(   1) C   6 - C   7          0.00931     0.17699   
   194. BD*(   1) C   6 - C   8          0.01065     0.13641   
   195. BD*(   1) C   6 - C   9          0.04605     0.12271   
   196. BD*(   1) C   7 - H  16          0.00237     0.28389   
   197. BD*(   1) C   7 - H  17          0.00296     0.28792   
   198. BD*(   1) C   7 - H  18          0.00296     0.28792   
   199. BD*(   1) C   8 - H  19          0.00302     0.26002   
   200. BD*(   1) C   8 - H  20          0.00235     0.26751   
   201. BD*(   1) C   8 - H  21          0.00235     0.26751   
   202. BD*(   1) C   9 - O  10          0.03679     0.12554   
   203. BD*(   1) C   9 - O  11          0.01235     0.37727   
   204. BD*(   2) C   9 - O  11          0.11308    -0.21099  182(v),203(g),116(g),133(g)
                                                    194(v),121(g)
       -------------------------------
              Total Lewis   40.16951  ( 97.9744%)
        Valence non-Lewis    0.73848  (  1.8012%)
        Rydberg non-Lewis    0.09201  (  0.2244%)
       -------------------------------
            Total unit  1   41.00000  (100.0000%)
           Charge unit  1    1.00000
 Unable to Open any file for archive entry.
 1\1\GINC-COMPUTE-0-4\SP\UB3LYP\def2SVP\C7H10O4(1+,2)\ZAHRT2\13-Mar-202
 1\0\\# b3lyp/def2svp geom=NewRedundant pop=NBO\\82\\1,2\O,0,-0.8527948
 302,1.9137290815,1.4459168361\C,0,-0.3061766407,1.067023709,0.80025074
 28\O,0,1.0342858614,1.1380253129,0.5882464135\C,0,1.655147178,0.216767
 8568,-0.2918252688\C,0,3.1425797462,0.268966332,-0.0598055373\C,0,-1.0
 271921264,-0.1319598602,0.1722098262\C,0,-2.2726542439,-0.4702748124,0
 .999060888\C,0,-1.4503488044,0.250775419,-1.2718478954\C,0,-0.11176123
 18,-1.3602214507,0.0999598075\O,0,1.214362791,-1.1102062359,-0.0603968
 304\O,0,-0.5000793051,-2.4898676099,0.1754234814\H,0,1.400966807,0.495
 8698455,-1.3297732062\H,0,3.6493633979,-0.4311607646,-0.7381891803\H,0
 ,3.358425586,-0.0138420585,0.9803465157\H,0,3.5116936461,1.2876239803,
 -0.2422980373\H,0,-1.9998791522,-0.7451785747,2.0276198356\H,0,-2.7983
 094941,-1.3195246668,0.5445311799\H,0,-2.9362501418,0.4026421697,1.041
 3980991\H,0,-0.6009586833,0.506354421,-1.921889678\H,0,-2.1238345499,1
 .118995499,-1.2322817896\H,0,-1.986585492,-0.5945369494,-1.7266575786\
 \Version=ES64L-G16RevC.01\State=2-A"\HF=-572.8979384\S2=0.758204\S2-1=
 0.\S2A=0.75004\RMSD=8.987e-09\Dipole=-0.1702432,0.2357887,-0.8645191\Q
 uadrupole=8.6574593,-6.9705458,-1.6869135,1.507544,-0.7118316,-1.76299
 96\PG=CS [SG(C5H4),X(C2H6O4)]\\@
 The archive entry for this job was punched.


 MARY HAD A LITTLE LAMB
      HIS FEET WERE BLACK AS SOOT,
           AND EVERYWHERE THAT MARY WENT
                HIS SOOTY FOOT HE PUT.

                    -- NONAME
 File lengths (MBytes):  RWF=     46 Int=      0 D2E=      0 Chk=      4 Scr=      1
 Normal termination of Gaussian 16
