# Supplementary material for: Machine-Learning-Guided Discovery of Electrochemical Reactions
Source: J Am Chem Soc. 2022 Dec 2;144(49):22599–610. doi: 10.1021/jacs.2c08997 (PMC9756344; doi:10.1021/jacs.2c08997)
Supplement: Supplementary file 4 — ja2c08997_si_004.zip [file ja2c08997_si_004.zip › Reactivity Prediction/Ologs_notimes/85.log]

 Entering Gaussian System, Link 0=g16
 Input=85.gjf
 Output=85.log
 Initial command:
  
 Copyright (c) 1988-2019, Gaussian, Inc.  All Rights Reserved.
  
 This is part of the Gaussian(R) 16 program.  It is based on
 the Gaussian(R) 09 system (copyright 2009, Gaussian, Inc.),
 the Gaussian(R) 03 system (copyright 2003, Gaussian, Inc.),
 the Gaussian(R) 98 system (copyright 1998, Gaussian, Inc.),
 the Gaussian(R) 94 system (copyright 1995, Gaussian, Inc.),
 the Gaussian 92(TM) system (copyright 1992, Gaussian, Inc.),
 the Gaussian 90(TM) system (copyright 1990, Gaussian, Inc.),
 the Gaussian 88(TM) system (copyright 1988, Gaussian, Inc.),
 the Gaussian 86(TM) system (copyright 1986, Carnegie Mellon
 University), and the Gaussian 82(TM) system (copyright 1983,
 Carnegie Mellon University). Gaussian is a federally registered
 trademark of Gaussian, Inc.
  
 This software contains proprietary and confidential information,
 including trade secrets, belonging to Gaussian, Inc.
  
 This software is provided under written license and may be
 used, copied, transmitted, or stored only in accord with that
 written license.
  
 The following legend is applicable only to US Government
 contracts under FAR:
  
                    RESTRICTED RIGHTS LEGEND
  
 Use, reproduction and disclosure by the US Government is
 subject to restrictions as set forth in subparagraphs (a)
 and (c) of the Commercial Computer Software - Restricted
 Rights clause in FAR 52.227-19.
  
 Gaussian, Inc.
 340 Quinnipiac St., Bldg. 40, Wallingford CT 06492
  
  
 ---------------------------------------------------------------
 Warning -- This program may not be used in any manner that
 competes with the business of Gaussian, Inc. or will provide
 assistance to any competitor of Gaussian, Inc.  The licensee
 of this program is prohibited from giving any competitor of
 Gaussian, Inc. access to this program.  By using this program,
 the user acknowledges that Gaussian, Inc. is engaged in the
 business of creating and licensing software in the field of
 computational chemistry and represents and warrants to the
 licensee that it is not a competitor of Gaussian, Inc. and that
 it will not use this program in any manner prohibited above.
 ---------------------------------------------------------------
  

 Cite this work as:
 Gaussian 16, Revision C.01,
 M. J. Frisch, G. W. Trucks, H. B. Schlegel, G. E. Scuseria, 
 M. A. Robb, J. R. Cheeseman, G. Scalmani, V. Barone, 
 G. A. Petersson, H. Nakatsuji, X. Li, M. Caricato, A. V. Marenich, 
 J. Bloino, B. G. Janesko, R. Gomperts, B. Mennucci, H. P. Hratchian, 
 J. V. Ortiz, A. F. Izmaylov, J. L. Sonnenberg, D. Williams-Young, 
 F. Ding, F. Lipparini, F. Egidi, J. Goings, B. Peng, A. Petrone, 
 T. Henderson, D. Ranasinghe, V. G. Zakrzewski, J. Gao, N. Rega, 
 G. Zheng, W. Liang, M. Hada, M. Ehara, K. Toyota, R. Fukuda, 
 J. Hasegawa, M. Ishida, T. Nakajima, Y. Honda, O. Kitao, H. Nakai, 
 T. Vreven, K. Throssell, J. A. Montgomery, Jr., J. E. Peralta, 
 F. Ogliaro, M. J. Bearpark, J. J. Heyd, E. N. Brothers, K. N. Kudin, 
 V. N. Staroverov, T. A. Keith, R. Kobayashi, J. Normand, 
 K. Raghavachari, A. P. Rendell, J. C. Burant, S. S. Iyengar, 
 J. Tomasi, M. Cossi, J. M. Millam, M. Klene, C. Adamo, R. Cammi, 
 J. W. Ochterski, R. L. Martin, K. Morokuma, O. Farkas, 
 J. B. Foresman, and D. J. Fox, Gaussian, Inc., Wallingford CT, 2019.
 
 ******************************************
 Gaussian 16:  ES64L-G16RevC.01  3-Jul-2019
                15-Mar-2021 
 ******************************************
 %nprocshared=4
 Will use up to    4 processors via shared memory.
 %mem=1500MB
 -------------------------------------------------------------------
 # b3lyp empiricaldispersion=gd3bj pop=nbo def2svp geom=newredundant
 -------------------------------------------------------------------
 1/29=4000,38=1,172=1/1;
 2/12=2,17=6,18=5,40=1/2;
 3/5=43,7=101,11=2,25=1,30=1,74=-5,124=41/1,2,3;
 4//1;
 5/5=2,38=5/2;
 6/7=2,8=2,9=2,10=2,28=1,40=1/1,7;
 99/5=1,9=1/99;
 ------------------
 O=C(OC)C1=CC=CN=C1
 ------------------
 Symbolic Z-matrix:
 Charge =  1 Multiplicity = 2
 O                     1.70857   1.49901   0. 
 C                     1.2239    0.39191   0. 
 O                     1.95911  -0.73615   0. 
 C                     3.37473  -0.56018  0. 
 C                    -0.23907   0.11022   0. 
 C                    -0.76817  -1.18677   0. 
 C                    -2.15325  -1.33809   0. 
 C                    -2.95052  -0.18824   0. 
 N                    -2.45666   1.05344   0. 
 C                    -1.13197   1.1943    0. 
 H                     3.69812  -0.00304  -0.89212 
 H                     3.69812  -0.00304   0.89212 
 H                     3.80848  -1.56738  0. 
 H                    -0.0986   -2.04773   0. 
 H                    -2.61342  -2.3283    0. 
 H                    -4.04319  -0.27816  0. 
 H                    -0.72831   2.2118    0. 
 
                          Input orientation:                          
 ---------------------------------------------------------------------
 Center     Atomic      Atomic             Coordinates (Angstroms)
 Number     Number       Type             X           Y           Z
 ---------------------------------------------------------------------
      1          8           0        1.708567    1.499011    0.000000
      2          6           0        1.223897    0.391911    0.000001
      3          8           0        1.959113   -0.736152    0.000000
      4          6           0        3.374731   -0.560182   -0.000001
      5          6           0       -0.239073    0.110216    0.000000
      6          6           0       -0.768167   -1.186766    0.000000
      7          6           0       -2.153245   -1.338093    0.000000
      8          6           0       -2.950517   -0.188241    0.000000
      9          7           0       -2.456657    1.053445    0.000000
     10          6           0       -1.131966    1.194299    0.000000
     11          1           0        3.698119   -0.003039   -0.892122
     12          1           0        3.698120   -0.003039    0.892120
     13          1           0        3.808479   -1.567383   -0.000001
     14          1           0       -0.098604   -2.047730    0.000001
     15          1           0       -2.613419   -2.328300    0.000000
     16          1           0       -4.043187   -0.278159   -0.000001
     17          1           0       -0.728314    2.211800    0.000000
 ---------------------------------------------------------------------
                    Distance matrix (angstroms):
                    1          2          3          4          5
     1  O    0.000000
     2  C    1.208543   0.000000
     3  O    2.249161   1.346502   0.000000
     4  C    2.648845   2.352141   1.426513   0.000000
     5  C    2.392081   1.489843   2.355496   3.675461   0.000000
     6  C    3.653438   2.541759   2.764256   4.190013   1.400751
     7  C    4.791946   3.794470   4.156179   5.582442   2.400344
     8  C    4.955187   4.214535   4.940109   6.336174   2.727821
     9  N    4.188988   3.739533   4.764628   6.050527   2.409846
    10  C    2.856830   2.488758   3.644367   4.836168   1.404455
    11  H    2.647707   2.659632   2.087457   1.100394   4.038588
    12  H    2.647707   2.659632   2.087457   1.100395   4.038588
    13  H    3.716504   3.243285   2.027585   1.096627   4.381440
    14  H    3.980608   2.775042   2.440171   3.778473   2.162513
    15  H    5.773030   4.703673   4.841796   6.243731   3.403510
    16  H    6.020050   5.309536   6.019748   7.423277   3.823888
    17  H    2.538987   2.668918   3.989071   4.951652   2.157779
                    6          7          8          9         10
     6  C    0.000000
     7  C    1.393320   0.000000
     8  C    2.399938   1.399215   0.000000
     9  N    2.805271   2.410708   1.336294   0.000000
    10  C    2.408697   2.730571   2.284413   1.332158   0.000000
    11  H    4.705826   6.067678   6.710778   6.308194   5.055613
    12  H    4.705827   6.067678   6.710779   6.308194   5.055613
    13  H    4.592446   5.966132   6.898265   6.791220   5.659937
    14  H    1.090676   2.173737   3.404572   3.895857   3.402733
    15  H    2.169805   1.091911   2.166446   3.385376   3.821440
    16  H    3.398724   2.166874   1.096364   2.071291   3.262413
    17  H    3.398800   3.825202   3.270838   2.080614   1.094643
                   11         12         13         14         15
    11  H    0.000000
    12  H    1.784242   0.000000
    13  H    1.804226   1.804226   0.000000
    14  H    4.403607   4.403607   3.936500   0.000000
    15  H    6.785148   6.785149   6.466821   2.530418   0.000000
    16  H    7.797396   7.797397   7.956806   4.323322   2.499463
    17  H    5.029384   5.029384   5.904635   4.305825   4.915906
                   16         17
    16  H    0.000000
    17  H    4.145875   0.000000
 Stoichiometry    C7H7NO2(1+,2)
 Framework group  C1[X(C7H7NO2)]
 Deg. of freedom    45
 Full point group                 C1      NOp   1
 Largest Abelian subgroup         C1      NOp   1
 Largest concise Abelian subgroup C1      NOp   1
                         Standard orientation:                         
 ---------------------------------------------------------------------
 Center     Atomic      Atomic             Coordinates (Angstroms)
 Number     Number       Type             X           Y           Z
 ---------------------------------------------------------------------
      1          8           0       -1.708567    1.499011   -0.000000
      2          6           0       -1.223897    0.391911   -0.000001
      3          8           0       -1.959113   -0.736152   -0.000000
      4          6           0       -3.374731   -0.560182    0.000001
      5          6           0        0.239073    0.110216   -0.000000
      6          6           0        0.768167   -1.186766   -0.000000
      7          6           0        2.153245   -1.338093   -0.000000
      8          6           0        2.950517   -0.188241   -0.000000
      9          7           0        2.456657    1.053445   -0.000000
     10          6           0        1.131966    1.194299   -0.000000
     11          1           0       -3.698119   -0.003039    0.892122
     12          1           0       -3.698120   -0.003039   -0.892120
     13          1           0       -3.808479   -1.567383    0.000001
     14          1           0        0.098604   -2.047730   -0.000001
     15          1           0        2.613419   -2.328300   -0.000000
     16          1           0        4.043187   -0.278159    0.000001
     17          1           0        0.728314    2.211800   -0.000000
 ---------------------------------------------------------------------
 Rotational constants (GHZ):           3.5971656           0.8450130           0.6872560
 Standard basis: def2SVP (5D, 7F)
 There are   185 symmetry adapted cartesian basis functions of A   symmetry.
 There are   175 symmetry adapted basis functions of A   symmetry.
   175 basis functions,   299 primitive gaussians,   185 cartesian basis functions
    36 alpha electrons       35 beta electrons
       nuclear repulsion energy       492.1741543625 Hartrees.
 NAtoms=   17 NActive=   17 NUniq=   17 SFac= 1.00D+00 NAtFMM=   60 NAOKFM=F Big=F
 Integral buffers will be    131072 words long.
 Raffenetti 2 integral format.
 Two-electron integral symmetry is turned on.
 Nuclear repulsion after empirical dispersion term =      492.1454967859 Hartrees.
 One-electron integrals computed using PRISM.
   1 Symmetry operations used in ECPInt.
 ECPInt:  NShTT=    3321 NPrTT=   12241 LenC2=    3220 LenP2D=    9092.
 LDataN:  DoStor=T MaxTD1= 4 Len=   56
 NBasis=   175 RedAO= T EigKep=  6.87D-04  NBF=   175
 NBsUse=   175 1.00D-06 EigRej= -1.00D+00 NBFU=   175
 ExpMin= 1.22D-01 ExpMax= 2.27D+03 ExpMxC= 3.41D+02 IAcc=3 IRadAn=         5 AccDes= 0.00D+00
 Harris functional with IExCor=  402 and IRadAn=       5 diagonalized for initial guess.
 HarFok:  IExCor=  402 AccDes= 0.00D+00 IRadAn=         5 IDoV= 1 UseB2=F ITyADJ=14
 ICtDFT=  3500011 ScaDFX=  1.000000  1.000000  1.000000  1.000000
 FoFCou: FMM=F IPFlag=           0 FMFlag=      100000 FMFlg1=           0
         NFxFlg=           0 DoJE=T BraDBF=F KetDBF=T FulRan=T
         wScrn=  0.000000 ICntrl=       500 IOpCl=  0 I1Cent=   200000004 NGrid=           0
         NMat0=    1 NMatS0=      1 NMatT0=    0 NMatD0=    1 NMtDS0=    0 NMtDT0=    0
 Petite list used in FoFCou.
 Initial guess <Sx>= 0.0000 <Sy>= 0.0000 <Sz>= 0.5000 <S**2>= 0.7500 S= 0.5000
 Requested convergence on RMS density matrix=1.00D-08 within 128 cycles.
 Requested convergence on MAX density matrix=1.00D-06.
 Requested convergence on             energy=1.00D-06.
 No special actions if energy rises.
 Integral accuracy reduced to 1.0D-05 until final iterations.
 Initial convergence to 1.0D-05 achieved.  Increase integral accuracy.
 SCF Done:  E(UB3LYP) =  -475.501126426     A.U. after   24 cycles
            NFock= 24  Conv=0.82D-08     -V/T= 2.0098
 <Sx>= 0.0000 <Sy>= 0.0000 <Sz>= 0.5000 <S**2>= 0.7567 S= 0.5033
 <L.S>= 0.000000000000E+00
 Annihilation of the first spin contaminant:
 S**2 before annihilation     0.7567,   after     0.7500

 **********************************************************************

            Population analysis using the SCF Density.

 **********************************************************************

 Orbital symmetries:
 Alpha Orbitals:
       Occupied  (A) (A) (A) (A) (A) (A) (A) (A) (A) (A) (A) (A)
                 (A) (A) (A) (A) (A) (A) (A) (A) (A) (A) (A) (A)
                 (A) (A) (A) (A) (A) (A) (A) (A) (A) (A) (A) (A)
       Virtual   (A) (A) (A) (A) (A) (A) (A) (A) (A) (A) (A) (A)
                 (A) (A) (A) (A) (A) (A) (A) (A) (A) (A) (A) (A)
                 (A) (A) (A) (A) (A) (A) (A) (A) (A) (A) (A) (A)
                 (A) (A) (A) (A) (A) (A) (A) (A) (A) (A) (A) (A)
                 (A) (A) (A) (A) (A) (A) (A) (A) (A) (A) (A) (A)
                 (A) (A) (A) (A) (A) (A) (A) (A) (A) (A) (A) (A)
                 (A) (A) (A) (A) (A) (A) (A) (A) (A) (A) (A) (A)
                 (A) (A) (A) (A) (A) (A) (A) (A) (A) (A) (A) (A)
                 (A) (A) (A) (A) (A) (A) (A) (A) (A) (A) (A) (A)
                 (A) (A) (A) (A) (A) (A) (A) (A) (A) (A) (A) (A)
                 (A) (A) (A) (A) (A) (A) (A) (A) (A) (A) (A) (A)
                 (A) (A) (A) (A) (A) (A) (A)
 Beta  Orbitals:
       Occupied  (A) (A) (A) (A) (A) (A) (A) (A) (A) (A) (A) (A)
                 (A) (A) (A) (A) (A) (A) (A) (A) (A) (A) (A) (A)
                 (A) (A) (A) (A) (A) (A) (A) (A) (A) (A) (A)
       Virtual   (A) (A) (A) (A) (A) (A) (A) (A) (A) (A) (A) (A)
                 (A) (A) (A) (A) (A) (A) (A) (A) (A) (A) (A) (A)
                 (A) (A) (A) (A) (A) (A) (A) (A) (A) (A) (A) (A)
                 (A) (A) (A) (A) (A) (A) (A) (A) (A) (A) (A) (A)
                 (A) (A) (A) (A) (A) (A) (A) (A) (A) (A) (A) (A)
                 (A) (A) (A) (A) (A) (A) (A) (A) (A) (A) (A) (A)
                 (A) (A) (A) (A) (A) (A) (A) (A) (A) (A) (A) (A)
                 (A) (A) (A) (A) (A) (A) (A) (A) (A) (A) (A) (A)
                 (A) (A) (A) (A) (A) (A) (A) (A) (A) (A) (A) (A)
                 (A) (A) (A) (A) (A) (A) (A) (A) (A) (A) (A) (A)
                 (A) (A) (A) (A) (A) (A) (A) (A) (A) (A) (A) (A)
                 (A) (A) (A) (A) (A) (A) (A) (A)
 The electronic state is 2-A.
 Alpha  occ. eigenvalues --  -19.36767 -19.34373 -14.62176 -10.51703 -10.46086
 Alpha  occ. eigenvalues --  -10.45689 -10.43034 -10.42227 -10.41493 -10.38986
 Alpha  occ. eigenvalues --   -1.29361  -1.21008  -1.19331  -1.03029  -0.98837
 Alpha  occ. eigenvalues --   -0.90920  -0.85686  -0.84484  -0.76799  -0.73683
 Alpha  occ. eigenvalues --   -0.71574  -0.70558  -0.66707  -0.66050  -0.65229
 Alpha  occ. eigenvalues --   -0.63586  -0.63539  -0.60443  -0.58574  -0.57551
 Alpha  occ. eigenvalues --   -0.54106  -0.52771  -0.51649  -0.49757  -0.48550
 Alpha  occ. eigenvalues --   -0.47974
 Alpha virt. eigenvalues --   -0.26521  -0.24809  -0.15852  -0.09571  -0.06218
 Alpha virt. eigenvalues --   -0.05784  -0.04779  -0.04478  -0.03273  -0.01268
 Alpha virt. eigenvalues --   -0.00065   0.01018   0.01139   0.05406   0.06955
 Alpha virt. eigenvalues --    0.07799   0.09270   0.10404   0.12813   0.16581
 Alpha virt. eigenvalues --    0.19361   0.21751   0.24433   0.24885   0.25825
 Alpha virt. eigenvalues --    0.27320   0.28828   0.29551   0.31739   0.31757
 Alpha virt. eigenvalues --    0.33601   0.35520   0.37893   0.38676   0.41937
 Alpha virt. eigenvalues --    0.43289   0.44370   0.45738   0.46929   0.47938
 Alpha virt. eigenvalues --    0.49428   0.49956   0.50709   0.50941   0.51524
 Alpha virt. eigenvalues --    0.53057   0.53451   0.55735   0.57681   0.60887
 Alpha virt. eigenvalues --    0.61319   0.65240   0.66172   0.70673   0.79896
 Alpha virt. eigenvalues --    0.81115   0.81643   0.88822   0.89220   0.92123
 Alpha virt. eigenvalues --    0.93757   1.00007   1.01987   1.02882   1.05595
 Alpha virt. eigenvalues --    1.05726   1.07725   1.08615   1.11248   1.12217
 Alpha virt. eigenvalues --    1.15271   1.17000   1.24852   1.28150   1.37033
 Alpha virt. eigenvalues --    1.38994   1.39772   1.43559   1.46351   1.48864
 Alpha virt. eigenvalues --    1.49833   1.52964   1.54743   1.55293   1.55917
 Alpha virt. eigenvalues --    1.57493   1.58370   1.59976   1.62142   1.67205
 Alpha virt. eigenvalues --    1.68517   1.70847   1.73127   1.74241   1.75113
 Alpha virt. eigenvalues --    1.77374   1.78663   1.80266   1.84403   1.89568
 Alpha virt. eigenvalues --    1.90957   1.95148   1.99732   2.02526   2.06542
 Alpha virt. eigenvalues --    2.08310   2.09906   2.16201   2.17436   2.19670
 Alpha virt. eigenvalues --    2.20523   2.22577   2.27419   2.32042   2.36278
 Alpha virt. eigenvalues --    2.38215   2.42606   2.47957   2.49656   2.50895
 Alpha virt. eigenvalues --    2.51519   2.55330   2.56513   2.63643   2.70357
 Alpha virt. eigenvalues --    2.71027   2.72631   2.75671   2.79777   2.80007
 Alpha virt. eigenvalues --    2.88215   2.90334   2.96712   3.01995   3.06699
 Alpha virt. eigenvalues --    3.22898   3.34696   3.46980   3.48895
  Beta  occ. eigenvalues --  -19.36634 -19.33769 -14.60762 -10.51743 -10.46051
  Beta  occ. eigenvalues --  -10.45661 -10.42873 -10.42272 -10.41364 -10.38985
  Beta  occ. eigenvalues --   -1.28740  -1.20130  -1.17626  -1.02351  -0.98364
  Beta  occ. eigenvalues --   -0.90496  -0.85089  -0.83808  -0.75676  -0.72969
  Beta  occ. eigenvalues --   -0.70974  -0.69651  -0.66545  -0.65449  -0.64704
  Beta  occ. eigenvalues --   -0.62818  -0.61195  -0.60024  -0.58130  -0.57269
  Beta  occ. eigenvalues --   -0.52325  -0.51110  -0.48297  -0.47950  -0.46404
  Beta virt. eigenvalues --   -0.42017  -0.26313  -0.24402  -0.15579  -0.09407
  Beta virt. eigenvalues --   -0.06104  -0.05487  -0.04547  -0.04412  -0.03108
  Beta virt. eigenvalues --   -0.01180   0.00080   0.01018   0.01428   0.05815
  Beta virt. eigenvalues --    0.07445   0.08067   0.09623   0.10714   0.13132
  Beta virt. eigenvalues --    0.16980   0.19512   0.22154   0.24688   0.24820
  Beta virt. eigenvalues --    0.25968   0.27640   0.28818   0.29818   0.31745
  Beta virt. eigenvalues --    0.32260   0.33496   0.37017   0.38587   0.38781
  Beta virt. eigenvalues --    0.41995   0.43654   0.44617   0.45888   0.47399
  Beta virt. eigenvalues --    0.48075   0.49685   0.50074   0.50942   0.51030
  Beta virt. eigenvalues --    0.51654   0.53169   0.54062   0.56039   0.57865
  Beta virt. eigenvalues --    0.61413   0.62653   0.66349   0.66980   0.71420
  Beta virt. eigenvalues --    0.80266   0.81343   0.81982   0.89076   0.89826
  Beta virt. eigenvalues --    0.92500   0.94250   1.00178   1.02414   1.03126
  Beta virt. eigenvalues --    1.05807   1.06499   1.07936   1.09497   1.11391
  Beta virt. eigenvalues --    1.12614   1.15468   1.17253   1.25144   1.29296
  Beta virt. eigenvalues --    1.37046   1.39182   1.39769   1.43978   1.46712
  Beta virt. eigenvalues --    1.49307   1.50153   1.53240   1.54980   1.55907
  Beta virt. eigenvalues --    1.56911   1.57539   1.58528   1.60498   1.62229
  Beta virt. eigenvalues --    1.67434   1.68618   1.71688   1.73310   1.74326
  Beta virt. eigenvalues --    1.75518   1.77580   1.79025   1.80615   1.84706
  Beta virt. eigenvalues --    1.89981   1.91304   1.95496   2.00010   2.02961
  Beta virt. eigenvalues --    2.06762   2.08908   2.10091   2.16243   2.17779
  Beta virt. eigenvalues --    2.20256   2.21327   2.23368   2.28541   2.32491
  Beta virt. eigenvalues --    2.38251   2.38674   2.44128   2.48540   2.50070
  Beta virt. eigenvalues --    2.51163   2.52552   2.55776   2.57444   2.63744
  Beta virt. eigenvalues --    2.71189   2.71369   2.73318   2.76421   2.80168
  Beta virt. eigenvalues --    2.80192   2.88763   2.91247   2.97653   3.02237
  Beta virt. eigenvalues --    3.08412   3.23431   3.35484   3.47558   3.49627
          Condensed to atoms (all electrons):
               1          2          3          4          5          6
     1  O    7.561195   0.688597  -0.069331  -0.002553  -0.128496   0.002883
     2  C    0.688597   4.628454   0.438502  -0.027029   0.085007  -0.047362
     3  O   -0.069331   0.438502   7.828637   0.257659  -0.137778   0.012476
     4  C   -0.002553  -0.027029   0.257659   4.396232   0.009020   0.000125
     5  C   -0.128496   0.085007  -0.137778   0.009020   5.670628   0.349392
     6  C    0.002883  -0.047362   0.012476   0.000125   0.349392   4.834183
     7  C   -0.000057   0.010826   0.000766   0.000004   0.026459   0.387903
     8  C   -0.000002   0.000956  -0.000017   0.000001  -0.074238   0.014436
     9  N    0.000322   0.006983   0.000006   0.000000  -0.027876  -0.039051
    10  C    0.017472  -0.042000   0.003888  -0.000239   0.408072  -0.041449
    11  H    0.005121  -0.004403  -0.023247   0.403829   0.000403   0.000109
    12  H    0.005121  -0.004403  -0.023247   0.403829   0.000403   0.000109
    13  H    0.000619   0.003731  -0.018997   0.398317   0.000051  -0.000220
    14  H    0.000199  -0.016680   0.012905  -0.000274  -0.046761   0.430989
    15  H    0.000001  -0.000209  -0.000015  -0.000000   0.010710  -0.045275
    16  H    0.000000   0.000062   0.000000  -0.000000   0.001383   0.006798
    17  H    0.015086  -0.006953   0.000508  -0.000018  -0.047016   0.005991
               7          8          9         10         11         12
     1  O   -0.000057  -0.000002   0.000322   0.017472   0.005121   0.005121
     2  C    0.010826   0.000956   0.006983  -0.042000  -0.004403  -0.004403
     3  O    0.000766  -0.000017   0.000006   0.003888  -0.023247  -0.023247
     4  C    0.000004   0.000001   0.000000  -0.000239   0.403829   0.403829
     5  C    0.026459  -0.074238  -0.027876   0.408072   0.000403   0.000403
     6  C    0.387903   0.014436  -0.039051  -0.041449   0.000109   0.000109
     7  C    4.858210   0.424549  -0.022432  -0.064457   0.000004   0.000004
     8  C    0.424549   4.754796   0.448856  -0.046603  -0.000000  -0.000000
     9  N   -0.022432   0.448856   6.137336   0.488782  -0.000000  -0.000000
    10  C   -0.064457  -0.046603   0.488782   4.744838  -0.000007  -0.000007
    11  H    0.000004  -0.000000  -0.000000  -0.000007   0.592754  -0.025873
    12  H    0.000004  -0.000000  -0.000000  -0.000007  -0.025873   0.592754
    13  H   -0.000004  -0.000000  -0.000000   0.000010  -0.019383  -0.019383
    14  H   -0.046533   0.009420  -0.000113   0.008682   0.000092   0.000092
    15  H    0.427336  -0.043521   0.004089   0.000409  -0.000000  -0.000000
    16  H   -0.033213   0.402476  -0.030888   0.002950  -0.000000  -0.000000
    17  H    0.000693   0.003318  -0.026058   0.402703  -0.000004  -0.000004
              13         14         15         16         17
     1  O    0.000619   0.000199   0.000001   0.000000   0.015086
     2  C    0.003731  -0.016680  -0.000209   0.000062  -0.006953
     3  O   -0.018997   0.012905  -0.000015   0.000000   0.000508
     4  C    0.398317  -0.000274  -0.000000  -0.000000  -0.000018
     5  C    0.000051  -0.046761   0.010710   0.001383  -0.047016
     6  C   -0.000220   0.430989  -0.045275   0.006798   0.005991
     7  C   -0.000004  -0.046533   0.427336  -0.033213   0.000693
     8  C   -0.000000   0.009420  -0.043521   0.402476   0.003318
     9  N   -0.000000  -0.000113   0.004089  -0.030888  -0.026058
    10  C    0.000010   0.008682   0.000409   0.002950   0.402703
    11  H   -0.019383   0.000092  -0.000000  -0.000000  -0.000004
    12  H   -0.019383   0.000092  -0.000000  -0.000000  -0.000004
    13  H    0.578124  -0.000247   0.000000  -0.000000  -0.000001
    14  H   -0.000247   0.578038  -0.008122  -0.000142  -0.000169
    15  H    0.000000  -0.008122   0.580518  -0.007815   0.000039
    16  H   -0.000000  -0.000142  -0.007815   0.549281  -0.000275
    17  H   -0.000001  -0.000169   0.000039  -0.000275   0.549854
          Atomic-Atomic Spin Densities.
               1          2          3          4          5          6
     1  O    0.249623  -0.016902  -0.005877   0.002525   0.008184   0.000359
     2  C   -0.016902  -0.051454  -0.001224   0.001416   0.061507   0.000179
     3  O   -0.005877  -0.001224   0.052172  -0.003912  -0.002304   0.000994
     4  C    0.002525   0.001416  -0.003912   0.001978   0.000609  -0.000157
     5  C    0.008184   0.061507  -0.002304   0.000609   0.000631  -0.017743
     6  C    0.000359   0.000179   0.000994  -0.000157  -0.017743  -0.029692
     7  C   -0.000015   0.000390  -0.000065   0.000006   0.004032  -0.009638
     8  C    0.000005  -0.000147   0.000004  -0.000000   0.000721   0.006544
     9  N   -0.000075  -0.001176  -0.000012   0.000001  -0.001552  -0.000683
    10  C   -0.002653  -0.009246  -0.000243   0.000003   0.031966   0.009069
    11  H    0.000122   0.000058  -0.000033   0.000143  -0.000028  -0.000015
    12  H    0.000122   0.000058  -0.000033   0.000143  -0.000028  -0.000015
    13  H   -0.000064  -0.000297   0.000078   0.001260  -0.000064   0.000009
    14  H   -0.000002  -0.000586  -0.000102  -0.000067  -0.004876   0.009963
    15  H   -0.000001  -0.000039  -0.000000   0.000000  -0.000009  -0.000878
    16  H   -0.000000  -0.000014  -0.000000   0.000000  -0.000140  -0.000150
    17  H   -0.003526  -0.003544  -0.000103   0.000007   0.006341   0.000051
               7          8          9         10         11         12
     1  O   -0.000015   0.000005  -0.000075  -0.002653   0.000122   0.000122
     2  C    0.000390  -0.000147  -0.001176  -0.009246   0.000058   0.000058
     3  O   -0.000065   0.000004  -0.000012  -0.000243  -0.000033  -0.000033
     4  C    0.000006  -0.000000   0.000001   0.000003   0.000143   0.000143
     5  C    0.004032   0.000721  -0.001552   0.031966  -0.000028  -0.000028
     6  C   -0.009638   0.006544  -0.000683   0.009069  -0.000015  -0.000015
     7  C    0.064458   0.015997  -0.002271   0.000514   0.000000   0.000000
     8  C    0.015997  -0.026972  -0.025524   0.002516   0.000000   0.000000
     9  N   -0.002271  -0.025524   0.684673  -0.046215   0.000000   0.000000
    10  C    0.000514   0.002516  -0.046215  -0.020299   0.000007   0.000007
    11  H    0.000000   0.000000   0.000000   0.000007  -0.000524   0.000133
    12  H    0.000000   0.000000   0.000000   0.000007   0.000133  -0.000524
    13  H   -0.000000  -0.000000   0.000000   0.000001  -0.000121  -0.000121
    14  H   -0.004182  -0.000102  -0.000193   0.000190  -0.000008  -0.000008
    15  H    0.001866  -0.000358   0.000180  -0.000123   0.000000   0.000000
    16  H   -0.004825   0.010644  -0.004983   0.000322   0.000000   0.000000
    17  H    0.000102  -0.000157  -0.004236   0.012032   0.000003   0.000003
              13         14         15         16         17
     1  O   -0.000064  -0.000002  -0.000001  -0.000000  -0.003526
     2  C   -0.000297  -0.000586  -0.000039  -0.000014  -0.003544
     3  O    0.000078  -0.000102  -0.000000  -0.000000  -0.000103
     4  C    0.001260  -0.000067   0.000000   0.000000   0.000007
     5  C   -0.000064  -0.004876  -0.000009  -0.000140   0.006341
     6  C    0.000009   0.009963  -0.000878  -0.000150   0.000051
     7  C   -0.000000  -0.004182   0.001866  -0.004825   0.000102
     8  C   -0.000000  -0.000102  -0.000358   0.010644  -0.000157
     9  N    0.000000  -0.000193   0.000180  -0.004983  -0.004236
    10  C    0.000001   0.000190  -0.000123   0.000322   0.012032
    11  H   -0.000121  -0.000008   0.000000   0.000000   0.000003
    12  H   -0.000121  -0.000008   0.000000   0.000000   0.000003
    13  H    0.000544   0.000004   0.000000  -0.000000   0.000000
    14  H    0.000004   0.014419  -0.000547  -0.000028  -0.000002
    15  H    0.000000  -0.000547   0.001831   0.000543  -0.000005
    16  H   -0.000000  -0.000028   0.000543   0.024128  -0.000003
    17  H    0.000000  -0.000002  -0.000005  -0.000003   0.015644
 Mulliken charges and spin densities:
               1          2
     1  O   -0.096178   0.231824
     2  C    0.285922  -0.021019
     3  O   -0.282715   0.039338
     4  C    0.161097   0.003956
     5  C   -0.099364   0.087248
     6  C    0.127965  -0.031803
     7  C    0.029941   0.066370
     8  C    0.105573  -0.016831
     9  N    0.060045   0.597933
    10  C    0.116955  -0.022153
    11  H    0.070605  -0.000263
    12  H    0.070605  -0.000263
    13  H    0.077384   0.001228
    14  H    0.078623   0.013873
    15  H    0.081854   0.002461
    16  H    0.109383   0.025494
    17  H    0.102305   0.022608
 Sum of Mulliken charges =   1.00000   1.00000
 Mulliken charges and spin densities with hydrogens summed into heavy atoms:
               1          2
     1  O   -0.096178   0.231824
     2  C    0.285922  -0.021019
     3  O   -0.282715   0.039338
     4  C    0.379691   0.004659
     5  C   -0.099364   0.087248
     6  C    0.206588  -0.017930
     7  C    0.111794   0.068831
     8  C    0.214957   0.008663
     9  N    0.060045   0.597933
    10  C    0.219260   0.000455
 Electronic spatial extent (au):  <R**2>=           1555.1613
 Charge=              1.0000 electrons
 Dipole moment (field-independent basis, Debye):
    X=              3.1383    Y=             -2.0648    Z=             -0.0000  Tot=              3.7567
 Quadrupole moment (field-independent basis, Debye-Ang):
   XX=            -18.6304   YY=            -46.5998   ZZ=            -55.3939
   XY=              1.0096   XZ=              0.0000   YZ=              0.0000
 Traceless Quadrupole moment (field-independent basis, Debye-Ang):
   XX=             21.5777   YY=             -6.3918   ZZ=            -15.1859
   XY=              1.0096   XZ=              0.0000   YZ=              0.0000
 Octapole moment (field-independent basis, Debye-Ang**2):
  XXX=             -2.1321  YYY=             -8.2368  ZZZ=              0.0000  XYY=             10.9845
  XXY=            -24.0323  XXZ=              0.0000  XZZ=             -9.2141  YZZ=              2.7446
  YYZ=             -0.0000  XYZ=              0.0000
 Hexadecapole moment (field-independent basis, Debye-Ang**3):
 XXXX=          -1032.6947 YYYY=           -334.8666 ZZZZ=            -58.2146 XXXY=              6.6693
 XXXZ=              0.0000 YYYX=             -0.6060 YYYZ=              0.0000 ZZZX=              0.0000
 ZZZY=              0.0000 XXYY=           -288.7260 XXZZ=           -263.5769 YYZZ=            -77.1636
 XXYZ=             -0.0000 YYXZ=              0.0000 ZZXY=             -0.0790
 N-N= 4.921454967859D+02 E-N=-2.078113761911D+03  KE= 4.708879849028D+02
                          Isotropic Fermi Contact Couplings
        Atom                 a.u.       MegaHertz       Gauss      10(-4) cm-1
     1  O(17)              0.07360     -44.61718     -15.92052     -14.88269
     2  C(13)             -0.01205     -13.54692      -4.83388      -4.51877
     3  O(17)              0.01232      -7.46853      -2.66496      -2.49123
     4  C(13)             -0.00080      -0.89731      -0.32018      -0.29931
     5  C(13)             -0.00020      -0.21981      -0.07843      -0.07332
     6  C(13)             -0.01404     -15.78046      -5.63086      -5.26380
     7  C(13)              0.01659      18.65224       6.65558       6.22172
     8  C(13)              0.00502       5.64052       2.01268       1.88148
     9  N(14)              0.62368     201.51328      71.90495      67.21760
    10  C(13)              0.01069      12.01520       4.28732       4.00784
    11  H(1)              -0.00011      -0.50736      -0.18104      -0.16924
    12  H(1)              -0.00011      -0.50735      -0.18104      -0.16923
    13  H(1)               0.00082       3.67506       1.31135       1.22587
    14  H(1)               0.00701      31.33700      11.18182      10.45290
    15  H(1)               0.00121       5.39374       1.92462       1.79916
    16  H(1)               0.01205      53.85819      19.21794      17.96516
    17  H(1)               0.01351      60.39453      21.55027      20.14545
 --------------------------------------------------------
       Center         ----  Spin Dipole Couplings  ----
                      3XX-RR        3YY-RR        3ZZ-RR
 --------------------------------------------------------
     1   Atom        0.622612     -0.239891     -0.382722
     2   Atom        0.023077      0.013977     -0.037054
     3   Atom       -0.075478      0.197219     -0.121740
     4   Atom        0.006749     -0.001378     -0.005371
     5   Atom        0.088546     -0.030120     -0.058426
     6   Atom        0.027751      0.013897     -0.041649
     7   Atom        0.007321      0.027680     -0.035001
     8   Atom       -0.024796      0.117796     -0.092999
     9   Atom        0.009783      0.476369     -0.486152
    10   Atom        0.078242      0.022078     -0.100320
    11   Atom        0.002518     -0.000559     -0.001959
    12   Atom        0.002518     -0.000559     -0.001959
    13   Atom        0.001012      0.001108     -0.002120
    14   Atom        0.000111      0.004372     -0.004483
    15   Atom       -0.001141      0.008187     -0.007046
    16   Atom        0.010614      0.002333     -0.012946
    17   Atom        0.015120      0.001235     -0.016355
 --------------------------------------------------------
                        XY            XZ            YZ
 --------------------------------------------------------
     1   Atom        0.499126      0.000002      0.000001
     2   Atom       -0.022233     -0.000000      0.000000
     3   Atom        0.087623      0.000000      0.000001
     4   Atom        0.004889      0.000000      0.000000
     5   Atom        0.091348     -0.000001     -0.000001
     6   Atom        0.006611      0.000000      0.000000
     7   Atom        0.069818      0.000001      0.000001
     8   Atom        0.024864     -0.000000     -0.000001
     9   Atom        0.854948      0.000000      0.000000
    10   Atom        0.070416      0.000001      0.000001
    11   Atom        0.002262     -0.002350     -0.000738
    12   Atom        0.002262      0.002350      0.000738
    13   Atom        0.001658     -0.000000     -0.000000
    14   Atom        0.001462      0.000000     -0.000000
    15   Atom       -0.005259      0.000000     -0.000000
    16   Atom       -0.016388      0.000000     -0.000000
    17   Atom       -0.016925      0.000000     -0.000000
 --------------------------------------------------------


 ---------------------------------------------------------------------------------
              Anisotropic Spin Dipole Couplings in Principal Axis System
 ---------------------------------------------------------------------------------

       Atom             a.u.   MegaHertz   Gauss  10(-4) cm-1        Axes

              Baa    -0.4683    33.883    12.090    11.302 -0.4161  0.9093  0.0000
     1 O(17)  Bbb    -0.3827    27.693     9.882     9.238 -0.0000 -0.0000  1.0000
              Bcc     0.8510   -61.577   -21.972   -20.540  0.9093  0.4161  0.0000
 
              Baa    -0.0371    -4.972    -1.774    -1.659  0.0000  0.0000  1.0000
     2 C(13)  Bbb    -0.0042    -0.559    -0.200    -0.187  0.6323  0.7748 -0.0000
              Bcc     0.0412     5.531     1.974     1.845  0.7748 -0.6323 -0.0000
 
              Baa    -0.1217     8.809     3.143     2.938  0.0000 -0.0000  1.0000
     3 O(17)  Bbb    -0.1012     7.323     2.613     2.443  0.9595 -0.2817 -0.0000
              Bcc     0.2229   -16.132    -5.756    -5.381  0.2817  0.9595  0.0000
 
              Baa    -0.0054    -0.721    -0.257    -0.240 -0.0000  0.0000  1.0000
     4 C(13)  Bbb    -0.0037    -0.493    -0.176    -0.164 -0.4248  0.9053 -0.0000
              Bcc     0.0090     1.214     0.433     0.405  0.9053  0.4248  0.0000
 
              Baa    -0.0797   -10.697    -3.817    -3.568 -0.4771  0.8788 -0.0000
     5 C(13)  Bbb    -0.0584    -7.840    -2.798    -2.615  0.0000  0.0000  1.0000
              Bcc     0.1381    18.537     6.614     6.183  0.8788  0.4771 -0.0000
 
              Baa    -0.0416    -5.589    -1.994    -1.864 -0.0000 -0.0000  1.0000
     6 C(13)  Bbb     0.0112     1.509     0.539     0.504 -0.3719  0.9283 -0.0000
              Bcc     0.0304     4.079     1.456     1.361  0.9283  0.3719  0.0000
 
              Baa    -0.0531    -7.120    -2.540    -2.375  0.7564 -0.6541 -0.0000
     7 C(13)  Bbb    -0.0350    -4.697    -1.676    -1.567 -0.0000 -0.0000  1.0000
              Bcc     0.0881    11.816     4.216     3.942  0.6541  0.7564  0.0000
 
              Baa    -0.0930   -12.480    -4.453    -4.163  0.0000  0.0000  1.0000
     8 C(13)  Bbb    -0.0290    -3.893    -1.389    -1.298  0.9860 -0.1670 -0.0000
              Bcc     0.1220    16.372     5.842     5.461  0.1670  0.9860 -0.0000
 
              Baa    -0.6431   -24.804    -8.851    -8.274  0.7947 -0.6069 -0.0000
     9 N(14)  Bbb    -0.4862   -18.750    -6.690    -6.254  0.0000 -0.0000  1.0000
              Bcc     1.1293    43.554    15.541    14.528  0.6069  0.7947  0.0000
 
              Baa    -0.1003   -13.462    -4.804    -4.490 -0.0000 -0.0000  1.0000
    10 C(13)  Bbb    -0.0256    -3.442    -1.228    -1.148 -0.5611  0.8278  0.0000
              Bcc     0.1260    16.904     6.032     5.639  0.8278  0.5611  0.0000
 
              Baa    -0.0030    -1.598    -0.570    -0.533  0.4344 -0.1334  0.8908
    11 H(1)   Bbb    -0.0016    -0.863    -0.308    -0.288 -0.3251  0.8991  0.2931
              Bcc     0.0046     2.461     0.878     0.821  0.8400  0.4169 -0.3473
 
              Baa    -0.0030    -1.598    -0.570    -0.533 -0.4344  0.1334  0.8908
    12 H(1)   Bbb    -0.0016    -0.863    -0.308    -0.288 -0.3251  0.8991 -0.2931
              Bcc     0.0046     2.461     0.878     0.821  0.8400  0.4169  0.3473
 
              Baa    -0.0021    -1.131    -0.404    -0.377 -0.0000  0.0000  1.0000
    13 H(1)   Bbb    -0.0006    -0.319    -0.114    -0.107  0.7172 -0.6968  0.0000
              Bcc     0.0027     1.450     0.518     0.484  0.6968  0.7172 -0.0000
 
              Baa    -0.0045    -2.392    -0.854    -0.798 -0.0000  0.0000  1.0000
    14 H(1)   Bbb    -0.0003    -0.183    -0.065    -0.061  0.9551 -0.2962  0.0000
              Bcc     0.0048     2.575     0.919     0.859  0.2962  0.9551  0.0000
 
              Baa    -0.0070    -3.760    -1.342    -1.254 -0.0000 -0.0000  1.0000
    15 H(1)   Bbb    -0.0035    -1.871    -0.667    -0.624  0.9120  0.4102  0.0000
              Bcc     0.0106     5.630     2.009     1.878 -0.4102  0.9120 -0.0000
 
              Baa    -0.0129    -6.907    -2.465    -2.304 -0.0000 -0.0000  1.0000
    16 H(1)   Bbb    -0.0104    -5.565    -1.986    -1.856  0.6144  0.7890  0.0000
              Bcc     0.0234    12.472     4.450     4.160  0.7890 -0.6144  0.0000
 
              Baa    -0.0164    -8.726    -3.114    -2.911  0.0000  0.0000  1.0000
    17 H(1)   Bbb    -0.0101    -5.397    -1.926    -1.800  0.5570  0.8305 -0.0000
              Bcc     0.0265    14.124     5.040     4.711  0.8305 -0.5570  0.0000
 

 ---------------------------------------------------------------------------------

 ******************************Gaussian NBO Version 3.1******************************
             N A T U R A L   A T O M I C   O R B I T A L   A N D
          N A T U R A L   B O N D   O R B I T A L   A N A L Y S I S
 ******************************Gaussian NBO Version 3.1******************************
       /RESON  / : Allow strongly delocalized NBO set

 Analyzing the SCF density

 Job title: O=C(OC)C1=CC=CN=C1                                              

 Storage needed:     92934 in NPA,    123328 in NBO ( 196606385 available)
 GSVD:  LWork=       19975 too small for GESVD, short by         686 words or         686 for optimal perf.


 NATURAL POPULATIONS:  Natural atomic orbital occupancies 
                                                          
   NAO  Atom  No  lang   Type(AO)    Occupancy
 --------------------------------------------
     1    O    1  S      Cor( 1S)     1.99973
     2    O    1  S      Val( 2S)     1.70253
     3    O    1  S      Ryd( 3S)     0.00097
     4    O    1  px     Val( 2p)     1.64544
     5    O    1  px     Ryd( 3p)     0.00187
     6    O    1  py     Val( 2p)     1.60789
     7    O    1  py     Ryd( 3p)     0.00093
     8    O    1  pz     Val( 2p)     1.47325
     9    O    1  pz     Ryd( 3p)     0.00071
    10    O    1  dxy    Ryd( 3d)     0.00142
    11    O    1  dxz    Ryd( 3d)     0.00040
    12    O    1  dyz    Ryd( 3d)     0.00183
    13    O    1  dx2y2  Ryd( 3d)     0.00147
    14    O    1  dz2    Ryd( 3d)     0.00038

    15    C    2  S      Cor( 1S)     1.99917
    16    C    2  S      Val( 2S)     0.72736
    17    C    2  S      Ryd( 3S)     0.00344
    18    C    2  px     Val( 2p)     0.89372
    19    C    2  px     Ryd( 3p)     0.00738
    20    C    2  py     Val( 2p)     0.69509
    21    C    2  py     Ryd( 3p)     0.02330
    22    C    2  pz     Val( 2p)     0.78639
    23    C    2  pz     Ryd( 3p)     0.00135
    24    C    2  dxy    Ryd( 3d)     0.00392
    25    C    2  dxz    Ryd( 3d)     0.00129
    26    C    2  dyz    Ryd( 3d)     0.00467
    27    C    2  dx2y2  Ryd( 3d)     0.00398
    28    C    2  dz2    Ryd( 3d)     0.00095

    29    O    3  S      Cor( 1S)     1.99966
    30    O    3  S      Val( 2S)     1.60920
    31    O    3  S      Ryd( 3S)     0.00119
    32    O    3  px     Val( 2p)     1.47739
    33    O    3  px     Ryd( 3p)     0.00085
    34    O    3  py     Val( 2p)     1.66358
    35    O    3  py     Ryd( 3p)     0.00148
    36    O    3  pz     Val( 2p)     1.76216
    37    O    3  pz     Ryd( 3p)     0.00122
    38    O    3  dxy    Ryd( 3d)     0.00129
    39    O    3  dxz    Ryd( 3d)     0.00025
    40    O    3  dyz    Ryd( 3d)     0.00119
    41    O    3  dx2y2  Ryd( 3d)     0.00108
    42    O    3  dz2    Ryd( 3d)     0.00060

    43    C    4  S      Cor( 1S)     1.99924
    44    C    4  S      Val( 2S)     1.10653
    45    C    4  S      Ryd( 3S)     0.00163
    46    C    4  px     Val( 2p)     0.67106
    47    C    4  px     Ryd( 3p)     0.00340
    48    C    4  py     Val( 2p)     1.23367
    49    C    4  py     Ryd( 3p)     0.00358
    50    C    4  pz     Val( 2p)     1.22875
    51    C    4  pz     Ryd( 3p)     0.00053
    52    C    4  dxy    Ryd( 3d)     0.00090
    53    C    4  dxz    Ryd( 3d)     0.00091
    54    C    4  dyz    Ryd( 3d)     0.00061
    55    C    4  dx2y2  Ryd( 3d)     0.00183
    56    C    4  dz2    Ryd( 3d)     0.00095

    57    C    5  S      Cor( 1S)     1.99881
    58    C    5  S      Val( 2S)     0.91479
    59    C    5  S      Ryd( 3S)     0.00240
    60    C    5  px     Val( 2p)     1.07180
    61    C    5  px     Ryd( 3p)     0.00508
    62    C    5  py     Val( 2p)     1.10307
    63    C    5  py     Ryd( 3p)     0.00598
    64    C    5  pz     Val( 2p)     1.06045
    65    C    5  pz     Ryd( 3p)     0.00066
    66    C    5  dxy    Ryd( 3d)     0.00074
    67    C    5  dxz    Ryd( 3d)     0.00038
    68    C    5  dyz    Ryd( 3d)     0.00050
    69    C    5  dx2y2  Ryd( 3d)     0.00082
    70    C    5  dz2    Ryd( 3d)     0.00045

    71    C    6  S      Cor( 1S)     1.99892
    72    C    6  S      Val( 2S)     0.95890
    73    C    6  S      Ryd( 3S)     0.00134
    74    C    6  px     Val( 2p)     1.12322
    75    C    6  px     Ryd( 3p)     0.00486
    76    C    6  py     Val( 2p)     1.15313
    77    C    6  py     Ryd( 3p)     0.00495
    78    C    6  pz     Val( 2p)     0.84426
    79    C    6  pz     Ryd( 3p)     0.00046
    80    C    6  dxy    Ryd( 3d)     0.00069
    81    C    6  dxz    Ryd( 3d)     0.00057
    82    C    6  dyz    Ryd( 3d)     0.00050
    83    C    6  dx2y2  Ryd( 3d)     0.00072
    84    C    6  dz2    Ryd( 3d)     0.00041

    85    C    7  S      Cor( 1S)     1.99895
    86    C    7  S      Val( 2S)     0.97655
    87    C    7  S      Ryd( 3S)     0.00134
    88    C    7  px     Val( 2p)     1.07345
    89    C    7  px     Ryd( 3p)     0.00407
    90    C    7  py     Val( 2p)     1.17707
    91    C    7  py     Ryd( 3p)     0.00566
    92    C    7  pz     Val( 2p)     0.97516
    93    C    7  pz     Ryd( 3p)     0.00040
    94    C    7  dxy    Ryd( 3d)     0.00078
    95    C    7  dxz    Ryd( 3d)     0.00040
    96    C    7  dyz    Ryd( 3d)     0.00057
    97    C    7  dx2y2  Ryd( 3d)     0.00065
    98    C    7  dz2    Ryd( 3d)     0.00041

    99    C    8  S      Cor( 1S)     1.99899
   100    C    8  S      Val( 2S)     0.93998
   101    C    8  S      Ryd( 3S)     0.00153
   102    C    8  px     Val( 2p)     1.18255
   103    C    8  px     Ryd( 3p)     0.00604
   104    C    8  py     Val( 2p)     0.89626
   105    C    8  py     Ryd( 3p)     0.00645
   106    C    8  pz     Val( 2p)     0.88594
   107    C    8  pz     Ryd( 3p)     0.00111
   108    C    8  dxy    Ryd( 3d)     0.00120
   109    C    8  dxz    Ryd( 3d)     0.00064
   110    C    8  dyz    Ryd( 3d)     0.00119
   111    C    8  dx2y2  Ryd( 3d)     0.00147
   112    C    8  dz2    Ryd( 3d)     0.00055

   113    N    9  S      Cor( 1S)     1.99884
   114    N    9  S      Val( 2S)     1.29331
   115    N    9  S      Ryd( 3S)     0.00063
   116    N    9  px     Val( 2p)     1.25955
   117    N    9  px     Ryd( 3p)     0.00324
   118    N    9  py     Val( 2p)     1.26530
   119    N    9  py     Ryd( 3p)     0.00398
   120    N    9  pz     Val( 2p)     1.30364
   121    N    9  pz     Ryd( 3p)     0.00035
   122    N    9  dxy    Ryd( 3d)     0.00103
   123    N    9  dxz    Ryd( 3d)     0.00084
   124    N    9  dyz    Ryd( 3d)     0.00099
   125    N    9  dx2y2  Ryd( 3d)     0.00122
   126    N    9  dz2    Ryd( 3d)     0.00047

   127    C   10  S      Cor( 1S)     1.99896
   128    C   10  S      Val( 2S)     0.92306
   129    C   10  S      Ryd( 3S)     0.00200
   130    C   10  px     Val( 2p)     0.89952
   131    C   10  px     Ryd( 3p)     0.00755
   132    C   10  py     Val( 2p)     1.17808
   133    C   10  py     Ryd( 3p)     0.00646
   134    C   10  pz     Val( 2p)     0.87333
   135    C   10  pz     Ryd( 3p)     0.00116
   136    C   10  dxy    Ryd( 3d)     0.00127
   137    C   10  dxz    Ryd( 3d)     0.00131
   138    C   10  dyz    Ryd( 3d)     0.00050
   139    C   10  dx2y2  Ryd( 3d)     0.00132
   140    C   10  dz2    Ryd( 3d)     0.00056

   141    H   11  S      Val( 1S)     0.78001
   142    H   11  S      Ryd( 2S)     0.00149
   143    H   11  px     Ryd( 2p)     0.00018
   144    H   11  py     Ryd( 2p)     0.00034
   145    H   11  pz     Ryd( 2p)     0.00058

   146    H   12  S      Val( 1S)     0.78001
   147    H   12  S      Ryd( 2S)     0.00149
   148    H   12  px     Ryd( 2p)     0.00018
   149    H   12  py     Ryd( 2p)     0.00034
   150    H   12  pz     Ryd( 2p)     0.00058

   151    H   13  S      Val( 1S)     0.76805
   152    H   13  S      Ryd( 2S)     0.00050
   153    H   13  px     Ryd( 2p)     0.00020
   154    H   13  py     Ryd( 2p)     0.00068
   155    H   13  pz     Ryd( 2p)     0.00016

   156    H   14  S      Val( 1S)     0.70837
   157    H   14  S      Ryd( 2S)     0.00169
   158    H   14  px     Ryd( 2p)     0.00043
   159    H   14  py     Ryd( 2p)     0.00059
   160    H   14  pz     Ryd( 2p)     0.00010

   161    H   15  S      Val( 1S)     0.71646
   162    H   15  S      Ryd( 2S)     0.00122
   163    H   15  px     Ryd( 2p)     0.00020
   164    H   15  py     Ryd( 2p)     0.00076
   165    H   15  pz     Ryd( 2p)     0.00011

   166    H   16  S      Val( 1S)     0.72156
   167    H   16  S      Ryd( 2S)     0.00113
   168    H   16  px     Ryd( 2p)     0.00093
   169    H   16  py     Ryd( 2p)     0.00003
   170    H   16  pz     Ryd( 2p)     0.00010

   171    H   17  S      Val( 1S)     0.71581
   172    H   17  S      Ryd( 2S)     0.00237
   173    H   17  px     Ryd( 2p)     0.00016
   174    H   17  py     Ryd( 2p)     0.00084
   175    H   17  pz     Ryd( 2p)     0.00011

 WARNING:  1 low occupancy (<1.9990e) core orbital  found on  C    5
           1 low occupancy (<1.9990e) core orbital  found on  C    6
           1 low occupancy (<1.9990e) core orbital  found on  C    7
           1 low occupancy (<1.9990e) core orbital  found on  C    8
           1 low occupancy (<1.9990e) core orbital  found on  N    9
           1 low occupancy (<1.9990e) core orbital  found on  C   10


 Summary of Natural Population Analysis:                  
                                                          
                                       Natural Population 
                Natural  -----------------------------------------------
    Atom  No    Charge         Core      Valence    Rydberg      Total
 -----------------------------------------------------------------------
      O    1   -0.43884      1.99973     6.42912    0.00999     8.43884
      C    2    0.84801      1.99917     3.10255    0.05027     5.15199
      O    3   -0.52111      1.99966     6.51232    0.00913     8.52111
      C    4   -0.25358      1.99924     4.24001    0.01434     6.25358
      C    5   -0.16595      1.99881     4.15012    0.01702     6.16595
      C    6   -0.09294      1.99892     4.07951    0.01451     6.09294
      C    7   -0.21547      1.99895     4.20224    0.01428     6.21547
      C    8    0.07611      1.99899     3.90473    0.02016     5.92389
      N    9   -0.13339      1.99884     5.12180    0.01275     7.13339
      C   10    0.10492      1.99896     3.87399    0.02213     5.89508
      H   11    0.21740      0.00000     0.78001    0.00259     0.78260
      H   12    0.21740      0.00000     0.78001    0.00259     0.78260
      H   13    0.23041      0.00000     0.76805    0.00154     0.76959
      H   14    0.28882      0.00000     0.70837    0.00281     0.71118
      H   15    0.28125      0.00000     0.71646    0.00229     0.71875
      H   16    0.27625      0.00000     0.72156    0.00220     0.72375
      H   17    0.28071      0.00000     0.71581    0.00347     0.71929
 =======================================================================
   * Total *    1.00000     19.99127    50.80665    0.20207    71.00000

                                 Natural Population      
 --------------------------------------------------------
   Core                      19.99127 ( 99.9564% of  20)
   Valence                   50.80665 ( 99.6209% of  51)
   Natural Minimal Basis     70.79793 ( 99.7154% of  71)
   Natural Rydberg Basis      0.20207 (  0.2846% of  71)
 --------------------------------------------------------

    Atom  No          Natural Electron Configuration
 ----------------------------------------------------------------------------
      O    1      [core]2S( 1.70)2p( 4.73)3d( 0.01)
      C    2      [core]2S( 0.73)2p( 2.38)3p( 0.03)3d( 0.01)
      O    3      [core]2S( 1.61)2p( 4.90)
      C    4      [core]2S( 1.11)2p( 3.13)3p( 0.01)3d( 0.01)
      C    5      [core]2S( 0.91)2p( 3.24)3p( 0.01)
      C    6      [core]2S( 0.96)2p( 3.12)3p( 0.01)
      C    7      [core]2S( 0.98)2p( 3.23)3p( 0.01)
      C    8      [core]2S( 0.94)2p( 2.96)3p( 0.01)3d( 0.01)
      N    9      [core]2S( 1.29)2p( 3.83)3p( 0.01)
      C   10      [core]2S( 0.92)2p( 2.95)3p( 0.02)
      H   11            1S( 0.78)
      H   12            1S( 0.78)
      H   13            1S( 0.77)
      H   14            1S( 0.71)
      H   15            1S( 0.72)
      H   16            1S( 0.72)
      H   17            1S( 0.72)


 ***************************************************
 *******         Alpha spin orbitals         *******
 ***************************************************


 NATURAL POPULATIONS:  Natural atomic orbital occupancies 
                                                          
   NAO  Atom  No  lang   Type(AO)    Occupancy      Energy
 ----------------------------------------------------------
     1    O    1  S      Cor( 1S)     0.99987     -19.09145
     2    O    1  S      Val( 2S)     0.85305      -1.08074
     3    O    1  S      Ryd( 3S)     0.00047       1.32105
     4    O    1  px     Val( 2p)     0.90906      -0.48976
     5    O    1  px     Ryd( 3p)     0.00088       0.97317
     6    O    1  py     Val( 2p)     0.82315      -0.51372
     7    O    1  py     Ryd( 3p)     0.00046       0.88217
     8    O    1  pz     Val( 2p)     0.74401      -0.45589
     9    O    1  pz     Ryd( 3p)     0.00035       0.87335
    10    O    1  dxy    Ryd( 3d)     0.00075       2.92541
    11    O    1  dxz    Ryd( 3d)     0.00020       2.46646
    12    O    1  dyz    Ryd( 3d)     0.00092       2.63152
    13    O    1  dx2y2  Ryd( 3d)     0.00079       2.89573
    14    O    1  dz2    Ryd( 3d)     0.00019       2.67395

    15    C    2  S      Cor( 1S)     0.99960     -10.40974
    16    C    2  S      Val( 2S)     0.36287      -0.31281
    17    C    2  S      Ryd( 3S)     0.00165       0.34107
    18    C    2  px     Val( 2p)     0.44440      -0.23944
    19    C    2  px     Ryd( 3p)     0.00344       0.57947
    20    C    2  py     Val( 2p)     0.34551      -0.17432
    21    C    2  py     Ryd( 3p)     0.01141       0.44441
    22    C    2  pz     Val( 2p)     0.38821      -0.32595
    23    C    2  pz     Ryd( 3p)     0.00067       0.33903
    24    C    2  dxy    Ryd( 3d)     0.00220       2.20868
    25    C    2  dxz    Ryd( 3d)     0.00065       1.63607
    26    C    2  dyz    Ryd( 3d)     0.00232       1.74402
    27    C    2  dx2y2  Ryd( 3d)     0.00210       2.20395
    28    C    2  dz2    Ryd( 3d)     0.00048       1.93332

    29    O    3  S      Cor( 1S)     0.99983     -19.17431
    30    O    3  S      Val( 2S)     0.80469      -1.04772
    31    O    3  S      Ryd( 3S)     0.00060       1.35953
    32    O    3  px     Val( 2p)     0.74050      -0.51451
    33    O    3  px     Ryd( 3p)     0.00043       1.30007
    34    O    3  py     Val( 2p)     0.85064      -0.53572
    35    O    3  py     Ryd( 3p)     0.00074       0.98464
    36    O    3  pz     Val( 2p)     0.88015      -0.50508
    37    O    3  pz     Ryd( 3p)     0.00060       0.90607
    38    O    3  dxy    Ryd( 3d)     0.00065       2.86689
    39    O    3  dxz    Ryd( 3d)     0.00012       2.51697
    40    O    3  dyz    Ryd( 3d)     0.00060       2.49563
    41    O    3  dx2y2  Ryd( 3d)     0.00056       2.86668
    42    O    3  dz2    Ryd( 3d)     0.00031       2.71758

    43    C    4  S      Cor( 1S)     0.99962     -10.29267
    44    C    4  S      Val( 2S)     0.55320      -0.40827
    45    C    4  S      Ryd( 3S)     0.00081       0.62519
    46    C    4  px     Val( 2p)     0.33680      -0.20925
    47    C    4  px     Ryd( 3p)     0.00171       0.37061
    48    C    4  py     Val( 2p)     0.61724      -0.24031
    49    C    4  py     Ryd( 3p)     0.00185       0.47752
    50    C    4  pz     Val( 2p)     0.61443      -0.23911
    51    C    4  pz     Ryd( 3p)     0.00027       0.39361
    52    C    4  dxy    Ryd( 3d)     0.00046       2.07033
    53    C    4  dxz    Ryd( 3d)     0.00045       1.93608
    54    C    4  dyz    Ryd( 3d)     0.00030       2.17696
    55    C    4  dx2y2  Ryd( 3d)     0.00091       2.11309
    56    C    4  dz2    Ryd( 3d)     0.00047       2.14157

    57    C    5  S      Cor( 1S)     0.99941     -10.30132
    58    C    5  S      Val( 2S)     0.45708      -0.36243
    59    C    5  S      Ryd( 3S)     0.00105       0.34770
    60    C    5  px     Val( 2p)     0.56053      -0.31799
    61    C    5  px     Ryd( 3p)     0.00258       0.81248
    62    C    5  py     Val( 2p)     0.55984      -0.29769
    63    C    5  py     Ryd( 3p)     0.00302       0.74260
    64    C    5  pz     Val( 2p)     0.53665      -0.33456
    65    C    5  pz     Ryd( 3p)     0.00032       0.42847
    66    C    5  dxy    Ryd( 3d)     0.00039       2.24326
    67    C    5  dxz    Ryd( 3d)     0.00019       1.65646
    68    C    5  dyz    Ryd( 3d)     0.00024       1.69018
    69    C    5  dx2y2  Ryd( 3d)     0.00045       2.18846
    70    C    5  dz2    Ryd( 3d)     0.00024       1.97207

    71    C    6  S      Cor( 1S)     0.99946     -10.28986
    72    C    6  S      Val( 2S)     0.47834      -0.36113
    73    C    6  S      Ryd( 3S)     0.00069       0.35154
    74    C    6  px     Val( 2p)     0.56324      -0.26748
    75    C    6  px     Ryd( 3p)     0.00256       0.64277
    76    C    6  py     Val( 2p)     0.57581      -0.26851
    77    C    6  py     Ryd( 3p)     0.00274       0.65577
    78    C    6  pz     Val( 2p)     0.41088      -0.31188
    79    C    6  pz     Ryd( 3p)     0.00023       0.35971
    80    C    6  dxy    Ryd( 3d)     0.00037       2.29713
    81    C    6  dxz    Ryd( 3d)     0.00029       1.70573
    82    C    6  dyz    Ryd( 3d)     0.00025       1.71048
    83    C    6  dx2y2  Ryd( 3d)     0.00037       2.24490
    84    C    6  dz2    Ryd( 3d)     0.00021       2.00643

    85    C    7  S      Cor( 1S)     0.99948     -10.28821
    86    C    7  S      Val( 2S)     0.48911      -0.37546
    87    C    7  S      Ryd( 3S)     0.00065       0.36387
    88    C    7  px     Val( 2p)     0.54587      -0.26147
    89    C    7  px     Ryd( 3p)     0.00210       0.50022
    90    C    7  py     Val( 2p)     0.60026      -0.28138
    91    C    7  py     Ryd( 3p)     0.00283       0.74576
    92    C    7  pz     Val( 2p)     0.49422      -0.31969
    93    C    7  pz     Ryd( 3p)     0.00020       0.35985
    94    C    7  dxy    Ryd( 3d)     0.00041       2.26107
    95    C    7  dxz    Ryd( 3d)     0.00019       1.71236
    96    C    7  dyz    Ryd( 3d)     0.00029       1.69640
    97    C    7  dx2y2  Ryd( 3d)     0.00032       2.24452
    98    C    7  dz2    Ryd( 3d)     0.00021       2.00917

    99    C    8  S      Cor( 1S)     0.99952     -10.33828
   100    C    8  S      Val( 2S)     0.46826      -0.38293
   101    C    8  S      Ryd( 3S)     0.00076       0.29954
   102    C    8  px     Val( 2p)     0.59104      -0.29027
   103    C    8  px     Ryd( 3p)     0.00310       0.72672
   104    C    8  py     Val( 2p)     0.45141      -0.23483
   105    C    8  py     Ryd( 3p)     0.00359       0.35729
   106    C    8  pz     Val( 2p)     0.43104      -0.33112
   107    C    8  pz     Ryd( 3p)     0.00057       0.32980
   108    C    8  dxy    Ryd( 3d)     0.00073       2.14929
   109    C    8  dxz    Ryd( 3d)     0.00031       1.65823
   110    C    8  dyz    Ryd( 3d)     0.00060       1.71278
   111    C    8  dx2y2  Ryd( 3d)     0.00077       2.28161
   112    C    8  dz2    Ryd( 3d)     0.00029       1.96701

   113    N    9  S      Cor( 1S)     0.99961     -14.46857
   114    N    9  S      Val( 2S)     0.68959      -0.74838
   115    N    9  S      Ryd( 3S)     0.00045       0.90936
   116    N    9  px     Val( 2p)     0.72181      -0.47434
   117    N    9  px     Ryd( 3p)     0.00181       0.85727
   118    N    9  py     Val( 2p)     0.78620      -0.49702
   119    N    9  py     Ryd( 3p)     0.00228       0.78885
   120    N    9  pz     Val( 2p)     0.67378      -0.45877
   121    N    9  pz     Ryd( 3p)     0.00018       0.63581
   122    N    9  dxy    Ryd( 3d)     0.00035       2.35042
   123    N    9  dxz    Ryd( 3d)     0.00036       2.05591
   124    N    9  dyz    Ryd( 3d)     0.00040       2.01965
   125    N    9  dx2y2  Ryd( 3d)     0.00053       2.64133
   126    N    9  dz2    Ryd( 3d)     0.00027       2.31256

   127    C   10  S      Cor( 1S)     0.99950     -10.33916
   128    C   10  S      Val( 2S)     0.46022      -0.37480
   129    C   10  S      Ryd( 3S)     0.00099       0.31104
   130    C   10  px     Val( 2p)     0.44930      -0.24038
   131    C   10  px     Ryd( 3p)     0.00350       0.46059
   132    C   10  py     Val( 2p)     0.59507      -0.29421
   133    C   10  py     Ryd( 3p)     0.00325       0.65288
   134    C   10  pz     Val( 2p)     0.42365      -0.33336
   135    C   10  pz     Ryd( 3p)     0.00060       0.32760
   136    C   10  dxy    Ryd( 3d)     0.00079       2.20590
   137    C   10  dxz    Ryd( 3d)     0.00065       1.70599
   138    C   10  dyz    Ryd( 3d)     0.00025       1.66959
   139    C   10  dx2y2  Ryd( 3d)     0.00065       2.25472
   140    C   10  dz2    Ryd( 3d)     0.00030       1.96845

   141    H   11  S      Val( 1S)     0.38994      -0.07947
   142    H   11  S      Ryd( 2S)     0.00074       0.21510
   143    H   11  px     Ryd( 2p)     0.00009       1.61752
   144    H   11  py     Ryd( 2p)     0.00017       1.78989
   145    H   11  pz     Ryd( 2p)     0.00029       2.01197

   146    H   12  S      Val( 1S)     0.38994      -0.07947
   147    H   12  S      Ryd( 2S)     0.00074       0.21510
   148    H   12  px     Ryd( 2p)     0.00009       1.61752
   149    H   12  py     Ryd( 2p)     0.00017       1.78989
   150    H   12  pz     Ryd( 2p)     0.00029       2.01197

   151    H   13  S      Val( 1S)     0.38458      -0.06708
   152    H   13  S      Ryd( 2S)     0.00024       0.19108
   153    H   13  px     Ryd( 2p)     0.00010       1.64948
   154    H   13  py     Ryd( 2p)     0.00034       2.12723
   155    H   13  pz     Ryd( 2p)     0.00008       1.59219

   156    H   14  S      Val( 1S)     0.36011      -0.09298
   157    H   14  S      Ryd( 2S)     0.00087       0.17094
   158    H   14  px     Ryd( 2p)     0.00022       1.95267
   159    H   14  py     Ryd( 2p)     0.00030       2.03777
   160    H   14  pz     Ryd( 2p)     0.00005       1.46547

   161    H   15  S      Val( 1S)     0.35885      -0.08820
   162    H   15  S      Ryd( 2S)     0.00060       0.15669
   163    H   15  px     Ryd( 2p)     0.00011       1.84883
   164    H   15  py     Ryd( 2p)     0.00037       2.11665
   165    H   15  pz     Ryd( 2p)     0.00006       1.46338

   166    H   16  S      Val( 1S)     0.37101      -0.11024
   167    H   16  S      Ryd( 2S)     0.00060       0.14624
   168    H   16  px     Ryd( 2p)     0.00049       2.16650
   169    H   16  py     Ryd( 2p)     0.00002       1.73407
   170    H   16  pz     Ryd( 2p)     0.00005       1.44165

   171    H   17  S      Val( 1S)     0.36642      -0.11257
   172    H   17  S      Ryd( 2S)     0.00100       0.16457
   173    H   17  px     Ryd( 2p)     0.00010       1.82665
   174    H   17  py     Ryd( 2p)     0.00044       2.10991
   175    H   17  pz     Ryd( 2p)     0.00006       1.44962


 Summary of Natural Population Analysis:                  
                                                          
                                       Natural Population 
                Natural  -----------------------------------------------
    Atom  No    Charge         Core      Valence    Rydberg      Total
 -----------------------------------------------------------------------
      O    1   -0.33414      0.99987     3.32926    0.00501     4.33414
      C    2    0.43449      0.99960     1.54099    0.02492     2.56551
      O    3   -0.28041      0.99983     3.27597    0.00462     4.28041
      C    4   -0.12852      0.99962     2.12166    0.00724     3.12852
      C    5   -0.12198      0.99941     2.11410    0.00847     3.12198
      C    6   -0.03544      0.99946     2.02828    0.00770     3.03544
      C    7   -0.13613      0.99948     2.12945    0.00720     3.13613
      C    8    0.04801      0.99952     1.94175    0.01072     2.95199
      N    9   -0.37761      0.99961     2.87138    0.00662     3.87761
      C   10    0.06129      0.99950     1.92824    0.01097     2.93871
      H   11    0.10877      0.00000     0.38994    0.00130     0.39123
      H   12    0.10877      0.00000     0.38994    0.00130     0.39123
      H   13    0.11466      0.00000     0.38458    0.00076     0.38534
      H   14    0.13845      0.00000     0.36011    0.00144     0.36155
      H   15    0.14001      0.00000     0.35885    0.00114     0.35999
      H   16    0.12783      0.00000     0.37101    0.00116     0.37217
      H   17    0.13198      0.00000     0.36642    0.00160     0.36802
 =======================================================================
   * Total *   -0.00000      9.99589    25.90194    0.10217    36.00000

                                 Natural Population      
 --------------------------------------------------------
   Core                       9.99589 ( 99.9589% of  10)
   Valence                   25.90194 ( 99.6228% of  26)
   Natural Minimal Basis     35.89783 ( 99.7162% of  36)
   Natural Rydberg Basis      0.10217 (  0.2838% of  36)
 --------------------------------------------------------

    Atom  No          Natural Electron Configuration
 ----------------------------------------------------------------------------
      O    1      [core]2S( 0.85)2p( 2.48)
      C    2      [core]2S( 0.36)2p( 1.18)3p( 0.02)3d( 0.01)
      O    3      [core]2S( 0.80)2p( 2.47)
      C    4      [core]2S( 0.55)2p( 1.57)
      C    5      [core]2S( 0.46)2p( 1.66)3p( 0.01)
      C    6      [core]2S( 0.48)2p( 1.55)3p( 0.01)
      C    7      [core]2S( 0.49)2p( 1.64)3p( 0.01)
      C    8      [core]2S( 0.47)2p( 1.47)3p( 0.01)
      N    9      [core]2S( 0.69)2p( 2.18)
      C   10      [core]2S( 0.46)2p( 1.47)3p( 0.01)
      H   11            1S( 0.39)
      H   12            1S( 0.39)
      H   13            1S( 0.38)
      H   14            1S( 0.36)
      H   15            1S( 0.36)
      H   16            1S( 0.37)
      H   17            1S( 0.37)


 NATURAL BOND ORBITAL ANALYSIS, alpha spin orbitals:

                       Occupancies       Lewis Structure    Low   High
           Occ.    -------------------  -----------------   occ   occ
  Cycle   Thresh.   Lewis   Non-Lewis     CR  BD  3C  LP    (L)   (NL)   Dev
 =============================================================================
   1(1)    0.90    34.31990   1.68010     10  18   0   8     4      4    0.04
   2(2)    0.90    34.07248   1.92752     10  19   0   7     4      4    0.03
   3(3)    0.90    34.07248   1.92752     10  19   0   7     4      4    0.03
   4(4)    0.90    34.07248   1.92752     10  19   0   7     4      4    0.03
   5(5)    0.90    34.07248   1.92752     10  19   0   7     4      4    0.03
   6(6)    0.90    34.07248   1.92752     10  19   0   7     4      4    0.03
   7(7)    0.90    34.07248   1.92752     10  19   0   7     4      4    0.03
   8(8)    0.90    34.07248   1.92752     10  19   0   7     4      4    0.03
   9(9)    0.90    34.07248   1.92752     10  19   0   7     4      4    0.03
  10(1)    0.80    34.90036   1.09964     10  20   0   6     1      4    0.04
  11(2)    0.80    34.90036   1.09964     10  20   0   6     1      4    0.04
  12(1)    0.70    34.27565   1.72435     10  18   0   8     0      6    0.27
  13(2)    0.70    34.27565   1.72435     10  18   0   8     0      6    0.27
  14(1)    0.60    30.50234   5.49766     10   8   0  18     0     15    0.41

    The hybrids on atom 10 are linearly dependent.  An eigenvalue (  0.000091)
    of the hybrid overlap matrix is too small (<0.00010).

    PRJTHR will be raised from  0.200 to 0.250 and the NBO search repeated.

  15(2)    0.60    30.52104   5.47896     10   8   0  18     0     15    0.41
  16(3)    0.60    30.52104   5.47896     10   8   0  18     0     15    0.41

    The hybrids on atom  5 are linearly dependent.  An eigenvalue (  0.000030)
    of the hybrid overlap matrix is too small (<0.00010).

    PRJTHR will be raised from  0.250 to 0.300 and the NBO search repeated.


    The hybrids on atom  5 are linearly dependent.  An eigenvalue (  0.000030)
    of the hybrid overlap matrix is too small (<0.00010).

    PRJTHR will be raised from  0.300 to 0.350 and the NBO search repeated.


    The hybrids on atom  5 are linearly dependent.  An eigenvalue (  0.000030)
    of the hybrid overlap matrix is too small (<0.00010).

    PRJTHR will be raised from  0.350 to 0.400 and the NBO search repeated.


    The hybrids on atom  5 are linearly dependent.  An eigenvalue (  0.000030)
    of the hybrid overlap matrix is too small (<0.00010).

    PRJTHR will be raised from  0.400 to 0.450 and the NBO search repeated.

  17(1)    0.50    28.44681   7.55319     10   3   0  23     0     21    0.41
  18(2)    0.50    28.55032   7.44968     10   3   0  23     0     20    0.41
  19(3)    0.50    28.55032   7.44968     10   3   0  23     0     20    0.41
  20(1)    0.80    34.90036   1.09964     10  20   0   6     1      4    0.04
 -----------------------------------------------------------------------------

 Structure accepted: RESONANCE keyword permits strongly delocalized structure

 --------------------------------------------------------
   Core                      9.99590 ( 99.959% of  10)
   Valence Lewis            24.90446 ( 95.786% of  26)
  ==================       ============================
   Total Lewis              34.90036 ( 96.945% of  36)
  -----------------------------------------------------
   Valence non-Lewis         1.02825 (  2.856% of  36)
   Rydberg non-Lewis         0.07140 (  0.198% of  36)
  ==================       ============================
   Total non-Lewis           1.09964 (  3.055% of  36)
 --------------------------------------------------------


       (Occupancy)   Bond orbital/ Coefficients/ Hybrids
 ---------------------------------------------------------------------------------
     1. (0.99783) BD ( 1) O   1 - C   2  
                ( 66.57%)   0.8159* O   1 s( 42.30%)p 1.36( 57.61%)d 0.00(  0.09%)
                                           -0.0000  0.6501 -0.0205  0.3080 -0.0081
                                           -0.6934  0.0198 -0.0000  0.0000 -0.0186
                                           -0.0000  0.0000 -0.0173 -0.0152
                ( 33.43%)   0.5782* C   2 s( 33.17%)p 2.01( 66.59%)d 0.01(  0.24%)
                                           -0.0000  0.5756 -0.0193 -0.3497 -0.0310
                                            0.7346  0.0547  0.0000  0.0000 -0.0320
                                           -0.0000  0.0000 -0.0281 -0.0246
     2. (0.99210) BD ( 2) O   1 - C   2  
                ( 70.98%)   0.8425* O   1 s(  0.00%)p 1.00( 99.85%)d 0.00(  0.15%)
                                           -0.0000  0.0000  0.0000  0.0000 -0.0000
                                           -0.0000  0.0000  0.9992 -0.0051 -0.0000
                                            0.0163 -0.0357 -0.0000 -0.0000
                ( 29.02%)   0.5387* C   2 s(  0.00%)p 1.00( 99.53%)d 0.00(  0.47%)
                                            0.0000 -0.0000 -0.0000 -0.0000 -0.0000
                                           -0.0000  0.0000  0.9975 -0.0154  0.0000
                                           -0.0250  0.0640  0.0000  0.0000
     3. (0.99634) BD ( 1) C   2 - O   3  
                ( 30.89%)   0.5558* C   2 s( 28.07%)p 2.55( 71.61%)d 0.01(  0.32%)
                                           -0.0001  0.5298  0.0001 -0.5252 -0.0092
                                           -0.6627 -0.0326  0.0000  0.0000  0.0460
                                           -0.0000 -0.0000 -0.0185 -0.0270
                ( 69.11%)   0.8313* O   3 s( 33.15%)p 2.01( 66.78%)d 0.00(  0.07%)
                                            0.0000  0.5757  0.0040  0.4575  0.0072
                                            0.6771  0.0079 -0.0000 -0.0000  0.0160
                                           -0.0000 -0.0000 -0.0172 -0.0136
     4. (0.98609) BD ( 1) C   2 - C   5  
                ( 46.60%)   0.6826* C   2 s( 38.44%)p 1.60( 61.49%)d 0.00(  0.07%)
                                           -0.0001  0.6198  0.0127  0.7743 -0.0373
                                           -0.1186  0.0018  0.0000  0.0000 -0.0124
                                            0.0000  0.0000  0.0204 -0.0105
                ( 53.40%)   0.7308* C   5 s( 31.36%)p 2.19( 68.60%)d 0.00(  0.05%)
                                            0.0001  0.5600  0.0018 -0.8152  0.0073
                                            0.1464  0.0001 -0.0000 -0.0000 -0.0063
                                            0.0000 -0.0000  0.0165 -0.0122
     5. (0.99530) BD ( 1) O   3 - C   4  
                ( 71.53%)   0.8458* O   3 s( 31.52%)p 2.17( 68.42%)d 0.00(  0.06%)
                                           -0.0001 -0.5614 -0.0013  0.8231  0.0013
                                           -0.0794  0.0195 -0.0000 -0.0000  0.0160
                                            0.0000 -0.0000 -0.0123  0.0126
                ( 28.47%)   0.5336* C   4 s( 19.98%)p 3.99( 79.68%)d 0.02(  0.34%)
                                           -0.0001 -0.4462 -0.0261 -0.8870 -0.0420
                                            0.0827  0.0377  0.0000  0.0000  0.0092
                                            0.0000 -0.0000 -0.0495  0.0298
     6. (0.99647) BD ( 1) C   4 - H  11  
                ( 61.19%)   0.7822* C   4 s( 26.78%)p 2.73( 73.18%)d 0.00(  0.05%)
                                            0.0001  0.5173 -0.0113 -0.2186 -0.0193
                                            0.4287 -0.0084  0.7069 -0.0052 -0.0030
                                           -0.0050  0.0156 -0.0062  0.0121
                ( 38.81%)   0.6230* H  11 s( 99.91%)p 0.00(  0.09%)
                                            0.9995 -0.0025  0.0130 -0.0144 -0.0239
     7. (0.99647) BD ( 1) C   4 - H  12  
                ( 61.19%)   0.7822* C   4 s( 26.78%)p 2.73( 73.18%)d 0.00(  0.05%)
                                            0.0001  0.5173 -0.0113 -0.2186 -0.0193
                                            0.4287 -0.0084 -0.7069  0.0052 -0.0030
                                            0.0050 -0.0156 -0.0062  0.0121
                ( 38.81%)   0.6230* H  12 s( 99.91%)p 0.00(  0.09%)
                                            0.9995 -0.0025  0.0130 -0.0144  0.0239
     8. (0.99519) BD ( 1) C   4 - H  13  
                ( 61.54%)   0.7844* C   4 s( 26.53%)p 2.77( 73.42%)d 0.00(  0.05%)
                                           -0.0001  0.5149  0.0114 -0.3321  0.0065
                                           -0.7898  0.0120  0.0000 -0.0000  0.0104
                                            0.0000  0.0000 -0.0170 -0.0088
                ( 38.46%)   0.6202* H  13 s( 99.90%)p 0.00(  0.10%)
                                            0.9995 -0.0008  0.0150  0.0269 -0.0000
     9. (0.98695) BD ( 1) C   5 - C   6  
                ( 51.71%)   0.7191* C   5 s( 35.26%)p 1.83( 64.70%)d 0.00(  0.04%)
                                           -0.0001  0.5938  0.0023  0.2719 -0.0189
                                           -0.7568 -0.0048  0.0000  0.0000 -0.0102
                                           -0.0000  0.0000 -0.0097 -0.0124
                ( 48.29%)   0.6949* C   6 s( 34.27%)p 1.92( 65.68%)d 0.00(  0.05%)
                                            0.0001  0.5854  0.0071 -0.3342 -0.0229
                                            0.7379 -0.0111  0.0000  0.0000 -0.0117
                                            0.0000 -0.0000 -0.0141 -0.0132
    10. (0.98930) BD ( 1) C   5 - C  10  
                ( 51.88%)   0.7203* C   5 s( 33.32%)p 2.00( 66.64%)d 0.00(  0.05%)
                                           -0.0002  0.5772  0.0067  0.5107 -0.0099
                                            0.6366  0.0138  0.0000  0.0000  0.0175
                                           -0.0000 -0.0000 -0.0017 -0.0130
                ( 48.12%)   0.6937* C  10 s( 38.49%)p 1.60( 61.46%)d 0.00(  0.05%)
                                            0.0002  0.6204  0.0016 -0.4820 -0.0143
                                           -0.6178  0.0185 -0.0000  0.0000  0.0183
                                            0.0000  0.0000 -0.0066 -0.0128
    11. (0.80959) BD ( 2) C   5 - C  10  
                ( 58.57%)   0.7653* C   5 s(  0.00%)p 1.00( 99.98%)d 0.00(  0.02%)
                                            0.0000  0.0000  0.0000 -0.0000  0.0000
                                            0.0000  0.0000  0.9999  0.0006 -0.0000
                                            0.0127  0.0072  0.0000 -0.0000
                ( 41.43%)   0.6437* C  10 s(  0.00%)p 1.00( 99.93%)d 0.00(  0.07%)
                                           -0.0000  0.0000  0.0000 -0.0000 -0.0000
                                            0.0000  0.0000  0.9996  0.0036  0.0000
                                           -0.0019 -0.0264  0.0000  0.0000
    12. (0.98906) BD ( 1) C   6 - C   7  
                ( 50.24%)   0.7088* C   6 s( 35.52%)p 1.81( 64.43%)d 0.00(  0.05%)
                                            0.0000  0.5958  0.0130  0.7934 -0.0016
                                           -0.1140 -0.0420  0.0000 -0.0000 -0.0010
                                           -0.0000  0.0000  0.0184 -0.0123
                ( 49.76%)   0.7054* C   7 s( 35.12%)p 1.85( 64.83%)d 0.00(  0.05%)
                                            0.0001  0.5926  0.0067 -0.8020 -0.0110
                                            0.0584 -0.0391 -0.0000  0.0000 -0.0071
                                           -0.0000  0.0000  0.0164 -0.0126
    13. (0.98922) BD ( 1) C   6 - H  14  
                ( 64.01%)   0.8000* C   6 s( 30.12%)p 2.32( 69.85%)d 0.00(  0.03%)
                                            0.0003 -0.5486  0.0151  0.5070 -0.0127
                                            0.6642 -0.0044  0.0000 -0.0000 -0.0135
                                           -0.0000 -0.0000  0.0027  0.0099
                ( 35.99%)   0.6000* H  14 s( 99.88%)p 0.00(  0.12%)
                                           -0.9994  0.0019 -0.0209 -0.0267 -0.0000
    14. (0.99299) BD ( 1) C   7 - C   8  
                ( 50.45%)   0.7103* C   7 s( 34.01%)p 1.94( 65.93%)d 0.00(  0.06%)
                                           -0.0000  0.5830  0.0133  0.4783  0.0403
                                            0.6549 -0.0097  0.0000 -0.0000  0.0175
                                            0.0000  0.0000 -0.0108 -0.0130
                ( 49.55%)   0.7039* C   8 s( 39.34%)p 1.54( 60.60%)d 0.00(  0.05%)
                                            0.0002  0.6272 -0.0006 -0.4582  0.0300
                                           -0.6281 -0.0265  0.0000  0.0000  0.0192
                                           -0.0000 -0.0000 -0.0032 -0.0121
    15. (0.80213) BD ( 2) C   7 - C   8  
                ( 54.66%)   0.7393* C   7 s(  0.00%)p 1.00( 99.93%)d 0.00(  0.07%)
                                            0.0000 -0.0000 -0.0000 -0.0000  0.0000
                                           -0.0000  0.0000  0.9996 -0.0080  0.0000
                                           -0.0028  0.0256 -0.0000  0.0000
                ( 45.34%)   0.6733* C   8 s(  0.00%)p 1.00( 99.93%)d 0.00(  0.07%)
                                           -0.0000 -0.0000 -0.0000 -0.0000  0.0000
                                            0.0000 -0.0000  0.9996 -0.0108 -0.0000
                                           -0.0261 -0.0079  0.0000 -0.0000
    16. (0.98863) BD ( 1) C   7 - H  15  
                ( 64.04%)   0.8003* C   7 s( 30.80%)p 2.25( 69.18%)d 0.00(  0.02%)
                                            0.0003 -0.5548  0.0144 -0.3547  0.0043
                                            0.7523 -0.0098 -0.0000 -0.0000  0.0095
                                           -0.0000 -0.0000  0.0071  0.0094
                ( 35.96%)   0.5997* H  15 s( 99.89%)p 0.00(  0.11%)
                                           -0.9995  0.0023  0.0139 -0.0299  0.0000
    17. (0.99364) BD ( 1) C   8 - N   9  
                ( 38.58%)   0.6211* C   8 s( 29.84%)p 2.35( 70.00%)d 0.01(  0.15%)
                                           -0.0000  0.5458 -0.0235 -0.3137  0.0312
                                            0.7726  0.0607 -0.0000 -0.0000 -0.0250
                                            0.0000 -0.0000 -0.0215 -0.0211
                ( 61.42%)   0.7837* N   9 s( 36.72%)p 1.72( 63.23%)d 0.00(  0.05%)
                                            0.0001  0.6059  0.0068  0.3439 -0.0262
                                           -0.7165 -0.0040  0.0000  0.0000 -0.0041
                                            0.0000  0.0000 -0.0185 -0.0138
    18. (0.99072) BD ( 1) C   8 - H  16  
                ( 63.05%)   0.7940* C   8 s( 30.69%)p 2.26( 69.28%)d 0.00(  0.03%)
                                           -0.0005  0.5539  0.0107  0.8304 -0.0165
                                           -0.0538  0.0113  0.0000 -0.0000  0.0003
                                            0.0000 -0.0000  0.0154 -0.0087
                ( 36.95%)   0.6079* H  16 s( 99.88%)p 0.00(  0.12%)
                                            0.9994 -0.0024 -0.0339  0.0036 -0.0000
    19. (0.99342) BD ( 1) N   9 - C  10  
                ( 61.05%)   0.7814* N   9 s( 36.91%)p 1.71( 63.04%)d 0.00(  0.06%)
                                           -0.0001 -0.6075 -0.0075  0.7814 -0.0030
                                           -0.1385  0.0253  0.0000  0.0000 -0.0059
                                            0.0000 -0.0000 -0.0180  0.0139
                ( 38.95%)   0.6241* C  10 s( 30.34%)p 2.29( 69.51%)d 0.00(  0.15%)
                                            0.0000 -0.5501  0.0281 -0.8260 -0.0451
                                            0.0919 -0.0490 -0.0000 -0.0000  0.0098
                                           -0.0000 -0.0000 -0.0304  0.0208
    20. (0.99024) BD ( 1) C  10 - H  17  
                ( 63.54%)   0.7971* C  10 s( 31.00%)p 2.22( 68.97%)d 0.00(  0.03%)
                                           -0.0005  0.5567  0.0112 -0.2841  0.0224
                                            0.7800 -0.0092 -0.0000  0.0000 -0.0088
                                            0.0000  0.0000 -0.0125 -0.0092
                ( 36.46%)   0.6038* H  17 s( 99.88%)p 0.00(  0.12%)
                                            0.9994 -0.0074  0.0138 -0.0322  0.0000
    21. (0.99986) CR ( 1) O   1           s(100.00%)p 0.00(  0.00%)
                                            1.0000 -0.0003 -0.0000  0.0001 -0.0000
                                           -0.0004  0.0000 -0.0000  0.0000 -0.0000
                                           -0.0000  0.0000 -0.0000 -0.0000
    22. (0.99960) CR ( 1) C   2           s(100.00%)
                                            1.0000  0.0001  0.0000  0.0000 -0.0000
                                           -0.0001 -0.0000 -0.0000  0.0000  0.0000
                                            0.0000 -0.0000 -0.0000 -0.0000
    23. (0.99983) CR ( 1) O   3           s(100.00%)p 0.00(  0.00%)
                                            1.0000 -0.0002 -0.0000 -0.0000  0.0000
                                            0.0001  0.0000 -0.0000 -0.0000 -0.0000
                                            0.0000 -0.0000 -0.0000 -0.0000
    24. (0.99962) CR ( 1) C   4           s(100.00%)p 0.00(  0.00%)
                                            1.0000 -0.0001  0.0000 -0.0001 -0.0000
                                           -0.0002  0.0000  0.0000 -0.0000  0.0000
                                            0.0000  0.0000 -0.0000 -0.0000
    25. (0.99941) CR ( 1) C   5           s(100.00%)p 0.00(  0.00%)
                                            1.0000  0.0001  0.0000  0.0002 -0.0000
                                            0.0000  0.0000 -0.0000  0.0000  0.0000
                                           -0.0000 -0.0000 -0.0000 -0.0000
    26. (0.99946) CR ( 1) C   6           s(100.00%)p 0.00(  0.00%)
                                            1.0000  0.0001 -0.0000 -0.0002  0.0000
                                           -0.0002  0.0000 -0.0000  0.0000  0.0000
                                            0.0000  0.0000 -0.0000 -0.0000
    27. (0.99948) CR ( 1) C   7           s(100.00%)p 0.00(  0.00%)
                                            1.0000  0.0001 -0.0000  0.0002  0.0000
                                           -0.0002  0.0000 -0.0000  0.0000 -0.0000
                                            0.0000 -0.0000 -0.0000 -0.0000
    28. (0.99953) CR ( 1) C   8           s(100.00%)p 0.00(  0.00%)
                                            1.0000  0.0002  0.0000  0.0005 -0.0000
                                            0.0001  0.0000  0.0000 -0.0000 -0.0000
                                           -0.0000 -0.0000  0.0000 -0.0000
    29. (0.99961) CR ( 1) N   9           s(100.00%)p 0.00(  0.00%)
                                            1.0000 -0.0003  0.0000 -0.0001 -0.0000
                                           -0.0001 -0.0000 -0.0000 -0.0000  0.0000
                                           -0.0000 -0.0000 -0.0000  0.0000
    30. (0.99951) CR ( 1) C  10           s(100.00%)p 0.00(  0.00%)
                                            1.0000  0.0002  0.0000 -0.0000  0.0000
                                            0.0005 -0.0000  0.0000  0.0000 -0.0000
                                           -0.0000 -0.0000 -0.0000 -0.0000
    31. (0.98892) LP ( 1) O   1           s( 57.73%)p 0.73( 42.25%)d 0.00(  0.02%)
                                            0.0005  0.7597  0.0110 -0.2604  0.0020
                                            0.5955 -0.0028  0.0000 -0.0000  0.0102
                                            0.0000 -0.0000  0.0087  0.0060
    32. (0.93141) LP ( 2) O   1           s(  0.00%)p 1.00( 99.90%)d 0.00(  0.10%)
                                           -0.0001  0.0029  0.0000 -0.9144 -0.0097
                                           -0.4035 -0.0040  0.0000  0.0000  0.0203
                                            0.0000  0.0000 -0.0231  0.0007
    33. (0.98136) LP ( 1) O   3           s( 35.31%)p 1.83( 64.65%)d 0.00(  0.04%)
                                            0.0002  0.5942 -0.0000  0.3346 -0.0083
                                           -0.7311  0.0029 -0.0000  0.0000  0.0120
                                           -0.0000 -0.0000  0.0138  0.0074
    34. (0.88073) LP ( 2) O   3           s(  0.00%)p 1.00( 99.93%)d 0.00(  0.07%)
                                            0.0000  0.0000 -0.0000  0.0000 -0.0000
                                            0.0000  0.0000  0.9997  0.0006  0.0000
                                           -0.0016  0.0257 -0.0000 -0.0000
    35. (0.41115) LP*( 1) C   6           s(  0.00%)p 1.00( 99.94%)d 0.00(  0.06%)
                                            0.0000  0.0000 -0.0000 -0.0000 -0.0000
                                           -0.0000  0.0000  0.9997  0.0063 -0.0000
                                            0.0159  0.0189  0.0000  0.0000
    36. (0.97614) LP ( 1) N   9           s( 26.36%)p 2.79( 73.63%)d 0.00(  0.01%)
                                            0.0003  0.5133 -0.0104  0.5195  0.0094
                                            0.6828  0.0129  0.0000  0.0000 -0.0103
                                            0.0000 -0.0000  0.0029  0.0059
    37. (0.67423) LP ( 2) N   9           s(  0.00%)p 1.00( 99.93%)d 0.00(  0.07%)
                                           -0.0000  0.0000  0.0000 -0.0000 -0.0000
                                           -0.0000 -0.0000  0.9997 -0.0004  0.0000
                                           -0.0159 -0.0203  0.0000  0.0000
    38. (0.00093) RY*( 1) O   1           s(  3.84%)p24.70( 94.93%)d 0.32(  1.23%)
                                            0.0000  0.0019  0.1960  0.0079 -0.8846
                                           -0.0009 -0.4083 -0.0000 -0.0000 -0.0869
                                            0.0000 -0.0000  0.0680 -0.0096
    39. (0.00038) RY*( 2) O   1           s(  0.00%)p 1.00( 97.56%)d 0.03(  2.44%)
                                           -0.0000  0.0000  0.0000  0.0000 -0.0000
                                           -0.0000 -0.0000  0.0110  0.9876 -0.0000
                                           -0.0342  0.1525  0.0000  0.0000
    40. (0.00007) RY*( 3) O   1           s( 83.42%)p 0.11(  8.86%)d 0.09(  7.72%)
    41. (0.00005) RY*( 4) O   1           s(  1.97%)p43.80( 86.17%)d 6.03( 11.87%)
    42. (0.00001) RY*( 5) O   1           s(  9.30%)p 0.20(  1.82%)d 9.56( 88.88%)
    43. (0.00001) RY*( 6) O   1           s(  0.00%)p 1.00(  0.14%)d99.99( 99.86%)
    44. (0.00000) RY*( 7) O   1           s(  0.00%)p 1.00(  2.46%)d39.68( 97.54%)
    45. (0.00001) RY*( 8) O   1           s(  1.24%)p 6.75(  8.39%)d72.68( 90.36%)
    46. (0.00000) RY*( 9) O   1           s(  0.20%)p 0.31(  0.06%)d99.99( 99.74%)
    47. (0.01103) RY*( 1) C   2           s(  2.57%)p37.58( 96.49%)d 0.37(  0.94%)
                                            0.0000  0.0221  0.1587  0.0017  0.1463
                                            0.0691 -0.9689  0.0000 -0.0000  0.0937
                                           -0.0000 -0.0000 -0.0245  0.0018
    48. (0.00344) RY*( 2) C   2           s(  0.15%)p99.99( 26.33%)d99.99( 73.52%)
                                            0.0000  0.0324  0.0214 -0.0292  0.5119
                                           -0.0210  0.0042  0.0000 -0.0000 -0.6354
                                           -0.0000 -0.0000  0.5717  0.0670
    49. (0.00287) RY*( 3) C   2           s(  0.00%)p 1.00(  1.26%)d78.58( 98.74%)
                                            0.0000  0.0000  0.0000  0.0000  0.0000
                                            0.0000  0.0000 -0.0657 -0.0908  0.0000
                                           -0.0212  0.9935 -0.0000  0.0000
    50. (0.00242) RY*( 4) C   2           s( 30.77%)p 1.41( 43.28%)d 0.84( 25.95%)
                                            0.0000  0.0199  0.5543  0.0190  0.6248
                                            0.0019  0.2049  0.0000 -0.0000  0.0670
                                            0.0000 -0.0000 -0.5044 -0.0247
    51. (0.00095) RY*( 5) C   2           s(  0.00%)p 1.00( 58.40%)d 0.71( 41.60%)
                                           -0.0000  0.0000  0.0000 -0.0000  0.0000
                                           -0.0000 -0.0000  0.0224  0.7639 -0.0000
                                            0.6393  0.0850  0.0000  0.0000
    52. (0.00070) RY*( 6) C   2           s( 15.19%)p 1.75( 26.59%)d 3.83( 58.22%)
                                           -0.0000 -0.0258  0.3889 -0.0176 -0.5087
                                           -0.0356 -0.0745 -0.0000 -0.0000 -0.6886
                                           -0.0000  0.0000 -0.3276  0.0256
    53. (0.00048) RY*( 7) C   2           s( 51.35%)p 0.15(  7.59%)d 0.80( 41.07%)
                                           -0.0000 -0.0007  0.7166 -0.0283 -0.2547
                                            0.0250  0.0980 -0.0000  0.0000  0.3220
                                           -0.0000 -0.0000  0.5506  0.0619
    54. (0.00017) RY*( 8) C   2           s(  0.00%)p 1.00( 40.81%)d 1.45( 59.19%)
                                           -0.0000 -0.0000  0.0000 -0.0000 -0.0000
                                            0.0000  0.0000  0.0121 -0.6387  0.0000
                                            0.7682 -0.0412  0.0000 -0.0000
    55. (0.00002) RY*( 9) C   2           s(  0.30%)p 0.06(  0.02%)d99.99( 99.68%)
    56. (0.00113) RY*( 1) O   3           s( 45.42%)p 1.08( 48.84%)d 0.13(  5.74%)
                                           -0.0000 -0.0064  0.6739  0.0078  0.4785
                                           -0.0039 -0.5093  0.0000  0.0000  0.1640
                                           -0.0000  0.0000  0.1643 -0.0591
    57. (0.00066) RY*( 2) O   3           s(  0.00%)p 1.00( 90.00%)d 0.11( 10.00%)
                                           -0.0000  0.0000 -0.0000 -0.0000  0.0000
                                            0.0000  0.0000 -0.0036  0.9487 -0.0000
                                           -0.3004  0.0988 -0.0000  0.0000
    58. (0.00027) RY*( 3) O   3           s( 22.80%)p 2.37( 54.12%)d 1.01( 23.08%)
                                            0.0000  0.0074  0.4774 -0.0066  0.2704
                                           -0.0062  0.6841  0.0000 -0.0000 -0.4452
                                            0.0000  0.0000 -0.1387  0.1159
    59. (0.00014) RY*( 4) O   3           s( 23.08%)p 1.57( 36.34%)d 1.76( 40.58%)
                                           -0.0000 -0.0049  0.4803 -0.0214 -0.5589
                                           -0.0022  0.2249  0.0000  0.0000  0.5841
                                           -0.0000 -0.0000 -0.2480 -0.0565
    60. (0.00008) RY*( 5) O   3           s(  0.00%)p 1.00(  6.24%)d15.02( 93.76%)
    61. (0.00005) RY*( 6) O   3           s(  8.42%)p 5.19( 43.69%)d 5.69( 47.88%)
    62. (0.00001) RY*( 7) O   3           s(  0.29%)p55.61( 16.38%)d99.99( 83.33%)
    63. (0.00000) RY*( 8) O   3           s(  0.00%)p 1.00(  3.83%)d25.13( 96.17%)
    64. (0.00001) RY*( 9) O   3           s(  0.01%)p 1.00(  0.78%)d99.99( 99.22%)
    65. (0.00189) RY*( 1) C   4           s( 19.25%)p 3.61( 69.42%)d 0.59( 11.34%)
                                           -0.0000  0.0083  0.4386 -0.0153  0.5491
                                            0.0350  0.6254 -0.0000 -0.0000  0.3254
                                           -0.0000 -0.0000  0.0820 -0.0274
    66. (0.00079) RY*( 2) C   4           s(  3.93%)p23.77( 93.29%)d 0.71(  2.78%)
                                            0.0000 -0.0179  0.1973 -0.0632  0.6069
                                            0.0112 -0.7487  0.0000 -0.0000  0.1130
                                           -0.0000 -0.0000  0.1093 -0.0556
    67. (0.00066) RY*( 3) C   4           s(  0.00%)p 1.00( 33.56%)d 1.98( 66.44%)
                                           -0.0000 -0.0000 -0.0000  0.0000  0.0000
                                           -0.0000  0.0000  0.0126  0.5792  0.0000
                                            0.8062 -0.1199  0.0000 -0.0000
    68. (0.00018) RY*( 4) C   4           s(  0.07%)p99.99( 13.73%)d99.99( 86.21%)
                                            0.0000 -0.0002  0.0257 -0.0247  0.3355
                                            0.0016  0.1551  0.0000 -0.0000 -0.9239
                                           -0.0000  0.0000  0.0917 -0.0054
    69. (0.00007) RY*( 5) C   4           s( 59.61%)p 0.19( 11.14%)d 0.49( 29.25%)
    70. (0.00004) RY*( 6) C   4           s(  0.00%)p 1.00( 62.15%)d 0.61( 37.85%)
    71. (0.00000) RY*( 7) C   4           s(  0.00%)p 1.00(  4.35%)d22.01( 95.65%)
    72. (0.00000) RY*( 8) C   4           s( 15.11%)p 0.83( 12.61%)d 4.79( 72.29%)
    73. (0.00000) RY*( 9) C   4           s(  1.99%)p 0.15(  0.30%)d49.07( 97.70%)
    74. (0.00304) RY*( 1) C   5           s(  0.27%)p99.99( 98.62%)d 4.18(  1.12%)
                                            0.0000  0.0002  0.0517  0.0035  0.4182
                                           -0.0141  0.9006 -0.0000 -0.0000 -0.0882
                                            0.0000 -0.0000  0.0580 -0.0041
    75. (0.00247) RY*( 2) C   5           s(  3.17%)p29.05( 92.15%)d 1.48(  4.68%)
                                            0.0000  0.0115  0.1777  0.0201  0.8584
                                           -0.0035 -0.4291  0.0000 -0.0000 -0.0707
                                            0.0000  0.0000  0.2043 -0.0072
    76. (0.00101) RY*( 3) C   5           s( 94.46%)p 0.03(  2.56%)d 0.03(  2.98%)
                                           -0.0000 -0.0087  0.9719 -0.0072 -0.1583
                                            0.0009  0.0217 -0.0000  0.0000 -0.0609
                                           -0.0000  0.0000 -0.1560 -0.0415
    77. (0.00036) RY*( 4) C   5           s(  0.00%)p 1.00( 83.61%)d 0.20( 16.39%)
                                           -0.0000 -0.0000 -0.0000  0.0000  0.0000
                                            0.0000 -0.0000  0.0053  0.9144 -0.0000
                                           -0.3809 -0.1370  0.0000 -0.0000
    78. (0.00025) RY*( 5) C   5           s(  0.00%)p 1.00(  1.10%)d89.85( 98.90%)
                                            0.0000  0.0000 -0.0000  0.0000 -0.0000
                                            0.0000  0.0000 -0.0059  0.1048 -0.0000
                                           -0.1043  0.9890  0.0000 -0.0000
    79. (0.00015) RY*( 6) C   5           s(  0.06%)p87.11(  5.17%)d99.99( 94.77%)
                                            0.0000 -0.0052  0.0238  0.0156 -0.2266
                                            0.0091 -0.0085 -0.0000 -0.0000 -0.7093
                                            0.0000 -0.0000  0.6653 -0.0431
    80. (0.00010) RY*( 7) C   5           s(  0.00%)p 1.00( 15.31%)d 5.53( 84.69%)
    81. (0.00009) RY*( 8) C   5           s(  1.86%)p 0.84(  1.55%)d51.95( 96.59%)
    82. (0.00002) RY*( 9) C   5           s(  0.24%)p 0.04(  0.01%)d99.99( 99.75%)
    83. (0.00293) RY*( 1) C   6           s(  0.12%)p99.99( 94.36%)d45.55(  5.52%)
                                            0.0000 -0.0229  0.0262 -0.0218 -0.7613
                                           -0.0266 -0.6023 -0.0000 -0.0000 -0.2245
                                           -0.0000  0.0000  0.0648  0.0244
    84. (0.00150) RY*( 2) C   6           s(  3.69%)p25.67( 94.62%)d 0.46(  1.70%)
                                            0.0000  0.0160  0.1913  0.0196 -0.6128
                                           -0.0109  0.7551 -0.0000 -0.0000  0.0929
                                            0.0000 -0.0000  0.0845 -0.0349
    85. (0.00040) RY*( 3) C   6           s( 92.99%)p 0.04(  3.52%)d 0.04(  3.50%)
                                            0.0000 -0.0074  0.9643 -0.0186  0.1561
                                           -0.0131 -0.1015  0.0000 -0.0000 -0.1550
                                            0.0000 -0.0000 -0.0125 -0.1038
    86. (0.00034) RY*( 4) C   6           s(  0.00%)p 1.00( 33.71%)d 1.97( 66.29%)
                                            0.0000 -0.0000  0.0000 -0.0000  0.0000
                                           -0.0000 -0.0000 -0.0036  0.5806 -0.0000
                                           -0.6250  0.5218 -0.0000 -0.0000
    87. (0.00015) RY*( 5) C   6           s(  0.00%)p 1.00( 62.47%)d 0.60( 37.53%)
                                            0.0000 -0.0000  0.0000  0.0000  0.0000
                                           -0.0000 -0.0000 -0.0110  0.7903 -0.0000
                                            0.5866 -0.1768 -0.0000 -0.0000
    88. (0.00006) RY*( 6) C   6           s(  0.39%)p 4.56(  1.79%)d99.99( 97.82%)
    89. (0.00003) RY*( 7) C   6           s(  2.20%)p 2.37(  5.21%)d42.09( 92.59%)
    90. (0.00000) RY*( 8) C   6           s(  0.00%)p 1.00(  3.88%)d24.74( 96.12%)
    91. (0.00000) RY*( 9) C   6           s(  0.70%)p 0.79(  0.55%)d99.99( 98.74%)
    92. (0.00236) RY*( 1) C   7           s(  0.07%)p99.99( 92.72%)d99.99(  7.22%)
                                           -0.0000  0.0253  0.0035 -0.0209 -0.2759
                                            0.0268  0.9219 -0.0000 -0.0000 -0.2303
                                           -0.0000 -0.0000 -0.1367 -0.0221
    93. (0.00118) RY*( 2) C   7           s(  0.62%)p99.99( 98.72%)d 1.06(  0.66%)
                                           -0.0000 -0.0080  0.0783 -0.0318  0.9511
                                           -0.0240  0.2848 -0.0000  0.0000 -0.0362
                                            0.0000  0.0000  0.0674 -0.0269
    94. (0.00043) RY*( 3) C   7           s( 92.83%)p 0.01(  1.06%)d 0.07(  6.12%)
                                            0.0000 -0.0037  0.9635  0.0074 -0.0965
                                           -0.0189  0.0287  0.0000 -0.0000  0.1571
                                            0.0000  0.0000  0.1600 -0.1043
    95. (0.00022) RY*( 4) C   7           s(  0.00%)p 1.00( 38.53%)d 1.60( 61.47%)
                                            0.0000 -0.0000 -0.0000 -0.0000  0.0000
                                            0.0000 -0.0000 -0.0058 -0.6207  0.0000
                                            0.7752  0.1171 -0.0000  0.0000
    96. (0.00013) RY*( 5) C   7           s(  0.00%)p 1.00( 52.75%)d 0.90( 47.25%)
                                            0.0000 -0.0000  0.0000  0.0000 -0.0000
                                            0.0000 -0.0000 -0.0045  0.7263 -0.0000
                                            0.5123  0.4583  0.0000  0.0000
    97. (0.00005) RY*( 6) C   7           s(  0.06%)p27.69(  1.60%)d99.99( 98.34%)
    98. (0.00003) RY*( 7) C   7           s(  6.30%)p 0.82(  5.18%)d14.05( 88.52%)
    99. (0.00000) RY*( 8) C   7           s(  0.00%)p 1.00(  8.78%)d10.39( 91.22%)
   100. (0.00000) RY*( 9) C   7           s(  0.20%)p 3.80(  0.78%)d99.99( 99.02%)
   101. (0.00304) RY*( 1) C   8           s(  3.61%)p22.30( 80.43%)d 4.43( 15.96%)
                                            0.0000 -0.0140  0.1894  0.0363  0.8328
                                            0.0188 -0.3302  0.0000  0.0000  0.1541
                                           -0.0000 -0.0000 -0.3658  0.0452
   102. (0.00189) RY*( 2) C   8           s(  0.11%)p99.99( 99.20%)d 6.53(  0.70%)
                                            0.0000  0.0316 -0.0082 -0.0121 -0.3569
                                            0.0637 -0.9276 -0.0000 -0.0000  0.0635
                                           -0.0000  0.0000  0.0505  0.0194
   103. (0.00092) RY*( 3) C   8           s(  0.00%)p 1.00( 40.29%)d 1.48( 59.71%)
                                            0.0000  0.0000  0.0000 -0.0000 -0.0000
                                            0.0000  0.0000  0.0102  0.6347  0.0000
                                           -0.1057  0.7654  0.0000  0.0000
   104. (0.00045) RY*( 4) C   8           s( 84.40%)p 0.00(  0.42%)d 0.18( 15.19%)
                                            0.0000  0.0119  0.9186 -0.0253 -0.0425
                                            0.0225  0.0350 -0.0000  0.0000  0.0260
                                           -0.0000 -0.0000  0.3708  0.1170
   105. (0.00032) RY*( 5) C   8           s(  0.00%)p 1.00( 52.41%)d 0.91( 47.59%)
                                           -0.0000 -0.0000 -0.0000  0.0000 -0.0000
                                           -0.0000 -0.0000 -0.0041  0.7240 -0.0000
                                           -0.2652 -0.6368 -0.0000 -0.0000
   106. (0.00028) RY*( 6) C   8           s(  0.29%)p26.16(  7.66%)d99.99( 92.05%)
                                            0.0000  0.0040  0.0540 -0.0043 -0.2364
                                            0.0191  0.1424 -0.0000  0.0000  0.9273
                                           -0.0000 -0.0000 -0.2459  0.0159
   107. (0.00003) RY*( 7) C   8           s( 11.33%)p 1.02( 11.56%)d 6.80( 77.11%)
   108. (0.00000) RY*( 8) C   8           s(  0.00%)p 1.00(  7.37%)d12.57( 92.63%)
   109. (0.00000) RY*( 9) C   8           s(  0.39%)p 2.19(  0.85%)d99.99( 98.76%)
   110. (0.00268) RY*( 1) N   9           s(  8.73%)p 9.63( 83.99%)d 0.83(  7.28%)
                                            0.0000 -0.0156  0.2950  0.0164 -0.5335
                                            0.0211 -0.7447  0.0000 -0.0000 -0.2602
                                           -0.0000  0.0000  0.0701 -0.0146
   111. (0.00092) RY*( 2) N   9           s(  0.00%)p 1.00( 97.96%)d 0.02(  2.04%)
                                            0.0000  0.0010  0.0057  0.0167  0.8034
                                           -0.0135 -0.5777  0.0000 -0.0000 -0.0255
                                           -0.0000  0.0000 -0.1405  0.0033
   112. (0.00029) RY*( 3) N   9           s(  0.00%)p 1.00(  0.43%)d99.99( 99.57%)
                                           -0.0000  0.0000 -0.0000  0.0000  0.0000
                                           -0.0000 -0.0000 -0.0002 -0.0652  0.0000
                                            0.7817 -0.6203 -0.0000 -0.0000
   113. (0.00020) RY*( 4) N   9           s(  0.00%)p 1.00( 89.52%)d 0.12( 10.48%)
                                            0.0000 -0.0000  0.0000 -0.0000 -0.0000
                                            0.0000 -0.0000  0.0085  0.9461 -0.0000
                                            0.2460  0.2106 -0.0000  0.0000
   114. (0.00008) RY*( 5) N   9           s( 74.12%)p 0.17( 12.30%)d 0.18( 13.57%)
   115. (0.00008) RY*( 6) N   9           s(  0.47%)p 4.68(  2.20%)d99.99( 97.33%)
   116. (0.00002) RY*( 7) N   9           s( 15.59%)p 0.10(  1.53%)d 5.32( 82.88%)
   117. (0.00000) RY*( 8) N   9           s(  0.00%)p 1.00( 10.13%)d 8.88( 89.87%)
   118. (0.00000) RY*( 9) N   9           s(  1.11%)p 1.91(  2.12%)d87.15( 96.77%)
   119. (0.00346) RY*( 1) C  10           s(  1.08%)p80.28( 86.77%)d11.24( 12.15%)
                                            0.0000 -0.0042  0.1039  0.0021 -0.6415
                                            0.0353  0.6745 -0.0000 -0.0000  0.2860
                                           -0.0000 -0.0000  0.1975  0.0266
   120. (0.00183) RY*( 2) C  10           s(  4.89%)p19.39( 94.86%)d 0.05(  0.25%)
                                           -0.0000 -0.0404  0.2174 -0.0441  0.7337
                                           -0.0029  0.6390 -0.0000  0.0000  0.0402
                                           -0.0000 -0.0000  0.0266  0.0145
   121. (0.00082) RY*( 3) C  10           s(  0.00%)p 1.00( 35.78%)d 1.79( 64.22%)
                                            0.0000 -0.0000  0.0000  0.0000 -0.0000
                                            0.0000  0.0000  0.0016  0.5982  0.0000
                                            0.7966  0.0873 -0.0000  0.0000
   122. (0.00056) RY*( 4) C  10           s( 84.61%)p 0.07(  6.33%)d 0.11(  9.06%)
                                            0.0000  0.0211  0.9196  0.0460 -0.0677
                                           -0.0120 -0.2376 -0.0000  0.0000  0.2017
                                           -0.0000 -0.0000 -0.1966  0.1061
   123. (0.00052) RY*( 5) C  10           s(  0.00%)p 1.00( 59.29%)d 0.69( 40.71%)
                                           -0.0000 -0.0000 -0.0000 -0.0000  0.0000
                                            0.0000  0.0000 -0.0127  0.7699 -0.0000
                                           -0.5411 -0.3381  0.0000 -0.0000
   124. (0.00031) RY*( 6) C  10           s(  6.23%)p 0.98(  6.14%)d14.07( 87.63%)
                                           -0.0000  0.0019  0.2496 -0.0078 -0.1763
                                           -0.0103  0.1735 -0.0000  0.0000 -0.9343
                                            0.0000 -0.0000  0.0584 -0.0011
   125. (0.00004) RY*( 7) C  10           s(  2.26%)p 2.62(  5.94%)d40.56( 91.80%)
   126. (0.00000) RY*( 8) C  10           s(  0.00%)p 1.00(  5.00%)d19.02( 95.00%)
   127. (0.00001) RY*( 9) C  10           s(  1.10%)p 0.03(  0.03%)d90.25( 98.87%)
   128. (0.00076) RY*( 1) H  11           s( 98.51%)p 0.02(  1.49%)
                                            0.0051  0.9925 -0.0390  0.1139  0.0208
   129. (0.00009) RY*( 2) H  11           s(  0.66%)p99.99( 99.34%)
   130. (0.00007) RY*( 3) H  11           s(  0.17%)p99.99( 99.83%)
   131. (0.00001) RY*( 4) H  11           s(  0.76%)p99.99( 99.24%)
   132. (0.00076) RY*( 1) H  12           s( 98.51%)p 0.02(  1.49%)
                                            0.0051  0.9925 -0.0390  0.1139 -0.0208
   133. (0.00009) RY*( 2) H  12           s(  0.66%)p99.99( 99.34%)
   134. (0.00007) RY*( 3) H  12           s(  0.17%)p99.99( 99.83%)
   135. (0.00001) RY*( 4) H  12           s(  0.76%)p99.99( 99.24%)
   136. (0.00026) RY*( 1) H  13           s( 92.65%)p 0.08(  7.35%)
                                            0.0076  0.9625  0.0249 -0.2700  0.0000
   137. (0.00008) RY*( 2) H  13           s(  0.00%)p 1.00(100.00%)
   138. (0.00004) RY*( 3) H  13           s(  6.52%)p14.33( 93.48%)
   139. (0.00001) RY*( 4) H  13           s(  0.92%)p99.99( 99.08%)
   140. (0.00088) RY*( 1) H  14           s( 99.30%)p 0.01(  0.70%)
                                            0.0040  0.9965 -0.0827 -0.0127  0.0000
   141. (0.00005) RY*( 2) H  14           s(  0.63%)p99.99( 99.37%)
   142. (0.00005) RY*( 3) H  14           s(  0.00%)p 1.00(100.00%)
   143. (0.00003) RY*( 4) H  14           s(  0.18%)p99.99( 99.82%)
   144. (0.00061) RY*( 1) H  15           s( 99.64%)p 0.00(  0.36%)
                                            0.0043  0.9982  0.0341 -0.0491  0.0000
   145. (0.00006) RY*( 2) H  15           s(  0.00%)p 1.00(100.00%)
   146. (0.00003) RY*( 3) H  15           s(  0.33%)p99.99( 99.67%)
   147. (0.00003) RY*( 4) H  15           s(  0.14%)p99.99( 99.86%)
   148. (0.00061) RY*( 1) H  16           s( 99.76%)p 0.00(  0.24%)
                                            0.0018  0.9988 -0.0115  0.0481 -0.0000
   149. (0.00005) RY*( 2) H  16           s(  0.00%)p 1.00(100.00%)
   150. (0.00004) RY*( 3) H  16           s(  0.10%)p99.99( 99.90%)
   151. (0.00001) RY*( 4) H  16           s(  0.26%)p99.99( 99.74%)
   152. (0.00101) RY*( 1) H  17           s( 99.86%)p 0.00(  0.14%)
                                            0.0078  0.9993 -0.0374 -0.0058 -0.0000
   153. (0.00006) RY*( 2) H  17           s(  0.00%)p 1.00(100.00%)
   154. (0.00004) RY*( 3) H  17           s(  0.11%)p99.99( 99.89%)
   155. (0.00003) RY*( 4) H  17           s(  0.16%)p99.99( 99.84%)
   156. (0.00953) BD*( 1) O   1 - C   2  
                ( 33.43%)   0.5782* O   1 s( 42.30%)p 1.36( 57.61%)d 0.00(  0.09%)
                                            0.0000 -0.6501  0.0205 -0.3080  0.0081
                                            0.6934 -0.0198  0.0000 -0.0000  0.0186
                                            0.0000 -0.0000  0.0173  0.0152
                ( 66.57%)  -0.8159* C   2 s( 33.17%)p 2.01( 66.59%)d 0.01(  0.24%)
                                            0.0000 -0.5756  0.0193  0.3497  0.0310
                                           -0.7346 -0.0547 -0.0000 -0.0000  0.0320
                                            0.0000 -0.0000  0.0281  0.0246
   157. (0.14087) BD*( 2) O   1 - C   2  
                ( 29.02%)   0.5387* O   1 s(  0.00%)p 1.00( 99.85%)d 0.00(  0.15%)
                                            0.0000 -0.0000 -0.0000 -0.0000  0.0000
                                            0.0000 -0.0000 -0.9992  0.0051  0.0000
                                           -0.0163  0.0357  0.0000  0.0000
                ( 70.98%)  -0.8425* C   2 s(  0.00%)p 1.00( 99.53%)d 0.00(  0.47%)
                                           -0.0000  0.0000  0.0000  0.0000  0.0000
                                            0.0000 -0.0000 -0.9975  0.0154 -0.0000
                                            0.0250 -0.0640 -0.0000 -0.0000
   158. (0.04526) BD*( 1) C   2 - O   3  
                ( 69.11%)   0.8313* C   2 s( 28.07%)p 2.55( 71.61%)d 0.01(  0.32%)
                                           -0.0001  0.5298  0.0001 -0.5252 -0.0092
                                           -0.6627 -0.0326  0.0000  0.0000  0.0460
                                           -0.0000 -0.0000 -0.0185 -0.0270
                ( 30.89%)  -0.5558* O   3 s( 33.15%)p 2.01( 66.78%)d 0.00(  0.07%)
                                            0.0000  0.5757  0.0040  0.4575  0.0072
                                            0.6771  0.0079 -0.0000 -0.0000  0.0160
                                           -0.0000 -0.0000 -0.0172 -0.0136
   159. (0.03275) BD*( 1) C   2 - C   5  
                ( 53.40%)   0.7308* C   2 s( 38.44%)p 1.60( 61.49%)d 0.00(  0.07%)
                                           -0.0001  0.6198  0.0127  0.7743 -0.0373
                                           -0.1186  0.0018  0.0000  0.0000 -0.0124
                                            0.0000  0.0000  0.0204 -0.0105
                ( 46.60%)  -0.6826* C   5 s( 31.36%)p 2.19( 68.60%)d 0.00(  0.05%)
                                            0.0001  0.5600  0.0018 -0.8152  0.0073
                                            0.1464  0.0001 -0.0000 -0.0000 -0.0063
                                            0.0000 -0.0000  0.0165 -0.0122
   160. (0.00590) BD*( 1) O   3 - C   4  
                ( 28.47%)   0.5336* O   3 s( 31.52%)p 2.17( 68.42%)d 0.00(  0.06%)
                                            0.0001  0.5614  0.0013 -0.8231 -0.0013
                                            0.0794 -0.0195  0.0000  0.0000 -0.0160
                                           -0.0000  0.0000  0.0123 -0.0126
                ( 71.53%)  -0.8458* C   4 s( 19.98%)p 3.99( 79.68%)d 0.02(  0.34%)
                                            0.0001  0.4462  0.0261  0.8870  0.0420
                                           -0.0827 -0.0377 -0.0000 -0.0000 -0.0092
                                           -0.0000  0.0000  0.0495 -0.0298
   161. (0.00581) BD*( 1) C   4 - H  11  
                ( 38.81%)   0.6230* C   4 s( 26.78%)p 2.73( 73.18%)d 0.00(  0.05%)
                                           -0.0001 -0.5173  0.0113  0.2186  0.0193
                                           -0.4287  0.0084 -0.7069  0.0052  0.0030
                                            0.0050 -0.0156  0.0062 -0.0121
                ( 61.19%)  -0.7822* H  11 s( 99.91%)p 0.00(  0.09%)
                                           -0.9995  0.0025 -0.0130  0.0144  0.0239
   162. (0.00581) BD*( 1) C   4 - H  12  
                ( 38.81%)   0.6230* C   4 s( 26.78%)p 2.73( 73.18%)d 0.00(  0.05%)
                                           -0.0001 -0.5173  0.0113  0.2186  0.0193
                                           -0.4287  0.0084  0.7069 -0.0052  0.0030
                                           -0.0050  0.0156  0.0062 -0.0121
                ( 61.19%)  -0.7822* H  12 s( 99.91%)p 0.00(  0.09%)
                                           -0.9995  0.0025 -0.0130  0.0144 -0.0239
   163. (0.00350) BD*( 1) C   4 - H  13  
                ( 38.46%)   0.6202* C   4 s( 26.53%)p 2.77( 73.42%)d 0.00(  0.05%)
                                            0.0001 -0.5149 -0.0114  0.3321 -0.0065
                                            0.7898 -0.0120 -0.0000  0.0000 -0.0104
                                           -0.0000 -0.0000  0.0170  0.0088
                ( 61.54%)  -0.7844* H  13 s( 99.90%)p 0.00(  0.10%)
                                           -0.9995  0.0008 -0.0150 -0.0269  0.0000
   164. (0.01208) BD*( 1) C   5 - C   6  
                ( 48.29%)   0.6949* C   5 s( 35.26%)p 1.83( 64.70%)d 0.00(  0.04%)
                                            0.0001 -0.5938 -0.0023 -0.2719  0.0189
                                            0.7568  0.0048 -0.0000 -0.0000  0.0102
                                            0.0000 -0.0000  0.0097  0.0124
                ( 51.71%)  -0.7191* C   6 s( 34.27%)p 1.92( 65.68%)d 0.00(  0.05%)
                                           -0.0001 -0.5854 -0.0071  0.3342  0.0229
                                           -0.7379  0.0111 -0.0000 -0.0000  0.0117
                                           -0.0000  0.0000  0.0141  0.0132
   165. (0.01467) BD*( 1) C   5 - C  10  
                ( 48.12%)   0.6937* C   5 s( 33.32%)p 2.00( 66.64%)d 0.00(  0.05%)
                                            0.0002 -0.5772 -0.0067 -0.5107  0.0099
                                           -0.6366 -0.0138 -0.0000 -0.0000 -0.0175
                                            0.0000  0.0000  0.0017  0.0130
                ( 51.88%)  -0.7203* C  10 s( 38.49%)p 1.60( 61.46%)d 0.00(  0.05%)
                                           -0.0002 -0.6204 -0.0016  0.4820  0.0143
                                            0.6178 -0.0185  0.0000 -0.0000 -0.0183
                                           -0.0000 -0.0000  0.0066  0.0128
   166. (0.15090) BD*( 2) C   5 - C  10  
                ( 41.43%)   0.6437* C   5 s(  0.00%)p 1.00( 99.98%)d 0.00(  0.02%)
                                           -0.0000 -0.0000 -0.0000  0.0000 -0.0000
                                           -0.0000 -0.0000 -0.9999 -0.0006  0.0000
                                           -0.0127 -0.0072 -0.0000  0.0000
                ( 58.57%)  -0.7653* C  10 s(  0.00%)p 1.00( 99.93%)d 0.00(  0.07%)
                                            0.0000 -0.0000 -0.0000  0.0000  0.0000
                                           -0.0000 -0.0000 -0.9996 -0.0036 -0.0000
                                            0.0019  0.0264 -0.0000 -0.0000
   167. (0.00801) BD*( 1) C   6 - C   7  
                ( 49.76%)   0.7054* C   6 s( 35.52%)p 1.81( 64.43%)d 0.00(  0.05%)
                                           -0.0000 -0.5958 -0.0130 -0.7934  0.0016
                                            0.1140  0.0420 -0.0000  0.0000  0.0010
                                            0.0000 -0.0000 -0.0184  0.0123
                ( 50.24%)  -0.7088* C   7 s( 35.12%)p 1.85( 64.83%)d 0.00(  0.05%)
                                           -0.0001 -0.5926 -0.0067  0.8020  0.0110
                                           -0.0584  0.0391  0.0000 -0.0000  0.0071
                                            0.0000 -0.0000 -0.0164  0.0126
   168. (0.00699) BD*( 1) C   6 - H  14  
                ( 35.99%)   0.6000* C   6 s( 30.12%)p 2.32( 69.85%)d 0.00(  0.03%)
                                           -0.0003  0.5486 -0.0151 -0.5070  0.0127
                                           -0.6642  0.0044 -0.0000  0.0000  0.0135
                                            0.0000  0.0000 -0.0027 -0.0099
                ( 64.01%)  -0.8000* H  14 s( 99.88%)p 0.00(  0.12%)
                                            0.9994 -0.0019  0.0209  0.0267  0.0000
   169. (0.01089) BD*( 1) C   7 - C   8  
                ( 49.55%)   0.7039* C   7 s( 34.01%)p 1.94( 65.93%)d 0.00(  0.06%)
                                            0.0000 -0.5830 -0.0133 -0.4783 -0.0403
                                           -0.6549  0.0097 -0.0000  0.0000 -0.0175
                                           -0.0000 -0.0000  0.0108  0.0130
                ( 50.45%)  -0.7103* C   8 s( 39.34%)p 1.54( 60.60%)d 0.00(  0.05%)
                                           -0.0002 -0.6272  0.0006  0.4582 -0.0300
                                            0.6281  0.0265 -0.0000 -0.0000 -0.0192
                                            0.0000  0.0000  0.0032  0.0121
   170. (0.12367) BD*( 2) C   7 - C   8  
                ( 45.34%)   0.6733* C   7 s(  0.00%)p 1.00( 99.93%)d 0.00(  0.07%)
                                           -0.0000  0.0000  0.0000  0.0000 -0.0000
                                            0.0000 -0.0000 -0.9996  0.0080 -0.0000
                                            0.0028 -0.0256  0.0000 -0.0000
                ( 54.66%)  -0.7393* C   8 s(  0.00%)p 1.00( 99.93%)d 0.00(  0.07%)
                                            0.0000  0.0000  0.0000  0.0000 -0.0000
                                           -0.0000  0.0000 -0.9996  0.0108  0.0000
                                            0.0261  0.0079 -0.0000  0.0000
   171. (0.00585) BD*( 1) C   7 - H  15  
                ( 35.96%)   0.5997* C   7 s( 30.80%)p 2.25( 69.18%)d 0.00(  0.02%)
                                           -0.0003  0.5548 -0.0144  0.3547 -0.0043
                                           -0.7523  0.0098  0.0000  0.0000 -0.0095
                                            0.0000  0.0000 -0.0071 -0.0094
                ( 64.04%)  -0.8003* H  15 s( 99.89%)p 0.00(  0.11%)
                                            0.9995 -0.0023 -0.0139  0.0299 -0.0000
   172. (0.00907) BD*( 1) C   8 - N   9  
                ( 61.42%)   0.7837* C   8 s( 29.84%)p 2.35( 70.00%)d 0.01(  0.15%)
                                           -0.0000  0.5458 -0.0235 -0.3137  0.0312
                                            0.7726  0.0607 -0.0000 -0.0000 -0.0250
                                            0.0000 -0.0000 -0.0215 -0.0211
                ( 38.58%)  -0.6211* N   9 s( 36.72%)p 1.72( 63.23%)d 0.00(  0.05%)
                                            0.0001  0.6059  0.0068  0.3439 -0.0262
                                           -0.7165 -0.0040  0.0000  0.0000 -0.0041
                                            0.0000  0.0000 -0.0185 -0.0138
   173. (0.00853) BD*( 1) C   8 - H  16  
                ( 36.95%)   0.6079* C   8 s( 30.69%)p 2.26( 69.28%)d 0.00(  0.03%)
                                            0.0005 -0.5539 -0.0107 -0.8304  0.0165
                                            0.0538 -0.0113 -0.0000  0.0000 -0.0003
                                           -0.0000  0.0000 -0.0154  0.0087
                ( 63.05%)  -0.7940* H  16 s( 99.88%)p 0.00(  0.12%)
                                           -0.9994  0.0024  0.0339 -0.0036  0.0000
   174. (0.00785) BD*( 1) N   9 - C  10  
                ( 38.95%)   0.6241* N   9 s( 36.91%)p 1.71( 63.04%)d 0.00(  0.06%)
                                            0.0001  0.6075  0.0075 -0.7814  0.0030
                                            0.1385 -0.0253 -0.0000 -0.0000  0.0059
                                           -0.0000  0.0000  0.0180 -0.0139
                ( 61.05%)  -0.7814* C  10 s( 30.34%)p 2.29( 69.51%)d 0.00(  0.15%)
                                           -0.0000  0.5501 -0.0281  0.8260  0.0451
                                           -0.0919  0.0490  0.0000  0.0000 -0.0098
                                            0.0000  0.0000  0.0304 -0.0208
   175. (0.00916) BD*( 1) C  10 - H  17  
                ( 36.46%)   0.6038* C  10 s( 31.00%)p 2.22( 68.97%)d 0.00(  0.03%)
                                            0.0005 -0.5567 -0.0112  0.2841 -0.0224
                                           -0.7800  0.0092  0.0000 -0.0000  0.0088
                                           -0.0000 -0.0000  0.0125  0.0092
                ( 63.54%)  -0.7971* H  17 s( 99.88%)p 0.00(  0.12%)
                                           -0.9994  0.0074 -0.0138  0.0322 -0.0000


 NHO Directionality and "Bond Bending" (deviations from line of nuclear centers)

         [Thresholds for printing:  angular deviation  >  1.0 degree]
                                    hybrid p-character > 25.0%
                                    orbital occupancy  >  0.10e

                                Line of Centers        Hybrid 1              Hybrid 2
                                ---------------  -------------------   ------------------
                NBO               Theta   Phi    Theta   Phi    Dev    Theta   Phi    Dev
 ========================================================================================
     1. BD (   1) O   1 - C   2    90.0  293.6     --     --    --      90.0  115.8   2.1
     2. BD (   2) O   1 - C   2    90.0  293.6     0.0    0.0  90.0      0.0    0.0  90.0
     3. BD (   1) C   2 - O   3    90.0  236.9    90.0  232.5   4.4     90.0   55.9   1.1
     4. BD (   1) C   2 - C   5    90.0  349.1    90.0  351.0   1.9      --     --    --
     5. BD (   1) O   3 - C   4    90.0  172.9    90.0  175.8   2.9      --     --    --
     6. BD (   1) C   4 - H  11    35.8  120.1    34.5  119.5   1.3      --     --    --
     7. BD (   1) C   4 - H  12   144.2  120.1   145.5  119.5   1.3      --     --    --
     9. BD (   1) C   5 - C   6    90.0  292.2    90.0  288.4   3.8     90.0  116.2   4.0
    10. BD (   1) C   5 - C  10    90.0   50.5    90.0   52.4   1.9      --     --    --
    11. BD (   2) C   5 - C  10    90.0   50.5     0.0    0.0  90.0      0.0    0.0  90.0
    12. BD (   1) C   6 - C   7    90.0  353.8    90.0  348.9   4.9     90.0  178.6   4.9
    13. BD (   1) C   6 - H  14    90.0  232.1    90.0  233.2   1.0      --     --    --
    14. BD (   1) C   7 - C   8    90.0   55.3    90.0   51.2   4.1     90.0  236.8   1.5
    15. BD (   2) C   7 - C   8    90.0   55.3     0.0    0.0  90.0      0.0    0.0  90.0
    17. BD (   1) C   8 - N   9    90.0  111.7    90.0  108.7   3.0     90.0  293.8   2.1
    18. BD (   1) C   8 - H  16    90.0  355.3    90.0  357.0   1.7      --     --    --
    19. BD (   1) N   9 - C  10    90.0  173.9    90.0  171.7   2.2     90.0  357.2   3.3
    20. BD (   1) C  10 - H  17    90.0  111.6    90.0  108.8   2.9      --     --    --
    31. LP (   1) O   1             --     --     90.0  113.6   --       --     --    --
    32. LP (   2) O   1             --     --     90.0  203.8   --       --     --    --
    33. LP (   1) O   3             --     --     90.0  294.1   --       --     --    --
    34. LP (   2) O   3             --     --      0.0    0.0   --       --     --    --
    35. LP*(   1) C   6             --     --      0.0    0.0   --       --     --    --
    36. LP (   1) N   9             --     --     90.0   52.8   --       --     --    --
    37. LP (   2) N   9             --     --      0.0    0.0   --       --     --    --
   157. BD*(   2) O   1 - C   2    90.0  293.6     0.0    0.0  90.0      0.0    0.0  90.0
   166. BD*(   2) C   5 - C  10    90.0   50.5     0.0    0.0  90.0      0.0    0.0  90.0
   170. BD*(   2) C   7 - C   8    90.0   55.3     0.0    0.0  90.0      0.0    0.0  90.0


 Second Order Perturbation Theory Analysis of Fock Matrix in NBO Basis

     Threshold for printing:   0.25 kcal/mol
                                                                              E(2)  E(j)-E(i) F(i,j)
         Donor NBO (i)                     Acceptor NBO (j)                 kcal/mol   a.u.    a.u. 
 ===================================================================================================

 within unit  1
   1. BD (   1) O   1 - C   2        / 47. RY*(   1) C   2                    0.76    1.73    0.046
   1. BD (   1) O   1 - C   2        / 74. RY*(   1) C   5                    0.50    2.06    0.040
   1. BD (   1) O   1 - C   2        /159. BD*(   1) C   2 - C   5            1.05    1.51    0.051
   1. BD (   1) O   1 - C   2        /164. BD*(   1) C   5 - C   6            0.68    1.63    0.042
   2. BD (   2) O   1 - C   2        / 77. RY*(   4) C   5                    0.28    1.22    0.023
   2. BD (   2) O   1 - C   2        /157. BD*(   2) O   1 - C   2            0.38    0.40    0.017
   2. BD (   2) O   1 - C   2        /166. BD*(   2) C   5 - C  10            1.58    0.40    0.034
   3. BD (   1) C   2 - O   3        / 66. RY*(   2) C   4                    0.51    1.50    0.035
   3. BD (   1) C   2 - O   3        / 74. RY*(   1) C   5                    0.60    1.88    0.043
   3. BD (   1) C   2 - O   3        /163. BD*(   1) C   4 - H  13            0.34    1.43    0.028
   3. BD (   1) C   2 - O   3        /165. BD*(   1) C   5 - C  10            1.00    1.43    0.048
   4. BD (   1) C   2 - C   5        / 38. RY*(   1) O   1                    0.51    1.89    0.040
   4. BD (   1) C   2 - C   5        / 56. RY*(   1) O   3                    0.28    2.01    0.030
   4. BD (   1) C   2 - C   5        / 65. RY*(   1) C   4                    0.29    1.61    0.027
   4. BD (   1) C   2 - C   5        / 83. RY*(   1) C   6                    0.55    1.81    0.040
   4. BD (   1) C   2 - C   5        /119. RY*(   1) C  10                    0.52    1.81    0.039
   4. BD (   1) C   2 - C   5        /156. BD*(   1) O   1 - C   2            0.78    1.29    0.040
   4. BD (   1) C   2 - C   5        /160. BD*(   1) O   3 - C   4            1.70    0.99    0.052
   4. BD (   1) C   2 - C   5        /164. BD*(   1) C   5 - C   6            1.56    1.22    0.055
   4. BD (   1) C   2 - C   5        /165. BD*(   1) C   5 - C  10            1.12    1.21    0.046
   4. BD (   1) C   2 - C   5        /167. BD*(   1) C   6 - C   7            0.96    1.24    0.044
   4. BD (   1) C   2 - C   5        /174. BD*(   1) N   9 - C  10            1.59    1.17    0.055
   5. BD (   1) O   3 - C   4        / 47. RY*(   1) C   2                    0.62    1.45    0.038
   5. BD (   1) O   3 - C   4        / 74. RY*(   1) C   5                    0.26    1.77    0.027
   5. BD (   1) O   3 - C   4        /159. BD*(   1) C   2 - C   5            1.71    1.23    0.059
   6. BD (   1) C   4 - H  11        /160. BD*(   1) O   3 - C   4            0.26    0.77    0.018
   7. BD (   1) C   4 - H  12        /160. BD*(   1) O   3 - C   4            0.26    0.77    0.018
   8. BD (   1) C   4 - H  13        /158. BD*(   1) C   2 - O   3            1.74    0.84    0.049
   9. BD (   1) C   5 - C   6        / 92. RY*(   1) C   7                    0.65    1.86    0.044
   9. BD (   1) C   5 - C   6        / 93. RY*(   2) C   7                    0.46    1.36    0.032
   9. BD (   1) C   5 - C   6        /119. RY*(   1) C  10                    0.37    1.84    0.033
   9. BD (   1) C   5 - C   6        /156. BD*(   1) O   1 - C   2            1.09    1.31    0.048
   9. BD (   1) C   5 - C   6        /159. BD*(   1) C   2 - C   5            1.17    1.13    0.046
   9. BD (   1) C   5 - C   6        /165. BD*(   1) C   5 - C  10            1.96    1.23    0.062
   9. BD (   1) C   5 - C   6        /167. BD*(   1) C   6 - C   7            1.25    1.27    0.051
   9. BD (   1) C   5 - C   6        /168. BD*(   1) C   6 - H  14            0.64    1.19    0.035
   9. BD (   1) C   5 - C   6        /171. BD*(   1) C   7 - H  15            1.22    1.19    0.048
   9. BD (   1) C   5 - C   6        /175. BD*(   1) C  10 - H  17            1.13    1.17    0.046
  10. BD (   1) C   5 - C  10        / 47. RY*(   1) C   2                    0.68    1.36    0.038
  10. BD (   1) C   5 - C  10        / 83. RY*(   1) C   6                    0.41    1.86    0.035
  10. BD (   1) C   5 - C  10        /110. RY*(   1) N   9                    0.36    1.62    0.030
  10. BD (   1) C   5 - C  10        /111. RY*(   2) N   9                    0.61    1.96    0.044
  10. BD (   1) C   5 - C  10        /158. BD*(   1) C   2 - O   3            0.95    1.10    0.042
  10. BD (   1) C   5 - C  10        /159. BD*(   1) C   2 - C   5            1.18    1.15    0.047
  10. BD (   1) C   5 - C  10        /164. BD*(   1) C   5 - C   6            2.09    1.27    0.065
  10. BD (   1) C   5 - C  10        /168. BD*(   1) C   6 - H  14            1.27    1.20    0.049
  10. BD (   1) C   5 - C  10        /174. BD*(   1) N   9 - C  10            0.57    1.21    0.033
  10. BD (   1) C   5 - C  10        /175. BD*(   1) C  10 - H  17            0.68    1.19    0.036
  11. BD (   2) C   5 - C  10        / 35. LP*(   1) C   6                   30.46    0.17    0.101
  11. BD (   2) C   5 - C  10        / 51. RY*(   5) C   2                    0.71    1.35    0.043
  11. BD (   2) C   5 - C  10        / 86. RY*(   4) C   6                    0.69    1.73    0.048
  11. BD (   2) C   5 - C  10        /113. RY*(   4) N   9                    0.51    1.22    0.035
  11. BD (   2) C   5 - C  10        /157. BD*(   2) O   1 - C   2           10.78    0.29    0.072
  11. BD (   2) C   5 - C  10        /166. BD*(   2) C   5 - C  10            1.18    0.28    0.024
  12. BD (   1) C   6 - C   7        / 74. RY*(   1) C   5                    0.76    1.67    0.045
  12. BD (   1) C   6 - C   7        / 75. RY*(   2) C   5                    0.35    1.81    0.032
  12. BD (   1) C   6 - C   7        /101. RY*(   1) C   8                    0.56    1.88    0.041
  12. BD (   1) C   6 - C   7        /159. BD*(   1) C   2 - C   5            2.01    1.13    0.061
  12. BD (   1) C   6 - C   7        /164. BD*(   1) C   5 - C   6            1.49    1.25    0.054
  12. BD (   1) C   6 - C   7        /168. BD*(   1) C   6 - H  14            0.70    1.19    0.036
  12. BD (   1) C   6 - C   7        /169. BD*(   1) C   7 - C   8            1.08    1.25    0.046
  12. BD (   1) C   6 - C   7        /171. BD*(   1) C   7 - H  15            0.69    1.19    0.036
  12. BD (   1) C   6 - C   7        /173. BD*(   1) C   8 - H  16            1.18    1.17    0.047
  13. BD (   1) C   6 - H  14        / 75. RY*(   2) C   5                    0.44    1.62    0.034
  13. BD (   1) C   6 - H  14        / 92. RY*(   1) C   7                    0.32    1.67    0.029
  13. BD (   1) C   6 - H  14        /164. BD*(   1) C   5 - C   6            0.48    1.06    0.029
  13. BD (   1) C   6 - H  14        /165. BD*(   1) C   5 - C  10            2.25    1.04    0.061
  13. BD (   1) C   6 - H  14        /167. BD*(   1) C   6 - C   7            0.53    1.08    0.030
  13. BD (   1) C   6 - H  14        /169. BD*(   1) C   7 - C   8            1.79    1.06    0.055
  14. BD (   1) C   7 - C   8        / 83. RY*(   1) C   6                    0.27    1.85    0.028
  14. BD (   1) C   7 - C   8        / 84. RY*(   2) C   6                    0.85    1.43    0.044
  14. BD (   1) C   7 - C   8        /110. RY*(   1) N   9                    0.28    1.62    0.027
  14. BD (   1) C   7 - C   8        /111. RY*(   2) N   9                    0.58    1.96    0.043
  14. BD (   1) C   7 - C   8        /167. BD*(   1) C   6 - C   7            1.19    1.28    0.049
  14. BD (   1) C   7 - C   8        /168. BD*(   1) C   6 - H  14            1.35    1.20    0.051
  14. BD (   1) C   7 - C   8        /171. BD*(   1) C   7 - H  15            0.62    1.21    0.034
  14. BD (   1) C   7 - C   8        /172. BD*(   1) C   8 - N   9            0.53    1.21    0.032
  14. BD (   1) C   7 - C   8        /173. BD*(   1) C   8 - H  16            0.64    1.19    0.035
  15. BD (   2) C   7 - C   8        / 35. LP*(   1) C   6                   31.75    0.16    0.101
  15. BD (   2) C   7 - C   8        / 87. RY*(   5) C   6                    0.96    1.32    0.050
  15. BD (   2) C   7 - C   8        / 95. RY*(   4) C   7                    0.35    1.65    0.034
  15. BD (   2) C   7 - C   8        /113. RY*(   4) N   9                    0.41    1.21    0.032
  15. BD (   2) C   7 - C   8        /170. BD*(   2) C   7 - C   8            0.75    0.29    0.019
  16. BD (   1) C   7 - H  15        / 83. RY*(   1) C   6                    0.32    1.65    0.029
  16. BD (   1) C   7 - H  15        /101. RY*(   1) C   8                    0.26    1.69    0.026
  16. BD (   1) C   7 - H  15        /164. BD*(   1) C   5 - C   6            1.92    1.06    0.057
  16. BD (   1) C   7 - H  15        /167. BD*(   1) C   6 - C   7            0.53    1.08    0.030
  16. BD (   1) C   7 - H  15        /169. BD*(   1) C   7 - C   8            0.41    1.05    0.026
  16. BD (   1) C   7 - H  15        /172. BD*(   1) C   8 - N   9            2.42    1.00    0.062
  17. BD (   1) C   8 - N   9        / 93. RY*(   2) C   7                    0.64    1.51    0.039
  17. BD (   1) C   8 - N   9        /119. RY*(   1) C  10                    0.33    1.99    0.032
  17. BD (   1) C   8 - N   9        /120. RY*(   2) C  10                    1.26    1.47    0.054
  17. BD (   1) C   8 - N   9        /169. BD*(   1) C   7 - C   8            0.62    1.40    0.037
  17. BD (   1) C   8 - N   9        /171. BD*(   1) C   7 - H  15            0.69    1.35    0.039
  17. BD (   1) C   8 - N   9        /174. BD*(   1) N   9 - C  10            1.08    1.35    0.048
  17. BD (   1) C   8 - N   9        /175. BD*(   1) C  10 - H  17            1.11    1.32    0.048
  18. BD (   1) C   8 - H  16        / 92. RY*(   1) C   7                    0.34    1.68    0.030
  18. BD (   1) C   8 - H  16        /110. RY*(   1) N   9                    0.63    1.43    0.038
  18. BD (   1) C   8 - H  16        /167. BD*(   1) C   6 - C   7            1.95    1.09    0.058
  18. BD (   1) C   8 - H  16        /169. BD*(   1) C   7 - C   8            0.39    1.07    0.026
  18. BD (   1) C   8 - H  16        /174. BD*(   1) N   9 - C  10            2.35    1.02    0.062
  19. BD (   1) N   9 - C  10        / 75. RY*(   2) C   5                    0.61    1.97    0.044
  19. BD (   1) N   9 - C  10        /101. RY*(   1) C   8                    0.38    2.04    0.035
  19. BD (   1) N   9 - C  10        /102. RY*(   2) C   8                    1.17    1.44    0.052
  19. BD (   1) N   9 - C  10        /159. BD*(   1) C   2 - C   5            1.00    1.29    0.046
  19. BD (   1) N   9 - C  10        /165. BD*(   1) C   5 - C  10            0.82    1.39    0.043
  19. BD (   1) N   9 - C  10        /172. BD*(   1) C   8 - N   9            1.07    1.35    0.048
  19. BD (   1) N   9 - C  10        /173. BD*(   1) C   8 - H  16            1.01    1.33    0.046
  19. BD (   1) N   9 - C  10        /175. BD*(   1) C  10 - H  17            0.25    1.33    0.023
  20. BD (   1) C  10 - H  17        / 75. RY*(   2) C   5                    0.33    1.64    0.030
  20. BD (   1) C  10 - H  17        /110. RY*(   1) N   9                    0.61    1.43    0.038
  20. BD (   1) C  10 - H  17        /164. BD*(   1) C   5 - C   6            2.33    1.08    0.063
  20. BD (   1) C  10 - H  17        /165. BD*(   1) C   5 - C  10            0.48    1.06    0.029
  20. BD (   1) C  10 - H  17        /172. BD*(   1) C   8 - N   9            2.26    1.02    0.061
  21. CR (   1) O   1                / 47. RY*(   1) C   2                    3.11   19.54    0.313
  21. CR (   1) O   1                /159. BD*(   1) C   2 - C   5            0.43   19.32    0.117
  22. CR (   1) C   2                / 75. RY*(   2) C   5                    0.35   11.32    0.080
  22. CR (   1) C   2                / 76. RY*(   3) C   5                    0.26   10.82    0.066
  22. CR (   1) C   2                /160. BD*(   1) O   3 - C   4            0.71   10.52    0.109
  22. CR (   1) C   2                /164. BD*(   1) C   5 - C   6            0.48   10.76    0.091
  22. CR (   1) C   2                /165. BD*(   1) C   5 - C  10            0.38   10.74    0.081
  23. CR (   1) O   3                / 47. RY*(   1) C   2                    0.85   19.62    0.164
  23. CR (   1) O   3                / 48. RY*(   2) C   2                    0.34   20.91    0.106
  23. CR (   1) O   3                / 50. RY*(   4) C   2                    0.48   20.06    0.124
  23. CR (   1) O   3                / 66. RY*(   2) C   4                    0.63   19.57    0.140
  24. CR (   1) C   4                /128. RY*(   1) H  11                    0.37   10.55    0.078
  24. CR (   1) C   4                /132. RY*(   1) H  12                    0.37   10.55    0.078
  24. CR (   1) C   4                /136. RY*(   1) H  13                    0.42   10.67    0.084
  24. CR (   1) C   4                /158. BD*(   1) C   2 - O   3            0.60   10.48    0.103
  24. CR (   1) C   4                /160. BD*(   1) O   3 - C   4            0.52   10.41    0.093
  25. CR (   1) C   5                / 48. RY*(   2) C   2                    0.29   12.04    0.075
  25. CR (   1) C   5                / 84. RY*(   2) C   6                    0.90   10.81    0.125
  25. CR (   1) C   5                /120. RY*(   2) C  10                    0.91   10.71    0.125
  25. CR (   1) C   5                /156. BD*(   1) O   1 - C   2            0.34   10.71    0.076
  25. CR (   1) C   5                /164. BD*(   1) C   5 - C   6            0.25   10.65    0.066
  25. CR (   1) C   5                /167. BD*(   1) C   6 - C   7            0.38   10.67    0.081
  25. CR (   1) C   5                /168. BD*(   1) C   6 - H  14            0.30   10.58    0.072
  25. CR (   1) C   5                /174. BD*(   1) N   9 - C  10            0.29   10.59    0.071
  25. CR (   1) C   5                /175. BD*(   1) C  10 - H  17            0.26   10.57    0.067
  26. CR (   1) C   6                / 74. RY*(   1) C   5                    0.41   11.06    0.085
  26. CR (   1) C   6                / 75. RY*(   2) C   5                    0.42   11.20    0.087
  26. CR (   1) C   6                / 93. RY*(   2) C   7                    0.73   10.74    0.112
  26. CR (   1) C   6                / 94. RY*(   3) C   7                    0.33   10.76    0.075
  26. CR (   1) C   6                /140. RY*(   1) H  14                    0.48   10.48    0.089
  26. CR (   1) C   6                /159. BD*(   1) C   2 - C   5            0.55   10.51    0.098
  26. CR (   1) C   6                /165. BD*(   1) C   5 - C  10            0.51   10.62    0.094
  26. CR (   1) C   6                /169. BD*(   1) C   7 - C   8            0.40   10.63    0.083
  26. CR (   1) C   6                /171. BD*(   1) C   7 - H  15            0.31   10.58    0.073
  27. CR (   1) C   7                / 84. RY*(   2) C   6                    0.41   10.80    0.084
  27. CR (   1) C   7                / 85. RY*(   3) C   6                    0.44   10.71    0.087
  27. CR (   1) C   7                /102. RY*(   2) C   8                    0.89   10.66    0.123
  27. CR (   1) C   7                /144. RY*(   1) H  15                    0.44   10.46    0.086
  27. CR (   1) C   7                /164. BD*(   1) C   5 - C   6            0.48   10.63    0.091
  27. CR (   1) C   7                /168. BD*(   1) C   6 - H  14            0.34   10.57    0.076
  27. CR (   1) C   7                /172. BD*(   1) C   8 - N   9            0.34   10.58    0.075
  27. CR (   1) C   7                /173. BD*(   1) C   8 - H  16            0.27   10.56    0.068
  28. CR (   1) C   8                / 93. RY*(   2) C   7                    0.82   10.79    0.118
  28. CR (   1) C   8                /111. RY*(   2) N   9                    0.32   11.37    0.076
  28. CR (   1) C   8                /148. RY*(   1) H  16                    0.43   10.49    0.085
  28. CR (   1) C   8                /167. BD*(   1) C   6 - C   7            0.43   10.70    0.086
  28. CR (   1) C   8                /171. BD*(   1) C   7 - H  15            0.28   10.63    0.069
  28. CR (   1) C   8                /174. BD*(   1) N   9 - C  10            0.84   10.63    0.120
  29. CR (   1) N   9                /101. RY*(   1) C   8                    0.38   15.45    0.097
  29. CR (   1) N   9                /102. RY*(   2) C   8                    1.10   14.84    0.161
  29. CR (   1) N   9                /104. RY*(   4) C   8                    0.32   15.08    0.088
  29. CR (   1) N   9                /119. RY*(   1) C  10                    0.46   15.40    0.106
  29. CR (   1) N   9                /120. RY*(   2) C  10                    0.68   14.88    0.127
  29. CR (   1) N   9                /122. RY*(   4) C  10                    0.52   14.94    0.112
  29. CR (   1) N   9                /165. BD*(   1) C   5 - C  10            0.35   14.80    0.092
  29. CR (   1) N   9                /169. BD*(   1) C   7 - C   8            0.31   14.81    0.086
  30. CR (   1) C  10                / 74. RY*(   1) C   5                    0.84   11.11    0.122
  30. CR (   1) C  10                /111. RY*(   2) N   9                    0.32   11.38    0.076
  30. CR (   1) C  10                /152. RY*(   1) H  17                    0.49   10.50    0.090
  30. CR (   1) C  10                /159. BD*(   1) C   2 - C   5            0.44   10.56    0.087
  30. CR (   1) C  10                /164. BD*(   1) C   5 - C   6            0.56   10.69    0.098
  30. CR (   1) C  10                /172. BD*(   1) C   8 - N   9            0.83   10.63    0.119
  31. LP (   1) O   1                / 47. RY*(   1) C   2                    6.15    1.32    0.114
  31. LP (   1) O   1                /158. BD*(   1) C   2 - O   3            0.59    1.06    0.032
  31. LP (   1) O   1                /159. BD*(   1) C   2 - C   5            1.36    1.10    0.049
  32. LP (   2) O   1                / 48. RY*(   2) C   2                    1.62    2.22    0.078
  32. LP (   2) O   1                / 50. RY*(   4) C   2                    0.81    1.37    0.043
  32. LP (   2) O   1                /158. BD*(   1) C   2 - O   3           15.12    0.67    0.129
  32. LP (   2) O   1                /159. BD*(   1) C   2 - C   5            8.81    0.71    0.102
  32. LP (   2) O   1                /163. BD*(   1) C   4 - H  13            0.33    0.81    0.021
  33. LP (   1) O   3                / 47. RY*(   1) C   2                    1.11    1.16    0.045
  33. LP (   1) O   3                / 50. RY*(   4) C   2                    1.17    1.60    0.055
  33. LP (   1) O   3                / 65. RY*(   1) C   4                    0.71    1.45    0.041
  33. LP (   1) O   3                / 66. RY*(   2) C   4                    0.47    1.11    0.029
  33. LP (   1) O   3                /156. BD*(   1) O   1 - C   2            3.92    1.13    0.084
  33. LP (   1) O   3                /159. BD*(   1) C   2 - C   5            0.29    0.94    0.021
  33. LP (   1) O   3                /161. BD*(   1) C   4 - H  11            0.48    1.02    0.028
  33. LP (   1) O   3                /162. BD*(   1) C   4 - H  12            0.48    1.02    0.028
  33. LP (   1) O   3                /163. BD*(   1) C   4 - H  13            0.81    1.04    0.037
  34. LP (   2) O   3                / 49. RY*(   3) C   2                    1.21    2.23    0.070
  34. LP (   2) O   3                / 54. RY*(   8) C   2                    0.44    1.61    0.036
  34. LP (   2) O   3                / 67. RY*(   3) C   4                    0.58    1.95    0.045
  34. LP (   2) O   3                /157. BD*(   2) O   1 - C   2           26.08    0.32    0.117
  34. LP (   2) O   3                /161. BD*(   1) C   4 - H  11            2.14    0.81    0.056
  34. LP (   2) O   3                /162. BD*(   1) C   4 - H  12            2.14    0.81    0.056
  35. LP*(   1) C   6                / 77. RY*(   4) C   5                    0.30    0.94    0.033
  35. LP*(   1) C   6                / 78. RY*(   5) C   5                    0.47    1.99    0.060
  35. LP*(   1) C   6                / 86. RY*(   4) C   6                    0.30    1.56    0.042
  35. LP*(   1) C   6                / 87. RY*(   5) C   6                    1.14    1.16    0.072
  35. LP*(   1) C   6                / 95. RY*(   4) C   7                    1.08    1.49    0.079
  35. LP*(   1) C   6                /166. BD*(   2) C   5 - C  10           29.33    0.12    0.100
  35. LP*(   1) C   6                /170. BD*(   2) C   7 - C   8           27.20    0.13    0.102
  36. LP (   1) N   9                /101. RY*(   1) C   8                    0.85    1.63    0.047
  36. LP (   1) N   9                /119. RY*(   1) C  10                    0.82    1.58    0.046
  36. LP (   1) N   9                /165. BD*(   1) C   5 - C  10            3.93    0.97    0.078
  36. LP (   1) N   9                /169. BD*(   1) C   7 - C   8            3.74    0.99    0.077
  36. LP (   1) N   9                /173. BD*(   1) C   8 - H  16            1.30    0.92    0.044
  36. LP (   1) N   9                /175. BD*(   1) C  10 - H  17            1.26    0.91    0.043
  37. LP (   2) N   9                /103. RY*(   3) C   8                    1.63    1.60    0.078
  37. LP (   2) N   9                /113. RY*(   4) N   9                    1.04    1.20    0.054
  37. LP (   2) N   9                /121. RY*(   3) C  10                    1.62    1.66    0.080
  37. LP (   2) N   9                /166. BD*(   2) C   5 - C  10           27.26    0.27    0.119
  37. LP (   2) N   9                /170. BD*(   2) C   7 - C   8           23.68    0.28    0.114
 157. BD*(   2) O   1 - C   2        / 39. RY*(   2) O   1                    0.85    1.08    0.102
 157. BD*(   2) O   1 - C   2        / 44. RY*(   7) O   1                    0.27    2.79    0.092
 157. BD*(   2) O   1 - C   2        / 49. RY*(   3) C   2                    1.16    1.91    0.157
 157. BD*(   2) O   1 - C   2        / 54. RY*(   8) C   2                    0.50    1.29    0.085
 166. BD*(   2) C   5 - C  10        / 80. RY*(   7) C   5                    0.32    1.66    0.075
 166. BD*(   2) C   5 - C  10        /123. RY*(   5) C  10                    1.00    1.07    0.106
 170. BD*(   2) C   7 - C   8        / 96. RY*(   5) C   7                    0.66    1.16    0.100
 170. BD*(   2) C   7 - C   8        /105. RY*(   5) C   8                    0.73    1.15    0.104


 Natural Bond Orbitals (Summary):

                                                            Principal Delocalizations
           NBO                        Occupancy    Energy   (geminal,vicinal,remote)
 ====================================================================================
 Molecular unit  1  (C7H7NO2)
     1. BD (   1) O   1 - C   2          0.99783    -1.28474  159(g),47(g),164(v),74(v)
     2. BD (   2) O   1 - C   2          0.99210    -0.58716  166(v),157(g),77(v)
     3. BD (   1) C   2 - O   3          0.99634    -1.10745  165(v),74(v),66(v),163(v)
     4. BD (   1) C   2 - C   5          0.98609    -0.87835  160(v),174(v),164(g),165(g)
                                                    167(v),156(g),83(v),119(v)
                                                    38(v),65(r),56(v)
     5. BD (   1) O   3 - C   4          0.99530    -1.00271  159(v),47(v),74(r)
     6. BD (   1) C   4 - H  11          0.99647    -0.66035  160(g)
     7. BD (   1) C   4 - H  12          0.99647    -0.66035  160(g)
     8. BD (   1) C   4 - H  13          0.99519    -0.65822  158(v)
     9. BD (   1) C   5 - C   6          0.98695    -0.90505  165(g),167(g),171(v),159(g)
                                                    175(v),156(v),92(v),168(g)
                                                    93(v),119(v)
    10. BD (   1) C   5 - C  10          0.98930    -0.92055  164(g),168(v),159(g),158(v)
                                                    47(v),175(g),111(v),174(g)
                                                    83(v),110(v)
    11. BD (   2) C   5 - C  10          0.80959    -0.47512  35(v),157(v),166(g),51(v)
                                                    86(v),113(v)
    12. BD (   1) C   6 - C   7          0.98906    -0.90271  159(v),164(g),173(v),169(g)
                                                    74(v),168(g),171(g),101(v)
                                                    75(v)
    13. BD (   1) C   6 - H  14          0.98922    -0.71614  165(v),169(v),167(g),164(g)
                                                    75(v),92(v)
    14. BD (   1) C   7 - C   8          0.99299    -0.91864  168(v),167(g),84(v),173(g)
                                                    171(g),111(v),172(g),110(v)
                                                    83(v)
    15. BD (   2) C   7 - C   8          0.80213    -0.46876  35(v),87(v),170(g),113(v)
                                                    95(g)
    16. BD (   1) C   7 - H  15          0.98863    -0.71143  172(v),164(v),167(g),169(g)
                                                    83(v),101(v)
    17. BD (   1) C   8 - N   9          0.99364    -1.05850  120(v),175(v),174(g),171(v)
                                                    93(v),169(g),119(v)
    18. BD (   1) C   8 - H  16          0.99072    -0.72680  174(v),167(v),110(v),169(g)
                                                    92(v)
    19. BD (   1) N   9 - C  10          0.99342    -1.06286  102(v),172(g),159(v),173(v)
                                                    165(g),75(v),101(v),175(g)
    20. BD (   1) C  10 - H  17          0.99024    -0.73113  164(v),172(v),110(v),165(g)
                                                    75(v)
    21. CR (   1) O   1                  0.99986   -19.09285  47(v),159(v)
    22. CR (   1) C   2                  0.99960   -10.40985  160(v),164(v),165(v),75(v)
                                                    76(v)
    23. CR (   1) O   3                  0.99983   -19.17502  47(v),66(v),50(v),48(v)
    24. CR (   1) C   4                  0.99962   -10.29258  158(v),160(g),136(v),128(v)
                                                    132(v)
    25. CR (   1) C   5                  0.99941   -10.30144  120(v),84(v),167(v),156(v)
                                                    168(v),174(v),48(v),175(v)
                                                    164(g)
    26. CR (   1) C   6                  0.99946   -10.29001  93(v),159(v),165(v),140(v)
                                                    75(v),74(v),169(v),94(v)
                                                    171(v)
    27. CR (   1) C   7                  0.99948   -10.28844  102(v),164(v),144(v),85(v)
                                                    84(v),168(v),172(v),173(v)
    28. CR (   1) C   8                  0.99953   -10.33855  174(v),93(v),167(v),148(v)
                                                    111(v),171(v)
    29. CR (   1) N   9                  0.99961   -14.46924  102(v),120(v),122(v),119(v)
                                                    101(v),165(v),104(v),169(v)
    30. CR (   1) C  10                  0.99951   -10.33939  74(v),172(v),164(v),152(v)
                                                    159(v),111(v)
    31. LP (   1) O   1                  0.98892    -0.87312  47(v),159(v),158(v)
    32. LP (   2) O   1                  0.93141    -0.48629  158(v),159(v),48(v),50(v)
                                                    163(r)
    33. LP (   1) O   3                  0.98136    -0.71880  156(v),50(v),47(v),163(v)
                                                    65(v),161(v),162(v),66(v)
                                                    159(v)
    34. LP (   2) O   3                  0.88073    -0.50556  157(v),161(v),162(v),49(v)
                                                    67(v),54(v)
    35. LP*(   1) C   6                  0.41115    -0.30994  166(v),170(v),87(g),95(v)
                                                    78(v),77(v),86(g)
    36. LP (   1) N   9                  0.97614    -0.64559  165(v),169(v),173(v),175(v)
                                                    101(v),119(v)
    37. LP (   2) N   9                  0.67423    -0.45808  166(v),170(v),103(v),121(v)
                                                    113(g)
    38. RY*(   1) O   1                  0.00093     1.01412   
    39. RY*(   2) O   1                  0.00038     0.89804   
    40. RY*(   3) O   1                  0.00007     1.52668   
    41. RY*(   4) O   1                  0.00005     1.03861   
    42. RY*(   5) O   1                  0.00001     2.68531   
    43. RY*(   6) O   1                  0.00001     2.46505   
    44. RY*(   7) O   1                  0.00000     2.60773   
    45. RY*(   8) O   1                  0.00001     2.71557   
    46. RY*(   9) O   1                  0.00000     2.68453   
    47. RY*(   1) C   2                  0.01103     0.44317   
    48. RY*(   2) C   2                  0.00344     1.73785   
    49. RY*(   3) C   2                  0.00287     1.72526   
    50. RY*(   4) C   2                  0.00242     0.88317   
    51. RY*(   5) C   2                  0.00095     0.87605   
    52. RY*(   6) C   2                  0.00070     1.51584   
    53. RY*(   7) C   2                  0.00048     1.16793   
    54. RY*(   8) C   2                  0.00017     1.10915   
    55. RY*(   9) C   2                  0.00002     1.92052   
    56. RY*(   1) O   3                  0.00113     1.13148   
    57. RY*(   2) O   3                  0.00066     1.03686   
    58. RY*(   3) O   3                  0.00027     1.70928   
    59. RY*(   4) O   3                  0.00014     2.10398   
    60. RY*(   5) O   3                  0.00008     2.43762   
    61. RY*(   6) O   3                  0.00005     1.96880   
    62. RY*(   7) O   3                  0.00001     2.51648   
    63. RY*(   8) O   3                  0.00000     2.44467   
    64. RY*(   9) O   3                  0.00001     2.66093   
    65. RY*(   1) C   4                  0.00189     0.73060   
    66. RY*(   2) C   4                  0.00079     0.39561   
    67. RY*(   3) C   4                  0.00066     1.44135   
    68. RY*(   4) C   4                  0.00018     1.86470   
    69. RY*(   5) C   4                  0.00007     0.98121   
    70. RY*(   6) C   4                  0.00004     1.05454   
    71. RY*(   7) C   4                  0.00000     2.00659   
    72. RY*(   8) C   4                  0.00000     1.69388   
    73. RY*(   9) C   4                  0.00000     2.10299   
    74. RY*(   1) C   5                  0.00304     0.77046   
    75. RY*(   2) C   5                  0.00247     0.90812   
    76. RY*(   3) C   5                  0.00101     0.40537   
    77. RY*(   4) C   5                  0.00036     0.63019   
    78. RY*(   5) C   5                  0.00025     1.67529   
    79. RY*(   6) C   5                  0.00015     2.09531   
    80. RY*(   7) C   5                  0.00010     1.46913   
    81. RY*(   8) C   5                  0.00009     2.14413   
    82. RY*(   9) C   5                  0.00002     1.97375   
    83. RY*(   1) C   6                  0.00293     0.93450   
    84. RY*(   2) C   6                  0.00150     0.50943   
    85. RY*(   3) C   6                  0.00040     0.42147   
    86. RY*(   4) C   6                  0.00034     1.25475   
    87. RY*(   5) C   6                  0.00015     0.85154   
    88. RY*(   6) C   6                  0.00006     2.18209   
    89. RY*(   7) C   6                  0.00003     2.13406   
    90. RY*(   8) C   6                  0.00000     1.66769   
    91. RY*(   9) C   6                  0.00000     2.00266   
    92. RY*(   1) C   7                  0.00236     0.95272   
    93. RY*(   2) C   7                  0.00118     0.45204   
    94. RY*(   3) C   7                  0.00043     0.47089   
    95. RY*(   4) C   7                  0.00022     1.18211   
    96. RY*(   5) C   7                  0.00013     0.98215   
    97. RY*(   6) C   7                  0.00005     2.17984   
    98. RY*(   7) C   7                  0.00003     2.03494   
    99. RY*(   8) C   7                  0.00000     1.60445   
   100. RY*(   9) C   7                  0.00000     2.01713   
   101. RY*(   1) C   8                  0.00304     0.98186   
   102. RY*(   2) C   8                  0.00189     0.37512   
   103. RY*(   3) C   8                  0.00092     1.14396   
   104. RY*(   4) C   8                  0.00045     0.60993   
   105. RY*(   5) C   8                  0.00032     0.97256   
   106. RY*(   6) C   8                  0.00028     2.02433   
   107. RY*(   7) C   8                  0.00003     1.80307   
   108. RY*(   8) C   8                  0.00000     1.58444   
   109. RY*(   9) C   8                  0.00000     1.96001   
   110. RY*(   1) N   9                  0.00268     0.70072   
   111. RY*(   2) N   9                  0.00092     1.03644   
   112. RY*(   3) N   9                  0.00029     2.09453   
   113. RY*(   4) N   9                  0.00020     0.74540   
   114. RY*(   5) N   9                  0.00008     1.11790   
   115. RY*(   6) N   9                  0.00008     2.56893   
   116. RY*(   7) N   9                  0.00002     2.26054   
   117. RY*(   8) N   9                  0.00000     1.87077   
   118. RY*(   9) N   9                  0.00000     2.16553   
   119. RY*(   1) C  10                  0.00346     0.93346   
   120. RY*(   2) C  10                  0.00183     0.40816   
   121. RY*(   3) C  10                  0.00082     1.20278   
   122. RY*(   4) C  10                  0.00056     0.47486   
   123. RY*(   5) C  10                  0.00052     0.87990   
   124. RY*(   6) C  10                  0.00031     1.96840   
   125. RY*(   7) C  10                  0.00004     2.09191   
   126. RY*(   8) C  10                  0.00000     1.61885   
   127. RY*(   9) C  10                  0.00001     1.95203   
   128. RY*(   1) H  11                  0.00076     0.25507   
   129. RY*(   2) H  11                  0.00009     1.63429   
   130. RY*(   3) H  11                  0.00007     1.74875   
   131. RY*(   4) H  11                  0.00001     1.98789   
   132. RY*(   1) H  12                  0.00076     0.25507   
   133. RY*(   2) H  12                  0.00009     1.63429   
   134. RY*(   3) H  12                  0.00007     1.74875   
   135. RY*(   4) H  12                  0.00001     1.98789   
   136. RY*(   1) H  13                  0.00026     0.37451   
   137. RY*(   2) H  13                  0.00008     1.59219   
   138. RY*(   3) H  13                  0.00004     1.69875   
   139. RY*(   4) H  13                  0.00001     1.88638   
   140. RY*(   1) H  14                  0.00088     0.19399   
   141. RY*(   2) H  14                  0.00005     1.85534   
   142. RY*(   3) H  14                  0.00005     1.46547   
   143. RY*(   4) H  14                  0.00003     2.10225   
   144. RY*(   1) H  15                  0.00061     0.17454   
   145. RY*(   2) H  15                  0.00006     1.46338   
   146. RY*(   3) H  15                  0.00003     2.09530   
   147. RY*(   4) H  15                  0.00003     1.84258   
   148. RY*(   1) H  16                  0.00061     0.14725   
   149. RY*(   2) H  16                  0.00005     1.44165   
   150. RY*(   3) H  16                  0.00004     2.11786   
   151. RY*(   4) H  16                  0.00001     1.77188   
   152. RY*(   1) H  17                  0.00101     0.16458   
   153. RY*(   2) H  17                  0.00006     1.44962   
   154. RY*(   3) H  17                  0.00004     2.10308   
   155. RY*(   4) H  17                  0.00003     1.82172   
   156. BD*(   1) O   1 - C   2          0.00953     0.40923   
   157. BD*(   2) O   1 - C   2          0.14087    -0.18550  166(v),49(g),39(g),54(g)
                                                    44(g)
   158. BD*(   1) C   2 - O   3          0.04526     0.18326   
   159. BD*(   1) C   2 - C   5          0.03275     0.22457   
   160. BD*(   1) O   3 - C   4          0.00590     0.11297   
   161. BD*(   1) C   4 - H  11          0.00581     0.30339   
   162. BD*(   1) C   4 - H  12          0.00581     0.30339   
   163. BD*(   1) C   4 - H  13          0.00350     0.31948   
   164. BD*(   1) C   5 - C   6          0.01208     0.34634   
   165. BD*(   1) C   5 - C  10          0.01467     0.32678   
   166. BD*(   2) C   5 - C  10          0.15090    -0.19066  157(v),35(v),170(r),123(g)
                                                    80(g)
   167. BD*(   1) C   6 - C   7          0.00801     0.36529   
   168. BD*(   1) C   6 - H  14          0.00699     0.28243   
   169. BD*(   1) C   7 - C   8          0.01089     0.34262   
   170. BD*(   2) C   7 - C   8          0.12367    -0.18231  35(v),166(r),105(g),96(g)
   171. BD*(   1) C   7 - H  15          0.00585     0.28741   
   172. BD*(   1) C   8 - N   9          0.00907     0.28740   
   173. BD*(   1) C   8 - H  16          0.00853     0.27004   
   174. BD*(   1) N   9 - C  10          0.00785     0.29229   
   175. BD*(   1) C  10 - H  17          0.00916     0.26600   
       -------------------------------
              Total Lewis   34.90036  ( 96.9454%)
        Valence non-Lewis    1.02825  (  2.8562%)
        Rydberg non-Lewis    0.07140  (  0.1983%)
       -------------------------------
            Total unit  1   36.00000  (100.0000%)
           Charge unit  1    0.00000


 ***************************************************
 *******         Beta  spin orbitals         *******
 ***************************************************


 NATURAL POPULATIONS:  Natural atomic orbital occupancies 
                                                          
   NAO  Atom  No  lang   Type(AO)    Occupancy      Energy
 ----------------------------------------------------------
     1    O    1  S      Cor( 1S)     0.99987     -19.08606
     2    O    1  S      Val( 2S)     0.84949      -1.05997
     3    O    1  S      Ryd( 3S)     0.00050       1.32685
     4    O    1  px     Val( 2p)     0.73639      -0.44237
     5    O    1  px     Ryd( 3p)     0.00099       0.98764
     6    O    1  py     Val( 2p)     0.78474      -0.49810
     7    O    1  py     Ryd( 3p)     0.00047       0.88762
     8    O    1  pz     Val( 2p)     0.72924      -0.44576
     9    O    1  pz     Ryd( 3p)     0.00036       0.87756
    10    O    1  dxy    Ryd( 3d)     0.00067       2.94248
    11    O    1  dxz    Ryd( 3d)     0.00020       2.48276
    12    O    1  dyz    Ryd( 3d)     0.00092       2.63823
    13    O    1  dx2y2  Ryd( 3d)     0.00069       2.91288
    14    O    1  dz2    Ryd( 3d)     0.00019       2.68349

    15    C    2  S      Cor( 1S)     0.99958     -10.41007
    16    C    2  S      Val( 2S)     0.36449      -0.31350
    17    C    2  S      Ryd( 3S)     0.00179       0.34111
    18    C    2  px     Val( 2p)     0.44931      -0.23910
    19    C    2  px     Ryd( 3p)     0.00394       0.58146
    20    C    2  py     Val( 2p)     0.34958      -0.17521
    21    C    2  py     Ryd( 3p)     0.01188       0.44556
    22    C    2  pz     Val( 2p)     0.39818      -0.32843
    23    C    2  pz     Ryd( 3p)     0.00069       0.33865
    24    C    2  dxy    Ryd( 3d)     0.00171       2.21021
    25    C    2  dxz    Ryd( 3d)     0.00064       1.63558
    26    C    2  dyz    Ryd( 3d)     0.00234       1.74268
    27    C    2  dx2y2  Ryd( 3d)     0.00188       2.20438
    28    C    2  dz2    Ryd( 3d)     0.00047       1.93230

    29    O    3  S      Cor( 1S)     0.99983     -19.17312
    30    O    3  S      Val( 2S)     0.80452      -1.04356
    31    O    3  S      Ryd( 3S)     0.00059       1.36071
    32    O    3  px     Val( 2p)     0.73689      -0.51204
    33    O    3  px     Ryd( 3p)     0.00042       1.30094
    34    O    3  py     Val( 2p)     0.81294      -0.52408
    35    O    3  py     Ryd( 3p)     0.00073       0.98804
    36    O    3  pz     Val( 2p)     0.88201      -0.50430
    37    O    3  pz     Ryd( 3p)     0.00062       0.90656
    38    O    3  dxy    Ryd( 3d)     0.00063       2.87070
    39    O    3  dxz    Ryd( 3d)     0.00012       2.51764
    40    O    3  dyz    Ryd( 3d)     0.00059       2.49913
    41    O    3  dx2y2  Ryd( 3d)     0.00052       2.87060
    42    O    3  dz2    Ryd( 3d)     0.00029       2.71902

    43    C    4  S      Cor( 1S)     0.99962     -10.29265
    44    C    4  S      Val( 2S)     0.55333      -0.40812
    45    C    4  S      Ryd( 3S)     0.00082       0.62528
    46    C    4  px     Val( 2p)     0.33427      -0.20878
    47    C    4  px     Ryd( 3p)     0.00169       0.37075
    48    C    4  py     Val( 2p)     0.61643      -0.24015
    49    C    4  py     Ryd( 3p)     0.00173       0.47778
    50    C    4  pz     Val( 2p)     0.61432      -0.23906
    51    C    4  pz     Ryd( 3p)     0.00026       0.39364
    52    C    4  dxy    Ryd( 3d)     0.00044       2.07054
    53    C    4  dxz    Ryd( 3d)     0.00046       1.93620
    54    C    4  dyz    Ryd( 3d)     0.00031       2.17695
    55    C    4  dx2y2  Ryd( 3d)     0.00092       2.11323
    56    C    4  dz2    Ryd( 3d)     0.00047       2.14163

    57    C    5  S      Cor( 1S)     0.99941     -10.29989
    58    C    5  S      Val( 2S)     0.45771      -0.35616
    59    C    5  S      Ryd( 3S)     0.00135       0.34884
    60    C    5  px     Val( 2p)     0.51128      -0.30322
    61    C    5  px     Ryd( 3p)     0.00251       0.81488
    62    C    5  py     Val( 2p)     0.54323      -0.29152
    63    C    5  py     Ryd( 3p)     0.00296       0.74384
    64    C    5  pz     Val( 2p)     0.52380      -0.33034
    65    C    5  pz     Ryd( 3p)     0.00034       0.42966
    66    C    5  dxy    Ryd( 3d)     0.00036       2.24932
    67    C    5  dxz    Ryd( 3d)     0.00019       1.66239
    68    C    5  dyz    Ryd( 3d)     0.00026       1.69296
    69    C    5  dx2y2  Ryd( 3d)     0.00037       2.19475
    70    C    5  dz2    Ryd( 3d)     0.00021       1.97575

    71    C    6  S      Cor( 1S)     0.99946     -10.29027
    72    C    6  S      Val( 2S)     0.48056      -0.36311
    73    C    6  S      Ryd( 3S)     0.00065       0.35096
    74    C    6  px     Val( 2p)     0.55998      -0.26723
    75    C    6  px     Ryd( 3p)     0.00230       0.64335
    76    C    6  py     Val( 2p)     0.57732      -0.26952
    77    C    6  py     Ryd( 3p)     0.00222       0.65633
    78    C    6  pz     Val( 2p)     0.43338      -0.31680
    79    C    6  pz     Ryd( 3p)     0.00023       0.35848
    80    C    6  dxy    Ryd( 3d)     0.00032       2.29737
    81    C    6  dxz    Ryd( 3d)     0.00029       1.70411
    82    C    6  dyz    Ryd( 3d)     0.00025       1.70847
    83    C    6  dx2y2  Ryd( 3d)     0.00036       2.24485
    84    C    6  dz2    Ryd( 3d)     0.00020       2.00408

    85    C    7  S      Cor( 1S)     0.99947     -10.28705
    86    C    7  S      Val( 2S)     0.48745      -0.37043
    87    C    7  S      Ryd( 3S)     0.00069       0.36492
    88    C    7  px     Val( 2p)     0.52758      -0.25452
    89    C    7  px     Ryd( 3p)     0.00197       0.50168
    90    C    7  py     Val( 2p)     0.57681      -0.27383
    91    C    7  py     Ryd( 3p)     0.00283       0.74711
    92    C    7  pz     Val( 2p)     0.48094      -0.31568
    93    C    7  pz     Ryd( 3p)     0.00020       0.36107
    94    C    7  dxy    Ryd( 3d)     0.00037       2.26575
    95    C    7  dxz    Ryd( 3d)     0.00021       1.71581
    96    C    7  dyz    Ryd( 3d)     0.00028       1.69999
    97    C    7  dx2y2  Ryd( 3d)     0.00033       2.24883
    98    C    7  dz2    Ryd( 3d)     0.00020       2.01239

    99    C    8  S      Cor( 1S)     0.99947     -10.33797
   100    C    8  S      Val( 2S)     0.47172      -0.38188
   101    C    8  S      Ryd( 3S)     0.00077       0.29933
   102    C    8  px     Val( 2p)     0.59151      -0.28896
   103    C    8  px     Ryd( 3p)     0.00294       0.72866
   104    C    8  py     Val( 2p)     0.44484      -0.22851
   105    C    8  py     Ryd( 3p)     0.00286       0.35951
   106    C    8  pz     Val( 2p)     0.45490      -0.33537
   107    C    8  pz     Ryd( 3p)     0.00054       0.32902
   108    C    8  dxy    Ryd( 3d)     0.00047       2.15371
   109    C    8  dxz    Ryd( 3d)     0.00033       1.65701
   110    C    8  dyz    Ryd( 3d)     0.00059       1.71362
   111    C    8  dx2y2  Ryd( 3d)     0.00070       2.28479
   112    C    8  dz2    Ryd( 3d)     0.00026       1.96596

   113    N    9  S      Cor( 1S)     0.99923     -14.45539
   114    N    9  S      Val( 2S)     0.60373      -0.69319
   115    N    9  S      Ryd( 3S)     0.00018       0.92064
   116    N    9  px     Val( 2p)     0.53774      -0.41534
   117    N    9  px     Ryd( 3p)     0.00143       0.87881
   118    N    9  py     Val( 2p)     0.47910      -0.41233
   119    N    9  py     Ryd( 3p)     0.00170       0.81768
   120    N    9  pz     Val( 2p)     0.62986      -0.42923
   121    N    9  pz     Ryd( 3p)     0.00017       0.64732
   122    N    9  dxy    Ryd( 3d)     0.00068       2.39427
   123    N    9  dxz    Ryd( 3d)     0.00048       2.08287
   124    N    9  dyz    Ryd( 3d)     0.00059       2.05516
   125    N    9  dx2y2  Ryd( 3d)     0.00068       2.68394
   126    N    9  dz2    Ryd( 3d)     0.00020       2.33999

   127    C   10  S      Cor( 1S)     0.99946     -10.33878
   128    C   10  S      Val( 2S)     0.46285      -0.37344
   129    C   10  S      Ryd( 3S)     0.00101       0.31092
   130    C   10  px     Val( 2p)     0.45022      -0.23664
   131    C   10  px     Ryd( 3p)     0.00405       0.46185
   132    C   10  py     Val( 2p)     0.58301      -0.28941
   133    C   10  py     Ryd( 3p)     0.00321       0.65578
   134    C   10  pz     Val( 2p)     0.44968      -0.33790
   135    C   10  pz     Ryd( 3p)     0.00057       0.32677
   136    C   10  dxy    Ryd( 3d)     0.00048       2.21016
   137    C   10  dxz    Ryd( 3d)     0.00066       1.70582
   138    C   10  dyz    Ryd( 3d)     0.00025       1.66941
   139    C   10  dx2y2  Ryd( 3d)     0.00067       2.25827
   140    C   10  dz2    Ryd( 3d)     0.00026       1.96726

   141    H   11  S      Val( 1S)     0.39007      -0.07954
   142    H   11  S      Ryd( 2S)     0.00074       0.21510
   143    H   11  px     Ryd( 2p)     0.00009       1.61753
   144    H   11  py     Ryd( 2p)     0.00017       1.78990
   145    H   11  pz     Ryd( 2p)     0.00029       2.01194

   146    H   12  S      Val( 1S)     0.39007      -0.07954
   147    H   12  S      Ryd( 2S)     0.00074       0.21510
   148    H   12  px     Ryd( 2p)     0.00009       1.61753
   149    H   12  py     Ryd( 2p)     0.00017       1.78990
   150    H   12  pz     Ryd( 2p)     0.00029       2.01194

   151    H   13  S      Val( 1S)     0.38348      -0.06644
   152    H   13  S      Ryd( 2S)     0.00026       0.19118
   153    H   13  px     Ryd( 2p)     0.00010       1.64975
   154    H   13  py     Ryd( 2p)     0.00034       2.12762
   155    H   13  pz     Ryd( 2p)     0.00008       1.59253

   156    H   14  S      Val( 1S)     0.34826      -0.08790
   157    H   14  S      Ryd( 2S)     0.00082       0.17160
   158    H   14  px     Ryd( 2p)     0.00021       1.95491
   159    H   14  py     Ryd( 2p)     0.00029       2.04024
   160    H   14  pz     Ryd( 2p)     0.00005       1.46785

   161    H   15  S      Val( 1S)     0.35761      -0.08716
   162    H   15  S      Ryd( 2S)     0.00062       0.15684
   163    H   15  px     Ryd( 2p)     0.00010       1.84972
   164    H   15  py     Ryd( 2p)     0.00038       2.11729
   165    H   15  pz     Ryd( 2p)     0.00005       1.46397

   166    H   16  S      Val( 1S)     0.35054      -0.10128
   167    H   16  S      Ryd( 2S)     0.00053       0.14735
   168    H   16  px     Ryd( 2p)     0.00044       2.17103
   169    H   16  py     Ryd( 2p)     0.00001       1.73822
   170    H   16  pz     Ryd( 2p)     0.00005       1.44598

   171    H   17  S      Val( 1S)     0.34939      -0.10366
   172    H   17  S      Ryd( 2S)     0.00137       0.16586
   173    H   17  px     Ryd( 2p)     0.00005       1.83120
   174    H   17  py     Ryd( 2p)     0.00040       2.11433
   175    H   17  pz     Ryd( 2p)     0.00005       1.45415


 Summary of Natural Population Analysis:                  
                                                          
                                       Natural Population 
                Natural  -----------------------------------------------
    Atom  No    Charge         Core      Valence    Rydberg      Total
 -----------------------------------------------------------------------
      O    1   -0.10470      0.99987     3.09985    0.00498     4.10470
      C    2    0.41352      0.99958     1.56155    0.02535     2.58648
      O    3   -0.24070      0.99983     3.23635    0.00452     4.24070
      C    4   -0.12506      0.99962     2.11835    0.00709     3.12506
      C    5   -0.04397      0.99941     2.03602    0.00855     3.04397
      C    6   -0.05750      0.99946     2.05123    0.00681     3.05750
      C    7   -0.07934      0.99947     2.07278    0.00709     3.07934
      C    8    0.02811      0.99947     1.96297    0.00945     2.97189
      N    9    0.24423      0.99923     2.25042    0.00612     3.25577
      C   10    0.04363      0.99946     1.94576    0.01115     2.95637
      H   11    0.10863      0.00000     0.39007    0.00130     0.39137
      H   12    0.10863      0.00000     0.39007    0.00130     0.39137
      H   13    0.11575      0.00000     0.38348    0.00077     0.38425
      H   14    0.15037      0.00000     0.34826    0.00137     0.34963
      H   15    0.14123      0.00000     0.35761    0.00115     0.35877
      H   16    0.14842      0.00000     0.35054    0.00104     0.35158
      H   17    0.14874      0.00000     0.34939    0.00187     0.35126
 =======================================================================
   * Total *    1.00000      9.99538    24.90472    0.09990    35.00000

                                 Natural Population      
 --------------------------------------------------------
   Core                       9.99538 ( 99.9538% of  10)
   Valence                   24.90472 ( 99.6189% of  25)
   Natural Minimal Basis     34.90010 ( 99.7146% of  35)
   Natural Rydberg Basis      0.09990 (  0.2854% of  35)
 --------------------------------------------------------

    Atom  No          Natural Electron Configuration
 ----------------------------------------------------------------------------
      O    1      [core]2S( 0.85)2p( 2.25)
      C    2      [core]2S( 0.36)2p( 1.20)3p( 0.02)3d( 0.01)
      O    3      [core]2S( 0.80)2p( 2.43)
      C    4      [core]2S( 0.55)2p( 1.57)
      C    5      [core]2S( 0.46)2p( 1.58)3p( 0.01)
      C    6      [core]2S( 0.48)2p( 1.57)
      C    7      [core]2S( 0.49)2p( 1.59)3p( 0.01)
      C    8      [core]2S( 0.47)2p( 1.49)3p( 0.01)
      N    9      [core]2S( 0.60)2p( 1.65)
      C   10      [core]2S( 0.46)2p( 1.48)3p( 0.01)
      H   11            1S( 0.39)
      H   12            1S( 0.39)
      H   13            1S( 0.38)
      H   14            1S( 0.35)
      H   15            1S( 0.36)
      H   16            1S( 0.35)
      H   17            1S( 0.35)


 NATURAL BOND ORBITAL ANALYSIS, beta spin orbitals:

                       Occupancies       Lewis Structure    Low   High
           Occ.    -------------------  -----------------   occ   occ
  Cycle   Thresh.   Lewis   Non-Lewis     CR  BD  3C  LP    (L)   (NL)   Dev
 =============================================================================
   1(1)    0.90    32.78688   2.21312     10  20   0   5     6      0    0.03
   2(2)    0.90    32.79903   2.20097     10  20   0   5     4      0    0.03
   3(3)    0.90    32.79903   2.20097     10  20   0   5     4      0    0.03
   4(1)    0.80    33.62968   1.37032     10  21   0   4     1      0    0.03
   5(2)    0.80    33.62968   1.37032     10  21   0   4     1      0    0.03
   6(1)    0.70    32.29585   2.70415     10  19   0   6     2      0    0.27
   7(2)    0.70    32.74316   2.25684     10  19   0   6     0      0    0.21
   8(3)    0.70    32.29585   2.70415     10  19   0   6     2      0    0.27
   9(4)    0.70    32.74316   2.25684     10  19   0   6     0      0    0.21
  10(1)    0.60    28.80391   6.19609     10   7   0  18     0      0    0.43
  11(2)    0.60    28.80391   6.19609     10   7   0  18     0      0    0.43

    The hybrids on atom  5 are linearly dependent.  An eigenvalue (  0.000021)
    of the hybrid overlap matrix is too small (<0.00010).

    PRJTHR will be raised from  0.200 to 0.250 and the NBO search repeated.


    The hybrids on atom  5 are linearly dependent.  An eigenvalue (  0.000021)
    of the hybrid overlap matrix is too small (<0.00010).

    PRJTHR will be raised from  0.250 to 0.300 and the NBO search repeated.


    The hybrids on atom  5 are linearly dependent.  An eigenvalue (  0.000021)
    of the hybrid overlap matrix is too small (<0.00010).

    PRJTHR will be raised from  0.300 to 0.350 and the NBO search repeated.


    The hybrids on atom  5 are linearly dependent.  An eigenvalue (  0.000021)
    of the hybrid overlap matrix is too small (<0.00010).

    PRJTHR will be raised from  0.350 to 0.400 and the NBO search repeated.

  12(1)    0.50    27.72086   7.27914     10   5   0  20     0      1    0.43
  13(2)    0.50    27.72086   7.27914     10   5   0  20     0      1    0.43
  14(1)    0.80    33.62968   1.37032     10  21   0   4     1      0    0.03
 -----------------------------------------------------------------------------

 Structure accepted: RESONANCE keyword permits strongly delocalized structure

 --------------------------------------------------------
   Core                      9.99537 ( 99.954% of  10)
   Valence Lewis            23.63431 ( 94.537% of  25)
  ==================       ============================
   Total Lewis              33.62968 ( 96.085% of  35)
  -----------------------------------------------------
   Valence non-Lewis         1.29937 (  3.712% of  35)
   Rydberg non-Lewis         0.07095 (  0.203% of  35)
  ==================       ============================
   Total non-Lewis           1.37032 (  3.915% of  35)
 --------------------------------------------------------


       (Occupancy)   Bond orbital/ Coefficients/ Hybrids
 ---------------------------------------------------------------------------------
     1. (0.99785) BD ( 1) O   1 - C   2  
                ( 66.09%)   0.8129* O   1 s( 42.68%)p 1.34( 57.22%)d 0.00(  0.10%)
                                            0.0000 -0.6530  0.0207 -0.2938  0.0083
                                            0.6967 -0.0199  0.0000 -0.0000  0.0200
                                            0.0000 -0.0000  0.0192  0.0137
                ( 33.91%)   0.5823* C   2 s( 32.82%)p 2.04( 66.93%)d 0.01(  0.24%)
                                           -0.0000 -0.5726  0.0194  0.3576  0.0296
                                           -0.7332 -0.0551 -0.0000 -0.0000  0.0331
                                            0.0000 -0.0000  0.0273  0.0245
     2. (0.99110) BD ( 2) O   1 - C   2  
                ( 69.46%)   0.8334* O   1 s(  0.00%)p 1.00( 99.84%)d 0.00(  0.16%)
                                           -0.0000  0.0000  0.0000 -0.0000  0.0000
                                           -0.0000  0.0000  0.9992 -0.0034 -0.0000
                                            0.0164 -0.0361 -0.0000 -0.0000
                ( 30.54%)   0.5526* C   2 s(  0.00%)p 1.00( 99.55%)d 0.00(  0.45%)
                                            0.0000 -0.0000 -0.0000 -0.0000  0.0000
                                           -0.0000  0.0000  0.9976 -0.0177 -0.0000
                                           -0.0246  0.0628  0.0000  0.0000
     3. (0.92500) BD ( 1) O   1 - N   9  
                ( 71.86%)   0.8477* O   1 s(  0.03%)p99.99( 99.88%)d 3.19(  0.09%)
                                            0.0001  0.0171  0.0017  0.9148  0.0198
                                            0.4017  0.0090  0.0000 -0.0000 -0.0204
                                           -0.0000 -0.0000  0.0229 -0.0009
                ( 28.14%)   0.5305* N   9 s( 14.15%)p 6.06( 85.76%)d 0.01(  0.09%)
                                            0.0002 -0.3758  0.0149 -0.5630 -0.0268
                                           -0.7335 -0.0445  0.0000 -0.0000  0.0259
                                           -0.0000 -0.0000 -0.0048 -0.0151
     4. (0.98023) BD ( 1) C   2 - O   3  
                ( 32.79%)   0.5726* C   2 s( 29.55%)p 2.38( 70.21%)d 0.01(  0.24%)
                                           -0.0006  0.5436  0.0024 -0.5047 -0.0086
                                           -0.6679 -0.0345 -0.0000  0.0000  0.0400
                                           -0.0000 -0.0000 -0.0127 -0.0260
                ( 67.21%)   0.8198* O   3 s( 28.72%)p 2.48( 71.21%)d 0.00(  0.07%)
                                            0.0001  0.5359  0.0063  0.4478  0.0089
                                            0.7152  0.0054 -0.0000 -0.0000  0.0151
                                           -0.0000 -0.0000 -0.0169 -0.0135
     5. (0.95888) BD ( 1) C   2 - C   5  
                ( 47.68%)   0.6905* C   2 s( 37.31%)p 1.68( 62.65%)d 0.00(  0.04%)
                                            0.0003  0.6107  0.0119  0.7847 -0.0393
                                           -0.0958  0.0046  0.0000 -0.0000 -0.0050
                                            0.0000  0.0000  0.0160 -0.0100
                ( 52.32%)   0.7233* C   5 s( 30.58%)p 2.27( 69.38%)d 0.00(  0.04%)
                                           -0.0001  0.5530  0.0006 -0.8186  0.0081
                                            0.1537 -0.0032 -0.0000 -0.0000 -0.0076
                                            0.0000 -0.0000  0.0137 -0.0110
     6. (0.99423) BD ( 1) O   3 - C   4  
                ( 71.54%)   0.8458* O   3 s( 32.31%)p 2.09( 67.63%)d 0.00(  0.06%)
                                           -0.0001 -0.5684 -0.0005  0.8176  0.0015
                                           -0.0865  0.0195 -0.0000 -0.0000  0.0159
                                            0.0000 -0.0000 -0.0125  0.0124
                ( 28.46%)   0.5335* C   4 s( 20.03%)p 3.98( 79.63%)d 0.02(  0.34%)
                                           -0.0000 -0.4468 -0.0260 -0.8869 -0.0422
                                            0.0814  0.0364  0.0000  0.0000  0.0086
                                            0.0000 -0.0000 -0.0498  0.0297
     7. (0.99647) BD ( 1) C   4 - H  11  
                ( 61.18%)   0.7822* C   4 s( 26.78%)p 2.73( 73.18%)d 0.00(  0.05%)
                                            0.0001  0.5173 -0.0113 -0.2197 -0.0192
                                            0.4282 -0.0082  0.7069 -0.0051 -0.0030
                                           -0.0050  0.0156 -0.0062  0.0121
                ( 38.82%)   0.6231* H  11 s( 99.91%)p 0.00(  0.09%)
                                            0.9995 -0.0025  0.0129 -0.0144 -0.0239
     8. (0.99647) BD ( 1) C   4 - H  12  
                ( 61.18%)   0.7822* C   4 s( 26.78%)p 2.73( 73.18%)d 0.00(  0.05%)
                                            0.0001  0.5173 -0.0113 -0.2197 -0.0192
                                            0.4282 -0.0082 -0.7069  0.0051 -0.0030
                                            0.0050 -0.0156 -0.0062  0.0121
                ( 38.82%)   0.6231* H  12 s( 99.91%)p 0.00(  0.09%)
                                            0.9995 -0.0025  0.0129 -0.0144  0.0239
     9. (0.99175) BD ( 1) C   4 - H  13  
                ( 61.53%)   0.7844* C   4 s( 26.47%)p 2.78( 73.48%)d 0.00(  0.05%)
                                           -0.0001  0.5144  0.0112 -0.3311  0.0059
                                           -0.7906  0.0113  0.0000 -0.0000  0.0100
                                            0.0000  0.0000 -0.0173 -0.0088
                ( 38.47%)   0.6203* H  13 s( 99.91%)p 0.00(  0.09%)
                                            0.9995 -0.0005  0.0154  0.0267  0.0000
    10. (0.98609) BD ( 1) C   5 - C   6  
                ( 51.31%)   0.7163* C   5 s( 36.43%)p 1.74( 63.53%)d 0.00(  0.04%)
                                           -0.0001  0.6036  0.0024  0.2668 -0.0190
                                           -0.7508 -0.0054  0.0000  0.0000 -0.0111
                                            0.0000  0.0000 -0.0106 -0.0122
                ( 48.69%)   0.6978* C   6 s( 34.46%)p 1.90( 65.48%)d 0.00(  0.05%)
                                            0.0001  0.5870  0.0059 -0.3382 -0.0217
                                            0.7348 -0.0103  0.0000  0.0000 -0.0115
                                            0.0000 -0.0000 -0.0144 -0.0130
    11. (0.95083) BD ( 1) C   5 - C  10  
                ( 50.16%)   0.7083* C   5 s( 32.92%)p 2.04( 67.04%)d 0.00(  0.04%)
                                            0.0001  0.5738  0.0047  0.5079 -0.0116
                                            0.6419  0.0155  0.0000  0.0000  0.0160
                                            0.0000  0.0000 -0.0009 -0.0123
                ( 49.84%)   0.7059* C  10 s( 42.85%)p 1.33( 57.12%)d 0.00(  0.03%)
                                           -0.0009  0.6546  0.0023 -0.4619 -0.0098
                                           -0.5976  0.0251  0.0000  0.0000  0.0110
                                           -0.0000 -0.0000 -0.0069 -0.0128
    12. (0.98280) BD ( 1) C   6 - C   7  
                ( 50.66%)   0.7118* C   6 s( 35.88%)p 1.79( 64.07%)d 0.00(  0.05%)
                                            0.0000  0.5989  0.0110  0.7913 -0.0004
                                           -0.1147 -0.0380  0.0000 -0.0000  0.0004
                                            0.0000  0.0000  0.0180 -0.0121
                ( 49.34%)   0.7024* C   7 s( 35.45%)p 1.82( 64.50%)d 0.00(  0.05%)
                                           -0.0002  0.5954  0.0066 -0.7996 -0.0106
                                            0.0632 -0.0393  0.0000  0.0000 -0.0073
                                           -0.0000 -0.0000  0.0169 -0.0124
    13. (0.97443) BD ( 1) C   6 - H  14  
                ( 64.65%)   0.8040* C   6 s( 29.57%)p 2.38( 70.41%)d 0.00(  0.02%)
                                            0.0003 -0.5436  0.0145  0.5080 -0.0112
                                            0.6677 -0.0024  0.0000 -0.0000 -0.0121
                                           -0.0000 -0.0000  0.0023  0.0091
                ( 35.35%)   0.5946* H  14 s( 99.89%)p 0.00(  0.11%)
                                           -0.9994  0.0036 -0.0207 -0.0265 -0.0000
    14. (0.95974) BD ( 1) C   7 - C   8  
                ( 48.89%)   0.6992* C   7 s( 33.41%)p 1.99( 66.54%)d 0.00(  0.05%)
                                            0.0004  0.5779  0.0129  0.4822  0.0386
                                            0.6567 -0.0120 -0.0000  0.0000  0.0154
                                           -0.0000 -0.0000 -0.0114 -0.0124
                ( 51.11%)   0.7149* C   8 s( 42.67%)p 1.34( 57.30%)d 0.00(  0.03%)
                                           -0.0009  0.6532  0.0007 -0.4582  0.0298
                                           -0.6016 -0.0140 -0.0000  0.0000  0.0140
                                            0.0000  0.0000  0.0018 -0.0120
    15. (0.80241) BD ( 2) C   7 - C   8  
                ( 51.95%)   0.7207* C   7 s(  0.00%)p 1.00( 99.93%)d 0.00(  0.07%)
                                            0.0000  0.0000  0.0000  0.0000  0.0000
                                            0.0000 -0.0000  0.9996 -0.0070  0.0000
                                           -0.0029  0.0257 -0.0000 -0.0000
                ( 48.05%)   0.6932* C   8 s(  0.00%)p 1.00( 99.93%)d 0.00(  0.07%)
                                           -0.0000  0.0000 -0.0000 -0.0000  0.0000
                                           -0.0000  0.0000  0.9996 -0.0125 -0.0000
                                           -0.0259 -0.0056  0.0000 -0.0000
    16. (0.98386) BD ( 1) C   7 - H  15  
                ( 64.00%)   0.8000* C   7 s( 31.06%)p 2.22( 68.92%)d 0.00(  0.02%)
                                            0.0005 -0.5571  0.0149 -0.3551  0.0049
                                            0.7503 -0.0098  0.0000  0.0000  0.0100
                                            0.0000  0.0000  0.0070  0.0092
                ( 36.00%)   0.6000* H  15 s( 99.89%)p 0.00(  0.11%)
                                           -0.9994  0.0021  0.0131 -0.0305 -0.0000
    17. (0.99124) BD ( 1) C   8 - N   9  
                ( 38.83%)   0.6231* C   8 s( 29.43%)p 2.39( 70.42%)d 0.01(  0.15%)
                                           -0.0001  0.5421 -0.0191 -0.2681  0.0313
                                            0.7931  0.0487 -0.0000  0.0000 -0.0197
                                            0.0000  0.0000 -0.0268 -0.0200
                ( 61.17%)   0.7821* N   9 s( 42.69%)p 1.34( 57.25%)d 0.00(  0.06%)
                                            0.0001  0.6534  0.0042  0.4008 -0.0263
                                           -0.6412 -0.0042 -0.0000  0.0000 -0.0119
                                           -0.0000  0.0000 -0.0191 -0.0104
    18. (0.96935) BD ( 1) C   8 - H  16  
                ( 64.29%)   0.8018* C   8 s( 27.79%)p 2.60( 72.19%)d 0.00(  0.02%)
                                            0.0002  0.5270  0.0128  0.8463 -0.0179
                                           -0.0731  0.0045  0.0000 -0.0000  0.0025
                                            0.0000  0.0000  0.0125 -0.0072
                ( 35.71%)   0.5975* H  16 s( 99.89%)p 0.00(  0.11%)
                                            0.9994 -0.0038 -0.0332  0.0022 -0.0000
    19. (0.99097) BD ( 1) N   9 - C  10  
                ( 60.84%)   0.7800* N   9 s( 43.15%)p 1.32( 56.79%)d 0.00(  0.06%)
                                            0.0001  0.6568  0.0049 -0.7208  0.0039
                                            0.2182 -0.0259  0.0000 -0.0000 -0.0004
                                           -0.0000  0.0000  0.0229 -0.0104
                ( 39.16%)   0.6258* C  10 s( 30.20%)p 2.31( 69.65%)d 0.00(  0.14%)
                                           -0.0001  0.5491 -0.0236  0.8317  0.0334
                                           -0.0401  0.0460  0.0000 -0.0000 -0.0029
                                            0.0000 -0.0000  0.0322 -0.0198
    20. (0.87891) BD ( 2) N   9 - C  10  
                ( 63.35%)   0.7959* N   9 s(  0.00%)p 1.00( 99.87%)d 0.00(  0.13%)
                                           -0.0000  0.0000 -0.0000  0.0000  0.0000
                                            0.0000  0.0000  0.9993  0.0003 -0.0000
                                           -0.0276 -0.0235 -0.0000  0.0000
                ( 36.65%)   0.6054* C  10 s(  0.00%)p 1.00( 99.83%)d 0.00(  0.17%)
                                            0.0000 -0.0000  0.0000  0.0000 -0.0000
                                            0.0000 -0.0000  0.9991  0.0043  0.0000
                                            0.0373 -0.0177  0.0000  0.0000
    21. (0.96422) BD ( 1) C  10 - H  17  
                ( 64.51%)   0.8032* C  10 s( 26.80%)p 2.73( 73.18%)d 0.00(  0.02%)
                                            0.0001  0.5175  0.0143 -0.3024  0.0199
                                            0.7998 -0.0145 -0.0000  0.0000 -0.0052
                                            0.0000  0.0000 -0.0110 -0.0072
                ( 35.49%)   0.5957* H  17 s( 99.89%)p 0.00(  0.11%)
                                            0.9994 -0.0031  0.0108 -0.0315 -0.0000
    22. (0.99986) CR ( 1) O   1           s(100.00%)p 0.00(  0.00%)
                                            1.0000 -0.0003 -0.0000  0.0001 -0.0000
                                           -0.0004  0.0000 -0.0000  0.0000 -0.0000
                                           -0.0000  0.0000 -0.0000 -0.0000
    23. (0.99958) CR ( 1) C   2           s(100.00%)p 0.00(  0.00%)
                                            1.0000  0.0001 -0.0000 -0.0005  0.0000
                                           -0.0004 -0.0000 -0.0000  0.0000  0.0000
                                            0.0000 -0.0000 -0.0000 -0.0000
    24. (0.99983) CR ( 1) O   3           s(100.00%)
                                            1.0000 -0.0002 -0.0000 -0.0000  0.0000
                                            0.0001  0.0000 -0.0000 -0.0000 -0.0000
                                            0.0000 -0.0000 -0.0000  0.0000
    25. (0.99962) CR ( 1) C   4           s(100.00%)p 0.00(  0.00%)
                                            1.0000 -0.0000  0.0000 -0.0000  0.0000
                                           -0.0002  0.0000  0.0000 -0.0000  0.0000
                                           -0.0000  0.0000 -0.0000 -0.0000
    26. (0.99941) CR ( 1) C   5           s(100.00%)p 0.00(  0.00%)
                                            1.0000  0.0001 -0.0000 -0.0001 -0.0000
                                           -0.0002 -0.0000 -0.0000 -0.0000 -0.0000
                                           -0.0000 -0.0000  0.0000 -0.0000
    27. (0.99946) CR ( 1) C   6           s(100.00%)p 0.00(  0.00%)
                                            1.0000  0.0001 -0.0000 -0.0001  0.0000
                                           -0.0002  0.0000 -0.0000  0.0000  0.0000
                                            0.0000  0.0000  0.0000 -0.0000
    28. (0.99947) CR ( 1) C   7           s(100.00%)p 0.00(  0.00%)
                                            1.0000  0.0002 -0.0000 -0.0002 -0.0000
                                           -0.0006  0.0000 -0.0000  0.0000 -0.0000
                                            0.0000 -0.0000  0.0000 -0.0000
    29. (0.99946) CR ( 1) C   8           s(100.00%)p 0.00(  0.00%)
                                            1.0000  0.0006 -0.0000 -0.0006  0.0000
                                           -0.0005 -0.0000  0.0000 -0.0000  0.0000
                                           -0.0000 -0.0000 -0.0000 -0.0000
    30. (0.99922) CR ( 1) N   9           s(100.00%)p 0.00(  0.00%)
                                            1.0000 -0.0001 -0.0000  0.0001  0.0000
                                            0.0002  0.0000  0.0000  0.0000 -0.0000
                                           -0.0000 -0.0000  0.0000  0.0000
    31. (0.99945) CR ( 1) C  10           s(100.00%)p 0.00(  0.00%)
                                            1.0000  0.0006 -0.0000 -0.0003 -0.0000
                                           -0.0007  0.0000  0.0000 -0.0000  0.0000
                                           -0.0000 -0.0000 -0.0000 -0.0000
    32. (0.98863) LP ( 1) O   1           s( 57.31%)p 0.74( 42.67%)d 0.00(  0.02%)
                                            0.0005  0.7570  0.0120 -0.2745  0.0008
                                            0.5928 -0.0003  0.0000 -0.0000  0.0080
                                            0.0000 -0.0000  0.0064  0.0078
    33. (0.97244) LP ( 1) O   3           s( 38.95%)p 1.57( 61.01%)d 0.00(  0.04%)
                                            0.0002  0.6241 -0.0018  0.3603 -0.0091
                                           -0.6930  0.0048  0.0000  0.0000  0.0126
                                           -0.0000  0.0000  0.0129  0.0070
    34. (0.88258) LP ( 2) O   3           s(  0.00%)p 1.00( 99.94%)d 0.00(  0.06%)
                                            0.0000 -0.0000 -0.0000  0.0000 -0.0000
                                            0.0000 -0.0000  0.9997 -0.0001  0.0000
                                           -0.0017  0.0254 -0.0000 -0.0000
    35. (0.52386) LP ( 1) C   5           s(  0.00%)p 1.00( 99.99%)d 0.00(  0.01%)
                                            0.0000 -0.0000  0.0000 -0.0000  0.0000
                                           -0.0000 -0.0000  0.9999  0.0012 -0.0000
                                            0.0106  0.0005 -0.0000  0.0000
    36. (0.43364) LP*( 1) C   6           s(  0.00%)p 1.00( 99.94%)d 0.00(  0.06%)
                                            0.0000 -0.0000 -0.0000 -0.0000  0.0000
                                           -0.0000  0.0000  0.9997  0.0037 -0.0000
                                            0.0153  0.0186  0.0000  0.0000
    37. (0.00093) RY*( 1) O   1           s(  2.82%)p33.94( 95.87%)d 0.46(  1.30%)
                                            0.0000  0.0019  0.1681  0.0175 -0.8897
                                            0.0038 -0.4085  0.0000 -0.0000 -0.0873
                                           -0.0000 -0.0000  0.0732 -0.0072
    38. (0.00039) RY*( 2) O   1           s(  0.00%)p 1.00( 97.62%)d 0.02(  2.38%)
                                           -0.0000  0.0000  0.0000  0.0000  0.0000
                                           -0.0000 -0.0000  0.0094  0.9880 -0.0000
                                           -0.0326  0.1507  0.0000  0.0000
    39. (0.00007) RY*( 3) O   1           s( 85.18%)p 0.07(  5.93%)d 0.10(  8.89%)
    40. (0.00005) RY*( 4) O   1           s(  0.83%)p99.99( 87.71%)d13.80( 11.46%)
    41. (0.00001) RY*( 5) O   1           s(  9.65%)p 0.18(  1.72%)d 9.19( 88.63%)
    42. (0.00001) RY*( 6) O   1           s(  0.00%)p 1.00(  0.13%)d99.99( 99.87%)
    43. (0.00000) RY*( 7) O   1           s(  0.00%)p 1.00(  2.40%)d40.61( 97.60%)
    44. (0.00001) RY*( 8) O   1           s(  1.28%)p 7.00(  8.96%)d70.15( 89.76%)
    45. (0.00000) RY*( 9) O   1           s(  0.21%)p 0.24(  0.05%)d99.99( 99.74%)
    46. (0.01163) RY*( 1) C   2           s(  3.56%)p26.77( 95.41%)d 0.29(  1.02%)
                                           -0.0000  0.0205  0.1877  0.0025  0.1123
                                            0.0704 -0.9678  0.0000 -0.0000  0.0943
                                            0.0000 -0.0000 -0.0364  0.0015
    47. (0.00336) RY*( 2) C   2           s(  0.20%)p99.99( 58.04%)d99.99( 41.76%)
                                           -0.0000  0.0417 -0.0171 -0.0068  0.7614
                                           -0.0106  0.0228 -0.0000 -0.0000 -0.4719
                                           -0.0000  0.0000  0.4386  0.0502
    48. (0.00281) RY*( 3) C   2           s(  0.00%)p 1.00(  1.80%)d54.61( 98.20%)
                                           -0.0000 -0.0000  0.0000 -0.0000 -0.0000
                                            0.0000 -0.0000 -0.0648 -0.1174  0.0000
                                           -0.0108  0.9909 -0.0000 -0.0000
    49. (0.00233) RY*( 4) C   2           s( 36.66%)p 0.66( 24.07%)d 1.07( 39.27%)
                                           -0.0000  0.0096  0.6054  0.0174  0.4451
                                            0.0016  0.2055  0.0000 -0.0000  0.1350
                                            0.0000  0.0000 -0.6108 -0.0373
    50. (0.00093) RY*( 5) C   2           s(  0.00%)p 1.00( 59.50%)d 0.68( 40.50%)
                                            0.0000  0.0000 -0.0000  0.0000  0.0000
                                            0.0000 -0.0000  0.0229  0.7710  0.0000
                                            0.6285  0.0997  0.0000  0.0000
    51. (0.00055) RY*( 6) C   2           s(  4.11%)p 1.14(  4.70%)d22.16( 91.18%)
                                           -0.0000  0.0143  0.2023 -0.0066  0.1752
                                            0.0451  0.1194 -0.0000 -0.0000  0.7863
                                           -0.0000 -0.0000  0.5416  0.0132
    52. (0.00042) RY*( 7) C   2           s( 55.52%)p 0.32( 17.97%)d 0.48( 26.51%)
                                            0.0000 -0.0108  0.7450 -0.0339 -0.4199
                                           -0.0088  0.0465  0.0000  0.0000 -0.3564
                                           -0.0000  0.0000  0.3634  0.0778
    53. (0.00016) RY*( 8) C   2           s(  0.00%)p 1.00( 39.15%)d 1.55( 60.85%)
                                            0.0000 -0.0000  0.0000 -0.0000 -0.0000
                                           -0.0000  0.0000  0.0121 -0.6256 -0.0000
                                            0.7773 -0.0649  0.0000 -0.0000
    54. (0.00002) RY*( 9) C   2           s(  0.26%)p 0.07(  0.02%)d99.99( 99.73%)
    55. (0.00103) RY*( 1) O   3           s( 45.91%)p 1.03( 47.33%)d 0.15(  6.76%)
                                           -0.0000 -0.0066  0.6775  0.0058  0.4581
                                           -0.0085 -0.5132  0.0000  0.0000  0.2001
                                           -0.0000  0.0000  0.1511 -0.0689
    56. (0.00068) RY*( 2) O   3           s(  0.00%)p 1.00( 90.74%)d 0.10(  9.26%)
                                           -0.0000  0.0000 -0.0000  0.0000  0.0000
                                            0.0000  0.0000 -0.0031  0.9526 -0.0000
                                           -0.2858  0.1046 -0.0000  0.0000
    57. (0.00032) RY*( 3) O   3           s( 30.31%)p 1.79( 54.19%)d 0.51( 15.50%)
                                           -0.0000  0.0070  0.5505 -0.0108  0.2011
                                           -0.0073  0.7080  0.0000 -0.0000 -0.3287
                                            0.0000  0.0000 -0.1976  0.0890
    58. (0.00014) RY*( 4) O   3           s( 14.35%)p 2.90( 41.67%)d 3.07( 43.98%)
                                            0.0000 -0.0051  0.3787 -0.0195 -0.6336
                                            0.0000  0.1223  0.0000  0.0000  0.6230
                                           -0.0000 -0.0000 -0.2173 -0.0673
    59. (0.00008) RY*( 5) O   3           s(  0.00%)p 1.00(  5.52%)d17.11( 94.48%)
    60. (0.00005) RY*( 6) O   3           s(  9.22%)p 4.25( 39.19%)d 5.60( 51.59%)
    61. (0.00001) RY*( 7) O   3           s(  0.21%)p79.80( 17.06%)d99.99( 82.73%)
    62. (0.00000) RY*( 8) O   3           s(  0.00%)p 1.00(  3.80%)d25.29( 96.20%)
    63. (0.00001) RY*( 9) O   3           s(  0.02%)p32.67(  0.71%)d99.99( 99.27%)
    64. (0.00178) RY*( 1) C   4           s( 21.18%)p 3.17( 67.25%)d 0.55( 11.56%)
                                           -0.0000  0.0075  0.4602 -0.0182  0.5603
                                            0.0346  0.5976 -0.0000 -0.0000  0.3305
                                           -0.0000 -0.0000  0.0741 -0.0301
    65. (0.00079) RY*( 2) C   4           s(  3.65%)p25.68( 93.64%)d 0.74(  2.71%)
                                           -0.0000 -0.0177  0.1901 -0.0613  0.5793
                                            0.0100 -0.7726  0.0000  0.0000  0.1185
                                            0.0000 -0.0000  0.1000 -0.0553
    66. (0.00066) RY*( 3) C   4           s(  0.00%)p 1.00( 32.92%)d 2.04( 67.08%)
                                           -0.0000  0.0000 -0.0000  0.0000  0.0000
                                           -0.0000  0.0000  0.0125  0.5736  0.0000
                                            0.8100 -0.1214  0.0000 -0.0000
    67. (0.00019) RY*( 4) C   4           s(  0.02%)p99.99( 15.92%)d99.99( 84.07%)
                                            0.0000  0.0003  0.0128  0.0263 -0.3682
                                           -0.0014 -0.1513 -0.0000 -0.0000  0.9090
                                            0.0000 -0.0000 -0.1203  0.0021
    68. (0.00007) RY*( 5) C   4           s( 58.84%)p 0.19( 11.23%)d 0.51( 29.94%)
    69. (0.00004) RY*( 6) C   4           s(  0.00%)p 1.00( 62.71%)d 0.59( 37.29%)
    70. (0.00000) RY*( 7) C   4           s(  0.00%)p 1.00(  4.42%)d21.60( 95.58%)
    71. (0.00000) RY*( 8) C   4           s( 14.10%)p 0.86( 12.13%)d 5.23( 73.77%)
    72. (0.00000) RY*( 9) C   4           s(  2.16%)p 0.14(  0.31%)d45.15( 97.53%)
    73. (0.00289) RY*( 1) C   5           s(  0.00%)p 1.00( 99.38%)d 0.01(  0.62%)
                                            0.0000  0.0002  0.0070 -0.0025  0.2936
                                           -0.0140  0.9526  0.0000  0.0000 -0.0780
                                            0.0000 -0.0000  0.0092  0.0014
    74. (0.00245) RY*( 2) C   5           s(  3.63%)p25.23( 91.49%)d 1.35(  4.88%)
                                            0.0000  0.0123  0.1900  0.0221  0.9108
                                           -0.0041 -0.2914  0.0000 -0.0000 -0.0896
                                            0.0000 -0.0000  0.2018 -0.0061
    75. (0.00133) RY*( 3) C   5           s( 95.12%)p 0.03(  3.28%)d 0.02(  1.59%)
                                           -0.0000 -0.0078  0.9753 -0.0066 -0.1760
                                            0.0017  0.0422 -0.0000  0.0000 -0.0724
                                           -0.0000  0.0000 -0.0951 -0.0409
    76. (0.00038) RY*( 4) C   5           s(  0.00%)p 1.00( 86.49%)d 0.16( 13.51%)
                                            0.0000  0.0000 -0.0000 -0.0000 -0.0000
                                            0.0000 -0.0000  0.0028  0.9300 -0.0000
                                           -0.3675 -0.0104  0.0000 -0.0000
    77. (0.00026) RY*( 5) C   5           s(  0.00%)p 1.00(  0.01%)d99.99( 99.99%)
                                            0.0000 -0.0000 -0.0000 -0.0000  0.0000
                                           -0.0000  0.0000  0.0001 -0.0113 -0.0000
                                           -0.0569  0.9983 -0.0000  0.0000
    78. (0.00015) RY*( 6) C   5           s(  0.07%)p61.35(  4.55%)d99.99( 95.37%)
                                            0.0000  0.0050  0.0268 -0.0141  0.2128
                                           -0.0078 -0.0014 -0.0000  0.0000  0.7098
                                           -0.0000 -0.0000 -0.6703  0.0247
    79. (0.00010) RY*( 7) C   5           s(  0.00%)p 1.00( 13.51%)d 6.40( 86.49%)
    80. (0.00009) RY*( 8) C   5           s(  1.06%)p 1.27(  1.34%)d92.34( 97.60%)
    81. (0.00002) RY*( 9) C   5           s(  0.18%)p 0.02(  0.00%)d99.99( 99.82%)
    82. (0.00232) RY*( 1) C   6           s(  0.12%)p99.99( 95.05%)d40.46(  4.83%)
                                           -0.0000  0.0184  0.0292  0.0132  0.8537
                                            0.0246  0.4700  0.0000  0.0000  0.2103
                                           -0.0000  0.0000 -0.0610 -0.0182
    83. (0.00142) RY*( 2) C   6           s(  7.24%)p12.48( 90.41%)d 0.32(  2.35%)
                                           -0.0000  0.0177  0.2686  0.0183 -0.4854
                                           -0.0080  0.8174  0.0000 -0.0000  0.1244
                                           -0.0000  0.0000  0.0801 -0.0401
    84. (0.00037) RY*( 3) C   6           s( 88.94%)p 0.07(  5.81%)d 0.06(  5.26%)
                                            0.0000 -0.0090  0.9430 -0.0182  0.1213
                                           -0.0144 -0.2069  0.0000 -0.0000 -0.1880
                                            0.0000 -0.0000 -0.0734 -0.1089
    85. (0.00034) RY*( 4) C   6           s(  0.00%)p 1.00( 38.55%)d 1.59( 61.45%)
                                           -0.0000  0.0000 -0.0000  0.0000 -0.0000
                                            0.0000  0.0000  0.0028 -0.6209  0.0000
                                            0.5912 -0.5147  0.0000  0.0000
    86. (0.00017) RY*( 5) C   6           s(  0.00%)p 1.00( 57.35%)d 0.74( 42.65%)
                                           -0.0000  0.0000 -0.0000  0.0000 -0.0000
                                            0.0000  0.0000 -0.0086  0.7572 -0.0000
                                            0.6221 -0.1988 -0.0000  0.0000
    87. (0.00006) RY*( 6) C   6           s(  0.88%)p 2.39(  2.11%)d99.99( 97.01%)
    88. (0.00004) RY*( 7) C   6           s(  2.06%)p 3.00(  6.19%)d44.48( 91.75%)
    89. (0.00000) RY*( 8) C   6           s(  0.00%)p 1.00(  4.16%)d23.01( 95.84%)
    90. (0.00000) RY*( 9) C   6           s(  0.84%)p 0.56(  0.47%)d99.99( 98.69%)
    91. (0.00235) RY*( 1) C   7           s(  0.07%)p99.99( 92.63%)d99.99(  7.30%)
                                            0.0000  0.0258  0.0019 -0.0209 -0.2673
                                            0.0278  0.9239  0.0000 -0.0000 -0.2305
                                            0.0000  0.0000 -0.1392 -0.0237
    92. (0.00120) RY*( 2) C   7           s(  1.42%)p68.91( 97.95%)d 0.44(  0.63%)
                                            0.0000 -0.0067  0.1190 -0.0299  0.9499
                                           -0.0239  0.2753 -0.0000 -0.0000 -0.0348
                                            0.0000  0.0000  0.0657 -0.0277
    93. (0.00048) RY*( 3) C   7           s( 94.20%)p 0.02(  1.75%)d 0.04(  4.05%)
                                            0.0000 -0.0027  0.9706  0.0085 -0.1304
                                           -0.0180  0.0092 -0.0000 -0.0000  0.1337
                                            0.0000  0.0000  0.1145 -0.0973
    94. (0.00023) RY*( 4) C   7           s(  0.00%)p 1.00( 29.59%)d 2.38( 70.41%)
                                            0.0000  0.0000 -0.0000 -0.0000  0.0000
                                            0.0000 -0.0000 -0.0057 -0.5439 -0.0000
                                            0.8228  0.1645 -0.0000  0.0000
    95. (0.00016) RY*( 5) C   7           s(  0.00%)p 1.00( 62.32%)d 0.60( 37.68%)
                                            0.0000  0.0000 -0.0000  0.0000  0.0000
                                            0.0000 -0.0000 -0.0043  0.7894 -0.0000
                                            0.4353  0.4328  0.0000  0.0000
    96. (0.00005) RY*( 6) C   7           s(  2.24%)p 2.36(  5.28%)d41.29( 92.48%)
    97. (0.00005) RY*( 7) C   7           s(  1.81%)p 0.96(  1.74%)d53.25( 96.45%)
    98. (0.00000) RY*( 8) C   7           s(  0.00%)p 1.00(  8.15%)d11.27( 91.85%)
    99. (0.00000) RY*( 9) C   7           s(  0.33%)p 2.11(  0.70%)d99.99( 98.96%)
   100. (0.00250) RY*( 1) C   8           s(  5.60%)p14.85( 83.21%)d 2.00( 11.19%)
                                           -0.0000 -0.0246  0.2354  0.0355  0.9108
                                           -0.0080 -0.0352  0.0000  0.0000  0.0563
                                           -0.0000  0.0000 -0.3275  0.0386
   101. (0.00191) RY*( 2) C   8           s(  1.32%)p73.67( 97.48%)d 0.90(  1.20%)
                                           -0.0000  0.0226  0.1128 -0.0073 -0.0990
                                            0.0490 -0.9811  0.0000  0.0000  0.0716
                                           -0.0000  0.0000 -0.0766  0.0308
   102. (0.00080) RY*( 3) C   8           s(  0.00%)p 1.00( 32.72%)d 2.06( 67.28%)
                                           -0.0000 -0.0000 -0.0000  0.0000 -0.0000
                                           -0.0000  0.0000  0.0086  0.5720  0.0000
                                           -0.1196  0.8115 -0.0000 -0.0000
   103. (0.00044) RY*( 4) C   8           s( 80.55%)p 0.03(  2.52%)d 0.21( 16.93%)
                                            0.0000  0.0090  0.8975 -0.0248 -0.1141
                                            0.0243  0.1046 -0.0000  0.0000  0.1688
                                           -0.0000 -0.0000  0.3557  0.1194
   104. (0.00036) RY*( 5) C   8           s(  0.00%)p 1.00( 59.69%)d 0.68( 40.31%)
                                           -0.0000 -0.0000 -0.0000  0.0000 -0.0000
                                           -0.0000  0.0000 -0.0002  0.7726  0.0000
                                           -0.2537 -0.5820 -0.0000 -0.0000
   105. (0.00023) RY*( 6) C   8           s(  0.00%)p 1.00(  6.24%)d15.02( 93.76%)
                                            0.0000  0.0004  0.0018  0.0002  0.2191
                                           -0.0048 -0.1199 -0.0000  0.0000 -0.8371
                                           -0.0000 -0.0000  0.4848  0.0415
   106. (0.00004) RY*( 7) C   8           s( 12.11%)p 0.82(  9.95%)d 6.44( 77.94%)
   107. (0.00000) RY*( 8) C   8           s(  0.00%)p 1.00(  7.65%)d12.07( 92.35%)
   108. (0.00000) RY*( 9) C   8           s(  0.53%)p 1.31(  0.69%)d99.99( 98.78%)
   109. (0.00236) RY*( 1) N   9           s(  4.57%)p19.58( 89.57%)d 1.28(  5.86%)
                                            0.0000 -0.0094  0.2137  0.0346 -0.4978
                                            0.0414 -0.8031 -0.0000 -0.0000 -0.2277
                                            0.0000 -0.0000  0.0784 -0.0238
   110. (0.00090) RY*( 2) N   9           s(  0.00%)p 1.00( 98.78%)d 0.01(  1.22%)
                                            0.0000  0.0027  0.0008  0.0184  0.8400
                                           -0.0135 -0.5307 -0.0000  0.0000 -0.0027
                                           -0.0000  0.0000 -0.1102  0.0071
   111. (0.00033) RY*( 3) N   9           s(  0.00%)p 1.00(  0.15%)d99.99( 99.85%)
                                           -0.0000  0.0000  0.0000 -0.0000  0.0000
                                            0.0000  0.0000  0.0082  0.0382  0.0000
                                            0.8029 -0.5949 -0.0000 -0.0000
   112. (0.00019) RY*( 4) N   9           s(  0.00%)p 1.00( 92.00%)d 0.09(  8.00%)
                                           -0.0000 -0.0000  0.0000 -0.0000 -0.0000
                                            0.0000  0.0000  0.0093  0.9591 -0.0000
                                            0.1375  0.2473 -0.0000  0.0000
   113. (0.00009) RY*( 5) N   9           s(  0.00%)p 1.00(  1.23%)d80.13( 98.77%)
   114. (0.00007) RY*( 6) N   9           s( 75.17%)p 0.10(  7.53%)d 0.23( 17.29%)
   115. (0.00002) RY*( 7) N   9           s( 19.20%)p 0.07(  1.33%)d 4.14( 79.47%)
   116. (0.00000) RY*( 8) N   9           s(  0.00%)p 1.00(  7.98%)d11.53( 92.02%)
   117. (0.00000) RY*( 9) N   9           s(  1.06%)p 1.66(  1.76%)d91.31( 97.17%)
   118. (0.00385) RY*( 1) C  10           s(  0.38%)p99.99( 90.10%)d25.32(  9.52%)
                                           -0.0000  0.0047  0.0611  0.0082 -0.8677
                                            0.0317  0.3834 -0.0000 -0.0000  0.2514
                                           -0.0000 -0.0000  0.1783  0.0159
   119. (0.00220) RY*( 2) C  10           s(  4.65%)p20.19( 93.81%)d 0.33(  1.54%)
                                           -0.0000 -0.0389  0.2120 -0.0359  0.4377
                                            0.0146  0.8631  0.0000  0.0000  0.0712
                                            0.0000 -0.0000  0.0989  0.0233
   120. (0.00090) RY*( 3) C  10           s(  0.00%)p 1.00( 28.66%)d 2.49( 71.34%)
                                           -0.0000  0.0000  0.0000 -0.0000 -0.0000
                                           -0.0000  0.0000 -0.0323  0.5344 -0.0000
                                            0.8407  0.0807 -0.0000  0.0000
   121. (0.00060) RY*( 4) C  10           s( 88.83%)p 0.05(  4.53%)d 0.07(  6.64%)
                                            0.0000  0.0149  0.9424  0.0390 -0.0253
                                           -0.0159 -0.2072  0.0000  0.0000  0.1337
                                           -0.0000 -0.0000 -0.1971  0.0982
   122. (0.00051) RY*( 5) C  10           s(  0.00%)p 1.00( 66.29%)d 0.51( 33.71%)
                                           -0.0000 -0.0000 -0.0000 -0.0000 -0.0000
                                            0.0000  0.0000  0.0090  0.8142 -0.0000
                                           -0.4868 -0.3164  0.0000 -0.0000
   123. (0.00017) RY*( 6) C  10           s(  3.29%)p 1.30(  4.29%)d28.09( 92.42%)
                                            0.0000  0.0040  0.1813 -0.0047 -0.1794
                                           -0.0046  0.1033  0.0000 -0.0000 -0.9444
                                           -0.0000  0.0000  0.1699  0.0587
   124. (0.00003) RY*( 7) C  10           s(  2.16%)p 3.22(  6.96%)d42.00( 90.88%)
   125. (0.00000) RY*( 8) C  10           s(  0.00%)p 1.00(  5.21%)d18.18( 94.79%)
   126. (0.00000) RY*( 9) C  10           s(  0.84%)p 0.41(  0.35%)d99.99( 98.81%)
   127. (0.00076) RY*( 1) H  11           s( 98.62%)p 0.01(  1.38%)
                                            0.0051  0.9931 -0.0433  0.1070  0.0216
   128. (0.00009) RY*( 2) H  11           s(  0.55%)p99.99( 99.45%)
   129. (0.00007) RY*( 3) H  11           s(  0.15%)p99.99( 99.85%)
   130. (0.00001) RY*( 4) H  11           s(  0.77%)p99.99( 99.23%)
   131. (0.00076) RY*( 1) H  12           s( 98.62%)p 0.01(  1.38%)
                                            0.0051  0.9931 -0.0433  0.1070 -0.0216
   132. (0.00009) RY*( 2) H  12           s(  0.55%)p99.99( 99.45%)
   133. (0.00007) RY*( 3) H  12           s(  0.15%)p99.99( 99.85%)
   134. (0.00001) RY*( 4) H  12           s(  0.77%)p99.99( 99.23%)
   135. (0.00027) RY*( 1) H  13           s( 93.05%)p 0.07(  6.95%)
                                            0.0070  0.9646  0.0306 -0.2618  0.0000
   136. (0.00008) RY*( 2) H  13           s(  0.00%)p 1.00(100.00%)
   137. (0.00004) RY*( 3) H  13           s(  6.38%)p14.68( 93.62%)
   138. (0.00001) RY*( 4) H  13           s(  0.66%)p99.99( 99.34%)
   139. (0.00083) RY*( 1) H  14           s( 98.98%)p 0.01(  1.02%)
                                            0.0059  0.9949 -0.1004 -0.0088  0.0000
   140. (0.00005) RY*( 2) H  14           s(  0.94%)p99.99( 99.06%)
   141. (0.00005) RY*( 3) H  14           s(  0.00%)p 1.00(100.00%)
   142. (0.00003) RY*( 4) H  14           s(  0.19%)p99.99( 99.81%)
   143. (0.00062) RY*( 1) H  15           s( 99.62%)p 0.00(  0.38%)
                                            0.0039  0.9981  0.0452 -0.0420  0.0000
   144. (0.00005) RY*( 2) H  15           s(  0.00%)p 1.00(100.00%)
   145. (0.00004) RY*( 3) H  15           s(  0.27%)p99.99( 99.73%)
   146. (0.00003) RY*( 4) H  15           s(  0.22%)p99.99( 99.78%)
   147. (0.00053) RY*( 1) H  16           s( 99.85%)p 0.00(  0.15%)
                                            0.0037  0.9992  0.0012  0.0388  0.0000
   148. (0.00005) RY*( 2) H  16           s(  0.00%)p 1.00(100.00%)
   149. (0.00004) RY*( 3) H  16           s(  0.11%)p99.99( 99.89%)
   150. (0.00001) RY*( 4) H  16           s(  0.15%)p99.99( 99.85%)
   151. (0.00138) RY*( 1) H  17           s( 99.89%)p 0.00(  0.11%)
                                            0.0031  0.9995 -0.0303 -0.0130  0.0000
   152. (0.00005) RY*( 2) H  17           s(  0.00%)p 1.00(100.00%)
   153. (0.00004) RY*( 3) H  17           s(  0.12%)p99.99( 99.88%)
   154. (0.00001) RY*( 4) H  17           s(  0.10%)p99.99( 99.90%)
   155. (0.00947) BD*( 1) O   1 - C   2  
                ( 33.91%)   0.5823* O   1 s( 42.68%)p 1.34( 57.22%)d 0.00(  0.10%)
                                           -0.0000  0.6530 -0.0207  0.2938 -0.0083
                                           -0.6967  0.0199 -0.0000  0.0000 -0.0200
                                           -0.0000  0.0000 -0.0192 -0.0137
                ( 66.09%)  -0.8129* C   2 s( 32.82%)p 2.04( 66.93%)d 0.01(  0.24%)
                                            0.0000  0.5726 -0.0194 -0.3576 -0.0296
                                            0.7332  0.0551  0.0000  0.0000 -0.0331
                                           -0.0000  0.0000 -0.0273 -0.0245
   156. (0.13718) BD*( 2) O   1 - C   2  
                ( 30.54%)   0.5526* O   1 s(  0.00%)p 1.00( 99.84%)d 0.00(  0.16%)
                                            0.0000 -0.0000 -0.0000  0.0000 -0.0000
                                            0.0000 -0.0000 -0.9992  0.0034  0.0000
                                           -0.0164  0.0361  0.0000  0.0000
                ( 69.46%)  -0.8334* C   2 s(  0.00%)p 1.00( 99.55%)d 0.00(  0.45%)
                                           -0.0000  0.0000  0.0000  0.0000 -0.0000
                                            0.0000 -0.0000 -0.9976  0.0177  0.0000
                                            0.0246 -0.0628 -0.0000 -0.0000
   157. (0.20290) BD*( 1) O   1 - N   9  
                ( 28.14%)   0.5305* O   1 s(  0.03%)p99.99( 99.88%)d 3.19(  0.09%)
                                           -0.0001 -0.0171 -0.0017 -0.9148 -0.0198
                                           -0.4017 -0.0090 -0.0000  0.0000  0.0204
                                            0.0000  0.0000 -0.0229  0.0009
                ( 71.86%)  -0.8477* N   9 s( 14.15%)p 6.06( 85.76%)d 0.01(  0.09%)
                                           -0.0002  0.3758 -0.0149  0.5630  0.0268
                                            0.7335  0.0445 -0.0000  0.0000 -0.0259
                                            0.0000  0.0000  0.0048  0.0151
   158. (0.03676) BD*( 1) C   2 - O   3  
                ( 67.21%)   0.8198* C   2 s( 29.55%)p 2.38( 70.21%)d 0.01(  0.24%)
                                           -0.0006  0.5436  0.0024 -0.5047 -0.0086
                                           -0.6679 -0.0345 -0.0000  0.0000  0.0400
                                           -0.0000 -0.0000 -0.0127 -0.0260
                ( 32.79%)  -0.5726* O   3 s( 28.72%)p 2.48( 71.21%)d 0.00(  0.07%)
                                            0.0001  0.5359  0.0063  0.4478  0.0089
                                            0.7152  0.0054 -0.0000 -0.0000  0.0151
                                           -0.0000 -0.0000 -0.0169 -0.0135
   159. (0.03592) BD*( 1) C   2 - C   5  
                ( 52.32%)   0.7233* C   2 s( 37.31%)p 1.68( 62.65%)d 0.00(  0.04%)
                                            0.0003  0.6107  0.0119  0.7847 -0.0393
                                           -0.0958  0.0046  0.0000 -0.0000 -0.0050
                                            0.0000  0.0000  0.0160 -0.0100
                ( 47.68%)  -0.6905* C   5 s( 30.58%)p 2.27( 69.38%)d 0.00(  0.04%)
                                           -0.0001  0.5530  0.0006 -0.8186  0.0081
                                            0.1537 -0.0032 -0.0000 -0.0000 -0.0076
                                            0.0000 -0.0000  0.0137 -0.0110
   160. (0.00500) BD*( 1) O   3 - C   4  
                ( 28.46%)   0.5335* O   3 s( 32.31%)p 2.09( 67.63%)d 0.00(  0.06%)
                                            0.0001  0.5684  0.0005 -0.8176 -0.0015
                                            0.0865 -0.0195  0.0000  0.0000 -0.0159
                                           -0.0000  0.0000  0.0125 -0.0124
                ( 71.54%)  -0.8458* C   4 s( 20.03%)p 3.98( 79.63%)d 0.02(  0.34%)
                                            0.0000  0.4468  0.0260  0.8869  0.0422
                                           -0.0814 -0.0364 -0.0000 -0.0000 -0.0086
                                           -0.0000  0.0000  0.0498 -0.0297
   161. (0.00585) BD*( 1) C   4 - H  11  
                ( 38.82%)   0.6231* C   4 s( 26.78%)p 2.73( 73.18%)d 0.00(  0.05%)
                                           -0.0001 -0.5173  0.0113  0.2197  0.0192
                                           -0.4282  0.0082 -0.7069  0.0051  0.0030
                                            0.0050 -0.0156  0.0062 -0.0121
                ( 61.18%)  -0.7822* H  11 s( 99.91%)p 0.00(  0.09%)
                                           -0.9995  0.0025 -0.0129  0.0144  0.0239
   162. (0.00585) BD*( 1) C   4 - H  12  
                ( 38.82%)   0.6231* C   4 s( 26.78%)p 2.73( 73.18%)d 0.00(  0.05%)
                                           -0.0001 -0.5173  0.0113  0.2197  0.0192
                                           -0.4282  0.0082  0.7069 -0.0051  0.0030
                                           -0.0050  0.0156  0.0062 -0.0121
                ( 61.18%)  -0.7822* H  12 s( 99.91%)p 0.00(  0.09%)
                                           -0.9995  0.0025 -0.0129  0.0144 -0.0239
   163. (0.00370) BD*( 1) C   4 - H  13  
                ( 38.47%)   0.6203* C   4 s( 26.47%)p 2.78( 73.48%)d 0.00(  0.05%)
                                            0.0001 -0.5144 -0.0112  0.3311 -0.0059
                                            0.7906 -0.0113 -0.0000  0.0000 -0.0100
                                           -0.0000 -0.0000  0.0173  0.0088
                ( 61.53%)  -0.7844* H  13 s( 99.91%)p 0.00(  0.09%)
                                           -0.9995  0.0005 -0.0154 -0.0267 -0.0000
   164. (0.01116) BD*( 1) C   5 - C   6  
                ( 48.69%)   0.6978* C   5 s( 36.43%)p 1.74( 63.53%)d 0.00(  0.04%)
                                            0.0001 -0.6036 -0.0024 -0.2668  0.0190
                                            0.7508  0.0054 -0.0000 -0.0000  0.0111
                                           -0.0000 -0.0000  0.0106  0.0122
                ( 51.31%)  -0.7163* C   6 s( 34.46%)p 1.90( 65.48%)d 0.00(  0.05%)
                                           -0.0001 -0.5870 -0.0059  0.3382  0.0217
                                           -0.7348  0.0103 -0.0000 -0.0000  0.0115
                                           -0.0000  0.0000  0.0144  0.0130
   165. (0.01170) BD*( 1) C   5 - C  10  
                ( 49.84%)   0.7059* C   5 s( 32.92%)p 2.04( 67.04%)d 0.00(  0.04%)
                                           -0.0001 -0.5738 -0.0047 -0.5079  0.0116
                                           -0.6419 -0.0155 -0.0000 -0.0000 -0.0160
                                           -0.0000 -0.0000  0.0009  0.0123
                ( 50.16%)  -0.7083* C  10 s( 42.85%)p 1.33( 57.12%)d 0.00(  0.03%)
                                            0.0009 -0.6546 -0.0023  0.4619  0.0098
                                            0.5976 -0.0251 -0.0000 -0.0000 -0.0110
                                            0.0000  0.0000  0.0069  0.0128
   166. (0.00759) BD*( 1) C   6 - C   7  
                ( 49.34%)   0.7024* C   6 s( 35.88%)p 1.79( 64.07%)d 0.00(  0.05%)
                                           -0.0000 -0.5989 -0.0110 -0.7913  0.0004
                                            0.1147  0.0380 -0.0000  0.0000 -0.0004
                                           -0.0000 -0.0000 -0.0180  0.0121
                ( 50.66%)  -0.7118* C   7 s( 35.45%)p 1.82( 64.50%)d 0.00(  0.05%)
                                            0.0002 -0.5954 -0.0066  0.7996  0.0106
                                           -0.0632  0.0393 -0.0000 -0.0000  0.0073
                                            0.0000  0.0000 -0.0169  0.0124
   167. (0.00646) BD*( 1) C   6 - H  14  
                ( 35.35%)   0.5946* C   6 s( 29.57%)p 2.38( 70.41%)d 0.00(  0.02%)
                                           -0.0003  0.5436 -0.0145 -0.5080  0.0112
                                           -0.6677  0.0024 -0.0000  0.0000  0.0121
                                            0.0000  0.0000 -0.0023 -0.0091
                ( 64.65%)  -0.8040* H  14 s( 99.89%)p 0.00(  0.11%)
                                            0.9994 -0.0036  0.0207  0.0265  0.0000
   168. (0.00847) BD*( 1) C   7 - C   8  
                ( 51.11%)   0.7149* C   7 s( 33.41%)p 1.99( 66.54%)d 0.00(  0.05%)
                                            0.0004  0.5779  0.0129  0.4822  0.0386
                                            0.6567 -0.0120 -0.0000  0.0000  0.0154
                                           -0.0000 -0.0000 -0.0114 -0.0124
                ( 48.89%)  -0.6992* C   8 s( 42.67%)p 1.34( 57.30%)d 0.00(  0.03%)
                                           -0.0009  0.6532  0.0007 -0.4582  0.0298
                                           -0.6016 -0.0140 -0.0000  0.0000  0.0140
                                            0.0000  0.0000  0.0018 -0.0120
   169. (0.13404) BD*( 2) C   7 - C   8  
                ( 48.05%)   0.6932* C   7 s(  0.00%)p 1.00( 99.93%)d 0.00(  0.07%)
                                           -0.0000 -0.0000 -0.0000 -0.0000 -0.0000
                                           -0.0000  0.0000 -0.9996  0.0070 -0.0000
                                            0.0029 -0.0257  0.0000  0.0000
                ( 51.95%)  -0.7207* C   8 s(  0.00%)p 1.00( 99.93%)d 0.00(  0.07%)
                                            0.0000 -0.0000  0.0000  0.0000 -0.0000
                                            0.0000 -0.0000 -0.9996  0.0125  0.0000
                                            0.0259  0.0056 -0.0000  0.0000
   170. (0.00600) BD*( 1) C   7 - H  15  
                ( 36.00%)   0.6000* C   7 s( 31.06%)p 2.22( 68.92%)d 0.00(  0.02%)
                                           -0.0005  0.5571 -0.0149  0.3551 -0.0049
                                           -0.7503  0.0098 -0.0000 -0.0000 -0.0100
                                           -0.0000 -0.0000 -0.0070 -0.0092
                ( 64.00%)  -0.8000* H  15 s( 99.89%)p 0.00(  0.11%)
                                            0.9994 -0.0021 -0.0131  0.0305  0.0000
   171. (0.00892) BD*( 1) C   8 - N   9  
                ( 61.17%)   0.7821* C   8 s( 29.43%)p 2.39( 70.42%)d 0.01(  0.15%)
                                           -0.0001  0.5421 -0.0191 -0.2681  0.0313
                                            0.7931  0.0487 -0.0000  0.0000 -0.0197
                                            0.0000  0.0000 -0.0268 -0.0200
                ( 38.83%)  -0.6231* N   9 s( 42.69%)p 1.34( 57.25%)d 0.00(  0.06%)
                                            0.0001  0.6534  0.0042  0.4008 -0.0263
                                           -0.6412 -0.0042 -0.0000  0.0000 -0.0119
                                           -0.0000  0.0000 -0.0191 -0.0104
   172. (0.00753) BD*( 1) C   8 - H  16  
                ( 35.71%)   0.5975* C   8 s( 27.79%)p 2.60( 72.19%)d 0.00(  0.02%)
                                           -0.0002 -0.5270 -0.0128 -0.8463  0.0179
                                            0.0731 -0.0045 -0.0000  0.0000 -0.0025
                                           -0.0000 -0.0000 -0.0125  0.0072
                ( 64.29%)  -0.8018* H  16 s( 99.89%)p 0.00(  0.11%)
                                           -0.9994  0.0038  0.0332 -0.0022  0.0000
   173. (0.00807) BD*( 1) N   9 - C  10  
                ( 39.16%)   0.6258* N   9 s( 43.15%)p 1.32( 56.79%)d 0.00(  0.06%)
                                           -0.0001 -0.6568 -0.0049  0.7208 -0.0039
                                           -0.2182  0.0259 -0.0000  0.0000  0.0004
                                            0.0000 -0.0000 -0.0229  0.0104
                ( 60.84%)  -0.7800* C  10 s( 30.20%)p 2.31( 69.65%)d 0.00(  0.14%)
                                            0.0001 -0.5491  0.0236 -0.8317 -0.0334
                                            0.0401 -0.0460 -0.0000  0.0000  0.0029
                                           -0.0000  0.0000 -0.0322  0.0198
   174. (0.20143) BD*( 2) N   9 - C  10  
                ( 36.65%)   0.6054* N   9 s(  0.00%)p 1.00( 99.87%)d 0.00(  0.13%)
                                            0.0000 -0.0000  0.0000 -0.0000 -0.0000
                                           -0.0000 -0.0000 -0.9993 -0.0003  0.0000
                                            0.0276  0.0235  0.0000 -0.0000
                ( 63.35%)  -0.7959* C  10 s(  0.00%)p 1.00( 99.83%)d 0.00(  0.17%)
                                           -0.0000  0.0000 -0.0000 -0.0000  0.0000
                                           -0.0000  0.0000 -0.9991 -0.0043 -0.0000
                                           -0.0373  0.0177 -0.0000 -0.0000
   175. (0.01174) BD*( 1) C  10 - H  17  
                ( 35.49%)   0.5957* C  10 s( 26.80%)p 2.73( 73.18%)d 0.00(  0.02%)
                                           -0.0001 -0.5175 -0.0143  0.3024 -0.0199
                                           -0.7998  0.0145  0.0000 -0.0000  0.0052
                                           -0.0000 -0.0000  0.0110  0.0072
                ( 64.51%)  -0.8032* H  17 s( 99.89%)p 0.00(  0.11%)
                                           -0.9994  0.0031 -0.0108  0.0315  0.0000


 NHO Directionality and "Bond Bending" (deviations from line of nuclear centers)

         [Thresholds for printing:  angular deviation  >  1.0 degree]
                                    hybrid p-character > 25.0%
                                    orbital occupancy  >  0.10e

                                Line of Centers        Hybrid 1              Hybrid 2
                                ---------------  -------------------   ------------------
                NBO               Theta   Phi    Theta   Phi    Dev    Theta   Phi    Dev
 ========================================================================================
     1. BD (   1) O   1 - C   2    90.0  293.6     --     --    --      90.0  116.2   2.5
     2. BD (   2) O   1 - C   2    90.0  293.6     0.0    0.0  90.0      0.0    0.0  90.0
     3. BD (   1) O   1 - N   9    90.0  353.9    90.0   23.7  29.8     90.0   52.8 121.1
     4. BD (   1) C   2 - O   3    90.0  236.9    90.0  233.8   3.1      --     --    --
     5. BD (   1) C   2 - C   5    90.0  349.1    90.0  353.0   3.9      --     --    --
     6. BD (   1) O   3 - C   4    90.0  172.9    90.0  175.3   2.4      --     --    --
     7. BD (   1) C   4 - H  11    35.8  120.1    34.5  119.6   1.3      --     --    --
     8. BD (   1) C   4 - H  12   144.2  120.1   145.5  119.6   1.3      --     --    --
    10. BD (   1) C   5 - C   6    90.0  292.2    90.0  288.1   4.1     90.0  116.4   4.2
    11. BD (   1) C   5 - C  10    90.0   50.5    90.0   52.9   2.4      --     --    --
    12. BD (   1) C   6 - C   7    90.0  353.8    90.0  349.1   4.7     90.0  178.3   4.5
    13. BD (   1) C   6 - H  14    90.0  232.1    90.0  233.2   1.1      --     --    --
    14. BD (   1) C   7 - C   8    90.0   55.3    90.0   51.1   4.2      --     --    --
    15. BD (   2) C   7 - C   8    90.0   55.3     0.0    0.0  90.0      0.0    0.0  90.0
    17. BD (   1) C   8 - N   9    90.0  111.7    90.0  105.7   6.0     90.0  300.1   8.4
    19. BD (   1) N   9 - C  10    90.0  173.9    90.0  165.0   8.9     90.0    0.4   6.5
    20. BD (   2) N   9 - C  10    90.0  173.9     0.0    0.0  90.0      0.0    0.0  90.0
    21. BD (   1) C  10 - H  17    90.0  111.6    90.0  109.8   1.8      --     --    --
    32. LP (   1) O   1             --     --     90.0  114.8   --       --     --    --
    33. LP (   1) O   3             --     --     90.0  297.0   --       --     --    --
    34. LP (   2) O   3             --     --      0.0    0.0   --       --     --    --
    35. LP (   1) C   5             --     --      0.0    0.0   --       --     --    --
    36. LP*(   1) C   6             --     --      0.0    0.0   --       --     --    --
   156. BD*(   2) O   1 - C   2    90.0  293.6     0.0    0.0  90.0      0.0    0.0  90.0
   157. BD*(   1) O   1 - N   9    90.0  353.9    90.0   23.7  29.8     90.0   52.8 121.1
   169. BD*(   2) C   7 - C   8    90.0   55.3     0.0    0.0  90.0      0.0    0.0  90.0
   174. BD*(   2) N   9 - C  10    90.0  173.9     0.0    0.0  90.0      0.0    0.0  90.0


 Second Order Perturbation Theory Analysis of Fock Matrix in NBO Basis

     Threshold for printing:   0.25 kcal/mol
                                                                              E(2)  E(j)-E(i) F(i,j)
         Donor NBO (i)                     Acceptor NBO (j)                 kcal/mol   a.u.    a.u. 
 ===================================================================================================

 within unit  1
   1. BD (   1) O   1 - C   2        / 46. RY*(   1) C   2                    0.78    1.72    0.047
   1. BD (   1) O   1 - C   2        / 73. RY*(   1) C   5                    0.58    2.04    0.043
   1. BD (   1) O   1 - C   2        /159. BD*(   1) C   2 - C   5            0.97    1.50    0.049
   1. BD (   1) O   1 - C   2        /164. BD*(   1) C   5 - C   6            0.64    1.63    0.041
   2. BD (   2) O   1 - C   2        / 76. RY*(   4) C   5                    0.33    1.18    0.025
   2. BD (   2) O   1 - C   2        /156. BD*(   2) O   1 - C   2            0.38    0.40    0.017
   3. BD (   1) O   1 - N   9        / 46. RY*(   1) C   2                    0.27    0.89    0.020
   3. BD (   1) O   1 - N   9        / 47. RY*(   2) C   2                    0.93    1.68    0.052
   3. BD (   1) O   1 - N   9        / 49. RY*(   4) C   2                    0.66    1.54    0.042
   3. BD (   1) O   1 - N   9        / 52. RY*(   7) C   2                    0.62    1.40    0.039
   3. BD (   1) O   1 - N   9        /101. RY*(   2) C   8                    0.47    0.80    0.025
   3. BD (   1) O   1 - N   9        /118. RY*(   1) C  10                    0.73    1.23    0.039
   3. BD (   1) O   1 - N   9        /158. BD*(   1) C   2 - O   3           10.90    0.63    0.107
   3. BD (   1) O   1 - N   9        /159. BD*(   1) C   2 - C   5            8.29    0.67    0.096
   3. BD (   1) O   1 - N   9        /163. BD*(   1) C   4 - H  13            0.26    0.77    0.019
   3. BD (   1) O   1 - N   9        /165. BD*(   1) C   5 - C  10            1.63    0.78    0.046
   3. BD (   1) O   1 - N   9        /168. BD*(   1) C   7 - C   8            1.26    0.79    0.041
   3. BD (   1) O   1 - N   9        /171. BD*(   1) C   8 - N   9            0.47    0.74    0.024
   3. BD (   1) O   1 - N   9        /172. BD*(   1) C   8 - H  16            0.76    0.72    0.031
   3. BD (   1) O   1 - N   9        /173. BD*(   1) N   9 - C  10            0.28    0.75    0.019
   3. BD (   1) O   1 - N   9        /175. BD*(   1) C  10 - H  17            1.50    0.71    0.043
   4. BD (   1) C   2 - O   3        / 65. RY*(   2) C   4                    0.47    1.48    0.033
   4. BD (   1) C   2 - O   3        / 73. RY*(   1) C   5                    0.62    1.84    0.043
   4. BD (   1) C   2 - O   3        /157. BD*(   1) O   1 - N   9            0.70    0.63    0.029
   4. BD (   1) C   2 - O   3        /159. BD*(   1) C   2 - C   5            0.52    1.31    0.033
   4. BD (   1) C   2 - O   3        /163. BD*(   1) C   4 - H  13            0.38    1.40    0.029
   4. BD (   1) C   2 - O   3        /165. BD*(   1) C   5 - C  10            1.12    1.41    0.050
   5. BD (   1) C   2 - C   5        / 37. RY*(   1) O   1                    0.58    1.90    0.043
   5. BD (   1) C   2 - C   5        / 64. RY*(   1) C   4                    0.30    1.60    0.028
   5. BD (   1) C   2 - C   5        / 82. RY*(   1) C   6                    0.52    1.77    0.039
   5. BD (   1) C   2 - C   5        /118. RY*(   1) C  10                    0.48    1.65    0.036
   5. BD (   1) C   2 - C   5        /155. BD*(   1) O   1 - C   2            0.89    1.28    0.043
   5. BD (   1) C   2 - C   5        /157. BD*(   1) O   1 - N   9            2.66    0.42    0.046
   5. BD (   1) C   2 - C   5        /160. BD*(   1) O   3 - C   4            1.58    0.98    0.051
   5. BD (   1) C   2 - C   5        /164. BD*(   1) C   5 - C   6            1.35    1.22    0.052
   5. BD (   1) C   2 - C   5        /165. BD*(   1) C   5 - C  10            0.69    1.20    0.037
   5. BD (   1) C   2 - C   5        /166. BD*(   1) C   6 - C   7            0.91    1.23    0.043
   5. BD (   1) C   2 - C   5        /173. BD*(   1) N   9 - C  10            1.84    1.17    0.060
   6. BD (   1) O   3 - C   4        / 46. RY*(   1) C   2                    0.63    1.45    0.038
   6. BD (   1) O   3 - C   4        /158. BD*(   1) C   2 - O   3            0.27    1.19    0.023
   6. BD (   1) O   3 - C   4        /159. BD*(   1) C   2 - C   5            1.85    1.23    0.061
   7. BD (   1) C   4 - H  11        /160. BD*(   1) O   3 - C   4            0.27    0.77    0.018
   8. BD (   1) C   4 - H  12        /160. BD*(   1) O   3 - C   4            0.27    0.77    0.018
   9. BD (   1) C   4 - H  13        /158. BD*(   1) C   2 - O   3            1.96    0.84    0.052
  10. BD (   1) C   5 - C   6        / 91. RY*(   1) C   7                    0.67    1.86    0.045
  10. BD (   1) C   5 - C   6        / 92. RY*(   2) C   7                    0.47    1.36    0.032
  10. BD (   1) C   5 - C   6        /118. RY*(   1) C  10                    0.42    1.69    0.034
  10. BD (   1) C   5 - C   6        /155. BD*(   1) O   1 - C   2            1.11    1.32    0.048
  10. BD (   1) C   5 - C   6        /159. BD*(   1) C   2 - C   5            1.43    1.13    0.051
  10. BD (   1) C   5 - C   6        /165. BD*(   1) C   5 - C  10            2.05    1.23    0.064
  10. BD (   1) C   5 - C   6        /166. BD*(   1) C   6 - C   7            1.22    1.27    0.050
  10. BD (   1) C   5 - C   6        /167. BD*(   1) C   6 - H  14            0.77    1.19    0.038
  10. BD (   1) C   5 - C   6        /170. BD*(   1) C   7 - H  15            1.21    1.20    0.048
  10. BD (   1) C   5 - C   6        /175. BD*(   1) C  10 - H  17            1.22    1.17    0.048
  11. BD (   1) C   5 - C  10        / 46. RY*(   1) C   2                    0.67    1.36    0.039
  11. BD (   1) C   5 - C  10        / 82. RY*(   1) C   6                    0.41    1.82    0.035
  11. BD (   1) C   5 - C  10        /109. RY*(   1) N   9                    0.46    1.66    0.036
  11. BD (   1) C   5 - C  10        /110. RY*(   2) N   9                    0.48    1.93    0.040
  11. BD (   1) C   5 - C  10        /157. BD*(   1) O   1 - N   9            4.54    0.47    0.063
  11. BD (   1) C   5 - C  10        /158. BD*(   1) C   2 - O   3            0.80    1.10    0.038
  11. BD (   1) C   5 - C  10        /159. BD*(   1) C   2 - C   5            1.14    1.14    0.046
  11. BD (   1) C   5 - C  10        /164. BD*(   1) C   5 - C   6            1.70    1.26    0.060
  11. BD (   1) C   5 - C  10        /167. BD*(   1) C   6 - H  14            1.20    1.20    0.049
  11. BD (   1) C   5 - C  10        /171. BD*(   1) C   8 - N   9            0.28    1.21    0.024
  11. BD (   1) C   5 - C  10        /173. BD*(   1) N   9 - C  10            1.14    1.22    0.048
  11. BD (   1) C   5 - C  10        /175. BD*(   1) C  10 - H  17            1.38    1.18    0.052
  12. BD (   1) C   6 - C   7        / 73. RY*(   1) C   5                    0.61    1.66    0.040
  12. BD (   1) C   6 - C   7        / 74. RY*(   2) C   5                    0.51    1.82    0.039
  12. BD (   1) C   6 - C   7        /100. RY*(   1) C   8                    0.37    1.82    0.033
  12. BD (   1) C   6 - C   7        /101. RY*(   2) C   8                    0.47    1.26    0.031
  12. BD (   1) C   6 - C   7        /159. BD*(   1) C   2 - C   5            2.16    1.13    0.063
  12. BD (   1) C   6 - C   7        /164. BD*(   1) C   5 - C   6            1.51    1.25    0.055
  12. BD (   1) C   6 - C   7        /167. BD*(   1) C   6 - H  14            0.81    1.19    0.039
  12. BD (   1) C   6 - C   7        /168. BD*(   1) C   7 - C   8            1.08    1.24    0.046
  12. BD (   1) C   6 - C   7        /170. BD*(   1) C   7 - H  15            0.69    1.19    0.036
  12. BD (   1) C   6 - C   7        /172. BD*(   1) C   8 - H  16            1.21    1.17    0.048
  13. BD (   1) C   6 - H  14        / 74. RY*(   2) C   5                    0.44    1.63    0.034
  13. BD (   1) C   6 - H  14        / 91. RY*(   1) C   7                    0.33    1.67    0.030
  13. BD (   1) C   6 - H  14        /164. BD*(   1) C   5 - C   6            0.40    1.06    0.026
  13. BD (   1) C   6 - H  14        /165. BD*(   1) C   5 - C  10            2.40    1.04    0.064
  13. BD (   1) C   6 - H  14        /166. BD*(   1) C   6 - C   7            0.45    1.08    0.028
  13. BD (   1) C   6 - H  14        /168. BD*(   1) C   7 - C   8            1.91    1.05    0.057
  14. BD (   1) C   7 - C   8        / 83. RY*(   2) C   6                    0.86    1.45    0.045
  14. BD (   1) C   7 - C   8        /109. RY*(   1) N   9                    0.30    1.65    0.028
  14. BD (   1) C   7 - C   8        /110. RY*(   2) N   9                    0.55    1.93    0.042
  14. BD (   1) C   7 - C   8        /157. BD*(   1) O   1 - N   9            3.50    0.46    0.056
  14. BD (   1) C   7 - C   8        /166. BD*(   1) C   6 - C   7            0.89    1.28    0.043
  14. BD (   1) C   7 - C   8        /167. BD*(   1) C   6 - H  14            1.31    1.20    0.051
  14. BD (   1) C   7 - C   8        /170. BD*(   1) C   7 - H  15            0.62    1.20    0.035
  14. BD (   1) C   7 - C   8        /171. BD*(   1) C   8 - N   9            1.16    1.21    0.048
  14. BD (   1) C   7 - C   8        /172. BD*(   1) C   8 - H  16            1.01    1.18    0.044
  14. BD (   1) C   7 - C   8        /173. BD*(   1) N   9 - C  10            0.28    1.21    0.024
  15. BD (   2) C   7 - C   8        / 36. LP*(   1) C   6                   29.94    0.15    0.098
  15. BD (   2) C   7 - C   8        / 86. RY*(   5) C   6                    0.88    1.39    0.049
  15. BD (   2) C   7 - C   8        / 94. RY*(   4) C   7                    0.31    1.78    0.033
  15. BD (   2) C   7 - C   8        /112. RY*(   4) N   9                    0.54    1.20    0.036
  15. BD (   2) C   7 - C   8        /169. BD*(   2) C   7 - C   8            0.51    0.29    0.016
  15. BD (   2) C   7 - C   8        /174. BD*(   2) N   9 - C  10            8.62    0.25    0.058
  16. BD (   1) C   7 - H  15        / 82. RY*(   1) C   6                    0.30    1.61    0.028
  16. BD (   1) C   7 - H  15        /100. RY*(   1) C   8                    0.33    1.63    0.030
  16. BD (   1) C   7 - H  15        /157. BD*(   1) O   1 - N   9            0.35    0.26    0.013
  16. BD (   1) C   7 - H  15        /164. BD*(   1) C   5 - C   6            1.90    1.06    0.057
  16. BD (   1) C   7 - H  15        /166. BD*(   1) C   6 - C   7            0.55    1.08    0.031
  16. BD (   1) C   7 - H  15        /168. BD*(   1) C   7 - C   8            0.33    1.05    0.024
  16. BD (   1) C   7 - H  15        /171. BD*(   1) C   8 - N   9            2.65    1.01    0.065
  17. BD (   1) C   8 - N   9        / 92. RY*(   2) C   7                    0.67    1.51    0.040
  17. BD (   1) C   8 - N   9        /119. RY*(   2) C  10                    1.42    1.59    0.060
  17. BD (   1) C   8 - N   9        /157. BD*(   1) O   1 - N   9            2.50    0.61    0.055
  17. BD (   1) C   8 - N   9        /168. BD*(   1) C   7 - C   8            0.26    1.40    0.024
  17. BD (   1) C   8 - N   9        /170. BD*(   1) C   7 - H  15            0.60    1.35    0.036
  17. BD (   1) C   8 - N   9        /172. BD*(   1) C   8 - H  16            0.50    1.33    0.032
  17. BD (   1) C   8 - N   9        /173. BD*(   1) N   9 - C  10            0.77    1.36    0.041
  17. BD (   1) C   8 - N   9        /175. BD*(   1) C  10 - H  17            1.03    1.32    0.047
  18. BD (   1) C   8 - H  16        / 91. RY*(   1) C   7                    0.35    1.67    0.031
  18. BD (   1) C   8 - H  16        /109. RY*(   1) N   9                    0.68    1.46    0.040
  18. BD (   1) C   8 - H  16        /157. BD*(   1) O   1 - N   9            1.70    0.27    0.030
  18. BD (   1) C   8 - H  16        /166. BD*(   1) C   6 - C   7            2.06    1.08    0.060
  18. BD (   1) C   8 - H  16        /173. BD*(   1) N   9 - C  10            2.15    1.02    0.060
  19. BD (   1) N   9 - C  10        / 73. RY*(   1) C   5                    0.27    1.83    0.028
  19. BD (   1) N   9 - C  10        / 74. RY*(   2) C   5                    0.49    1.98    0.040
  19. BD (   1) N   9 - C  10        /100. RY*(   1) C   8                    0.62    1.98    0.045
  19. BD (   1) N   9 - C  10        /101. RY*(   2) C   8                    0.74    1.42    0.041
  19. BD (   1) N   9 - C  10        /157. BD*(   1) O   1 - N   9            2.05    0.62    0.050
  19. BD (   1) N   9 - C  10        /159. BD*(   1) C   2 - C   5            0.92    1.29    0.044
  19. BD (   1) N   9 - C  10        /165. BD*(   1) C   5 - C  10            0.40    1.39    0.030
  19. BD (   1) N   9 - C  10        /171. BD*(   1) C   8 - N   9            0.76    1.36    0.041
  19. BD (   1) N   9 - C  10        /172. BD*(   1) C   8 - H  16            0.89    1.34    0.043
  19. BD (   1) N   9 - C  10        /175. BD*(   1) C  10 - H  17            0.68    1.33    0.038
  20. BD (   2) N   9 - C  10        /102. RY*(   3) C   8                    1.15    1.79    0.061
  20. BD (   2) N   9 - C  10        /169. BD*(   2) C   7 - C   8           12.65    0.36    0.085
  21. BD (   1) C  10 - H  17        / 74. RY*(   2) C   5                    0.36    1.63    0.031
  21. BD (   1) C  10 - H  17        /109. RY*(   1) N   9                    0.62    1.46    0.039
  21. BD (   1) C  10 - H  17        /157. BD*(   1) O   1 - N   9            2.48    0.27    0.036
  21. BD (   1) C  10 - H  17        /164. BD*(   1) C   5 - C   6            2.38    1.07    0.064
  21. BD (   1) C  10 - H  17        /171. BD*(   1) C   8 - N   9            2.08    1.01    0.059
  22. CR (   1) O   1                / 46. RY*(   1) C   2                    3.08   19.53    0.311
  22. CR (   1) O   1                /159. BD*(   1) C   2 - C   5            0.39   19.31    0.112
  23. CR (   1) C   2                / 74. RY*(   2) C   5                    0.37   11.33    0.082
  23. CR (   1) C   2                / 75. RY*(   3) C   5                    0.28   10.79    0.070
  23. CR (   1) C   2                /160. BD*(   1) O   3 - C   4            0.68   10.52    0.107
  23. CR (   1) C   2                /164. BD*(   1) C   5 - C   6            0.45   10.76    0.088
  23. CR (   1) C   2                /165. BD*(   1) C   5 - C  10            0.38   10.74    0.081
  24. CR (   1) O   3                / 46. RY*(   1) C   2                    0.88   19.62    0.167
  24. CR (   1) O   3                / 47. RY*(   2) C   2                    0.44   20.41    0.119
  24. CR (   1) O   3                / 49. RY*(   4) C   2                    0.32   20.27    0.102
  24. CR (   1) O   3                / 64. RY*(   1) C   4                    0.26   19.91    0.090
  24. CR (   1) O   3                / 65. RY*(   2) C   4                    0.59   19.57    0.136
  25. CR (   1) C   4                /127. RY*(   1) H  11                    0.37   10.55    0.078
  25. CR (   1) C   4                /131. RY*(   1) H  12                    0.37   10.55    0.078
  25. CR (   1) C   4                /135. RY*(   1) H  13                    0.41   10.66    0.084
  25. CR (   1) C   4                /158. BD*(   1) C   2 - O   3            0.60   10.48    0.102
  25. CR (   1) C   4                /160. BD*(   1) O   3 - C   4            0.52   10.41    0.093
  26. CR (   1) C   5                / 47. RY*(   2) C   2                    0.47   11.53    0.093
  26. CR (   1) C   5                / 83. RY*(   2) C   6                    0.94   10.84    0.128
  26. CR (   1) C   5                /119. RY*(   2) C  10                    0.75   10.83    0.114
  26. CR (   1) C   5                /155. BD*(   1) O   1 - C   2            0.36   10.71    0.079
  26. CR (   1) C   5                /166. BD*(   1) C   6 - C   7            0.38   10.67    0.081
  26. CR (   1) C   5                /167. BD*(   1) C   6 - H  14            0.31   10.58    0.073
  26. CR (   1) C   5                /173. BD*(   1) N   9 - C  10            0.45   10.60    0.087
  26. CR (   1) C   5                /175. BD*(   1) C  10 - H  17            0.31   10.57    0.073
  27. CR (   1) C   6                / 73. RY*(   1) C   5                    0.54   11.05    0.097
  27. CR (   1) C   6                / 74. RY*(   2) C   5                    0.31   11.21    0.074
  27. CR (   1) C   6                / 92. RY*(   2) C   7                    0.69   10.74    0.109
  27. CR (   1) C   6                / 93. RY*(   3) C   7                    0.36   10.73    0.079
  27. CR (   1) C   6                /139. RY*(   1) H  14                    0.48   10.49    0.090
  27. CR (   1) C   6                /159. BD*(   1) C   2 - C   5            0.60   10.52    0.102
  27. CR (   1) C   6                /165. BD*(   1) C   5 - C  10            0.54   10.62    0.096
  27. CR (   1) C   6                /168. BD*(   1) C   7 - C   8            0.42   10.63    0.085
  27. CR (   1) C   6                /170. BD*(   1) C   7 - H  15            0.31   10.58    0.073
  28. CR (   1) C   7                / 82. RY*(   1) C   6                    0.37   11.19    0.081
  28. CR (   1) C   7                / 83. RY*(   2) C   6                    0.25   10.83    0.066
  28. CR (   1) C   7                / 84. RY*(   3) C   6                    0.40   10.74    0.083
  28. CR (   1) C   7                /101. RY*(   2) C   8                    0.63   10.64    0.104
  28. CR (   1) C   7                /143. RY*(   1) H  15                    0.44   10.46    0.086
  28. CR (   1) C   7                /164. BD*(   1) C   5 - C   6            0.49   10.64    0.092
  28. CR (   1) C   7                /167. BD*(   1) C   6 - H  14            0.34   10.57    0.076
  28. CR (   1) C   7                /171. BD*(   1) C   8 - N   9            0.50   10.58    0.092
  28. CR (   1) C   7                /172. BD*(   1) C   8 - H  16            0.29   10.56    0.070
  29. CR (   1) C   8                / 92. RY*(   2) C   7                    0.82   10.79    0.119
  29. CR (   1) C   8                /110. RY*(   2) N   9                    0.31   11.36    0.075
  29. CR (   1) C   8                /147. RY*(   1) H  16                    0.44   10.49    0.086
  29. CR (   1) C   8                /157. BD*(   1) O   1 - N   9            0.56    9.89    0.105
  29. CR (   1) C   8                /166. BD*(   1) C   6 - C   7            0.41   10.71    0.084
  29. CR (   1) C   8                /170. BD*(   1) C   7 - H  15            0.28   10.63    0.069
  29. CR (   1) C   8                /173. BD*(   1) N   9 - C  10            0.94   10.64    0.127
  30. CR (   1) N   9                /101. RY*(   2) C   8                    1.33   14.81    0.177
  30. CR (   1) N   9                /118. RY*(   1) C  10                    0.82   15.24    0.142
  30. CR (   1) N   9                /119. RY*(   2) C  10                    0.25   14.99    0.078
  30. CR (   1) N   9                /121. RY*(   4) C  10                    0.43   14.89    0.101
  30. CR (   1) N   9                /157. BD*(   1) O   1 - N   9            6.31   14.01    0.420
  30. CR (   1) N   9                /165. BD*(   1) C   5 - C  10            0.26   14.78    0.078
  31. CR (   1) C  10                / 73. RY*(   1) C   5                    0.78   11.10    0.117
  31. CR (   1) C  10                /110. RY*(   2) N   9                    0.35   11.36    0.079
  31. CR (   1) C  10                /151. RY*(   1) H  17                    0.47   10.50    0.089
  31. CR (   1) C  10                /157. BD*(   1) O   1 - N   9            0.64    9.89    0.113
  31. CR (   1) C  10                /159. BD*(   1) C   2 - C   5            0.43   10.57    0.087
  31. CR (   1) C  10                /164. BD*(   1) C   5 - C   6            0.54   10.69    0.096
  31. CR (   1) C  10                /165. BD*(   1) C   5 - C  10            0.25   10.67    0.066
  31. CR (   1) C  10                /171. BD*(   1) C   8 - N   9            0.93   10.64    0.126
  32. LP (   1) O   1                / 46. RY*(   1) C   2                    6.19    1.30    0.113
  32. LP (   1) O   1                / 47. RY*(   2) C   2                    0.28    2.09    0.031
  32. LP (   1) O   1                /158. BD*(   1) C   2 - O   3            0.53    1.04    0.030
  32. LP (   1) O   1                /159. BD*(   1) C   2 - C   5            1.33    1.08    0.049
  33. LP (   1) O   3                / 46. RY*(   1) C   2                    1.09    1.18    0.046
  33. LP (   1) O   3                / 49. RY*(   4) C   2                    1.01    1.83    0.055
  33. LP (   1) O   3                / 64. RY*(   1) C   4                    0.73    1.47    0.042
  33. LP (   1) O   3                / 65. RY*(   2) C   4                    0.48    1.13    0.030
  33. LP (   1) O   3                /155. BD*(   1) O   1 - C   2            4.00    1.15    0.086
  33. LP (   1) O   3                /157. BD*(   1) O   1 - N   9            0.44    0.29    0.016
  33. LP (   1) O   3                /161. BD*(   1) C   4 - H  11            0.44    1.04    0.027
  33. LP (   1) O   3                /162. BD*(   1) C   4 - H  12            0.44    1.04    0.027
  33. LP (   1) O   3                /163. BD*(   1) C   4 - H  13            0.72    1.05    0.035
  34. LP (   2) O   3                / 48. RY*(   3) C   2                    1.23    2.22    0.070
  34. LP (   2) O   3                / 53. RY*(   8) C   2                    0.40    1.64    0.034
  34. LP (   2) O   3                / 66. RY*(   3) C   4                    0.58    1.96    0.045
  34. LP (   2) O   3                /156. BD*(   2) O   1 - C   2           25.56    0.32    0.116
  34. LP (   2) O   3                /161. BD*(   1) C   4 - H  11            2.15    0.81    0.056
  34. LP (   2) O   3                /162. BD*(   1) C   4 - H  12            2.15    0.81    0.056
  35. LP (   1) C   5                / 36. LP*(   1) C   6                  832.51    0.01    0.142
  35. LP (   1) C   5                / 50. RY*(   5) C   2                    0.88    1.19    0.056
  35. LP (   1) C   5                / 76. RY*(   4) C   5                    0.71    0.92    0.045
  35. LP (   1) C   5                / 79. RY*(   7) C   5                    0.32    1.83    0.042
  35. LP (   1) C   5                / 85. RY*(   4) C   6                    1.10    1.52    0.071
  35. LP (   1) C   5                /122. RY*(   5) C  10                    1.60    1.11    0.074
  35. LP (   1) C   5                /156. BD*(   2) O   1 - C   2           28.43    0.15    0.100
  35. LP (   1) C   5                /174. BD*(   2) N   9 - C  10           61.22    0.11    0.120
  36. LP*(   1) C   6                / 77. RY*(   5) C   5                    0.53    2.01    0.062
  36. LP*(   1) C   6                / 85. RY*(   4) C   6                    0.36    1.50    0.045
  36. LP*(   1) C   6                / 86. RY*(   5) C   6                    0.98    1.24    0.067
  36. LP*(   1) C   6                / 94. RY*(   4) C   7                    1.01    1.62    0.078
  36. LP*(   1) C   6                /169. BD*(   2) C   7 - C   8           29.46    0.13    0.105
  36. LP*(   1) C   6                /174. BD*(   2) N   9 - C  10            0.40    0.09    0.010
 156. BD*(   2) O   1 - C   2        / 38. RY*(   2) O   1                    0.85    1.08    0.103
 156. BD*(   2) O   1 - C   2        / 43. RY*(   7) O   1                    0.26    2.80    0.091
 156. BD*(   2) O   1 - C   2        / 48. RY*(   3) C   2                    1.08    1.90    0.153
 156. BD*(   2) O   1 - C   2        / 53. RY*(   8) C   2                    0.49    1.31    0.086
 157. BD*(   1) O   1 - N   9        /101. RY*(   2) C   8                    0.28    0.80    0.042
 157. BD*(   1) O   1 - N   9        /158. BD*(   1) C   2 - O   3            1.01    0.63    0.065
 157. BD*(   1) O   1 - N   9        /159. BD*(   1) C   2 - C   5            0.40    0.67    0.042
 157. BD*(   1) O   1 - N   9        /165. BD*(   1) C   5 - C  10            0.69    0.78    0.063
 157. BD*(   1) O   1 - N   9        /168. BD*(   1) C   7 - C   8            0.72    0.79    0.065
 157. BD*(   1) O   1 - N   9        /171. BD*(   1) C   8 - N   9            0.31    0.74    0.041
 157. BD*(   1) O   1 - N   9        /172. BD*(   1) C   8 - H  16            0.42    0.72    0.048
 157. BD*(   1) O   1 - N   9        /173. BD*(   1) N   9 - C  10            0.46    0.75    0.051
 157. BD*(   1) O   1 - N   9        /175. BD*(   1) C  10 - H  17            0.35    0.71    0.043
 158. BD*(   1) C   2 - O   3        / 47. RY*(   2) C   2                    0.61    1.05    0.160
 158. BD*(   1) C   2 - O   3        / 52. RY*(   7) C   2                    0.36    0.76    0.108
 158. BD*(   1) C   2 - O   3        / 55. RY*(   1) O   3                    0.26    0.96    0.102
 158. BD*(   1) C   2 - O   3        /155. BD*(   1) O   1 - C   2            0.29    0.23    0.048
 158. BD*(   1) C   2 - O   3        /164. BD*(   1) C   5 - C   6            0.42    0.16    0.048
 158. BD*(   1) C   2 - O   3        /165. BD*(   1) C   5 - C  10            0.43    0.14    0.045
 159. BD*(   1) C   2 - C   5        / 47. RY*(   2) C   2                    0.37    1.01    0.123
 159. BD*(   1) C   2 - C   5        / 49. RY*(   4) C   2                    0.33    0.87    0.109
 159. BD*(   1) C   2 - C   5        / 75. RY*(   3) C   5                    1.17    0.16    0.088
 159. BD*(   1) C   2 - C   5        /166. BD*(   1) C   6 - C   7            0.50    0.14    0.051
 159. BD*(   1) C   2 - C   5        /167. BD*(   1) C   6 - H  14            1.21    0.06    0.052
 159. BD*(   1) C   2 - C   5        /173. BD*(   1) N   9 - C  10            1.06    0.08    0.054
 159. BD*(   1) C   2 - C   5        /175. BD*(   1) C  10 - H  17            2.00    0.04    0.052
 169. BD*(   2) C   7 - C   8        / 95. RY*(   5) C   7                    0.84    1.04    0.102
 169. BD*(   2) C   7 - C   8        /104. RY*(   5) C   8                    0.81    1.05    0.101
 174. BD*(   2) N   9 - C  10        /111. RY*(   3) N   9                    0.27    2.34    0.070
 174. BD*(   2) N   9 - C  10        /112. RY*(   4) N   9                    0.81    0.95    0.078
 174. BD*(   2) N   9 - C  10        /120. RY*(   3) C  10                    1.22    1.52    0.121
 174. BD*(   2) N   9 - C  10        /169. BD*(   2) C   7 - C   8           28.90    0.04    0.075


 Natural Bond Orbitals (Summary):

                                                            Principal Delocalizations
           NBO                        Occupancy    Energy   (geminal,vicinal,remote)
 ====================================================================================
 Molecular unit  1  (C7H7NO2)
     1. BD (   1) O   1 - C   2          0.99785    -1.27872  159(g),46(g),164(v),73(v)
     2. BD (   2) O   1 - C   2          0.99110    -0.58239  156(g),76(v)
     3. BD (   1) O   1 - N   9          0.92500    -0.44778  157(g),158(v),159(v),165(v)
                                                    175(v),168(v),47(v),172(v)
                                                    118(v),49(v),52(v),171(g)
                                                    101(v),173(g),46(v),163(r)
     4. BD (   1) C   2 - O   3          0.98023    -1.07953  165(v),157(v),73(v),159(g)
                                                    65(v),163(v)
     5. BD (   1) C   2 - C   5          0.95888    -0.86765  157(v),173(v),160(v),164(g)
                                                    166(v),155(g),165(g),37(v)
                                                    82(v),118(v),64(r)
     6. BD (   1) O   3 - C   4          0.99423    -1.00513  159(v),46(v),158(g)
     7. BD (   1) C   4 - H  11          0.99647    -0.66033  160(g)
     8. BD (   1) C   4 - H  12          0.99647    -0.66033  160(g)
     9. BD (   1) C   4 - H  13          0.99175    -0.65741  158(v)
    10. BD (   1) C   5 - C   6          0.98609    -0.90568  165(g),159(g),166(g),175(v)
                                                    170(v),155(v),167(g),91(v)
                                                    92(v),118(v)
    11. BD (   1) C   5 - C  10          0.95083    -0.91417  157(v),164(g),175(g),167(v)
                                                    173(g),159(g),158(v),46(v)
                                                    110(v),109(v),82(v),171(v)
    12. BD (   1) C   6 - C   7          0.98280    -0.90161  159(v),164(g),172(v),168(g)
                                                    167(g),170(g),73(v),74(v)
                                                    101(v),100(v)
    13. BD (   1) C   6 - H  14          0.97443    -0.71213  165(v),168(v),74(v),166(g)
                                                    164(g),91(v)
    14. BD (   1) C   7 - C   8          0.95974    -0.91115  157(v),167(v),171(g),172(g)
                                                    166(g),83(v),170(g),110(v)
                                                    109(v),173(v)
    15. BD (   2) C   7 - C   8          0.80241    -0.46909  36(v),174(v),86(v),112(v)
                                                    169(g),94(g)
    16. BD (   1) C   7 - H  15          0.98386    -0.70941  171(v),164(v),166(g),157(r)
                                                    100(v),168(g),82(v)
    17. BD (   1) C   8 - N   9          0.99124    -1.05847  157(g),119(v),175(v),173(g)
                                                    92(v),170(v),172(g),168(g)
    18. BD (   1) C   8 - H  16          0.96935    -0.71594  173(v),166(v),157(v),109(v)
                                                    91(v)
    19. BD (   1) N   9 - C  10          0.99097    -1.06418  157(g),159(v),172(v),171(g)
                                                    101(v),175(g),100(v),74(v)
                                                    165(g),73(v)
    20. BD (   2) N   9 - C  10          0.87891    -0.54024  169(v),102(v)
    21. BD (   1) C  10 - H  17          0.96422    -0.71669  157(v),164(v),171(v),109(v)
                                                    74(v)
    22. CR (   1) O   1                  0.99986   -19.08745  46(v),159(v)
    23. CR (   1) C   2                  0.99958   -10.41025  160(v),164(v),165(v),74(v)
                                                    75(v)
    24. CR (   1) O   3                  0.99983   -19.17385  46(v),65(v),47(v),49(v)
                                                    64(v)
    25. CR (   1) C   4                  0.99962   -10.29259  158(v),160(g),135(v),127(v)
                                                    131(v)
    26. CR (   1) C   5                  0.99941   -10.30002  83(v),119(v),47(v),173(v)
                                                    166(v),155(v),175(v),167(v)
    27. CR (   1) C   6                  0.99946   -10.29044  92(v),159(v),165(v),73(v)
                                                    139(v),168(v),93(v),170(v)
                                                    74(v)
    28. CR (   1) C   7                  0.99947   -10.28729  101(v),171(v),164(v),143(v)
                                                    84(v),82(v),167(v),172(v)
                                                    83(v)
    29. CR (   1) C   8                  0.99946   -10.33872  173(v),92(v),157(v),147(v)
                                                    166(v),110(v),170(v)
    30. CR (   1) N   9                  0.99922   -14.45554  157(g),101(v),118(v),121(v)
                                                    165(v),119(v)
    31. CR (   1) C  10                  0.99945   -10.33957  171(v),157(v),73(v),164(v)
                                                    151(v),159(v),110(v),165(g)
    32. LP (   1) O   1                  0.98863    -0.85786  46(v),159(v),158(v),47(v)
    33. LP (   1) O   3                  0.97244    -0.73337  155(v),46(v),49(v),64(v)
                                                    163(v),157(r),65(v),161(v)
                                                    162(v)
    34. LP (   2) O   3                  0.88258    -0.50477  156(v),161(v),162(v),48(v)
                                                    66(v),53(v)
    35. LP (   1) C   5                  0.52386    -0.32995  36(v),174(v),156(v),122(v)
                                                    85(v),50(v),76(g),79(g)
    36. LP*(   1) C   6                  0.43364    -0.31531  169(v),94(v),86(g),77(v)
                                                    85(g),174(r)
    37. RY*(   1) O   1                  0.00093     1.02758   
    38. RY*(   2) O   1                  0.00039     0.90144   
    39. RY*(   3) O   1                  0.00007     1.55586   
    40. RY*(   4) O   1                  0.00005     1.04275   
    41. RY*(   5) O   1                  0.00001     2.69672   
    42. RY*(   6) O   1                  0.00001     2.48152   
    43. RY*(   7) O   1                  0.00000     2.61512   
    44. RY*(   8) O   1                  0.00001     2.71879   
    45. RY*(   9) O   1                  0.00000     2.69325   
    46. RY*(   1) C   2                  0.01163     0.44426   
    47. RY*(   2) C   2                  0.00336     1.23387   
    48. RY*(   3) C   2                  0.00281     1.71634   
    49. RY*(   4) C   2                  0.00233     1.09514   
    50. RY*(   5) C   2                  0.00093     0.86143   
    51. RY*(   6) C   2                  0.00055     2.03437   
    52. RY*(   7) C   2                  0.00042     0.94860   
    53. RY*(   8) C   2                  0.00016     1.13116   
    54. RY*(   9) C   2                  0.00002     1.92039   
    55. RY*(   1) O   3                  0.00103     1.14196   
    56. RY*(   2) O   3                  0.00068     1.02553   
    57. RY*(   3) O   3                  0.00032     1.57117   
    58. RY*(   4) O   3                  0.00014     2.17349   
    59. RY*(   5) O   3                  0.00008     2.45076   
    60. RY*(   6) O   3                  0.00005     2.04051   
    61. RY*(   7) O   3                  0.00001     2.50953   
    62. RY*(   8) O   3                  0.00000     2.44751   
    63. RY*(   9) O   3                  0.00001     2.66873   
    64. RY*(   1) C   4                  0.00178     0.73551   
    65. RY*(   2) C   4                  0.00079     0.39938   
    66. RY*(   3) C   4                  0.00066     1.45208   
    67. RY*(   4) C   4                  0.00019     1.83442   
    68. RY*(   5) C   4                  0.00007     0.98232   
    69. RY*(   6) C   4                  0.00004     1.04514   
    70. RY*(   7) C   4                  0.00000     2.00539   
    71. RY*(   8) C   4                  0.00000     1.71639   
    72. RY*(   9) C   4                  0.00000     2.10179   
    73. RY*(   1) C   5                  0.00289     0.76130   
    74. RY*(   2) C   5                  0.00245     0.91595   
    75. RY*(   3) C   5                  0.00133     0.38137   
    76. RY*(   4) C   5                  0.00038     0.59499   
    77. RY*(   5) C   5                  0.00026     1.69267   
    78. RY*(   6) C   5                  0.00015     2.11469   
    79. RY*(   7) C   5                  0.00010     1.49695   
    80. RY*(   8) C   5                  0.00009     2.16989   
    81. RY*(   9) C   5                  0.00002     1.97558   
    82. RY*(   1) C   6                  0.00232     0.90413   
    83. RY*(   2) C   6                  0.00142     0.53933   
    84. RY*(   3) C   6                  0.00037     0.45579   
    85. RY*(   4) C   6                  0.00034     1.18637   
    86. RY*(   5) C   6                  0.00017     0.92019   
    87. RY*(   6) C   6                  0.00006     2.16724   
    88. RY*(   7) C   6                  0.00004     2.11531   
    89. RY*(   8) C   6                  0.00000     1.66300   
    90. RY*(   9) C   6                  0.00000     2.00195   
    91. RY*(   1) C   7                  0.00235     0.95423   
    92. RY*(   2) C   7                  0.00120     0.45298   
    93. RY*(   3) C   7                  0.00048     0.43485   
    94. RY*(   4) C   7                  0.00023     1.30870   
    95. RY*(   5) C   7                  0.00016     0.85422   
    96. RY*(   6) C   7                  0.00005     2.10566   
    97. RY*(   7) C   7                  0.00005     2.16026   
    98. RY*(   8) C   7                  0.00000     1.61390   
    99. RY*(   9) C   7                  0.00000     2.01622   
   100. RY*(   1) C   8                  0.00250     0.92054   
   101. RY*(   2) C   8                  0.00191     0.35411   
   102. RY*(   3) C   8                  0.00080     1.24869   
   103. RY*(   4) C   8                  0.00044     0.65526   
   104. RY*(   5) C   8                  0.00036     0.87165   
   105. RY*(   6) C   8                  0.00023     2.08235   
   106. RY*(   7) C   8                  0.00004     1.80180   
   107. RY*(   8) C   8                  0.00000     1.57980   
   108. RY*(   9) C   8                  0.00000     1.95683   
   109. RY*(   1) N   9                  0.00236     0.74318   
   110. RY*(   2) N   9                  0.00090     1.01888   
   111. RY*(   3) N   9                  0.00033     2.11328   
   112. RY*(   4) N   9                  0.00019     0.72698   
   113. RY*(   5) N   9                  0.00009     2.64898   
   114. RY*(   6) N   9                  0.00007     1.16212   
   115. RY*(   7) N   9                  0.00002     2.26241   
   116. RY*(   8) N   9                  0.00000     1.94486   
   117. RY*(   9) N   9                  0.00000     2.19356   
   118. RY*(   1) C  10                  0.00385     0.78721   
   119. RY*(   2) C  10                  0.00220     0.53216   
   120. RY*(   3) C  10                  0.00090     1.29839   
   121. RY*(   4) C  10                  0.00060     0.43938   
   122. RY*(   5) C  10                  0.00051     0.78448   
   123. RY*(   6) C  10                  0.00017     2.04842   
   124. RY*(   7) C  10                  0.00003     2.08309   
   125. RY*(   8) C  10                  0.00000     1.61596   
   126. RY*(   9) C  10                  0.00000     1.95470   
   127. RY*(   1) H  11                  0.00076     0.25309   
   128. RY*(   2) H  11                  0.00009     1.63551   
   129. RY*(   3) H  11                  0.00007     1.75093   
   130. RY*(   4) H  11                  0.00001     1.98645   
   131. RY*(   1) H  12                  0.00076     0.25309   
   132. RY*(   2) H  12                  0.00009     1.63551   
   133. RY*(   3) H  12                  0.00007     1.75093   
   134. RY*(   4) H  12                  0.00001     1.98645   
   135. RY*(   1) H  13                  0.00027     0.36437   
   136. RY*(   2) H  13                  0.00008     1.59253   
   137. RY*(   3) H  13                  0.00004     1.71889   
   138. RY*(   4) H  13                  0.00001     1.87728   
   139. RY*(   1) H  14                  0.00083     0.20101   
   140. RY*(   2) H  14                  0.00005     1.84645   
   141. RY*(   3) H  14                  0.00005     1.46785   
   142. RY*(   4) H  14                  0.00003     2.10899   
   143. RY*(   1) H  15                  0.00062     0.17473   
   144. RY*(   2) H  15                  0.00005     1.46397   
   145. RY*(   3) H  15                  0.00004     2.09822   
   146. RY*(   4) H  15                  0.00003     1.84115   
   147. RY*(   1) H  16                  0.00053     0.14854   
   148. RY*(   2) H  16                  0.00005     1.44598   
   149. RY*(   3) H  16                  0.00004     2.10937   
   150. RY*(   4) H  16                  0.00001     1.78861   
   151. RY*(   1) H  17                  0.00138     0.16541   
   152. RY*(   2) H  17                  0.00005     1.45415   
   153. RY*(   3) H  17                  0.00004     2.13354   
   154. RY*(   4) H  17                  0.00001     1.80275   
   155. BD*(   1) O   1 - C   2          0.00947     0.41447   
   156. BD*(   2) O   1 - C   2          0.13718    -0.18337  48(g),38(g),53(g),43(g)
   157. BD*(   1) O   1 - N   9          0.20290    -0.44718  158(v),168(v),165(v),173(g)
                                                    172(v),159(v),175(v),171(g)
                                                    101(v)
   158. BD*(   1) C   2 - O   3          0.03676     0.18439   
   159. BD*(   1) C   2 - C   5          0.03592     0.22577   
   160. BD*(   1) O   3 - C   4          0.00500     0.11376   
   161. BD*(   1) C   4 - H  11          0.00585     0.30343   
   162. BD*(   1) C   4 - H  12          0.00585     0.30342   
   163. BD*(   1) C   4 - H  13          0.00370     0.31982   
   164. BD*(   1) C   5 - C   6          0.01116     0.34846   
   165. BD*(   1) C   5 - C  10          0.01170     0.32871   
   166. BD*(   1) C   6 - C   7          0.00759     0.36657   
   167. BD*(   1) C   6 - H  14          0.00646     0.28420   
   168. BD*(   1) C   7 - C   8          0.00847     0.34269   
   169. BD*(   2) C   7 - C   8          0.13404    -0.18240  174(v),36(v),95(g),104(g)
   170. BD*(   1) C   7 - H  15          0.00600     0.28941   
   171. BD*(   1) C   8 - N   9          0.00892     0.29684   
   172. BD*(   1) C   8 - H  16          0.00753     0.27308   
   173. BD*(   1) N   9 - C  10          0.00807     0.30110   
   174. BD*(   2) N   9 - C  10          0.20143    -0.22348  169(v),120(g),112(g),111(g)
   175. BD*(   1) C  10 - H  17          0.01174     0.26653   
       -------------------------------
              Total Lewis   33.62968  ( 96.0848%)
        Valence non-Lewis    1.29937  (  3.7125%)
        Rydberg non-Lewis    0.07095  (  0.2027%)
       -------------------------------
            Total unit  1   35.00000  (100.0000%)
           Charge unit  1    1.00000
 Unable to Open any file for archive entry.
 1\1\GINC-COMPUTE-0-0\SP\UB3LYP\def2SVP\C7H7N1O2(1+,2)\ZAHRT2\15-Mar-20
 21\0\\# b3lyp empiricaldispersion=gd3bj pop=nbo def2svp geom=newredund
 ant\\O=C(OC)C1=CC=CN=C1\\1,2\O,0,1.708567,1.499011,0.\C,0,1.223897,0.3
 91911,0.000001\O,0,1.959113,-0.736152,0.\C,0,3.374731,-0.560182,-0.000
 001\C,0,-0.239073,0.110216,0.\C,0,-0.768167,-1.186766,0.\C,0,-2.153245
 ,-1.338093,0.\C,0,-2.950517,-0.188241,0.\N,0,-2.456657,1.053445,0.\C,0
 ,-1.131966,1.194299,0.\H,0,3.698119,-0.003039,-0.892122\H,0,3.69812,-0
 .003039,0.89212\H,0,3.808479,-1.567383,-0.000001\H,0,-0.098604,-2.0477
 3,0.000001\H,0,-2.613419,-2.3283,0.\H,0,-4.043187,-0.278159,-0.000001\
 H,0,-0.728314,2.2118,0.\\Version=ES64L-G16RevC.01\State=2-A\HF=-475.50
 11264\S2=0.756658\S2-1=0.\S2A=0.750035\RMSD=8.194e-09\Dipole=-1.234719
 9,-0.8123463,0.\Quadrupole=16.0424649,-4.7521479,-11.290317,-0.7505871
 ,0.0000005,-0.0000007\PG=C01 [X(C7H7N1O2)]\\@
 The archive entry for this job was punched.


 WERE I TO AWAIT PERFECTION, MY BOOK WOULD NEVER BE FINISHED.
                                    -- HISTORY OF CHINESE WRITING

                                       TAI T'UNG, 13TH CENTURY
 File lengths (MBytes):  RWF=     35 Int=      0 D2E=      0 Chk=      3 Scr=      1
 Normal termination of Gaussian 16
