# Supplementary material for: Machine-Learning-Guided Discovery of Electrochemical Reactions
Source: J Am Chem Soc. 2022 Dec 2;144(49):22599–610. doi: 10.1021/jacs.2c08997 (PMC9756344; doi:10.1021/jacs.2c08997)
Supplement: Supplementary file 4 — ja2c08997_si_004.zip [file ja2c08997_si_004.zip › Reactivity Prediction/Ologs_notimes/94.log]

 Entering Gaussian System, Link 0=g16
 Input=94.com
 Output=94.log
 Initial command:
  
 Copyright (c) 1988-2019, Gaussian, Inc.  All Rights Reserved.
  
 This is part of the Gaussian(R) 16 program.  It is based on
 the Gaussian(R) 09 system (copyright 2009, Gaussian, Inc.),
 the Gaussian(R) 03 system (copyright 2003, Gaussian, Inc.),
 the Gaussian(R) 98 system (copyright 1998, Gaussian, Inc.),
 the Gaussian(R) 94 system (copyright 1995, Gaussian, Inc.),
 the Gaussian 92(TM) system (copyright 1992, Gaussian, Inc.),
 the Gaussian 90(TM) system (copyright 1990, Gaussian, Inc.),
 the Gaussian 88(TM) system (copyright 1988, Gaussian, Inc.),
 the Gaussian 86(TM) system (copyright 1986, Carnegie Mellon
 University), and the Gaussian 82(TM) system (copyright 1983,
 Carnegie Mellon University). Gaussian is a federally registered
 trademark of Gaussian, Inc.
  
 This software contains proprietary and confidential information,
 including trade secrets, belonging to Gaussian, Inc.
  
 This software is provided under written license and may be
 used, copied, transmitted, or stored only in accord with that
 written license.
  
 The following legend is applicable only to US Government
 contracts under FAR:
  
                    RESTRICTED RIGHTS LEGEND
  
 Use, reproduction and disclosure by the US Government is
 subject to restrictions as set forth in subparagraphs (a)
 and (c) of the Commercial Computer Software - Restricted
 Rights clause in FAR 52.227-19.
  
 Gaussian, Inc.
 340 Quinnipiac St., Bldg. 40, Wallingford CT 06492
  
  
 ---------------------------------------------------------------
 Warning -- This program may not be used in any manner that
 competes with the business of Gaussian, Inc. or will provide
 assistance to any competitor of Gaussian, Inc.  The licensee
 of this program is prohibited from giving any competitor of
 Gaussian, Inc. access to this program.  By using this program,
 the user acknowledges that Gaussian, Inc. is engaged in the
 business of creating and licensing software in the field of
 computational chemistry and represents and warrants to the
 licensee that it is not a competitor of Gaussian, Inc. and that
 it will not use this program in any manner prohibited above.
 ---------------------------------------------------------------
  

 Cite this work as:
 Gaussian 16, Revision C.01,
 M. J. Frisch, G. W. Trucks, H. B. Schlegel, G. E. Scuseria, 
 M. A. Robb, J. R. Cheeseman, G. Scalmani, V. Barone, 
 G. A. Petersson, H. Nakatsuji, X. Li, M. Caricato, A. V. Marenich, 
 J. Bloino, B. G. Janesko, R. Gomperts, B. Mennucci, H. P. Hratchian, 
 J. V. Ortiz, A. F. Izmaylov, J. L. Sonnenberg, D. Williams-Young, 
 F. Ding, F. Lipparini, F. Egidi, J. Goings, B. Peng, A. Petrone, 
 T. Henderson, D. Ranasinghe, V. G. Zakrzewski, J. Gao, N. Rega, 
 G. Zheng, W. Liang, M. Hada, M. Ehara, K. Toyota, R. Fukuda, 
 J. Hasegawa, M. Ishida, T. Nakajima, Y. Honda, O. Kitao, H. Nakai, 
 T. Vreven, K. Throssell, J. A. Montgomery, Jr., J. E. Peralta, 
 F. Ogliaro, M. J. Bearpark, J. J. Heyd, E. N. Brothers, K. N. Kudin, 
 V. N. Staroverov, T. A. Keith, R. Kobayashi, J. Normand, 
 K. Raghavachari, A. P. Rendell, J. C. Burant, S. S. Iyengar, 
 J. Tomasi, M. Cossi, J. M. Millam, M. Klene, C. Adamo, R. Cammi, 
 J. W. Ochterski, R. L. Martin, K. Morokuma, O. Farkas, 
 J. B. Foresman, and D. J. Fox, Gaussian, Inc., Wallingford CT, 2019.
 
 ******************************************
 Gaussian 16:  ES64L-G16RevC.01  3-Jul-2019
                13-Mar-2021 
 ******************************************
 %nprocshared=16
 Will use up to   16 processors via shared memory.
 %mem=7GB
 -----------------------------------------
 # b3lyp/def2svp geom=NewRedundant pop=NBO
 -----------------------------------------
 1/29=4000,38=1,172=1/1;
 2/12=2,17=6,18=5,40=1/2;
 3/5=43,7=101,11=2,25=1,30=1,74=-5/1,2,3;
 4//1;
 5/5=2,38=5/2;
 6/7=2,8=2,9=2,10=2,28=1,40=1/1,7;
 99/5=1,9=1/99;
 --
 94
 --
 Symbolic Z-matrix:
 Charge =  1 Multiplicity = 2
 O                     3.66126   0.31386  -0.62687 
 C                     3.03184  -0.46058   0.28713 
 C                     1.55663  -0.3246    0.24876 
 C                     0.90294   0.52602  -0.65154 
 C                    -0.48856   0.62768  -0.658 
 C                    -1.24517  -0.13243   0.24976 
 O                    -2.59337  -0.10665   0.32477 
 C                    -3.31859   0.72782  -0.55198 
 C                    -0.59215  -0.98929   1.15708 
 C                     0.79008  -1.08177   1.15399 
 O                     3.64312  -1.18037   1.04446 
 H                     4.61122   0.14589  -0.51231 
 H                     1.49235   1.1149   -1.35505 
 H                    -0.97176   1.29698  -1.36878 
 H                    -4.38011   0.58569  -0.31138 
 H                    -3.05716   1.79168  -0.41235 
 H                    -3.14928   0.45479  -1.60859 
 H                    -1.20332  -1.56838   1.85133 
 H                     1.31002  -1.74124   1.85096 
 
                          Input orientation:                          
 ---------------------------------------------------------------------
 Center     Atomic      Atomic             Coordinates (Angstroms)
 Number     Number       Type             X           Y           Z
 ---------------------------------------------------------------------
      1          8           0        3.661265    0.313863   -0.626867
      2          6           0        3.031840   -0.460583    0.287126
      3          6           0        1.556631   -0.324598    0.248756
      4          6           0        0.902937    0.526019   -0.651538
      5          6           0       -0.488563    0.627684   -0.657999
      6          6           0       -1.245168   -0.132430    0.249756
      7          8           0       -2.593365   -0.106648    0.324766
      8          6           0       -3.318592    0.727825   -0.551976
      9          6           0       -0.592146   -0.989294    1.157083
     10          6           0        0.790080   -1.081775    1.153993
     11          8           0        3.643124   -1.180371    1.044461
     12          1           0        4.611220    0.145894   -0.512312
     13          1           0        1.492354    1.114895   -1.355046
     14          1           0       -0.971764    1.296977   -1.368777
     15          1           0       -4.380110    0.585690   -0.311382
     16          1           0       -3.057161    1.791683   -0.412351
     17          1           0       -3.149283    0.454795   -1.608585
     18          1           0       -1.203322   -1.568382    1.851326
     19          1           0        1.310025   -1.741242    1.850960
 ---------------------------------------------------------------------
                    Distance matrix (angstroms):
                    1          2          3          4          5
     1  O    0.000000
     2  C    1.353265   0.000000
     3  C    2.367241   1.481960   0.000000
     4  C    2.766584   2.527193   1.400497   0.000000
     5  C    4.161793   3.804054   2.431432   1.395224   0.000000
     6  C    5.004071   4.289741   2.808382   2.420793   1.405077
     7  O    6.340570   5.636455   4.156411   3.684775   2.436239
     8  C    6.992523   6.514937   5.051393   4.227523   2.833785
     9  C    4.792932   3.764258   2.425721   2.793305   2.433078
    10  C    3.655539   2.482504   1.407257   2.420264   2.800088
    11  O    2.241964   1.210503   2.391432   3.646478   4.820609
    12  H    0.971469   1.871191   3.182938   3.730314   5.124561
    13  H    2.424060   2.747522   2.156027   1.090464   2.155756
    14  H    4.793943   4.675455   3.411553   2.150189   1.089331
    15  H    8.052151   7.509322   6.032187   5.294323   3.907179
    16  H    6.882384   6.529771   5.118866   4.164312   2.830713
    17  H    6.882382   6.529771   5.118866   4.164312   2.830713
    18  H    5.774815   4.648714   3.425284   3.884220   3.410322
    19  H    3.986403   2.655242   2.152847   3.401277   3.891221
                    6          7          8          9         10
     6  C    0.000000
     7  O    1.350529   0.000000
     8  C    2.383674   1.411018   0.000000
     9  C    1.408509   2.340234   3.647312   0.000000
    10  C    2.420979   3.617485   4.802725   1.385320   0.000000
    11  O    5.062127   6.369038   7.392923   4.241073   2.856847
    12  H    5.912317   7.257446   7.951235   5.581267   4.345670
    13  H    3.409580   4.583344   4.892847   3.883754   3.407906
    14  H    2.176603   2.732735   2.549256   3.427990   3.889335
    15  H    3.264726   2.019028   1.097683   4.357251   5.626601
    16  H    2.724686   2.088565   1.104371   4.034012   5.050887
    17  H    2.724686   2.088565   1.104371   4.034013   5.050887
    18  H    2.151450   2.529678   3.939897   1.091262   2.167190
    19  H    3.417768   4.498624   5.770137   2.159894   1.091330
                   11         12         13         14         15
    11  O    0.000000
    12  H    2.262682   0.000000
    13  H    3.956222   3.372905   0.000000
    14  H    5.766989   5.764393   2.470874   0.000000
    15  H    8.326438   9.004322   5.987916   3.638797   0.000000
    16  H    7.473234   7.843640   4.695190   2.346991   1.792988
    17  H    7.473232   7.843636   4.695190   2.346991   1.792988
    18  H    4.928450   6.506491   4.974683   4.316592   4.405600
    19  H    2.531475   4.477077   4.297585   4.980365   6.516745
                   16         17         18         19
    16  H    0.000000
    17  H    1.796310   0.000000
    18  H    4.455445   4.455445   0.000000
    19  H    6.056108   6.056108   2.519284   0.000000
 Stoichiometry    C8H8O3(1+,2)
 Framework group  C1[X(C8H8O3)]
 Deg. of freedom    51
 Full point group                 C1      NOp   1
 Largest Abelian subgroup         C1      NOp   1
 Largest concise Abelian subgroup C1      NOp   1
                         Standard orientation:                         
 ---------------------------------------------------------------------
 Center     Atomic      Atomic             Coordinates (Angstroms)
 Number     Number       Type             X           Y           Z
 ---------------------------------------------------------------------
      1          8           0        3.073575   -1.290386    0.000003
      2          6           0        2.601795   -0.022021   -0.000005
      3          6           0        1.121527    0.048769   -0.000003
      4          6           0        0.313872   -1.095383   -0.000003
      5          6           0       -1.077294   -0.989042   -0.000001
      6          6           0       -1.677192    0.281535    0.000000
      7          8           0       -3.011106    0.492725    0.000002
      8          6           0       -3.886174   -0.614175    0.000002
      9          6           0       -0.869000    1.435104    0.000000
     10          6           0        0.511261    1.316818   -0.000001
     11          8           0        3.342530    0.935388    0.000003
     12          1           0        4.042222   -1.216394    0.000009
     13          1           0        0.781839   -2.080330   -0.000004
     14          1           0       -1.682080   -1.895063   -0.000001
     15          1           0       -4.905265   -0.206300    0.000003
     16          1           0       -3.749782   -1.242147   -0.898154
     17          1           0       -3.749780   -1.242148    0.898156
     18          1           0       -1.360295    2.409518    0.000001
     19          1           0        1.150381    2.201423   -0.000001
 ---------------------------------------------------------------------
 Rotational constants (GHZ):           3.4486269           0.5676685           0.4889671
 Standard basis: def2SVP (5D, 7F)
 There are   205 symmetry adapted cartesian basis functions of A   symmetry.
 There are   194 symmetry adapted basis functions of A   symmetry.
   194 basis functions,   331 primitive gaussians,   205 cartesian basis functions
    40 alpha electrons       39 beta electrons
       nuclear repulsion energy       574.1848736996 Hartrees.
 NAtoms=   19 NActive=   19 NUniq=   19 SFac= 1.00D+00 NAtFMM=   60 NAOKFM=F Big=F
 Integral buffers will be    131072 words long.
 Raffenetti 2 integral format.
 Two-electron integral symmetry is turned on.
 One-electron integrals computed using PRISM.
   1 Symmetry operations used in ECPInt.
 ECPInt:  NShTT=    4095 NPrTT=   15045 LenC2=    3894 LenP2D=   10930.
 LDataN:  DoStor=T MaxTD1= 4 Len=   56
 NBasis=   194 RedAO= T EigKep=  2.67D-04  NBF=   194
 NBsUse=   194 1.00D-06 EigRej= -1.00D+00 NBFU=   194
 ExpMin= 1.22D-01 ExpMax= 2.27D+03 ExpMxC= 3.41D+02 IAcc=3 IRadAn=         5 AccDes= 0.00D+00
 Harris functional with IExCor=  402 and IRadAn=       5 diagonalized for initial guess.
 HarFok:  IExCor=  402 AccDes= 0.00D+00 IRadAn=         5 IDoV= 1 UseB2=F ITyADJ=14
 ICtDFT=  3500011 ScaDFX=  1.000000  1.000000  1.000000  1.000000
 FoFCou: FMM=F IPFlag=           0 FMFlag=      100000 FMFlg1=           0
         NFxFlg=           0 DoJE=T BraDBF=F KetDBF=T FulRan=T
         wScrn=  0.000000 ICntrl=       500 IOpCl=  0 I1Cent=   200000004 NGrid=           0
         NMat0=    1 NMatS0=      1 NMatT0=    0 NMatD0=    1 NMtDS0=    0 NMtDT0=    0
 Petite list used in FoFCou.
 Initial guess <Sx>= 0.0000 <Sy>= 0.0000 <Sz>= 0.5000 <S**2>= 0.7500 S= 0.5000
 Requested convergence on RMS density matrix=1.00D-08 within 128 cycles.
 Requested convergence on MAX density matrix=1.00D-06.
 Requested convergence on             energy=1.00D-06.
 No special actions if energy rises.
 Integral accuracy reduced to 1.0D-05 until final iterations.
 Initial convergence to 1.0D-05 achieved.  Increase integral accuracy.
 SCF Done:  E(UB3LYP) =  -534.653214873     A.U. after   25 cycles
            NFock= 25  Conv=0.28D-08     -V/T= 2.0093
 <Sx>= 0.0000 <Sy>= 0.0000 <Sz>= 0.5000 <S**2>= 0.7666 S= 0.5083
 <L.S>= 0.000000000000E+00
 Annihilation of the first spin contaminant:
 S**2 before annihilation     0.7666,   after     0.7502

 **********************************************************************

            Population analysis using the SCF Density.

 **********************************************************************

 Orbital symmetries:
 Alpha Orbitals:
       Occupied  (A) (A) (A) (A) (A) (A) (A) (A) (A) (A) (A) (A)
                 (A) (A) (A) (A) (A) (A) (A) (A) (A) (A) (A) (A)
                 (A) (A) (A) (A) (A) (A) (A) (A) (A) (A) (A) (A)
                 (A) (A) (A) (A)
       Virtual   (A) (A) (A) (A) (A) (A) (A) (A) (A) (A) (A) (A)
                 (A) (A) (A) (A) (A) (A) (A) (A) (A) (A) (A) (A)
                 (A) (A) (A) (A) (A) (A) (A) (A) (A) (A) (A) (A)
                 (A) (A) (A) (A) (A) (A) (A) (A) (A) (A) (A) (A)
                 (A) (A) (A) (A) (A) (A) (A) (A) (A) (A) (A) (A)
                 (A) (A) (A) (A) (A) (A) (A) (A) (A) (A) (A) (A)
                 (A) (A) (A) (A) (A) (A) (A) (A) (A) (A) (A) (A)
                 (A) (A) (A) (A) (A) (A) (A) (A) (A) (A) (A) (A)
                 (A) (A) (A) (A) (A) (A) (A) (A) (A) (A) (A) (A)
                 (A) (A) (A) (A) (A) (A) (A) (A) (A) (A) (A) (A)
                 (A) (A) (A) (A) (A) (A) (A) (A) (A) (A) (A) (A)
                 (A) (A) (A) (A) (A) (A) (A) (A) (A) (A) (A) (A)
                 (A) (A) (A) (A) (A) (A) (A) (A) (A) (A)
 Beta  Orbitals:
       Occupied  (A) (A) (A) (A) (A) (A) (A) (A) (A) (A) (A) (A)
                 (A) (A) (A) (A) (A) (A) (A) (A) (A) (A) (A) (A)
                 (A) (A) (A) (A) (A) (A) (A) (A) (A) (A) (A) (A)
                 (A) (A) (A)
       Virtual   (A) (A) (A) (A) (A) (A) (A) (A) (A) (A) (A) (A)
                 (A) (A) (A) (A) (A) (A) (A) (A) (A) (A) (A) (A)
                 (A) (A) (A) (A) (A) (A) (A) (A) (A) (A) (A) (A)
                 (A) (A) (A) (A) (A) (A) (A) (A) (A) (A) (A) (A)
                 (A) (A) (A) (A) (A) (A) (A) (A) (A) (A) (A) (A)
                 (A) (A) (A) (A) (A) (A) (A) (A) (A) (A) (A) (A)
                 (A) (A) (A) (A) (A) (A) (A) (A) (A) (A) (A) (A)
                 (A) (A) (A) (A) (A) (A) (A) (A) (A) (A) (A) (A)
                 (A) (A) (A) (A) (A) (A) (A) (A) (A) (A) (A) (A)
                 (A) (A) (A) (A) (A) (A) (A) (A) (A) (A) (A) (A)
                 (A) (A) (A) (A) (A) (A) (A) (A) (A) (A) (A) (A)
                 (A) (A) (A) (A) (A) (A) (A) (A) (A) (A) (A) (A)
                 (A) (A) (A) (A) (A) (A) (A) (A) (A) (A) (A)
 The electronic state is 2-A.
 Alpha  occ. eigenvalues --  -19.41973 -19.33027 -19.28946 -10.48916 -10.48223
 Alpha  occ. eigenvalues --  -10.42434 -10.42408 -10.40965 -10.40744 -10.40616
 Alpha  occ. eigenvalues --  -10.39614  -1.30058  -1.25201  -1.16204  -1.07195
 Alpha  occ. eigenvalues --   -0.98217  -0.95620  -0.90707  -0.83090  -0.81956
 Alpha  occ. eigenvalues --   -0.76914  -0.74440  -0.70957  -0.69131  -0.68808
 Alpha  occ. eigenvalues --   -0.64792  -0.63161  -0.63095  -0.62249  -0.61633
 Alpha  occ. eigenvalues --   -0.60149  -0.58516  -0.56518  -0.55389  -0.54009
 Alpha  occ. eigenvalues --   -0.53652  -0.48037  -0.46771  -0.45965  -0.44412
 Alpha virt. eigenvalues --   -0.24400  -0.21734  -0.12960  -0.10100  -0.08393
 Alpha virt. eigenvalues --   -0.06698  -0.05536  -0.04556  -0.03767  -0.02765
 Alpha virt. eigenvalues --   -0.02723  -0.01105   0.00917   0.03734   0.05513
 Alpha virt. eigenvalues --    0.07922   0.08240   0.09918   0.11863   0.13700
 Alpha virt. eigenvalues --    0.15762   0.17447   0.21687   0.22401   0.24899
 Alpha virt. eigenvalues --    0.25279   0.26060   0.27793   0.28562   0.29778
 Alpha virt. eigenvalues --    0.31445   0.31893   0.34321   0.35105   0.37836
 Alpha virt. eigenvalues --    0.40271   0.40881   0.41908   0.43869   0.44013
 Alpha virt. eigenvalues --    0.45342   0.47666   0.47983   0.48369   0.48900
 Alpha virt. eigenvalues --    0.49472   0.51177   0.52807   0.53042   0.53789
 Alpha virt. eigenvalues --    0.54233   0.55783   0.59760   0.61582   0.63106
 Alpha virt. eigenvalues --    0.65376   0.71870   0.77018   0.78604   0.79418
 Alpha virt. eigenvalues --    0.80642   0.85142   0.89008   0.91455   0.91544
 Alpha virt. eigenvalues --    0.97631   0.99896   1.00710   1.02176   1.04509
 Alpha virt. eigenvalues --    1.04755   1.06181   1.07001   1.09711   1.12018
 Alpha virt. eigenvalues --    1.14035   1.17737   1.24660   1.25004   1.26086
 Alpha virt. eigenvalues --    1.28562   1.33807   1.34102   1.41768   1.43376
 Alpha virt. eigenvalues --    1.46354   1.47595   1.49626   1.49772   1.52952
 Alpha virt. eigenvalues --    1.53044   1.54522   1.55331   1.55478   1.58343
 Alpha virt. eigenvalues --    1.59772   1.59856   1.63051   1.65665   1.68650
 Alpha virt. eigenvalues --    1.69067   1.71407   1.75583   1.76287   1.76800
 Alpha virt. eigenvalues --    1.78146   1.81824   1.87132   1.88720   1.92643
 Alpha virt. eigenvalues --    1.94932   1.96181   1.99033   1.99211   2.01063
 Alpha virt. eigenvalues --    2.04201   2.09157   2.09174   2.10457   2.12736
 Alpha virt. eigenvalues --    2.14272   2.16652   2.23228   2.26564   2.30386
 Alpha virt. eigenvalues --    2.40259   2.40259   2.42557   2.43941   2.46670
 Alpha virt. eigenvalues --    2.47675   2.53606   2.56430   2.59843   2.62294
 Alpha virt. eigenvalues --    2.64556   2.65297   2.68117   2.71974   2.74106
 Alpha virt. eigenvalues --    2.75108   2.76896   2.85964   2.87220   2.94653
 Alpha virt. eigenvalues --    3.01157   3.03027   3.07318   3.16756   3.27009
 Alpha virt. eigenvalues --    3.35853   3.45757   3.51920   3.64643
  Beta  occ. eigenvalues --  -19.41167 -19.33041 -19.28699 -10.48696 -10.48309
  Beta  occ. eigenvalues --  -10.42433 -10.41901 -10.40791 -10.40664 -10.40476
  Beta  occ. eigenvalues --  -10.39757  -1.28591  -1.25062  -1.15903  -1.06427
  Beta  occ. eigenvalues --   -0.97217  -0.95294  -0.90292  -0.82687  -0.81620
  Beta  occ. eigenvalues --   -0.76614  -0.74052  -0.70660  -0.68557  -0.66527
  Beta  occ. eigenvalues --   -0.64575  -0.62977  -0.62851  -0.61413  -0.61297
  Beta  occ. eigenvalues --   -0.60018  -0.57201  -0.56328  -0.55186  -0.53277
  Beta  occ. eigenvalues --   -0.51449  -0.47258  -0.46029  -0.44148
  Beta virt. eigenvalues --   -0.38148  -0.22354  -0.20643  -0.11684  -0.09955
  Beta virt. eigenvalues --   -0.08238  -0.06549  -0.05442  -0.04428  -0.02692
  Beta virt. eigenvalues --   -0.02500  -0.02073  -0.01025   0.00981   0.04288
  Beta virt. eigenvalues --    0.05800   0.08029   0.08511   0.10133   0.12158
  Beta virt. eigenvalues --    0.14421   0.16033   0.17546   0.22227   0.22435
  Beta virt. eigenvalues --    0.25054   0.25990   0.26365   0.28149   0.28743
  Beta virt. eigenvalues --    0.30077   0.31980   0.32131   0.34615   0.35314
  Beta virt. eigenvalues --    0.38046   0.40516   0.41347   0.41962   0.44251
  Beta virt. eigenvalues --    0.44655   0.45515   0.47791   0.48122   0.49008
  Beta virt. eigenvalues --    0.49208   0.49582   0.51340   0.53294   0.53585
  Beta virt. eigenvalues --    0.53900   0.54383   0.55941   0.59945   0.61723
  Beta virt. eigenvalues --    0.63353   0.65661   0.72137   0.77367   0.78722
  Beta virt. eigenvalues --    0.80496   0.81627   0.85295   0.89075   0.91715
  Beta virt. eigenvalues --    0.92232   0.97828   1.00612   1.00920   1.02931
  Beta virt. eigenvalues --    1.04735   1.05038   1.06790   1.07205   1.10448
  Beta virt. eigenvalues --    1.12233   1.14827   1.17850   1.24808   1.25024
  Beta virt. eigenvalues --    1.26991   1.28729   1.34028   1.34354   1.41984
  Beta virt. eigenvalues --    1.43720   1.46355   1.47848   1.49912   1.49912
  Beta virt. eigenvalues --    1.53365   1.53507   1.54838   1.55862   1.56298
  Beta virt. eigenvalues --    1.58568   1.59997   1.60363   1.63475   1.65853
  Beta virt. eigenvalues --    1.69108   1.69402   1.71787   1.75702   1.76361
  Beta virt. eigenvalues --    1.77203   1.78425   1.82119   1.87177   1.88770
  Beta virt. eigenvalues --    1.92923   1.95523   1.96589   1.99472   2.00202
  Beta virt. eigenvalues --    2.01184   2.05336   2.09253   2.09854   2.10743
  Beta virt. eigenvalues --    2.13156   2.14700   2.16856   2.23376   2.27266
  Beta virt. eigenvalues --    2.31195   2.40612   2.41171   2.42778   2.44183
  Beta virt. eigenvalues --    2.47053   2.48317   2.53655   2.57096   2.60503
  Beta virt. eigenvalues --    2.62656   2.65601   2.66398   2.68350   2.72092
  Beta virt. eigenvalues --    2.74212   2.75156   2.76981   2.87363   2.88586
  Beta virt. eigenvalues --    2.94758   3.01361   3.03475   3.07438   3.17077
  Beta virt. eigenvalues --    3.27431   3.36013   3.45991   3.52096   3.64662
          Condensed to atoms (all electrons):
               1          2          3          4          5          6
     1  O    7.600491   0.454031  -0.162222   0.015039   0.001029  -0.000015
     2  C    0.454031   4.661618   0.068227  -0.052936   0.013552  -0.001221
     3  C   -0.162222   0.068227   5.950619   0.128727   0.107762  -0.183707
     4  C    0.015039  -0.052936   0.128727   5.111552   0.241235   0.144301
     5  C    0.001029   0.013552   0.107762   0.241235   5.314752   0.065267
     6  C   -0.000015  -0.001221  -0.183707   0.144301   0.065267   5.208928
     7  O   -0.000000   0.000004  -0.000142   0.003716  -0.071410   0.425139
     8  C    0.000000   0.000000   0.000056   0.001146   0.005344  -0.050418
     9  C   -0.000016   0.017791   0.118651  -0.122827   0.044160   0.128386
    10  C    0.004990  -0.065530   0.170460   0.055260  -0.129326   0.155199
    11  O   -0.079497   0.739736  -0.132691   0.003564  -0.000040  -0.000040
    12  H    0.315326  -0.011472   0.018881  -0.001060   0.000002   0.000005
    13  H    0.013825  -0.015125  -0.061955   0.449399  -0.054680   0.013367
    14  H   -0.000022  -0.000164   0.014847  -0.049258   0.455802  -0.085226
    15  H    0.000000  -0.000000   0.000004  -0.000028   0.000241   0.004101
    16  H    0.000000   0.000000  -0.000043   0.000555   0.003295  -0.009221
    17  H    0.000000   0.000000  -0.000043   0.000555   0.003295  -0.009221
    18  H    0.000000  -0.000175   0.013991  -0.002468   0.016165  -0.070268
    19  H    0.000556  -0.012015  -0.069474   0.012129  -0.002087   0.013572
               7          8          9         10         11         12
     1  O   -0.000000   0.000000  -0.000016   0.004990  -0.079497   0.315326
     2  C    0.000004   0.000000   0.017791  -0.065530   0.739736  -0.011472
     3  C   -0.000142   0.000056   0.118651   0.170460  -0.132691   0.018881
     4  C    0.003716   0.001146  -0.122827   0.055260   0.003564  -0.001060
     5  C   -0.071410   0.005344   0.044160  -0.129326  -0.000040   0.000002
     6  C    0.425139  -0.050418   0.128386   0.155199  -0.000040   0.000005
     7  O    7.685213   0.268800  -0.069297   0.003143  -0.000000   0.000000
     8  C    0.268800   4.442684   0.006169  -0.000221   0.000000  -0.000000
     9  C   -0.069297   0.006169   5.191362   0.223853   0.001432  -0.000001
    10  C    0.003143  -0.000221   0.223853   5.124460   0.014702  -0.000463
    11  O   -0.000000   0.000000   0.001432   0.014702   7.570147   0.006551
    12  H    0.000000  -0.000000  -0.000001  -0.000463   0.006551   0.454073
    13  H   -0.000050  -0.000034  -0.001990   0.011806   0.000262  -0.000520
    14  H   -0.006836   0.010259   0.011433  -0.001992   0.000001  -0.000001
    15  H   -0.018429   0.398674  -0.000123   0.000004   0.000000  -0.000000
    16  H   -0.018501   0.399367  -0.000363   0.000040  -0.000000   0.000000
    17  H   -0.018501   0.399367  -0.000363   0.000040  -0.000000   0.000000
    18  H    0.001352  -0.000203   0.450123  -0.061793  -0.000007  -0.000000
    19  H   -0.000050   0.000005  -0.060596   0.457021   0.014012  -0.000074
              13         14         15         16         17         18
     1  O    0.013825  -0.000022   0.000000   0.000000   0.000000   0.000000
     2  C   -0.015125  -0.000164  -0.000000   0.000000   0.000000  -0.000175
     3  C   -0.061955   0.014847   0.000004  -0.000043  -0.000043   0.013991
     4  C    0.449399  -0.049258  -0.000028   0.000555   0.000555  -0.002468
     5  C   -0.054680   0.455802   0.000241   0.003295   0.003295   0.016165
     6  C    0.013367  -0.085226   0.004101  -0.009221  -0.009221  -0.070268
     7  O   -0.000050  -0.006836  -0.018429  -0.018501  -0.018501   0.001352
     8  C   -0.000034   0.010259   0.398674   0.399367   0.399367  -0.000203
     9  C   -0.001990   0.011433  -0.000123  -0.000363  -0.000363   0.450123
    10  C    0.011806  -0.001992   0.000004   0.000040   0.000040  -0.061793
    11  O    0.000262   0.000001   0.000000  -0.000000  -0.000000  -0.000007
    12  H   -0.000520  -0.000001  -0.000000   0.000000   0.000000  -0.000000
    13  H    0.590013  -0.011219  -0.000000   0.000017   0.000017   0.000016
    14  H   -0.011219   0.615480  -0.000264   0.000679   0.000679  -0.000117
    15  H   -0.000000  -0.000264   0.545051  -0.016260  -0.016260  -0.000098
    16  H    0.000017   0.000679  -0.016260   0.579425  -0.026829   0.000056
    17  H    0.000017   0.000679  -0.016260  -0.026829   0.579425   0.000056
    18  H    0.000016  -0.000117  -0.000098   0.000056   0.000056   0.597879
    19  H   -0.000195   0.000014  -0.000000  -0.000000  -0.000000  -0.010136
              19
     1  O    0.000556
     2  C   -0.012015
     3  C   -0.069474
     4  C    0.012129
     5  C   -0.002087
     6  C    0.013572
     7  O   -0.000050
     8  C    0.000005
     9  C   -0.060596
    10  C    0.457021
    11  O    0.014012
    12  H   -0.000074
    13  H   -0.000195
    14  H    0.000014
    15  H   -0.000000
    16  H   -0.000000
    17  H   -0.000000
    18  H   -0.010136
    19  H    0.587209
          Atomic-Atomic Spin Densities.
               1          2          3          4          5          6
     1  O   -0.009595   0.009097  -0.003227   0.000276   0.000016   0.000001
     2  C    0.009097  -0.051487  -0.019159  -0.000279  -0.000018   0.000041
     3  C   -0.003227  -0.019159   0.428538   0.021889  -0.008252  -0.010376
     4  C    0.000276  -0.000279   0.021889  -0.046396  -0.029458  -0.000503
     5  C    0.000016  -0.000018  -0.008252  -0.029458   0.135859   0.030061
     6  C    0.000001   0.000041  -0.010376  -0.000503   0.030061   0.156980
     7  O   -0.000000   0.000000   0.000113   0.000189  -0.004853  -0.060157
     8  C    0.000000  -0.000000  -0.000001   0.000035  -0.000280   0.000917
     9  C   -0.000002  -0.000071  -0.007241  -0.003331   0.003167   0.028019
    10  C    0.000014   0.001067   0.003939   0.002160  -0.001203   0.001385
    11  O    0.000737  -0.000269  -0.006120  -0.000066   0.000003   0.000002
    12  H    0.000510  -0.000228   0.000131  -0.000032  -0.000001  -0.000000
    13  H   -0.000073   0.000198  -0.000576   0.001012  -0.000036   0.000130
    14  H   -0.000000   0.000001   0.000065   0.000232   0.002151  -0.000716
    15  H    0.000000   0.000000   0.000000  -0.000001  -0.000003  -0.000001
    16  H    0.000000   0.000000  -0.000016  -0.000063   0.001265   0.002166
    17  H    0.000000   0.000000  -0.000016  -0.000063   0.001265   0.002166
    18  H   -0.000000   0.000003  -0.000015  -0.000051  -0.000143  -0.000904
    19  H   -0.000007   0.000206  -0.000179   0.000045  -0.000049   0.000167
               7          8          9         10         11         12
     1  O   -0.000000   0.000000  -0.000002   0.000014   0.000737   0.000510
     2  C    0.000000  -0.000000  -0.000071   0.001067  -0.000269  -0.000228
     3  C    0.000113  -0.000001  -0.007241   0.003939  -0.006120   0.000131
     4  C    0.000189   0.000035  -0.003331   0.002160  -0.000066  -0.000032
     5  C   -0.004853  -0.000280   0.003167  -0.001203   0.000003  -0.000001
     6  C   -0.060157   0.000917   0.028019   0.001385   0.000002  -0.000000
     7  O    0.348723  -0.005560  -0.007744   0.000130  -0.000000   0.000000
     8  C   -0.005560  -0.017748  -0.000145   0.000002   0.000000  -0.000000
     9  C   -0.007744  -0.000145   0.194630  -0.018531   0.000015   0.000000
    10  C    0.000130   0.000002  -0.018531  -0.114208   0.000433  -0.000008
    11  O   -0.000000   0.000000   0.000015   0.000433   0.101234  -0.000217
    12  H    0.000000  -0.000000   0.000000  -0.000008  -0.000217  -0.000766
    13  H    0.000001   0.000000  -0.000050  -0.000014  -0.000000   0.000008
    14  H    0.000098  -0.000313   0.000042  -0.000087  -0.000000   0.000000
    15  H    0.000011   0.000406   0.000002   0.000000  -0.000000  -0.000000
    16  H   -0.004337   0.002298   0.000131  -0.000005   0.000000   0.000000
    17  H   -0.004337   0.002298   0.000131  -0.000005   0.000000   0.000000
    18  H   -0.000080  -0.000008   0.002769   0.000128   0.000000   0.000000
    19  H    0.000000  -0.000000  -0.000319   0.000669  -0.000308   0.000003
              13         14         15         16         17         18
     1  O   -0.000073  -0.000000   0.000000   0.000000   0.000000  -0.000000
     2  C    0.000198   0.000001   0.000000   0.000000   0.000000   0.000003
     3  C   -0.000576   0.000065   0.000000  -0.000016  -0.000016  -0.000015
     4  C    0.001012   0.000232  -0.000001  -0.000063  -0.000063  -0.000051
     5  C   -0.000036   0.002151  -0.000003   0.001265   0.001265  -0.000143
     6  C    0.000130  -0.000716  -0.000001   0.002166   0.002166  -0.000904
     7  O    0.000001   0.000098   0.000011  -0.004337  -0.004337  -0.000080
     8  C    0.000000  -0.000313   0.000406   0.002298   0.002298  -0.000008
     9  C   -0.000050   0.000042   0.000002   0.000131   0.000131   0.002769
    10  C   -0.000014  -0.000087   0.000000  -0.000005  -0.000005   0.000128
    11  O   -0.000000  -0.000000  -0.000000   0.000000   0.000000   0.000000
    12  H    0.000008   0.000000  -0.000000   0.000000   0.000000   0.000000
    13  H    0.000258   0.000120   0.000000  -0.000000  -0.000000  -0.000001
    14  H    0.000120  -0.008084  -0.000004   0.000073   0.000073   0.000005
    15  H    0.000000  -0.000004  -0.000255  -0.000074  -0.000074   0.000000
    16  H   -0.000000   0.000073  -0.000074   0.025866  -0.005493  -0.000000
    17  H   -0.000000   0.000073  -0.000074  -0.005493   0.025866  -0.000000
    18  H   -0.000001   0.000005   0.000000  -0.000000  -0.000000  -0.010538
    19  H   -0.000000  -0.000001   0.000000   0.000000   0.000000   0.000110
              19
     1  O   -0.000007
     2  C    0.000206
     3  C   -0.000179
     4  C    0.000045
     5  C   -0.000049
     6  C    0.000167
     7  O    0.000000
     8  C   -0.000000
     9  C   -0.000319
    10  C    0.000669
    11  O   -0.000308
    12  H    0.000003
    13  H   -0.000000
    14  H   -0.000001
    15  H    0.000000
    16  H    0.000000
    17  H    0.000000
    18  H    0.000110
    19  H    0.003034
 Mulliken charges and spin densities:
               1          2
     1  O   -0.163516  -0.002253
     2  C    0.203679  -0.060897
     3  C    0.018052   0.399498
     4  C    0.061398  -0.054406
     5  C   -0.014357   0.129489
     6  C    0.251073   0.149380
     7  O   -0.184150   0.262197
     8  C    0.119006  -0.018099
     9  C    0.062216   0.191471
    10  C    0.038347  -0.124132
    11  O   -0.138131   0.095443
    12  H    0.218752  -0.000600
    13  H    0.067044   0.000977
    14  H    0.045902  -0.006346
    15  H    0.103388   0.000009
    16  H    0.087781   0.021811
    17  H    0.087781   0.021811
    18  H    0.065627  -0.008724
    19  H    0.070107   0.003372
 Sum of Mulliken charges =   1.00000   1.00000
 Mulliken charges and spin densities with hydrogens summed into heavy atoms:
               1          2
     1  O    0.055236  -0.002854
     2  C    0.203679  -0.060897
     3  C    0.018052   0.399498
     4  C    0.128442  -0.053429
     5  C    0.031545   0.123143
     6  C    0.251073   0.149380
     7  O   -0.184150   0.262197
     8  C    0.397956   0.025532
     9  C    0.127843   0.182746
    10  C    0.108455  -0.120761
    11  O   -0.138131   0.095443
 Electronic spatial extent (au):  <R**2>=           2127.0809
 Charge=              1.0000 electrons
 Dipole moment (field-independent basis, Debye):
    X=             -5.1402    Y=             -2.1709    Z=             -0.0000  Tot=              5.5798
 Quadrupole moment (field-independent basis, Debye-Ang):
   XX=            -22.7906   YY=            -51.0865   ZZ=            -60.9372
   XY=             -1.2490   XZ=             -0.0000   YZ=             -0.0000
 Traceless Quadrupole moment (field-independent basis, Debye-Ang):
   XX=             22.1475   YY=             -6.1484   ZZ=            -15.9991
   XY=             -1.2490   XZ=             -0.0000   YZ=             -0.0000
 Octapole moment (field-independent basis, Debye-Ang**2):
  XXX=            -53.3848  YYY=              3.2069  ZZZ=              0.0001  XYY=             -7.7040
  XXY=            -54.8200  XXZ=              0.0002  XZZ=              2.0985  YZZ=             -1.3976
  YYZ=              0.0000  XYZ=             -0.0001
 Hexadecapole moment (field-independent basis, Debye-Ang**3):
 XXXX=          -1365.5107 YYYY=           -365.3575 ZZZZ=            -63.2688 XXXY=            -76.2974
 XXXZ=              0.0005 YYYX=            -10.9042 YYYZ=             -0.0000 ZZZX=              0.0001
 ZZZY=             -0.0000 XXYY=           -388.9518 XXZZ=           -348.2708 YYZZ=            -83.5935
 XXYZ=             -0.0004 YYXZ=              0.0001 ZZXY=              1.1793
 N-N= 5.741848736996D+02 E-N=-2.380836911676D+03  KE= 5.297248710466D+02
                          Isotropic Fermi Contact Couplings
        Atom                 a.u.       MegaHertz       Gauss      10(-4) cm-1
     1  O(17)             -0.00632       3.83156       1.36720       1.27807
     2  C(13)             -0.02473     -27.79873      -9.91928      -9.27266
     3  C(13)              0.06280      70.60320      25.19298      23.55069
     4  C(13)             -0.01845     -20.74587      -7.40264      -6.92008
     5  C(13)              0.01504      16.90241       6.03120       5.63804
     6  C(13)              0.00619       6.96068       2.48375       2.32183
     7  O(17)              0.12122     -73.48454     -26.22111     -24.51180
     8  C(13)             -0.01240     -13.93799      -4.97342      -4.64921
     9  C(13)              0.02663      29.94229      10.68416       9.98767
    10  C(13)             -0.03003     -33.76019     -12.04647     -11.26119
    11  O(17)              0.03066     -18.58456      -6.63143      -6.19914
    12  H(1)              -0.00010      -0.46360      -0.16542      -0.15464
    13  H(1)               0.00017       0.75126       0.26807       0.25059
    14  H(1)              -0.00212      -9.48513      -3.38453      -3.16390
    15  H(1)              -0.00010      -0.43047      -0.15360      -0.14359
    16  H(1)               0.00832      37.17399      13.26461      12.39991
    17  H(1)               0.00832      37.17396      13.26459      12.39990
    18  H(1)              -0.00285     -12.72077      -4.53909      -4.24319
    19  H(1)               0.00103       4.60744       1.64405       1.53688
 --------------------------------------------------------
       Center         ----  Spin Dipole Couplings  ----
                      3XX-RR        3YY-RR        3ZZ-RR
 --------------------------------------------------------
     1   Atom        0.011071      0.006983     -0.018054
     2   Atom        0.028818      0.017440     -0.046258
     3   Atom       -0.198107     -0.206806      0.404912
     4   Atom        0.009149      0.007921     -0.017069
     5   Atom       -0.074933     -0.067164      0.142096
     6   Atom       -0.094016     -0.106480      0.200496
     7   Atom       -0.585890     -0.597476      1.183365
     8   Atom       -0.001418      0.000596      0.000822
     9   Atom       -0.108784     -0.100556      0.209341
    10   Atom        0.045428      0.042657     -0.088086
    11   Atom       -0.182424     -0.182681      0.365105
    12   Atom        0.000741      0.001048     -0.001789
    13   Atom       -0.002632      0.007537     -0.004906
    14   Atom       -0.007171      0.011889     -0.004718
    15   Atom        0.008467     -0.003700     -0.004767
    16   Atom        0.000389      0.002634     -0.003023
    17   Atom        0.000389      0.002634     -0.003023
    18   Atom       -0.010860      0.016332     -0.005472
    19   Atom        0.001237      0.004165     -0.005402
 --------------------------------------------------------
                        XY            XZ            YZ
 --------------------------------------------------------
     1   Atom       -0.003153     -0.000000      0.000001
     2   Atom        0.006927      0.000000     -0.000000
     3   Atom        0.000779      0.000003     -0.000001
     4   Atom        0.004138     -0.000000     -0.000000
     5   Atom       -0.001395     -0.000000     -0.000000
     6   Atom       -0.001966      0.000000     -0.000000
     7   Atom        0.006649      0.000002     -0.000001
     8   Atom        0.011293      0.000000      0.000000
     9   Atom        0.002812      0.000000     -0.000000
    10   Atom       -0.003913     -0.000000      0.000000
    11   Atom        0.000615     -0.000010      0.000001
    12   Atom       -0.002072     -0.000000      0.000000
    13   Atom        0.000719      0.000000     -0.000000
    14   Atom        0.007103      0.000000      0.000000
    15   Atom        0.003864     -0.000000     -0.000000
    16   Atom        0.004515      0.001982      0.005070
    17   Atom        0.004515     -0.001982     -0.005070
    18   Atom       -0.006685      0.000000      0.000000
    19   Atom       -0.002902      0.000000      0.000000
 --------------------------------------------------------


 ---------------------------------------------------------------------------------
              Anisotropic Spin Dipole Couplings in Principal Axis System
 ---------------------------------------------------------------------------------

       Atom             a.u.   MegaHertz   Gauss  10(-4) cm-1        Axes

              Baa    -0.0181     1.306     0.466     0.436  0.0000 -0.0000  1.0000
     1 O(17)  Bbb     0.0053    -0.381    -0.136    -0.127  0.4775  0.8786  0.0000
              Bcc     0.0128    -0.925    -0.330    -0.309  0.8786 -0.4775 -0.0000
 
              Baa    -0.0463    -6.207    -2.215    -2.071 -0.0000  0.0000  1.0000
     2 C(13)  Bbb     0.0142     1.901     0.678     0.634 -0.4274  0.9041 -0.0000
              Bcc     0.0321     4.306     1.537     1.436  0.9041  0.4274  0.0000
 
              Baa    -0.2069   -27.761    -9.906    -9.260 -0.0885  0.9961  0.0000
     3 C(13)  Bbb    -0.1980   -26.575    -9.483    -8.864  0.9961  0.0885 -0.0000
              Bcc     0.4049    54.335    19.388    18.124  0.0000 -0.0000  1.0000
 
              Baa    -0.0171    -2.291    -0.817    -0.764  0.0000  0.0000  1.0000
     4 C(13)  Bbb     0.0044     0.584     0.208     0.195 -0.6532  0.7572  0.0000
              Bcc     0.0127     1.707     0.609     0.569  0.7572  0.6532 -0.0000
 
              Baa    -0.0752   -10.088    -3.600    -3.365  0.9852  0.1716  0.0000
     5 C(13)  Bbb    -0.0669    -8.980    -3.204    -2.995 -0.1716  0.9852  0.0000
              Bcc     0.1421    19.068     6.804     6.360 -0.0000 -0.0000  1.0000
 
              Baa    -0.1068   -14.329    -5.113    -4.780  0.1522  0.9884  0.0000
     6 C(13)  Bbb    -0.0937   -12.575    -4.487    -4.195  0.9884 -0.1522 -0.0000
              Bcc     0.2005    26.905     9.600     8.974  0.0000 -0.0000  1.0000
 
              Baa    -0.6005    43.452    15.505    14.494 -0.4142  0.9102  0.0000
     7 O(17)  Bbb    -0.5829    42.176    15.049    14.068  0.9102  0.4142 -0.0000
              Bcc     1.1834   -85.627   -30.554   -28.562  0.0000 -0.0000  1.0000
 
              Baa    -0.0117    -1.577    -0.563    -0.526  0.7378 -0.6750 -0.0000
     8 C(13)  Bbb     0.0008     0.110     0.039     0.037 -0.0000 -0.0000  1.0000
              Bcc     0.0109     1.466     0.523     0.489  0.6750  0.7378  0.0000
 
              Baa    -0.1097   -14.714    -5.250    -4.908  0.9554 -0.2953 -0.0000
     9 C(13)  Bbb    -0.0997   -13.377    -4.773    -4.462  0.2953  0.9554  0.0000
              Bcc     0.2093    28.091    10.024     9.370  0.0000 -0.0000  1.0000
 
              Baa    -0.0881   -11.820    -4.218    -3.943  0.0000 -0.0000  1.0000
    10 C(13)  Bbb     0.0399     5.353     1.910     1.786  0.5772  0.8166  0.0000
              Bcc     0.0482     6.467     2.308     2.157  0.8166 -0.5772 -0.0000
 
              Baa    -0.1832    13.255     4.730     4.421 -0.6308  0.7760 -0.0000
    11 O(17)  Bbb    -0.1819    13.164     4.697     4.391  0.7760  0.6308  0.0000
              Bcc     0.3651   -26.419    -9.427    -8.812 -0.0000  0.0000  1.0000
 
              Baa    -0.0018    -0.955    -0.341    -0.318  0.0000  0.0000  1.0000
    12 H(1)   Bbb    -0.0012    -0.631    -0.225    -0.211  0.7327  0.6805 -0.0000
              Bcc     0.0030     1.586     0.566     0.529 -0.6805  0.7327  0.0000
 
              Baa    -0.0049    -2.617    -0.934    -0.873 -0.0000  0.0000  1.0000
    13 H(1)   Bbb    -0.0027    -1.431    -0.511    -0.477  0.9975 -0.0701  0.0000
              Bcc     0.0076     4.049     1.445     1.350  0.0701  0.9975 -0.0000
 
              Baa    -0.0095    -5.083    -1.814    -1.695  0.9492 -0.3148  0.0000
    14 H(1)   Bbb    -0.0047    -2.517    -0.898    -0.840 -0.0000 -0.0000  1.0000
              Bcc     0.0142     7.600     2.712     2.535  0.3148  0.9492  0.0000
 
              Baa    -0.0048    -2.574    -0.918    -0.859 -0.2792  0.9602 -0.0000
    15 H(1)   Bbb    -0.0048    -2.543    -0.908    -0.848 -0.0000  0.0000  1.0000
              Bcc     0.0096     5.117     1.826     1.707  0.9602  0.2792 -0.0000
 
              Baa    -0.0061    -3.241    -1.157    -1.081  0.1294 -0.5481  0.8263
    16 H(1)   Bbb    -0.0025    -1.323    -0.472    -0.441  0.8472 -0.3719 -0.3793
              Bcc     0.0086     4.565     1.629     1.523  0.5152  0.7492  0.4163
 
              Baa    -0.0061    -3.241    -1.157    -1.081 -0.1294  0.5481  0.8263
    17 H(1)   Bbb    -0.0025    -1.323    -0.472    -0.441  0.8472 -0.3719  0.3793
              Bcc     0.0086     4.565     1.629     1.523  0.5152  0.7492 -0.4163
 
              Baa    -0.0124    -6.624    -2.364    -2.210  0.9740  0.2265 -0.0000
    18 H(1)   Bbb    -0.0055    -2.919    -1.042    -0.974  0.0000 -0.0000  1.0000
              Bcc     0.0179     9.543     3.405     3.183 -0.2265  0.9740  0.0000
 
              Baa    -0.0054    -2.882    -1.028    -0.961 -0.0000 -0.0000  1.0000
    19 H(1)   Bbb    -0.0005    -0.293    -0.105    -0.098  0.8516  0.5242  0.0000
              Bcc     0.0060     3.175     1.133     1.059 -0.5242  0.8516  0.0000
 

 ---------------------------------------------------------------------------------

 ******************************Gaussian NBO Version 3.1******************************
             N A T U R A L   A T O M I C   O R B I T A L   A N D
          N A T U R A L   B O N D   O R B I T A L   A N A L Y S I S
 ******************************Gaussian NBO Version 3.1******************************
       /RESON  / : Allow strongly delocalized NBO set

 Analyzing the SCF density

 Job title: 94                                                              

 Storage needed:    114204 in NPA,    151501 in NBO ( 939522101 available)
 GSVD:  LWork=       24522 too small for GESVD, short by         995 words or         995 for optimal perf.


 NATURAL POPULATIONS:  Natural atomic orbital occupancies 
                                                          
   NAO  Atom  No  lang   Type(AO)    Occupancy
 --------------------------------------------
     1    O    1  S      Cor( 1S)     1.99970
     2    O    1  S      Val( 2S)     1.67880
     3    O    1  S      Ryd( 3S)     0.00136
     4    O    1  px     Val( 2p)     1.55355
     5    O    1  px     Ryd( 3p)     0.00165
     6    O    1  py     Val( 2p)     1.64839
     7    O    1  py     Ryd( 3p)     0.00122
     8    O    1  pz     Val( 2p)     1.79882
     9    O    1  pz     Ryd( 3p)     0.00097
    10    O    1  dxy    Ryd( 3d)     0.00101
    11    O    1  dxz    Ryd( 3d)     0.00012
    12    O    1  dyz    Ryd( 3d)     0.00123
    13    O    1  dx2y2  Ryd( 3d)     0.00142
    14    O    1  dz2    Ryd( 3d)     0.00065

    15    C    2  S      Cor( 1S)     1.99924
    16    C    2  S      Val( 2S)     0.73365
    17    C    2  S      Ryd( 3S)     0.00366
    18    C    2  px     Val( 2p)     0.89537
    19    C    2  px     Ryd( 3p)     0.01144
    20    C    2  py     Val( 2p)     0.69535
    21    C    2  py     Ryd( 3p)     0.02058
    22    C    2  pz     Val( 2p)     0.80682
    23    C    2  pz     Ryd( 3p)     0.00146
    24    C    2  dxy    Ryd( 3d)     0.00308
    25    C    2  dxz    Ryd( 3d)     0.00117
    26    C    2  dyz    Ryd( 3d)     0.00419
    27    C    2  dx2y2  Ryd( 3d)     0.00571
    28    C    2  dz2    Ryd( 3d)     0.00093

    29    C    3  S      Cor( 1S)     1.99878
    30    C    3  S      Val( 2S)     0.91581
    31    C    3  S      Ryd( 3S)     0.00249
    32    C    3  px     Val( 2p)     1.11868
    33    C    3  px     Ryd( 3p)     0.00559
    34    C    3  py     Val( 2p)     1.10248
    35    C    3  py     Ryd( 3p)     0.00589
    36    C    3  pz     Val( 2p)     0.86245
    37    C    3  pz     Ryd( 3p)     0.00063
    38    C    3  dxy    Ryd( 3d)     0.00077
    39    C    3  dxz    Ryd( 3d)     0.00042
    40    C    3  dyz    Ryd( 3d)     0.00067
    41    C    3  dx2y2  Ryd( 3d)     0.00104
    42    C    3  dz2    Ryd( 3d)     0.00045

    43    C    4  S      Cor( 1S)     1.99896
    44    C    4  S      Val( 2S)     0.95601
    45    C    4  S      Ryd( 3S)     0.00150
    46    C    4  px     Val( 2p)     1.08378
    47    C    4  px     Ryd( 3p)     0.00454
    48    C    4  py     Val( 2p)     1.19275
    49    C    4  py     Ryd( 3p)     0.00622
    50    C    4  pz     Val( 2p)     0.88841
    51    C    4  pz     Ryd( 3p)     0.00084
    52    C    4  dxy    Ryd( 3d)     0.00080
    53    C    4  dxz    Ryd( 3d)     0.00052
    54    C    4  dyz    Ryd( 3d)     0.00045
    55    C    4  dx2y2  Ryd( 3d)     0.00067
    56    C    4  dz2    Ryd( 3d)     0.00041

    57    C    5  S      Cor( 1S)     1.99893
    58    C    5  S      Val( 2S)     0.96271
    59    C    5  S      Ryd( 3S)     0.00168
    60    C    5  px     Val( 2p)     1.12805
    61    C    5  px     Ryd( 3p)     0.00385
    62    C    5  py     Val( 2p)     1.15884
    63    C    5  py     Ryd( 3p)     0.00474
    64    C    5  pz     Val( 2p)     0.97182
    65    C    5  pz     Ryd( 3p)     0.00089
    66    C    5  dxy    Ryd( 3d)     0.00078
    67    C    5  dxz    Ryd( 3d)     0.00047
    68    C    5  dyz    Ryd( 3d)     0.00044
    69    C    5  dx2y2  Ryd( 3d)     0.00059
    70    C    5  dz2    Ryd( 3d)     0.00042

    71    C    6  S      Cor( 1S)     1.99866
    72    C    6  S      Val( 2S)     0.83040
    73    C    6  S      Ryd( 3S)     0.00204
    74    C    6  px     Val( 2p)     0.76105
    75    C    6  px     Ryd( 3p)     0.00703
    76    C    6  py     Val( 2p)     1.09039
    77    C    6  py     Ryd( 3p)     0.00531
    78    C    6  pz     Val( 2p)     0.85720
    79    C    6  pz     Ryd( 3p)     0.00078
    80    C    6  dxy    Ryd( 3d)     0.00183
    81    C    6  dxz    Ryd( 3d)     0.00203
    82    C    6  dyz    Ryd( 3d)     0.00092
    83    C    6  dx2y2  Ryd( 3d)     0.00214
    84    C    6  dz2    Ryd( 3d)     0.00071

    85    O    7  S      Cor( 1S)     1.99963
    86    O    7  S      Val( 2S)     1.58604
    87    O    7  S      Ryd( 3S)     0.00063
    88    O    7  px     Val( 2p)     1.44575
    89    O    7  px     Ryd( 3p)     0.00063
    90    O    7  py     Val( 2p)     1.72613
    91    O    7  py     Ryd( 3p)     0.00251
    92    O    7  pz     Val( 2p)     1.60655
    93    O    7  pz     Ryd( 3p)     0.00141
    94    O    7  dxy    Ryd( 3d)     0.00121
    95    O    7  dxz    Ryd( 3d)     0.00063
    96    O    7  dyz    Ryd( 3d)     0.00084
    97    O    7  dx2y2  Ryd( 3d)     0.00133
    98    O    7  dz2    Ryd( 3d)     0.00066

    99    C    8  S      Cor( 1S)     1.99922
   100    C    8  S      Val( 2S)     1.10483
   101    C    8  S      Ryd( 3S)     0.00170
   102    C    8  px     Val( 2p)     1.02946
   103    C    8  px     Ryd( 3p)     0.00386
   104    C    8  py     Val( 2p)     0.90531
   105    C    8  py     Ryd( 3p)     0.00356
   106    C    8  pz     Val( 2p)     1.21932
   107    C    8  pz     Ryd( 3p)     0.00049
   108    C    8  dxy    Ryd( 3d)     0.00194
   109    C    8  dxz    Ryd( 3d)     0.00054
   110    C    8  dyz    Ryd( 3d)     0.00100
   111    C    8  dx2y2  Ryd( 3d)     0.00100
   112    C    8  dz2    Ryd( 3d)     0.00094

   113    C    9  S      Cor( 1S)     1.99892
   114    C    9  S      Val( 2S)     0.96836
   115    C    9  S      Ryd( 3S)     0.00164
   116    C    9  px     Val( 2p)     1.09840
   117    C    9  px     Ryd( 3p)     0.00561
   118    C    9  py     Val( 2p)     1.17157
   119    C    9  py     Ryd( 3p)     0.00557
   120    C    9  pz     Val( 2p)     0.90941
   121    C    9  pz     Ryd( 3p)     0.00098
   122    C    9  dxy    Ryd( 3d)     0.00092
   123    C    9  dxz    Ryd( 3d)     0.00053
   124    C    9  dyz    Ryd( 3d)     0.00047
   125    C    9  dx2y2  Ryd( 3d)     0.00052
   126    C    9  dz2    Ryd( 3d)     0.00042

   127    C   10  S      Cor( 1S)     1.99896
   128    C   10  S      Val( 2S)     0.95787
   129    C   10  S      Ryd( 3S)     0.00155
   130    C   10  px     Val( 2p)     1.11385
   131    C   10  px     Ryd( 3p)     0.00545
   132    C   10  py     Val( 2p)     1.16371
   133    C   10  py     Ryd( 3p)     0.00591
   134    C   10  pz     Val( 2p)     0.91107
   135    C   10  pz     Ryd( 3p)     0.00070
   136    C   10  dxy    Ryd( 3d)     0.00071
   137    C   10  dxz    Ryd( 3d)     0.00053
   138    C   10  dyz    Ryd( 3d)     0.00042
   139    C   10  dx2y2  Ryd( 3d)     0.00075
   140    C   10  dz2    Ryd( 3d)     0.00040

   141    O   11  S      Cor( 1S)     1.99973
   142    O   11  S      Val( 2S)     1.70142
   143    O   11  S      Ryd( 3S)     0.00114
   144    O   11  px     Val( 2p)     1.74504
   145    O   11  px     Ryd( 3p)     0.00170
   146    O   11  py     Val( 2p)     1.69527
   147    O   11  py     Ryd( 3p)     0.00141
   148    O   11  pz     Val( 2p)     1.37128
   149    O   11  pz     Ryd( 3p)     0.00051
   150    O   11  dxy    Ryd( 3d)     0.00126
   151    O   11  dxz    Ryd( 3d)     0.00084
   152    O   11  dyz    Ryd( 3d)     0.00126
   153    O   11  dx2y2  Ryd( 3d)     0.00171
   154    O   11  dz2    Ryd( 3d)     0.00037

   155    H   12  S      Val( 1S)     0.48088
   156    H   12  S      Ryd( 2S)     0.00186
   157    H   12  px     Ryd( 2p)     0.00240
   158    H   12  py     Ryd( 2p)     0.00082
   159    H   12  pz     Ryd( 2p)     0.00106

   160    H   13  S      Val( 1S)     0.71764
   161    H   13  S      Ryd( 2S)     0.00175
   162    H   13  px     Ryd( 2p)     0.00026
   163    H   13  py     Ryd( 2p)     0.00072
   164    H   13  pz     Ryd( 2p)     0.00010

   165    H   14  S      Val( 1S)     0.73378
   166    H   14  S      Ryd( 2S)     0.00131
   167    H   14  px     Ryd( 2p)     0.00028
   168    H   14  py     Ryd( 2p)     0.00064
   169    H   14  pz     Ryd( 2p)     0.00014

   170    H   15  S      Val( 1S)     0.74950
   171    H   15  S      Ryd( 2S)     0.00047
   172    H   15  px     Ryd( 2p)     0.00073
   173    H   15  py     Ryd( 2p)     0.00015
   174    H   15  pz     Ryd( 2p)     0.00015

   175    H   16  S      Val( 1S)     0.77220
   176    H   16  S      Ryd( 2S)     0.00134
   177    H   16  px     Ryd( 2p)     0.00015
   178    H   16  py     Ryd( 2p)     0.00036
   179    H   16  pz     Ryd( 2p)     0.00062

   180    H   17  S      Val( 1S)     0.77220
   181    H   17  S      Ryd( 2S)     0.00134
   182    H   17  px     Ryd( 2p)     0.00015
   183    H   17  py     Ryd( 2p)     0.00036
   184    H   17  pz     Ryd( 2p)     0.00062

   185    H   18  S      Val( 1S)     0.72253
   186    H   18  S      Ryd( 2S)     0.00168
   187    H   18  px     Ryd( 2p)     0.00024
   188    H   18  py     Ryd( 2p)     0.00071
   189    H   18  pz     Ryd( 2p)     0.00010

   190    H   19  S      Val( 1S)     0.71369
   191    H   19  S      Ryd( 2S)     0.00250
   192    H   19  px     Ryd( 2p)     0.00039
   193    H   19  py     Ryd( 2p)     0.00059
   194    H   19  pz     Ryd( 2p)     0.00010

 WARNING:  1 low occupancy (<1.9990e) core orbital  found on  C    3
           1 low occupancy (<1.9990e) core orbital  found on  C    4
           1 low occupancy (<1.9990e) core orbital  found on  C    5
           1 low occupancy (<1.9990e) core orbital  found on  C    6
           1 low occupancy (<1.9990e) core orbital  found on  C    9
           1 low occupancy (<1.9990e) core orbital  found on  C   10


 Summary of Natural Population Analysis:                  
                                                          
                                       Natural Population 
                Natural  -----------------------------------------------
    Atom  No    Charge         Core      Valence    Rydberg      Total
 -----------------------------------------------------------------------
      O    1   -0.68889      1.99970     6.67956    0.00963     8.68889
      C    2    0.81735      1.99924     3.13119    0.05222     5.18265
      C    3   -0.01615      1.99878     3.99941    0.01796     6.01615
      C    4   -0.13584      1.99896     4.12094    0.01594     6.13584
      C    5   -0.23421      1.99893     4.22141    0.01387     6.23421
      C    6    0.43951      1.99866     3.53904    0.02280     5.56049
      O    7   -0.37393      1.99963     6.36447    0.00984     8.37393
      C    8   -0.27318      1.99922     4.25893    0.01503     6.27318
      C    9   -0.16331      1.99892     4.14774    0.01665     6.16331
      C   10   -0.16188      1.99896     4.14650    0.01642     6.16188
      O   11   -0.52294      1.99973     6.51301    0.01020     8.52294
      H   12    0.51299      0.00000     0.48088    0.00614     0.48701
      H   13    0.27952      0.00000     0.71764    0.00284     0.72048
      H   14    0.26385      0.00000     0.73378    0.00237     0.73615
      H   15    0.24900      0.00000     0.74950    0.00150     0.75100
      H   16    0.22533      0.00000     0.77220    0.00247     0.77467
      H   17    0.22533      0.00000     0.77220    0.00247     0.77467
      H   18    0.27473      0.00000     0.72253    0.00274     0.72527
      H   19    0.28273      0.00000     0.71369    0.00358     0.71727
 =======================================================================
   * Total *    1.00000     21.99074    56.78461    0.22465    79.00000

                                 Natural Population      
 --------------------------------------------------------
   Core                      21.99074 ( 99.9579% of  22)
   Valence                   56.78461 ( 99.6221% of  57)
   Natural Minimal Basis     78.77535 ( 99.7156% of  79)
   Natural Rydberg Basis      0.22465 (  0.2844% of  79)
 --------------------------------------------------------

    Atom  No          Natural Electron Configuration
 ----------------------------------------------------------------------------
      O    1      [core]2S( 1.68)2p( 5.00)
      C    2      [core]2S( 0.73)2p( 2.40)3p( 0.03)3d( 0.02)
      C    3      [core]2S( 0.92)2p( 3.08)3p( 0.01)
      C    4      [core]2S( 0.96)2p( 3.16)3p( 0.01)
      C    5      [core]2S( 0.96)2p( 3.26)3p( 0.01)
      C    6      [core]2S( 0.83)2p( 2.71)3p( 0.01)3d( 0.01)
      O    7      [core]2S( 1.59)2p( 4.78)
      C    8      [core]2S( 1.10)2p( 3.15)3p( 0.01)3d( 0.01)
      C    9      [core]2S( 0.97)2p( 3.18)3p( 0.01)
      C   10      [core]2S( 0.96)2p( 3.19)3p( 0.01)
      O   11      [core]2S( 1.70)2p( 4.81)3d( 0.01)
      H   12            1S( 0.48)
      H   13            1S( 0.72)
      H   14            1S( 0.73)
      H   15            1S( 0.75)
      H   16            1S( 0.77)
      H   17            1S( 0.77)
      H   18            1S( 0.72)
      H   19            1S( 0.71)


 ***************************************************
 *******         Alpha spin orbitals         *******
 ***************************************************


 NATURAL POPULATIONS:  Natural atomic orbital occupancies 
                                                          
   NAO  Atom  No  lang   Type(AO)    Occupancy      Energy
 ----------------------------------------------------------
     1    O    1  S      Cor( 1S)     0.99985     -19.14275
     2    O    1  S      Val( 2S)     0.83925      -1.04795
     3    O    1  S      Ryd( 3S)     0.00067       1.34497
     4    O    1  px     Val( 2p)     0.77675      -0.47348
     5    O    1  px     Ryd( 3p)     0.00083       1.12441
     6    O    1  py     Val( 2p)     0.82424      -0.50060
     7    O    1  py     Ryd( 3p)     0.00061       0.94176
     8    O    1  pz     Val( 2p)     0.89842      -0.47859
     9    O    1  pz     Ryd( 3p)     0.00044       0.83757
    10    O    1  dxy    Ryd( 3d)     0.00051       2.83172
    11    O    1  dxz    Ryd( 3d)     0.00006       2.58849
    12    O    1  dyz    Ryd( 3d)     0.00062       2.55037
    13    O    1  dx2y2  Ryd( 3d)     0.00071       3.14821
    14    O    1  dz2    Ryd( 3d)     0.00033       2.88291

    15    C    2  S      Cor( 1S)     0.99962     -10.37636
    16    C    2  S      Val( 2S)     0.36455      -0.28612
    17    C    2  S      Ryd( 3S)     0.00181       0.35335
    18    C    2  px     Val( 2p)     0.44504      -0.20382
    19    C    2  px     Ryd( 3p)     0.00568       0.43942
    20    C    2  py     Val( 2p)     0.34698      -0.16090
    21    C    2  py     Ryd( 3p)     0.01028       0.49313
    22    C    2  pz     Val( 2p)     0.38927      -0.29459
    23    C    2  pz     Ryd( 3p)     0.00087       0.35400
    24    C    2  dxy    Ryd( 3d)     0.00154       2.26332
    25    C    2  dxz    Ryd( 3d)     0.00078       1.69119
    26    C    2  dyz    Ryd( 3d)     0.00210       1.73817
    27    C    2  dx2y2  Ryd( 3d)     0.00283       2.20406
    28    C    2  dz2    Ryd( 3d)     0.00047       1.95653

    29    C    3  S      Cor( 1S)     0.99939     -10.29159
    30    C    3  S      Val( 2S)     0.46431      -0.35653
    31    C    3  S      Ryd( 3S)     0.00127       0.36668
    32    C    3  px     Val( 2p)     0.56248      -0.29466
    33    C    3  px     Ryd( 3p)     0.00281       0.85820
    34    C    3  py     Val( 2p)     0.55410      -0.27085
    35    C    3  py     Ryd( 3p)     0.00292       0.76826
    36    C    3  pz     Val( 2p)     0.58271      -0.34388
    37    C    3  pz     Ryd( 3p)     0.00042       0.43272
    38    C    3  dxy    Ryd( 3d)     0.00039       2.25637
    39    C    3  dxz    Ryd( 3d)     0.00021       1.66032
    40    C    3  dyz    Ryd( 3d)     0.00034       1.68810
    41    C    3  dx2y2  Ryd( 3d)     0.00053       2.21378
    42    C    3  dz2    Ryd( 3d)     0.00013       1.97298

    43    C    4  S      Cor( 1S)     0.99948     -10.27504
    44    C    4  S      Val( 2S)     0.47659      -0.34677
    45    C    4  S      Ryd( 3S)     0.00076       0.39383
    46    C    4  px     Val( 2p)     0.54003      -0.24594
    47    C    4  px     Ryd( 3p)     0.00229       0.59585
    48    C    4  py     Val( 2p)     0.59425      -0.26202
    49    C    4  py     Ryd( 3p)     0.00314       0.75646
    50    C    4  pz     Val( 2p)     0.43770      -0.30436
    51    C    4  pz     Ryd( 3p)     0.00046       0.37221
    52    C    4  dxy    Ryd( 3d)     0.00039       2.28256
    53    C    4  dxz    Ryd( 3d)     0.00032       1.72439
    54    C    4  dyz    Ryd( 3d)     0.00028       1.71568
    55    C    4  dx2y2  Ryd( 3d)     0.00033       2.29089
    56    C    4  dz2    Ryd( 3d)     0.00020       2.02312

    57    C    5  S      Cor( 1S)     0.99947     -10.28061
    58    C    5  S      Val( 2S)     0.48330      -0.36772
    59    C    5  S      Ryd( 3S)     0.00084       0.38143
    60    C    5  px     Val( 2p)     0.56511      -0.26733
    61    C    5  px     Ryd( 3p)     0.00194       0.64674
    62    C    5  py     Val( 2p)     0.57915      -0.27332
    63    C    5  py     Ryd( 3p)     0.00238       0.72856
    64    C    5  pz     Val( 2p)     0.54391      -0.33140
    65    C    5  pz     Ryd( 3p)     0.00051       0.36855
    66    C    5  dxy    Ryd( 3d)     0.00039       2.28743
    67    C    5  dxz    Ryd( 3d)     0.00021       1.70428
    68    C    5  dyz    Ryd( 3d)     0.00032       1.70525
    69    C    5  dx2y2  Ryd( 3d)     0.00029       2.26769
    70    C    5  dz2    Ryd( 3d)     0.00017       2.01082

    71    C    6  S      Cor( 1S)     0.99933     -10.36945
    72    C    6  S      Val( 2S)     0.41647      -0.35257
    73    C    6  S      Ryd( 3S)     0.00105       0.40876
    74    C    6  px     Val( 2p)     0.37824      -0.24536
    75    C    6  px     Ryd( 3p)     0.00354       0.62595
    76    C    6  py     Val( 2p)     0.54410      -0.28168
    77    C    6  py     Ryd( 3p)     0.00265       0.66991
    78    C    6  pz     Val( 2p)     0.50278      -0.35587
    79    C    6  pz     Ryd( 3p)     0.00037       0.37109
    80    C    6  dxy    Ryd( 3d)     0.00091       2.21535
    81    C    6  dxz    Ryd( 3d)     0.00126       1.66383
    82    C    6  dyz    Ryd( 3d)     0.00053       1.66195
    83    C    6  dx2y2  Ryd( 3d)     0.00105       2.16112
    84    C    6  dz2    Ryd( 3d)     0.00030       1.93914

    85    O    7  S      Cor( 1S)     0.99982     -19.21856
    86    O    7  S      Val( 2S)     0.79658      -1.08914
    87    O    7  S      Ryd( 3S)     0.00031       1.37311
    88    O    7  px     Val( 2p)     0.72515      -0.55547
    89    O    7  px     Ryd( 3p)     0.00032       1.13702
    90    O    7  py     Val( 2p)     0.86431      -0.56429
    91    O    7  py     Ryd( 3p)     0.00124       1.09798
    92    O    7  pz     Val( 2p)     0.93098      -0.56909
    93    O    7  pz     Ryd( 3p)     0.00099       0.86541
    94    O    7  dxy    Ryd( 3d)     0.00060       2.82773
    95    O    7  dxz    Ryd( 3d)     0.00027       2.49241
    96    O    7  dyz    Ryd( 3d)     0.00046       2.42511
    97    O    7  dx2y2  Ryd( 3d)     0.00066       2.86044
    98    O    7  dz2    Ryd( 3d)     0.00031       2.65979

    99    C    8  S      Cor( 1S)     0.99961     -10.32678
   100    C    8  S      Val( 2S)     0.55139      -0.44292
   101    C    8  S      Ryd( 3S)     0.00084       0.60494
   102    C    8  px     Val( 2p)     0.51294      -0.26935
   103    C    8  px     Ryd( 3p)     0.00194       0.50872
   104    C    8  py     Val( 2p)     0.44999      -0.25158
   105    C    8  py     Ryd( 3p)     0.00178       0.34118
   106    C    8  pz     Val( 2p)     0.61030      -0.27601
   107    C    8  pz     Ryd( 3p)     0.00031       0.37108
   108    C    8  dxy    Ryd( 3d)     0.00096       2.07968
   109    C    8  dxz    Ryd( 3d)     0.00028       1.83986
   110    C    8  dyz    Ryd( 3d)     0.00060       2.19894
   111    C    8  dx2y2  Ryd( 3d)     0.00050       2.03477
   112    C    8  dz2    Ryd( 3d)     0.00046       2.11064

   113    C    9  S      Cor( 1S)     0.99946     -10.27758
   114    C    9  S      Val( 2S)     0.48729      -0.36595
   115    C    9  S      Ryd( 3S)     0.00082       0.37856
   116    C    9  px     Val( 2p)     0.55078      -0.25271
   117    C    9  px     Ryd( 3p)     0.00280       0.55343
   118    C    9  py     Val( 2p)     0.58633      -0.26929
   119    C    9  py     Ryd( 3p)     0.00279       0.74271
   120    C    9  pz     Val( 2p)     0.53554      -0.32623
   121    C    9  pz     Ryd( 3p)     0.00055       0.36386
   122    C    9  dxy    Ryd( 3d)     0.00046       2.28150
   123    C    9  dxz    Ryd( 3d)     0.00023       1.71941
   124    C    9  dyz    Ryd( 3d)     0.00032       1.69624
   125    C    9  dx2y2  Ryd( 3d)     0.00026       2.24899
   126    C    9  dz2    Ryd( 3d)     0.00016       2.00949

   127    C   10  S      Cor( 1S)     0.99948     -10.26601
   128    C   10  S      Val( 2S)     0.47630      -0.33810
   129    C   10  S      Ryd( 3S)     0.00078       0.39810
   130    C   10  px     Val( 2p)     0.55456      -0.24373
   131    C   10  px     Ryd( 3p)     0.00274       0.65725
   132    C   10  py     Val( 2p)     0.57892      -0.25065
   133    C   10  py     Ryd( 3p)     0.00298       0.70377
   134    C   10  pz     Val( 2p)     0.42196      -0.29255
   135    C   10  pz     Ryd( 3p)     0.00042       0.37904
   136    C   10  dxy    Ryd( 3d)     0.00035       2.32332
   137    C   10  dxz    Ryd( 3d)     0.00032       1.73456
   138    C   10  dyz    Ryd( 3d)     0.00026       1.72508
   139    C   10  dx2y2  Ryd( 3d)     0.00037       2.26053
   140    C   10  dz2    Ryd( 3d)     0.00021       2.03531

   141    O   11  S      Cor( 1S)     0.99987     -19.03967
   142    O   11  S      Val( 2S)     0.85146      -1.02714
   143    O   11  S      Ryd( 3S)     0.00056       1.33511
   144    O   11  px     Val( 2p)     0.87273      -0.43998
   145    O   11  px     Ryd( 3p)     0.00084       0.97280
   146    O   11  py     Val( 2p)     0.84820      -0.45394
   147    O   11  py     Ryd( 3p)     0.00070       0.95108
   148    O   11  pz     Val( 2p)     0.73183      -0.41387
   149    O   11  pz     Ryd( 3p)     0.00027       0.90474
   150    O   11  dxy    Ryd( 3d)     0.00063       3.09209
   151    O   11  dxz    Ryd( 3d)     0.00043       2.56440
   152    O   11  dyz    Ryd( 3d)     0.00066       2.62443
   153    O   11  dx2y2  Ryd( 3d)     0.00086       2.83033
   154    O   11  dz2    Ryd( 3d)     0.00019       2.70505

   155    H   12  S      Val( 1S)     0.24029      -0.04265
   156    H   12  S      Ryd( 2S)     0.00090       0.26423
   157    H   12  px     Ryd( 2p)     0.00120       2.30861
   158    H   12  py     Ryd( 2p)     0.00041       1.69646
   159    H   12  pz     Ryd( 2p)     0.00053       1.46088

   160    H   13  S      Val( 1S)     0.35905      -0.07592
   161    H   13  S      Ryd( 2S)     0.00087       0.18544
   162    H   13  px     Ryd( 2p)     0.00013       1.91874
   163    H   13  py     Ryd( 2p)     0.00036       2.14549
   164    H   13  pz     Ryd( 2p)     0.00005       1.48576

   165    H   14  S      Val( 1S)     0.36497      -0.10379
   166    H   14  S      Ryd( 2S)     0.00064       0.19484
   167    H   14  px     Ryd( 2p)     0.00014       1.94816
   168    H   14  py     Ryd( 2p)     0.00031       2.07790
   169    H   14  pz     Ryd( 2p)     0.00008       1.46587

   170    H   15  S      Val( 1S)     0.37475      -0.08365
   171    H   15  S      Ryd( 2S)     0.00023       0.17112
   172    H   15  px     Ryd( 2p)     0.00036       2.11136
   173    H   15  py     Ryd( 2p)     0.00008       1.61666
   174    H   15  pz     Ryd( 2p)     0.00008       1.56721

   175    H   16  S      Val( 1S)     0.39396      -0.12321
   176    H   16  S      Ryd( 2S)     0.00072       0.20190
   177    H   16  px     Ryd( 2p)     0.00007       1.56782
   178    H   16  py     Ryd( 2p)     0.00018       1.75397
   179    H   16  pz     Ryd( 2p)     0.00031       1.97043

   180    H   17  S      Val( 1S)     0.39396      -0.12321
   181    H   17  S      Ryd( 2S)     0.00072       0.20190
   182    H   17  px     Ryd( 2p)     0.00007       1.56782
   183    H   17  py     Ryd( 2p)     0.00018       1.75397
   184    H   17  pz     Ryd( 2p)     0.00031       1.97043

   185    H   18  S      Val( 1S)     0.35864      -0.08560
   186    H   18  S      Ryd( 2S)     0.00082       0.16906
   187    H   18  px     Ryd( 2p)     0.00012       1.88923
   188    H   18  py     Ryd( 2p)     0.00035       2.12378
   189    H   18  pz     Ryd( 2p)     0.00006       1.47607

   190    H   19  S      Val( 1S)     0.35785      -0.06562
   191    H   19  S      Ryd( 2S)     0.00123       0.19359
   192    H   19  px     Ryd( 2p)     0.00020       1.97569
   193    H   19  py     Ryd( 2p)     0.00030       2.08571
   194    H   19  pz     Ryd( 2p)     0.00005       1.49355


 Summary of Natural Population Analysis:                  
                                                          
                                       Natural Population 
                Natural  -----------------------------------------------
    Atom  No    Charge         Core      Valence    Rydberg      Total
 -----------------------------------------------------------------------
      O    1   -0.34328      0.99985     3.33866    0.00477     4.34328
      C    2    0.42817      0.99962     1.54584    0.02637     2.57183
      C    3   -0.17202      0.99939     2.16360    0.00902     3.17202
      C    4   -0.05622      0.99948     2.04857    0.00816     3.05622
      C    5   -0.17798      0.99947     2.17146    0.00706     3.17798
      C    6    0.14742      0.99933     1.84159    0.01166     2.85258
      O    7   -0.32201      0.99982     3.31702    0.00517     4.32201
      C    8   -0.13188      0.99961     2.12462    0.00766     3.13188
      C    9   -0.16781      0.99946     2.15995    0.00840     3.16781
      C   10   -0.03964      0.99948     2.03174    0.00843     3.03964
      O   11   -0.30920      0.99987     3.30421    0.00512     4.30920
      H   12    0.25667      0.00000     0.24029    0.00305     0.24333
      H   13    0.13954      0.00000     0.35905    0.00142     0.36046
      H   14    0.13386      0.00000     0.36497    0.00117     0.36614
      H   15    0.12450      0.00000     0.37475    0.00075     0.37550
      H   16    0.10475      0.00000     0.39396    0.00129     0.39525
      H   17    0.10475      0.00000     0.39396    0.00129     0.39525
      H   18    0.14001      0.00000     0.35864    0.00134     0.35999
      H   19    0.14037      0.00000     0.35785    0.00177     0.35963
 =======================================================================
   * Total *   -0.00000     10.99538    28.89072    0.11391    40.00000

                                 Natural Population      
 --------------------------------------------------------
   Core                      10.99538 ( 99.9580% of  11)
   Valence                   28.89072 ( 99.6232% of  29)
   Natural Minimal Basis     39.88609 ( 99.7152% of  40)
   Natural Rydberg Basis      0.11391 (  0.2848% of  40)
 --------------------------------------------------------

    Atom  No          Natural Electron Configuration
 ----------------------------------------------------------------------------
      O    1      [core]2S( 0.84)2p( 2.50)
      C    2      [core]2S( 0.36)2p( 1.18)3p( 0.02)3d( 0.01)
      C    3      [core]2S( 0.46)2p( 1.70)3p( 0.01)
      C    4      [core]2S( 0.48)2p( 1.57)3p( 0.01)
      C    5      [core]2S( 0.48)2p( 1.69)
      C    6      [core]2S( 0.42)2p( 1.43)3p( 0.01)
      O    7      [core]2S( 0.80)2p( 2.52)
      C    8      [core]2S( 0.55)2p( 1.57)
      C    9      [core]2S( 0.49)2p( 1.67)3p( 0.01)
      C   10      [core]2S( 0.48)2p( 1.56)3p( 0.01)
      O   11      [core]2S( 0.85)2p( 2.45)
      H   12            1S( 0.24)
      H   13            1S( 0.36)
      H   14            1S( 0.36)
      H   15            1S( 0.37)
      H   16            1S( 0.39)
      H   17            1S( 0.39)
      H   18            1S( 0.36)
      H   19            1S( 0.36)


 NATURAL BOND ORBITAL ANALYSIS, alpha spin orbitals:

                       Occupancies       Lewis Structure    Low   High
           Occ.    -------------------  -----------------   occ   occ
  Cycle   Thresh.   Lewis   Non-Lewis     CR  BD  3C  LP    (L)   (NL)   Dev
 =============================================================================
   1(1)    0.90    38.19709   1.80291     11  20   0   9     4      4    0.04
   2(2)    0.90    37.93837   2.06163     11  21   0   8     4      4    0.03
   3(3)    0.90    37.93837   2.06163     11  21   0   8     4      4    0.03
   4(4)    0.90    37.93837   2.06163     11  21   0   8     4      4    0.03
   5(5)    0.90    37.93837   2.06163     11  21   0   8     4      4    0.03
   6(6)    0.90    37.93837   2.06163     11  21   0   8     4      4    0.03
   7(7)    0.90    37.93837   2.06163     11  21   0   8     4      4    0.03
   8(8)    0.90    37.93837   2.06163     11  21   0   8     4      4    0.03
   9(9)    0.90    37.93837   2.06163     11  21   0   8     4      4    0.03
  10(1)    0.80    39.04268   0.95732     11  23   0   6     0      4    0.04
 -----------------------------------------------------------------------------

 Structure accepted: No low occupancy Lewis orbitals

 --------------------------------------------------------
   Core                     10.99538 ( 99.958% of  11)
   Valence Lewis            28.04730 ( 96.715% of  29)
  ==================       ============================
   Total Lewis              39.04268 ( 97.607% of  40)
  -----------------------------------------------------
   Valence non-Lewis         0.87611 (  2.190% of  40)
   Rydberg non-Lewis         0.08121 (  0.203% of  40)
  ==================       ============================
   Total non-Lewis           0.95732 (  2.393% of  40)
 --------------------------------------------------------


       (Occupancy)   Bond orbital/ Coefficients/ Hybrids
 ---------------------------------------------------------------------------------
     1. (0.99744) BD ( 1) O   1 - C   2  
                ( 68.67%)   0.8287* O   1 s( 35.03%)p 1.85( 64.90%)d 0.00(  0.07%)
                                           -0.0001  0.5918 -0.0004 -0.2941 -0.0034
                                            0.7500  0.0019 -0.0000 -0.0000 -0.0073
                                            0.0000 -0.0000 -0.0207 -0.0148
                ( 31.33%)   0.5597* C   2 s( 27.60%)p 2.61( 72.08%)d 0.01(  0.32%)
                                           -0.0001  0.5253 -0.0057  0.3573  0.0256
                                           -0.7691 -0.0326  0.0000  0.0000 -0.0326
                                            0.0000 -0.0000 -0.0369 -0.0272
     2. (0.99261) BD ( 1) O   1 - H  12  
                ( 76.04%)   0.8720* O   1 s( 21.77%)p 3.59( 78.15%)d 0.00(  0.08%)
                                            0.0002  0.4664  0.0109  0.8832  0.0236
                                           -0.0211 -0.0237  0.0000  0.0000  0.0166
                                            0.0000  0.0000  0.0185 -0.0128
                ( 23.96%)   0.4895* H  12 s( 99.50%)p 0.00(  0.50%)
                                            0.9975 -0.0074 -0.0704 -0.0013 -0.0000
     3. (0.98702) BD ( 1) C   2 - C   3  
                ( 45.74%)   0.6763* C   2 s( 38.45%)p 1.60( 61.48%)d 0.00(  0.07%)
                                           -0.0002 -0.6199 -0.0174  0.7814 -0.0245
                                           -0.0602  0.0014  0.0000 -0.0000 -0.0022
                                            0.0000 -0.0000 -0.0237  0.0094
                ( 54.26%)   0.7366* C   3 s( 31.11%)p 2.21( 68.85%)d 0.00(  0.04%)
                                           -0.0001 -0.5577  0.0028 -0.8278  0.0086
                                            0.0568 -0.0006  0.0000  0.0000  0.0025
                                            0.0000 -0.0000 -0.0172  0.0084
     4. (0.99776) BD ( 1) C   2 - O  11  
                ( 33.79%)   0.5813* C   2 s( 33.53%)p 1.98( 66.24%)d 0.01(  0.23%)
                                            0.0000  0.5786 -0.0212  0.5089  0.0541
                                            0.6317  0.0377  0.0000  0.0000  0.0404
                                            0.0000  0.0000 -0.0102 -0.0240
                ( 66.21%)   0.8137* O  11 s( 42.22%)p 1.37( 57.69%)d 0.00(  0.09%)
                                           -0.0000  0.6494 -0.0225 -0.4754 -0.0120
                                           -0.5919 -0.0181 -0.0000 -0.0000  0.0260
                                            0.0000  0.0000 -0.0064 -0.0131
     5. (0.99118) BD ( 2) C   2 - O  11  
                ( 30.02%)   0.5479* C   2 s(  0.00%)p 1.00( 99.56%)d 0.00(  0.44%)
                                            0.0000 -0.0000 -0.0000 -0.0000  0.0000
                                            0.0000  0.0000  0.9975 -0.0244 -0.0000
                                            0.0374  0.0546 -0.0000  0.0000
                ( 69.98%)   0.8365* O  11 s(  0.00%)p 1.00( 99.85%)d 0.00(  0.15%)
                                           -0.0000  0.0000  0.0000 -0.0000 -0.0000
                                           -0.0000 -0.0000  0.9992  0.0070  0.0000
                                           -0.0242 -0.0305  0.0000 -0.0000
     6. (0.98784) BD ( 1) C   3 - C   4  
                ( 51.43%)   0.7172* C   3 s( 34.84%)p 1.87( 65.13%)d 0.00(  0.04%)
                                           -0.0001  0.5902  0.0032 -0.4436  0.0169
                                           -0.6739 -0.0111 -0.0000 -0.0000  0.0160
                                            0.0000 -0.0000 -0.0053 -0.0089
                ( 48.57%)   0.6969* C   4 s( 34.59%)p 1.89( 65.36%)d 0.00(  0.05%)
                                            0.0001  0.5881  0.0065  0.4827  0.0210
                                            0.6481 -0.0136 -0.0000 -0.0000  0.0174
                                           -0.0000 -0.0000 -0.0077 -0.0125
     7. (0.83759) BD ( 2) C   3 - C   4  
                ( 61.07%)   0.7815* C   3 s(  0.00%)p 1.00( 99.98%)d 0.00(  0.02%)
                                           -0.0000  0.0000 -0.0000  0.0000  0.0000
                                           -0.0000  0.0000  0.9999  0.0031 -0.0000
                                           -0.0119 -0.0088  0.0000  0.0000
                ( 38.93%)   0.6240* C   4 s(  0.00%)p 1.00( 99.91%)d 0.00(  0.09%)
                                            0.0000  0.0000  0.0000  0.0000  0.0000
                                           -0.0000 -0.0000  0.9994  0.0163  0.0000
                                            0.0055  0.0289  0.0000  0.0000
     8. (0.98644) BD ( 1) C   3 - C  10  
                ( 51.71%)   0.7191* C   3 s( 34.01%)p 1.94( 65.96%)d 0.00(  0.03%)
                                           -0.0001  0.5832  0.0005 -0.3422  0.0187
                                            0.7363  0.0077  0.0000  0.0000 -0.0133
                                            0.0000  0.0000 -0.0094 -0.0091
                ( 48.29%)   0.6949* C  10 s( 34.10%)p 1.93( 65.85%)d 0.00(  0.05%)
                                            0.0001  0.5839  0.0076  0.3646  0.0228
                                           -0.7246  0.0092 -0.0000 -0.0000 -0.0129
                                           -0.0000  0.0000 -0.0136 -0.0130
     9. (0.98698) BD ( 1) C   4 - C   5  
                ( 49.38%)   0.7027* C   4 s( 35.49%)p 1.82( 64.46%)d 0.00(  0.05%)
                                            0.0001  0.5956  0.0145 -0.7999 -0.0090
                                            0.0548 -0.0407  0.0000 -0.0000 -0.0068
                                           -0.0000  0.0000  0.0166 -0.0120
                ( 50.62%)   0.7115* C   5 s( 36.48%)p 1.74( 63.48%)d 0.00(  0.04%)
                                           -0.0001  0.6039  0.0101  0.7930  0.0014
                                           -0.0677 -0.0367 -0.0000 -0.0000  0.0024
                                           -0.0000  0.0000  0.0163 -0.0109
    10. (0.98842) BD ( 1) C   4 - H  13  
                ( 64.07%)   0.8004* C   4 s( 29.85%)p 2.35( 70.12%)d 0.00(  0.03%)
                                            0.0003 -0.5461  0.0157 -0.3542  0.0097
                                            0.7587 -0.0065  0.0000 -0.0000  0.0107
                                            0.0000 -0.0000  0.0076  0.0097
                ( 35.93%)   0.5994* H  13 s( 99.89%)p 0.00(  0.11%)
                                           -0.9994  0.0029  0.0147 -0.0297 -0.0000
    11. (0.99037) BD ( 1) C   5 - C   6  
                ( 49.47%)   0.7034* C   5 s( 33.52%)p 1.98( 66.43%)d 0.00(  0.05%)
                                           -0.0000  0.5789  0.0084 -0.3795 -0.0278
                                            0.7207 -0.0049  0.0000  0.0000 -0.0156
                                           -0.0000  0.0000 -0.0121 -0.0116
                ( 50.53%)   0.7108* C   6 s( 38.38%)p 1.60( 61.58%)d 0.00(  0.04%)
                                           -0.0000  0.6194  0.0104  0.2723 -0.0130
                                           -0.7359 -0.0005 -0.0000  0.0000 -0.0125
                                           -0.0000  0.0000 -0.0130 -0.0090
    12. (0.84208) BD ( 2) C   5 - C   6  
                ( 53.25%)   0.7297* C   5 s(  0.00%)p 1.00( 99.93%)d 0.00(  0.07%)
                                            0.0000 -0.0000  0.0000  0.0000  0.0000
                                           -0.0000  0.0000  0.9997  0.0003  0.0000
                                            0.0020  0.0257  0.0000  0.0000
                ( 46.75%)   0.6837* C   6 s(  0.00%)p 1.00( 99.93%)d 0.00(  0.07%)
                                            0.0000 -0.0000 -0.0000  0.0000 -0.0000
                                           -0.0000 -0.0000  0.9997 -0.0013 -0.0000
                                            0.0191 -0.0177  0.0000 -0.0000
    13. (0.98730) BD ( 1) C   5 - H  14  
                ( 63.42%)   0.7964* C   5 s( 29.93%)p 2.34( 70.05%)d 0.00(  0.02%)
                                            0.0003 -0.5468  0.0155  0.4754 -0.0188
                                            0.6886  0.0044  0.0000  0.0000 -0.0125
                                            0.0000 -0.0000  0.0027  0.0089
                ( 36.58%)   0.6048* H  14 s( 99.90%)p 0.00(  0.10%)
                                           -0.9995  0.0021 -0.0158 -0.0276 -0.0000
    14. (0.99603) BD ( 1) C   6 - O   7  
                ( 31.28%)   0.5593* C   6 s( 24.67%)p 3.04( 75.05%)d 0.01(  0.28%)
                                           -0.0001  0.4964 -0.0178 -0.8595 -0.0306
                                            0.0998  0.0284  0.0000  0.0000 -0.0109
                                           -0.0000  0.0000  0.0444 -0.0262
                ( 68.72%)   0.8290* O   7 s( 34.17%)p 1.92( 65.76%)d 0.00(  0.06%)
                                            0.0000  0.5846  0.0039  0.7999  0.0060
                                           -0.1328  0.0033 -0.0000 -0.0000 -0.0164
                                           -0.0000  0.0000  0.0159 -0.0113
    15. (0.98763) BD ( 1) C   6 - C   9  
                ( 51.06%)   0.7146* C   6 s( 36.63%)p 1.73( 63.33%)d 0.00(  0.04%)
                                           -0.0003  0.6052 -0.0002  0.4288 -0.0452
                                            0.6688  0.0091  0.0000  0.0000  0.0165
                                            0.0000  0.0000 -0.0079 -0.0090
                ( 48.94%)   0.6995* C   9 s( 33.33%)p 2.00( 66.61%)d 0.00(  0.05%)
                                            0.0002  0.5772  0.0134 -0.4849 -0.0339
                                           -0.6555  0.0100  0.0000  0.0000  0.0187
                                            0.0000  0.0000 -0.0081 -0.0111
    16. (0.99644) BD ( 1) O   7 - C   8  
                ( 71.60%)   0.8461* O   7 s( 31.53%)p 2.17( 68.41%)d 0.00(  0.06%)
                                            0.0001  0.5615 -0.0002 -0.5170 -0.0151
                                           -0.6453  0.0130 -0.0000  0.0000  0.0137
                                            0.0000  0.0000 -0.0164 -0.0107
                ( 28.40%)   0.5329* C   8 s( 20.54%)p 3.85( 79.11%)d 0.02(  0.36%)
                                            0.0001  0.4524  0.0264  0.5770  0.0078
                                            0.6741  0.0603 -0.0000  0.0000  0.0510
                                           -0.0000 -0.0000 -0.0066 -0.0301
    17. (0.99458) BD ( 1) C   8 - H  15  
                ( 62.49%)   0.7905* C   8 s( 26.51%)p 2.77( 73.45%)d 0.00(  0.04%)
                                           -0.0001  0.5147  0.0150 -0.7901  0.0174
                                            0.3315 -0.0051  0.0000 -0.0000 -0.0165
                                           -0.0000  0.0000  0.0097 -0.0082
                ( 37.51%)   0.6124* H  15 s( 99.90%)p 0.00(  0.10%)
                                            0.9995 -0.0007  0.0300 -0.0089 -0.0000
    18. (0.99744) BD ( 1) C   8 - H  16  
                ( 60.89%)   0.7803* C   8 s( 26.50%)p 2.77( 73.45%)d 0.00(  0.05%)
                                            0.0001  0.5146 -0.0131  0.1401 -0.0272
                                           -0.4630 -0.0048 -0.7069 -0.0005 -0.0066
                                           -0.0074  0.0154 -0.0033  0.0120
                ( 39.11%)   0.6254* H  16 s( 99.90%)p 0.00(  0.10%)
                                            0.9995 -0.0009  0.0021  0.0185  0.0251
    19. (0.99744) BD ( 1) C   8 - H  17  
                ( 60.89%)   0.7803* C   8 s( 26.50%)p 2.77( 73.45%)d 0.00(  0.05%)
                                            0.0001  0.5146 -0.0131  0.1401 -0.0272
                                           -0.4630 -0.0048  0.7069  0.0005 -0.0066
                                            0.0074 -0.0154 -0.0033  0.0120
                ( 39.11%)   0.6254* H  17 s( 99.90%)p 0.00(  0.10%)
                                            0.9995 -0.0009  0.0021  0.0185 -0.0251
    20. (0.98825) BD ( 1) C   9 - C  10  
                ( 50.51%)   0.7107* C   9 s( 36.76%)p 1.72( 63.20%)d 0.00(  0.04%)
                                           -0.0000  0.6062  0.0065  0.7922  0.0076
                                           -0.0522  0.0400 -0.0000  0.0000 -0.0077
                                           -0.0000  0.0000  0.0155 -0.0104
                ( 49.49%)   0.7035* C  10 s( 35.64%)p 1.80( 64.31%)d 0.00(  0.05%)
                                            0.0001  0.5969  0.0136 -0.7967 -0.0013
                                            0.0806  0.0426  0.0000  0.0000  0.0010
                                           -0.0000 -0.0000  0.0185 -0.0125
    21. (0.82874) BD ( 2) C   9 - C  10  
                ( 58.13%)   0.7624* C   9 s(  0.00%)p 1.00( 99.94%)d 0.00(  0.06%)
                                           -0.0000 -0.0000  0.0000  0.0000 -0.0000
                                           -0.0000  0.0000  0.9997 -0.0087 -0.0000
                                            0.0140 -0.0196 -0.0000 -0.0000
                ( 41.87%)   0.6471* C  10 s(  0.00%)p 1.00( 99.92%)d 0.00(  0.08%)
                                            0.0000 -0.0000  0.0000  0.0000  0.0000
                                           -0.0000 -0.0000  0.9996  0.0062  0.0000
                                           -0.0254 -0.0127 -0.0000  0.0000
    22. (0.98750) BD ( 1) C   9 - H  18  
                ( 64.03%)   0.8002* C   9 s( 29.85%)p 2.35( 70.13%)d 0.00(  0.02%)
                                           -0.0003  0.5461 -0.0179 -0.3682  0.0124
                                            0.7520 -0.0043  0.0000 -0.0000 -0.0114
                                           -0.0000  0.0000 -0.0055 -0.0082
                ( 35.97%)   0.5997* H  18 s( 99.89%)p 0.00(  0.11%)
                                            0.9995 -0.0037  0.0140 -0.0293 -0.0000
    23. (0.98804) BD ( 1) C  10 - H  19  
                ( 64.21%)   0.8013* C  10 s( 30.18%)p 2.31( 69.80%)d 0.00(  0.03%)
                                           -0.0003  0.5491 -0.0147  0.4802 -0.0113
                                            0.6835 -0.0044 -0.0000  0.0000  0.0122
                                           -0.0000 -0.0000 -0.0033 -0.0099
                ( 35.79%)   0.5983* H  19 s( 99.89%)p 0.00(  0.11%)
                                            0.9994 -0.0035 -0.0200 -0.0267 -0.0000
    24. (0.99985) CR ( 1) O   1           s(100.00%)p 0.00(  0.00%)
                                            1.0000 -0.0002 -0.0000 -0.0001 -0.0000
                                            0.0001  0.0000 -0.0000 -0.0000 -0.0000
                                           -0.0000 -0.0000 -0.0000  0.0000
    25. (0.99962) CR ( 1) C   2           s(100.00%)p 0.00(  0.00%)
                                            1.0000 -0.0001 -0.0000  0.0001 -0.0000
                                           -0.0001 -0.0000 -0.0000  0.0000 -0.0000
                                           -0.0000 -0.0000 -0.0000 -0.0000
    26. (0.99939) CR ( 1) C   3           s(100.00%)p 0.00(  0.00%)
                                            1.0000  0.0001  0.0000 -0.0002  0.0000
                                            0.0000 -0.0000  0.0000  0.0000  0.0000
                                           -0.0000 -0.0000 -0.0000 -0.0000
    27. (0.99948) CR ( 1) C   4           s(100.00%)p 0.00(  0.00%)
                                            1.0000  0.0001 -0.0000  0.0001 -0.0000
                                           -0.0003  0.0000 -0.0000 -0.0000 -0.0000
                                           -0.0000 -0.0000 -0.0000 -0.0000
    28. (0.99947) CR ( 1) C   5           s(100.00%)p 0.00(  0.00%)
                                            1.0000  0.0002 -0.0000 -0.0001  0.0000
                                           -0.0002 -0.0000 -0.0000 -0.0000  0.0000
                                           -0.0000 -0.0000  0.0000 -0.0000
    29. (0.99933) CR ( 1) C   6           s(100.00%)p 0.00(  0.00%)
                                            1.0000  0.0002 -0.0000  0.0001 -0.0000
                                            0.0002  0.0000 -0.0000  0.0000  0.0000
                                           -0.0000  0.0000  0.0000 -0.0000
    30. (0.99982) CR ( 1) O   7           s(100.00%)
                                            1.0000 -0.0002 -0.0000  0.0001  0.0000
                                           -0.0001 -0.0000 -0.0000 -0.0000 -0.0000
                                           -0.0000  0.0000 -0.0000 -0.0000
    31. (0.99961) CR ( 1) C   8           s(100.00%)p 0.00(  0.00%)
                                            1.0000 -0.0000  0.0000 -0.0002  0.0000
                                            0.0000 -0.0000  0.0000 -0.0000 -0.0000
                                           -0.0000  0.0000  0.0000  0.0000
    32. (0.99946) CR ( 1) C   9           s(100.00%)p 0.00(  0.00%)
                                            1.0000  0.0001 -0.0000  0.0000  0.0000
                                            0.0003 -0.0000  0.0000 -0.0000 -0.0000
                                            0.0000 -0.0000  0.0000 -0.0000
    33. (0.99948) CR ( 1) C  10           s(100.00%)p 0.00(  0.00%)
                                            1.0000  0.0001 -0.0000  0.0002 -0.0000
                                            0.0003 -0.0000 -0.0000 -0.0000  0.0000
                                            0.0000  0.0000 -0.0000 -0.0000
    34. (0.99986) CR ( 1) O  11           s(100.00%)p 0.00(  0.00%)
                                            1.0000 -0.0004 -0.0000 -0.0002 -0.0000
                                           -0.0003 -0.0000 -0.0000 -0.0000  0.0000
                                            0.0000  0.0000 -0.0000 -0.0000
    35. (0.98728) LP ( 1) O   1           s( 43.18%)p 1.32( 56.78%)d 0.00(  0.04%)
                                            0.0002  0.6571 -0.0029 -0.3627  0.0079
                                           -0.6605  0.0059 -0.0000  0.0000 -0.0149
                                            0.0000 -0.0000  0.0111  0.0062
    36. (0.89920) LP ( 2) O   1           s(  0.00%)p 1.00( 99.93%)d 0.00(  0.07%)
                                            0.0000  0.0000 -0.0000 -0.0000  0.0000
                                            0.0000 -0.0000  0.9996 -0.0117 -0.0000
                                            0.0078  0.0259 -0.0000 -0.0000
    37. (0.98314) LP ( 1) O   7           s( 34.27%)p 1.92( 65.68%)d 0.00(  0.05%)
                                            0.0002  0.5854 -0.0006 -0.3028 -0.0013
                                            0.7517 -0.0053  0.0000 -0.0000  0.0142
                                            0.0000 -0.0000  0.0126  0.0113
    38. (0.93154) LP ( 2) O   7           s(  0.00%)p 1.00( 99.94%)d 0.00(  0.06%)
                                            0.0000  0.0000  0.0000  0.0000  0.0000
                                           -0.0000 -0.0000  0.9997  0.0042 -0.0000
                                            0.0127 -0.0205 -0.0000 -0.0000
    39. (0.98826) LP ( 1) O  11           s( 57.79%)p 0.73( 42.19%)d 0.00(  0.02%)
                                            0.0005  0.7601  0.0123  0.3904  0.0015
                                            0.5191  0.0010  0.0000  0.0000 -0.0104
                                           -0.0000 -0.0000  0.0028  0.0086
    40. (0.92275) LP ( 2) O  11           s(  0.03%)p99.99( 99.88%)d 3.69(  0.09%)
                                           -0.0001  0.0157 -0.0023  0.7875 -0.0112
                                           -0.6152  0.0080  0.0000 -0.0000 -0.0071
                                           -0.0000  0.0000 -0.0297  0.0004
    41. (0.00077) RY*( 1) O   1           s( 68.64%)p 0.43( 29.61%)d 0.03(  1.74%)
                                            0.0000  0.0047  0.8285 -0.0023 -0.5426
                                           -0.0026 -0.0406  0.0000  0.0000  0.0159
                                           -0.0000  0.0000  0.1310  0.0057
    42. (0.00034) RY*( 2) O   1           s(  0.00%)p 1.00( 94.22%)d 0.06(  5.78%)
                                            0.0000 -0.0000 -0.0000  0.0000  0.0000
                                            0.0000  0.0000  0.0057  0.9707  0.0000
                                           -0.0525  0.2346 -0.0000 -0.0000
    43. (0.00030) RY*( 3) O   1           s( 15.08%)p 4.72( 71.14%)d 0.91( 13.78%)
                                           -0.0000 -0.0005  0.3883  0.0009  0.4992
                                            0.0001  0.6799 -0.0000 -0.0000  0.2872
                                           -0.0000  0.0000 -0.2160  0.0932
    44. (0.00005) RY*( 4) O   1           s( 11.47%)p 6.91( 79.17%)d 0.82(  9.36%)
    45. (0.00001) RY*( 5) O   1           s(  2.55%)p 2.79(  7.11%)d35.45( 90.34%)
    46. (0.00001) RY*( 6) O   1           s(  0.00%)p 1.00(  0.27%)d99.99( 99.73%)
    47. (0.00000) RY*( 7) O   1           s(  0.00%)p 1.00(  5.58%)d16.91( 94.42%)
    48. (0.00000) RY*( 8) O   1           s(  1.77%)p 6.84( 12.08%)d48.75( 86.15%)
    49. (0.00000) RY*( 9) O   1           s(  0.53%)p 1.98(  1.04%)d99.99( 98.43%)
    50. (0.01162) RY*( 1) C   2           s(  2.44%)p39.67( 96.63%)d 0.38(  0.94%)
                                           -0.0000  0.0272  0.1537  0.0170 -0.3826
                                            0.0570 -0.9035  0.0000 -0.0000 -0.0766
                                           -0.0000 -0.0000 -0.0589 -0.0043
    51. (0.00501) RY*( 2) C   2           s(  0.22%)p99.99( 46.67%)d99.99( 53.11%)
                                           -0.0000  0.0463 -0.0059  0.0347 -0.6483
                                           -0.0271  0.2108  0.0000 -0.0000  0.2042
                                            0.0000  0.0000  0.6968  0.0630
    52. (0.00261) RY*( 3) C   2           s(  0.00%)p 1.00(  0.38%)d99.99( 99.62%)
                                            0.0000  0.0000  0.0000  0.0000 -0.0000
                                            0.0000  0.0000 -0.0614 -0.0035 -0.0000
                                            0.2097  0.9758 -0.0000 -0.0000
    53. (0.00177) RY*( 4) C   2           s( 51.25%)p 0.46( 23.67%)d 0.49( 25.08%)
                                           -0.0000  0.0180  0.7156  0.0040 -0.3806
                                            0.0012  0.3031  0.0000 -0.0000  0.1403
                                           -0.0000 -0.0000 -0.4802 -0.0226
    54. (0.00121) RY*( 5) C   2           s(  0.00%)p 1.00( 59.88%)d 0.67( 40.12%)
                                           -0.0000  0.0000  0.0000 -0.0000 -0.0000
                                            0.0000  0.0000  0.0345  0.7730  0.0000
                                           -0.6183  0.1378 -0.0000 -0.0000
    55. (0.00080) RY*( 6) C   2           s(  3.11%)p 5.17( 16.06%)d26.02( 80.83%)
                                            0.0000 -0.0236  0.1747 -0.0013  0.3433
                                           -0.0426 -0.2025 -0.0000  0.0000  0.8906
                                           -0.0000  0.0000  0.1181  0.0337
    56. (0.00047) RY*( 7) C   2           s( 43.17%)p 0.40( 17.14%)d 0.92( 39.69%)
                                            0.0000 -0.0106  0.6570  0.0331  0.4079
                                            0.0083 -0.0620  0.0000  0.0000 -0.3697
                                           -0.0000 -0.0000  0.5052  0.0710
    57. (0.00002) RY*( 8) C   2           s(  0.00%)p 1.00( 40.18%)d 1.49( 59.82%)
    58. (0.00001) RY*( 9) C   2           s(  0.24%)p 0.07(  0.02%)d99.99( 99.74%)
    59. (0.00290) RY*( 1) C   3           s(  0.04%)p99.99( 98.38%)d43.54(  1.59%)
                                           -0.0000 -0.0071  0.0177  0.0121  0.3401
                                            0.0100 -0.9316  0.0000  0.0000 -0.0350
                                            0.0000  0.0000 -0.1209 -0.0059
    60. (0.00276) RY*( 2) C   3           s(  5.04%)p17.87( 90.08%)d 0.97(  4.88%)
                                            0.0000  0.0130  0.2242 -0.0213 -0.8844
                                            0.0070 -0.3437  0.0000 -0.0000 -0.0647
                                           -0.0000  0.0000  0.2104 -0.0173
    61. (0.00120) RY*( 3) C   3           s( 92.78%)p 0.04(  3.93%)d 0.04(  3.29%)
                                           -0.0000 -0.0040  0.9632  0.0098  0.1763
                                            0.0024  0.0901  0.0000  0.0000  0.1466
                                            0.0000  0.0000 -0.0956 -0.0474
    62. (0.00043) RY*( 4) C   3           s(  0.00%)p 1.00( 96.47%)d 0.04(  3.53%)
                                            0.0000  0.0000 -0.0000 -0.0000 -0.0000
                                           -0.0000  0.0000 -0.0003  0.9822 -0.0000
                                            0.1773  0.0621  0.0000  0.0000
    63. (0.00038) RY*( 5) C   3           s(  0.00%)p 1.00(  0.80%)d99.99( 99.20%)
                                            0.0000  0.0000 -0.0000  0.0000 -0.0000
                                            0.0000  0.0000  0.0107 -0.0889  0.0000
                                            0.1479  0.9849  0.0000  0.0000
    64. (0.00015) RY*( 6) C   3           s(  0.00%)p 1.00(  2.75%)d35.40( 97.25%)
                                            0.0000  0.0000 -0.0000  0.0000 -0.0000
                                            0.0000 -0.0000  0.0107 -0.1654  0.0000
                                            0.9729 -0.1612 -0.0000  0.0000
    65. (0.00015) RY*( 7) C   3           s(  0.08%)p73.02(  5.89%)d99.99( 94.03%)
                                            0.0000 -0.0051  0.0279 -0.0129  0.2384
                                            0.0076 -0.0427  0.0000 -0.0000  0.1744
                                           -0.0000 -0.0000  0.9538 -0.0124
    66. (0.00013) RY*( 8) C   3           s(  1.75%)p 1.02(  1.78%)d55.25( 96.47%)
                                            0.0000 -0.0026  0.1321 -0.0046  0.1161
                                           -0.0201  0.0625  0.0000 -0.0000 -0.9693
                                            0.0000  0.0000  0.1465 -0.0607
    67. (0.00002) RY*( 9) C   3           s(  0.36%)p 0.01(  0.00%)d99.99( 99.63%)
    68. (0.00299) RY*( 1) C   4           s(  0.54%)p99.99( 94.36%)d 9.55(  5.11%)
                                            0.0000 -0.0234  0.0693  0.0162  0.5817
                                           -0.0290 -0.7772 -0.0000 -0.0000  0.1680
                                            0.0000  0.0000  0.1495  0.0226
    69. (0.00165) RY*( 2) C   4           s(  3.08%)p31.03( 95.44%)d 0.48(  1.49%)
                                           -0.0000  0.0144  0.1748 -0.0229  0.7812
                                           -0.0076  0.5861 -0.0000 -0.0000 -0.1067
                                            0.0000  0.0000  0.0533 -0.0253
    70. (0.00061) RY*( 3) C   4           s(  0.00%)p 1.00( 56.22%)d 0.78( 43.78%)
                                            0.0000  0.0000 -0.0000 -0.0000  0.0000
                                            0.0000 -0.0000 -0.0260  0.7494  0.0000
                                            0.5463  0.3733  0.0000 -0.0000
    71. (0.00044) RY*( 4) C   4           s( 94.69%)p 0.04(  3.66%)d 0.02(  1.65%)
                                            0.0000 -0.0061  0.9731  0.0168 -0.1877
                                           -0.0150 -0.0291 -0.0000 -0.0000  0.0922
                                            0.0000  0.0000  0.0316 -0.0839
    72. (0.00033) RY*( 5) C   4           s(  0.00%)p 1.00( 40.55%)d 1.47( 59.45%)
                                           -0.0000  0.0000 -0.0000 -0.0000  0.0000
                                            0.0000  0.0000  0.0010 -0.6368 -0.0000
                                            0.7493  0.1819  0.0000  0.0000
    73. (0.00007) RY*( 6) C   4           s(  0.12%)p12.85(  1.51%)d99.99( 98.37%)
    74. (0.00004) RY*( 7) C   4           s(  1.18%)p 3.88(  4.58%)d79.67( 94.23%)
    75. (0.00001) RY*( 8) C   4           s(  0.00%)p 1.00(  3.31%)d29.17( 96.69%)
    76. (0.00000) RY*( 9) C   4           s(  0.48%)p 1.06(  0.50%)d99.99( 99.02%)
    77. (0.00230) RY*( 1) C   5           s(  1.34%)p69.79( 93.29%)d 4.02(  5.37%)
                                            0.0000  0.0236  0.1132  0.0171  0.5640
                                            0.0195  0.7836 -0.0000 -0.0000  0.2257
                                           -0.0000 -0.0000 -0.0367 -0.0383
    78. (0.00110) RY*( 2) C   5           s(  3.87%)p24.42( 94.53%)d 0.41(  1.60%)
                                            0.0000  0.0100  0.1965  0.0113 -0.8025
                                           -0.0295  0.5481 -0.0000  0.0000  0.0211
                                           -0.0000 -0.0000  0.1229 -0.0202
    79. (0.00060) RY*( 3) C   5           s( 91.67%)p 0.05(  4.21%)d 0.04(  4.12%)
                                           -0.0000 -0.0074  0.9574 -0.0159  0.1174
                                           -0.0152 -0.1669  0.0000 -0.0000 -0.1977
                                           -0.0000 -0.0000  0.0051 -0.0457
    80. (0.00054) RY*( 4) C   5           s(  0.00%)p 1.00( 91.80%)d 0.09(  8.20%)
                                           -0.0000 -0.0000  0.0000 -0.0000  0.0000
                                           -0.0000 -0.0000 -0.0072  0.9581 -0.0000
                                           -0.0765  0.2760  0.0000  0.0000
    81. (0.00027) RY*( 5) C   5           s(  0.00%)p 1.00(  4.51%)d21.16( 95.49%)
                                            0.0000 -0.0000  0.0000  0.0000  0.0000
                                           -0.0000 -0.0000  0.0112  0.2121 -0.0000
                                            0.8371 -0.5041  0.0000 -0.0000
    82. (0.00006) RY*( 6) C   5           s(  2.10%)p 2.31(  4.86%)d44.22( 93.04%)
    83. (0.00003) RY*( 7) C   5           s(  1.00%)p 2.55(  2.56%)d96.31( 96.44%)
    84. (0.00001) RY*( 8) C   5           s(  0.00%)p 1.00(  3.76%)d25.63( 96.24%)
    85. (0.00000) RY*( 9) C   5           s(  0.09%)p 6.72(  0.59%)d99.99( 99.32%)
    86. (0.00306) RY*( 1) C   6           s(  0.46%)p99.99( 96.53%)d 6.61(  3.01%)
                                            0.0000  0.0470  0.0485 -0.0106  0.6960
                                            0.0251 -0.6929  0.0000 -0.0000 -0.1325
                                           -0.0000  0.0000  0.1099 -0.0219
    87. (0.00191) RY*( 2) C   6           s(  0.93%)p82.82( 76.61%)d24.28( 22.46%)
                                            0.0000  0.0115  0.0955  0.0237  0.5552
                                            0.0150  0.6761  0.0000 -0.0000 -0.4474
                                           -0.0000  0.0000  0.1500 -0.0441
    88. (0.00133) RY*( 3) C   6           s(  0.00%)p 1.00(  3.40%)d28.39( 96.60%)
                                           -0.0000  0.0000 -0.0000  0.0000 -0.0000
                                            0.0000  0.0000 -0.0230 -0.1830 -0.0000
                                            0.9471 -0.2628  0.0000 -0.0000
    89. (0.00113) RY*( 4) C   6           s( 71.00%)p 0.06(  3.93%)d 0.35( 25.08%)
                                           -0.0000  0.0011  0.8426 -0.0312 -0.1640
                                            0.0148 -0.1056  0.0000  0.0000 -0.3193
                                            0.0000  0.0000 -0.3674  0.1178
    90. (0.00061) RY*( 5) C   6           s(  0.00%)p 1.00(  1.38%)d71.39( 98.62%)
                                            0.0000  0.0000 -0.0000  0.0000 -0.0000
                                           -0.0000 -0.0000  0.0122 -0.1169  0.0000
                                            0.2448  0.9624  0.0000  0.0000
    91. (0.00040) RY*( 6) C   6           s( 25.20%)p 0.02(  0.59%)d 2.94( 74.21%)
                                           -0.0000 -0.0039  0.5020  0.0183  0.0150
                                           -0.0109  0.0719 -0.0000  0.0000  0.4734
                                            0.0000 -0.0000  0.7192  0.0272
    92. (0.00033) RY*( 7) C   6           s(  0.00%)p 1.00( 95.28%)d 0.05(  4.72%)
                                           -0.0000  0.0000 -0.0000 -0.0000  0.0000
                                            0.0000 -0.0000 -0.0015  0.9761 -0.0000
                                            0.2069  0.0660 -0.0000 -0.0000
    93. (0.00014) RY*( 8) C   6           s(  1.28%)p17.48( 22.32%)d59.85( 76.40%)
                                            0.0000  0.0268  0.1098 -0.0342  0.4202
                                            0.0012  0.2133  0.0000 -0.0000  0.6727
                                            0.0000 -0.0000 -0.5516  0.0845
    94. (0.00001) RY*( 9) C   6           s(  1.47%)p 0.04(  0.06%)d67.18( 98.47%)
    95. (0.00146) RY*( 1) O   7           s( 15.22%)p 5.00( 76.15%)d 0.57(  8.62%)
                                            0.0000 -0.0099  0.3901  0.0043 -0.1473
                                            0.0092  0.8601  0.0000  0.0000  0.2157
                                           -0.0000 -0.0000  0.1906 -0.0580
    96. (0.00101) RY*( 2) O   7           s(  0.00%)p 1.00( 96.73%)d 0.03(  3.27%)
                                           -0.0000 -0.0000  0.0000 -0.0000  0.0000
                                            0.0000 -0.0000 -0.0084  0.9835 -0.0000
                                            0.0691 -0.1671 -0.0000 -0.0000
    97. (0.00018) RY*( 3) O   7           s(  6.10%)p 7.62( 46.51%)d 7.77( 47.39%)
                                           -0.0000 -0.0062  0.2469 -0.0112 -0.6072
                                           -0.0069 -0.3102  0.0000  0.0000 -0.2241
                                           -0.0000 -0.0000  0.6339 -0.1478
    98. (0.00015) RY*( 4) O   7           s(  0.00%)p 1.00(  0.04%)d99.99( 99.96%)
                                           -0.0000  0.0000  0.0000  0.0000  0.0000
                                            0.0000  0.0000 -0.0012  0.0210 -0.0000
                                            0.8742  0.4852  0.0000 -0.0000
    99. (0.00010) RY*( 5) O   7           s( 77.29%)p 0.25( 19.45%)d 0.04(  3.26%)
   100. (0.00005) RY*( 6) O   7           s(  0.76%)p57.79( 44.05%)d72.41( 55.19%)
   101. (0.00000) RY*( 7) O   7           s(  0.00%)p 1.00(  3.28%)d29.46( 96.72%)
   102. (0.00000) RY*( 8) O   7           s(  0.39%)p30.10( 11.87%)d99.99( 87.73%)
   103. (0.00001) RY*( 9) O   7           s(  0.25%)p 8.56(  2.12%)d99.99( 97.63%)
   104. (0.00144) RY*( 1) C   8           s( 21.63%)p 2.76( 59.77%)d 0.86( 18.61%)
                                            0.0000  0.0084  0.4650  0.0146  0.7709
                                           -0.0499  0.0262 -0.0000 -0.0000  0.0580
                                           -0.0000 -0.0000  0.4252 -0.0438
   105. (0.00081) RY*( 2) C   8           s(  1.23%)p77.73( 95.65%)d 2.54(  3.12%)
                                            0.0000 -0.0236  0.1084 -0.0449 -0.1494
                                           -0.0483  0.9643  0.0000  0.0000  0.1543
                                           -0.0000 -0.0000  0.0621 -0.0594
   106. (0.00074) RY*( 3) C   8           s(  0.00%)p 1.00( 29.75%)d 2.36( 70.25%)
                                            0.0000 -0.0000  0.0000  0.0000  0.0000
                                           -0.0000 -0.0000  0.0089  0.5454  0.0000
                                            0.5064  0.6679  0.0000  0.0000
   107. (0.00020) RY*( 4) C   8           s(  9.35%)p 1.09( 10.21%)d 8.60( 80.44%)
                                            0.0000  0.0006  0.3058 -0.0060  0.3085
                                           -0.0221  0.0800 -0.0000 -0.0000 -0.0745
                                            0.0000  0.0000 -0.8934 -0.0241
   108. (0.00013) RY*( 5) C   8           s(  0.00%)p 1.00( 68.46%)d 0.46( 31.54%)
                                            0.0000  0.0000 -0.0000  0.0000 -0.0000
                                           -0.0000  0.0000  0.0100 -0.8273  0.0000
                                            0.1974  0.5258  0.0000  0.0000
   109. (0.00000) RY*( 6) C   8           s(  0.00%)p 1.00(  1.85%)d53.09( 98.15%)
   110. (0.00001) RY*( 7) C   8           s( 67.56%)p 0.47( 31.79%)d 0.01(  0.65%)
   111. (0.00001) RY*( 8) C   8           s(  0.05%)p47.30(  2.48%)d99.99( 97.47%)
   112. (0.00000) RY*( 9) C   8           s(  0.13%)p 4.56(  0.59%)d99.99( 99.28%)
   113. (0.00298) RY*( 1) C   9           s(  0.08%)p99.99( 95.86%)d49.66(  4.06%)
                                           -0.0000  0.0238  0.0158  0.0059  0.7282
                                           -0.0333 -0.6536 -0.0000 -0.0000 -0.1605
                                           -0.0000  0.0000 -0.1193 -0.0249
   114. (0.00151) RY*( 2) C   9           s(  2.24%)p42.63( 95.39%)d 1.06(  2.38%)
                                            0.0000  0.0133  0.1490  0.0291 -0.6677
                                            0.0129 -0.7121 -0.0000 -0.0000 -0.1426
                                           -0.0000  0.0000  0.0458 -0.0367
   115. (0.00059) RY*( 3) C   9           s(  0.00%)p 1.00( 82.25%)d 0.22( 17.75%)
                                           -0.0000  0.0000 -0.0000  0.0000  0.0000
                                           -0.0000 -0.0000  0.0067  0.9069 -0.0000
                                           -0.3120 -0.2832 -0.0000  0.0000
   116. (0.00052) RY*( 4) C   9           s( 94.74%)p 0.02(  1.70%)d 0.04(  3.56%)
                                            0.0000 -0.0043  0.9733 -0.0081  0.0984
                                            0.0236  0.0818  0.0000  0.0000  0.1760
                                           -0.0000 -0.0000  0.0469 -0.0493
   117. (0.00020) RY*( 5) C   9           s(  0.00%)p 1.00( 14.62%)d 5.84( 85.38%)
                                            0.0000  0.0000  0.0000  0.0000  0.0000
                                            0.0000 -0.0000 -0.0044  0.3824  0.0000
                                            0.8917  0.2421  0.0000 -0.0000
   118. (0.00008) RY*( 6) C   9           s(  2.09%)p 2.00(  4.19%)d44.83( 93.72%)
   119. (0.00001) RY*( 7) C   9           s(  0.00%)p 1.00(  3.19%)d30.39( 96.81%)
   120. (0.00002) RY*( 8) C   9           s(  0.87%)p 2.22(  1.93%)d99.99( 97.21%)
   121. (0.00000) RY*( 9) C   9           s(  0.04%)p24.75(  1.00%)d99.99( 98.96%)
   122. (0.00319) RY*( 1) C  10           s(  0.15%)p99.99( 95.22%)d30.48(  4.63%)
                                            0.0000 -0.0221  0.0321  0.0194  0.7558
                                            0.0256  0.6164 -0.0000 -0.0000 -0.2000
                                           -0.0000 -0.0000  0.0764  0.0215
   123. (0.00169) RY*( 2) C  10           s(  4.88%)p19.24( 93.83%)d 0.26(  1.29%)
                                            0.0000  0.0158  0.2202 -0.0220  0.6153
                                            0.0114 -0.7477  0.0000 -0.0000  0.0802
                                           -0.0000 -0.0000  0.0758 -0.0270
   124. (0.00056) RY*( 3) C  10           s(  0.00%)p 1.00( 51.52%)d 0.94( 48.48%)
                                           -0.0000  0.0000 -0.0000 -0.0000  0.0000
                                           -0.0000 -0.0000  0.0033  0.7178 -0.0000
                                            0.5305 -0.4510  0.0000 -0.0000
   125. (0.00047) RY*( 4) C  10           s( 92.36%)p 0.05(  4.88%)d 0.03(  2.75%)
                                            0.0000 -0.0084  0.9610  0.0201 -0.1814
                                            0.0127  0.1240  0.0000  0.0000 -0.1419
                                            0.0000 -0.0000  0.0301 -0.0807
   126. (0.00022) RY*( 5) C  10           s(  0.00%)p 1.00( 44.37%)d 1.25( 55.63%)
                                           -0.0000  0.0000 -0.0000  0.0000 -0.0000
                                           -0.0000  0.0000  0.0194 -0.6658  0.0000
                                            0.7120 -0.2221  0.0000 -0.0000
   127. (0.00007) RY*( 6) C  10           s(  0.06%)p22.28(  1.44%)d99.99( 98.50%)
   128. (0.00004) RY*( 7) C  10           s(  2.29%)p 1.82(  4.17%)d40.83( 93.54%)
   129. (0.00000) RY*( 8) C  10           s(  0.00%)p 1.00(  4.19%)d22.88( 95.81%)
   130. (0.00000) RY*( 9) C  10           s(  0.34%)p 1.48(  0.50%)d99.99( 99.17%)
   131. (0.00104) RY*( 1) O  11           s(  1.82%)p53.62( 97.41%)d 0.43(  0.77%)
                                            0.0000  0.0025  0.1348 -0.0114 -0.7607
                                            0.0027  0.6287 -0.0000  0.0000  0.0091
                                            0.0000 -0.0000  0.0860 -0.0158
   132. (0.00028) RY*( 2) O  11           s(  0.00%)p 1.00( 97.64%)d 0.02(  2.36%)
                                            0.0000 -0.0000 -0.0000  0.0000 -0.0000
                                            0.0000 -0.0000 -0.0120  0.9881 -0.0000
                                           -0.0202 -0.1522 -0.0000 -0.0000
   133. (0.00009) RY*( 3) O  11           s( 85.60%)p 0.04(  3.32%)d 0.13( 11.08%)
   134. (0.00004) RY*( 4) O  11           s(  0.04%)p99.99( 87.38%)d99.99( 12.58%)
   135. (0.00001) RY*( 5) O  11           s( 11.35%)p 0.93( 10.52%)d 6.88( 78.13%)
   136. (0.00000) RY*( 6) O  11           s(  0.00%)p 1.00(  0.10%)d99.99( 99.90%)
   137. (0.00000) RY*( 7) O  11           s(  0.00%)p 1.00(  2.41%)d40.46( 97.59%)
   138. (0.00000) RY*( 8) O  11           s(  0.95%)p 1.25(  1.19%)d99.99( 97.86%)
   139. (0.00000) RY*( 9) O  11           s(  0.21%)p 2.01(  0.41%)d99.99( 99.38%)
   140. (0.00104) RY*( 1) H  12           s( 84.24%)p 0.19( 15.76%)
                                            0.0168  0.9177  0.1481 -0.3683  0.0000
   141. (0.00053) RY*( 2) H  12           s(  0.00%)p 1.00(100.00%)
                                            0.0000  0.0000 -0.0000  0.0000  1.0000
   142. (0.00031) RY*( 3) H  12           s( 12.96%)p 6.71( 87.04%)
                                            0.0096  0.3599  0.0801  0.9295 -0.0000
   143. (0.00001) RY*( 4) H  12           s(  3.29%)p29.40( 96.71%)
   144. (0.00088) RY*( 1) H  13           s( 99.32%)p 0.01(  0.68%)
                                            0.0049  0.9966  0.0762 -0.0320  0.0000
   145. (0.00005) RY*( 2) H  13           s(  0.61%)p99.99( 99.39%)
   146. (0.00005) RY*( 3) H  13           s(  0.00%)p 1.00(100.00%)
   147. (0.00003) RY*( 4) H  13           s(  0.18%)p99.99( 99.82%)
   148. (0.00065) RY*( 1) H  14           s( 99.44%)p 0.01(  0.56%)
                                            0.0040  0.9972 -0.0685 -0.0302  0.0000
   149. (0.00008) RY*( 2) H  14           s(  0.00%)p 1.00(100.00%)
   150. (0.00004) RY*( 3) H  14           s(  0.53%)p99.99( 99.47%)
   151. (0.00002) RY*( 4) H  14           s(  0.13%)p99.99( 99.87%)
   152. (0.00024) RY*( 1) H  15           s( 97.15%)p 0.03(  2.85%)
                                            0.0055  0.9856 -0.1306  0.1070  0.0000
   153. (0.00008) RY*( 2) H  15           s(  0.00%)p 1.00(100.00%)
   154. (0.00005) RY*( 3) H  15           s(  2.44%)p40.00( 97.56%)
   155. (0.00000) RY*( 4) H  15           s(  0.51%)p99.99( 99.49%)
   156. (0.00073) RY*( 1) H  16           s( 98.12%)p 0.02(  1.88%)
                                            0.0031  0.9906  0.0645 -0.1209 -0.0015
   157. (0.00009) RY*( 2) H  16           s(  1.29%)p76.45( 98.71%)
   158. (0.00007) RY*( 3) H  16           s(  0.07%)p99.99( 99.93%)
   159. (0.00001) RY*( 4) H  16           s(  0.61%)p99.99( 99.39%)
   160. (0.00073) RY*( 1) H  17           s( 98.12%)p 0.02(  1.88%)
                                            0.0031  0.9906  0.0645 -0.1209  0.0015
   161. (0.00009) RY*( 2) H  17           s(  1.29%)p76.45( 98.71%)
   162. (0.00007) RY*( 3) H  17           s(  0.07%)p99.99( 99.93%)
   163. (0.00001) RY*( 4) H  17           s(  0.61%)p99.99( 99.39%)
   164. (0.00082) RY*( 1) H  18           s( 99.63%)p 0.00(  0.37%)
                                            0.0056  0.9981 -0.0196  0.0578  0.0000
   165. (0.00006) RY*( 2) H  18           s(  0.00%)p 1.00(100.00%)
   166. (0.00004) RY*( 3) H  18           s(  0.08%)p99.99( 99.92%)
   167. (0.00003) RY*( 4) H  18           s(  0.40%)p99.99( 99.60%)
   168. (0.00124) RY*( 1) H  19           s( 99.27%)p 0.01(  0.73%)
                                            0.0053  0.9964  0.0851  0.0039  0.0000
   169. (0.00004) RY*( 2) H  19           s(  0.73%)p99.99( 99.27%)
   170. (0.00005) RY*( 3) H  19           s(  0.00%)p 1.00(100.00%)
   171. (0.00003) RY*( 4) H  19           s(  0.10%)p99.99( 99.90%)
   172. (0.04641) BD*( 1) O   1 - C   2  
                ( 31.33%)   0.5597* O   1 s( 35.03%)p 1.85( 64.90%)d 0.00(  0.07%)
                                            0.0001 -0.5918  0.0004  0.2941  0.0034
                                           -0.7500 -0.0019  0.0000  0.0000  0.0073
                                           -0.0000  0.0000  0.0207  0.0148
                ( 68.67%)  -0.8287* C   2 s( 27.60%)p 2.61( 72.08%)d 0.01(  0.32%)
                                            0.0001 -0.5253  0.0057 -0.3573 -0.0256
                                            0.7691  0.0326 -0.0000 -0.0000  0.0326
                                           -0.0000  0.0000  0.0369  0.0272
   173. (0.00479) BD*( 1) O   1 - H  12  
                ( 23.96%)   0.4895* O   1 s( 21.77%)p 3.59( 78.15%)d 0.00(  0.08%)
                                           -0.0002 -0.4664 -0.0109 -0.8832 -0.0236
                                            0.0211  0.0237 -0.0000 -0.0000 -0.0166
                                           -0.0000 -0.0000 -0.0185  0.0128
                ( 76.04%)  -0.8720* H  12 s( 99.50%)p 0.00(  0.50%)
                                           -0.9975  0.0074  0.0704  0.0013  0.0000
   174. (0.03684) BD*( 1) C   2 - C   3  
                ( 54.26%)   0.7366* C   2 s( 38.45%)p 1.60( 61.48%)d 0.00(  0.07%)
                                           -0.0002 -0.6199 -0.0174  0.7814 -0.0245
                                           -0.0602  0.0014  0.0000 -0.0000 -0.0022
                                            0.0000 -0.0000 -0.0237  0.0094
                ( 45.74%)  -0.6763* C   3 s( 31.11%)p 2.21( 68.85%)d 0.00(  0.04%)
                                           -0.0001 -0.5577  0.0028 -0.8278  0.0086
                                            0.0568 -0.0006  0.0000  0.0000  0.0025
                                            0.0000 -0.0000 -0.0172  0.0084
   175. (0.00986) BD*( 1) C   2 - O  11  
                ( 66.21%)   0.8137* C   2 s( 33.53%)p 1.98( 66.24%)d 0.01(  0.23%)
                                            0.0000  0.5786 -0.0212  0.5089  0.0541
                                            0.6317  0.0377  0.0000  0.0000  0.0404
                                            0.0000  0.0000 -0.0102 -0.0240
                ( 33.79%)  -0.5813* O  11 s( 42.22%)p 1.37( 57.69%)d 0.00(  0.09%)
                                           -0.0000  0.6494 -0.0225 -0.4754 -0.0120
                                           -0.5919 -0.0181 -0.0000 -0.0000  0.0260
                                            0.0000  0.0000 -0.0064 -0.0131
   176. (0.13090) BD*( 2) C   2 - O  11  
                ( 69.98%)   0.8365* C   2 s(  0.00%)p 1.00( 99.56%)d 0.00(  0.44%)
                                            0.0000 -0.0000 -0.0000 -0.0000  0.0000
                                            0.0000  0.0000  0.9975 -0.0244 -0.0000
                                            0.0374  0.0546 -0.0000  0.0000
                ( 30.02%)  -0.5479* O  11 s(  0.00%)p 1.00( 99.85%)d 0.00(  0.15%)
                                           -0.0000  0.0000  0.0000 -0.0000 -0.0000
                                           -0.0000 -0.0000  0.9992  0.0070  0.0000
                                           -0.0242 -0.0305  0.0000 -0.0000
   177. (0.01186) BD*( 1) C   3 - C   4  
                ( 48.57%)   0.6969* C   3 s( 34.84%)p 1.87( 65.13%)d 0.00(  0.04%)
                                            0.0001 -0.5902 -0.0032  0.4436 -0.0169
                                            0.6739  0.0111  0.0000  0.0000 -0.0160
                                           -0.0000  0.0000  0.0053  0.0089
                ( 51.43%)  -0.7172* C   4 s( 34.59%)p 1.89( 65.36%)d 0.00(  0.05%)
                                           -0.0001 -0.5881 -0.0065 -0.4827 -0.0210
                                           -0.6481  0.0136  0.0000  0.0000 -0.0174
                                            0.0000  0.0000  0.0077  0.0125
   178. (0.18294) BD*( 2) C   3 - C   4  
                ( 38.93%)   0.6240* C   3 s(  0.00%)p 1.00( 99.98%)d 0.00(  0.02%)
                                            0.0000 -0.0000  0.0000 -0.0000 -0.0000
                                            0.0000 -0.0000 -0.9999 -0.0031  0.0000
                                            0.0119  0.0088 -0.0000 -0.0000
                ( 61.07%)  -0.7815* C   4 s(  0.00%)p 1.00( 99.91%)d 0.00(  0.09%)
                                           -0.0000 -0.0000 -0.0000 -0.0000 -0.0000
                                            0.0000  0.0000 -0.9994 -0.0163 -0.0000
                                           -0.0055 -0.0289 -0.0000 -0.0000
   179. (0.01150) BD*( 1) C   3 - C  10  
                ( 48.29%)   0.6949* C   3 s( 34.01%)p 1.94( 65.96%)d 0.00(  0.03%)
                                            0.0001 -0.5832 -0.0005  0.3422 -0.0187
                                           -0.7363 -0.0077 -0.0000 -0.0000  0.0133
                                           -0.0000 -0.0000  0.0094  0.0091
                ( 51.71%)  -0.7191* C  10 s( 34.10%)p 1.93( 65.85%)d 0.00(  0.05%)
                                           -0.0001 -0.5839 -0.0076 -0.3646 -0.0228
                                            0.7246 -0.0092  0.0000  0.0000  0.0129
                                            0.0000 -0.0000  0.0136  0.0130
   180. (0.00758) BD*( 1) C   4 - C   5  
                ( 50.62%)   0.7115* C   4 s( 35.49%)p 1.82( 64.46%)d 0.00(  0.05%)
                                            0.0001  0.5956  0.0145 -0.7999 -0.0090
                                            0.0548 -0.0407  0.0000 -0.0000 -0.0068
                                           -0.0000  0.0000  0.0166 -0.0120
                ( 49.38%)  -0.7027* C   5 s( 36.48%)p 1.74( 63.48%)d 0.00(  0.04%)
                                           -0.0001  0.6039  0.0101  0.7930  0.0014
                                           -0.0677 -0.0367 -0.0000 -0.0000  0.0024
                                           -0.0000  0.0000  0.0163 -0.0109
   181. (0.00676) BD*( 1) C   4 - H  13  
                ( 35.93%)   0.5994* C   4 s( 29.85%)p 2.35( 70.12%)d 0.00(  0.03%)
                                           -0.0003  0.5461 -0.0157  0.3542 -0.0097
                                           -0.7587  0.0065 -0.0000  0.0000 -0.0107
                                           -0.0000  0.0000 -0.0076 -0.0097
                ( 64.07%)  -0.8004* H  13 s( 99.89%)p 0.00(  0.11%)
                                            0.9994 -0.0029 -0.0147  0.0297  0.0000
   182. (0.01510) BD*( 1) C   5 - C   6  
                ( 50.53%)   0.7108* C   5 s( 33.52%)p 1.98( 66.43%)d 0.00(  0.05%)
                                           -0.0000  0.5789  0.0084 -0.3795 -0.0278
                                            0.7207 -0.0049  0.0000  0.0000 -0.0156
                                           -0.0000  0.0000 -0.0121 -0.0116
                ( 49.47%)  -0.7034* C   6 s( 38.38%)p 1.60( 61.58%)d 0.00(  0.04%)
                                           -0.0000  0.6194  0.0104  0.2723 -0.0130
                                           -0.7359 -0.0005 -0.0000  0.0000 -0.0125
                                           -0.0000  0.0000 -0.0130 -0.0090
   183. (0.20470) BD*( 2) C   5 - C   6  
                ( 46.75%)   0.6837* C   5 s(  0.00%)p 1.00( 99.93%)d 0.00(  0.07%)
                                           -0.0000  0.0000 -0.0000 -0.0000 -0.0000
                                            0.0000 -0.0000 -0.9997 -0.0003 -0.0000
                                           -0.0020 -0.0257 -0.0000 -0.0000
                ( 53.25%)  -0.7297* C   6 s(  0.00%)p 1.00( 99.93%)d 0.00(  0.07%)
                                           -0.0000  0.0000  0.0000 -0.0000  0.0000
                                            0.0000  0.0000 -0.9997  0.0013  0.0000
                                           -0.0191  0.0177 -0.0000  0.0000
   184. (0.00658) BD*( 1) C   5 - H  14  
                ( 36.58%)   0.6048* C   5 s( 29.93%)p 2.34( 70.05%)d 0.00(  0.02%)
                                           -0.0003  0.5468 -0.0155 -0.4754  0.0188
                                           -0.6886 -0.0044 -0.0000 -0.0000  0.0125
                                           -0.0000  0.0000 -0.0027 -0.0089
                ( 63.42%)  -0.7964* H  14 s( 99.90%)p 0.00(  0.10%)
                                            0.9995 -0.0021  0.0158  0.0276  0.0000
   185. (0.01737) BD*( 1) C   6 - O   7  
                ( 68.72%)   0.8290* C   6 s( 24.67%)p 3.04( 75.05%)d 0.01(  0.28%)
                                           -0.0001  0.4964 -0.0178 -0.8595 -0.0306
                                            0.0998  0.0284  0.0000  0.0000 -0.0109
                                           -0.0000  0.0000  0.0444 -0.0262
                ( 31.28%)  -0.5593* O   7 s( 34.17%)p 1.92( 65.76%)d 0.00(  0.06%)
                                            0.0000  0.5846  0.0039  0.7999  0.0060
                                           -0.1328  0.0033 -0.0000 -0.0000 -0.0164
                                           -0.0000  0.0000  0.0159 -0.0113
   186. (0.01226) BD*( 1) C   6 - C   9  
                ( 48.94%)   0.6995* C   6 s( 36.63%)p 1.73( 63.33%)d 0.00(  0.04%)
                                            0.0003 -0.6052  0.0002 -0.4288  0.0452
                                           -0.6688 -0.0091 -0.0000 -0.0000 -0.0165
                                           -0.0000 -0.0000  0.0079  0.0090
                ( 51.06%)  -0.7146* C   9 s( 33.33%)p 2.00( 66.61%)d 0.00(  0.05%)
                                           -0.0002 -0.5772 -0.0134  0.4849  0.0339
                                            0.6555 -0.0100 -0.0000 -0.0000 -0.0187
                                           -0.0000 -0.0000  0.0081  0.0111
   187. (0.00424) BD*( 1) O   7 - C   8  
                ( 28.40%)   0.5329* O   7 s( 31.53%)p 2.17( 68.41%)d 0.00(  0.06%)
                                           -0.0001 -0.5615  0.0002  0.5170  0.0151
                                            0.6453 -0.0130  0.0000 -0.0000 -0.0137
                                           -0.0000 -0.0000  0.0164  0.0107
                ( 71.60%)  -0.8461* C   8 s( 20.54%)p 3.85( 79.11%)d 0.02(  0.36%)
                                           -0.0001 -0.4524 -0.0264 -0.5770 -0.0078
                                           -0.6741 -0.0603  0.0000 -0.0000 -0.0510
                                            0.0000  0.0000  0.0066  0.0301
   188. (0.00335) BD*( 1) C   8 - H  15  
                ( 37.51%)   0.6124* C   8 s( 26.51%)p 2.77( 73.45%)d 0.00(  0.04%)
                                            0.0001 -0.5147 -0.0150  0.7901 -0.0174
                                           -0.3315  0.0051 -0.0000  0.0000  0.0165
                                            0.0000 -0.0000 -0.0097  0.0082
                ( 62.49%)  -0.7905* H  15 s( 99.90%)p 0.00(  0.10%)
                                           -0.9995  0.0007 -0.0300  0.0089  0.0000
   189. (0.00694) BD*( 1) C   8 - H  16  
                ( 39.11%)   0.6254* C   8 s( 26.50%)p 2.77( 73.45%)d 0.00(  0.05%)
                                           -0.0001 -0.5146  0.0131 -0.1401  0.0272
                                            0.4630  0.0048  0.7069  0.0005  0.0066
                                            0.0074 -0.0154  0.0033 -0.0120
                ( 60.89%)  -0.7803* H  16 s( 99.90%)p 0.00(  0.10%)
                                           -0.9995  0.0009 -0.0021 -0.0185 -0.0251
   190. (0.00694) BD*( 1) C   8 - H  17  
                ( 39.11%)   0.6254* C   8 s( 26.50%)p 2.77( 73.45%)d 0.00(  0.05%)
                                           -0.0001 -0.5146  0.0131 -0.1401  0.0272
                                            0.4630  0.0048 -0.7069 -0.0005  0.0066
                                           -0.0074  0.0154  0.0033 -0.0120
                ( 60.89%)  -0.7803* H  17 s( 99.90%)p 0.00(  0.10%)
                                           -0.9995  0.0009 -0.0021 -0.0185  0.0251
   191. (0.00664) BD*( 1) C   9 - C  10  
                ( 49.49%)   0.7035* C   9 s( 36.76%)p 1.72( 63.20%)d 0.00(  0.04%)
                                            0.0000 -0.6062 -0.0065 -0.7922 -0.0076
                                            0.0522 -0.0400  0.0000 -0.0000  0.0077
                                            0.0000 -0.0000 -0.0155  0.0104
                ( 50.51%)  -0.7107* C  10 s( 35.64%)p 1.80( 64.31%)d 0.00(  0.05%)
                                           -0.0001 -0.5969 -0.0136  0.7967  0.0013
                                           -0.0806 -0.0426 -0.0000 -0.0000 -0.0010
                                            0.0000  0.0000 -0.0185  0.0125
   192. (0.12928) BD*( 2) C   9 - C  10  
                ( 41.87%)   0.6471* C   9 s(  0.00%)p 1.00( 99.94%)d 0.00(  0.06%)
                                            0.0000  0.0000 -0.0000 -0.0000  0.0000
                                            0.0000 -0.0000 -0.9997  0.0087  0.0000
                                           -0.0140  0.0196  0.0000  0.0000
                ( 58.13%)  -0.7624* C  10 s(  0.00%)p 1.00( 99.92%)d 0.00(  0.08%)
                                           -0.0000  0.0000 -0.0000 -0.0000 -0.0000
                                            0.0000  0.0000 -0.9996 -0.0062 -0.0000
                                            0.0254  0.0127  0.0000 -0.0000
   193. (0.00606) BD*( 1) C   9 - H  18  
                ( 35.97%)   0.5997* C   9 s( 29.85%)p 2.35( 70.13%)d 0.00(  0.02%)
                                            0.0003 -0.5461  0.0179  0.3682 -0.0124
                                           -0.7520  0.0043 -0.0000  0.0000  0.0114
                                            0.0000 -0.0000  0.0055  0.0082
                ( 64.03%)  -0.8002* H  18 s( 99.89%)p 0.00(  0.11%)
                                           -0.9995  0.0037 -0.0140  0.0293  0.0000
   194. (0.00722) BD*( 1) C  10 - H  19  
                ( 35.79%)   0.5983* C  10 s( 30.18%)p 2.31( 69.80%)d 0.00(  0.03%)
                                            0.0003 -0.5491  0.0147 -0.4802  0.0113
                                           -0.6835  0.0044  0.0000 -0.0000 -0.0122
                                            0.0000  0.0000  0.0033  0.0099
                ( 64.21%)  -0.8013* H  19 s( 99.89%)p 0.00(  0.11%)
                                           -0.9994  0.0035  0.0200  0.0267  0.0000


 NHO Directionality and "Bond Bending" (deviations from line of nuclear centers)

         [Thresholds for printing:  angular deviation  >  1.0 degree]
                                    hybrid p-character > 25.0%
                                    orbital occupancy  >  0.10e

                                Line of Centers        Hybrid 1              Hybrid 2
                                ---------------  -------------------   ------------------
                NBO               Theta   Phi    Theta   Phi    Dev    Theta   Phi    Dev
 ========================================================================================
     1. BD (   1) O   1 - C   2    90.0  110.4    90.0  111.6   1.2     90.0  295.5   5.1
     2. BD (   1) O   1 - H  12    90.0    4.4    90.0  357.2   7.2      --     --    --
     3. BD (   1) C   2 - C   3    90.0  177.3    90.0  175.6   1.7     90.0  356.1   1.2
     4. BD (   1) C   2 - O  11    90.0   52.3    90.0   49.9   2.3      --     --    --
     5. BD (   2) C   2 - O  11    90.0   52.3     0.0    0.0  90.0      0.0    0.0  90.0
     6. BD (   1) C   3 - C   4    90.0  234.8    90.0  238.1   3.3     90.0   51.6   3.2
     7. BD (   2) C   3 - C   4    90.0  234.8     0.0    0.0  90.0      0.0    0.0  90.0
     8. BD (   1) C   3 - C  10    90.0  115.7    90.0  113.5   2.2     90.0  298.4   2.7
     9. BD (   1) C   4 - C   5    90.0  175.6    90.0  179.0   3.4     90.0  352.5   3.1
    11. BD (   1) C   5 - C   6    90.0  115.3    90.0  119.6   4.4     90.0  289.4   5.9
    12. BD (   2) C   5 - C   6    90.0  115.3     0.0    0.0  90.0      0.0    0.0  90.0
    15. BD (   1) C   6 - C   9    90.0   55.0    90.0   60.5   5.5     90.0  231.2   3.8
    16. BD (   1) O   7 - C   8    90.0  231.7    90.0  229.9   1.7      --     --    --
    17. BD (   1) C   8 - H  15    90.0  158.2    90.0  157.1   1.1      --     --    --
    18. BD (   1) C   8 - H  16   144.4  282.3   145.8  283.6   1.5      --     --    --
    19. BD (   1) C   8 - H  17    35.6  282.3    34.2  283.6   1.5      --     --    --
    20. BD (   1) C   9 - C  10    90.0  355.1    90.0  359.1   4.0     90.0  171.2   3.9
    21. BD (   2) C   9 - C  10    90.0  355.1     0.0    0.0  90.0      0.0    0.0  90.0
    22. BD (   1) C   9 - H  18    90.0  116.8    90.0  115.4   1.3      --     --    --
    23. BD (   1) C  10 - H  19    90.0   54.2    90.0   55.4   1.2      --     --    --
    35. LP (   1) O   1             --     --     90.0  241.5   --       --     --    --
    36. LP (   2) O   1             --     --      0.0    0.0   --       --     --    --
    37. LP (   1) O   7             --     --     90.0  112.2   --       --     --    --
    38. LP (   2) O   7             --     --      0.0    0.0   --       --     --    --
    39. LP (   1) O  11             --     --     90.0   53.0   --       --     --    --
    40. LP (   2) O  11             --     --     90.0  322.0   --       --     --    --
   176. BD*(   2) C   2 - O  11    90.0   52.3     0.0    0.0  90.0      0.0    0.0  90.0
   178. BD*(   2) C   3 - C   4    90.0  234.8     0.0    0.0  90.0      0.0    0.0  90.0
   183. BD*(   2) C   5 - C   6    90.0  115.3     0.0    0.0  90.0      0.0    0.0  90.0
   192. BD*(   2) C   9 - C  10    90.0  355.1     0.0    0.0  90.0      0.0    0.0  90.0


 Second Order Perturbation Theory Analysis of Fock Matrix in NBO Basis

     Threshold for printing:   0.25 kcal/mol
                                                                              E(2)  E(j)-E(i) F(i,j)
         Donor NBO (i)                     Acceptor NBO (j)                 kcal/mol   a.u.    a.u. 
 ===================================================================================================

 within unit  1
   1. BD (   1) O   1 - C   2        / 59. RY*(   1) C   3                    0.46    1.90    0.037
   1. BD (   1) O   1 - C   2        /179. BD*(   1) C   3 - C  10            1.00    1.44    0.048
   2. BD (   1) O   1 - H  12        / 50. RY*(   1) C   2                    0.30    1.35    0.026
   2. BD (   1) O   1 - H  12        /174. BD*(   1) C   2 - C   3            2.78    1.13    0.072
   2. BD (   1) O   1 - H  12        /175. BD*(   1) C   2 - O  11            0.59    1.33    0.035
   3. BD (   1) C   2 - C   3        / 68. RY*(   1) C   4                    0.58    1.81    0.041
   3. BD (   1) C   2 - C   3        /122. RY*(   1) C  10                    0.60    1.81    0.042
   3. BD (   1) C   2 - C   3        /131. RY*(   1) O  11                    0.62    1.90    0.044
   3. BD (   1) C   2 - C   3        /173. BD*(   1) O   1 - H  12            1.30    1.13    0.048
   3. BD (   1) C   2 - C   3        /175. BD*(   1) C   2 - O  11            0.69    1.31    0.038
   3. BD (   1) C   2 - C   3        /177. BD*(   1) C   3 - C   4            1.26    1.22    0.050
   3. BD (   1) C   2 - C   3        /179. BD*(   1) C   3 - C  10            1.02    1.21    0.044
   3. BD (   1) C   2 - C   3        /180. BD*(   1) C   4 - C   5            1.19    1.24    0.049
   3. BD (   1) C   2 - C   3        /191. BD*(   1) C   9 - C  10            1.36    1.25    0.052
   4. BD (   1) C   2 - O  11        / 50. RY*(   1) C   2                    0.77    1.70    0.046
   4. BD (   1) C   2 - O  11        / 59. RY*(   1) C   3                    0.41    2.05    0.037
   4. BD (   1) C   2 - O  11        /174. BD*(   1) C   2 - C   3            1.05    1.49    0.051
   4. BD (   1) C   2 - O  11        /177. BD*(   1) C   3 - C   4            0.72    1.59    0.043
   5. BD (   2) C   2 - O  11        / 42. RY*(   2) O   1                    0.30    1.46    0.027
   5. BD (   2) C   2 - O  11        / 62. RY*(   4) C   3                    0.29    1.02    0.022
   5. BD (   2) C   2 - O  11        /176. BD*(   2) C   2 - O  11            0.44    0.40    0.018
   5. BD (   2) C   2 - O  11        /178. BD*(   2) C   3 - C   4            2.04    0.37    0.038
   6. BD (   1) C   3 - C   4        / 50. RY*(   1) C   2                    0.25    1.37    0.023
   6. BD (   1) C   3 - C   4        / 77. RY*(   1) C   5                    0.55    1.85    0.040
   6. BD (   1) C   3 - C   4        / 78. RY*(   2) C   5                    0.51    1.47    0.035
   6. BD (   1) C   3 - C   4        /122. RY*(   1) C  10                    0.45    1.85    0.037
   6. BD (   1) C   3 - C   4        /174. BD*(   1) C   2 - C   3            0.95    1.15    0.042
   6. BD (   1) C   3 - C   4        /175. BD*(   1) C   2 - O  11            1.11    1.35    0.049
   6. BD (   1) C   3 - C   4        /179. BD*(   1) C   3 - C  10            1.80    1.25    0.060
   6. BD (   1) C   3 - C   4        /180. BD*(   1) C   4 - C   5            1.26    1.28    0.051
   6. BD (   1) C   3 - C   4        /181. BD*(   1) C   4 - H  13            0.65    1.20    0.035
   6. BD (   1) C   3 - C   4        /184. BD*(   1) C   5 - H  14            1.08    1.18    0.045
   6. BD (   1) C   3 - C   4        /194. BD*(   1) C  10 - H  19            1.13    1.21    0.047
   7. BD (   2) C   3 - C   4        / 54. RY*(   5) C   2                    0.82    1.35    0.046
   7. BD (   2) C   3 - C   4        / 80. RY*(   4) C   5                    0.39    0.93    0.026
   7. BD (   2) C   3 - C   4        / 81. RY*(   5) C   5                    0.27    2.12    0.033
   7. BD (   2) C   3 - C   4        /124. RY*(   3) C  10                    0.96    1.50    0.052
   7. BD (   2) C   3 - C   4        /176. BD*(   2) C   2 - O  11           11.13    0.32    0.076
   7. BD (   2) C   3 - C   4        /178. BD*(   2) C   3 - C   4            0.27    0.29    0.011
   7. BD (   2) C   3 - C   4        /183. BD*(   2) C   5 - C   6            7.23    0.27    0.057
   7. BD (   2) C   3 - C   4        /192. BD*(   2) C   9 - C  10           12.96    0.31    0.081
   8. BD (   1) C   3 - C  10        / 50. RY*(   1) C   2                    0.75    1.35    0.040
   8. BD (   1) C   3 - C  10        / 68. RY*(   1) C   4                    0.42    1.84    0.035
   8. BD (   1) C   3 - C  10        /114. RY*(   2) C   9                    1.02    1.43    0.048
   8. BD (   1) C   3 - C  10        /172. BD*(   1) O   1 - C   2            1.08    1.08    0.044
   8. BD (   1) C   3 - C  10        /174. BD*(   1) C   2 - C   3            1.02    1.14    0.043
   8. BD (   1) C   3 - C  10        /177. BD*(   1) C   3 - C   4            1.79    1.24    0.060
   8. BD (   1) C   3 - C  10        /181. BD*(   1) C   4 - H  13            1.28    1.18    0.049
   8. BD (   1) C   3 - C  10        /191. BD*(   1) C   9 - C  10            1.22    1.28    0.050
   8. BD (   1) C   3 - C  10        /193. BD*(   1) C   9 - H  18            1.17    1.17    0.047
   8. BD (   1) C   3 - C  10        /194. BD*(   1) C  10 - H  19            0.63    1.19    0.035
   9. BD (   1) C   4 - C   5        / 59. RY*(   1) C   3                    0.86    1.71    0.049
   9. BD (   1) C   4 - C   5        / 87. RY*(   2) C   6                    0.71    1.95    0.047
   9. BD (   1) C   4 - C   5        /174. BD*(   1) C   2 - C   3            1.66    1.14    0.056
   9. BD (   1) C   4 - C   5        /177. BD*(   1) C   3 - C   4            1.47    1.25    0.054
   9. BD (   1) C   4 - C   5        /181. BD*(   1) C   4 - H  13            0.66    1.19    0.036
   9. BD (   1) C   4 - C   5        /182. BD*(   1) C   5 - C   6            1.39    1.22    0.052
   9. BD (   1) C   4 - C   5        /184. BD*(   1) C   5 - H  14            0.83    1.17    0.039
   9. BD (   1) C   4 - C   5        /185. BD*(   1) C   6 - O   7            2.49    1.04    0.065
  10. BD (   1) C   4 - H  13        / 60. RY*(   2) C   3                    0.44    1.64    0.034
  10. BD (   1) C   4 - H  13        / 77. RY*(   1) C   5                    0.28    1.65    0.027
  10. BD (   1) C   4 - H  13        /177. BD*(   1) C   3 - C   4            0.42    1.05    0.027
  10. BD (   1) C   4 - H  13        /179. BD*(   1) C   3 - C  10            2.24    1.05    0.061
  10. BD (   1) C   4 - H  13        /180. BD*(   1) C   4 - C   5            0.57    1.07    0.031
  10. BD (   1) C   4 - H  13        /182. BD*(   1) C   5 - C   6            2.13    1.03    0.059
  11. BD (   1) C   5 - C   6        / 68. RY*(   1) C   4                    0.34    1.87    0.032
  11. BD (   1) C   5 - C   6        / 69. RY*(   2) C   4                    0.86    1.45    0.045
  11. BD (   1) C   5 - C   6        / 95. RY*(   1) O   7                    0.29    2.01    0.031
  11. BD (   1) C   5 - C   6        /113. RY*(   1) C   9                    0.74    1.82    0.046
  11. BD (   1) C   5 - C   6        /180. BD*(   1) C   4 - C   5            1.30    1.30    0.052
  11. BD (   1) C   5 - C   6        /181. BD*(   1) C   4 - H  13            1.01    1.22    0.044
  11. BD (   1) C   5 - C   6        /184. BD*(   1) C   5 - H  14            0.58    1.20    0.033
  11. BD (   1) C   5 - C   6        /186. BD*(   1) C   6 - C   9            1.77    1.25    0.060
  11. BD (   1) C   5 - C   6        /193. BD*(   1) C   9 - H  18            0.93    1.21    0.042
  12. BD (   2) C   5 - C   6        / 72. RY*(   5) C   4                    0.78    1.66    0.049
  12. BD (   2) C   5 - C   6        / 96. RY*(   2) O   7                    0.42    1.38    0.033
  12. BD (   2) C   5 - C   6        /115. RY*(   3) C   9                    1.07    1.08    0.047
  12. BD (   2) C   5 - C   6        /178. BD*(   2) C   3 - C   4           12.35    0.31    0.079
  12. BD (   2) C   5 - C   6        /183. BD*(   2) C   5 - C   6            0.96    0.29    0.021
  12. BD (   2) C   5 - C   6        /192. BD*(   2) C   9 - C  10            6.50    0.33    0.059
  13. BD (   1) C   5 - H  14        / 68. RY*(   1) C   4                    0.37    1.67    0.031
  13. BD (   1) C   5 - H  14        / 86. RY*(   1) C   6                    0.40    1.37    0.030
  13. BD (   1) C   5 - H  14        /177. BD*(   1) C   3 - C   4            1.99    1.07    0.058
  13. BD (   1) C   5 - H  14        /180. BD*(   1) C   4 - C   5            0.65    1.09    0.034
  13. BD (   1) C   5 - H  14        /182. BD*(   1) C   5 - C   6            0.30    1.05    0.023
  13. BD (   1) C   5 - H  14        /185. BD*(   1) C   6 - O   7            0.37    0.87    0.023
  13. BD (   1) C   5 - H  14        /186. BD*(   1) C   6 - C   9            2.12    1.05    0.059
  14. BD (   1) C   6 - O   7        /105. RY*(   2) C   8                    0.64    1.55    0.040
  14. BD (   1) C   6 - O   7        /113. RY*(   1) C   9                    0.26    2.03    0.029
  14. BD (   1) C   6 - O   7        /180. BD*(   1) C   4 - C   5            0.57    1.52    0.037
  14. BD (   1) C   6 - O   7        /182. BD*(   1) C   5 - C   6            0.40    1.47    0.031
  14. BD (   1) C   6 - O   7        /186. BD*(   1) C   6 - C   9            0.34    1.47    0.029
  14. BD (   1) C   6 - O   7        /188. BD*(   1) C   8 - H  15            0.28    1.43    0.025
  14. BD (   1) C   6 - O   7        /191. BD*(   1) C   9 - C  10            0.71    1.53    0.042
  15. BD (   1) C   6 - C   9        / 77. RY*(   1) C   5                    0.40    1.86    0.034
  15. BD (   1) C   6 - C   9        / 78. RY*(   2) C   5                    0.31    1.48    0.027
  15. BD (   1) C   6 - C   9        / 95. RY*(   1) O   7                    0.46    2.00    0.039
  15. BD (   1) C   6 - C   9        /122. RY*(   1) C  10                    0.30    1.86    0.030
  15. BD (   1) C   6 - C   9        /123. RY*(   2) C  10                    0.95    1.45    0.047
  15. BD (   1) C   6 - C   9        /182. BD*(   1) C   5 - C   6            1.68    1.24    0.058
  15. BD (   1) C   6 - C   9        /184. BD*(   1) C   5 - H  14            1.18    1.19    0.047
  15. BD (   1) C   6 - C   9        /185. BD*(   1) C   6 - O   7            0.29    1.06    0.022
  15. BD (   1) C   6 - C   9        /187. BD*(   1) O   7 - C   8            1.55    1.01    0.050
  15. BD (   1) C   6 - C   9        /191. BD*(   1) C   9 - C  10            1.10    1.30    0.048
  15. BD (   1) C   6 - C   9        /193. BD*(   1) C   9 - H  18            0.46    1.20    0.030
  15. BD (   1) C   6 - C   9        /194. BD*(   1) C  10 - H  19            1.15    1.22    0.047
  16. BD (   1) O   7 - C   8        / 86. RY*(   1) C   6                    0.69    1.71    0.043
  16. BD (   1) O   7 - C   8        / 87. RY*(   2) C   6                    0.56    2.12    0.043
  16. BD (   1) O   7 - C   8        /186. BD*(   1) C   6 - C   9            1.42    1.39    0.056
  17. BD (   1) C   8 - H  15        / 95. RY*(   1) O   7                    0.28    1.77    0.028
  17. BD (   1) C   8 - H  15        /185. BD*(   1) C   6 - O   7            2.02    0.84    0.052
  18. BD (   1) C   8 - H  16        /187. BD*(   1) O   7 - C   8            0.26    0.79    0.018
  19. BD (   1) C   8 - H  17        /187. BD*(   1) O   7 - C   8            0.26    0.79    0.018
  20. BD (   1) C   9 - C  10        / 60. RY*(   2) C   3                    0.90    1.84    0.052
  20. BD (   1) C   9 - C  10        / 86. RY*(   1) C   6                    0.86    1.54    0.046
  20. BD (   1) C   9 - C  10        /174. BD*(   1) C   2 - C   3            1.39    1.14    0.051
  20. BD (   1) C   9 - C  10        /179. BD*(   1) C   3 - C  10            1.42    1.25    0.053
  20. BD (   1) C   9 - C  10        /185. BD*(   1) C   6 - O   7            1.87    1.05    0.056
  20. BD (   1) C   9 - C  10        /186. BD*(   1) C   6 - C   9            1.09    1.22    0.046
  20. BD (   1) C   9 - C  10        /193. BD*(   1) C   9 - H  18            0.78    1.18    0.038
  20. BD (   1) C   9 - C  10        /194. BD*(   1) C  10 - H  19            0.74    1.20    0.038
  21. BD (   2) C   9 - C  10        / 62. RY*(   4) C   3                    0.30    0.93    0.023
  21. BD (   2) C   9 - C  10        / 90. RY*(   5) C   6                    0.38    2.09    0.039
  21. BD (   2) C   9 - C  10        / 92. RY*(   7) C   6                    0.65    0.89    0.033
  21. BD (   2) C   9 - C  10        /115. RY*(   3) C   9                    0.36    1.05    0.027
  21. BD (   2) C   9 - C  10        /178. BD*(   2) C   3 - C   4            6.72    0.28    0.055
  21. BD (   2) C   9 - C  10        /183. BD*(   2) C   5 - C   6           14.29    0.26    0.078
  22. BD (   1) C   9 - H  18        /122. RY*(   1) C  10                    0.31    1.65    0.029
  22. BD (   1) C   9 - H  18        /179. BD*(   1) C   3 - C  10            2.08    1.06    0.059
  22. BD (   1) C   9 - H  18        /182. BD*(   1) C   5 - C   6            2.31    1.03    0.062
  22. BD (   1) C   9 - H  18        /185. BD*(   1) C   6 - O   7            0.68    0.85    0.030
  22. BD (   1) C   9 - H  18        /191. BD*(   1) C   9 - C  10            0.64    1.09    0.033
  23. BD (   1) C  10 - H  19        /113. RY*(   1) C   9                    0.29    1.58    0.027
  23. BD (   1) C  10 - H  19        /177. BD*(   1) C   3 - C   4            2.25    1.04    0.061
  23. BD (   1) C  10 - H  19        /179. BD*(   1) C   3 - C  10            0.43    1.04    0.027
  23. BD (   1) C  10 - H  19        /186. BD*(   1) C   6 - C   9            2.10    1.02    0.058
  23. BD (   1) C  10 - H  19        /191. BD*(   1) C   9 - C  10            0.62    1.08    0.033
  24. CR (   1) O   1                / 50. RY*(   1) C   2                    0.76   19.61    0.155
  24. CR (   1) O   1                / 51. RY*(   2) C   2                    0.60   20.52    0.140
  24. CR (   1) O   1                / 53. RY*(   4) C   2                    0.52   19.95    0.129
  25. CR (   1) C   2                / 60. RY*(   2) C   3                    0.27   11.32    0.070
  25. CR (   1) C   2                /177. BD*(   1) C   3 - C   4            0.47   10.73    0.091
  25. CR (   1) C   2                /179. BD*(   1) C   3 - C  10            0.37   10.73    0.080
  26. CR (   1) C   3                / 51. RY*(   2) C   2                    0.50   11.67    0.097
  26. CR (   1) C   3                / 69. RY*(   2) C   4                    0.86   10.82    0.122
  26. CR (   1) C   3                /123. RY*(   2) C  10                    0.88   10.83    0.123
  26. CR (   1) C   3                /175. BD*(   1) C   2 - O  11            0.31   10.74    0.073
  26. CR (   1) C   3                /180. BD*(   1) C   4 - C   5            0.42   10.67    0.085
  26. CR (   1) C   3                /181. BD*(   1) C   4 - H  13            0.29   10.59    0.070
  26. CR (   1) C   3                /191. BD*(   1) C   9 - C  10            0.41   10.68    0.084
  26. CR (   1) C   3                /194. BD*(   1) C  10 - H  19            0.26   10.60    0.066
  27. CR (   1) C   4                / 59. RY*(   1) C   3                    0.33   11.09    0.077
  27. CR (   1) C   4                / 60. RY*(   2) C   3                    0.54   11.22    0.098
  27. CR (   1) C   4                / 78. RY*(   2) C   5                    0.42   10.84    0.085
  27. CR (   1) C   4                / 79. RY*(   3) C   5                    0.37   10.74    0.080
  27. CR (   1) C   4                /144. RY*(   1) H  13                    0.45   10.48    0.087
  27. CR (   1) C   4                /174. BD*(   1) C   2 - C   3            0.48   10.52    0.091
  27. CR (   1) C   4                /179. BD*(   1) C   3 - C  10            0.52   10.63    0.094
  27. CR (   1) C   4                /182. BD*(   1) C   5 - C   6            0.51   10.61    0.094
  27. CR (   1) C   4                /184. BD*(   1) C   5 - H  14            0.31   10.55    0.072
  28. CR (   1) C   5                / 69. RY*(   2) C   4                    0.45   10.81    0.088
  28. CR (   1) C   5                / 71. RY*(   4) C   4                    0.46   10.72    0.089
  28. CR (   1) C   5                / 86. RY*(   1) C   6                    0.85   10.93    0.122
  28. CR (   1) C   5                /148. RY*(   1) H  14                    0.44   10.50    0.086
  28. CR (   1) C   5                /177. BD*(   1) C   3 - C   4            0.53   10.64    0.095
  28. CR (   1) C   5                /181. BD*(   1) C   4 - H  13            0.28   10.58    0.069
  28. CR (   1) C   5                /185. BD*(   1) C   6 - O   7            0.41   10.43    0.083
  28. CR (   1) C   5                /186. BD*(   1) C   6 - C   9            0.52   10.61    0.095
  29. CR (   1) C   6                / 78. RY*(   2) C   5                    0.70   10.94    0.110
  29. CR (   1) C   6                /114. RY*(   2) C   9                    0.84   10.91    0.121
  29. CR (   1) C   6                /180. BD*(   1) C   4 - C   5            0.36   10.75    0.079
  29. CR (   1) C   6                /182. BD*(   1) C   5 - C   6            0.31   10.70    0.073
  29. CR (   1) C   6                /184. BD*(   1) C   5 - H  14            0.31   10.65    0.073
  29. CR (   1) C   6                /185. BD*(   1) C   6 - O   7            0.44   10.52    0.086
  29. CR (   1) C   6                /186. BD*(   1) C   6 - C   9            0.34   10.70    0.077
  29. CR (   1) C   6                /187. BD*(   1) O   7 - C   8            0.69   10.46    0.107
  29. CR (   1) C   6                /191. BD*(   1) C   9 - C  10            0.37   10.76    0.080
  30. CR (   1) O   7                / 86. RY*(   1) C   6                    1.03   19.87    0.181
  30. CR (   1) O   7                / 93. RY*(   8) C   6                    0.48   21.02    0.127
  30. CR (   1) O   7                /104. RY*(   1) C   8                    0.29   20.06    0.097
  30. CR (   1) O   7                /105. RY*(   2) C   8                    0.59   19.63    0.136
  30. CR (   1) O   7                /182. BD*(   1) C   5 - C   6            0.30   19.55    0.098
  31. CR (   1) C   8                /152. RY*(   1) H  15                    0.43   10.58    0.085
  31. CR (   1) C   8                /156. RY*(   1) H  16                    0.37   10.57    0.079
  31. CR (   1) C   8                /160. RY*(   1) H  17                    0.37   10.57    0.079
  31. CR (   1) C   8                /185. BD*(   1) C   6 - O   7            0.72   10.48    0.111
  31. CR (   1) C   8                /187. BD*(   1) O   7 - C   8            0.50   10.42    0.092
  32. CR (   1) C   9                / 87. RY*(   2) C   6                    0.42   11.34    0.087
  32. CR (   1) C   9                / 89. RY*(   4) C   6                    0.29   11.15    0.072
  32. CR (   1) C   9                /123. RY*(   2) C  10                    0.37   10.81    0.080
  32. CR (   1) C   9                /125. RY*(   4) C  10                    0.49   10.73    0.091
  32. CR (   1) C   9                /164. RY*(   1) H  18                    0.44   10.46    0.086
  32. CR (   1) C   9                /179. BD*(   1) C   3 - C  10            0.52   10.63    0.094
  32. CR (   1) C   9                /182. BD*(   1) C   5 - C   6            0.61   10.61    0.102
  32. CR (   1) C   9                /185. BD*(   1) C   6 - O   7            0.26   10.43    0.067
  32. CR (   1) C   9                /194. BD*(   1) C  10 - H  19            0.31   10.59    0.072
  33. CR (   1) C  10                / 59. RY*(   1) C   3                    0.71   11.08    0.112
  33. CR (   1) C  10                /113. RY*(   1) C   9                    0.30   11.16    0.073
  33. CR (   1) C  10                /114. RY*(   2) C   9                    0.32   10.81    0.074
  33. CR (   1) C  10                /116. RY*(   4) C   9                    0.32   10.71    0.074
  33. CR (   1) C  10                /168. RY*(   1) H  19                    0.46   10.48    0.087
  33. CR (   1) C  10                /174. BD*(   1) C   2 - C   3            0.41   10.52    0.084
  33. CR (   1) C  10                /177. BD*(   1) C   3 - C   4            0.54   10.62    0.096
  33. CR (   1) C  10                /186. BD*(   1) C   6 - C   9            0.49   10.60    0.091
  33. CR (   1) C  10                /193. BD*(   1) C   9 - H  18            0.32   10.55    0.073
  34. CR (   1) O  11                / 50. RY*(   1) C   2                    3.12   19.51    0.313
  34. CR (   1) O  11                /174. BD*(   1) C   2 - C   3            0.46   19.29    0.122
  35. LP (   1) O   1                / 50. RY*(   1) C   2                    1.54    1.21    0.055
  35. LP (   1) O   1                / 53. RY*(   4) C   2                    0.94    1.55    0.049
  35. LP (   1) O   1                /142. RY*(   3) H  12                    0.29    2.29    0.033
  35. LP (   1) O   1                /175. BD*(   1) C   2 - O  11            3.32    1.19    0.079
  36. LP (   2) O   1                / 52. RY*(   3) C   2                    1.14    2.23    0.067
  36. LP (   2) O   1                / 57. RY*(   8) C   2                    0.41    1.62    0.034
  36. LP (   2) O   1                /141. RY*(   2) H  12                    0.80    1.94    0.052
  36. LP (   2) O   1                /176. BD*(   2) C   2 - O  11           24.57    0.33    0.115
  37. LP (   1) O   7                / 86. RY*(   1) C   6                    1.10    1.40    0.050
  37. LP (   1) O   7                / 87. RY*(   2) C   6                    0.49    1.81    0.038
  37. LP (   1) O   7                /104. RY*(   1) C   8                    0.74    1.59    0.043
  37. LP (   1) O   7                /105. RY*(   2) C   8                    0.32    1.16    0.024
  37. LP (   1) O   7                /182. BD*(   1) C   5 - C   6            3.66    1.08    0.079
  37. LP (   1) O   7                /186. BD*(   1) C   6 - C   9            0.37    1.08    0.025
  37. LP (   1) O   7                /188. BD*(   1) C   8 - H  15            1.02    1.04    0.041
  37. LP (   1) O   7                /189. BD*(   1) C   8 - H  16            0.56    1.01    0.030
  37. LP (   1) O   7                /190. BD*(   1) C   8 - H  17            0.56    1.01    0.030
  38. LP (   2) O   7                / 88. RY*(   3) C   6                    1.42    2.20    0.073
  38. LP (   2) O   7                /106. RY*(   3) C   8                    0.68    2.06    0.049
  38. LP (   2) O   7                /183. BD*(   2) C   5 - C   6           13.42    0.37    0.096
  38. LP (   2) O   7                /189. BD*(   1) C   8 - H  16            2.35    0.83    0.057
  38. LP (   2) O   7                /190. BD*(   1) C   8 - H  17            2.35    0.83    0.057
  39. LP (   1) O  11                / 50. RY*(   1) C   2                    6.21    1.29    0.113
  39. LP (   1) O  11                /172. BD*(   1) O   1 - C   2            0.58    1.02    0.031
  39. LP (   1) O  11                /174. BD*(   1) C   2 - C   3            1.44    1.07    0.050
  40. LP (   2) O  11                / 51. RY*(   2) C   2                    1.87    1.80    0.076
  40. LP (   2) O  11                / 53. RY*(   4) C   2                    0.76    1.23    0.040
  40. LP (   2) O  11                / 56. RY*(   7) C   2                    0.29    1.59    0.028
  40. LP (   2) O  11                /138. RY*(   8) O  11                    0.30    3.24    0.041
  40. LP (   2) O  11                /172. BD*(   1) O   1 - C   2           15.68    0.62    0.126
  40. LP (   2) O  11                /174. BD*(   1) C   2 - C   3            9.80    0.67    0.105
 176. BD*(   2) C   2 - O  11        / 52. RY*(   3) C   2                    1.07    1.90    0.156
 176. BD*(   2) C   2 - O  11        / 57. RY*(   8) C   2                    0.42    1.30    0.082
 176. BD*(   2) C   2 - O  11        /132. RY*(   2) O  11                    0.77    1.08    0.101
 178. BD*(   2) C   3 - C   4        / 62. RY*(   4) C   3                    0.38    0.65    0.046
 178. BD*(   2) C   3 - C   4        / 63. RY*(   5) C   3                    0.28    1.86    0.067
 178. BD*(   2) C   3 - C   4        / 70. RY*(   3) C   4                    1.28    1.13    0.112
 178. BD*(   2) C   3 - C   4        /176. BD*(   2) C   2 - O  11           39.19    0.02    0.068
 178. BD*(   2) C   3 - C   4        /192. BD*(   2) C   9 - C  10           81.77    0.02    0.079
 183. BD*(   2) C   5 - C   6        / 72. RY*(   5) C   4                    0.26    1.37    0.053
 183. BD*(   2) C   5 - C   6        / 80. RY*(   4) C   5                    1.88    0.66    0.098
 183. BD*(   2) C   5 - C   6        / 92. RY*(   7) C   6                    0.78    0.63    0.062
 183. BD*(   2) C   5 - C   6        /115. RY*(   3) C   9                    0.45    0.79    0.053
 183. BD*(   2) C   5 - C   6        /178. BD*(   2) C   3 - C   4           79.65    0.02    0.087
 183. BD*(   2) C   5 - C   6        /192. BD*(   2) C   9 - C  10           33.34    0.04    0.078
 192. BD*(   2) C   9 - C  10        /115. RY*(   3) C   9                    0.30    0.75    0.053
 192. BD*(   2) C   9 - C  10        /117. RY*(   5) C   9                    0.40    1.68    0.091
 192. BD*(   2) C   9 - C  10        /126. RY*(   5) C  10                    0.80    1.28    0.112


 Natural Bond Orbitals (Summary):

                                                            Principal Delocalizations
           NBO                        Occupancy    Energy   (geminal,vicinal,remote)
 ====================================================================================
 Molecular unit  1  (C8H8O3)
     1. BD (   1) O   1 - C   2          0.99744    -1.08339  179(v),59(v)
     2. BD (   1) O   1 - H  12          0.99261    -0.88270  174(v),175(v),50(v)
     3. BD (   1) C   2 - C   3          0.98702    -0.85908  191(v),173(v),177(g),180(v)
                                                    179(g),175(g),131(v),122(v)
                                                    68(v)
     4. BD (   1) C   2 - O  11          0.99776    -1.23611  174(g),50(g),177(v),59(v)
     5. BD (   2) C   2 - O  11          0.99118    -0.54837  178(v),176(g),42(v),62(v)
     6. BD (   1) C   3 - C   4          0.98784    -0.89989  179(g),180(g),194(v),175(v)
                                                    184(v),174(g),181(g),77(v)
                                                    78(v),122(v),50(v)
     7. BD (   2) C   3 - C   4          0.83759    -0.46834  192(v),176(v),183(v),124(v)
                                                    54(v),80(v),81(v)
     8. BD (   1) C   3 - C  10          0.98644    -0.88526  177(g),181(v),191(g),193(v)
                                                    172(v),174(g),114(v),50(v)
                                                    194(g),68(v)
     9. BD (   1) C   4 - C   5          0.98698    -0.89194  185(v),174(v),177(g),182(g)
                                                    59(v),184(g),87(v),181(g)
    10. BD (   1) C   4 - H  13          0.98842    -0.69676  179(v),182(v),180(g),60(v)
                                                    177(g),77(v)
    11. BD (   1) C   5 - C   6          0.99037    -0.92221  186(g),180(g),181(v),193(v)
                                                    69(v),113(v),184(g),68(v)
                                                    95(v)
    12. BD (   2) C   5 - C   6          0.84208    -0.48637  178(v),192(v),115(v),183(g)
                                                    72(v),96(v)
    13. BD (   1) C   5 - H  14          0.98730    -0.71515  186(v),177(v),180(g),86(v)
                                                    68(v),185(v),182(g)
    14. BD (   1) C   6 - O   7          0.99603    -1.13998  191(v),105(v),180(v),182(g)
                                                    186(g),188(v),113(v)
    15. BD (   1) C   6 - C   9          0.98763    -0.91065  182(g),187(v),184(v),194(v)
                                                    191(g),123(v),95(v),193(g)
                                                    77(v),78(v),122(v),185(g)
    16. BD (   1) O   7 - C   8          0.99644    -1.05875  186(v),86(v),87(v)
    17. BD (   1) C   8 - H  15          0.99458    -0.68488  185(v),95(v)
    18. BD (   1) C   8 - H  16          0.99744    -0.69842  187(g)
    19. BD (   1) C   8 - H  17          0.99744    -0.69842  187(g)
    20. BD (   1) C   9 - C  10          0.98825    -0.89415  185(v),174(v),179(g),186(g)
                                                    60(v),86(v),193(g),194(g)
    21. BD (   2) C   9 - C  10          0.82874    -0.45629  183(v),178(v),92(v),90(v)
                                                    115(g),62(v)
    22. BD (   1) C   9 - H  18          0.98750    -0.70231  182(v),179(v),185(v),191(g)
                                                    122(v)
    23. BD (   1) C  10 - H  19          0.98804    -0.68695  177(v),186(v),191(g),179(g)
                                                    113(v)
    24. CR (   1) O   1                  0.99985   -19.14326  50(v),51(v),53(v)
    25. CR (   1) C   2                  0.99962   -10.37630  177(v),179(v),60(v)
    26. CR (   1) C   3                  0.99939   -10.29176  123(v),69(v),51(v),180(v)
                                                    191(v),175(v),181(v),194(v)
    27. CR (   1) C   4                  0.99948   -10.27514  60(v),179(v),182(v),174(v)
                                                    144(v),78(v),79(v),59(v)
                                                    184(v)
    28. CR (   1) C   5                  0.99947   -10.28091  86(v),177(v),186(v),71(v)
                                                    69(v),148(v),185(v),181(v)
    29. CR (   1) C   6                  0.99933   -10.36974  114(v),78(v),187(v),185(g)
                                                    191(v),180(v),186(g),182(g)
                                                    184(v)
    30. CR (   1) O   7                  0.99982   -19.21925  86(v),105(v),93(v),182(v)
                                                    104(v)
    31. CR (   1) C   8                  0.99961   -10.32675  185(v),187(g),152(v),156(v)
                                                    160(v)
    32. CR (   1) C   9                  0.99946   -10.27772  182(v),179(v),125(v),164(v)
                                                    87(v),123(v),194(v),89(v)
                                                    185(v)
    33. CR (   1) C  10                  0.99948   -10.26611  59(v),177(v),186(v),168(v)
                                                    174(v),116(v),193(v),114(v)
                                                    113(v)
    34. CR (   1) O  11                  0.99986   -19.04113  50(v),174(v)
    35. LP (   1) O   1                  0.98728    -0.74132  175(v),50(v),53(v),142(v)
    36. LP (   2) O   1                  0.89920    -0.47958  176(v),52(v),141(v),57(v)
    37. LP (   1) O   7                  0.98314    -0.74787  182(v),86(v),188(v),104(v)
                                                    189(v),190(v),87(v),186(v)
                                                    105(v)
    38. LP (   2) O   7                  0.93154    -0.56975  183(v),189(v),190(v),88(v)
                                                    106(v)
    39. LP (   1) O  11                  0.98826    -0.82359  50(v),174(v),172(v)
    40. LP (   2) O  11                  0.92275    -0.42282  172(v),174(v),51(v),53(v)
                                                    138(g),56(v)
    41. RY*(   1) O   1                  0.00077     1.31482   
    42. RY*(   2) O   1                  0.00034     0.91164   
    43. RY*(   3) O   1                  0.00030     1.46057   
    44. RY*(   4) O   1                  0.00005     1.09145   
    45. RY*(   5) O   1                  0.00001     2.68489   
    46. RY*(   6) O   1                  0.00001     2.58489   
    47. RY*(   7) O   1                  0.00000     2.48090   
    48. RY*(   8) O   1                  0.00000     2.89294   
    49. RY*(   9) O   1                  0.00000     2.82468   
    50. RY*(   1) C   2                  0.01162     0.46642   
    51. RY*(   2) C   2                  0.00501     1.37812   
    52. RY*(   3) C   2                  0.00261     1.74798   
    53. RY*(   4) C   2                  0.00177     0.80705   
    54. RY*(   5) C   2                  0.00121     0.88417   
    55. RY*(   6) C   2                  0.00080     1.89868   
    56. RY*(   7) C   2                  0.00047     1.16489   
    57. RY*(   8) C   2                  0.00002     1.14399   
    58. RY*(   9) C   2                  0.00001     1.94907   
    59. RY*(   1) C   3                  0.00290     0.81583   
    60. RY*(   2) C   3                  0.00276     0.94399   
    61. RY*(   3) C   3                  0.00120     0.43105   
    62. RY*(   4) C   3                  0.00043     0.47509   
    63. RY*(   5) C   3                  0.00038     1.67965   
    64. RY*(   6) C   3                  0.00015     1.62568   
    65. RY*(   7) C   3                  0.00015     2.09615   
    66. RY*(   8) C   3                  0.00013     2.16539   
    67. RY*(   9) C   3                  0.00002     1.97661   
    68. RY*(   1) C   4                  0.00299     0.95076   
    69. RY*(   2) C   4                  0.00165     0.53043   
    70. RY*(   3) C   4                  0.00061     0.95542   
    71. RY*(   4) C   4                  0.00044     0.43594   
    72. RY*(   5) C   4                  0.00033     1.17193   
    73. RY*(   6) C   4                  0.00007     2.19777   
    74. RY*(   7) C   4                  0.00004     2.19541   
    75. RY*(   8) C   4                  0.00001     1.68118   
    76. RY*(   9) C   4                  0.00000     2.01789   
    77. RY*(   1) C   5                  0.00230     0.95383   
    78. RY*(   2) C   5                  0.00110     0.56637   
    79. RY*(   3) C   5                  0.00060     0.46210   
    80. RY*(   4) C   5                  0.00054     0.45840   
    81. RY*(   5) C   5                  0.00027     1.65631   
    82. RY*(   6) C   5                  0.00006     2.10499   
    83. RY*(   7) C   5                  0.00003     2.21282   
    84. RY*(   8) C   5                  0.00001     1.66243   
    85. RY*(   9) C   5                  0.00000     2.00825   
    86. RY*(   1) C   6                  0.00306     0.65018   
    87. RY*(   2) C   6                  0.00191     1.05732   
    88. RY*(   3) C   6                  0.00133     1.62897   
    89. RY*(   4) C   6                  0.00113     0.87523   
    90. RY*(   5) C   6                  0.00061     1.63630   
    91. RY*(   6) C   6                  0.00040     1.68912   
    92. RY*(   7) C   6                  0.00033     0.43027   
    93. RY*(   8) C   6                  0.00014     1.79713   
    94. RY*(   9) C   6                  0.00001     1.93441   
    95. RY*(   1) O   7                  0.00146     1.08886   
    96. RY*(   2) O   7                  0.00101     0.89460   
    97. RY*(   3) O   7                  0.00018     2.22756   
    98. RY*(   4) O   7                  0.00015     2.49302   
    99. RY*(   5) O   7                  0.00010     1.48263   
   100. RY*(   6) O   7                  0.00005     1.99558   
   101. RY*(   7) O   7                  0.00000     2.39597   
   102. RY*(   8) O   7                  0.00000     2.54706   
   103. RY*(   9) O   7                  0.00001     2.61071   
   104. RY*(   1) C   8                  0.00144     0.83886   
   105. RY*(   2) C   8                  0.00081     0.40892   
   106. RY*(   3) C   8                  0.00074     1.48830   
   107. RY*(   4) C   8                  0.00020     1.72569   
   108. RY*(   5) C   8                  0.00013     0.90756   
   109. RY*(   6) C   8                  0.00000     2.00903   
   110. RY*(   7) C   8                  0.00001     0.53912   
   111. RY*(   8) C   8                  0.00001     2.04288   
   112. RY*(   9) C   8                  0.00000     2.09405   
   113. RY*(   1) C   9                  0.00298     0.89387   
   114. RY*(   2) C   9                  0.00151     0.54073   
   115. RY*(   3) C   9                  0.00059     0.59147   
   116. RY*(   4) C   9                  0.00052     0.44239   
   117. RY*(   5) C   9                  0.00020     1.51898   
   118. RY*(   6) C   9                  0.00008     2.11638   
   119. RY*(   7) C   9                  0.00001     1.66927   
   120. RY*(   8) C   9                  0.00002     2.19308   
   121. RY*(   9) C   9                  0.00000     2.01304   
   122. RY*(   1) C  10                  0.00319     0.95087   
   123. RY*(   2) C  10                  0.00169     0.53506   
   124. RY*(   3) C  10                  0.00056     1.03377   
   125. RY*(   4) C  10                  0.00047     0.45099   
   126. RY*(   5) C  10                  0.00022     1.12164   
   127. RY*(   6) C  10                  0.00007     2.20903   
   128. RY*(   7) C  10                  0.00004     2.18400   
   129. RY*(   8) C  10                  0.00000     1.68098   
   130. RY*(   9) C  10                  0.00000     2.03362   
   131. RY*(   1) O  11                  0.00104     1.03943   
   132. RY*(   2) O  11                  0.00028     0.92936   
   133. RY*(   3) O  11                  0.00009     1.59744   
   134. RY*(   4) O  11                  0.00004     1.11780   
   135. RY*(   5) O  11                  0.00001     2.60252   
   136. RY*(   6) O  11                  0.00000     2.56429   
   137. RY*(   7) O  11                  0.00000     2.59921   
   138. RY*(   8) O  11                  0.00000     2.82008   
   139. RY*(   9) O  11                  0.00000     2.70237   
   140. RY*(   1) H  12                  0.00104     0.51211   
   141. RY*(   2) H  12                  0.00053     1.46088   
   142. RY*(   3) H  12                  0.00031     1.54691   
   143. RY*(   4) H  12                  0.00001     2.17680   
   144. RY*(   1) H  13                  0.00088     0.20827   
   145. RY*(   2) H  13                  0.00005     1.90571   
   146. RY*(   3) H  13                  0.00005     1.48576   
   147. RY*(   4) H  13                  0.00003     2.12591   
   148. RY*(   1) H  14                  0.00065     0.21747   
   149. RY*(   2) H  14                  0.00008     1.46587   
   150. RY*(   3) H  14                  0.00004     1.95500   
   151. RY*(   4) H  14                  0.00002     2.03927   
   152. RY*(   1) H  15                  0.00024     0.25775   
   153. RY*(   2) H  15                  0.00008     1.56721   
   154. RY*(   3) H  15                  0.00005     1.84325   
   155. RY*(   4) H  15                  0.00000     1.78986   
   156. RY*(   1) H  16                  0.00073     0.24449   
   157. RY*(   2) H  16                  0.00009     1.58450   
   158. RY*(   3) H  16                  0.00007     1.69771   
   159. RY*(   4) H  16                  0.00001     1.95964   
   160. RY*(   1) H  17                  0.00073     0.24449   
   161. RY*(   2) H  17                  0.00009     1.58450   
   162. RY*(   3) H  17                  0.00007     1.69771   
   163. RY*(   4) H  17                  0.00001     1.95964   
   164. RY*(   1) H  18                  0.00082     0.18698   
   165. RY*(   2) H  18                  0.00006     1.47607   
   166. RY*(   3) H  18                  0.00004     1.90248   
   167. RY*(   4) H  18                  0.00003     2.08272   
   168. RY*(   1) H  19                  0.00124     0.21437   
   169. RY*(   2) H  19                  0.00004     1.91038   
   170. RY*(   3) H  19                  0.00005     1.49355   
   171. RY*(   4) H  19                  0.00003     2.12017   
   172. BD*(   1) O   1 - C   2          0.04641     0.19689   
   173. BD*(   1) O   1 - H  12          0.00479     0.26665   
   174. BD*(   1) C   2 - C   3          0.03684     0.24985   
   175. BD*(   1) C   2 - O  11          0.00986     0.44869   
   176. BD*(   2) C   2 - O  11          0.13090    -0.15215  178(v),52(g),132(g),57(g)
   177. BD*(   1) C   3 - C   4          0.01186     0.35767   
   178. BD*(   2) C   3 - C   4          0.18294    -0.17543  192(v),183(v),176(v),70(g)
                                                    62(g),63(g)
   179. BD*(   1) C   3 - C  10          0.01150     0.35284   
   180. BD*(   1) C   4 - C   5          0.00758     0.37595   
   181. BD*(   1) C   4 - H  13          0.00676     0.29895   
   182. BD*(   1) C   5 - C   6          0.01510     0.33017   
   183. BD*(   2) C   5 - C   6          0.20470    -0.19863  178(v),192(v),80(g),92(g)
                                                    115(v),72(v)
   184. BD*(   1) C   5 - H  14          0.00658     0.27686   
   185. BD*(   1) C   6 - O   7          0.01737     0.15266   
   186. BD*(   1) C   6 - C   9          0.01226     0.33014   
   187. BD*(   1) O   7 - C   8          0.00424     0.09444   
   188. BD*(   1) C   8 - H  15          0.00335     0.29499   
   189. BD*(   1) C   8 - H  16          0.00694     0.25752   
   190. BD*(   1) C   8 - H  17          0.00694     0.25752   
   191. BD*(   1) C   9 - C  10          0.00664     0.39142   
   192. BD*(   2) C   9 - C  10          0.12928    -0.16042  178(v),183(v),126(g),117(g)
                                                    115(g)
   193. BD*(   1) C   9 - H  18          0.00606     0.28846   
   194. BD*(   1) C  10 - H  19          0.00722     0.30823   
       -------------------------------
              Total Lewis   39.04268  ( 97.6067%)
        Valence non-Lewis    0.87611  (  2.1903%)
        Rydberg non-Lewis    0.08121  (  0.2030%)
       -------------------------------
            Total unit  1   40.00000  (100.0000%)
           Charge unit  1    0.00000


 ***************************************************
 *******         Beta  spin orbitals         *******
 ***************************************************


 NATURAL POPULATIONS:  Natural atomic orbital occupancies 
                                                          
   NAO  Atom  No  lang   Type(AO)    Occupancy      Energy
 ----------------------------------------------------------
     1    O    1  S      Cor( 1S)     0.99985     -19.14287
     2    O    1  S      Val( 2S)     0.83955      -1.04834
     3    O    1  S      Ryd( 3S)     0.00069       1.34472
     4    O    1  px     Val( 2p)     0.77680      -0.47364
     5    O    1  px     Ryd( 3p)     0.00082       1.12457
     6    O    1  py     Val( 2p)     0.82415      -0.50073
     7    O    1  py     Ryd( 3p)     0.00061       0.94167
     8    O    1  pz     Val( 2p)     0.90040      -0.47935
     9    O    1  pz     Ryd( 3p)     0.00053       0.83721
    10    O    1  dxy    Ryd( 3d)     0.00050       2.83165
    11    O    1  dxz    Ryd( 3d)     0.00006       2.58818
    12    O    1  dyz    Ryd( 3d)     0.00061       2.55012
    13    O    1  dx2y2  Ryd( 3d)     0.00071       3.14811
    14    O    1  dz2    Ryd( 3d)     0.00033       2.88251

    15    C    2  S      Cor( 1S)     0.99962     -10.37713
    16    C    2  S      Val( 2S)     0.36910      -0.28925
    17    C    2  S      Ryd( 3S)     0.00185       0.35306
    18    C    2  px     Val( 2p)     0.45033      -0.20575
    19    C    2  px     Ryd( 3p)     0.00576       0.43985
    20    C    2  py     Val( 2p)     0.34837      -0.16223
    21    C    2  py     Ryd( 3p)     0.01030       0.49332
    22    C    2  pz     Val( 2p)     0.41755      -0.30092
    23    C    2  pz     Ryd( 3p)     0.00059       0.35322
    24    C    2  dxy    Ryd( 3d)     0.00154       2.26261
    25    C    2  dxz    Ryd( 3d)     0.00039       1.68991
    26    C    2  dyz    Ryd( 3d)     0.00208       1.73580
    27    C    2  dx2y2  Ryd( 3d)     0.00288       2.20357
    28    C    2  dz2    Ryd( 3d)     0.00046       1.95306

    29    C    3  S      Cor( 1S)     0.99938     -10.28678
    30    C    3  S      Val( 2S)     0.45150      -0.32962
    31    C    3  S      Ryd( 3S)     0.00122       0.37922
    32    C    3  px     Val( 2p)     0.55619      -0.28511
    33    C    3  px     Ryd( 3p)     0.00278       0.86174
    34    C    3  py     Val( 2p)     0.54838      -0.26093
    35    C    3  py     Ryd( 3p)     0.00297       0.77239
    36    C    3  pz     Val( 2p)     0.27973      -0.27644
    37    C    3  pz     Ryd( 3p)     0.00021       0.45107
    38    C    3  dxy    Ryd( 3d)     0.00038       2.26089
    39    C    3  dxz    Ryd( 3d)     0.00022       1.68503
    40    C    3  dyz    Ryd( 3d)     0.00034       1.71348
    41    C    3  dx2y2  Ryd( 3d)     0.00052       2.21824
    42    C    3  dz2    Ryd( 3d)     0.00031       2.00484

    43    C    4  S      Cor( 1S)     0.99948     -10.27547
    44    C    4  S      Val( 2S)     0.47941      -0.34811
    45    C    4  S      Ryd( 3S)     0.00074       0.39289
    46    C    4  px     Val( 2p)     0.54375      -0.24688
    47    C    4  px     Ryd( 3p)     0.00225       0.59597
    48    C    4  py     Val( 2p)     0.59850      -0.26320
    49    C    4  py     Ryd( 3p)     0.00308       0.75668
    50    C    4  pz     Val( 2p)     0.45071      -0.30622
    51    C    4  pz     Ryd( 3p)     0.00038       0.37203
    52    C    4  dxy    Ryd( 3d)     0.00040       2.28245
    53    C    4  dxz    Ryd( 3d)     0.00020       1.72432
    54    C    4  dyz    Ryd( 3d)     0.00017       1.71561
    55    C    4  dx2y2  Ryd( 3d)     0.00034       2.29037
    56    C    4  dz2    Ryd( 3d)     0.00021       2.02165

    57    C    5  S      Cor( 1S)     0.99946     -10.27901
    58    C    5  S      Val( 2S)     0.47941      -0.35807
    59    C    5  S      Ryd( 3S)     0.00084       0.38545
    60    C    5  px     Val( 2p)     0.56294      -0.26402
    61    C    5  px     Ryd( 3p)     0.00191       0.64822
    62    C    5  py     Val( 2p)     0.57969      -0.27009
    63    C    5  py     Ryd( 3p)     0.00236       0.73015
    64    C    5  pz     Val( 2p)     0.42791      -0.30679
    65    C    5  pz     Ryd( 3p)     0.00039       0.37557
    66    C    5  dxy    Ryd( 3d)     0.00039       2.28915
    67    C    5  dxz    Ryd( 3d)     0.00026       1.71318
    68    C    5  dyz    Ryd( 3d)     0.00012       1.71543
    69    C    5  dx2y2  Ryd( 3d)     0.00030       2.26921
    70    C    5  dz2    Ryd( 3d)     0.00024       2.02183

    71    C    6  S      Cor( 1S)     0.99933     -10.36743
    72    C    6  S      Val( 2S)     0.41393      -0.34030
    73    C    6  S      Ryd( 3S)     0.00100       0.41412
    74    C    6  px     Val( 2p)     0.38281      -0.24273
    75    C    6  px     Ryd( 3p)     0.00350       0.62840
    76    C    6  py     Val( 2p)     0.54629      -0.27795
    77    C    6  py     Ryd( 3p)     0.00266       0.67240
    78    C    6  pz     Val( 2p)     0.35442      -0.32226
    79    C    6  pz     Ryd( 3p)     0.00041       0.38084
    80    C    6  dxy    Ryd( 3d)     0.00092       2.21709
    81    C    6  dxz    Ryd( 3d)     0.00078       1.67579
    82    C    6  dyz    Ryd( 3d)     0.00039       1.67500
    83    C    6  dx2y2  Ryd( 3d)     0.00108       2.16247
    84    C    6  dz2    Ryd( 3d)     0.00040       1.95332

    85    O    7  S      Cor( 1S)     0.99981     -19.21127
    86    O    7  S      Val( 2S)     0.78946      -1.06254
    87    O    7  S      Ryd( 3S)     0.00031       1.38066
    88    O    7  px     Val( 2p)     0.72060      -0.54560
    89    O    7  px     Ryd( 3p)     0.00031       1.14077
    90    O    7  py     Val( 2p)     0.86182      -0.55520
    91    O    7  py     Ryd( 3p)     0.00127       1.10257
    92    O    7  pz     Val( 2p)     0.67557      -0.49919
    93    O    7  pz     Ryd( 3p)     0.00042       0.88967
    94    O    7  dxy    Ryd( 3d)     0.00061       2.83200
    95    O    7  dxz    Ryd( 3d)     0.00035       2.51490
    96    O    7  dyz    Ryd( 3d)     0.00038       2.44780
    97    O    7  dx2y2  Ryd( 3d)     0.00066       2.86477
    98    O    7  dz2    Ryd( 3d)     0.00035       2.68912

    99    C    8  S      Cor( 1S)     0.99961     -10.32700
   100    C    8  S      Val( 2S)     0.55344      -0.44360
   101    C    8  S      Ryd( 3S)     0.00086       0.60569
   102    C    8  px     Val( 2p)     0.51653      -0.27037
   103    C    8  px     Ryd( 3p)     0.00192       0.50917
   104    C    8  py     Val( 2p)     0.45533      -0.25269
   105    C    8  py     Ryd( 3p)     0.00178       0.34134
   106    C    8  pz     Val( 2p)     0.60902      -0.27570
   107    C    8  pz     Ryd( 3p)     0.00019       0.37181
   108    C    8  dxy    Ryd( 3d)     0.00098       2.07903
   109    C    8  dxz    Ryd( 3d)     0.00026       1.83959
   110    C    8  dyz    Ryd( 3d)     0.00040       2.19911
   111    C    8  dx2y2  Ryd( 3d)     0.00050       2.03391
   112    C    8  dz2    Ryd( 3d)     0.00047       2.11041

   113    C    9  S      Cor( 1S)     0.99946     -10.27516
   114    C    9  S      Val( 2S)     0.48106      -0.35179
   115    C    9  S      Ryd( 3S)     0.00082       0.38436
   116    C    9  px     Val( 2p)     0.54763      -0.24782
   117    C    9  px     Ryd( 3p)     0.00281       0.55490
   118    C    9  py     Val( 2p)     0.58524      -0.26435
   119    C    9  py     Ryd( 3p)     0.00277       0.74469
   120    C    9  pz     Val( 2p)     0.37387      -0.29079
   121    C    9  pz     Ryd( 3p)     0.00043       0.37342
   122    C    9  dxy    Ryd( 3d)     0.00046       2.28413
   123    C    9  dxz    Ryd( 3d)     0.00030       1.73229
   124    C    9  dyz    Ryd( 3d)     0.00014       1.71049
   125    C    9  dx2y2  Ryd( 3d)     0.00026       2.25110
   126    C    9  dz2    Ryd( 3d)     0.00026       2.02576

   127    C   10  S      Cor( 1S)     0.99948     -10.26728
   128    C   10  S      Val( 2S)     0.48157      -0.34422
   129    C   10  S      Ryd( 3S)     0.00076       0.39546
   130    C   10  px     Val( 2p)     0.55930      -0.24647
   131    C   10  px     Ryd( 3p)     0.00271       0.65704
   132    C   10  py     Val( 2p)     0.58478      -0.25360
   133    C   10  py     Ryd( 3p)     0.00293       0.70355
   134    C   10  pz     Val( 2p)     0.48911      -0.30604
   135    C   10  pz     Ryd( 3p)     0.00029       0.37582
   136    C   10  dxy    Ryd( 3d)     0.00036       2.32209
   137    C   10  dxz    Ryd( 3d)     0.00022       1.73000
   138    C   10  dyz    Ryd( 3d)     0.00016       1.72072
   139    C   10  dx2y2  Ryd( 3d)     0.00038       2.25946
   140    C   10  dz2    Ryd( 3d)     0.00019       2.02838

   141    O   11  S      Cor( 1S)     0.99987     -19.03746
   142    O   11  S      Val( 2S)     0.84996      -1.01851
   143    O   11  S      Ryd( 3S)     0.00058       1.33731
   144    O   11  px     Val( 2p)     0.87231      -0.43720
   145    O   11  px     Ryd( 3p)     0.00086       0.97414
   146    O   11  py     Val( 2p)     0.84708      -0.45086
   147    O   11  py     Ryd( 3p)     0.00072       0.95247
   148    O   11  pz     Val( 2p)     0.63945      -0.38955
   149    O   11  pz     Ryd( 3p)     0.00024       0.91257
   150    O   11  dxy    Ryd( 3d)     0.00063       3.09338
   151    O   11  dxz    Ryd( 3d)     0.00041       2.57197
   152    O   11  dyz    Ryd( 3d)     0.00060       2.63220
   153    O   11  dx2y2  Ryd( 3d)     0.00086       2.83165
   154    O   11  dz2    Ryd( 3d)     0.00018       2.71511

   155    H   12  S      Val( 1S)     0.24059      -0.04276
   156    H   12  S      Ryd( 2S)     0.00095       0.26421
   157    H   12  px     Ryd( 2p)     0.00120       2.30857
   158    H   12  py     Ryd( 2p)     0.00041       1.69649
   159    H   12  pz     Ryd( 2p)     0.00052       1.46084

   160    H   13  S      Val( 1S)     0.35859      -0.07588
   161    H   13  S      Ryd( 2S)     0.00088       0.18552
   162    H   13  px     Ryd( 2p)     0.00013       1.91878
   163    H   13  py     Ryd( 2p)     0.00036       2.14557
   164    H   13  pz     Ryd( 2p)     0.00005       1.48572

   165    H   14  S      Val( 1S)     0.36882      -0.10498
   166    H   14  S      Ryd( 2S)     0.00067       0.19465
   167    H   14  px     Ryd( 2p)     0.00014       1.94775
   168    H   14  py     Ryd( 2p)     0.00032       2.07780
   169    H   14  pz     Ryd( 2p)     0.00006       1.46642

   170    H   15  S      Val( 1S)     0.37475      -0.08374
   171    H   15  S      Ryd( 2S)     0.00023       0.17112
   172    H   15  px     Ryd( 2p)     0.00036       2.11129
   173    H   15  py     Ryd( 2p)     0.00008       1.61661
   174    H   15  pz     Ryd( 2p)     0.00007       1.56724

   175    H   16  S      Val( 1S)     0.37824      -0.11667
   176    H   16  S      Ryd( 2S)     0.00063       0.20291
   177    H   16  px     Ryd( 2p)     0.00007       1.57107
   178    H   16  py     Ryd( 2p)     0.00018       1.75694
   179    H   16  pz     Ryd( 2p)     0.00030       1.97354

   180    H   17  S      Val( 1S)     0.37824      -0.11667
   181    H   17  S      Ryd( 2S)     0.00063       0.20291
   182    H   17  px     Ryd( 2p)     0.00007       1.57107
   183    H   17  py     Ryd( 2p)     0.00018       1.75694
   184    H   17  pz     Ryd( 2p)     0.00030       1.97354

   185    H   18  S      Val( 1S)     0.36388      -0.08723
   186    H   18  S      Ryd( 2S)     0.00087       0.16891
   187    H   18  px     Ryd( 2p)     0.00012       1.88868
   188    H   18  py     Ryd( 2p)     0.00037       2.12366
   189    H   18  pz     Ryd( 2p)     0.00004       1.47671

   190    H   19  S      Val( 1S)     0.35583      -0.06511
   191    H   19  S      Ryd( 2S)     0.00127       0.19375
   192    H   19  px     Ryd( 2p)     0.00019       1.97584
   193    H   19  py     Ryd( 2p)     0.00029       2.08584
   194    H   19  pz     Ryd( 2p)     0.00005       1.49327


 Summary of Natural Population Analysis:                  
                                                          
                                       Natural Population 
                Natural  -----------------------------------------------
    Atom  No    Charge         Core      Valence    Rydberg      Total
 -----------------------------------------------------------------------
      O    1   -0.34561      0.99985     3.34090    0.00486     4.34561
      C    2    0.38919      0.99962     1.58535    0.02585     2.61081
      C    3    0.15587      0.99938     1.83581    0.00894     2.84413
      C    4   -0.07963      0.99948     2.07237    0.00778     3.07963
      C    5   -0.05622      0.99946     2.04995    0.00681     3.05622
      C    6    0.29209      0.99933     1.69745    0.01113     2.70791
      O    7   -0.05193      0.99981     3.04745    0.00467     4.05193
      C    8   -0.14130      0.99961     2.13431    0.00737     3.14130
      C    9    0.00449      0.99946     1.98780    0.00825     2.99551
      C   10   -0.12224      0.99948     2.11476    0.00799     3.12224
      O   11   -0.21374      0.99987     3.20880    0.00507     4.21374
      H   12    0.25632      0.00000     0.24059    0.00309     0.24368
      H   13    0.13998      0.00000     0.35859    0.00142     0.36002
      H   14    0.12999      0.00000     0.36882    0.00120     0.37001
      H   15    0.12451      0.00000     0.37475    0.00074     0.37549
      H   16    0.12058      0.00000     0.37824    0.00118     0.37942
      H   17    0.12058      0.00000     0.37824    0.00118     0.37942
      H   18    0.13472      0.00000     0.36388    0.00140     0.36528
      H   19    0.14235      0.00000     0.35583    0.00181     0.35765
 =======================================================================
   * Total *    1.00000     10.99536    27.89389    0.11075    39.00000

                                 Natural Population      
 --------------------------------------------------------
   Core                      10.99536 ( 99.9578% of  11)
   Valence                   27.89389 ( 99.6210% of  28)
   Natural Minimal Basis     38.88925 ( 99.7160% of  39)
   Natural Rydberg Basis      0.11075 (  0.2840% of  39)
 --------------------------------------------------------

    Atom  No          Natural Electron Configuration
 ----------------------------------------------------------------------------
      O    1      [core]2S( 0.84)2p( 2.50)
      C    2      [core]2S( 0.37)2p( 1.22)3p( 0.02)3d( 0.01)
      C    3      [core]2S( 0.45)2p( 1.38)3p( 0.01)
      C    4      [core]2S( 0.48)2p( 1.59)3p( 0.01)
      C    5      [core]2S( 0.48)2p( 1.57)
      C    6      [core]2S( 0.41)2p( 1.28)3p( 0.01)
      O    7      [core]2S( 0.79)2p( 2.26)
      C    8      [core]2S( 0.55)2p( 1.58)
      C    9      [core]2S( 0.48)2p( 1.51)3p( 0.01)
      C   10      [core]2S( 0.48)2p( 1.63)3p( 0.01)
      O   11      [core]2S( 0.85)2p( 2.36)
      H   12            1S( 0.24)
      H   13            1S( 0.36)
      H   14            1S( 0.37)
      H   15            1S( 0.37)
      H   16            1S( 0.38)
      H   17            1S( 0.38)
      H   18            1S( 0.36)
      H   19            1S( 0.36)


 NATURAL BOND ORBITAL ANALYSIS, beta spin orbitals:

                       Occupancies       Lewis Structure    Low   High
           Occ.    -------------------  -----------------   occ   occ
  Cycle   Thresh.   Lewis   Non-Lewis     CR  BD  3C  LP    (L)   (NL)   Dev
 =============================================================================
   1(1)    0.90    37.41199   1.58801     11  21   0   7     2      0    0.05
   2(2)    0.90    37.41199   1.58801     11  21   0   7     2      0    0.05
   3(1)    0.80    38.15443   0.84557     11  23   0   5     0      0    0.05
 -----------------------------------------------------------------------------

 Structure accepted: No low occupancy Lewis orbitals

 --------------------------------------------------------
   Core                     10.99537 ( 99.958% of  11)
   Valence Lewis            27.15906 ( 96.997% of  28)
  ==================       ============================
   Total Lewis              38.15443 ( 97.832% of  39)
  -----------------------------------------------------
   Valence non-Lewis         0.76899 (  1.972% of  39)
   Rydberg non-Lewis         0.07658 (  0.196% of  39)
  ==================       ============================
   Total non-Lewis           0.84557 (  2.168% of  39)
 --------------------------------------------------------


       (Occupancy)   Bond orbital/ Coefficients/ Hybrids
 ---------------------------------------------------------------------------------
     1. (0.99746) BD ( 1) O   1 - C   2  
                ( 68.66%)   0.8286* O   1 s( 35.00%)p 1.86( 64.93%)d 0.00(  0.07%)
                                           -0.0001  0.5916 -0.0002 -0.2934 -0.0034
                                            0.7505  0.0020 -0.0000 -0.0000 -0.0072
                                            0.0000 -0.0000 -0.0206 -0.0147
                ( 31.34%)   0.5598* C   2 s( 27.38%)p 2.64( 72.30%)d 0.01(  0.31%)
                                           -0.0001  0.5233 -0.0065  0.3591  0.0260
                                           -0.7696 -0.0327  0.0000  0.0000 -0.0324
                                            0.0000 -0.0000 -0.0370 -0.0267
     2. (0.99276) BD ( 1) O   1 - H  12  
                ( 76.03%)   0.8720* O   1 s( 21.75%)p 3.59( 78.18%)d 0.00(  0.08%)
                                            0.0002  0.4662  0.0109  0.8833  0.0237
                                           -0.0216 -0.0237  0.0000  0.0000  0.0165
                                            0.0000  0.0000  0.0185 -0.0128
                ( 23.97%)   0.4896* H  12 s( 99.50%)p 0.00(  0.50%)
                                            0.9975 -0.0072 -0.0704 -0.0013 -0.0000
     3. (0.98677) BD ( 1) C   2 - C   3  
                ( 46.64%)   0.6830* C   2 s( 38.82%)p 1.57( 61.11%)d 0.00(  0.07%)
                                           -0.0001 -0.6228 -0.0206  0.7791 -0.0233
                                           -0.0596  0.0016  0.0000 -0.0000 -0.0020
                                            0.0000 -0.0000 -0.0243  0.0095
                ( 53.36%)   0.7305* C   3 s( 31.15%)p 2.21( 68.81%)d 0.00(  0.05%)
                                           -0.0001 -0.5581 -0.0020 -0.8275  0.0083
                                            0.0566 -0.0004  0.0000  0.0000  0.0025
                                            0.0000 -0.0000 -0.0173  0.0137
     4. (0.99777) BD ( 1) C   2 - O  11  
                ( 34.03%)   0.5834* C   2 s( 33.40%)p 1.99( 66.37%)d 0.01(  0.23%)
                                            0.0000  0.5775 -0.0213  0.5110  0.0541
                                            0.6311  0.0377  0.0000  0.0000  0.0403
                                            0.0000  0.0000 -0.0103 -0.0235
                ( 65.97%)   0.8122* O  11 s( 42.34%)p 1.36( 57.57%)d 0.00(  0.09%)
                                           -0.0000  0.6503 -0.0227 -0.4741 -0.0120
                                           -0.5920 -0.0182 -0.0000 -0.0000  0.0259
                                            0.0000  0.0000 -0.0064 -0.0144
     5. (0.95496) BD ( 2) C   2 - O  11  
                ( 36.93%)   0.6077* C   2 s(  0.00%)p 1.00( 99.69%)d 0.00(  0.31%)
                                           -0.0000 -0.0000 -0.0000 -0.0000  0.0000
                                            0.0000  0.0000  0.9982 -0.0249 -0.0000
                                            0.0270  0.0484 -0.0000  0.0000
                ( 63.07%)   0.7942* O  11 s(  0.00%)p 1.00( 99.84%)d 0.00(  0.16%)
                                           -0.0000  0.0000  0.0000 -0.0000  0.0000
                                           -0.0000 -0.0000  0.9992  0.0067  0.0000
                                           -0.0253 -0.0312  0.0000 -0.0000
     6. (0.98749) BD ( 1) C   3 - C   4  
                ( 50.70%)   0.7120* C   3 s( 34.83%)p 1.87( 65.12%)d 0.00(  0.05%)
                                           -0.0001  0.5901  0.0092 -0.4440  0.0163
                                           -0.6735 -0.0122  0.0000 -0.0000  0.0157
                                           -0.0000  0.0000 -0.0051 -0.0153
                ( 49.30%)   0.7022* C   4 s( 34.78%)p 1.87( 65.16%)d 0.00(  0.06%)
                                            0.0001  0.5898  0.0058  0.4820  0.0209
                                            0.6470 -0.0130  0.0000 -0.0000  0.0174
                                            0.0000  0.0000 -0.0079 -0.0136
     7. (0.98619) BD ( 1) C   3 - C  10  
                ( 50.85%)   0.7131* C   3 s( 33.93%)p 1.95( 66.02%)d 0.00(  0.05%)
                                           -0.0001  0.5825  0.0060 -0.3424  0.0184
                                            0.7366  0.0085  0.0000  0.0000 -0.0131
                                           -0.0000  0.0000 -0.0093 -0.0149
                ( 49.15%)   0.7011* C  10 s( 34.29%)p 1.91( 65.66%)d 0.00(  0.05%)
                                            0.0001  0.5856  0.0057  0.3646  0.0227
                                           -0.7232  0.0089 -0.0000  0.0000 -0.0130
                                           -0.0000  0.0000 -0.0138 -0.0128
     8. (0.98712) BD ( 1) C   4 - C   5  
                ( 49.69%)   0.7049* C   4 s( 35.47%)p 1.82( 64.48%)d 0.00(  0.05%)
                                            0.0001  0.5954  0.0133 -0.8002 -0.0088
                                            0.0529 -0.0407  0.0000 -0.0000 -0.0068
                                           -0.0000  0.0000  0.0169 -0.0115
                ( 50.31%)   0.7093* C   5 s( 36.40%)p 1.75( 63.56%)d 0.00(  0.04%)
                                           -0.0001  0.6032  0.0112  0.7934  0.0015
                                           -0.0687 -0.0368 -0.0000 -0.0000  0.0022
                                           -0.0000  0.0000  0.0165 -0.0125
     9. (0.85132) BD ( 2) C   4 - C   5  
                ( 51.39%)   0.7168* C   4 s(  0.00%)p 1.00( 99.94%)d 0.00(  0.06%)
                                            0.0000 -0.0000  0.0000  0.0000  0.0000
                                           -0.0000  0.0000  0.9997 -0.0052  0.0000
                                           -0.0198  0.0158 -0.0000  0.0000
                ( 48.61%)   0.6972* C   5 s(  0.00%)p 1.00( 99.93%)d 0.00(  0.07%)
                                           -0.0000 -0.0000 -0.0000  0.0000 -0.0000
                                           -0.0000  0.0000  0.9996 -0.0076 -0.0000
                                            0.0228  0.0124  0.0000 -0.0000
    10. (0.98845) BD ( 1) C   4 - H  13  
                ( 64.12%)   0.8008* C   4 s( 29.67%)p 2.37( 70.31%)d 0.00(  0.03%)
                                            0.0003 -0.5444  0.0156 -0.3545  0.0093
                                            0.7598 -0.0067  0.0000 -0.0000  0.0105
                                            0.0000 -0.0000  0.0077  0.0094
                ( 35.88%)   0.5990* H  13 s( 99.89%)p 0.00(  0.11%)
                                           -0.9994  0.0031  0.0146 -0.0297 -0.0000
    11. (0.99003) BD ( 1) C   5 - C   6  
                ( 49.57%)   0.7041* C   5 s( 33.65%)p 1.97( 66.29%)d 0.00(  0.06%)
                                           -0.0000  0.5800  0.0108 -0.3788 -0.0281
                                            0.7202 -0.0037  0.0000  0.0000 -0.0153
                                           -0.0000  0.0000 -0.0121 -0.0147
                ( 50.43%)   0.7101* C   6 s( 38.25%)p 1.61( 61.70%)d 0.00(  0.05%)
                                           -0.0000  0.6184  0.0071  0.2735 -0.0115
                                           -0.7363 -0.0013 -0.0000  0.0000 -0.0120
                                           -0.0000  0.0000 -0.0128 -0.0131
    12. (0.98748) BD ( 1) C   5 - H  14  
                ( 63.04%)   0.7940* C   5 s( 29.87%)p 2.35( 70.10%)d 0.00(  0.03%)
                                            0.0003 -0.5464  0.0139  0.4753 -0.0182
                                            0.6891  0.0041  0.0000  0.0000 -0.0125
                                            0.0000 -0.0000  0.0028  0.0107
                ( 36.96%)   0.6079* H  14 s( 99.90%)p 0.00(  0.10%)
                                           -0.9995  0.0009 -0.0159 -0.0278  0.0000
    13. (0.99596) BD ( 1) C   6 - O   7  
                ( 31.84%)   0.5642* C   6 s( 24.89%)p 3.01( 74.82%)d 0.01(  0.29%)
                                           -0.0001  0.4986 -0.0170 -0.8582 -0.0296
                                            0.1001  0.0281  0.0000  0.0000 -0.0112
                                           -0.0000  0.0000  0.0452 -0.0274
                ( 68.16%)   0.8256* O   7 s( 34.56%)p 1.89( 65.37%)d 0.00(  0.07%)
                                            0.0000  0.5878  0.0031  0.7980  0.0051
                                           -0.1300  0.0034 -0.0000 -0.0000 -0.0164
                                           -0.0000  0.0000  0.0163 -0.0145
    14. (0.93077) BD ( 2) C   6 - O   7  
                ( 30.65%)   0.5536* C   6 s(  0.00%)p 1.00( 99.80%)d 0.00(  0.20%)
                                            0.0000  0.0000 -0.0000  0.0000 -0.0000
                                           -0.0000  0.0000  0.9989 -0.0145  0.0000
                                           -0.0441  0.0063 -0.0000  0.0000
                ( 69.35%)   0.8328* O   7 s(  0.00%)p 1.00( 99.91%)d 0.00(  0.09%)
                                           -0.0000  0.0000  0.0000  0.0000  0.0000
                                           -0.0000  0.0000  0.9995  0.0014 -0.0000
                                            0.0217 -0.0209  0.0000 -0.0000
    15. (0.98719) BD ( 1) C   6 - C   9  
                ( 51.09%)   0.7148* C   6 s( 36.52%)p 1.74( 63.43%)d 0.00(  0.05%)
                                           -0.0003  0.6043 -0.0034  0.4308 -0.0438
                                            0.6684  0.0096  0.0000  0.0000  0.0161
                                           -0.0000  0.0000 -0.0080 -0.0130
                ( 48.91%)   0.6994* C   9 s( 33.47%)p 1.99( 66.47%)d 0.00(  0.06%)
                                            0.0002  0.5783  0.0166 -0.4838 -0.0342
                                           -0.6553  0.0087  0.0000  0.0000  0.0184
                                           -0.0000  0.0000 -0.0081 -0.0152
    16. (0.99650) BD ( 1) O   7 - C   8  
                ( 70.81%)   0.8415* O   7 s( 31.74%)p 2.15( 68.19%)d 0.00(  0.07%)
                                            0.0001  0.5634 -0.0003 -0.5192 -0.0148
                                           -0.6419  0.0134  0.0000  0.0000  0.0137
                                            0.0000  0.0000 -0.0164 -0.0143
                ( 29.19%)   0.5403* C   8 s( 20.63%)p 3.83( 79.01%)d 0.02(  0.36%)
                                            0.0001  0.4535  0.0259  0.5755  0.0079
                                            0.6747  0.0600 -0.0000  0.0000  0.0513
                                           -0.0000 -0.0000 -0.0067 -0.0304
    17. (0.99465) BD ( 1) C   8 - H  15  
                ( 62.50%)   0.7906* C   8 s( 26.45%)p 2.78( 73.50%)d 0.00(  0.04%)
                                           -0.0001  0.5141  0.0151 -0.7911  0.0173
                                            0.3300 -0.0050  0.0000 -0.0000 -0.0165
                                           -0.0000  0.0000  0.0096 -0.0081
                ( 37.50%)   0.6124* H  15 s( 99.90%)p 0.00(  0.10%)
                                            0.9995 -0.0008  0.0300 -0.0089 -0.0000
    18. (0.98452) BD ( 1) C   8 - H  16  
                ( 61.86%)   0.7865* C   8 s( 26.48%)p 2.77( 73.47%)d 0.00(  0.04%)
                                            0.0000  0.5144 -0.0137  0.1403 -0.0272
                                           -0.4632 -0.0044 -0.7069  0.0009 -0.0066
                                           -0.0089  0.0130 -0.0032  0.0118
                ( 38.14%)   0.6176* H  16 s( 99.90%)p 0.00(  0.10%)
                                            0.9995 -0.0033  0.0026  0.0184  0.0252
    19. (0.98452) BD ( 1) C   8 - H  17  
                ( 61.86%)   0.7865* C   8 s( 26.48%)p 2.77( 73.47%)d 0.00(  0.04%)
                                            0.0000  0.5144 -0.0137  0.1403 -0.0272
                                           -0.4632 -0.0044  0.7069 -0.0009 -0.0066
                                            0.0089 -0.0130 -0.0032  0.0118
                ( 38.14%)   0.6176* H  17 s( 99.90%)p 0.00(  0.10%)
                                            0.9995 -0.0033  0.0026  0.0184 -0.0252
    20. (0.98835) BD ( 1) C   9 - C  10  
                ( 49.98%)   0.7070* C   9 s( 36.62%)p 1.73( 63.34%)d 0.00(  0.05%)
                                           -0.0000  0.6051  0.0089  0.7931  0.0078
                                           -0.0514  0.0400 -0.0000  0.0000 -0.0075
                                           -0.0000  0.0000  0.0156 -0.0130
                ( 50.02%)   0.7072* C  10 s( 35.68%)p 1.80( 64.28%)d 0.00(  0.05%)
                                            0.0001  0.5972  0.0119 -0.7963 -0.0012
                                            0.0825  0.0424  0.0000  0.0000  0.0009
                                           -0.0000 -0.0000  0.0188 -0.0113
    21. (0.83152) BD ( 2) C   9 - C  10  
                ( 42.79%)   0.6542* C   9 s(  0.00%)p 1.00( 99.91%)d 0.00(  0.09%)
                                           -0.0000 -0.0000 -0.0000  0.0000 -0.0000
                                           -0.0000 -0.0000  0.9995 -0.0102 -0.0000
                                            0.0249 -0.0160  0.0000 -0.0000
                ( 57.21%)   0.7564* C  10 s(  0.00%)p 1.00( 99.94%)d 0.00(  0.06%)
                                            0.0000 -0.0000 -0.0000  0.0000  0.0000
                                           -0.0000  0.0000  0.9997 -0.0051 -0.0000
                                           -0.0202 -0.0144 -0.0000  0.0000
    22. (0.98766) BD ( 1) C   9 - H  18  
                ( 63.52%)   0.7970* C   9 s( 29.84%)p 2.35( 70.13%)d 0.00(  0.03%)
                                           -0.0003  0.5461 -0.0158 -0.3677  0.0119
                                            0.7523 -0.0046  0.0000 -0.0000 -0.0114
                                           -0.0000  0.0000 -0.0056 -0.0107
                ( 36.48%)   0.6040* H  18 s( 99.89%)p 0.00(  0.11%)
                                            0.9995 -0.0016  0.0142 -0.0297 -0.0000
    23. (0.98812) BD ( 1) C  10 - H  19  
                ( 64.42%)   0.8026* C  10 s( 29.95%)p 2.34( 70.02%)d 0.00(  0.02%)
                                           -0.0003  0.5471 -0.0154  0.4808 -0.0111
                                            0.6848 -0.0045 -0.0000  0.0000  0.0121
                                           -0.0000 -0.0000 -0.0033 -0.0088
                ( 35.58%)   0.5965* H  19 s( 99.89%)p 0.00(  0.11%)
                                            0.9994 -0.0043 -0.0198 -0.0266 -0.0000
    24. (0.99985) CR ( 1) O   1           s(100.00%)p 0.00(  0.00%)
                                            1.0000 -0.0002 -0.0000 -0.0001 -0.0000
                                            0.0002  0.0000 -0.0000 -0.0000 -0.0000
                                           -0.0000 -0.0000 -0.0000  0.0000
    25. (0.99962) CR ( 1) C   2           s(100.00%)p 0.00(  0.00%)
                                            1.0000 -0.0001 -0.0000  0.0001 -0.0000
                                           -0.0001 -0.0000  0.0000 -0.0000 -0.0000
                                            0.0000  0.0000 -0.0000 -0.0000
    26. (0.99938) CR ( 1) C   3           s(100.00%)p 0.00(  0.00%)
                                            1.0000  0.0001  0.0000 -0.0002  0.0000
                                            0.0000 -0.0000  0.0000  0.0000  0.0000
                                            0.0000  0.0000 -0.0000 -0.0000
    27. (0.99948) CR ( 1) C   4           s(100.00%)p 0.00(  0.00%)
                                            1.0000  0.0001 -0.0000  0.0001 -0.0000
                                           -0.0003  0.0000 -0.0000  0.0000 -0.0000
                                            0.0000 -0.0000 -0.0000 -0.0000
    28. (0.99947) CR ( 1) C   5           s(100.00%)p 0.00(  0.00%)
                                            1.0000  0.0002 -0.0000 -0.0001  0.0000
                                           -0.0002 -0.0000  0.0000 -0.0000  0.0000
                                            0.0000  0.0000  0.0000 -0.0000
    29. (0.99933) CR ( 1) C   6           s(100.00%)p 0.00(  0.00%)
                                            1.0000  0.0002 -0.0000  0.0001 -0.0000
                                            0.0002  0.0000 -0.0000  0.0000  0.0000
                                            0.0000  0.0000  0.0000 -0.0000
    30. (0.99981) CR ( 1) O   7           s(100.00%)
                                            1.0000 -0.0002  0.0000  0.0001  0.0000
                                           -0.0001  0.0000 -0.0000 -0.0000 -0.0000
                                            0.0000  0.0000 -0.0000  0.0000
    31. (0.99961) CR ( 1) C   8           s(100.00%)p 0.00(  0.00%)
                                            1.0000  0.0000  0.0000 -0.0001  0.0000
                                            0.0000 -0.0000  0.0000 -0.0000 -0.0000
                                           -0.0000  0.0000  0.0000  0.0000
    32. (0.99946) CR ( 1) C   9           s(100.00%)p 0.00(  0.00%)
                                            1.0000  0.0001 -0.0000 -0.0000  0.0000
                                            0.0003 -0.0000  0.0000 -0.0000 -0.0000
                                            0.0000 -0.0000  0.0000 -0.0000
    33. (0.99948) CR ( 1) C  10           s(100.00%)p 0.00(  0.00%)
                                            1.0000  0.0001 -0.0000  0.0002 -0.0000
                                            0.0003 -0.0000 -0.0000  0.0000  0.0000
                                            0.0000  0.0000 -0.0000 -0.0000
    34. (0.99986) CR ( 1) O  11           s(100.00%)p 0.00(  0.00%)
                                            1.0000 -0.0004 -0.0000 -0.0002 -0.0000
                                           -0.0003 -0.0000 -0.0000 -0.0000  0.0000
                                            0.0000  0.0000 -0.0000 -0.0000
    35. (0.98735) LP ( 1) O   1           s( 43.22%)p 1.31( 56.74%)d 0.00(  0.04%)
                                            0.0002  0.6574 -0.0029 -0.3630  0.0078
                                           -0.6599  0.0059 -0.0000  0.0000 -0.0149
                                            0.0000 -0.0000  0.0110  0.0062
    36. (0.90117) LP ( 2) O   1           s(  0.00%)p 1.00( 99.93%)d 0.00(  0.07%)
                                            0.0000  0.0000 -0.0000 -0.0000  0.0000
                                            0.0000 -0.0000  0.9996 -0.0123 -0.0000
                                            0.0077  0.0255 -0.0000 -0.0000
    37. (0.27990) LP*( 1) C   3           s(  0.00%)p 1.00( 99.98%)d 0.00(  0.02%)
                                           -0.0000  0.0000  0.0000  0.0000  0.0000
                                           -0.0000 -0.0000  0.9997  0.0202  0.0000
                                           -0.0126  0.0047 -0.0000  0.0000
    38. (0.98255) LP ( 1) O   7           s( 33.68%)p 1.97( 66.28%)d 0.00(  0.04%)
                                            0.0002  0.5803 -0.0014 -0.3043  0.0001
                                            0.7551 -0.0085  0.0000 -0.0000  0.0143
                                            0.0000 -0.0000  0.0124  0.0073
    39. (0.98811) LP ( 1) O  11           s( 57.68%)p 0.73( 42.30%)d 0.00(  0.02%)
                                            0.0005  0.7594  0.0129  0.3925  0.0008
                                            0.5186  0.0001  0.0000  0.0000 -0.0105
                                           -0.0000 -0.0000  0.0028  0.0068
    40. (0.92233) LP ( 2) O  11           s(  0.02%)p99.99( 99.89%)d 4.95(  0.09%)
                                           -0.0001  0.0135 -0.0023  0.7872 -0.0120
                                           -0.6156  0.0086  0.0000 -0.0000 -0.0071
                                           -0.0000 -0.0000 -0.0296  0.0004
    41. (0.00078) RY*( 1) O   1           s( 70.42%)p 0.40( 27.89%)d 0.02(  1.69%)
                                            0.0000  0.0044  0.8391 -0.0025 -0.5270
                                           -0.0027 -0.0333  0.0000  0.0000  0.0196
                                           -0.0000  0.0000  0.1284  0.0063
    42. (0.00042) RY*( 2) O   1           s(  0.00%)p 1.00( 94.30%)d 0.06(  5.70%)
                                            0.0000 -0.0000 -0.0000  0.0000  0.0000
                                            0.0000  0.0000  0.0065  0.9710 -0.0000
                                           -0.0635  0.2302 -0.0000 -0.0000
    43. (0.00030) RY*( 3) O   1           s( 13.59%)p 5.34( 72.59%)d 1.02( 13.82%)
                                           -0.0000 -0.0005  0.3687  0.0014  0.5017
                                            0.0000  0.6886 -0.0000 -0.0000  0.2849
                                           -0.0000  0.0000 -0.2198  0.0932
    44. (0.00005) RY*( 4) O   1           s( 11.35%)p 7.01( 79.56%)d 0.80(  9.09%)
    45. (0.00001) RY*( 5) O   1           s(  2.40%)p 2.96(  7.10%)d37.68( 90.50%)
    46. (0.00000) RY*( 6) O   1           s(  0.00%)p 1.00(  0.39%)d99.99( 99.61%)
    47. (0.00000) RY*( 7) O   1           s(  0.00%)p 1.00(  5.38%)d17.57( 94.62%)
    48. (0.00000) RY*( 8) O   1           s(  1.77%)p 6.77( 11.98%)d48.79( 86.25%)
    49. (0.00000) RY*( 9) O   1           s(  0.49%)p 2.11(  1.04%)d99.99( 98.46%)
    50. (0.01165) RY*( 1) C   2           s(  2.43%)p39.71( 96.65%)d 0.38(  0.91%)
                                           -0.0000  0.0266  0.1537  0.0181 -0.3851
                                            0.0568 -0.9026  0.0000 -0.0000 -0.0756
                                           -0.0000 -0.0000 -0.0582 -0.0058
    51. (0.00517) RY*( 2) C   2           s(  0.22%)p99.99( 47.67%)d99.99( 52.11%)
                                            0.0000  0.0457  0.0113  0.0361 -0.6532
                                           -0.0274  0.2189  0.0000 -0.0000  0.2055
                                            0.0000  0.0000  0.6894  0.0598
    52. (0.00228) RY*( 3) C   2           s(  0.00%)p 1.00(  0.79%)d99.99( 99.21%)
                                           -0.0000  0.0000  0.0000  0.0000 -0.0000
                                            0.0000  0.0000 -0.0477  0.0749 -0.0000
                                            0.0498  0.9948 -0.0000 -0.0000
    53. (0.00173) RY*( 4) C   2           s( 50.24%)p 0.45( 22.47%)d 0.54( 27.29%)
                                            0.0000  0.0158  0.7086  0.0050 -0.3684
                                            0.0004  0.2982  0.0000 -0.0000  0.1510
                                           -0.0000 -0.0000 -0.4996 -0.0241
    54. (0.00080) RY*( 5) C   2           s(  2.94%)p 5.65( 16.63%)d27.33( 80.43%)
                                            0.0000 -0.0239  0.1699 -0.0012  0.3493
                                           -0.0424 -0.2061 -0.0000  0.0000  0.8872
                                            0.0000  0.0000  0.1260  0.0356
    55. (0.00048) RY*( 6) C   2           s( 44.30%)p 0.38( 16.78%)d 0.88( 38.92%)
                                            0.0000 -0.0115  0.6655  0.0348  0.4037
                                            0.0084 -0.0592 -0.0000 -0.0001 -0.3731
                                            0.0001  0.0000  0.4946  0.0733
    56. (0.00047) RY*( 7) C   2           s(  0.00%)p 1.00( 69.01%)d 0.45( 30.99%)
                                            0.0000 -0.0000  0.0001  0.0000  0.0000
                                            0.0000 -0.0000  0.0373  0.8299 -0.0000
                                           -0.5557 -0.0329  0.0001  0.0000
    57. (0.00002) RY*( 8) C   2           s(  0.26%)p 0.10(  0.02%)d99.99( 99.72%)
    58. (0.00000) RY*( 9) C   2           s(  0.00%)p 1.00( 30.51%)d 2.28( 69.49%)
    59. (0.00293) RY*( 1) C   3           s(  0.10%)p99.99( 98.56%)d13.74(  1.34%)
                                           -0.0000 -0.0069  0.0304  0.0109  0.2976
                                            0.0117 -0.9470 -0.0000 -0.0000 -0.0366
                                            0.0000  0.0000 -0.1097 -0.0048
    60. (0.00274) RY*( 2) C   3           s(  4.16%)p21.81( 90.73%)d 1.23(  5.11%)
                                            0.0000  0.0109  0.2037 -0.0212 -0.9037
                                            0.0072 -0.3002  0.0000 -0.0000 -0.0638
                                           -0.0000  0.0000  0.2163 -0.0142
    61. (0.00114) RY*( 3) C   3           s( 93.60%)p 0.03(  3.21%)d 0.03(  3.18%)
                                           -0.0000 -0.0125  0.9674  0.0098  0.1572
                                            0.0028  0.0855 -0.0000 -0.0000  0.1516
                                            0.0000 -0.0000 -0.0906 -0.0252
    62. (0.00034) RY*( 4) C   3           s(  0.00%)p 1.00(  2.72%)d35.73( 97.28%)
                                           -0.0000 -0.0000 -0.0000  0.0000 -0.0000
                                            0.0000  0.0000 -0.0002 -0.1650  0.0000
                                            0.0852  0.9826 -0.0000  0.0000
    63. (0.00022) RY*( 5) C   3           s(  0.00%)p 1.00( 28.12%)d 2.56( 71.88%)
                                            0.0000  0.0000 -0.0000 -0.0000  0.0000
                                           -0.0000  0.0000 -0.0001  0.5303 -0.0000
                                            0.8477  0.0155  0.0000  0.0000
    64. (0.00015) RY*( 6) C   3           s(  0.10%)p61.41(  5.94%)d99.99( 93.96%)
                                            0.0000 -0.0064  0.0304 -0.0131  0.2401
                                            0.0070 -0.0398 -0.0000  0.0000  0.1446
                                           -0.0000  0.0000  0.9575 -0.0441
    65. (0.00013) RY*( 7) C   3           s(  1.94%)p 0.82(  1.60%)d49.67( 96.46%)
                                            0.0000 -0.0040  0.1393 -0.0041  0.1079
                                           -0.0200  0.0626 -0.0000  0.0000 -0.9742
                                           -0.0000  0.0000  0.1162 -0.0458
    66. (0.00003) RY*( 8) C   3           s(  0.00%)p 1.00( 69.17%)d 0.45( 30.83%)
    67. (0.00001) RY*( 9) C   3           s(  0.19%)p 0.06(  0.01%)d99.99( 99.80%)
    68. (0.00293) RY*( 1) C   4           s(  0.61%)p99.99( 94.05%)d 8.74(  5.34%)
                                            0.0000 -0.0232  0.0746  0.0166  0.5808
                                           -0.0286 -0.7760 -0.0000 -0.0000  0.1724
                                           -0.0000 -0.0000  0.1521  0.0228
    69. (0.00161) RY*( 2) C   4           s(  2.83%)p33.75( 95.55%)d 0.57(  1.62%)
                                           -0.0000  0.0139  0.1677 -0.0232  0.7820
                                           -0.0073  0.5861 -0.0000 -0.0000 -0.1109
                                           -0.0000  0.0000  0.0551 -0.0290
    70. (0.00044) RY*( 3) C   4           s( 94.54%)p 0.04(  3.50%)d 0.02(  1.96%)
                                            0.0000 -0.0049  0.9723  0.0156 -0.1849
                                           -0.0146 -0.0191 -0.0000 -0.0000  0.1005
                                           -0.0000 -0.0000  0.0266 -0.0937
    71. (0.00041) RY*( 4) C   4           s(  0.00%)p 1.00( 90.08%)d 0.11(  9.92%)
                                            0.0000 -0.0000  0.0000  0.0000 -0.0000
                                           -0.0000 -0.0000  0.0040  0.9491  0.0000
                                            0.1654  0.2680  0.0000 -0.0000
    72. (0.00006) RY*( 5) C   4           s(  0.00%)p 1.00(  7.30%)d12.70( 92.70%)
    73. (0.00007) RY*( 6) C   4           s(  0.19%)p 8.45(  1.57%)d99.99( 98.24%)
    74. (0.00004) RY*( 7) C   4           s(  1.37%)p 3.44(  4.72%)d68.44( 93.91%)
    75. (0.00001) RY*( 8) C   4           s(  0.00%)p 1.00(  2.68%)d36.29( 97.32%)
    76. (0.00000) RY*( 9) C   4           s(  0.54%)p 1.23(  0.66%)d99.99( 98.80%)
    77. (0.00227) RY*( 1) C   5           s(  0.93%)p99.99( 93.46%)d 6.00(  5.60%)
                                            0.0000  0.0229  0.0939  0.0180  0.5595
                                            0.0189  0.7880  0.0000  0.0000  0.2301
                                            0.0000 -0.0000 -0.0393 -0.0393
    78. (0.00109) RY*( 2) C   5           s(  3.31%)p28.70( 95.00%)d 0.51(  1.69%)
                                            0.0000  0.0087  0.1817  0.0122 -0.8053
                                           -0.0295  0.5482 -0.0000  0.0000  0.0262
                                            0.0000 -0.0000  0.1266 -0.0146
    79. (0.00060) RY*( 3) C   5           s( 92.78%)p 0.04(  3.42%)d 0.04(  3.80%)
                                           -0.0000 -0.0095  0.9632 -0.0148  0.1161
                                           -0.0156 -0.1425  0.0000  0.0000 -0.1903
                                           -0.0000  0.0000  0.0056 -0.0419
    80. (0.00044) RY*( 4) C   5           s(  0.00%)p 1.00( 82.97%)d 0.21( 17.03%)
                                           -0.0000  0.0000 -0.0000  0.0000  0.0000
                                           -0.0000 -0.0000  0.0089  0.9108  0.0000
                                           -0.2590  0.3213  0.0000  0.0000
    81. (0.00007) RY*( 5) C   5           s(  1.91%)p 2.49(  4.76%)d48.74( 93.33%)
    82. (0.00006) RY*( 6) C   5           s(  0.00%)p 1.00(  6.79%)d13.73( 93.21%)
    83. (0.00004) RY*( 7) C   5           s(  1.05%)p 2.67(  2.82%)d91.16( 96.13%)
    84. (0.00000) RY*( 8) C   5           s(  0.00%)p 1.00( 10.31%)d 8.70( 89.69%)
    85. (0.00000) RY*( 9) C   5           s(  0.09%)p 6.52(  0.59%)d99.99( 99.32%)
    86. (0.00316) RY*( 1) C   6           s(  0.57%)p99.99( 95.83%)d 6.37(  3.61%)
                                            0.0000  0.0456  0.0599 -0.0099  0.7094
                                            0.0263 -0.6739  0.0000 -0.0000 -0.1559
                                           -0.0000  0.0000  0.1066 -0.0199
    87. (0.00189) RY*( 2) C   6           s(  0.93%)p82.80( 77.06%)d23.65( 22.01%)
                                            0.0000  0.0090  0.0960  0.0243  0.5326
                                            0.0133  0.6972 -0.0000  0.0000 -0.4431
                                           -0.0000  0.0000  0.1488 -0.0410
    88. (0.00112) RY*( 3) C   6           s( 69.01%)p 0.06(  4.38%)d 0.39( 26.61%)
                                           -0.0000  0.0043  0.8307 -0.0285 -0.1806
                                            0.0140 -0.1008  0.0000  0.0000 -0.3336
                                            0.0000  0.0000 -0.3768  0.1135
    89. (0.00084) RY*( 4) C   6           s(  0.00%)p 1.00( 23.40%)d 3.27( 76.60%)
                                           -0.0000 -0.0000 -0.0000  0.0000  0.0000
                                           -0.0000 -0.0000  0.0456  0.4816  0.0000
                                            0.8389 -0.2495  0.0000 -0.0000
    90. (0.00039) RY*( 5) C   6           s( 26.82%)p 0.02(  0.46%)d 2.71( 72.73%)
                                            0.0000 -0.0022  0.5178  0.0196  0.0118
                                           -0.0103  0.0627 -0.0000 -0.0000  0.4635
                                           -0.0000  0.0000  0.7153  0.0277
    91. (0.00036) RY*( 6) C   6           s(  0.00%)p 1.00(  0.41%)d99.99( 99.59%)
                                           -0.0000 -0.0000 -0.0000 -0.0000  0.0000
                                            0.0000 -0.0000  0.0059  0.0635 -0.0000
                                            0.2506  0.9660 -0.0000  0.0000
    92. (0.00024) RY*( 7) C   6           s(  0.00%)p 1.00( 76.39%)d 0.31( 23.61%)
                                            0.0000  0.0000  0.0000 -0.0000  0.0000
                                            0.0000 -0.0000 -0.0090  0.8740  0.0000
                                           -0.4812  0.0675 -0.0000  0.0000
    93. (0.00014) RY*( 8) C   6           s(  1.61%)p13.86( 22.28%)d47.37( 76.12%)
                                            0.0000  0.0272  0.1238 -0.0345  0.4206
                                            0.0016  0.2113  0.0000 -0.0000  0.6709
                                            0.0000 -0.0000 -0.5519  0.0805
    94. (0.00001) RY*( 9) C   6           s(  1.41%)p 0.04(  0.06%)d69.88( 98.53%)
    95. (0.00145) RY*( 1) O   7           s( 15.24%)p 4.98( 75.84%)d 0.58(  8.92%)
                                            0.0000 -0.0087  0.3903  0.0036 -0.1618
                                            0.0118  0.8556  0.0000  0.0000  0.2181
                                           -0.0000 -0.0000  0.1958 -0.0570
    96. (0.00050) RY*( 2) O   7           s(  0.00%)p 1.00( 80.60%)d 0.24( 19.40%)
                                            0.0000 -0.0000 -0.0000 -0.0000  0.0000
                                            0.0000 -0.0000 -0.0015  0.8978 -0.0000
                                           -0.2993 -0.3232 -0.0000  0.0000
    97. (0.00018) RY*( 3) O   7           s(  2.96%)p16.98( 50.18%)d15.86( 46.87%)
                                           -0.0000 -0.0072  0.1718 -0.0111 -0.6438
                                           -0.0066 -0.2952  0.0000  0.0000 -0.2289
                                           -0.0000  0.0000  0.6298 -0.1402
    98. (0.00010) RY*( 4) O   7           s( 78.71%)p 0.25( 19.98%)d 0.02(  1.31%)
                                           -0.0000  0.0039  0.8872 -0.0077  0.3290
                                           -0.0053 -0.3024  0.0000 -0.0000 -0.0845
                                           -0.0000 -0.0000 -0.0716  0.0296
    99. (0.00006) RY*( 5) O   7           s(  0.00%)p 1.00( 17.04%)d 4.87( 82.96%)
   100. (0.00005) RY*( 6) O   7           s(  2.71%)p14.98( 40.59%)d20.93( 56.70%)
   101. (0.00000) RY*( 7) O   7           s(  0.00%)p 1.00(  2.45%)d39.78( 97.55%)
   102. (0.00000) RY*( 8) O   7           s(  0.33%)p35.12( 11.72%)d99.99( 87.94%)
   103. (0.00001) RY*( 9) O   7           s(  0.08%)p22.24(  1.84%)d99.99( 98.08%)
   104. (0.00143) RY*( 1) C   8           s( 22.21%)p 2.61( 58.04%)d 0.89( 19.74%)
                                           -0.0000  0.0079  0.4713  0.0136  0.7578
                                           -0.0510  0.0581 -0.0000 -0.0000  0.0588
                                           -0.0000 -0.0000  0.4385 -0.0413
   105. (0.00080) RY*( 2) C   8           s(  1.01%)p94.87( 96.23%)d 2.71(  2.75%)
                                            0.0000 -0.0242  0.0978 -0.0447 -0.1859
                                           -0.0454  0.9611  0.0000  0.0000  0.1458
                                           -0.0000 -0.0000  0.0612 -0.0502
   106. (0.00054) RY*( 3) C   8           s(  0.00%)p 1.00( 31.97%)d 2.13( 68.03%)
                                           -0.0000 -0.0000  0.0000  0.0000  0.0000
                                           -0.0000 -0.0000  0.0058  0.5654  0.0000
                                            0.5227  0.6380  0.0000 -0.0000
   107. (0.00020) RY*( 4) C   8           s(  8.71%)p 1.33( 11.57%)d 9.15( 79.72%)
                                            0.0000  0.0005  0.2952 -0.0068  0.3256
                                           -0.0240  0.0952 -0.0000 -0.0000 -0.0569
                                            0.0000  0.0000 -0.8905 -0.0310
   108. (0.00002) RY*( 5) C   8           s(  0.00%)p 1.00( 66.23%)d 0.51( 33.77%)
   109. (0.00001) RY*( 6) C   8           s( 67.81%)p 0.47( 31.85%)d 0.01(  0.34%)
   110. (0.00000) RY*( 7) C   8           s(  0.00%)p 1.00(  1.85%)d53.12( 98.15%)
   111. (0.00001) RY*( 8) C   8           s(  0.07%)p30.84(  2.28%)d99.99( 97.65%)
   112. (0.00000) RY*( 9) C   8           s(  0.13%)p 4.09(  0.51%)d99.99( 99.36%)
   113. (0.00297) RY*( 1) C   9           s(  0.06%)p99.99( 95.81%)d74.55(  4.14%)
                                           -0.0000  0.0233  0.0037  0.0061  0.7308
                                           -0.0331 -0.6503 -0.0000 -0.0000 -0.1607
                                            0.0000  0.0000 -0.1219 -0.0256
   114. (0.00152) RY*( 2) C   9           s(  1.39%)p69.05( 96.19%)d 1.74(  2.42%)
                                            0.0000  0.0120  0.1174  0.0304 -0.6665
                                            0.0124 -0.7188 -0.0000 -0.0000 -0.1466
                                           -0.0000  0.0000  0.0422 -0.0308
   115. (0.00051) RY*( 3) C   9           s( 95.86%)p 0.01(  1.05%)d 0.03(  3.09%)
                                            0.0000 -0.0079  0.9790 -0.0069  0.0849
                                            0.0242  0.0520  0.0000 -0.0000  0.1647
                                           -0.0000 -0.0000  0.0449 -0.0414
   116. (0.00051) RY*( 4) C   9           s(  0.00%)p 1.00( 78.86%)d 0.27( 21.14%)
                                            0.0000 -0.0000  0.0000  0.0000  0.0000
                                           -0.0000 -0.0000  0.0148  0.8879 -0.0000
                                           -0.3883 -0.2461 -0.0000  0.0000
   117. (0.00008) RY*( 5) C   9           s(  1.87%)p 2.12(  3.97%)d50.38( 94.16%)
   118. (0.00007) RY*( 6) C   9           s(  0.00%)p 1.00( 12.57%)d 6.95( 87.43%)
   119. (0.00002) RY*( 7) C   9           s(  0.84%)p 2.59(  2.17%)d99.99( 96.99%)
   120. (0.00000) RY*( 8) C   9           s(  0.00%)p 1.00(  8.65%)d10.56( 91.35%)
   121. (0.00000) RY*( 9) C   9           s(  0.06%)p14.78(  0.88%)d99.99( 99.06%)
   122. (0.00313) RY*( 1) C  10           s(  0.19%)p99.99( 94.97%)d25.56(  4.84%)
                                            0.0000 -0.0220  0.0376  0.0193  0.7592
                                            0.0254  0.6102 -0.0000 -0.0000 -0.2048
                                           -0.0000  0.0000  0.0776  0.0219
   123. (0.00167) RY*( 2) C  10           s(  4.76%)p19.69( 93.80%)d 0.30(  1.44%)
                                           -0.0000  0.0161  0.2176 -0.0221  0.6100
                                            0.0110 -0.7519  0.0000 -0.0000  0.0844
                                           -0.0000 -0.0000  0.0783 -0.0333
   124. (0.00047) RY*( 3) C  10           s( 92.06%)p 0.05(  4.82%)d 0.03(  3.12%)
                                            0.0000 -0.0059  0.9595  0.0194 -0.1838
                                            0.0120  0.1181  0.0000 -0.0000 -0.1492
                                            0.0000 -0.0000  0.0262 -0.0907
   125. (0.00030) RY*( 4) C  10           s(  0.00%)p 1.00( 90.42%)d 0.11(  9.58%)
                                            0.0000 -0.0000  0.0000 -0.0000  0.0000
                                            0.0000 -0.0000  0.0016  0.9509 -0.0000
                                            0.0555 -0.3046  0.0000 -0.0000
   126. (0.00007) RY*( 5) C  10           s(  0.09%)p16.41(  1.46%)d99.99( 98.45%)
   127. (0.00006) RY*( 6) C  10           s(  0.00%)p 1.00(  4.47%)d21.39( 95.53%)
   128. (0.00004) RY*( 7) C  10           s(  2.63%)p 1.62(  4.26%)d35.37( 93.11%)
   129. (0.00001) RY*( 8) C  10           s(  0.00%)p 1.00(  5.18%)d18.31( 94.82%)
   130. (0.00001) RY*( 9) C  10           s(  0.35%)p 2.11(  0.73%)d99.99( 98.92%)
   131. (0.00106) RY*( 1) O  11           s(  1.88%)p51.90( 97.40%)d 0.39(  0.73%)
                                            0.0000  0.0026  0.1370 -0.0123 -0.7581
                                            0.0031  0.6318 -0.0000  0.0000  0.0082
                                            0.0000 -0.0000  0.0838 -0.0140
   132. (0.00026) RY*( 2) O  11           s(  0.00%)p 1.00( 97.62%)d 0.02(  2.38%)
                                            0.0000 -0.0000 -0.0000  0.0000 -0.0000
                                            0.0000 -0.0000 -0.0111  0.9880 -0.0000
                                            0.0130 -0.1538 -0.0000  0.0000
   133. (0.00009) RY*( 3) O  11           s( 85.52%)p 0.04(  3.50%)d 0.13( 10.98%)
   134. (0.00004) RY*( 4) O  11           s(  0.05%)p99.99( 87.01%)d99.99( 12.94%)
   135. (0.00001) RY*( 5) O  11           s( 11.51%)p 0.94( 10.87%)d 6.74( 77.62%)
   136. (0.00000) RY*( 6) O  11           s(  0.00%)p 1.00(  0.08%)d99.99( 99.92%)
   137. (0.00000) RY*( 7) O  11           s(  0.00%)p 1.00(  2.46%)d39.61( 97.54%)
   138. (0.00000) RY*( 8) O  11           s(  0.82%)p 1.28(  1.06%)d99.99( 98.12%)
   139. (0.00000) RY*( 9) O  11           s(  0.18%)p 2.28(  0.41%)d99.99( 99.42%)
   140. (0.00109) RY*( 1) H  12           s( 85.73%)p 0.17( 14.27%)
                                            0.0165  0.9258  0.1465 -0.3482  0.0000
   141. (0.00052) RY*( 2) H  12           s(  0.00%)p 1.00(100.00%)
                                            0.0000  0.0000 -0.0000  0.0000  1.0000
   142. (0.00032) RY*( 3) H  12           s( 11.62%)p 7.61( 88.38%)
                                            0.0088  0.3408  0.0731  0.9373 -0.0000
   143. (0.00002) RY*( 4) H  12           s(  3.14%)p30.81( 96.86%)
   144. (0.00089) RY*( 1) H  13           s( 99.35%)p 0.01(  0.65%)
                                            0.0051  0.9968  0.0748 -0.0295  0.0000
   145. (0.00005) RY*( 2) H  13           s(  0.58%)p99.99( 99.42%)
   146. (0.00005) RY*( 3) H  13           s(  0.00%)p 1.00(100.00%)
   147. (0.00003) RY*( 4) H  13           s(  0.18%)p99.99( 99.82%)
   148. (0.00068) RY*( 1) H  14           s( 99.42%)p 0.01(  0.58%)
                                            0.0028  0.9971 -0.0689 -0.0319 -0.0000
   149. (0.00006) RY*( 2) H  14           s(  0.00%)p 1.00(100.00%)
   150. (0.00004) RY*( 3) H  14           s(  0.52%)p99.99( 99.48%)
   151. (0.00003) RY*( 4) H  14           s(  0.16%)p99.99( 99.84%)
   152. (0.00024) RY*( 1) H  15           s( 97.13%)p 0.03(  2.87%)
                                            0.0057  0.9855 -0.1326  0.1056  0.0000
   153. (0.00007) RY*( 2) H  15           s(  0.00%)p 1.00(100.00%)
   154. (0.00005) RY*( 3) H  15           s(  2.40%)p40.62( 97.60%)
   155. (0.00000) RY*( 4) H  15           s(  0.57%)p99.99( 99.43%)
   156. (0.00064) RY*( 1) H  16           s( 96.94%)p 0.03(  3.06%)
                                            0.0056  0.9846  0.0896 -0.1501  0.0053
   157. (0.00008) RY*( 2) H  16           s(  1.93%)p50.95( 98.07%)
   158. (0.00008) RY*( 3) H  16           s(  0.36%)p99.99( 99.64%)
   159. (0.00001) RY*( 4) H  16           s(  0.87%)p99.99( 99.13%)
   160. (0.00064) RY*( 1) H  17           s( 96.94%)p 0.03(  3.06%)
                                            0.0056  0.9846  0.0896 -0.1501 -0.0053
   161. (0.00008) RY*( 2) H  17           s(  1.93%)p50.95( 98.07%)
   162. (0.00008) RY*( 3) H  17           s(  0.36%)p99.99( 99.64%)
   163. (0.00001) RY*( 4) H  17           s(  0.87%)p99.99( 99.13%)
   164. (0.00087) RY*( 1) H  18           s( 99.56%)p 0.00(  0.44%)
                                            0.0038  0.9978 -0.0222  0.0624  0.0000
   165. (0.00005) RY*( 2) H  18           s(  0.08%)p99.99( 99.92%)
   166. (0.00004) RY*( 3) H  18           s(  0.00%)p 1.00(100.00%)
   167. (0.00003) RY*( 4) H  18           s(  0.46%)p99.99( 99.54%)
   168. (0.00129) RY*( 1) H  19           s( 99.32%)p 0.01(  0.68%)
                                            0.0060  0.9966  0.0827  0.0008  0.0000
   169. (0.00004) RY*( 2) H  19           s(  0.69%)p99.99( 99.31%)
   170. (0.00005) RY*( 3) H  19           s(  0.00%)p 1.00(100.00%)
   171. (0.00003) RY*( 4) H  19           s(  0.10%)p99.99( 99.90%)
   172. (0.04731) BD*( 1) O   1 - C   2  
                ( 31.34%)   0.5598* O   1 s( 35.00%)p 1.86( 64.93%)d 0.00(  0.07%)
                                            0.0001 -0.5916  0.0002  0.2934  0.0034
                                           -0.7505 -0.0020  0.0000  0.0000  0.0072
                                           -0.0000  0.0000  0.0206  0.0147
                ( 68.66%)  -0.8286* C   2 s( 27.38%)p 2.64( 72.30%)d 0.01(  0.31%)
                                            0.0001 -0.5233  0.0065 -0.3591 -0.0260
                                            0.7696  0.0327 -0.0000 -0.0000  0.0324
                                           -0.0000  0.0000  0.0370  0.0267
   173. (0.00497) BD*( 1) O   1 - H  12  
                ( 23.97%)   0.4896* O   1 s( 21.75%)p 3.59( 78.18%)d 0.00(  0.08%)
                                           -0.0002 -0.4662 -0.0109 -0.8833 -0.0237
                                            0.0216  0.0237 -0.0000 -0.0000 -0.0165
                                           -0.0000 -0.0000 -0.0185  0.0128
                ( 76.03%)  -0.8720* H  12 s( 99.50%)p 0.00(  0.50%)
                                           -0.9975  0.0072  0.0704  0.0013  0.0000
   174. (0.03620) BD*( 1) C   2 - C   3  
                ( 53.36%)   0.7305* C   2 s( 38.82%)p 1.57( 61.11%)d 0.00(  0.07%)
                                           -0.0001 -0.6228 -0.0206  0.7791 -0.0233
                                           -0.0596  0.0016  0.0000 -0.0000 -0.0020
                                            0.0000 -0.0000 -0.0243  0.0095
                ( 46.64%)  -0.6830* C   3 s( 31.15%)p 2.21( 68.81%)d 0.00(  0.05%)
                                           -0.0001 -0.5581 -0.0020 -0.8275  0.0083
                                            0.0566 -0.0004  0.0000  0.0000  0.0025
                                            0.0000 -0.0000 -0.0173  0.0137
   175. (0.00984) BD*( 1) C   2 - O  11  
                ( 65.97%)   0.8122* C   2 s( 33.40%)p 1.99( 66.37%)d 0.01(  0.23%)
                                            0.0000  0.5775 -0.0213  0.5110  0.0541
                                            0.6311  0.0377  0.0000  0.0000  0.0403
                                            0.0000  0.0000 -0.0103 -0.0235
                ( 34.03%)  -0.5834* O  11 s( 42.34%)p 1.36( 57.57%)d 0.00(  0.09%)
                                           -0.0000  0.6503 -0.0227 -0.4741 -0.0120
                                           -0.5920 -0.0182 -0.0000 -0.0000  0.0259
                                            0.0000  0.0000 -0.0064 -0.0144
   176. (0.10334) BD*( 2) C   2 - O  11  
                ( 63.07%)   0.7942* C   2 s(  0.00%)p 1.00( 99.69%)d 0.00(  0.31%)
                                           -0.0000 -0.0000 -0.0000 -0.0000  0.0000
                                            0.0000  0.0000  0.9982 -0.0249 -0.0000
                                            0.0270  0.0484 -0.0000  0.0000
                ( 36.93%)  -0.6077* O  11 s(  0.00%)p 1.00( 99.84%)d 0.00(  0.16%)
                                           -0.0000  0.0000  0.0000 -0.0000  0.0000
                                           -0.0000 -0.0000  0.9992  0.0067  0.0000
                                           -0.0253 -0.0312  0.0000 -0.0000
   177. (0.01205) BD*( 1) C   3 - C   4  
                ( 49.30%)   0.7022* C   3 s( 34.83%)p 1.87( 65.12%)d 0.00(  0.05%)
                                            0.0001 -0.5901 -0.0092  0.4440 -0.0163
                                            0.6735  0.0122 -0.0000  0.0000 -0.0157
                                            0.0000 -0.0000  0.0051  0.0153
                ( 50.70%)  -0.7120* C   4 s( 34.78%)p 1.87( 65.16%)d 0.00(  0.06%)
                                           -0.0001 -0.5898 -0.0058 -0.4820 -0.0209
                                           -0.6470  0.0130 -0.0000  0.0000 -0.0174
                                           -0.0000 -0.0000  0.0079  0.0136
   178. (0.01169) BD*( 1) C   3 - C  10  
                ( 49.15%)   0.7011* C   3 s( 33.93%)p 1.95( 66.02%)d 0.00(  0.05%)
                                            0.0001 -0.5825 -0.0060  0.3424 -0.0184
                                           -0.7366 -0.0085 -0.0000 -0.0000  0.0131
                                            0.0000 -0.0000  0.0093  0.0149
                ( 50.85%)  -0.7131* C  10 s( 34.29%)p 1.91( 65.66%)d 0.00(  0.05%)
                                           -0.0001 -0.5856 -0.0057 -0.3646 -0.0227
                                            0.7232 -0.0089  0.0000 -0.0000  0.0130
                                            0.0000 -0.0000  0.0138  0.0128
   179. (0.00767) BD*( 1) C   4 - C   5  
                ( 50.31%)   0.7093* C   4 s( 35.47%)p 1.82( 64.48%)d 0.00(  0.05%)
                                            0.0001  0.5954  0.0133 -0.8002 -0.0088
                                            0.0529 -0.0407  0.0000 -0.0000 -0.0068
                                           -0.0000  0.0000  0.0169 -0.0115
                ( 49.69%)  -0.7049* C   5 s( 36.40%)p 1.75( 63.56%)d 0.00(  0.04%)
                                           -0.0001  0.6032  0.0112  0.7934  0.0015
                                           -0.0687 -0.0368 -0.0000 -0.0000  0.0022
                                           -0.0000  0.0000  0.0165 -0.0125
   180. (0.02784) BD*( 2) C   4 - C   5  
                ( 48.61%)   0.6972* C   4 s(  0.00%)p 1.00( 99.94%)d 0.00(  0.06%)
                                           -0.0000  0.0000 -0.0000 -0.0000 -0.0000
                                            0.0000 -0.0000 -0.9997  0.0052 -0.0000
                                            0.0198 -0.0158  0.0000 -0.0000
                ( 51.39%)  -0.7168* C   5 s(  0.00%)p 1.00( 99.93%)d 0.00(  0.07%)
                                            0.0000  0.0000  0.0000 -0.0000  0.0000
                                            0.0000 -0.0000 -0.9996  0.0076  0.0000
                                           -0.0228 -0.0124 -0.0000  0.0000
   181. (0.00679) BD*( 1) C   4 - H  13  
                ( 35.88%)   0.5990* C   4 s( 29.67%)p 2.37( 70.31%)d 0.00(  0.03%)
                                           -0.0003  0.5444 -0.0156  0.3545 -0.0093
                                           -0.7598  0.0067 -0.0000  0.0000 -0.0105
                                           -0.0000  0.0000 -0.0077 -0.0094
                ( 64.12%)  -0.8008* H  13 s( 99.89%)p 0.00(  0.11%)
                                            0.9994 -0.0031 -0.0146  0.0297  0.0000
   182. (0.01539) BD*( 1) C   5 - C   6  
                ( 50.43%)   0.7101* C   5 s( 33.65%)p 1.97( 66.29%)d 0.00(  0.06%)
                                           -0.0000  0.5800  0.0108 -0.3788 -0.0281
                                            0.7202 -0.0037  0.0000  0.0000 -0.0153
                                           -0.0000  0.0000 -0.0121 -0.0147
                ( 49.57%)  -0.7041* C   6 s( 38.25%)p 1.61( 61.70%)d 0.00(  0.05%)
                                           -0.0000  0.6184  0.0071  0.2735 -0.0115
                                           -0.7363 -0.0013 -0.0000  0.0000 -0.0120
                                           -0.0000  0.0000 -0.0128 -0.0131
   183. (0.00676) BD*( 1) C   5 - H  14  
                ( 36.96%)   0.6079* C   5 s( 29.87%)p 2.35( 70.10%)d 0.00(  0.03%)
                                           -0.0003  0.5464 -0.0139 -0.4753  0.0182
                                           -0.6891 -0.0041 -0.0000 -0.0000  0.0125
                                           -0.0000  0.0000 -0.0028 -0.0107
                ( 63.04%)  -0.7940* H  14 s( 99.90%)p 0.00(  0.10%)
                                            0.9995 -0.0009  0.0159  0.0278 -0.0000
   184. (0.01682) BD*( 1) C   6 - O   7  
                ( 68.16%)   0.8256* C   6 s( 24.89%)p 3.01( 74.82%)d 0.01(  0.29%)
                                           -0.0001  0.4986 -0.0170 -0.8582 -0.0296
                                            0.1001  0.0281  0.0000  0.0000 -0.0112
                                           -0.0000  0.0000  0.0452 -0.0274
                ( 31.84%)  -0.5642* O   7 s( 34.56%)p 1.89( 65.37%)d 0.00(  0.07%)
                                            0.0000  0.5878  0.0031  0.7980  0.0051
                                           -0.1300  0.0034 -0.0000 -0.0000 -0.0164
                                           -0.0000  0.0000  0.0163 -0.0145
   185. (0.09995) BD*( 2) C   6 - O   7  
                ( 69.35%)   0.8328* C   6 s(  0.00%)p 1.00( 99.80%)d 0.00(  0.20%)
                                            0.0000  0.0000 -0.0000  0.0000 -0.0000
                                           -0.0000  0.0000  0.9989 -0.0145  0.0000
                                           -0.0441  0.0063 -0.0000  0.0000
                ( 30.65%)  -0.5536* O   7 s(  0.00%)p 1.00( 99.91%)d 0.00(  0.09%)
                                           -0.0000  0.0000  0.0000  0.0000  0.0000
                                           -0.0000  0.0000  0.9995  0.0014 -0.0000
                                            0.0217 -0.0209  0.0000 -0.0000
   186. (0.01247) BD*( 1) C   6 - C   9  
                ( 48.91%)   0.6994* C   6 s( 36.52%)p 1.74( 63.43%)d 0.00(  0.05%)
                                            0.0003 -0.6043  0.0034 -0.4308  0.0438
                                           -0.6684 -0.0096 -0.0000 -0.0000 -0.0161
                                            0.0000 -0.0000  0.0080  0.0130
                ( 51.09%)  -0.7148* C   9 s( 33.47%)p 1.99( 66.47%)d 0.00(  0.06%)
                                           -0.0002 -0.5783 -0.0166  0.4838  0.0342
                                            0.6553 -0.0087 -0.0000 -0.0000 -0.0184
                                            0.0000 -0.0000  0.0081  0.0152
   187. (0.00423) BD*( 1) O   7 - C   8  
                ( 29.19%)   0.5403* O   7 s( 31.74%)p 2.15( 68.19%)d 0.00(  0.07%)
                                           -0.0001 -0.5634  0.0003  0.5192  0.0148
                                            0.6419 -0.0134 -0.0000 -0.0000 -0.0137
                                           -0.0000 -0.0000  0.0164  0.0143
                ( 70.81%)  -0.8415* C   8 s( 20.63%)p 3.83( 79.01%)d 0.02(  0.36%)
                                           -0.0001 -0.4535 -0.0259 -0.5755 -0.0079
                                           -0.6747 -0.0600  0.0000 -0.0000 -0.0513
                                            0.0000  0.0000  0.0067  0.0304
   188. (0.00346) BD*( 1) C   8 - H  15  
                ( 37.50%)   0.6124* C   8 s( 26.45%)p 2.78( 73.50%)d 0.00(  0.04%)
                                            0.0001 -0.5141 -0.0151  0.7911 -0.0173
                                           -0.3300  0.0050 -0.0000  0.0000  0.0165
                                            0.0000 -0.0000 -0.0096  0.0081
                ( 62.50%)  -0.7906* H  15 s( 99.90%)p 0.00(  0.10%)
                                           -0.9995  0.0008 -0.0300  0.0089  0.0000
   189. (0.00499) BD*( 1) C   8 - H  16  
                ( 38.14%)   0.6176* C   8 s( 26.48%)p 2.77( 73.47%)d 0.00(  0.04%)
                                           -0.0000 -0.5144  0.0137 -0.1403  0.0272
                                            0.4632  0.0044  0.7069 -0.0009  0.0066
                                            0.0089 -0.0130  0.0032 -0.0118
                ( 61.86%)  -0.7865* H  16 s( 99.90%)p 0.00(  0.10%)
                                           -0.9995  0.0033 -0.0026 -0.0184 -0.0252
   190. (0.00499) BD*( 1) C   8 - H  17  
                ( 38.14%)   0.6176* C   8 s( 26.48%)p 2.77( 73.47%)d 0.00(  0.04%)
                                           -0.0000 -0.5144  0.0137 -0.1403  0.0272
                                            0.4632  0.0044 -0.7069  0.0009  0.0066
                                           -0.0089  0.0130  0.0032 -0.0118
                ( 61.86%)  -0.7865* H  17 s( 99.90%)p 0.00(  0.10%)
                                           -0.9995  0.0033 -0.0026 -0.0184  0.0252
   191. (0.00677) BD*( 1) C   9 - C  10  
                ( 50.02%)   0.7072* C   9 s( 36.62%)p 1.73( 63.34%)d 0.00(  0.05%)
                                           -0.0000  0.6051  0.0089  0.7931  0.0078
                                           -0.0514  0.0400 -0.0000  0.0000 -0.0075
                                           -0.0000  0.0000  0.0156 -0.0130
                ( 49.98%)  -0.7070* C  10 s( 35.68%)p 1.80( 64.28%)d 0.00(  0.05%)
                                            0.0001  0.5972  0.0119 -0.7963 -0.0012
                                            0.0825  0.0424  0.0000  0.0000  0.0009
                                           -0.0000 -0.0000  0.0188 -0.0113
   192. (0.03205) BD*( 2) C   9 - C  10  
                ( 57.21%)   0.7564* C   9 s(  0.00%)p 1.00( 99.91%)d 0.00(  0.09%)
                                           -0.0000 -0.0000 -0.0000  0.0000 -0.0000
                                           -0.0000 -0.0000  0.9995 -0.0102 -0.0000
                                            0.0249 -0.0160  0.0000 -0.0000
                ( 42.79%)  -0.6542* C  10 s(  0.00%)p 1.00( 99.94%)d 0.00(  0.06%)
                                            0.0000 -0.0000 -0.0000  0.0000  0.0000
                                           -0.0000  0.0000  0.9997 -0.0051 -0.0000
                                           -0.0202 -0.0144 -0.0000  0.0000
   193. (0.00624) BD*( 1) C   9 - H  18  
                ( 36.48%)   0.6040* C   9 s( 29.84%)p 2.35( 70.13%)d 0.00(  0.03%)
                                            0.0003 -0.5461  0.0158  0.3677 -0.0119
                                           -0.7523  0.0046 -0.0000  0.0000  0.0114
                                            0.0000 -0.0000  0.0056  0.0107
                ( 63.52%)  -0.7970* H  18 s( 99.89%)p 0.00(  0.11%)
                                           -0.9995  0.0016 -0.0142  0.0297  0.0000
   194. (0.00727) BD*( 1) C  10 - H  19  
                ( 35.58%)   0.5965* C  10 s( 29.95%)p 2.34( 70.02%)d 0.00(  0.02%)
                                            0.0003 -0.5471  0.0154 -0.4808  0.0111
                                           -0.6848  0.0045  0.0000 -0.0000 -0.0121
                                            0.0000  0.0000  0.0033  0.0088
                ( 64.42%)  -0.8026* H  19 s( 99.89%)p 0.00(  0.11%)
                                           -0.9994  0.0043  0.0198  0.0266  0.0000


 NHO Directionality and "Bond Bending" (deviations from line of nuclear centers)

         [Thresholds for printing:  angular deviation  >  1.0 degree]
                                    hybrid p-character > 25.0%
                                    orbital occupancy  >  0.10e

                                Line of Centers        Hybrid 1              Hybrid 2
                                ---------------  -------------------   ------------------
                NBO               Theta   Phi    Theta   Phi    Dev    Theta   Phi    Dev
 ========================================================================================
     1. BD (   1) O   1 - C   2    90.0  110.4    90.0  111.5   1.1     90.0  295.6   5.2
     2. BD (   1) O   1 - H  12    90.0    4.4    90.0  357.1   7.2      --     --    --
     3. BD (   1) C   2 - C   3    90.0  177.3    90.0  175.6   1.7     90.0  356.1   1.2
     4. BD (   1) C   2 - O  11    90.0   52.3    90.0   49.8   2.5      --     --    --
     5. BD (   2) C   2 - O  11    90.0   52.3     0.0    0.0  90.0      0.0    0.0  90.0
     6. BD (   1) C   3 - C   4    90.0  234.8    90.0  238.0   3.3     90.0   51.6   3.2
     7. BD (   1) C   3 - C  10    90.0  115.7    90.0  113.5   2.2     90.0  298.5   2.8
     8. BD (   1) C   4 - C   5    90.0  175.6    90.0  179.1   3.5     90.0  352.4   3.2
     9. BD (   2) C   4 - C   5    90.0  175.6     0.0    0.0  90.0      0.0    0.0  90.0
    11. BD (   1) C   5 - C   6    90.0  115.3    90.0  119.6   4.3     90.0  289.6   5.7
    14. BD (   2) C   6 - O   7    90.0  171.0     0.0    0.0  90.0      0.0    0.0  90.0
    15. BD (   1) C   6 - C   9    90.0   55.0    90.0   60.3   5.3     90.0  231.3   3.7
    16. BD (   1) O   7 - C   8    90.0  231.7    90.0  229.6   2.0      --     --    --
    18. BD (   1) C   8 - H  16   144.4  282.3   145.7  283.6   1.5      --     --    --
    19. BD (   1) C   8 - H  17    35.6  282.3    34.3  283.6   1.5      --     --    --
    20. BD (   1) C   9 - C  10    90.0  355.1    90.0  359.2   4.1     90.0  171.1   4.0
    21. BD (   2) C   9 - C  10    90.0  355.1     0.0    0.0  90.0      0.0    0.0  90.0
    22. BD (   1) C   9 - H  18    90.0  116.8    90.0  115.4   1.3      --     --    --
    23. BD (   1) C  10 - H  19    90.0   54.2    90.0   55.4   1.2      --     --    --
    35. LP (   1) O   1             --     --     90.0  241.5   --       --     --    --
    36. LP (   2) O   1             --     --      0.0    0.0   --       --     --    --
    37. LP*(   1) C   3             --     --      0.0    0.0   --       --     --    --
    38. LP (   1) O   7             --     --     90.0  112.2   --       --     --    --
    39. LP (   1) O  11             --     --     90.0   52.8   --       --     --    --
    40. LP (   2) O  11             --     --     90.0  321.9   --       --     --    --
   176. BD*(   2) C   2 - O  11    90.0   52.3     0.0    0.0  90.0      0.0    0.0  90.0


 Second Order Perturbation Theory Analysis of Fock Matrix in NBO Basis

     Threshold for printing:   0.25 kcal/mol
                                                                              E(2)  E(j)-E(i) F(i,j)
         Donor NBO (i)                     Acceptor NBO (j)                 kcal/mol   a.u.    a.u. 
 ===================================================================================================

 within unit  1
   1. BD (   1) O   1 - C   2        / 59. RY*(   1) C   3                    0.47    1.89    0.038
   1. BD (   1) O   1 - C   2        /178. BD*(   1) C   3 - C  10            1.00    1.44    0.048
   2. BD (   1) O   1 - H  12        / 50. RY*(   1) C   2                    0.30    1.35    0.026
   2. BD (   1) O   1 - H  12        /174. BD*(   1) C   2 - C   3            2.71    1.14    0.071
   2. BD (   1) O   1 - H  12        /175. BD*(   1) C   2 - O  11            0.59    1.33    0.036
   3. BD (   1) C   2 - C   3        / 68. RY*(   1) C   4                    0.57    1.81    0.041
   3. BD (   1) C   2 - C   3        /122. RY*(   1) C  10                    0.59    1.81    0.041
   3. BD (   1) C   2 - C   3        /131. RY*(   1) O  11                    0.64    1.90    0.044
   3. BD (   1) C   2 - C   3        /173. BD*(   1) O   1 - H  12            1.33    1.12    0.049
   3. BD (   1) C   2 - C   3        /175. BD*(   1) C   2 - O  11            0.70    1.30    0.038
   3. BD (   1) C   2 - C   3        /177. BD*(   1) C   3 - C   4            1.41    1.22    0.052
   3. BD (   1) C   2 - C   3        /178. BD*(   1) C   3 - C  10            1.12    1.21    0.047
   3. BD (   1) C   2 - C   3        /179. BD*(   1) C   4 - C   5            1.15    1.23    0.048
   3. BD (   1) C   2 - C   3        /191. BD*(   1) C   9 - C  10            1.32    1.25    0.051
   4. BD (   1) C   2 - O  11        / 50. RY*(   1) C   2                    0.77    1.70    0.046
   4. BD (   1) C   2 - O  11        / 59. RY*(   1) C   3                    0.44    2.05    0.038
   4. BD (   1) C   2 - O  11        /174. BD*(   1) C   2 - C   3            1.03    1.49    0.050
   4. BD (   1) C   2 - O  11        /177. BD*(   1) C   3 - C   4            0.72    1.60    0.043
   5. BD (   2) C   2 - O  11        / 37. LP*(   1) C   3                    7.70    0.26    0.065
   5. BD (   2) C   2 - O  11        / 42. RY*(   2) O   1                    0.39    1.45    0.031
   5. BD (   2) C   2 - O  11        / 63. RY*(   5) C   3                    0.28    1.87    0.029
   6. BD (   1) C   3 - C   4        / 77. RY*(   1) C   5                    0.53    1.85    0.040
   6. BD (   1) C   3 - C   4        / 78. RY*(   2) C   5                    0.52    1.46    0.035
   6. BD (   1) C   3 - C   4        /122. RY*(   1) C  10                    0.44    1.84    0.036
   6. BD (   1) C   3 - C   4        /174. BD*(   1) C   2 - C   3            1.05    1.15    0.044
   6. BD (   1) C   3 - C   4        /175. BD*(   1) C   2 - O  11            1.08    1.34    0.048
   6. BD (   1) C   3 - C   4        /178. BD*(   1) C   3 - C  10            1.95    1.25    0.062
   6. BD (   1) C   3 - C   4        /179. BD*(   1) C   4 - C   5            1.28    1.27    0.051
   6. BD (   1) C   3 - C   4        /181. BD*(   1) C   4 - H  13            0.68    1.19    0.036
   6. BD (   1) C   3 - C   4        /183. BD*(   1) C   5 - H  14            1.12    1.17    0.046
   6. BD (   1) C   3 - C   4        /194. BD*(   1) C  10 - H  19            1.11    1.20    0.046
   7. BD (   1) C   3 - C  10        / 50. RY*(   1) C   2                    0.73    1.35    0.040
   7. BD (   1) C   3 - C  10        / 68. RY*(   1) C   4                    0.41    1.83    0.035
   7. BD (   1) C   3 - C  10        /114. RY*(   2) C   9                    1.03    1.42    0.049
   7. BD (   1) C   3 - C  10        /172. BD*(   1) O   1 - C   2            1.07    1.08    0.044
   7. BD (   1) C   3 - C  10        /174. BD*(   1) C   2 - C   3            1.11    1.14    0.045
   7. BD (   1) C   3 - C  10        /177. BD*(   1) C   3 - C   4            1.94    1.25    0.062
   7. BD (   1) C   3 - C  10        /181. BD*(   1) C   4 - H  13            1.25    1.18    0.049
   7. BD (   1) C   3 - C  10        /191. BD*(   1) C   9 - C  10            1.23    1.27    0.050
   7. BD (   1) C   3 - C  10        /193. BD*(   1) C   9 - H  18            1.21    1.17    0.048
   7. BD (   1) C   3 - C  10        /194. BD*(   1) C  10 - H  19            0.63    1.19    0.035
   8. BD (   1) C   4 - C   5        / 59. RY*(   1) C   3                    0.84    1.70    0.048
   8. BD (   1) C   4 - C   5        / 87. RY*(   2) C   6                    0.73    1.95    0.048
   8. BD (   1) C   4 - C   5        /174. BD*(   1) C   2 - C   3            1.66    1.15    0.056
   8. BD (   1) C   4 - C   5        /177. BD*(   1) C   3 - C   4            1.49    1.26    0.055
   8. BD (   1) C   4 - C   5        /181. BD*(   1) C   4 - H  13            0.66    1.19    0.036
   8. BD (   1) C   4 - C   5        /182. BD*(   1) C   5 - C   6            1.46    1.23    0.053
   8. BD (   1) C   4 - C   5        /183. BD*(   1) C   5 - H  14            0.85    1.17    0.040
   8. BD (   1) C   4 - C   5        /184. BD*(   1) C   6 - O   7            2.42    1.05    0.064
   9. BD (   2) C   4 - C   5        / 37. LP*(   1) C   3                   26.70    0.18    0.094
   9. BD (   2) C   4 - C   5        / 62. RY*(   4) C   3                    0.30    2.14    0.035
   9. BD (   2) C   4 - C   5        / 66. RY*(   8) C   3                    0.38    1.29    0.030
   9. BD (   2) C   4 - C   5        / 71. RY*(   4) C   4                    0.26    0.95    0.021
   9. BD (   2) C   4 - C   5        / 89. RY*(   4) C   6                    0.45    1.84    0.039
   9. BD (   2) C   4 - C   5        /185. BD*(   2) C   6 - O   7           16.56    0.21    0.077
  10. BD (   1) C   4 - H  13        / 60. RY*(   2) C   3                    0.45    1.66    0.035
  10. BD (   1) C   4 - H  13        / 77. RY*(   1) C   5                    0.28    1.66    0.028
  10. BD (   1) C   4 - H  13        /177. BD*(   1) C   3 - C   4            0.45    1.06    0.028
  10. BD (   1) C   4 - H  13        /178. BD*(   1) C   3 - C  10            2.24    1.06    0.061
  10. BD (   1) C   4 - H  13        /179. BD*(   1) C   4 - C   5            0.55    1.07    0.031
  10. BD (   1) C   4 - H  13        /182. BD*(   1) C   5 - C   6            2.11    1.04    0.059
  11. BD (   1) C   5 - C   6        / 68. RY*(   1) C   4                    0.33    1.87    0.031
  11. BD (   1) C   5 - C   6        / 69. RY*(   2) C   4                    0.85    1.45    0.044
  11. BD (   1) C   5 - C   6        / 95. RY*(   1) O   7                    0.29    2.01    0.031
  11. BD (   1) C   5 - C   6        /113. RY*(   1) C   9                    0.73    1.81    0.046
  11. BD (   1) C   5 - C   6        /179. BD*(   1) C   4 - C   5            1.36    1.29    0.053
  11. BD (   1) C   5 - C   6        /181. BD*(   1) C   4 - H  13            1.02    1.21    0.044
  11. BD (   1) C   5 - C   6        /183. BD*(   1) C   5 - H  14            0.63    1.19    0.035
  11. BD (   1) C   5 - C   6        /186. BD*(   1) C   6 - C   9            1.95    1.25    0.062
  11. BD (   1) C   5 - C   6        /193. BD*(   1) C   9 - H  18            0.92    1.20    0.042
  12. BD (   1) C   5 - H  14        / 68. RY*(   1) C   4                    0.36    1.67    0.031
  12. BD (   1) C   5 - H  14        / 86. RY*(   1) C   6                    0.40    1.37    0.030
  12. BD (   1) C   5 - H  14        /177. BD*(   1) C   3 - C   4            1.94    1.08    0.058
  12. BD (   1) C   5 - H  14        /179. BD*(   1) C   4 - C   5            0.67    1.09    0.034
  12. BD (   1) C   5 - H  14        /182. BD*(   1) C   5 - C   6            0.35    1.05    0.024
  12. BD (   1) C   5 - H  14        /184. BD*(   1) C   6 - O   7            0.36    0.87    0.022
  12. BD (   1) C   5 - H  14        /186. BD*(   1) C   6 - C   9            2.06    1.05    0.059
  13. BD (   1) C   6 - O   7        /105. RY*(   2) C   8                    0.62    1.55    0.039
  13. BD (   1) C   6 - O   7        /113. RY*(   1) C   9                    0.28    2.03    0.030
  13. BD (   1) C   6 - O   7        /179. BD*(   1) C   4 - C   5            0.58    1.51    0.037
  13. BD (   1) C   6 - O   7        /182. BD*(   1) C   5 - C   6            0.43    1.47    0.032
  13. BD (   1) C   6 - O   7        /186. BD*(   1) C   6 - C   9            0.38    1.47    0.030
  13. BD (   1) C   6 - O   7        /188. BD*(   1) C   8 - H  15            0.28    1.43    0.025
  13. BD (   1) C   6 - O   7        /191. BD*(   1) C   9 - C  10            0.73    1.53    0.042
  14. BD (   2) C   6 - O   7        / 80. RY*(   4) C   5                    0.44    1.17    0.030
  14. BD (   2) C   6 - O   7        /106. RY*(   3) C   8                    0.49    2.02    0.041
  14. BD (   2) C   6 - O   7        /116. RY*(   4) C   9                    0.54    1.23    0.034
  14. BD (   2) C   6 - O   7        /180. BD*(   2) C   4 - C   5            3.93    0.42    0.052
  14. BD (   2) C   6 - O   7        /185. BD*(   2) C   6 - O   7            1.33    0.33    0.027
  14. BD (   2) C   6 - O   7        /189. BD*(   1) C   8 - H  16            1.43    0.84    0.045
  14. BD (   2) C   6 - O   7        /190. BD*(   1) C   8 - H  17            1.43    0.84    0.045
  14. BD (   2) C   6 - O   7        /192. BD*(   2) C   9 - C  10            4.70    0.43    0.058
  15. BD (   1) C   6 - C   9        / 77. RY*(   1) C   5                    0.39    1.86    0.034
  15. BD (   1) C   6 - C   9        / 78. RY*(   2) C   5                    0.30    1.47    0.027
  15. BD (   1) C   6 - C   9        / 95. RY*(   1) O   7                    0.44    1.99    0.038
  15. BD (   1) C   6 - C   9        /122. RY*(   1) C  10                    0.29    1.85    0.030
  15. BD (   1) C   6 - C   9        /123. RY*(   2) C  10                    0.94    1.44    0.047
  15. BD (   1) C   6 - C   9        /182. BD*(   1) C   5 - C   6            1.85    1.24    0.061
  15. BD (   1) C   6 - C   9        /183. BD*(   1) C   5 - H  14            1.18    1.18    0.047
  15. BD (   1) C   6 - C   9        /184. BD*(   1) C   6 - O   7            0.31    1.06    0.023
  15. BD (   1) C   6 - C   9        /187. BD*(   1) O   7 - C   8            1.57    1.00    0.050
  15. BD (   1) C   6 - C   9        /191. BD*(   1) C   9 - C  10            1.18    1.29    0.050
  15. BD (   1) C   6 - C   9        /193. BD*(   1) C   9 - H  18            0.51    1.19    0.031
  15. BD (   1) C   6 - C   9        /194. BD*(   1) C  10 - H  19            1.15    1.21    0.047
  16. BD (   1) O   7 - C   8        / 86. RY*(   1) C   6                    0.61    1.71    0.041
  16. BD (   1) O   7 - C   8        / 87. RY*(   2) C   6                    0.59    2.10    0.044
  16. BD (   1) O   7 - C   8        /186. BD*(   1) C   6 - C   9            1.41    1.39    0.056
  17. BD (   1) C   8 - H  15        / 95. RY*(   1) O   7                    0.29    1.78    0.029
  17. BD (   1) C   8 - H  15        /184. BD*(   1) C   6 - O   7            2.01    0.85    0.052
  18. BD (   1) C   8 - H  16        / 96. RY*(   2) O   7                    0.30    1.87    0.030
  18. BD (   1) C   8 - H  16        /185. BD*(   2) C   6 - O   7            1.06    0.45    0.029
  19. BD (   1) C   8 - H  17        / 96. RY*(   2) O   7                    0.30    1.87    0.030
  19. BD (   1) C   8 - H  17        /185. BD*(   2) C   6 - O   7            1.06    0.45    0.029
  20. BD (   1) C   9 - C  10        / 60. RY*(   2) C   3                    0.86    1.85    0.051
  20. BD (   1) C   9 - C  10        / 86. RY*(   1) C   6                    0.83    1.55    0.046
  20. BD (   1) C   9 - C  10        /174. BD*(   1) C   2 - C   3            1.41    1.15    0.051
  20. BD (   1) C   9 - C  10        /178. BD*(   1) C   3 - C  10            1.42    1.25    0.053
  20. BD (   1) C   9 - C  10        /184. BD*(   1) C   6 - O   7            1.79    1.05    0.055
  20. BD (   1) C   9 - C  10        /186. BD*(   1) C   6 - C   9            1.17    1.23    0.048
  20. BD (   1) C   9 - C  10        /193. BD*(   1) C   9 - H  18            0.82    1.18    0.039
  20. BD (   1) C   9 - C  10        /194. BD*(   1) C  10 - H  19            0.73    1.20    0.037
  21. BD (   2) C   9 - C  10        / 37. LP*(   1) C   3                   32.78    0.18    0.102
  21. BD (   2) C   9 - C  10        / 66. RY*(   8) C   3                    0.66    1.28    0.040
  21. BD (   2) C   9 - C  10        / 91. RY*(   6) C   6                    0.26    2.11    0.032
  21. BD (   2) C   9 - C  10        /125. RY*(   4) C  10                    0.34    0.93    0.025
  21. BD (   2) C   9 - C  10        /185. BD*(   2) C   6 - O   7           12.94    0.20    0.067
  21. BD (   2) C   9 - C  10        /192. BD*(   2) C   9 - C  10            0.37    0.30    0.014
  22. BD (   1) C   9 - H  18        /122. RY*(   1) C  10                    0.30    1.65    0.028
  22. BD (   1) C   9 - H  18        /178. BD*(   1) C   3 - C  10            2.03    1.06    0.059
  22. BD (   1) C   9 - H  18        /182. BD*(   1) C   5 - C   6            2.25    1.04    0.061
  22. BD (   1) C   9 - H  18        /184. BD*(   1) C   6 - O   7            0.66    0.86    0.030
  22. BD (   1) C   9 - H  18        /186. BD*(   1) C   6 - C   9            0.26    1.04    0.021
  22. BD (   1) C   9 - H  18        /191. BD*(   1) C   9 - C  10            0.67    1.09    0.034
  23. BD (   1) C  10 - H  19        / 60. RY*(   2) C   3                    0.25    1.65    0.026
  23. BD (   1) C  10 - H  19        /113. RY*(   1) C   9                    0.29    1.58    0.027
  23. BD (   1) C  10 - H  19        /177. BD*(   1) C   3 - C   4            2.24    1.05    0.061
  23. BD (   1) C  10 - H  19        /178. BD*(   1) C   3 - C  10            0.44    1.05    0.027
  23. BD (   1) C  10 - H  19        /186. BD*(   1) C   6 - C   9            2.08    1.03    0.058
  23. BD (   1) C  10 - H  19        /191. BD*(   1) C   9 - C  10            0.59    1.08    0.032
  24. CR (   1) O   1                / 50. RY*(   1) C   2                    0.75   19.61    0.154
  24. CR (   1) O   1                / 51. RY*(   2) C   2                    0.62   20.50    0.143
  24. CR (   1) O   1                / 53. RY*(   4) C   2                    0.50   19.99    0.126
  25. CR (   1) C   2                / 60. RY*(   2) C   3                    0.30   11.34    0.073
  25. CR (   1) C   2                /177. BD*(   1) C   3 - C   4            0.48   10.74    0.091
  25. CR (   1) C   2                /178. BD*(   1) C   3 - C  10            0.38   10.74    0.081
  26. CR (   1) C   3                / 51. RY*(   2) C   2                    0.51   11.65    0.097
  26. CR (   1) C   3                / 69. RY*(   2) C   4                    0.86   10.82    0.122
  26. CR (   1) C   3                /123. RY*(   2) C  10                    0.88   10.83    0.123
  26. CR (   1) C   3                /175. BD*(   1) C   2 - O  11            0.31   10.74    0.073
  26. CR (   1) C   3                /179. BD*(   1) C   4 - C   5            0.42   10.66    0.085
  26. CR (   1) C   3                /181. BD*(   1) C   4 - H  13            0.29   10.59    0.070
  26. CR (   1) C   3                /191. BD*(   1) C   9 - C  10            0.41   10.68    0.084
  26. CR (   1) C   3                /194. BD*(   1) C  10 - H  19            0.26   10.59    0.067
  27. CR (   1) C   4                / 59. RY*(   1) C   3                    0.38   11.09    0.082
  27. CR (   1) C   4                / 60. RY*(   2) C   3                    0.50   11.23    0.094
  27. CR (   1) C   4                / 78. RY*(   2) C   5                    0.43   10.85    0.086
  27. CR (   1) C   4                / 79. RY*(   3) C   5                    0.37   10.73    0.080
  27. CR (   1) C   4                /144. RY*(   1) H  13                    0.45   10.48    0.087
  27. CR (   1) C   4                /174. BD*(   1) C   2 - C   3            0.48   10.53    0.091
  27. CR (   1) C   4                /178. BD*(   1) C   3 - C  10            0.52   10.63    0.094
  27. CR (   1) C   4                /182. BD*(   1) C   5 - C   6            0.51   10.61    0.093
  27. CR (   1) C   4                /183. BD*(   1) C   5 - H  14            0.31   10.55    0.073
  28. CR (   1) C   5                / 69. RY*(   2) C   4                    0.45   10.81    0.088
  28. CR (   1) C   5                / 70. RY*(   3) C   4                    0.45   10.72    0.088
  28. CR (   1) C   5                / 86. RY*(   1) C   6                    0.83   10.94    0.121
  28. CR (   1) C   5                /148. RY*(   1) H  14                    0.44   10.50    0.086
  28. CR (   1) C   5                /177. BD*(   1) C   3 - C   4            0.52   10.65    0.094
  28. CR (   1) C   5                /181. BD*(   1) C   4 - H  13            0.28   10.58    0.069
  28. CR (   1) C   5                /184. BD*(   1) C   6 - O   7            0.40   10.44    0.082
  28. CR (   1) C   5                /186. BD*(   1) C   6 - C   9            0.52   10.62    0.094
  29. CR (   1) C   6                / 78. RY*(   2) C   5                    0.70   10.94    0.110
  29. CR (   1) C   6                /114. RY*(   2) C   9                    0.83   10.91    0.120
  29. CR (   1) C   6                /179. BD*(   1) C   4 - C   5            0.36   10.75    0.079
  29. CR (   1) C   6                /182. BD*(   1) C   5 - C   6            0.31   10.71    0.073
  29. CR (   1) C   6                /183. BD*(   1) C   5 - H  14            0.31   10.65    0.073
  29. CR (   1) C   6                /184. BD*(   1) C   6 - O   7            0.42   10.53    0.084
  29. CR (   1) C   6                /186. BD*(   1) C   6 - C   9            0.35   10.71    0.077
  29. CR (   1) C   6                /187. BD*(   1) O   7 - C   8            0.70   10.47    0.108
  29. CR (   1) C   6                /191. BD*(   1) C   9 - C  10            0.38   10.76    0.081
  30. CR (   1) O   7                / 86. RY*(   1) C   6                    1.06   19.87    0.183
  30. CR (   1) O   7                / 93. RY*(   8) C   6                    0.49   21.00    0.128
  30. CR (   1) O   7                /104. RY*(   1) C   8                    0.31   20.06    0.100
  30. CR (   1) O   7                /105. RY*(   2) C   8                    0.55   19.62    0.131
  30. CR (   1) O   7                /182. BD*(   1) C   5 - C   6            0.31   19.55    0.099
  31. CR (   1) C   8                /152. RY*(   1) H  15                    0.43   10.59    0.085
  31. CR (   1) C   8                /156. RY*(   1) H  16                    0.37   10.59    0.079
  31. CR (   1) C   8                /160. RY*(   1) H  17                    0.37   10.59    0.079
  31. CR (   1) C   8                /184. BD*(   1) C   6 - O   7            0.72   10.49    0.111
  31. CR (   1) C   8                /187. BD*(   1) O   7 - C   8            0.47   10.43    0.088
  32. CR (   1) C   9                / 87. RY*(   2) C   6                    0.44   11.33    0.089
  32. CR (   1) C   9                / 88. RY*(   3) C   6                    0.30   11.19    0.074
  32. CR (   1) C   9                /123. RY*(   2) C  10                    0.37   10.81    0.080
  32. CR (   1) C   9                /124. RY*(   3) C  10                    0.48   10.73    0.091
  32. CR (   1) C   9                /164. RY*(   1) H  18                    0.43   10.47    0.085
  32. CR (   1) C   9                /178. BD*(   1) C   3 - C  10            0.51   10.63    0.094
  32. CR (   1) C   9                /182. BD*(   1) C   5 - C   6            0.61   10.61    0.102
  32. CR (   1) C   9                /184. BD*(   1) C   6 - O   7            0.25   10.44    0.066
  32. CR (   1) C   9                /194. BD*(   1) C  10 - H  19            0.31   10.58    0.072
  33. CR (   1) C  10                / 59. RY*(   1) C   3                    0.71   11.08    0.112
  33. CR (   1) C  10                /113. RY*(   1) C   9                    0.30   11.16    0.073
  33. CR (   1) C  10                /114. RY*(   2) C   9                    0.33   10.81    0.076
  33. CR (   1) C  10                /115. RY*(   3) C   9                    0.31   10.71    0.073
  33. CR (   1) C  10                /168. RY*(   1) H  19                    0.46   10.48    0.087
  33. CR (   1) C  10                /174. BD*(   1) C   2 - C   3            0.41   10.52    0.085
  33. CR (   1) C  10                /177. BD*(   1) C   3 - C   4            0.54   10.63    0.096
  33. CR (   1) C  10                /186. BD*(   1) C   6 - C   9            0.48   10.61    0.091
  33. CR (   1) C  10                /193. BD*(   1) C   9 - H  18            0.32   10.56    0.073
  34. CR (   1) O  11                / 50. RY*(   1) C   2                    3.13   19.51    0.314
  34. CR (   1) O  11                /174. BD*(   1) C   2 - C   3            0.45   19.30    0.120
  35. LP (   1) O   1                / 50. RY*(   1) C   2                    1.54    1.21    0.054
  35. LP (   1) O   1                / 53. RY*(   4) C   2                    0.93    1.59    0.049
  35. LP (   1) O   1                /142. RY*(   3) H  12                    0.30    2.31    0.033
  35. LP (   1) O   1                /175. BD*(   1) C   2 - O  11            3.31    1.19    0.079
  36. LP (   2) O   1                / 52. RY*(   3) C   2                    1.27    2.21    0.070
  36. LP (   2) O   1                / 58. RY*(   9) C   2                    0.30    1.76    0.030
  36. LP (   2) O   1                /141. RY*(   2) H  12                    0.80    1.94    0.052
  36. LP (   2) O   1                /176. BD*(   2) C   2 - O  11           22.97    0.33    0.111
  37. LP*(   1) C   3                / 56. RY*(   7) C   2                    0.53    1.04    0.056
  37. LP*(   1) C   3                / 66. RY*(   8) C   3                    1.03    1.10    0.080
  37. LP*(   1) C   3                / 71. RY*(   4) C   4                    0.95    0.76    0.064
  37. LP*(   1) C   3                /125. RY*(   4) C  10                    0.93    0.76    0.063
  37. LP*(   1) C   3                /176. BD*(   2) C   2 - O  11           17.85    0.13    0.097
  37. LP*(   1) C   3                /180. BD*(   2) C   4 - C   5           16.38    0.12    0.099
  37. LP*(   1) C   3                /185. BD*(   2) C   6 - O   7            0.92    0.03    0.011
  37. LP*(   1) C   3                /192. BD*(   2) C   9 - C  10           13.62    0.13    0.093
  38. LP (   1) O   7                / 86. RY*(   1) C   6                    1.23    1.39    0.053
  38. LP (   1) O   7                / 87. RY*(   2) C   6                    0.44    1.79    0.036
  38. LP (   1) O   7                /104. RY*(   1) C   8                    0.77    1.58    0.044
  38. LP (   1) O   7                /105. RY*(   2) C   8                    0.29    1.14    0.023
  38. LP (   1) O   7                /182. BD*(   1) C   5 - C   6            3.69    1.07    0.079
  38. LP (   1) O   7                /186. BD*(   1) C   6 - C   9            0.41    1.07    0.026
  38. LP (   1) O   7                /188. BD*(   1) C   8 - H  15            1.05    1.03    0.042
  38. LP (   1) O   7                /189. BD*(   1) C   8 - H  16            0.56    0.99    0.030
  38. LP (   1) O   7                /190. BD*(   1) C   8 - H  17            0.56    0.99    0.030
  39. LP (   1) O  11                / 50. RY*(   1) C   2                    6.25    1.28    0.113
  39. LP (   1) O  11                /172. BD*(   1) O   1 - C   2            0.57    1.01    0.031
  39. LP (   1) O  11                /174. BD*(   1) C   2 - C   3            1.42    1.07    0.050
  40. LP (   2) O  11                / 51. RY*(   2) C   2                    1.90    1.78    0.076
  40. LP (   2) O  11                / 53. RY*(   4) C   2                    0.78    1.27    0.041
  40. LP (   2) O  11                / 55. RY*(   6) C   2                    0.28    1.57    0.027
  40. LP (   2) O  11                /138. RY*(   8) O  11                    0.31    3.24    0.041
  40. LP (   2) O  11                /172. BD*(   1) O   1 - C   2           15.91    0.62    0.127
  40. LP (   2) O  11                /174. BD*(   1) C   2 - C   3            9.52    0.68    0.103
 172. BD*(   1) O   1 - C   2        / 41. RY*(   1) O   1                    0.38    1.12    0.119
 172. BD*(   1) O   1 - C   2        / 51. RY*(   2) C   2                    0.74    1.16    0.162
 172. BD*(   1) O   1 - C   2        / 54. RY*(   5) C   2                    0.27    1.69    0.123
 172. BD*(   1) O   1 - C   2        /173. BD*(   1) O   1 - H  12            0.29    0.07    0.025
 172. BD*(   1) O   1 - C   2        /177. BD*(   1) C   3 - C   4            0.50    0.17    0.048
 172. BD*(   1) O   1 - C   2        /178. BD*(   1) C   3 - C  10            0.45    0.16    0.045
 174. BD*(   1) C   2 - C   3        / 51. RY*(   2) C   2                    0.40    1.10    0.130
 174. BD*(   1) C   2 - C   3        / 53. RY*(   4) C   2                    0.53    0.59    0.115
 174. BD*(   1) C   2 - C   3        / 61. RY*(   3) C   3                    0.61    0.18    0.069
 174. BD*(   1) C   2 - C   3        /173. BD*(   1) O   1 - H  12            0.62    0.01    0.016
 174. BD*(   1) C   2 - C   3        /175. BD*(   1) C   2 - O  11            0.27    0.19    0.043
 174. BD*(   1) C   2 - C   3        /179. BD*(   1) C   4 - C   5            0.61    0.12    0.052
 174. BD*(   1) C   2 - C   3        /181. BD*(   1) C   4 - H  13            1.75    0.04    0.052
 174. BD*(   1) C   2 - C   3        /183. BD*(   1) C   5 - H  14            0.31    0.02    0.016
 174. BD*(   1) C   2 - C   3        /191. BD*(   1) C   9 - C  10            0.46    0.14    0.048
 174. BD*(   1) C   2 - C   3        /194. BD*(   1) C  10 - H  19            1.41    0.05    0.051
 176. BD*(   2) C   2 - O  11        / 52. RY*(   3) C   2                    0.65    1.87    0.136
 176. BD*(   2) C   2 - O  11        / 58. RY*(   9) C   2                    0.31    1.42    0.082
 176. BD*(   2) C   2 - O  11        /132. RY*(   2) O  11                    0.63    1.09    0.102
 185. BD*(   2) C   6 - O   7        / 92. RY*(   7) C   6                    0.57    0.93    0.091
 185. BD*(   2) C   6 - O   7        /180. BD*(   2) C   4 - C   5            6.51    0.09    0.084
 185. BD*(   2) C   6 - O   7        /192. BD*(   2) C   9 - C  10            6.11    0.10    0.084


 Natural Bond Orbitals (Summary):

                                                            Principal Delocalizations
           NBO                        Occupancy    Energy   (geminal,vicinal,remote)
 ====================================================================================
 Molecular unit  1  (C8H8O3)
     1. BD (   1) O   1 - C   2          0.99746    -1.08334  178(v),59(v)
     2. BD (   1) O   1 - H  12          0.99276    -0.88273  174(v),175(v),50(v)
     3. BD (   1) C   2 - C   3          0.98677    -0.85408  177(g),173(v),191(v),179(v)
                                                    178(g),175(g),131(v),122(v)
                                                    68(v)
     4. BD (   1) C   2 - O  11          0.99777    -1.23370  174(g),50(g),177(v),59(v)
     5. BD (   2) C   2 - O  11          0.95496    -0.53767  37(v),42(v),63(v)
     6. BD (   1) C   3 - C   4          0.98749    -0.89107  178(g),179(g),183(v),194(v)
                                                    175(v),174(g),181(g),77(v)
                                                    78(v),122(v)
     7. BD (   1) C   3 - C  10          0.98619    -0.87913  177(g),181(v),191(g),193(v)
                                                    174(g),172(v),114(v),50(v)
                                                    194(g),68(v)
     8. BD (   1) C   4 - C   5          0.98712    -0.89186  184(v),174(v),177(g),182(g)
                                                    183(g),59(v),87(v),181(g)
     9. BD (   2) C   4 - C   5          0.85132    -0.45529  37(v),185(v),89(v),66(v)
                                                    62(v),71(g)
    10. BD (   1) C   4 - H  13          0.98845    -0.69682  178(v),182(v),179(g),60(v)
                                                    177(g),77(v)
    11. BD (   1) C   5 - C   6          0.99003    -0.91300  186(g),179(g),181(v),193(v)
                                                    69(v),113(v),183(g),68(v)
                                                    95(v)
    12. BD (   1) C   5 - H  14          0.98748    -0.71283  186(v),177(v),179(g),86(v)
                                                    68(v),184(v),182(g)
    13. BD (   1) C   6 - O   7          0.99596    -1.13459  191(v),105(v),179(v),182(g)
                                                    186(g),188(v),113(v)
    14. BD (   2) C   6 - O   7          0.93077    -0.57645  192(v),180(v),189(v),190(v)
                                                    185(g),116(v),106(v),80(v)
    15. BD (   1) C   6 - C   9          0.98719    -0.90044  182(g),187(v),183(v),191(g)
                                                    194(v),123(v),193(g),95(v)
                                                    77(v),184(g),78(v),122(v)
    16. BD (   1) O   7 - C   8          0.99650    -1.05027  186(v),86(v),87(v)
    17. BD (   1) C   8 - H  15          0.99465    -0.68494  184(v),95(v)
    18. BD (   1) C   8 - H  16          0.98452    -0.69484  185(v),96(v)
    19. BD (   1) C   8 - H  17          0.98452    -0.69484  185(v),96(v)
    20. BD (   1) C   9 - C  10          0.98835    -0.89336  184(v),174(v),178(g),186(g)
                                                    60(v),86(v),193(g),194(g)
    21. BD (   2) C   9 - C  10          0.83152    -0.44875  37(v),185(v),66(v),192(g)
                                                    125(g),91(v)
    22. BD (   1) C   9 - H  18          0.98766    -0.69914  182(v),178(v),191(g),184(v)
                                                    122(v),186(g)
    23. BD (   1) C  10 - H  19          0.98812    -0.68808  177(v),186(v),191(g),178(g)
                                                    113(v),60(v)
    24. CR (   1) O   1                  0.99985   -19.14339  50(v),51(v),53(v)
    25. CR (   1) C   2                  0.99962   -10.37707  177(v),178(v),60(v)
    26. CR (   1) C   3                  0.99938   -10.28693  123(v),69(v),51(v),179(v)
                                                    191(v),175(v),181(v),194(v)
    27. CR (   1) C   4                  0.99948   -10.27557  178(v),182(v),60(v),174(v)
                                                    144(v),78(v),59(v),79(v)
                                                    183(v)
    28. CR (   1) C   5                  0.99947   -10.27930  86(v),186(v),177(v),69(v)
                                                    70(v),148(v),184(v),181(v)
    29. CR (   1) C   6                  0.99933   -10.36772  114(v),187(v),78(v),184(g)
                                                    191(v),179(v),186(g),183(v)
                                                    182(g)
    30. CR (   1) O   7                  0.99981   -19.21194  86(v),105(v),93(v),104(v)
                                                    182(v)
    31. CR (   1) C   8                  0.99961   -10.32702  184(v),187(g),152(v),156(v)
                                                    160(v)
    32. CR (   1) C   9                  0.99946   -10.27528  182(v),178(v),124(v),87(v)
                                                    164(v),123(v),194(v),88(v)
                                                    184(v)
    33. CR (   1) C  10                  0.99948   -10.26738  59(v),177(v),186(v),168(v)
                                                    174(v),114(v),193(v),115(v)
                                                    113(v)
    34. CR (   1) O  11                  0.99986   -19.03892  50(v),174(v)
    35. LP (   1) O   1                  0.98735    -0.74185  175(v),50(v),53(v),142(v)
    36. LP (   2) O   1                  0.90117    -0.48036  176(v),52(v),141(v),58(v)
    37. LP*(   1) C   3                  0.27990    -0.27318  180(v),176(v),192(v),66(g)
                                                    71(v),125(v),185(r),56(v)
    38. LP (   1) O   7                  0.98255    -0.73136  182(v),86(v),188(v),104(v)
                                                    189(v),190(v),87(v),186(v)
                                                    105(v)
    39. LP (   1) O  11                  0.98811    -0.81765  50(v),174(v),172(v)
    40. LP (   2) O  11                  0.92233    -0.42002  172(v),174(v),51(v),53(v)
                                                    138(g),55(v)
    41. RY*(   1) O   1                  0.00078     1.31996   
    42. RY*(   2) O   1                  0.00042     0.91030   
    43. RY*(   3) O   1                  0.00030     1.45151   
    44. RY*(   4) O   1                  0.00005     1.09005   
    45. RY*(   5) O   1                  0.00001     2.68706   
    46. RY*(   6) O   1                  0.00000     2.58262   
    47. RY*(   7) O   1                  0.00000     2.48360   
    48. RY*(   8) O   1                  0.00000     2.89532   
    49. RY*(   9) O   1                  0.00000     2.82467   
    50. RY*(   1) C   2                  0.01165     0.46615   
    51. RY*(   2) C   2                  0.00517     1.35855   
    52. RY*(   3) C   2                  0.00228     1.72731   
    53. RY*(   4) C   2                  0.00173     0.84889   
    54. RY*(   5) C   2                  0.00080     1.89058   
    55. RY*(   6) C   2                  0.00048     1.15041   
    56. RY*(   7) C   2                  0.00047     0.77046   
    57. RY*(   8) C   2                  0.00002     1.94561   
    58. RY*(   9) C   2                  0.00000     1.27673   
    59. RY*(   1) C   3                  0.00293     0.81158   
    60. RY*(   2) C   3                  0.00274     0.95831   
    61. RY*(   3) C   3                  0.00114     0.44003   
    62. RY*(   4) C   3                  0.00034     1.68055   
    63. RY*(   5) C   3                  0.00022     1.33487   
    64. RY*(   6) C   3                  0.00015     2.09589   
    65. RY*(   7) C   3                  0.00013     2.17264   
    66. RY*(   8) C   3                  0.00003     0.83090   
    67. RY*(   9) C   3                  0.00001     2.00855   
    68. RY*(   1) C   4                  0.00293     0.95388   
    69. RY*(   2) C   4                  0.00161     0.53376   
    70. RY*(   3) C   4                  0.00044     0.44101   
    71. RY*(   4) C   4                  0.00041     0.49068   
    72. RY*(   5) C   4                  0.00006     1.63503   
    73. RY*(   6) C   4                  0.00007     2.19382   
    74. RY*(   7) C   4                  0.00004     2.18639   
    75. RY*(   8) C   4                  0.00001     1.68593   
    76. RY*(   9) C   4                  0.00000     2.01674   
    77. RY*(   1) C   5                  0.00227     0.95939   
    78. RY*(   2) C   5                  0.00109     0.57161   
    79. RY*(   3) C   5                  0.00060     0.45839   
    80. RY*(   4) C   5                  0.00044     0.59334   
    81. RY*(   5) C   5                  0.00007     2.11050   
    82. RY*(   6) C   5                  0.00006     1.60761   
    83. RY*(   7) C   5                  0.00004     2.21061   
    84. RY*(   8) C   5                  0.00000     1.60300   
    85. RY*(   9) C   5                  0.00000     2.01797   
    86. RY*(   1) C   6                  0.00316     0.65698   
    87. RY*(   2) C   6                  0.00189     1.05439   
    88. RY*(   3) C   6                  0.00112     0.91243   
    89. RY*(   4) C   6                  0.00084     1.38280   
    90. RY*(   5) C   6                  0.00039     1.66510   
    91. RY*(   6) C   6                  0.00036     1.66124   
    92. RY*(   7) C   6                  0.00024     0.68635   
    93. RY*(   8) C   6                  0.00014     1.79238   
    94. RY*(   9) C   6                  0.00001     1.94787   
    95. RY*(   1) O   7                  0.00145     1.09298   
    96. RY*(   2) O   7                  0.00050     1.17680   
    97. RY*(   3) O   7                  0.00018     2.22784   
    98. RY*(   4) O   7                  0.00010     1.44715   
    99. RY*(   5) O   7                  0.00006     2.24742   
   100. RY*(   6) O   7                  0.00005     2.04502   
   101. RY*(   7) O   7                  0.00000     2.42836   
   102. RY*(   8) O   7                  0.00000     2.55325   
   103. RY*(   9) O   7                  0.00001     2.64017   
   104. RY*(   1) C   8                  0.00143     0.84949   
   105. RY*(   2) C   8                  0.00080     0.41226   
   106. RY*(   3) C   8                  0.00054     1.44076   
   107. RY*(   4) C   8                  0.00020     1.71417   
   108. RY*(   5) C   8                  0.00002     0.94377   
   109. RY*(   6) C   8                  0.00001     0.53442   
   110. RY*(   7) C   8                  0.00000     2.02188   
   111. RY*(   8) C   8                  0.00001     2.04209   
   112. RY*(   9) C   8                  0.00000     2.09688   
   113. RY*(   1) C   9                  0.00297     0.89497   
   114. RY*(   2) C   9                  0.00152     0.54518   
   115. RY*(   3) C   9                  0.00051     0.43923   
   116. RY*(   4) C   9                  0.00051     0.65608   
   117. RY*(   5) C   9                  0.00008     2.12524   
   118. RY*(   6) C   9                  0.00007     1.53945   
   119. RY*(   7) C   9                  0.00002     2.19793   
   120. RY*(   8) C   9                  0.00000     1.62061   
   121. RY*(   9) C   9                  0.00000     2.02545   
   122. RY*(   1) C  10                  0.00313     0.95270   
   123. RY*(   2) C  10                  0.00167     0.53889   
   124. RY*(   3) C  10                  0.00047     0.45549   
   125. RY*(   4) C  10                  0.00030     0.48497   
   126. RY*(   5) C  10                  0.00007     2.20498   
   127. RY*(   6) C  10                  0.00006     1.67656   
   128. RY*(   7) C  10                  0.00004     2.17006   
   129. RY*(   8) C  10                  0.00001     1.66476   
   130. RY*(   9) C  10                  0.00001     2.02977   
   131. RY*(   1) O  11                  0.00106     1.04108   
   132. RY*(   2) O  11                  0.00026     0.93855   
   133. RY*(   3) O  11                  0.00009     1.60051   
   134. RY*(   4) O  11                  0.00004     1.12649   
   135. RY*(   5) O  11                  0.00001     2.59289   
   136. RY*(   6) O  11                  0.00000     2.57102   
   137. RY*(   7) O  11                  0.00000     2.60619   
   138. RY*(   8) O  11                  0.00000     2.82471   
   139. RY*(   9) O  11                  0.00000     2.71149   
   140. RY*(   1) H  12                  0.00109     0.49165   
   141. RY*(   2) H  12                  0.00052     1.46084   
   142. RY*(   3) H  12                  0.00032     1.56326   
   143. RY*(   4) H  12                  0.00002     2.18102   
   144. RY*(   1) H  13                  0.00089     0.20696   
   145. RY*(   2) H  13                  0.00005     1.90118   
   146. RY*(   3) H  13                  0.00005     1.48572   
   147. RY*(   4) H  13                  0.00003     2.13187   
   148. RY*(   1) H  14                  0.00068     0.21840   
   149. RY*(   2) H  14                  0.00006     1.46642   
   150. RY*(   3) H  14                  0.00004     1.94082   
   151. RY*(   4) H  14                  0.00003     2.05217   
   152. RY*(   1) H  15                  0.00024     0.25854   
   153. RY*(   2) H  15                  0.00007     1.56724   
   154. RY*(   3) H  15                  0.00005     1.83648   
   155. RY*(   4) H  15                  0.00000     1.79569   
   156. RY*(   1) H  16                  0.00064     0.26469   
   157. RY*(   2) H  16                  0.00008     1.60446   
   158. RY*(   3) H  16                  0.00008     1.64059   
   159. RY*(   4) H  16                  0.00001     1.98598   
   160. RY*(   1) H  17                  0.00064     0.26469   
   161. RY*(   2) H  17                  0.00008     1.60446   
   162. RY*(   3) H  17                  0.00008     1.64059   
   163. RY*(   4) H  17                  0.00001     1.98598   
   164. RY*(   1) H  18                  0.00087     0.18994   
   165. RY*(   2) H  18                  0.00005     1.89521   
   166. RY*(   3) H  18                  0.00004     1.47671   
   167. RY*(   4) H  18                  0.00003     2.08680   
   168. RY*(   1) H  19                  0.00129     0.21264   
   169. RY*(   2) H  19                  0.00004     1.90694   
   170. RY*(   3) H  19                  0.00005     1.49327   
   171. RY*(   4) H  19                  0.00003     2.12555   
   172. BD*(   1) O   1 - C   2          0.04731     0.19591   
   173. BD*(   1) O   1 - H  12          0.00497     0.26634   
   174. BD*(   1) C   2 - C   3          0.03620     0.25621   
   175. BD*(   1) C   2 - O  11          0.00984     0.45019   
   176. BD*(   2) C   2 - O  11          0.10334    -0.14738  37(v),192(r),52(g),132(g)
                                                    58(g)
   177. BD*(   1) C   3 - C   4          0.01205     0.36623   
   178. BD*(   1) C   3 - C  10          0.01169     0.35923   
   179. BD*(   1) C   4 - C   5          0.00767     0.37743   
   180. BD*(   2) C   4 - C   5          0.02784    -0.15716   
   181. BD*(   1) C   4 - H  13          0.00679     0.29858   
   182. BD*(   1) C   5 - C   6          0.01539     0.33832   
   183. BD*(   1) C   5 - H  14          0.00676     0.27868   
   184. BD*(   1) C   6 - O   7          0.01682     0.16077   
   185. BD*(   2) C   6 - O   7          0.09995    -0.24396   
   186. BD*(   1) C   6 - C   9          0.01247     0.33961   
   187. BD*(   1) O   7 - C   8          0.00423     0.09974   
   188. BD*(   1) C   8 - H  15          0.00346     0.29474   
   189. BD*(   1) C   8 - H  16          0.00499     0.26092   
   190. BD*(   1) C   8 - H  17          0.00499     0.26092   
   191. BD*(   1) C   9 - C  10          0.00677     0.39314   
   192. BD*(   2) C   9 - C  10          0.03205    -0.14775   
   193. BD*(   1) C   9 - H  18          0.00624     0.29106   
   194. BD*(   1) C  10 - H  19          0.00727     0.30688   
       -------------------------------
              Total Lewis   38.15443  ( 97.8319%)
        Valence non-Lewis    0.76899  (  1.9718%)
        Rydberg non-Lewis    0.07658  (  0.1964%)
       -------------------------------
            Total unit  1   39.00000  (100.0000%)
           Charge unit  1    1.00000
 Unable to Open any file for archive entry.
 1\1\GINC-COMPUTE-0-10\SP\UB3LYP\def2SVP\C8H8O3(1+,2)\ZAHRT2\13-Mar-202
 1\0\\# b3lyp/def2svp geom=NewRedundant pop=NBO\\94\\1,2\O,0,3.66126455
 11,0.3138630605,-0.6268668312\C,0,3.0318401918,-0.4605834336,0.2871261
 657\C,0,1.5566310074,-0.3245983154,0.2487555161\C,0,0.9029369517,0.526
 0185458,-0.6515375548\C,0,-0.4885628473,0.6276840028,-0.6579986801\C,0
 ,-1.2451680223,-0.1324298126,0.2497556074\O,0,-2.5933653931,-0.1066476
 048,0.3247655061\C,0,-3.3185924757,0.7278246138,-0.5519755571\C,0,-0.5
 921461637,-0.9892944897,1.1570826045\C,0,0.7900802944,-1.0817749979,1.
 1539929727\O,0,3.6431236103,-1.1803714666,1.0444612635\H,0,4.611219598
 3,0.1458936463,-0.5123116849\H,0,1.4923544582,1.1148954555,-1.35504564
 45\H,0,-0.9717636007,1.2969770217,-1.3687769038\H,0,-4.3801104776,0.58
 56900511,-0.3113819649\H,0,-3.057161434,1.791682584,-0.4123513321\H,0,
 -3.1492825054,0.4547945722,-1.6085850516\H,0,-1.2033223712,-1.56838182
 54,1.8513258343\H,0,1.3100246282,-1.7412416028,1.850960019\\Version=ES
 64L-G16RevC.01\State=2-A\HF=-534.6532149\S2=0.766598\S2-1=0.\S2A=0.750
 185\RMSD=2.789e-09\Dipole=-1.8938603,0.8099232,-0.7593051\Quadrupole=1
 6.2829135,-8.4584527,-7.8244609,-2.2587078,0.3542954,-3.6666408\PG=C01
  [X(C8H8O3)]\\@
 The archive entry for this job was punched.


 I DO NOT KNOW WHAT I MAY APPEAR TO THE WORLD; BUT TO MYSELF
 I SEEM TO HAVE BEEN ONLY LIKE A BOY PLAYING ON THE SEASHORE,
 AND DIVERTING MYSELF IN NOW AND THEN FINDING A SMOOTHER PEBBLE
 OR A PRETTIER SHELL THAN ORDINARY, WHILST THE GREAT OCEAN OF
 TRUTH LAY ALL UNDISCOVERED BEFORE ME.
                                          -- NEWTON (1642-1726)
 File lengths (MBytes):  RWF=     41 Int=      0 D2E=      0 Chk=      4 Scr=      1
 Normal termination of Gaussian 16
