# Supplementary material for: Machine-Learning-Guided Discovery of Electrochemical Reactions
Source: J Am Chem Soc. 2022 Dec 2;144(49):22599–610. doi: 10.1021/jacs.2c08997 (PMC9756344; doi:10.1021/jacs.2c08997)
Supplement: Supplementary file 4 — ja2c08997_si_004.zip [file ja2c08997_si_004.zip › Reactivity Prediction/Ologs_notimes/95.log]

 Entering Gaussian System, Link 0=g16
 Input=95.com
 Output=95.log
 Initial command:
  
 Copyright (c) 1988-2019, Gaussian, Inc.  All Rights Reserved.
  
 This is part of the Gaussian(R) 16 program.  It is based on
 the Gaussian(R) 09 system (copyright 2009, Gaussian, Inc.),
 the Gaussian(R) 03 system (copyright 2003, Gaussian, Inc.),
 the Gaussian(R) 98 system (copyright 1998, Gaussian, Inc.),
 the Gaussian(R) 94 system (copyright 1995, Gaussian, Inc.),
 the Gaussian 92(TM) system (copyright 1992, Gaussian, Inc.),
 the Gaussian 90(TM) system (copyright 1990, Gaussian, Inc.),
 the Gaussian 88(TM) system (copyright 1988, Gaussian, Inc.),
 the Gaussian 86(TM) system (copyright 1986, Carnegie Mellon
 University), and the Gaussian 82(TM) system (copyright 1983,
 Carnegie Mellon University). Gaussian is a federally registered
 trademark of Gaussian, Inc.
  
 This software contains proprietary and confidential information,
 including trade secrets, belonging to Gaussian, Inc.
  
 This software is provided under written license and may be
 used, copied, transmitted, or stored only in accord with that
 written license.
  
 The following legend is applicable only to US Government
 contracts under FAR:
  
                    RESTRICTED RIGHTS LEGEND
  
 Use, reproduction and disclosure by the US Government is
 subject to restrictions as set forth in subparagraphs (a)
 and (c) of the Commercial Computer Software - Restricted
 Rights clause in FAR 52.227-19.
  
 Gaussian, Inc.
 340 Quinnipiac St., Bldg. 40, Wallingford CT 06492
  
  
 ---------------------------------------------------------------
 Warning -- This program may not be used in any manner that
 competes with the business of Gaussian, Inc. or will provide
 assistance to any competitor of Gaussian, Inc.  The licensee
 of this program is prohibited from giving any competitor of
 Gaussian, Inc. access to this program.  By using this program,
 the user acknowledges that Gaussian, Inc. is engaged in the
 business of creating and licensing software in the field of
 computational chemistry and represents and warrants to the
 licensee that it is not a competitor of Gaussian, Inc. and that
 it will not use this program in any manner prohibited above.
 ---------------------------------------------------------------
  

 Cite this work as:
 Gaussian 16, Revision C.01,
 M. J. Frisch, G. W. Trucks, H. B. Schlegel, G. E. Scuseria, 
 M. A. Robb, J. R. Cheeseman, G. Scalmani, V. Barone, 
 G. A. Petersson, H. Nakatsuji, X. Li, M. Caricato, A. V. Marenich, 
 J. Bloino, B. G. Janesko, R. Gomperts, B. Mennucci, H. P. Hratchian, 
 J. V. Ortiz, A. F. Izmaylov, J. L. Sonnenberg, D. Williams-Young, 
 F. Ding, F. Lipparini, F. Egidi, J. Goings, B. Peng, A. Petrone, 
 T. Henderson, D. Ranasinghe, V. G. Zakrzewski, J. Gao, N. Rega, 
 G. Zheng, W. Liang, M. Hada, M. Ehara, K. Toyota, R. Fukuda, 
 J. Hasegawa, M. Ishida, T. Nakajima, Y. Honda, O. Kitao, H. Nakai, 
 T. Vreven, K. Throssell, J. A. Montgomery, Jr., J. E. Peralta, 
 F. Ogliaro, M. J. Bearpark, J. J. Heyd, E. N. Brothers, K. N. Kudin, 
 V. N. Staroverov, T. A. Keith, R. Kobayashi, J. Normand, 
 K. Raghavachari, A. P. Rendell, J. C. Burant, S. S. Iyengar, 
 J. Tomasi, M. Cossi, J. M. Millam, M. Klene, C. Adamo, R. Cammi, 
 J. W. Ochterski, R. L. Martin, K. Morokuma, O. Farkas, 
 J. B. Foresman, and D. J. Fox, Gaussian, Inc., Wallingford CT, 2019.
 
 ******************************************
 Gaussian 16:  ES64L-G16RevC.01  3-Jul-2019
                13-Mar-2021 
 ******************************************
 %nprocshared=16
 Will use up to   16 processors via shared memory.
 %mem=7GB
 -----------------------------------------
 # b3lyp/def2svp geom=NewRedundant pop=NBO
 -----------------------------------------
 1/29=4000,38=1,172=1/1;
 2/12=2,17=6,18=5,40=1/2;
 3/5=43,7=101,11=2,25=1,30=1,74=-5/1,2,3;
 4//1;
 5/5=2,38=5/2;
 6/7=2,8=2,9=2,10=2,28=1,40=1/1,7;
 99/5=1,9=1/99;
 --
 95
 --
 Symbolic Z-matrix:
 Charge =  1 Multiplicity = 2
 O                     2.70688  -1.38839  -0.42458 
 S                     2.21299  -0.62048   0.8368 
 O                     2.86036   0.79489   0.78842 
 Na                    3.75894   0.38062  -1.16068 
 C                     0.48264  -0.2407    0.37216 
 C                    -0.09659   0.95511   0.80245 
 C                    -1.42918   1.22465   0.47811 
 C                    -2.16989   0.30136  -0.26786 
 C                    -1.57796  -0.89141  -0.69743 
 C                    -0.24583  -1.16755  -0.37676 
 H                     0.51034   1.66626   1.3668 
 H                    -1.8913    2.15996   0.80466 
 H                    -3.21208   0.5141   -0.51891 
 H                    -2.15615  -1.60692  -1.28797 
 H                     0.24683  -2.08151  -0.71522 
 
                          Input orientation:                          
 ---------------------------------------------------------------------
 Center     Atomic      Atomic             Coordinates (Angstroms)
 Number     Number       Type             X           Y           Z
 ---------------------------------------------------------------------
      1          8           0        2.706881   -1.388385   -0.424577
      2         16           0        2.212991   -0.620478    0.836798
      3          8           0        2.860355    0.794886    0.788424
      4         11           0        3.758942    0.380625   -1.160681
      5          6           0        0.482638   -0.240698    0.372161
      6          6           0       -0.096587    0.955106    0.802450
      7          6           0       -1.429182    1.224654    0.478113
      8          6           0       -2.169894    0.301355   -0.267859
      9          6           0       -1.577963   -0.891411   -0.697433
     10          6           0       -0.245832   -1.167548   -0.376756
     11          1           0        0.510340    1.666263    1.366798
     12          1           0       -1.891297    2.159959    0.804657
     13          1           0       -3.212076    0.514096   -0.518906
     14          1           0       -2.156147   -1.606915   -1.287971
     15          1           0        0.246831   -2.081507   -0.715216
 ---------------------------------------------------------------------
                    Distance matrix (angstroms):
                    1          2          3          4          5
     1  O    0.000000
     2  S    1.557136   0.000000
     3  O    2.502319   1.557138   0.000000
     4  Na   2.185882   2.717001   2.185882   0.000000
     5  C    2.626639   1.831459   2.626643   3.670125   0.000000
     6  C    3.854475   2.796032   2.961313   4.364518   1.396638
     7  C    4.974921   4.098608   4.322166   5.505875   2.411127
     8  C    5.163596   4.612995   5.163595   5.996208   2.781973
     9  C    4.322190   4.098610   4.974941   5.505927   2.411127
    10  C    2.961346   2.796034   3.854503   4.364584   1.396636
    11  H    4.167096   2.899846   2.572234   4.312126   2.150946
    12  H    5.936751   4.957524   4.943874   6.241297   3.403789
    13  H    6.217908   5.705834   6.217907   7.001770   3.874870
    14  H    4.943910   4.957527   5.936781   6.241378   3.403788
    15  H    2.572301   2.899851   4.167143   4.312245   2.150947
                    6          7          8          9         10
     6  C    0.000000
     7  C    1.397733   0.000000
     8  C    2.423128   1.399146   0.000000
     9  C    2.802454   2.425237   1.399145   0.000000
    10  C    2.432788   2.802453   2.423128   1.397734   0.000000
    11  H    1.092060   2.178652   3.423263   3.894066   3.412075
    12  H    2.161634   1.093151   2.163866   3.415452   3.895587
    13  H    3.412732   2.162787   1.092898   2.162787   3.412732
    14  H    3.895587   3.415452   2.163866   1.093151   2.161634
    15  H    3.412076   3.894067   3.423262   2.178651   1.092060
                   11         12         13         14         15
    11  H    0.000000
    12  H    2.515472   0.000000
    13  H    4.328943   2.491012   0.000000
    14  H    4.987148   4.317243   2.491011   0.000000
    15  H    4.295346   4.987148   4.328941   2.515471   0.000000
 Stoichiometry    C6H5NaO2S(1+,2)
 Framework group  C1[X(C6H5NaO2S)]
 Deg. of freedom    39
 Full point group                 C1      NOp   1
 Largest Abelian subgroup         C1      NOp   1
 Largest concise Abelian subgroup C1      NOp   1
                         Standard orientation:                         
 ---------------------------------------------------------------------
 Center     Atomic      Atomic             Coordinates (Angstroms)
 Number     Number       Type             X           Y           Z
 ---------------------------------------------------------------------
      1          8           0       -1.782953   -1.251173   -0.173458
      2         16           0       -1.222184   -0.000054   -0.911640
      3          8           0       -1.782960    1.251146   -0.173596
      4         11           0       -2.737631    0.000067    1.343468
      5          6           0        0.520037   -0.000020   -0.346920
      6          6           0        1.178072    1.216388   -0.152141
      7          6           0        2.518972    1.212639    0.242359
      8          6           0        3.189531    0.000034    0.436133
      9          6           0        2.519012   -1.212598    0.242391
     10          6           0        1.178112   -1.216400   -0.152110
     11          1           0        0.625081    2.147655   -0.291910
     12          1           0        3.042544    2.158653    0.403324
     13          1           0        4.238370    0.000055    0.743319
     14          1           0        3.042615   -2.158590    0.403383
     15          1           0        0.625153   -2.147691   -0.291852
 ---------------------------------------------------------------------
 Rotational constants (GHZ):           2.3482753           0.6785615           0.6249258
 Standard basis: def2SVP (5D, 7F)
 There are   180 symmetry adapted cartesian basis functions of A   symmetry.
 There are   170 symmetry adapted basis functions of A   symmetry.
   170 basis functions,   306 primitive gaussians,   180 cartesian basis functions
    42 alpha electrons       41 beta electrons
       nuclear repulsion energy       622.3270040418 Hartrees.
 NAtoms=   15 NActive=   15 NUniq=   15 SFac= 1.00D+00 NAtFMM=   60 NAOKFM=F Big=F
 Integral buffers will be    131072 words long.
 Raffenetti 2 integral format.
 Two-electron integral symmetry is turned on.
 One-electron integrals computed using PRISM.
   1 Symmetry operations used in ECPInt.
 ECPInt:  NShTT=    3081 NPrTT=   12411 LenC2=    2996 LenP2D=    9044.
 LDataN:  DoStor=T MaxTD1= 4 Len=   56
 NBasis=   170 RedAO= T EigKep=  3.04D-04  NBF=   170
 NBsUse=   170 1.00D-06 EigRej= -1.00D+00 NBFU=   170
 ExpMin= 2.80D-02 ExpMax= 9.18D+03 ExpMxC= 1.38D+03 IAcc=3 IRadAn=         5 AccDes= 0.00D+00
 Harris functional with IExCor=  402 and IRadAn=       5 diagonalized for initial guess.
 HarFok:  IExCor=  402 AccDes= 0.00D+00 IRadAn=         5 IDoV= 1 UseB2=F ITyADJ=14
 ICtDFT=  3500011 ScaDFX=  1.000000  1.000000  1.000000  1.000000
 FoFCou: FMM=F IPFlag=           0 FMFlag=      100000 FMFlg1=           0
         NFxFlg=           0 DoJE=T BraDBF=F KetDBF=T FulRan=T
         wScrn=  0.000000 ICntrl=       500 IOpCl=  0 I1Cent=   200000004 NGrid=           0
         NMat0=    1 NMatS0=      1 NMatT0=    0 NMatD0=    1 NMtDS0=    0 NMtDT0=    0
 Petite list used in FoFCou.
 Initial guess <Sx>= 0.0000 <Sy>= 0.0000 <Sz>= 0.5000 <S**2>= 0.7500 S= 0.5000
 Requested convergence on RMS density matrix=1.00D-08 within 128 cycles.
 Requested convergence on MAX density matrix=1.00D-06.
 Requested convergence on             energy=1.00D-06.
 No special actions if energy rises.
 SCF Done:  E(UB3LYP) =  -941.875441276     A.U. after   19 cycles
            NFock= 19  Conv=0.71D-08     -V/T= 2.0058
 <Sx>= 0.0000 <Sy>= 0.0000 <Sz>= 0.5000 <S**2>= 0.7560 S= 0.5030
 <L.S>= 0.000000000000E+00
 Annihilation of the first spin contaminant:
 S**2 before annihilation     0.7560,   after     0.7500

 **********************************************************************

            Population analysis using the SCF Density.

 **********************************************************************

 Orbital symmetries:
 Alpha Orbitals:
       Occupied  (A) (A) (A) (A) (A) (A) (A) (A) (A) (A) (A) (A)
                 (A) (A) (A) (A) (A) (A) (A) (A) (A) (A) (A) (A)
                 (A) (A) (A) (A) (A) (A) (A) (A) (A) (A) (A) (A)
                 (A) (A) (A) (A) (A) (A)
       Virtual   (A) (A) (A) (A) (A) (A) (A) (A) (A) (A) (A) (A)
                 (A) (A) (A) (A) (A) (A) (A) (A) (A) (A) (A) (A)
                 (A) (A) (A) (A) (A) (A) (A) (A) (A) (A) (A) (A)
                 (A) (A) (A) (A) (A) (A) (A) (A) (A) (A) (A) (A)
                 (A) (A) (A) (A) (A) (A) (A) (A) (A) (A) (A) (A)
                 (A) (A) (A) (A) (A) (A) (A) (A) (A) (A) (A) (A)
                 (A) (A) (A) (A) (A) (A) (A) (A) (A) (A) (A) (A)
                 (A) (A) (A) (A) (A) (A) (A) (A) (A) (A) (A) (A)
                 (A) (A) (A) (A) (A) (A) (A) (A) (A) (A) (A) (A)
                 (A) (A) (A) (A) (A) (A) (A) (A) (A) (A) (A) (A)
                 (A) (A) (A) (A) (A) (A) (A) (A)
 Beta  Orbitals:
       Occupied  (A) (A) (A) (A) (A) (A) (A) (A) (A) (A) (A) (A)
                 (A) (A) (A) (A) (A) (A) (A) (A) (A) (A) (A) (A)
                 (A) (A) (A) (A) (A) (A) (A) (A) (A) (A) (A) (A)
                 (A) (A) (A) (A) (A)
       Virtual   (A) (A) (A) (A) (A) (A) (A) (A) (A) (A) (A) (A)
                 (A) (A) (A) (A) (A) (A) (A) (A) (A) (A) (A) (A)
                 (A) (A) (A) (A) (A) (A) (A) (A) (A) (A) (A) (A)
                 (A) (A) (A) (A) (A) (A) (A) (A) (A) (A) (A) (A)
                 (A) (A) (A) (A) (A) (A) (A) (A) (A) (A) (A) (A)
                 (A) (A) (A) (A) (A) (A) (A) (A) (A) (A) (A) (A)
                 (A) (A) (A) (A) (A) (A) (A) (A) (A) (A) (A) (A)
                 (A) (A) (A) (A) (A) (A) (A) (A) (A) (A) (A) (A)
                 (A) (A) (A) (A) (A) (A) (A) (A) (A) (A) (A) (A)
                 (A) (A) (A) (A) (A) (A) (A) (A) (A) (A) (A) (A)
                 (A) (A) (A) (A) (A) (A) (A) (A) (A)
 The electronic state is 2-A.
 Alpha  occ. eigenvalues --  -89.20886 -38.66229 -19.33690 -19.33680 -10.39590
 Alpha  occ. eigenvalues --  -10.36052 -10.36052 -10.34613 -10.34593 -10.34560
 Alpha  occ. eigenvalues --   -8.28525  -6.25296  -6.25110  -6.25059  -2.41293
 Alpha  occ. eigenvalues --   -1.35003  -1.34628  -1.34506  -1.25841  -1.15815
 Alpha  occ. eigenvalues --   -1.01840  -0.92834  -0.89937  -0.84494  -0.76359
 Alpha  occ. eigenvalues --   -0.74731  -0.69374  -0.64939  -0.64733  -0.63368
 Alpha  occ. eigenvalues --   -0.61439  -0.59481  -0.57984  -0.54237  -0.52718
 Alpha  occ. eigenvalues --   -0.52656  -0.51667  -0.50435  -0.49462  -0.46146
 Alpha  occ. eigenvalues --   -0.42315  -0.41290
 Alpha virt. eigenvalues --   -0.19623  -0.17398  -0.17016  -0.15313  -0.13872
 Alpha virt. eigenvalues --   -0.10376  -0.08325  -0.07472  -0.05394  -0.03887
 Alpha virt. eigenvalues --   -0.02690  -0.02329  -0.00740   0.00478   0.02347
 Alpha virt. eigenvalues --    0.03397   0.09989   0.11055   0.11996   0.12925
 Alpha virt. eigenvalues --    0.13843   0.14260   0.15950   0.18795   0.20357
 Alpha virt. eigenvalues --    0.21860   0.26185   0.27127   0.27363   0.28210
 Alpha virt. eigenvalues --    0.30203   0.33028   0.33094   0.35089   0.35396
 Alpha virt. eigenvalues --    0.35849   0.39349   0.41770   0.44121   0.44398
 Alpha virt. eigenvalues --    0.45368   0.47520   0.49794   0.50381   0.51702
 Alpha virt. eigenvalues --    0.52681   0.52938   0.56650   0.57101   0.58249
 Alpha virt. eigenvalues --    0.58855   0.59235   0.61076   0.61732   0.68376
 Alpha virt. eigenvalues --    0.70808   0.71524   0.76846   0.81320   0.82013
 Alpha virt. eigenvalues --    0.88249   0.89890   0.92536   0.93898   0.95031
 Alpha virt. eigenvalues --    0.98548   0.99377   1.02673   1.05261   1.06386
 Alpha virt. eigenvalues --    1.08961   1.10916   1.12371   1.13848   1.14338
 Alpha virt. eigenvalues --    1.16158   1.27048   1.36187   1.42742   1.51305
 Alpha virt. eigenvalues --    1.54246   1.55693   1.58242   1.59480   1.59715
 Alpha virt. eigenvalues --    1.60675   1.64540   1.65206   1.67495   1.71498
 Alpha virt. eigenvalues --    1.77019   1.80604   1.82821   1.83344   1.87620
 Alpha virt. eigenvalues --    1.94520   1.98745   1.98882   2.04138   2.10226
 Alpha virt. eigenvalues --    2.13168   2.14634   2.14985   2.19351   2.19418
 Alpha virt. eigenvalues --    2.37120   2.41156   2.41862   2.43051   2.44036
 Alpha virt. eigenvalues --    2.44827   2.46651   2.46894   2.47993   2.50428
 Alpha virt. eigenvalues --    2.56706   2.57061   2.57799   2.67194   2.67254
 Alpha virt. eigenvalues --    2.69730   2.72649   2.85193   2.95146   2.95185
 Alpha virt. eigenvalues --    3.04284   3.06635   3.43753
  Beta  occ. eigenvalues --  -89.20722 -38.66224 -19.32897 -19.32888 -10.39251
  Beta  occ. eigenvalues --  -10.36046 -10.36046 -10.34595 -10.34571 -10.34544
  Beta  occ. eigenvalues --   -8.28352  -6.25216  -6.25037  -6.24546  -2.41285
  Beta  occ. eigenvalues --   -1.34955  -1.34620  -1.34497  -1.24587  -1.13991
  Beta  occ. eigenvalues --   -1.01492  -0.92032  -0.89841  -0.83161  -0.76233
  Beta  occ. eigenvalues --   -0.73878  -0.68469  -0.63967  -0.62902  -0.62614
  Beta  occ. eigenvalues --   -0.60956  -0.59253  -0.57877  -0.53662  -0.52279
  Beta  occ. eigenvalues --   -0.50800  -0.50330  -0.48756  -0.47816  -0.42036
  Beta  occ. eigenvalues --   -0.41255
  Beta virt. eigenvalues --   -0.36316  -0.19242  -0.17311  -0.16718  -0.14548
  Beta virt. eigenvalues --   -0.12533  -0.10250  -0.07985  -0.07295  -0.05112
  Beta virt. eigenvalues --   -0.03572  -0.02613  -0.02299  -0.00527   0.00618
  Beta virt. eigenvalues --    0.02422   0.03424   0.10187   0.11222   0.12077
  Beta virt. eigenvalues --    0.13110   0.14294   0.14402   0.16104   0.18978
  Beta virt. eigenvalues --    0.20580   0.22020   0.26568   0.27160   0.27574
  Beta virt. eigenvalues --    0.28313   0.30379   0.33292   0.33302   0.35359
  Beta virt. eigenvalues --    0.35532   0.35993   0.39368   0.42177   0.44294
  Beta virt. eigenvalues --    0.44526   0.46982   0.47672   0.49919   0.50510
  Beta virt. eigenvalues --    0.52005   0.52738   0.53250   0.56758   0.57274
  Beta virt. eigenvalues --    0.58448   0.59100   0.59730   0.61854   0.62048
  Beta virt. eigenvalues --    0.68651   0.71249   0.71680   0.77716   0.82132
  Beta virt. eigenvalues --    0.82315   0.89012   0.90320   0.93828   0.95167
  Beta virt. eigenvalues --    0.96713   0.98971   0.99844   1.03120   1.05468
  Beta virt. eigenvalues --    1.06783   1.09002   1.11089   1.12514   1.13941
  Beta virt. eigenvalues --    1.14505   1.16336   1.27694   1.36303   1.43221
  Beta virt. eigenvalues --    1.51418   1.54353   1.55842   1.58390   1.59572
  Beta virt. eigenvalues --    1.59764   1.60791   1.64607   1.65537   1.67898
  Beta virt. eigenvalues --    1.71645   1.77331   1.80664   1.82866   1.83381
  Beta virt. eigenvalues --    1.87998   1.94580   1.98798   1.99047   2.04419
  Beta virt. eigenvalues --    2.10505   2.13338   2.14939   2.15048   2.19455
  Beta virt. eigenvalues --    2.19671   2.37228   2.42182   2.42893   2.44734
  Beta virt. eigenvalues --    2.45116   2.46968   2.47855   2.48141   2.48779
  Beta virt. eigenvalues --    2.52267   2.56817   2.57655   2.59116   2.67916
  Beta virt. eigenvalues --    2.68133   2.69951   2.72744   2.85411   2.95234
  Beta virt. eigenvalues --    2.96319   3.04413   3.07703   3.43902
          Condensed to atoms (all electrons):
               1          2          3          4          5          6
     1  O    8.209082   0.254867  -0.049391   0.085364  -0.044807   0.003850
     2  S    0.254867  14.499913   0.254870  -0.018464   0.210632  -0.051556
     3  O   -0.049391   0.254870   8.209079   0.085364  -0.044805  -0.001488
     4  Na   0.085364  -0.018464   0.085364  10.078089   0.007616  -0.001078
     5  C   -0.044807   0.210632  -0.044805   0.007616   5.788980   0.160330
     6  C    0.003850  -0.051556  -0.001488  -0.001078   0.160330   5.122356
     7  C   -0.000012   0.000475   0.000783   0.000109   0.119691   0.266345
     8  C   -0.000011   0.000707  -0.000011  -0.000195  -0.180412   0.108048
     9  C    0.000783   0.000475  -0.000012   0.000108   0.119691  -0.142129
    10  C   -0.001488  -0.051555   0.003850  -0.001079   0.160318   0.077923
    11  H    0.000253  -0.010169   0.011551   0.000019  -0.078547   0.442039
    12  H    0.000000  -0.000121  -0.000009   0.000034   0.015125  -0.068731
    13  H    0.000000   0.000018   0.000000  -0.000012  -0.001328   0.013726
    14  H   -0.000009  -0.000121   0.000000   0.000034   0.015125  -0.001582
    15  H    0.011550  -0.010168   0.000253   0.000019  -0.078549   0.012696
               7          8          9         10         11         12
     1  O   -0.000012  -0.000011   0.000783  -0.001488   0.000253   0.000000
     2  S    0.000475   0.000707   0.000475  -0.051555  -0.010169  -0.000121
     3  O    0.000783  -0.000011  -0.000012   0.003850   0.011551  -0.000009
     4  Na   0.000109  -0.000195   0.000108  -0.001079   0.000019   0.000034
     5  C    0.119691  -0.180412   0.119691   0.160318  -0.078547   0.015125
     6  C    0.266345   0.108048  -0.142129   0.077923   0.442039  -0.068731
     7  C    5.029813   0.246765   0.101928  -0.142129  -0.045913   0.448297
     8  C    0.246765   5.074820   0.246766   0.108048   0.012687  -0.064980
     9  C    0.101928   0.246766   5.029805   0.266351  -0.001584   0.013225
    10  C   -0.142129   0.108048   0.266351   5.122358   0.012697  -0.001582
    11  H   -0.045913   0.012687  -0.001584   0.012697   0.634477  -0.011172
    12  H    0.448297  -0.064980   0.013225  -0.001582  -0.011172   0.638658
    13  H   -0.064685   0.443966  -0.064685   0.013726  -0.000183  -0.011163
    14  H    0.013225  -0.064980   0.448297  -0.068731   0.000020  -0.000227
    15  H   -0.001584   0.012687  -0.045912   0.442039  -0.000223   0.000020
              13         14         15
     1  O    0.000000  -0.000009   0.011550
     2  S    0.000018  -0.000121  -0.010168
     3  O    0.000000   0.000000   0.000253
     4  Na  -0.000012   0.000034   0.000019
     5  C   -0.001328   0.015125  -0.078549
     6  C    0.013726  -0.001582   0.012696
     7  C   -0.064685   0.013225  -0.001584
     8  C    0.443966  -0.064980   0.012687
     9  C   -0.064685   0.448297  -0.045912
    10  C    0.013726  -0.068731   0.442039
    11  H   -0.000183   0.000020  -0.000223
    12  H   -0.011163  -0.000227   0.000020
    13  H    0.638824  -0.011163  -0.000183
    14  H   -0.011163   0.638658  -0.011172
    15  H   -0.000183  -0.011172   0.634479
          Atomic-Atomic Spin Densities.
               1          2          3          4          5          6
     1  O    0.332507  -0.047696   0.005541   0.006065  -0.004563  -0.000514
     2  S   -0.047696   0.323172  -0.047695   0.000029  -0.023690   0.000733
     3  O    0.005541  -0.047695   0.332501   0.006065  -0.004563   0.002218
     4  Na   0.006065   0.000029   0.006065   0.008440  -0.005566   0.000241
     5  C   -0.004563  -0.023690  -0.004563  -0.005566   0.207769  -0.006431
     6  C   -0.000514   0.000733   0.002218   0.000241  -0.006431  -0.009553
     7  C    0.000015   0.000133  -0.000069  -0.000004   0.001469   0.003962
     8  C   -0.000013  -0.000031  -0.000013  -0.000300  -0.007921   0.004975
     9  C   -0.000069   0.000133   0.000015  -0.000004   0.001468  -0.003188
    10  C    0.002218   0.000733  -0.000514   0.000241  -0.006429   0.008324
    11  H    0.000005   0.000392  -0.000144   0.000304   0.000058   0.000459
    12  H    0.000000   0.000010   0.000005   0.000034   0.000645  -0.001410
    13  H   -0.000000  -0.000001  -0.000000  -0.000005  -0.000256   0.000203
    14  H    0.000005   0.000010   0.000000   0.000034   0.000644  -0.000144
    15  H   -0.000144   0.000392   0.000005   0.000304   0.000058  -0.000212
               7          8          9         10         11         12
     1  O    0.000015  -0.000013  -0.000069   0.002218   0.000005   0.000000
     2  S    0.000133  -0.000031   0.000133   0.000733   0.000392   0.000010
     3  O   -0.000069  -0.000013   0.000015  -0.000514  -0.000144   0.000005
     4  Na  -0.000004  -0.000300  -0.000004   0.000241   0.000304   0.000034
     5  C    0.001469  -0.007921   0.001468  -0.006429   0.000058   0.000645
     6  C    0.003962   0.004975  -0.003188   0.008324   0.000459  -0.001410
     7  C    0.008461  -0.003883   0.002952  -0.003188  -0.000265   0.001453
     8  C   -0.003883   0.016121  -0.003883   0.004974  -0.000136  -0.001275
     9  C    0.002952  -0.003883   0.008459   0.003962   0.000050   0.000215
    10  C   -0.003188   0.004974   0.003962  -0.009553  -0.000212  -0.000144
    11  H   -0.000265  -0.000136   0.000050  -0.000212   0.000884   0.000174
    12  H    0.001453  -0.001275   0.000215  -0.000144   0.000174   0.003088
    13  H   -0.000932   0.001936  -0.000932   0.000203  -0.000004  -0.000160
    14  H    0.000215  -0.001275   0.001453  -0.001410   0.000001   0.000011
    15  H    0.000050  -0.000136  -0.000265   0.000459   0.000005   0.000001
              13         14         15
     1  O   -0.000000   0.000005  -0.000144
     2  S   -0.000001   0.000010   0.000392
     3  O   -0.000000   0.000000   0.000005
     4  Na  -0.000005   0.000034   0.000304
     5  C   -0.000256   0.000644   0.000058
     6  C    0.000203  -0.000144  -0.000212
     7  C   -0.000932   0.000215   0.000050
     8  C    0.001936  -0.001275  -0.000136
     9  C   -0.000932   0.001453  -0.000265
    10  C    0.000203  -0.001410   0.000459
    11  H   -0.000004   0.000001   0.000005
    12  H   -0.000160   0.000011   0.000001
    13  H    0.000576  -0.000160  -0.000004
    14  H   -0.000160   0.003088   0.000174
    15  H   -0.000004   0.000174   0.000884
 Mulliken charges and spin densities:
               1          2
     1  O   -0.470032   0.293359
     2  S    0.920195   0.206623
     3  O   -0.470035   0.293354
     4  Na   0.764072   0.015875
     5  C   -0.169058   0.152691
     6  C    0.059248  -0.000338
     7  C    0.026893   0.010368
     8  C    0.056094   0.009141
     9  C    0.026891   0.010366
    10  C    0.059252  -0.000336
    11  H    0.034047   0.001571
    12  H    0.042623   0.002646
    13  H    0.043141   0.000464
    14  H    0.042623   0.002646
    15  H    0.034046   0.001571
 Sum of Mulliken charges =   1.00000   1.00000
 Mulliken charges and spin densities with hydrogens summed into heavy atoms:
               1          2
     1  O   -0.470032   0.293359
     2  S    0.920195   0.206623
     3  O   -0.470035   0.293354
     4  Na   0.764072   0.015875
     5  C   -0.169058   0.152691
     6  C    0.093296   0.001233
     7  C    0.069516   0.013014
     8  C    0.099234   0.009605
     9  C    0.069515   0.013011
    10  C    0.093298   0.001236
 Electronic spatial extent (au):  <R**2>=           1762.5223
 Charge=              1.0000 electrons
 Dipole moment (field-independent basis, Debye):
    X=             -3.8103    Y=              0.0002    Z=              3.8079  Tot=              5.3869
 Quadrupole moment (field-independent basis, Debye-Ang):
   XX=            -21.3097   YY=            -58.3416   ZZ=            -50.5838
   XY=             -0.0006   XZ=            -10.7094   YZ=              0.0009
 Traceless Quadrupole moment (field-independent basis, Debye-Ang):
   XX=             22.1020   YY=            -14.9299   ZZ=             -7.1720
   XY=             -0.0006   XZ=            -10.7094   YZ=              0.0009
 Octapole moment (field-independent basis, Debye-Ang**2):
  XXX=            -77.7529  YYY=              0.0010  ZZZ=             24.7017  XYY=              6.5431
  XXY=              0.0025  XXZ=             60.6517  XZZ=            -51.9376  YZZ=              0.0006
  YYZ=              6.2880  XYZ=             -0.0022
 Hexadecapole moment (field-independent basis, Debye-Ang**3):
 XXXX=          -1025.7790 YYYY=           -382.4370 ZZZZ=           -154.3937 XXXY=             -0.0077
 XXXZ=           -126.9555 YYYX=             -0.0025 YYYZ=              0.0016 ZZZX=            -82.5451
 ZZZY=              0.0022 XXYY=           -295.2998 XXZZ=           -208.1280 YYZZ=            -99.8432
 XXYZ=              0.0049 YYXZ=            -12.6860 ZZXY=             -0.0023
 N-N= 6.223270040418D+02 E-N=-3.455410555005D+03  KE= 9.364758418223D+02
                          Isotropic Fermi Contact Couplings
        Atom                 a.u.       MegaHertz       Gauss      10(-4) cm-1
     1  O(17)              0.10148     -61.51604     -21.95045     -20.51954
     2  S(33)              0.33158     113.88841      40.63822      37.98909
     3  O(17)              0.10148     -61.51513     -21.95013     -20.51924
     4  Na(23)             0.00977      11.55540       4.12326       3.85447
     5  C(13)              0.10453     117.51409      41.93195      39.19848
     6  C(13)             -0.00250      -2.80500      -1.00089      -0.93565
     7  C(13)              0.00462       5.18920       1.85163       1.73093
     8  C(13)              0.00057       0.64336       0.22957       0.21460
     9  C(13)              0.00462       5.18900       1.85156       1.73086
    10  C(13)             -0.00249      -2.80484      -1.00084      -0.93559
    11  H(1)               0.00064       2.88239       1.02851       0.96146
    12  H(1)               0.00114       5.10563       1.82182       1.70306
    13  H(1)               0.00033       1.47542       0.52647       0.49215
    14  H(1)               0.00114       5.10527       1.82169       1.70293
    15  H(1)               0.00064       2.88297       1.02872       0.96166
 --------------------------------------------------------
       Center         ----  Spin Dipole Couplings  ----
                      3XX-RR        3YY-RR        3ZZ-RR
 --------------------------------------------------------
     1   Atom       -0.243151     -0.600960      0.844111
     2   Atom       -0.529269     -0.582561      1.111830
     3   Atom       -0.243148     -0.600941      0.844089
     4   Atom        0.006132     -0.005593     -0.000540
     5   Atom        0.141920     -0.118534     -0.023386
     6   Atom        0.018804      0.004980     -0.023784
     7   Atom        0.020625     -0.009974     -0.010651
     8   Atom       -0.002924     -0.006842      0.009766
     9   Atom        0.020625     -0.009974     -0.010651
    10   Atom        0.018806      0.004976     -0.023782
    11   Atom        0.001935      0.003644     -0.005578
    12   Atom        0.000732      0.001317     -0.002049
    13   Atom        0.002984     -0.001510     -0.001473
    14   Atom        0.000732      0.001317     -0.002049
    15   Atom        0.001934      0.003644     -0.005578
 --------------------------------------------------------
                        XY            XZ            YZ
 --------------------------------------------------------
     1   Atom       -0.036712      0.740594     -0.040248
     2   Atom        0.000028      0.508316      0.000094
     3   Atom        0.036798      0.740579      0.040416
     4   Atom       -0.000001     -0.011732      0.000000
     5   Atom        0.000007      0.140052      0.000004
     6   Atom        0.020780     -0.002780     -0.003225
     7   Atom        0.003965     -0.003629     -0.000442
     8   Atom       -0.000000      0.000243      0.000001
     9   Atom       -0.003963     -0.003626      0.000441
    10   Atom       -0.020779     -0.002783      0.003225
    11   Atom        0.005186      0.000319      0.000094
    12   Atom        0.001797      0.000609      0.001126
    13   Atom        0.000000      0.000179      0.000000
    14   Atom       -0.001796      0.000609     -0.001126
    15   Atom       -0.005186      0.000320     -0.000094
 --------------------------------------------------------


 ---------------------------------------------------------------------------------
              Anisotropic Spin Dipole Couplings in Principal Axis System
 ---------------------------------------------------------------------------------

       Atom             a.u.   MegaHertz   Gauss  10(-4) cm-1        Axes

              Baa    -0.6269    45.362    16.186    15.131  0.7729  0.5118 -0.3751
     1 O(17)  Bbb    -0.5938    42.966    15.332    14.332 -0.4455  0.8586  0.2535
              Bcc     1.2207   -88.329   -31.518   -29.463  0.4518 -0.0288  0.8916
 
              Baa    -0.6740   -27.632    -9.860    -9.217  0.9618 -0.0000 -0.2738
     2 S(33)  Bbb    -0.5826   -23.884    -8.523    -7.967 -0.0000  1.0000 -0.0001
              Bcc     1.2565    51.516    18.382    17.184  0.2738  0.0001  0.9618
 
              Baa    -0.6269    45.362    16.186    15.131  0.7729 -0.5118 -0.3751
     3 O(17)  Bbb    -0.5938    42.966    15.331    14.332  0.4455  0.8586 -0.2536
              Bcc     1.2207   -88.327   -31.517   -29.463  0.4518  0.0289  0.8916
 
              Baa    -0.0094    -1.328    -0.474    -0.443  0.6027  0.0000  0.7980
     4 Na(23) Bbb    -0.0056    -0.790    -0.282    -0.263  0.0000  1.0000 -0.0001
              Bcc     0.0150     2.117     0.755     0.706  0.7980 -0.0000 -0.6027
 
              Baa    -0.1185   -15.906    -5.676    -5.306 -0.0000  1.0000 -0.0000
     5 C(13)  Bbb    -0.1034   -13.869    -4.949    -4.626 -0.4959  0.0000  0.8684
              Bcc     0.2219    29.775    10.625     9.932  0.8684  0.0000  0.4959
 
              Baa    -0.0241    -3.241    -1.156    -1.081  0.0170  0.0981  0.9950
     6 C(13)  Bbb    -0.0099    -1.334    -0.476    -0.445 -0.5889  0.8052 -0.0693
              Bcc     0.0341     4.574     1.632     1.526  0.8080  0.5848 -0.0714
 
              Baa    -0.0111    -1.485    -0.530    -0.495  0.1163 -0.0205  0.9930
     7 C(13)  Bbb    -0.0105    -1.406    -0.502    -0.469 -0.1224  0.9919  0.0348
              Bcc     0.0215     2.891     1.032     0.964  0.9857  0.1256 -0.1128
 
              Baa    -0.0068    -0.918    -0.328    -0.306  0.0000  1.0000 -0.0000
     8 C(13)  Bbb    -0.0029    -0.393    -0.140    -0.131  0.9998 -0.0000 -0.0191
              Bcc     0.0098     1.311     0.468     0.437  0.0191  0.0000  0.9998
 
              Baa    -0.0111    -1.485    -0.530    -0.495  0.1162  0.0204  0.9930
     9 C(13)  Bbb    -0.0105    -1.406    -0.502    -0.469  0.1223  0.9919 -0.0347
              Bcc     0.0215     2.891     1.032     0.964  0.9857 -0.1255 -0.1127
 
              Baa    -0.0241    -3.240    -1.156    -1.081  0.0170 -0.0980  0.9950
    10 C(13)  Bbb    -0.0099    -1.334    -0.476    -0.445  0.5888  0.8053  0.0693
              Bcc     0.0341     4.574     1.632     1.526  0.8081 -0.5847 -0.0714
 
              Baa    -0.0056    -2.985    -1.065    -0.996 -0.0577  0.0222  0.9981
    11 H(1)   Bbb    -0.0025    -1.310    -0.468    -0.437  0.7601 -0.6472  0.0583
              Bcc     0.0081     4.295     1.533     1.433  0.6472  0.7620  0.0204
 
              Baa    -0.0024    -1.277    -0.456    -0.426 -0.0272 -0.2783  0.9601
    12 H(1)   Bbb    -0.0008    -0.403    -0.144    -0.134  0.7861 -0.5992 -0.1514
              Bcc     0.0031     1.679     0.599     0.560  0.6175  0.7507  0.2351
 
              Baa    -0.0015    -0.806    -0.288    -0.269 -0.0000  1.0000  0.0000
    13 H(1)   Bbb    -0.0015    -0.790    -0.282    -0.264 -0.0400 -0.0000  0.9992
              Bcc     0.0030     1.596     0.569     0.532  0.9992  0.0000  0.0400
 
              Baa    -0.0024    -1.277    -0.456    -0.426 -0.0272  0.2783  0.9601
    14 H(1)   Bbb    -0.0008    -0.403    -0.144    -0.134  0.7861  0.5993 -0.1514
              Bcc     0.0031     1.679     0.599     0.560 -0.6175  0.7506 -0.2351
 
              Baa    -0.0056    -2.985    -1.065    -0.996 -0.0577 -0.0222  0.9981
    15 H(1)   Bbb    -0.0025    -1.310    -0.468    -0.437  0.7601  0.6471  0.0583
              Bcc     0.0081     4.295     1.533     1.433 -0.6472  0.7620 -0.0204
 

 ---------------------------------------------------------------------------------

 ******************************Gaussian NBO Version 3.1******************************
             N A T U R A L   A T O M I C   O R B I T A L   A N D
          N A T U R A L   B O N D   O R B I T A L   A N A L Y S I S
 ******************************Gaussian NBO Version 3.1******************************
       /RESON  / : Allow strongly delocalized NBO set

 Analyzing the SCF density

 Job title: 95                                                              

 Storage needed:     87560 in NPA,    116353 in NBO ( 939522821 available)


 NATURAL POPULATIONS:  Natural atomic orbital occupancies 
                                                          
   NAO  Atom  No  lang   Type(AO)    Occupancy
 --------------------------------------------
     1    O    1  S      Cor( 1S)     1.99987
     2    O    1  S      Val( 2S)     1.85979
     3    O    1  S      Ryd( 3S)     0.00229
     4    O    1  px     Val( 2p)     1.76100
     5    O    1  px     Ryd( 3p)     0.00093
     6    O    1  py     Val( 2p)     1.62545
     7    O    1  py     Ryd( 3p)     0.00059
     8    O    1  pz     Val( 2p)     1.58598
     9    O    1  pz     Ryd( 3p)     0.00060
    10    O    1  dxy    Ryd( 3d)     0.00123
    11    O    1  dxz    Ryd( 3d)     0.00033
    12    O    1  dyz    Ryd( 3d)     0.00121
    13    O    1  dx2y2  Ryd( 3d)     0.00110
    14    O    1  dz2    Ryd( 3d)     0.00059

    15    S    2  S      Cor( 1S)     1.99999
    16    S    2  S      Cor( 2S)     1.99902
    17    S    2  S      Val( 3S)     1.44454
    18    S    2  S      Ryd( 4S)     0.00956
    19    S    2  px     Cor( 2p)     1.99986
    20    S    2  px     Val( 3p)     0.92351
    21    S    2  px     Ryd( 4p)     0.00777
    22    S    2  py     Cor( 2p)     1.99992
    23    S    2  py     Val( 3p)     0.66915
    24    S    2  py     Ryd( 4p)     0.01178
    25    S    2  pz     Cor( 2p)     1.99983
    26    S    2  pz     Val( 3p)     1.18466
    27    S    2  pz     Ryd( 4p)     0.00336
    28    S    2  dxy    Ryd( 3d)     0.01867
    29    S    2  dxz    Ryd( 3d)     0.01161
    30    S    2  dyz    Ryd( 3d)     0.01987
    31    S    2  dx2y2  Ryd( 3d)     0.02953
    32    S    2  dz2    Ryd( 3d)     0.01632

    33    O    3  S      Cor( 1S)     1.99987
    34    O    3  S      Val( 2S)     1.85979
    35    O    3  S      Ryd( 3S)     0.00229
    36    O    3  px     Val( 2p)     1.76100
    37    O    3  px     Ryd( 3p)     0.00093
    38    O    3  py     Val( 2p)     1.62541
    39    O    3  py     Ryd( 3p)     0.00059
    40    O    3  pz     Val( 2p)     1.58601
    41    O    3  pz     Ryd( 3p)     0.00060
    42    O    3  dxy    Ryd( 3d)     0.00123
    43    O    3  dxz    Ryd( 3d)     0.00033
    44    O    3  dyz    Ryd( 3d)     0.00121
    45    O    3  dx2y2  Ryd( 3d)     0.00110
    46    O    3  dz2    Ryd( 3d)     0.00059

    47   Na    4  S      Cor( 1S)     1.99999
    48   Na    4  S      Cor( 2S)     1.99980
    49   Na    4  S      Val( 3S)     0.03563
    50   Na    4  S      Ryd( 4S)     0.00049
    51   Na    4  px     Cor( 2p)     1.99969
    52   Na    4  px     Ryd( 3p)     0.00316
    53   Na    4  py     Cor( 2p)     1.99952
    54   Na    4  py     Ryd( 3p)     0.00326
    55   Na    4  pz     Cor( 2p)     1.99958
    56   Na    4  pz     Ryd( 3p)     0.00398
    57   Na    4  dxy    Ryd( 3d)     0.00117
    58   Na    4  dxz    Ryd( 3d)     0.00052
    59   Na    4  dyz    Ryd( 3d)     0.00061
    60   Na    4  dx2y2  Ryd( 3d)     0.00069
    61   Na    4  dz2    Ryd( 3d)     0.00128

    62    C    5  S      Cor( 1S)     1.99865
    63    C    5  S      Val( 2S)     0.94812
    64    C    5  S      Ryd( 3S)     0.00338
    65    C    5  px     Val( 2p)     1.01575
    66    C    5  px     Ryd( 3p)     0.00829
    67    C    5  py     Val( 2p)     1.13852
    68    C    5  py     Ryd( 3p)     0.00775
    69    C    5  pz     Val( 2p)     1.12886
    70    C    5  pz     Ryd( 3p)     0.00194
    71    C    5  dxy    Ryd( 3d)     0.00067
    72    C    5  dxz    Ryd( 3d)     0.00060
    73    C    5  dyz    Ryd( 3d)     0.00083
    74    C    5  dx2y2  Ryd( 3d)     0.00129
    75    C    5  dz2    Ryd( 3d)     0.00046

    76    C    6  S      Cor( 1S)     1.99882
    77    C    6  S      Val( 2S)     0.94434
    78    C    6  S      Ryd( 3S)     0.00187
    79    C    6  px     Val( 2p)     1.10125
    80    C    6  px     Ryd( 3p)     0.00573
    81    C    6  py     Val( 2p)     1.16622
    82    C    6  py     Ryd( 3p)     0.00582
    83    C    6  pz     Val( 2p)     0.97555
    84    C    6  pz     Ryd( 3p)     0.00166
    85    C    6  dxy    Ryd( 3d)     0.00082
    86    C    6  dxz    Ryd( 3d)     0.00053
    87    C    6  dyz    Ryd( 3d)     0.00048
    88    C    6  dx2y2  Ryd( 3d)     0.00058
    89    C    6  dz2    Ryd( 3d)     0.00046

    90    C    7  S      Cor( 1S)     1.99893
    91    C    7  S      Val( 2S)     0.95412
    92    C    7  S      Ryd( 3S)     0.00120
    93    C    7  px     Val( 2p)     1.06723
    94    C    7  px     Ryd( 3p)     0.00429
    95    C    7  py     Val( 2p)     1.17761
    96    C    7  py     Ryd( 3p)     0.00605
    97    C    7  pz     Val( 2p)     0.97973
    98    C    7  pz     Ryd( 3p)     0.00098
    99    C    7  dxy    Ryd( 3d)     0.00070
   100    C    7  dxz    Ryd( 3d)     0.00048
   101    C    7  dyz    Ryd( 3d)     0.00047
   102    C    7  dx2y2  Ryd( 3d)     0.00075
   103    C    7  dz2    Ryd( 3d)     0.00041

   104    C    8  S      Cor( 1S)     1.99894
   105    C    8  S      Val( 2S)     0.96023
   106    C    8  S      Ryd( 3S)     0.00127
   107    C    8  px     Val( 2p)     1.18606
   108    C    8  px     Ryd( 3p)     0.00581
   109    C    8  py     Val( 2p)     1.06158
   110    C    8  py     Ryd( 3p)     0.00390
   111    C    8  pz     Val( 2p)     0.93770
   112    C    8  pz     Ryd( 3p)     0.00098
   113    C    8  dxy    Ryd( 3d)     0.00073
   114    C    8  dxz    Ryd( 3d)     0.00047
   115    C    8  dyz    Ryd( 3d)     0.00055
   116    C    8  dx2y2  Ryd( 3d)     0.00074
   117    C    8  dz2    Ryd( 3d)     0.00040

   118    C    9  S      Cor( 1S)     1.99893
   119    C    9  S      Val( 2S)     0.95412
   120    C    9  S      Ryd( 3S)     0.00120
   121    C    9  px     Val( 2p)     1.06724
   122    C    9  px     Ryd( 3p)     0.00429
   123    C    9  py     Val( 2p)     1.17760
   124    C    9  py     Ryd( 3p)     0.00605
   125    C    9  pz     Val( 2p)     0.97973
   126    C    9  pz     Ryd( 3p)     0.00098
   127    C    9  dxy    Ryd( 3d)     0.00070
   128    C    9  dxz    Ryd( 3d)     0.00048
   129    C    9  dyz    Ryd( 3d)     0.00047
   130    C    9  dx2y2  Ryd( 3d)     0.00075
   131    C    9  dz2    Ryd( 3d)     0.00041

   132    C   10  S      Cor( 1S)     1.99882
   133    C   10  S      Val( 2S)     0.94434
   134    C   10  S      Ryd( 3S)     0.00187
   135    C   10  px     Val( 2p)     1.10124
   136    C   10  px     Ryd( 3p)     0.00573
   137    C   10  py     Val( 2p)     1.16623
   138    C   10  py     Ryd( 3p)     0.00582
   139    C   10  pz     Val( 2p)     0.97555
   140    C   10  pz     Ryd( 3p)     0.00166
   141    C   10  dxy    Ryd( 3d)     0.00082
   142    C   10  dxz    Ryd( 3d)     0.00053
   143    C   10  dyz    Ryd( 3d)     0.00048
   144    C   10  dx2y2  Ryd( 3d)     0.00058
   145    C   10  dz2    Ryd( 3d)     0.00046

   146    H   11  S      Val( 1S)     0.73513
   147    H   11  S      Ryd( 2S)     0.00193
   148    H   11  px     Ryd( 2p)     0.00032
   149    H   11  py     Ryd( 2p)     0.00066
   150    H   11  pz     Ryd( 2p)     0.00015

   151    H   12  S      Val( 1S)     0.74133
   152    H   12  S      Ryd( 2S)     0.00138
   153    H   12  px     Ryd( 2p)     0.00027
   154    H   12  py     Ryd( 2p)     0.00066
   155    H   12  pz     Ryd( 2p)     0.00015

   156    H   13  S      Val( 1S)     0.74471
   157    H   13  S      Ryd( 2S)     0.00139
   158    H   13  px     Ryd( 2p)     0.00081
   159    H   13  py     Ryd( 2p)     0.00008
   160    H   13  pz     Ryd( 2p)     0.00018

   161    H   14  S      Val( 1S)     0.74133
   162    H   14  S      Ryd( 2S)     0.00138
   163    H   14  px     Ryd( 2p)     0.00027
   164    H   14  py     Ryd( 2p)     0.00066
   165    H   14  pz     Ryd( 2p)     0.00015

   166    H   15  S      Val( 1S)     0.73514
   167    H   15  S      Ryd( 2S)     0.00193
   168    H   15  px     Ryd( 2p)     0.00032
   169    H   15  py     Ryd( 2p)     0.00066
   170    H   15  pz     Ryd( 2p)     0.00015

 WARNING:  1 low occupancy (<1.9990e) core orbital  found on  C    5
           1 low occupancy (<1.9990e) core orbital  found on  C    6
           1 low occupancy (<1.9990e) core orbital  found on  C    7
           1 low occupancy (<1.9990e) core orbital  found on  C    8
           1 low occupancy (<1.9990e) core orbital  found on  C    9
           1 low occupancy (<1.9990e) core orbital  found on  C   10


 Summary of Natural Population Analysis:                  
                                                          
                                       Natural Population 
                Natural  -----------------------------------------------
    Atom  No    Charge         Core      Valence    Rydberg      Total
 -----------------------------------------------------------------------
      O    1   -0.84096      1.99987     6.83221    0.00888     8.84096
      S    2    1.65104      9.99862     4.22186    0.12848    14.34896
      O    3   -0.84096      1.99987     6.83222    0.00888     8.84096
     Na    4    0.95064      9.99858     0.03563    0.01515    10.04936
      C    5   -0.25510      1.99865     4.23124    0.02521     6.25510
      C    6   -0.20413      1.99882     4.18736    0.01795     6.20413
      C    7   -0.19295      1.99893     4.17869    0.01533     6.19295
      C    8   -0.15935      1.99894     4.14557    0.01485     6.15935
      C    9   -0.19295      1.99893     4.17869    0.01533     6.19295
      C   10   -0.20412      1.99882     4.18736    0.01795     6.20412
      H   11    0.26180      0.00000     0.73513    0.00307     0.73820
      H   12    0.25620      0.00000     0.74133    0.00246     0.74380
      H   13    0.25284      0.00000     0.74471    0.00245     0.74716
      H   14    0.25620      0.00000     0.74133    0.00246     0.74380
      H   15    0.26180      0.00000     0.73514    0.00307     0.73820
 =======================================================================
   * Total *    1.00000     35.99004    46.72847    0.28150    83.00000

                                 Natural Population      
 --------------------------------------------------------
   Core                      35.99004 ( 99.9723% of  36)
   Valence                   46.72847 ( 99.4223% of  47)
   Natural Minimal Basis     82.71850 ( 99.6608% of  83)
   Natural Rydberg Basis      0.28150 (  0.3392% of  83)
 --------------------------------------------------------

    Atom  No          Natural Electron Configuration
 ----------------------------------------------------------------------------
      O    1      [core]2S( 1.86)2p( 4.97)
      S    2      [core]3S( 1.44)3p( 2.78)4S( 0.01)3d( 0.10)4p( 0.02)
      O    3      [core]2S( 1.86)2p( 4.97)
     Na    4      [core]3S( 0.04)3p( 0.01)
      C    5      [core]2S( 0.95)2p( 3.28)3p( 0.02)
      C    6      [core]2S( 0.94)2p( 3.24)3p( 0.01)
      C    7      [core]2S( 0.95)2p( 3.22)3p( 0.01)
      C    8      [core]2S( 0.96)2p( 3.19)3p( 0.01)
      C    9      [core]2S( 0.95)2p( 3.22)3p( 0.01)
      C   10      [core]2S( 0.94)2p( 3.24)3p( 0.01)
      H   11            1S( 0.74)
      H   12            1S( 0.74)
      H   13            1S( 0.74)
      H   14            1S( 0.74)
      H   15            1S( 0.74)


 ***************************************************
 *******         Alpha spin orbitals         *******
 ***************************************************


 NATURAL POPULATIONS:  Natural atomic orbital occupancies 
                                                          
   NAO  Atom  No  lang   Type(AO)    Occupancy      Energy
 ----------------------------------------------------------
     1    O    1  S      Cor( 1S)     0.99993     -19.14709
     2    O    1  S      Val( 2S)     0.93111      -1.17735
     3    O    1  S      Ryd( 3S)     0.00111       1.27637
     4    O    1  px     Val( 2p)     0.91120      -0.50492
     5    O    1  px     Ryd( 3p)     0.00052       0.85990
     6    O    1  py     Val( 2p)     0.81322      -0.51687
     7    O    1  py     Ryd( 3p)     0.00037       0.83849
     8    O    1  pz     Val( 2p)     0.90694      -0.52646
     9    O    1  pz     Ryd( 3p)     0.00042       0.80965
    10    O    1  dxy    Ryd( 3d)     0.00061       2.58817
    11    O    1  dxz    Ryd( 3d)     0.00016       2.48213
    12    O    1  dyz    Ryd( 3d)     0.00064       2.65216
    13    O    1  dx2y2  Ryd( 3d)     0.00055       2.57263
    14    O    1  dz2    Ryd( 3d)     0.00030       2.48580

    15    S    2  S      Cor( 1S)     1.00000     -88.36706
    16    S    2  S      Cor( 2S)     0.99955      -8.92842
    17    S    2  S      Val( 3S)     0.75339      -0.85982
    18    S    2  S      Ryd( 4S)     0.00660       0.43697
    19    S    2  px     Cor( 2p)     0.99994      -6.24329
    20    S    2  px     Val( 3p)     0.45842      -0.39354
    21    S    2  px     Ryd( 4p)     0.00373       0.53946
    22    S    2  py     Cor( 2p)     0.99996      -6.24384
    23    S    2  py     Val( 3p)     0.32799      -0.35723
    24    S    2  py     Ryd( 4p)     0.00569       0.57444
    25    S    2  pz     Cor( 2p)     0.99996      -6.24453
    26    S    2  pz     Val( 3p)     0.68457      -0.45531
    27    S    2  pz     Ryd( 4p)     0.00187       0.53052
    28    S    2  dxy    Ryd( 3d)     0.00870       0.65362
    29    S    2  dxz    Ryd( 3d)     0.00589       0.55402
    30    S    2  dyz    Ryd( 3d)     0.00897       0.68799
    31    S    2  dx2y2  Ryd( 3d)     0.01494       0.64623
    32    S    2  dz2    Ryd( 3d)     0.01138       0.48912

    33    O    3  S      Cor( 1S)     0.99993     -19.14709
    34    O    3  S      Val( 2S)     0.93111      -1.17735
    35    O    3  S      Ryd( 3S)     0.00111       1.27638
    36    O    3  px     Val( 2p)     0.91120      -0.50492
    37    O    3  px     Ryd( 3p)     0.00052       0.85990
    38    O    3  py     Val( 2p)     0.81321      -0.51687
    39    O    3  py     Ryd( 3p)     0.00037       0.83849
    40    O    3  pz     Val( 2p)     0.90696      -0.52646
    41    O    3  pz     Ryd( 3p)     0.00042       0.80965
    42    O    3  dxy    Ryd( 3d)     0.00061       2.58819
    43    O    3  dxz    Ryd( 3d)     0.00016       2.48211
    44    O    3  dyz    Ryd( 3d)     0.00064       2.65212
    45    O    3  dx2y2  Ryd( 3d)     0.00055       2.57266
    46    O    3  dz2    Ryd( 3d)     0.00030       2.48581

    47   Na    4  S      Cor( 1S)     1.00000     -38.58776
    48   Na    4  S      Cor( 2S)     0.99993      -2.48424
    49   Na    4  S      Val( 3S)     0.01945      -0.16414
    50   Na    4  S      Ryd( 4S)     0.00023      -0.00091
    51   Na    4  px     Cor( 2p)     0.99990      -1.34561
    52   Na    4  px     Ryd( 3p)     0.00277       0.05452
    53   Na    4  py     Cor( 2p)     0.99976      -1.34271
    54   Na    4  py     Ryd( 3p)     0.00154       0.10052
    55   Na    4  pz     Cor( 2p)     0.99980      -1.34397
    56   Na    4  pz     Ryd( 3p)     0.00201       0.15369
    57   Na    4  dxy    Ryd( 3d)     0.00048       0.21181
    58   Na    4  dxz    Ryd( 3d)     0.00033       0.19423
    59   Na    4  dyz    Ryd( 3d)     0.00028       0.25014
    60   Na    4  dx2y2  Ryd( 3d)     0.00039       0.24363
    61   Na    4  dz2    Ryd( 3d)     0.00097       0.23943

    62    C    5  S      Cor( 1S)     0.99935     -10.27219
    63    C    5  S      Val( 2S)     0.48199      -0.37414
    64    C    5  S      Ryd( 3S)     0.00177       0.37929
    65    C    5  px     Val( 2p)     0.54376      -0.34129
    66    C    5  px     Ryd( 3p)     0.00412       0.78358
    67    C    5  py     Val( 2p)     0.57024      -0.26634
    68    C    5  py     Ryd( 3p)     0.00343       0.65641
    69    C    5  pz     Val( 2p)     0.58563      -0.32151
    70    C    5  pz     Ryd( 3p)     0.00118       0.46543
    71    C    5  dxy    Ryd( 3d)     0.00032       2.17508
    72    C    5  dxz    Ryd( 3d)     0.00033       1.72992
    73    C    5  dyz    Ryd( 3d)     0.00042       1.77752
    74    C    5  dx2y2  Ryd( 3d)     0.00074       2.10260
    75    C    5  dz2    Ryd( 3d)     0.00024       1.92038

    76    C    6  S      Cor( 1S)     0.99942     -10.22555
    77    C    6  S      Val( 2S)     0.47177      -0.30187
    78    C    6  S      Ryd( 3S)     0.00094       0.40802
    79    C    6  px     Val( 2p)     0.55410      -0.21841
    80    C    6  px     Ryd( 3p)     0.00296       0.60288
    81    C    6  py     Val( 2p)     0.58309      -0.22423
    82    C    6  py     Ryd( 3p)     0.00300       0.74795
    83    C    6  pz     Val( 2p)     0.48526      -0.26038
    84    C    6  pz     Ryd( 3p)     0.00084       0.41850
    85    C    6  dxy    Ryd( 3d)     0.00041       2.29663
    86    C    6  dxz    Ryd( 3d)     0.00027       1.86965
    87    C    6  dyz    Ryd( 3d)     0.00024       1.80244
    88    C    6  dx2y2  Ryd( 3d)     0.00030       2.25022
    89    C    6  dz2    Ryd( 3d)     0.00023       1.99658

    90    C    7  S      Cor( 1S)     0.99947     -10.21661
    91    C    7  S      Val( 2S)     0.47724      -0.29408
    92    C    7  S      Ryd( 3S)     0.00060       0.43116
    93    C    7  px     Val( 2p)     0.53802      -0.19533
    94    C    7  px     Ryd( 3p)     0.00216       0.58263
    95    C    7  py     Val( 2p)     0.58881      -0.20471
    96    C    7  py     Ryd( 3p)     0.00308       0.78661
    97    C    7  pz     Val( 2p)     0.49015      -0.24635
    98    C    7  pz     Ryd( 3p)     0.00048       0.43240
    99    C    7  dxy    Ryd( 3d)     0.00035       2.29570
   100    C    7  dxz    Ryd( 3d)     0.00024       1.88233
   101    C    7  dyz    Ryd( 3d)     0.00024       1.81300
   102    C    7  dx2y2  Ryd( 3d)     0.00038       2.25812
   103    C    7  dz2    Ryd( 3d)     0.00021       2.00789

   104    C    8  S      Cor( 1S)     0.99947     -10.21604
   105    C    8  S      Val( 2S)     0.48025      -0.29579
   106    C    8  S      Ryd( 3S)     0.00065       0.43259
   107    C    8  px     Val( 2p)     0.59289      -0.20918
   108    C    8  px     Ryd( 3p)     0.00292       0.84410
   109    C    8  py     Val( 2p)     0.53067      -0.18281
   110    C    8  py     Ryd( 3p)     0.00195       0.50773
   111    C    8  pz     Val( 2p)     0.47345      -0.24498
   112    C    8  pz     Ryd( 3p)     0.00050       0.45689
   113    C    8  dxy    Ryd( 3d)     0.00037       2.23672
   114    C    8  dxz    Ryd( 3d)     0.00024       1.86898
   115    C    8  dyz    Ryd( 3d)     0.00028       1.82450
   116    C    8  dx2y2  Ryd( 3d)     0.00037       2.32350
   117    C    8  dz2    Ryd( 3d)     0.00020       2.00393

   118    C    9  S      Cor( 1S)     0.99947     -10.21661
   119    C    9  S      Val( 2S)     0.47724      -0.29408
   120    C    9  S      Ryd( 3S)     0.00060       0.43116
   121    C    9  px     Val( 2p)     0.53802      -0.19533
   122    C    9  px     Ryd( 3p)     0.00216       0.58264
   123    C    9  py     Val( 2p)     0.58881      -0.20471
   124    C    9  py     Ryd( 3p)     0.00308       0.78659
   125    C    9  pz     Val( 2p)     0.49015      -0.24635
   126    C    9  pz     Ryd( 3p)     0.00048       0.43241
   127    C    9  dxy    Ryd( 3d)     0.00035       2.29571
   128    C    9  dxz    Ryd( 3d)     0.00024       1.88233
   129    C    9  dyz    Ryd( 3d)     0.00024       1.81300
   130    C    9  dx2y2  Ryd( 3d)     0.00038       2.25812
   131    C    9  dz2    Ryd( 3d)     0.00021       2.00789

   132    C   10  S      Cor( 1S)     0.99942     -10.22555
   133    C   10  S      Val( 2S)     0.47177      -0.30187
   134    C   10  S      Ryd( 3S)     0.00094       0.40802
   135    C   10  px     Val( 2p)     0.55410      -0.21841
   136    C   10  px     Ryd( 3p)     0.00296       0.60287
   137    C   10  py     Val( 2p)     0.58309      -0.22423
   138    C   10  py     Ryd( 3p)     0.00300       0.74796
   139    C   10  pz     Val( 2p)     0.48526      -0.26038
   140    C   10  pz     Ryd( 3p)     0.00084       0.41850
   141    C   10  dxy    Ryd( 3d)     0.00041       2.29662
   142    C   10  dxz    Ryd( 3d)     0.00027       1.86965
   143    C   10  dyz    Ryd( 3d)     0.00024       1.80244
   144    C   10  dx2y2  Ryd( 3d)     0.00030       2.25022
   145    C   10  dz2    Ryd( 3d)     0.00023       1.99658

   146    H   11  S      Val( 1S)     0.36875      -0.05660
   147    H   11  S      Ryd( 2S)     0.00100       0.20431
   148    H   11  px     Ryd( 2p)     0.00016       1.92048
   149    H   11  py     Ryd( 2p)     0.00033       2.12249
   150    H   11  pz     Ryd( 2p)     0.00008       1.54210

   151    H   12  S      Val( 1S)     0.37157      -0.04183
   152    H   12  S      Ryd( 2S)     0.00070       0.20325
   153    H   12  px     Ryd( 2p)     0.00013       1.90342
   154    H   12  py     Ryd( 2p)     0.00033       2.14325
   155    H   12  pz     Ryd( 2p)     0.00008       1.55136

   156    H   13  S      Val( 1S)     0.37268      -0.04023
   157    H   13  S      Ryd( 2S)     0.00070       0.20543
   158    H   13  px     Ryd( 2p)     0.00040       2.19034
   159    H   13  py     Ryd( 2p)     0.00004       1.83865
   160    H   13  pz     Ryd( 2p)     0.00009       1.57592

   161    H   14  S      Val( 1S)     0.37157      -0.04183
   162    H   14  S      Ryd( 2S)     0.00070       0.20325
   163    H   14  px     Ryd( 2p)     0.00013       1.90343
   164    H   14  py     Ryd( 2p)     0.00033       2.14323
   165    H   14  pz     Ryd( 2p)     0.00008       1.55137

   166    H   15  S      Val( 1S)     0.36876      -0.05660
   167    H   15  S      Ryd( 2S)     0.00100       0.20431
   168    H   15  px     Ryd( 2p)     0.00016       1.92047
   169    H   15  py     Ryd( 2p)     0.00033       2.12251
   170    H   15  pz     Ryd( 2p)     0.00008       1.54209


 Summary of Natural Population Analysis:                  
                                                          
                                       Natural Population 
                Natural  -----------------------------------------------
    Atom  No    Charge         Core      Valence    Rydberg      Total
 -----------------------------------------------------------------------
      O    1   -0.56711      0.99993     3.56248    0.00469     4.56711
      S    2    0.70847      4.99940     2.22437    0.06776     7.29153
      O    3   -0.56710      0.99993     3.56248    0.00469     4.56710
     Na    4    0.47217      4.99939     0.01945    0.00899     5.02783
      C    5   -0.19353      0.99935     2.18163    0.01255     3.19353
      C    6   -0.10283      0.99942     2.09422    0.00919     3.10283
      C    7   -0.10143      0.99947     2.09423    0.00774     3.10143
      C    8   -0.08420      0.99947     2.07726    0.00747     3.08420
      C    9   -0.10143      0.99947     2.09423    0.00774     3.10143
      C   10   -0.10282      0.99942     2.09422    0.00919     3.10282
      H   11    0.12967      0.00000     0.36875    0.00157     0.37033
      H   12    0.12719      0.00000     0.37157    0.00124     0.37281
      H   13    0.12609      0.00000     0.37268    0.00123     0.37391
      H   14    0.12719      0.00000     0.37157    0.00124     0.37281
      H   15    0.12967      0.00000     0.36876    0.00157     0.37033
 =======================================================================
   * Total *   -0.00000     17.99525    23.85788    0.14687    42.00000

                                 Natural Population      
 --------------------------------------------------------
   Core                      17.99525 ( 99.9736% of  18)
   Valence                   23.85788 ( 99.4078% of  24)
   Natural Minimal Basis     41.85313 ( 99.6503% of  42)
   Natural Rydberg Basis      0.14687 (  0.3497% of  42)
 --------------------------------------------------------

    Atom  No          Natural Electron Configuration
 ----------------------------------------------------------------------------
      O    1      [core]2S( 0.93)2p( 2.63)
      S    2      [core]3S( 0.75)3p( 1.47)4S( 0.01)3d( 0.05)4p( 0.01)
      O    3      [core]2S( 0.93)2p( 2.63)
     Na    4      [core]3S( 0.02)3p( 0.01)
      C    5      [core]2S( 0.48)2p( 1.70)3p( 0.01)
      C    6      [core]2S( 0.47)2p( 1.62)3p( 0.01)
      C    7      [core]2S( 0.48)2p( 1.62)3p( 0.01)
      C    8      [core]2S( 0.48)2p( 1.60)3p( 0.01)
      C    9      [core]2S( 0.48)2p( 1.62)3p( 0.01)
      C   10      [core]2S( 0.47)2p( 1.62)3p( 0.01)
      H   11            1S( 0.37)
      H   12            1S( 0.37)
      H   13            1S( 0.37)
      H   14            1S( 0.37)
      H   15            1S( 0.37)


 NATURAL BOND ORBITAL ANALYSIS, alpha spin orbitals:

                       Occupancies       Lewis Structure    Low   High
           Occ.    -------------------  -----------------   occ   occ
  Cycle   Thresh.   Lewis   Non-Lewis     CR  BD  3C  LP    (L)   (NL)   Dev
 =============================================================================
   1(1)    0.90    40.16158   1.83842     18  14   0  10     3      3    0.03
   2(2)    0.90    40.16158   1.83842     18  14   0  10     3      3    0.03
   3(1)    0.80    41.07982   0.92018     18  17   0   7     0      3    0.03
 -----------------------------------------------------------------------------

 Structure accepted: No low occupancy Lewis orbitals

 --------------------------------------------------------
   Core                     17.99526 ( 99.974% of  18)
   Valence Lewis            23.08456 ( 96.186% of  24)
  ==================       ============================
   Total Lewis              41.07982 ( 97.809% of  42)
  -----------------------------------------------------
   Valence non-Lewis         0.80438 (  1.915% of  42)
   Rydberg non-Lewis         0.11580 (  0.276% of  42)
  ==================       ============================
   Total non-Lewis           0.92018 (  2.191% of  42)
 --------------------------------------------------------


       (Occupancy)   Bond orbital/ Coefficients/ Hybrids
 ---------------------------------------------------------------------------------
     1. (0.99367) BD ( 1) O   1 - S   2  
                ( 66.86%)   0.8177* O   1 s( 20.07%)p 3.98( 79.81%)d 0.01(  0.13%)
                                           -0.0001  0.4469 -0.0300  0.3337 -0.0028
                                            0.7053  0.0076 -0.4350 -0.0022  0.0182
                                           -0.0088 -0.0220 -0.0180 -0.0075
                ( 33.14%)   0.5757* S   2 s( 14.91%)p 5.63( 83.95%)d 0.08(  1.14%)
                                            0.0000  0.0003  0.3812 -0.0620 -0.0000
                                           -0.3436 -0.0414  0.0000 -0.6983 -0.0652
                                           -0.0001  0.4773  0.0023  0.0481 -0.0291
                                           -0.0757 -0.0485 -0.0114
     2. (0.99367) BD ( 1) S   2 - O   3  
                ( 33.14%)   0.5757* S   2 s( 14.91%)p 5.63( 83.95%)d 0.08(  1.14%)
                                            0.0000  0.0003  0.3812 -0.0620 -0.0000
                                           -0.3436 -0.0414 -0.0000  0.6984  0.0652
                                           -0.0001  0.4772  0.0023 -0.0481 -0.0291
                                            0.0757 -0.0485 -0.0114
                ( 66.86%)   0.8177* O   3 s( 20.07%)p 3.98( 79.81%)d 0.01(  0.13%)
                                           -0.0001  0.4469 -0.0300  0.3337 -0.0028
                                           -0.7053 -0.0076 -0.4350 -0.0022 -0.0182
                                           -0.0088  0.0220 -0.0180 -0.0075
     3. (0.98807) BD ( 1) S   2 - C   5  
                ( 47.55%)   0.6896* S   2 s( 17.32%)p 4.70( 81.34%)d 0.08(  1.34%)
                                            0.0000  0.0003  0.4162 -0.0046 -0.0002
                                            0.8520  0.0186 -0.0000  0.0000 -0.0000
                                           -0.0001  0.2941 -0.0261  0.0000  0.0621
                                            0.0000  0.0898 -0.0380
                ( 52.45%)   0.7242* C   5 s( 21.83%)p 3.58( 78.06%)d 0.00(  0.11%)
                                           -0.0001  0.4672 -0.0029 -0.8377  0.0246
                                            0.0000 -0.0000 -0.2796  0.0127  0.0001
                                            0.0172 -0.0003  0.0260 -0.0104
     4. (0.98801) BD ( 1) C   5 - C   6  
                ( 51.79%)   0.7197* C   5 s( 39.05%)p 1.56( 60.91%)d 0.00(  0.03%)
                                           -0.0001  0.6249  0.0068  0.3162 -0.0057
                                            0.7066  0.0245  0.0958 -0.0038  0.0103
                                            0.0037  0.0019 -0.0100 -0.0109
                ( 48.21%)   0.6943* C   6 s( 34.24%)p 1.92( 65.71%)d 0.00(  0.05%)
                                            0.0000  0.5849  0.0167 -0.4124 -0.0287
                                           -0.6867  0.0083 -0.1206 -0.0081  0.0153
                                            0.0041  0.0041 -0.0099 -0.0125
     5. (0.86110) BD ( 2) C   5 - C   6  
                ( 58.96%)   0.7679* C   5 s(  0.03%)p99.99( 99.95%)d 0.43(  0.01%)
                                           -0.0003 -0.0140  0.0111  0.3091 -0.0095
                                            0.0027 -0.0005 -0.9507 -0.0045  0.0028
                                           -0.0053 -0.0100  0.0010 -0.0013
                ( 41.04%)   0.6406* C   6 s(  0.01%)p 1.00( 99.93%)d 0.00(  0.06%)
                                            0.0001  0.0070  0.0052  0.2841  0.0091
                                            0.0035 -0.0049 -0.9583 -0.0103 -0.0071
                                            0.0024  0.0237 -0.0011  0.0012
     6. (0.98800) BD ( 1) C   5 - C  10  
                ( 51.79%)   0.7197* C   5 s( 39.05%)p 1.56( 60.91%)d 0.00(  0.03%)
                                           -0.0001  0.6249  0.0068  0.3174 -0.0058
                                           -0.7066 -0.0245  0.0921 -0.0038 -0.0102
                                            0.0037 -0.0020 -0.0100 -0.0109
                ( 48.21%)   0.6943* C  10 s( 34.25%)p 1.92( 65.70%)d 0.00(  0.05%)
                                            0.0000  0.5850  0.0167 -0.4107 -0.0287
                                            0.6866 -0.0083 -0.1263 -0.0081 -0.0152
                                            0.0040 -0.0042 -0.0098 -0.0126
     7. (0.98588) BD ( 1) C   6 - C   7  
                ( 51.01%)   0.7142* C   6 s( 36.74%)p 1.72( 63.22%)d 0.00(  0.04%)
                                           -0.0001  0.6061  0.0077  0.7598  0.0042
                                            0.0201  0.0413  0.2296  0.0013 -0.0029
                                            0.0103 -0.0013  0.0149 -0.0094
                ( 48.99%)   0.6999* C   7 s( 35.07%)p 1.85( 64.88%)d 0.00(  0.05%)
                                            0.0001  0.5921  0.0099 -0.7729 -0.0084
                                            0.0247  0.0395 -0.2218 -0.0025  0.0021
                                            0.0104  0.0005  0.0169 -0.0098
     8. (0.98821) BD ( 1) C   6 - H  11  
                ( 63.15%)   0.7946* C   6 s( 28.94%)p 2.45( 71.03%)d 0.00(  0.03%)
                                           -0.0003  0.5377 -0.0173 -0.4131  0.0167
                                            0.7252 -0.0012 -0.1158  0.0044 -0.0127
                                            0.0031 -0.0029 -0.0048 -0.0091
                ( 36.85%)   0.6071* H  11 s( 99.90%)p 0.00(  0.10%)
                                            0.9995 -0.0021  0.0156 -0.0279  0.0033
     9. (0.98962) BD ( 1) C   7 - C   8  
                ( 50.17%)   0.7083* C   7 s( 35.59%)p 1.81( 64.37%)d 0.00(  0.05%)
                                            0.0000  0.5965  0.0078  0.4024  0.0384
                                           -0.6833  0.0116  0.1146  0.0113 -0.0132
                                            0.0026 -0.0039 -0.0114 -0.0114
                ( 49.83%)   0.7059* C   8 s( 35.37%)p 1.83( 64.59%)d 0.00(  0.05%)
                                            0.0000  0.5946  0.0082 -0.3658  0.0284
                                            0.7064  0.0277 -0.1073  0.0082 -0.0161
                                            0.0036 -0.0045 -0.0073 -0.0111
    10. (0.80401) BD ( 2) C   7 - C   8  
                ( 51.73%)   0.7192* C   7 s(  0.00%)p 1.00( 99.95%)d 0.00(  0.05%)
                                            0.0000 -0.0017 -0.0017 -0.2772  0.0023
                                           -0.0037 -0.0004  0.9605 -0.0079  0.0065
                                           -0.0036 -0.0217  0.0010 -0.0017
                ( 48.27%)   0.6948* C   8 s(  0.00%)p 1.00( 99.94%)d 0.00(  0.06%)
                                           -0.0000  0.0005 -0.0011 -0.2800  0.0023
                                            0.0004  0.0002  0.9597 -0.0065 -0.0028
                                           -0.0187  0.0098  0.0060 -0.0098
    11. (0.98892) BD ( 1) C   7 - H  12  
                ( 62.80%)   0.7925* C   7 s( 29.25%)p 2.42( 70.72%)d 0.00(  0.03%)
                                           -0.0003  0.5406 -0.0141  0.4024 -0.0036
                                            0.7286 -0.0092  0.1199 -0.0016  0.0111
                                            0.0027  0.0037 -0.0076 -0.0088
                ( 37.20%)   0.6099* H  12 s( 99.90%)p 0.00(  0.10%)
                                            0.9995 -0.0020 -0.0154 -0.0273 -0.0046
    12. (0.98962) BD ( 1) C   8 - C   9  
                ( 49.83%)   0.7059* C   8 s( 35.37%)p 1.83( 64.59%)d 0.00(  0.05%)
                                            0.0000  0.5946  0.0082 -0.3659  0.0284
                                           -0.7064 -0.0277 -0.1067  0.0082  0.0161
                                            0.0036  0.0046 -0.0073 -0.0111
                ( 50.17%)   0.7083* C   9 s( 35.59%)p 1.81( 64.37%)d 0.00(  0.05%)
                                            0.0000  0.5965  0.0078  0.4026  0.0384
                                            0.6833 -0.0116  0.1138  0.0113  0.0132
                                            0.0026  0.0039 -0.0114 -0.0114
    13. (0.98941) BD ( 1) C   8 - H  13  
                ( 62.70%)   0.7919* C   8 s( 29.17%)p 2.43( 70.80%)d 0.00(  0.03%)
                                           -0.0003  0.5400 -0.0133  0.8077 -0.0097
                                            0.0000 -0.0000  0.2354 -0.0033  0.0000
                                            0.0085 -0.0000  0.0128 -0.0072
                ( 37.30%)   0.6107* H  13 s( 99.90%)p 0.00(  0.10%)
                                            0.9995 -0.0021 -0.0306 -0.0000 -0.0086
    14. (0.98588) BD ( 1) C   9 - C  10  
                ( 48.99%)   0.6999* C   9 s( 35.07%)p 1.85( 64.88%)d 0.00(  0.05%)
                                            0.0001  0.5921  0.0099 -0.7722 -0.0084
                                           -0.0247 -0.0395 -0.2244 -0.0025 -0.0021
                                            0.0104 -0.0006  0.0169 -0.0098
                ( 51.01%)   0.7142* C  10 s( 36.74%)p 1.72( 63.22%)d 0.00(  0.04%)
                                           -0.0001  0.6061  0.0077  0.7605  0.0042
                                           -0.0201 -0.0413  0.2272  0.0013  0.0029
                                            0.0103  0.0012  0.0149 -0.0094
    15. (0.81799) BD ( 2) C   9 - C  10  
                ( 50.45%)   0.7103* C   9 s(  0.00%)p 1.00( 99.94%)d 0.00(  0.05%)
                                           -0.0000 -0.0032 -0.0016 -0.2815  0.0018
                                            0.0089 -0.0002  0.9592 -0.0049 -0.0041
                                           -0.0161  0.0131  0.0050 -0.0086
                ( 49.55%)   0.7039* C  10 s(  0.00%)p 1.00( 99.95%)d 0.00(  0.05%)
                                           -0.0001 -0.0051 -0.0037 -0.2821  0.0007
                                            0.0120 -0.0013  0.9590 -0.0091 -0.0036
                                            0.0152  0.0126 -0.0053  0.0089
    16. (0.98892) BD ( 1) C   9 - H  14  
                ( 62.80%)   0.7925* C   9 s( 29.25%)p 2.42( 70.73%)d 0.00(  0.03%)
                                            0.0003 -0.5406  0.0141 -0.4006  0.0036
                                            0.7285 -0.0092 -0.1261  0.0016  0.0111
                                           -0.0026  0.0035  0.0075  0.0088
                ( 37.20%)   0.6099* H  14 s( 99.90%)p 0.00(  0.10%)
                                           -0.9995  0.0020  0.0154 -0.0273  0.0046
    17. (0.98822) BD ( 1) C  10 - H  15  
                ( 63.15%)   0.7946* C  10 s( 28.94%)p 2.45( 71.03%)d 0.00(  0.03%)
                                            0.0003 -0.5377  0.0173  0.4147 -0.0167
                                            0.7252 -0.0012  0.1101 -0.0044 -0.0127
                                           -0.0031 -0.0030  0.0048  0.0091
                ( 36.85%)   0.6071* H  15 s( 99.90%)p 0.00(  0.10%)
                                           -0.9995  0.0021 -0.0156 -0.0279 -0.0033
    18. (0.99993) CR ( 1) O   1           s(100.00%)p 0.00(  0.00%)
                                            1.0000 -0.0001 -0.0000  0.0001 -0.0000
                                            0.0001  0.0000  0.0000  0.0000  0.0000
                                           -0.0000  0.0000 -0.0000 -0.0000
    19. (1.00000) CR ( 1) S   2           s(100.00%)
                                            1.0000 -0.0000 -0.0000  0.0000  0.0000
                                           -0.0000  0.0000  0.0000 -0.0000  0.0000
                                            0.0000 -0.0000  0.0000 -0.0000 -0.0000
                                            0.0000 -0.0000  0.0000
    20. (0.99955) CR ( 2) S   2           s(100.00%)p 0.00(  0.00%)
                                           -0.0000  1.0000 -0.0000  0.0000  0.0000
                                           -0.0001  0.0000  0.0000 -0.0000  0.0000
                                            0.0000 -0.0006  0.0000 -0.0000 -0.0000
                                            0.0000  0.0000  0.0000
    21. (0.99994) CR ( 3) S   2           s(  0.00%)p 1.00(100.00%)
                                            0.0000  0.0000 -0.0000 -0.0000  1.0000
                                            0.0002  0.0000 -0.0000  0.0000 -0.0000
                                           -0.0000  0.0002 -0.0000  0.0000  0.0000
                                           -0.0000  0.0000 -0.0000
    22. (0.99996) CR ( 4) S   2           s(  0.00%)p 1.00(100.00%)
                                            0.0000  0.0000  0.0000 -0.0000 -0.0000
                                            0.0000 -0.0000  1.0000  0.0001  0.0000
                                           -0.0000  0.0000 -0.0000 -0.0000  0.0000
                                            0.0000 -0.0000 -0.0000
    23. (0.99996) CR ( 5) S   2           s(  0.00%)p 1.00(100.00%)
                                            0.0000  0.0000  0.0000 -0.0000 -0.0000
                                            0.0000 -0.0000 -0.0000  0.0000 -0.0000
                                            1.0000  0.0002 -0.0000  0.0000  0.0000
                                           -0.0000 -0.0000 -0.0000
    24. (0.99993) CR ( 1) O   3           s(100.00%)p 0.00(  0.00%)
                                            1.0000 -0.0001 -0.0000  0.0001 -0.0000
                                           -0.0001 -0.0000  0.0000  0.0000 -0.0000
                                           -0.0000 -0.0000 -0.0000 -0.0000
    25. (1.00000) CR ( 1)Na   4           s(100.00%)
                                            1.0000  0.0000  0.0000  0.0000  0.0000
                                            0.0000  0.0000  0.0000  0.0000  0.0000
                                            0.0000  0.0000  0.0000  0.0000  0.0000
    26. (0.99993) CR ( 2)Na   4           s(100.00%)
                                            0.0000  1.0000  0.0000  0.0000  0.0000
                                            0.0000  0.0000  0.0000  0.0000  0.0000
                                            0.0000  0.0000  0.0000  0.0000  0.0000
    27. (0.99990) CR ( 3)Na   4           s(  0.00%)p 1.00(100.00%)
                                            0.0000  0.0000  0.0000  0.0000  1.0000
                                            0.0000  0.0000  0.0000  0.0000  0.0000
                                            0.0000  0.0000  0.0000  0.0000  0.0000
    28. (0.99976) CR ( 4)Na   4           s(  0.00%)p 1.00(100.00%)
                                            0.0000  0.0000  0.0000  0.0000  0.0000
                                            0.0000  1.0000  0.0000  0.0000  0.0000
                                            0.0000  0.0000  0.0000  0.0000  0.0000
    29. (0.99980) CR ( 5)Na   4           s(  0.00%)p 1.00(100.00%)
                                            0.0000  0.0000  0.0000  0.0000  0.0000
                                            0.0000  0.0000  0.0000  1.0000  0.0000
                                            0.0000  0.0000  0.0000  0.0000  0.0000
    30. (0.99935) CR ( 1) C   5           s(100.00%)p 0.00(  0.00%)
                                            1.0000  0.0001  0.0000  0.0001 -0.0000
                                            0.0000 -0.0000 -0.0003 -0.0000  0.0000
                                            0.0000 -0.0000  0.0000 -0.0000
    31. (0.99942) CR ( 1) C   6           s(100.00%)p 0.00(  0.00%)
                                            1.0000  0.0002 -0.0000 -0.0000  0.0000
                                            0.0003  0.0000  0.0001  0.0000 -0.0000
                                            0.0000 -0.0000  0.0000 -0.0000
    32. (0.99947) CR ( 1) C   7           s(100.00%)p 0.00(  0.00%)
                                            1.0000  0.0001 -0.0000  0.0002 -0.0000
                                            0.0003 -0.0000  0.0000 -0.0000  0.0000
                                           -0.0000  0.0000 -0.0000 -0.0000
    33. (0.99947) CR ( 1) C   8           s(100.00%)p 0.00(  0.00%)
                                            1.0000  0.0001 -0.0000  0.0003 -0.0000
                                            0.0000  0.0000  0.0001 -0.0000 -0.0000
                                            0.0000  0.0000  0.0000 -0.0000
    34. (0.99947) CR ( 1) C   9           s(100.00%)p 0.00(  0.00%)
                                            1.0000  0.0001 -0.0000  0.0002 -0.0000
                                           -0.0003  0.0000  0.0001 -0.0000 -0.0000
                                           -0.0000 -0.0000 -0.0000 -0.0000
    35. (0.99942) CR ( 1) C  10           s(100.00%)p 0.00(  0.00%)
                                            1.0000  0.0002 -0.0000 -0.0000  0.0000
                                           -0.0003 -0.0000  0.0001  0.0000  0.0000
                                            0.0000  0.0000  0.0000 -0.0000
    36. (0.99291) LP ( 1) O   1           s( 79.13%)p 0.26( 20.86%)d 0.00(  0.01%)
                                            0.0001  0.8895  0.0087 -0.1083  0.0008
                                           -0.3261 -0.0123  0.3007 -0.0020 -0.0019
                                            0.0021  0.0055  0.0040  0.0046
    37. (0.96443) LP ( 2) O   1           s(  0.88%)p99.99( 99.06%)d 0.07(  0.06%)
                                            0.0001  0.0939 -0.0046 -0.5847 -0.0005
                                           -0.2544 -0.0008 -0.7641 -0.0025 -0.0140
                                           -0.0008 -0.0160  0.0019  0.0112
    38. (0.92483) LP ( 3) O   1           s(  0.00%)p 1.00( 99.93%)d 0.00(  0.07%)
                                            0.0000 -0.0026  0.0062 -0.7308  0.0031
                                            0.5745  0.0018  0.3676 -0.0031 -0.0136
                                            0.0095  0.0045 -0.0175 -0.0083
    39. (0.99100) LP ( 1) S   2           s( 53.58%)p 0.87( 46.35%)d 0.00(  0.07%)
                                           -0.0000 -0.0004  0.7313  0.0320  0.0001
                                           -0.1244  0.0019  0.0000 -0.0000  0.0000
                                            0.0001 -0.6686  0.0331 -0.0000 -0.0019
                                            0.0000  0.0041  0.0256
    40. (0.99291) LP ( 1) O   3           s( 79.13%)p 0.26( 20.86%)d 0.00(  0.01%)
                                            0.0001  0.8895  0.0087 -0.1083  0.0008
                                            0.3261  0.0123  0.3007 -0.0020  0.0019
                                            0.0021 -0.0055  0.0040  0.0046
    41. (0.96443) LP ( 2) O   3           s(  0.88%)p99.99( 99.06%)d 0.07(  0.06%)
                                            0.0001  0.0939 -0.0046 -0.5847 -0.0005
                                            0.2543  0.0008 -0.7642 -0.0025  0.0140
                                           -0.0008  0.0160  0.0019  0.0112
    42. (0.92483) LP ( 3) O   3           s(  0.00%)p 1.00( 99.93%)d 0.00(  0.07%)
                                            0.0000 -0.0026  0.0062 -0.7308  0.0031
                                           -0.5745 -0.0018  0.3677 -0.0031  0.0136
                                            0.0095 -0.0045 -0.0175 -0.0083
    43. (0.02096) LP*( 1)Na   4           s( 92.66%)p 0.08(  6.96%)d 0.00(  0.38%)
                                            0.0000  0.0000  0.9626 -0.0023  0.0000
                                            0.2062  0.0000 -0.0000  0.0000 -0.1646
                                            0.0000 -0.0053 -0.0000 -0.0062 -0.0612
    44. (0.00085) RY*( 1) O   1           s(  0.83%)p99.99( 90.46%)d10.45(  8.71%)
                                            0.0000 -0.0035  0.0912  0.0072 -0.6943
                                            0.0059 -0.2377  0.0022 -0.6050 -0.1753
                                            0.0310 -0.0776 -0.0388  0.2187
    45. (0.00064) RY*( 2) O   1           s( 71.96%)p 0.32( 22.94%)d 0.07(  5.10%)
                                            0.0000  0.0099  0.8482  0.0123 -0.2457
                                            0.0160  0.2783 -0.0213  0.3011 -0.1080
                                            0.1409  0.1261  0.0152 -0.0579
    46. (0.00018) RY*( 3) O   1           s( 18.29%)p 3.44( 62.93%)d 1.03( 18.78%)
                                            0.0000 -0.0010  0.4276  0.0091  0.4938
                                            0.0262 -0.5894 -0.0119 -0.1927 -0.0901
                                           -0.1679  0.0180  0.3149  0.2280
    47. (0.00007) RY*( 4) O   1           s(  5.45%)p13.67( 74.55%)d 3.67( 20.00%)
    48. (0.00002) RY*( 5) O   1           s(  0.14%)p99.99( 22.79%)d99.99( 77.07%)
    49. (0.00000) RY*( 6) O   1           s(  0.23%)p18.29(  4.27%)d99.99( 95.50%)
    50. (0.00001) RY*( 7) O   1           s(  0.71%)p13.03(  9.30%)d99.99( 89.98%)
    51. (0.00001) RY*( 8) O   1           s(  2.27%)p 3.81(  8.65%)d39.25( 89.09%)
    52. (0.00000) RY*( 9) O   1           s(  0.02%)p99.99(  4.46%)d99.99( 95.52%)
    53. (0.01944) RY*( 1) S   2           s(  4.64%)p 3.15( 14.61%)d17.39( 80.75%)
                                           -0.0000 -0.0000  0.0143  0.2150  0.0000
                                           -0.1008  0.3559 -0.0000  0.0000 -0.0000
                                            0.0000  0.0590 -0.0764 -0.0000 -0.1353
                                            0.0001  0.8347  0.3039
    54. (0.01356) RY*( 2) S   2           s( 18.32%)p 0.28(  5.08%)d 4.18( 76.59%)
                                           -0.0000 -0.0000  0.0114  0.4279 -0.0000
                                            0.0584 -0.1687 -0.0000 -0.0000  0.0000
                                            0.0000  0.0569  0.1254 -0.0000 -0.0426
                                            0.0001 -0.3261  0.8110
    55. (0.01103) RY*( 3) S   2           s(  0.00%)p 1.00( 31.40%)d 2.18( 68.60%)
                                           -0.0000 -0.0000 -0.0000 -0.0000  0.0000
                                           -0.0000  0.0000 -0.0000 -0.1565  0.5380
                                            0.0000  0.0000 -0.0000 -0.4689  0.0000
                                            0.6827 -0.0000 -0.0001
    56. (0.00857) RY*( 4) S   2           s(  0.00%)p 1.00(  0.54%)d99.99( 99.46%)
                                           -0.0000 -0.0000 -0.0000  0.0000  0.0000
                                            0.0000 -0.0000 -0.0000 -0.0052  0.0736
                                            0.0000  0.0000 -0.0000  0.8487 -0.0001
                                            0.5237 -0.0000 -0.0000
    57. (0.00361) RY*( 5) S   2           s(  0.60%)p23.12( 13.96%)d99.99( 85.43%)
                                           -0.0000 -0.0000  0.0076  0.0773  0.0000
                                           -0.0790  0.3579 -0.0000  0.0000  0.0000
                                            0.0000  0.0302  0.0664  0.0001  0.9213
                                           -0.0000 -0.0491  0.0555
    58. (0.00194) RY*( 6) S   2           s(  0.00%)p 1.00( 69.66%)d 0.44( 30.34%)
                                           -0.0000 -0.0000 -0.0000 -0.0000  0.0000
                                            0.0000 -0.0000 -0.0000 -0.0078  0.8346
                                            0.0000  0.0000 -0.0000  0.2350 -0.0000
                                           -0.4981  0.0000  0.0000
    59. (0.00095) RY*( 7) S   2           s( 25.19%)p 2.07( 52.25%)d 0.90( 22.56%)
                                           -0.0000 -0.0000  0.0326  0.5009  0.0000
                                           -0.0068  0.5259  0.0000  0.0000 -0.0000
                                            0.0000  0.0275 -0.4951 -0.0000 -0.2172
                                           -0.0001 -0.3521 -0.2332
    60. (0.00015) RY*( 8) S   2           s( 38.59%)p 1.04( 40.17%)d 0.55( 21.24%)
                                           -0.0000 -0.0000  0.0012  0.6212  0.0000
                                           -0.0509 -0.6162 -0.0000  0.0000 -0.0000
                                            0.0000  0.0203 -0.1380  0.0000  0.2243
                                           -0.0000  0.2372 -0.3253
    61. (0.00003) RY*( 9) S   2           s( 11.91%)p 6.44( 76.72%)d 0.95( 11.37%)
    62. (0.00085) RY*( 1) O   3           s(  0.83%)p99.99( 90.46%)d10.45(  8.71%)
                                            0.0000 -0.0035  0.0912  0.0072 -0.6942
                                           -0.0059  0.2377  0.0022 -0.6050  0.1753
                                            0.0310  0.0777 -0.0388  0.2187
    63. (0.00064) RY*( 2) O   3           s( 71.96%)p 0.32( 22.94%)d 0.07(  5.10%)
                                           -0.0000  0.0099  0.8482  0.0123 -0.2458
                                           -0.0161 -0.2783 -0.0213  0.3012  0.1080
                                            0.1409 -0.1261  0.0152 -0.0579
    64. (0.00018) RY*( 3) O   3           s( 18.29%)p 3.44( 62.93%)d 1.03( 18.78%)
                                            0.0000 -0.0010  0.4276  0.0091  0.4938
                                           -0.0262  0.5894 -0.0119 -0.1928  0.0901
                                           -0.1680 -0.0179  0.3149  0.2280
    65. (0.00007) RY*( 4) O   3           s(  5.45%)p13.67( 74.55%)d 3.67( 20.00%)
    66. (0.00002) RY*( 5) O   3           s(  0.14%)p99.99( 22.79%)d99.99( 77.07%)
    67. (0.00000) RY*( 6) O   3           s(  0.23%)p18.30(  4.27%)d99.99( 95.50%)
    68. (0.00001) RY*( 7) O   3           s(  0.71%)p13.03(  9.30%)d99.99( 89.98%)
    69. (0.00001) RY*( 8) O   3           s(  2.27%)p 3.81(  8.65%)d39.25( 89.08%)
    70. (0.00000) RY*( 9) O   3           s(  0.02%)p99.99(  4.46%)d99.99( 95.52%)
    71. (0.00454) RY*( 1)Na   4           s(  0.56%)p99.99( 71.39%)d50.31( 28.06%)
                                           -0.0000 -0.0000  0.0680  0.0309 -0.0000
                                           -0.6369 -0.0000 -0.0000 -0.0000 -0.5552
                                            0.0000  0.2323  0.0000 -0.2271  0.4184
    72. (0.00170) RY*( 2)Na   4           s(  0.00%)p 1.00( 90.32%)d 0.11(  9.68%)
                                            0.0000  0.0000  0.0000 -0.0000  0.0000
                                           -0.0000  0.0000  0.9504  0.0000 -0.0000
                                            0.1934 -0.0000 -0.2437  0.0000  0.0000
    73. (0.00055) RY*( 3)Na   4           s(  0.00%)p 1.00(  0.17%)d99.99( 99.83%)
                                            0.0000  0.0000  0.0000 -0.0001  0.0000
                                           -0.0000  0.0000 -0.0418  0.0000  0.0000
                                            0.8556 -0.0001  0.5160  0.0000 -0.0000
    74. (0.00047) RY*( 4)Na   4           s( 44.36%)p 0.14(  6.16%)d 1.12( 49.48%)
                                            0.0000  0.0000 -0.0947  0.6593  0.0000
                                            0.1678  0.0000  0.0000  0.0000 -0.1827
                                            0.0001  0.2548 -0.0000 -0.4947 -0.4303
    75. (0.00010) RY*( 5)Na   4           s( 13.31%)p 0.78( 10.39%)d 5.73( 76.30%)
    76. (0.00006) RY*( 6)Na   4           s(  5.69%)p12.96( 73.75%)d 3.61( 20.56%)
    77. (0.00004) RY*( 7)Na   4           s(  0.00%)p 1.00(  9.51%)d 9.52( 90.49%)
    78. (0.00001) RY*( 8)Na   4           s( 40.19%)p 0.06(  2.29%)d 1.43( 57.52%)
    79. (0.00001) RY*( 9)Na   4           s(  3.23%)p 8.99( 29.06%)d20.95( 67.71%)
    80. (0.00416) RY*( 1) C   5           s(  7.67%)p11.62( 89.12%)d 0.42(  3.22%)
                                           -0.0000  0.0025  0.2769 -0.0337 -0.9424
                                            0.0000 -0.0003  0.0026 -0.0437  0.0006
                                           -0.1251 -0.0021 -0.1080 -0.0696
    81. (0.00300) RY*( 2) C   5           s(  0.00%)p 1.00( 99.95%)d 0.00(  0.05%)
                                            0.0000  0.0000 -0.0000  0.0001 -0.0003
                                           -0.0348  0.9992 -0.0004  0.0003  0.0181
                                            0.0001 -0.0116 -0.0001  0.0001
    82. (0.00171) RY*( 3) C   5           s( 68.30%)p 0.30( 20.30%)d 0.17( 11.40%)
                                           -0.0000 -0.0102  0.8264  0.0125  0.1844
                                            0.0000  0.0000  0.0100  0.4107 -0.0002
                                            0.0902  0.0009  0.3059 -0.1108
    83. (0.00095) RY*( 4) C   5           s( 14.61%)p 5.60( 81.84%)d 0.24(  3.55%)
                                           -0.0000 -0.0033  0.3822 -0.0124  0.1750
                                           -0.0001 -0.0003  0.0044 -0.8875  0.0126
                                           -0.1169 -0.0443  0.0397 -0.1349
    84. (0.00049) RY*( 5) C   5           s(  0.07%)p 3.32(  0.22%)d99.99( 99.71%)
                                            0.0000 -0.0002  0.0257  0.0018  0.0081
                                            0.0008  0.0162 -0.0099 -0.0420 -0.2762
                                            0.0089  0.9593 -0.0216  0.0048
    85. (0.00023) RY*( 6) C   5           s(  8.04%)p 0.37(  2.97%)d11.06( 88.98%)
                                            0.0000 -0.0009  0.2836 -0.0219  0.1563
                                           -0.0000 -0.0006 -0.0073  0.0691  0.0088
                                            0.1149 -0.0261 -0.9156  0.1940
    86. (0.00019) RY*( 7) C   5           s(  0.00%)p 1.00(  0.04%)d99.99( 99.96%)
                                           -0.0000 -0.0000  0.0003 -0.0000  0.0002
                                            0.0142  0.0147  0.0000  0.0003 -0.9607
                                           -0.0000 -0.2768 -0.0012  0.0002
    87. (0.00007) RY*( 8) C   5           s(  0.11%)p49.52(  5.67%)d99.99( 94.22%)
    88. (0.00001) RY*( 9) C   5           s(  1.23%)p 0.04(  0.05%)d80.00( 98.72%)
    89. (0.00365) RY*( 1) C   6           s(  0.14%)p99.99( 95.93%)d27.40(  3.93%)
                                           -0.0000 -0.0224  0.0305 -0.0106 -0.7318
                                            0.0322  0.6242 -0.0120 -0.1812  0.1606
                                            0.0071  0.0208  0.1125  0.0184
    90. (0.00156) RY*( 2) C   6           s(  4.77%)p19.39( 92.55%)d 0.56(  2.68%)
                                            0.0000  0.0163  0.2179  0.0231 -0.6146
                                            0.0183 -0.7333  0.0069 -0.0955 -0.1376
                                            0.0246 -0.0484  0.0666 -0.0206
    91. (0.00101) RY*( 3) C   6           s(  0.10%)p99.99( 75.52%)d99.99( 24.38%)
                                            0.0000  0.0001  0.0322 -0.0041  0.1703
                                            0.0026 -0.0298  0.0189 -0.8514 -0.0801
                                            0.3254  0.2963 -0.0975  0.1849
    92. (0.00058) RY*( 4) C   6           s( 92.24%)p 0.05(  4.49%)d 0.04(  3.28%)
                                           -0.0000 -0.0085  0.9604 -0.0118  0.1538
                                            0.0214  0.1145  0.0023  0.0866  0.1550
                                            0.0551  0.0689  0.0029 -0.0311
    93. (0.00022) RY*( 5) C   6           s(  0.30%)p69.24( 20.83%)d99.99( 78.87%)
                                           -0.0000 -0.0004  0.0549  0.0001  0.1257
                                            0.0005 -0.0140 -0.0017 -0.4386  0.0419
                                           -0.7044 -0.2036  0.2652 -0.4229
    94. (0.00007) RY*( 6) C   6           s(  1.19%)p 3.45(  4.12%)d79.29( 94.68%)
    95. (0.00003) RY*( 7) C   6           s(  1.20%)p 2.16(  2.59%)d80.16( 96.21%)
    96. (0.00001) RY*( 8) C   6           s(  0.02%)p99.99(  3.47%)d99.99( 96.52%)
    97. (0.00001) RY*( 9) C   6           s(  0.10%)p 6.28(  0.62%)d99.99( 99.28%)
    98. (0.00287) RY*( 1) C   7           s(  0.28%)p99.99( 93.19%)d23.56(  6.53%)
                                           -0.0000  0.0285  0.0443 -0.0171 -0.4260
                                           -0.0283 -0.8539 -0.0055 -0.1418  0.2140
                                           -0.0088  0.0612 -0.1193 -0.0381
    99. (0.00133) RY*( 2) C   7           s(  0.00%)p 1.00( 98.71%)d 0.01(  1.29%)
                                            0.0000  0.0027  0.0044  0.0301 -0.8425
                                           -0.0193  0.4663  0.0089 -0.2419 -0.0356
                                           -0.0291 -0.0094 -0.1032 -0.0085
   100. (0.00042) RY*( 3) C   7           s( 92.80%)p 0.00(  0.15%)d 0.08(  7.05%)
                                            0.0000 -0.0046  0.9633  0.0128 -0.0046
                                            0.0170 -0.0084  0.0054 -0.0311 -0.1695
                                            0.0978 -0.0435  0.1555 -0.0781
   101. (0.00031) RY*( 4) C   7           s(  0.08%)p99.99( 62.07%)d99.99( 37.85%)
                                           -0.0000  0.0004  0.0287 -0.0023 -0.2219
                                            0.0005 -0.0147  0.0070  0.7557 -0.0376
                                           -0.5076  0.1405  0.1420 -0.2820
   102. (0.00026) RY*( 5) C   7           s(  0.02%)p99.99( 31.18%)d99.99( 68.80%)
                                           -0.0000  0.0003  0.0136  0.0017 -0.1585
                                            0.0006 -0.0071 -0.0058  0.5354  0.1485
                                            0.5067 -0.5569 -0.1581  0.2721
   103. (0.00007) RY*( 6) C   7           s(  0.52%)p 2.62(  1.35%)d99.99( 98.14%)
   104. (0.00003) RY*( 7) C   7           s(  6.34%)p 0.79(  4.98%)d13.98( 88.67%)
   105. (0.00000) RY*( 8) C   7           s(  0.01%)p 1.00(  6.19%)d15.16( 93.81%)
   106. (0.00000) RY*( 9) C   7           s(  0.05%)p43.46(  2.26%)d99.99( 97.69%)
   107. (0.00262) RY*( 1) C   8           s(  0.62%)p99.99( 92.23%)d11.57(  7.15%)
                                           -0.0000  0.0278  0.0736 -0.0320 -0.9188
                                            0.0000 -0.0000 -0.0089 -0.2775  0.0003
                                            0.0883 -0.0009  0.2521 -0.0124
   108. (0.00131) RY*( 2) C   8           s(  0.00%)p 1.00( 98.71%)d 0.01(  1.29%)
                                           -0.0000  0.0000  0.0000  0.0001 -0.0001
                                           -0.0362  0.9929 -0.0002  0.0002  0.1080
                                           -0.0000  0.0354  0.0000 -0.0000
   109. (0.00050) RY*( 3) C   8           s( 93.83%)p 0.00(  0.06%)d 0.07(  6.11%)
                                            0.0000 -0.0047  0.9686  0.0201  0.0123
                                            0.0000  0.0000  0.0072  0.0028  0.0002
                                           -0.0166 -0.0008 -0.2301 -0.0890
   110. (0.00032) RY*( 4) C   8           s(  0.00%)p 1.00(  2.09%)d46.77( 97.91%)
                                           -0.0000  0.0001  0.0017  0.0028 -0.0421
                                            0.0001 -0.0041 -0.0095  0.1380 -0.2737
                                           -0.0316  0.9501  0.0119 -0.0178
   111. (0.00023) RY*( 5) C   8           s(  0.00%)p 1.00( 91.31%)d 0.10(  8.69%)
                                           -0.0000  0.0005  0.0051 -0.0006 -0.2730
                                            0.0000  0.0004  0.0024  0.9157  0.0414
                                           -0.2111 -0.1434  0.0791 -0.1174
   112. (0.00007) RY*( 6) C   8           s(  0.00%)p 1.00(  1.35%)d73.28( 98.65%)
   113. (0.00003) RY*( 7) C   8           s(  5.58%)p 1.00(  5.60%)d15.92( 88.82%)
   114. (0.00000) RY*( 8) C   8           s(  0.01%)p99.99(  5.28%)d99.99( 94.71%)
   115. (0.00000) RY*( 9) C   8           s(  0.05%)p62.95(  3.46%)d99.99( 96.48%)
   116. (0.00287) RY*( 1) C   9           s(  0.28%)p99.99( 93.19%)d23.56(  6.53%)
                                            0.0000  0.0285  0.0443 -0.0173 -0.4259
                                            0.0284  0.8539 -0.0048 -0.1423 -0.2140
                                           -0.0085 -0.0611 -0.1194 -0.0379
   117. (0.00133) RY*( 2) C   9           s(  0.00%)p 1.00( 98.71%)d 0.01(  1.29%)
                                            0.0000  0.0027  0.0044  0.0300 -0.8424
                                            0.0193 -0.4663  0.0089 -0.2419  0.0356
                                           -0.0291  0.0093 -0.1032 -0.0085
   118. (0.00042) RY*( 3) C   9           s( 92.74%)p 0.00(  0.20%)d 0.08(  7.06%)
                                            0.0000 -0.0046  0.9630  0.0127 -0.0027
                                           -0.0170  0.0083  0.0056 -0.0374  0.1687
                                            0.1042  0.0463  0.1537 -0.0746
   119. (0.00034) RY*( 4) C   9           s(  0.14%)p99.99( 58.31%)d99.99( 41.55%)
                                            0.0000  0.0004  0.0378  0.0015 -0.2157
                                           -0.0007  0.0148 -0.0052  0.7323  0.0444
                                           -0.5268 -0.1638  0.1518 -0.2935
   120. (0.00023) RY*( 5) C   9           s(  0.02%)p99.99( 34.91%)d99.99( 65.07%)
                                            0.0000  0.0003  0.0128 -0.0018 -0.1675
                                           -0.0006  0.0079  0.0058  0.5666 -0.1458
                                            0.4846  0.5508 -0.1540  0.2599
   121. (0.00007) RY*( 6) C   9           s(  0.52%)p 2.62(  1.35%)d99.99( 98.14%)
   122. (0.00003) RY*( 7) C   9           s(  6.34%)p 0.79(  4.98%)d13.98( 88.67%)
   123. (0.00000) RY*( 8) C   9           s(  0.00%)p 1.00(  6.20%)d15.12( 93.79%)
   124. (0.00000) RY*( 9) C   9           s(  0.05%)p42.84(  2.23%)d99.99( 97.72%)
   125. (0.00364) RY*( 1) C  10           s(  0.14%)p99.99( 95.96%)d27.10(  3.90%)
                                           -0.0000 -0.0225  0.0306 -0.0126 -0.7277
                                           -0.0321 -0.6254 -0.0055 -0.1941 -0.1596
                                            0.0128 -0.0257  0.1106  0.0218
   126. (0.00156) RY*( 2) C  10           s(  4.83%)p19.16( 92.52%)d 0.55(  2.65%)
                                           -0.0000  0.0163  0.2191  0.0228 -0.6112
                                           -0.0184  0.7326  0.0081 -0.1182  0.1396
                                            0.0360  0.0393  0.0632 -0.0140
   127. (0.00082) RY*( 3) C  10           s(  0.06%)p99.99( 76.95%)d99.99( 22.99%)
                                           -0.0000  0.0003  0.0236  0.0039  0.2009
                                           -0.0017  0.0198 -0.0099 -0.8536  0.0785
                                            0.3120 -0.2928 -0.0970  0.1768
   128. (0.00058) RY*( 4) C  10           s( 92.14%)p 0.05(  4.51%)d 0.04(  3.35%)
                                           -0.0000 -0.0085  0.9599 -0.0114  0.1540
                                           -0.0214 -0.1149  0.0007  0.0871 -0.1544
                                            0.0615 -0.0713  0.0007 -0.0273
   129. (0.00023) RY*( 5) C  10           s(  0.39%)p50.30( 19.37%)d99.99( 80.24%)
                                            0.0000 -0.0005  0.0621 -0.0031  0.1203
                                           -0.0007  0.0150  0.0091 -0.4230 -0.0455
                                           -0.7113  0.2060  0.2656 -0.4260
   130. (0.00007) RY*( 6) C  10           s(  1.19%)p 3.45(  4.12%)d79.25( 94.69%)
   131. (0.00003) RY*( 7) C  10           s(  1.20%)p 2.15(  2.58%)d80.16( 96.22%)
   132. (0.00001) RY*( 8) C  10           s(  0.02%)p99.99(  3.48%)d99.99( 96.51%)
   133. (0.00001) RY*( 9) C  10           s(  0.10%)p 6.28(  0.62%)d99.99( 99.28%)
   134. (0.00101) RY*( 1) H  11           s( 99.65%)p 0.00(  0.35%)
                                            0.0039  0.9982 -0.0370  0.0438  0.0152
   135. (0.00008) RY*( 2) H  11           s(  0.10%)p99.99( 99.90%)
   136. (0.00006) RY*( 3) H  11           s(  0.03%)p99.99( 99.97%)
   137. (0.00003) RY*( 4) H  11           s(  0.32%)p99.99( 99.68%)
   138. (0.00070) RY*( 1) H  12           s( 99.47%)p 0.01(  0.53%)
                                            0.0043  0.9973  0.0294  0.0653  0.0131
   139. (0.00007) RY*( 2) H  12           s(  0.00%)p 1.00(100.00%)
   140. (0.00003) RY*( 3) H  12           s(  0.50%)p99.99( 99.50%)
   141. (0.00004) RY*( 4) H  12           s(  0.13%)p99.99( 99.87%)
   142. (0.00071) RY*( 1) H  13           s( 99.53%)p 0.00(  0.47%)
                                            0.0043  0.9976  0.0661  0.0000  0.0180
   143. (0.00006) RY*( 2) H  13           s(  0.00%)p 1.00(100.00%)
   144. (0.00004) RY*( 3) H  13           s(  0.00%)p 1.00(100.00%)
   145. (0.00003) RY*( 4) H  13           s(  0.57%)p99.99( 99.43%)
   146. (0.00070) RY*( 1) H  14           s( 99.47%)p 0.01(  0.53%)
                                            0.0043  0.9973  0.0294 -0.0653  0.0131
   147. (0.00007) RY*( 2) H  14           s(  0.00%)p 1.00(100.00%)
   148. (0.00003) RY*( 3) H  14           s(  0.50%)p99.99( 99.50%)
   149. (0.00004) RY*( 4) H  14           s(  0.13%)p99.99( 99.87%)
   150. (0.00101) RY*( 1) H  15           s( 99.65%)p 0.00(  0.35%)
                                            0.0039  0.9982 -0.0370 -0.0438  0.0152
   151. (0.00008) RY*( 2) H  15           s(  0.10%)p99.99( 99.90%)
   152. (0.00006) RY*( 3) H  15           s(  0.03%)p99.99( 99.97%)
   153. (0.00003) RY*( 4) H  15           s(  0.32%)p99.99( 99.68%)
   154. (0.05694) BD*( 1) O   1 - S   2  
                ( 33.14%)   0.5757* O   1 s( 20.07%)p 3.98( 79.81%)d 0.01(  0.13%)
                                            0.0001 -0.4469  0.0300 -0.3337  0.0028
                                           -0.7053 -0.0076  0.4350  0.0022 -0.0182
                                            0.0088  0.0220  0.0180  0.0075
                ( 66.86%)  -0.8177* S   2 s( 14.91%)p 5.63( 83.95%)d 0.08(  1.14%)
                                           -0.0000 -0.0003 -0.3812  0.0620  0.0000
                                            0.3436  0.0414 -0.0000  0.6983  0.0652
                                            0.0001 -0.4773 -0.0023 -0.0481  0.0291
                                            0.0757  0.0485  0.0114
   155. (0.05693) BD*( 1) S   2 - O   3  
                ( 66.86%)   0.8177* S   2 s( 14.91%)p 5.63( 83.95%)d 0.08(  1.14%)
                                            0.0000  0.0003  0.3812 -0.0620 -0.0000
                                           -0.3436 -0.0414 -0.0000  0.6984  0.0652
                                           -0.0001  0.4772  0.0023 -0.0481 -0.0291
                                            0.0757 -0.0485 -0.0114
                ( 33.14%)  -0.5757* O   3 s( 20.07%)p 3.98( 79.81%)d 0.01(  0.13%)
                                           -0.0001  0.4469 -0.0300  0.3337 -0.0028
                                           -0.7053 -0.0076 -0.4350 -0.0022 -0.0182
                                           -0.0088  0.0220 -0.0180 -0.0075
   156. (0.07095) BD*( 1) S   2 - C   5  
                ( 52.45%)   0.7242* S   2 s( 17.32%)p 4.70( 81.34%)d 0.08(  1.34%)
                                            0.0000  0.0003  0.4162 -0.0046 -0.0002
                                            0.8520  0.0186 -0.0000  0.0000 -0.0000
                                           -0.0001  0.2941 -0.0261  0.0000  0.0621
                                            0.0000  0.0898 -0.0380
                ( 47.55%)  -0.6896* C   5 s( 21.83%)p 3.58( 78.06%)d 0.00(  0.11%)
                                           -0.0001  0.4672 -0.0029 -0.8377  0.0246
                                            0.0000 -0.0000 -0.2796  0.0127  0.0001
                                            0.0172 -0.0003  0.0260 -0.0104
   157. (0.01343) BD*( 1) C   5 - C   6  
                ( 48.21%)   0.6943* C   5 s( 39.05%)p 1.56( 60.91%)d 0.00(  0.03%)
                                            0.0001 -0.6249 -0.0068 -0.3162  0.0057
                                           -0.7066 -0.0245 -0.0958  0.0038 -0.0103
                                           -0.0037 -0.0019  0.0100  0.0109
                ( 51.79%)  -0.7197* C   6 s( 34.24%)p 1.92( 65.71%)d 0.00(  0.05%)
                                           -0.0000 -0.5849 -0.0167  0.4124  0.0287
                                            0.6867 -0.0083  0.1206  0.0081 -0.0153
                                           -0.0041 -0.0041  0.0099  0.0125
   158. (0.21273) BD*( 2) C   5 - C   6  
                ( 41.04%)   0.6406* C   5 s(  0.03%)p99.99( 99.95%)d 0.43(  0.01%)
                                            0.0003  0.0140 -0.0111 -0.3091  0.0095
                                           -0.0027  0.0005  0.9507  0.0045 -0.0028
                                            0.0053  0.0100 -0.0010  0.0013
                ( 58.96%)  -0.7679* C   6 s(  0.01%)p 1.00( 99.93%)d 0.00(  0.06%)
                                           -0.0001 -0.0070 -0.0052 -0.2841 -0.0091
                                           -0.0035  0.0049  0.9583  0.0103  0.0071
                                           -0.0024 -0.0237  0.0011 -0.0012
   159. (0.01341) BD*( 1) C   5 - C  10  
                ( 48.21%)   0.6943* C   5 s( 39.05%)p 1.56( 60.91%)d 0.00(  0.03%)
                                            0.0001 -0.6249 -0.0068 -0.3174  0.0058
                                            0.7066  0.0245 -0.0921  0.0038  0.0102
                                           -0.0037  0.0020  0.0100  0.0109
                ( 51.79%)  -0.7197* C  10 s( 34.25%)p 1.92( 65.70%)d 0.00(  0.05%)
                                           -0.0000 -0.5850 -0.0167  0.4107  0.0287
                                           -0.6866  0.0083  0.1263  0.0081  0.0152
                                           -0.0040  0.0042  0.0098  0.0126
   160. (0.00889) BD*( 1) C   6 - C   7  
                ( 48.99%)   0.6999* C   6 s( 36.74%)p 1.72( 63.22%)d 0.00(  0.04%)
                                            0.0001 -0.6061 -0.0077 -0.7598 -0.0042
                                           -0.0201 -0.0413 -0.2296 -0.0013  0.0029
                                           -0.0103  0.0013 -0.0149  0.0094
                ( 51.01%)  -0.7142* C   7 s( 35.07%)p 1.85( 64.88%)d 0.00(  0.05%)
                                           -0.0001 -0.5921 -0.0099  0.7729  0.0084
                                           -0.0247 -0.0395  0.2218  0.0025 -0.0021
                                           -0.0104 -0.0005 -0.0169  0.0098
   161. (0.00785) BD*( 1) C   6 - H  11  
                ( 36.85%)   0.6071* C   6 s( 28.94%)p 2.45( 71.03%)d 0.00(  0.03%)
                                            0.0003 -0.5377  0.0173  0.4131 -0.0167
                                           -0.7252  0.0012  0.1158 -0.0044  0.0127
                                           -0.0031  0.0029  0.0048  0.0091
                ( 63.15%)  -0.7946* H  11 s( 99.90%)p 0.00(  0.10%)
                                           -0.9995  0.0021 -0.0156  0.0279 -0.0033
   162. (0.00828) BD*( 1) C   7 - C   8  
                ( 49.83%)   0.7059* C   7 s( 35.59%)p 1.81( 64.37%)d 0.00(  0.05%)
                                           -0.0000 -0.5965 -0.0078 -0.4024 -0.0384
                                            0.6833 -0.0116 -0.1146 -0.0113  0.0132
                                           -0.0026  0.0039  0.0114  0.0114
                ( 50.17%)  -0.7083* C   8 s( 35.37%)p 1.83( 64.59%)d 0.00(  0.05%)
                                           -0.0000 -0.5946 -0.0082  0.3658 -0.0284
                                           -0.7064 -0.0277  0.1073 -0.0082  0.0161
                                           -0.0036  0.0045  0.0073  0.0111
   163. (0.14339) BD*( 2) C   7 - C   8  
                ( 48.27%)   0.6948* C   7 s(  0.00%)p 1.00( 99.95%)d 0.00(  0.05%)
                                           -0.0000  0.0017  0.0017  0.2772 -0.0023
                                            0.0037  0.0004 -0.9605  0.0079 -0.0065
                                            0.0036  0.0217 -0.0010  0.0017
                ( 51.73%)  -0.7192* C   8 s(  0.00%)p 1.00( 99.94%)d 0.00(  0.06%)
                                            0.0000 -0.0005  0.0011  0.2800 -0.0023
                                           -0.0004 -0.0002 -0.9597  0.0065  0.0028
                                            0.0187 -0.0098 -0.0060  0.0098
   164. (0.00650) BD*( 1) C   7 - H  12  
                ( 37.20%)   0.6099* C   7 s( 29.25%)p 2.42( 70.72%)d 0.00(  0.03%)
                                            0.0003 -0.5406  0.0141 -0.4024  0.0036
                                           -0.7286  0.0092 -0.1199  0.0016 -0.0111
                                           -0.0027 -0.0037  0.0076  0.0088
                ( 62.80%)  -0.7925* H  12 s( 99.90%)p 0.00(  0.10%)
                                           -0.9995  0.0020  0.0154  0.0273  0.0046
   165. (0.00828) BD*( 1) C   8 - C   9  
                ( 50.17%)   0.7083* C   8 s( 35.37%)p 1.83( 64.59%)d 0.00(  0.05%)
                                            0.0000  0.5946  0.0082 -0.3659  0.0284
                                           -0.7064 -0.0277 -0.1067  0.0082  0.0161
                                            0.0036  0.0046 -0.0073 -0.0111
                ( 49.83%)  -0.7059* C   9 s( 35.59%)p 1.81( 64.37%)d 0.00(  0.05%)
                                            0.0000  0.5965  0.0078  0.4026  0.0384
                                            0.6833 -0.0116  0.1138  0.0113  0.0132
                                            0.0026  0.0039 -0.0114 -0.0114
   166. (0.00645) BD*( 1) C   8 - H  13  
                ( 37.30%)   0.6107* C   8 s( 29.17%)p 2.43( 70.80%)d 0.00(  0.03%)
                                            0.0003 -0.5400  0.0133 -0.8077  0.0097
                                           -0.0000  0.0000 -0.2354  0.0033 -0.0000
                                           -0.0085  0.0000 -0.0128  0.0072
                ( 62.70%)  -0.7919* H  13 s( 99.90%)p 0.00(  0.10%)
                                           -0.9995  0.0021  0.0306  0.0000  0.0086
   167. (0.00889) BD*( 1) C   9 - C  10  
                ( 51.01%)   0.7142* C   9 s( 35.07%)p 1.85( 64.88%)d 0.00(  0.05%)
                                            0.0001  0.5921  0.0099 -0.7722 -0.0084
                                           -0.0247 -0.0395 -0.2244 -0.0025 -0.0021
                                            0.0104 -0.0006  0.0169 -0.0098
                ( 48.99%)  -0.6999* C  10 s( 36.74%)p 1.72( 63.22%)d 0.00(  0.04%)
                                           -0.0001  0.6061  0.0077  0.7605  0.0042
                                           -0.0201 -0.0413  0.2272  0.0013  0.0029
                                            0.0103  0.0012  0.0149 -0.0094
   168. (0.14613) BD*( 2) C   9 - C  10  
                ( 49.55%)   0.7039* C   9 s(  0.00%)p 1.00( 99.94%)d 0.00(  0.05%)
                                            0.0000  0.0032  0.0016  0.2815 -0.0018
                                           -0.0089  0.0002 -0.9592  0.0049  0.0041
                                            0.0161 -0.0131 -0.0050  0.0086
                ( 50.45%)  -0.7103* C  10 s(  0.00%)p 1.00( 99.95%)d 0.00(  0.05%)
                                            0.0001  0.0051  0.0037  0.2821 -0.0007
                                           -0.0120  0.0013 -0.9590  0.0091  0.0036
                                           -0.0152 -0.0126  0.0053 -0.0089
   169. (0.00650) BD*( 1) C   9 - H  14  
                ( 37.20%)   0.6099* C   9 s( 29.25%)p 2.42( 70.73%)d 0.00(  0.03%)
                                           -0.0003  0.5406 -0.0141  0.4006 -0.0036
                                           -0.7285  0.0092  0.1261 -0.0016 -0.0111
                                            0.0026 -0.0035 -0.0075 -0.0088
                ( 62.80%)  -0.7925* H  14 s( 99.90%)p 0.00(  0.10%)
                                            0.9995 -0.0020 -0.0154  0.0273 -0.0046
   170. (0.00785) BD*( 1) C  10 - H  15  
                ( 36.85%)   0.6071* C  10 s( 28.94%)p 2.45( 71.03%)d 0.00(  0.03%)
                                           -0.0003  0.5377 -0.0173 -0.4147  0.0167
                                           -0.7252  0.0012 -0.1101  0.0044  0.0127
                                            0.0031  0.0030 -0.0048 -0.0091
                ( 63.15%)  -0.7946* H  15 s( 99.90%)p 0.00(  0.10%)
                                            0.9995 -0.0021  0.0156  0.0279  0.0033


 NHO Directionality and "Bond Bending" (deviations from line of nuclear centers)

         [Thresholds for printing:  angular deviation  >  1.0 degree]
                                    hybrid p-character > 25.0%
                                    orbital occupancy  >  0.10e

                                Line of Centers        Hybrid 1              Hybrid 2
                                ---------------  -------------------   ------------------
                NBO               Theta   Phi    Theta   Phi    Dev    Theta   Phi    Dev
 ========================================================================================
     1. BD (   1) O   1 - S   2   118.3   65.9   119.1   65.1   1.0     60.7  243.2   2.5
     2. BD (   1) S   2 - O   3    61.7  114.1    60.7  116.8   2.5    119.1  294.9   1.0
     4. BD (   1) C   5 - C   6    82.0   61.6    83.4   67.0   5.5     99.0  237.0   4.7
     5. BD (   2) C   5 - C   6    82.0   61.6    17.4  180.4  90.6    163.2  359.7  90.1
     6. BD (   1) C   5 - C  10    82.0  298.4    83.7  293.1   5.5     99.4  122.9   4.7
     7. BD (   1) C   6 - C   7    73.6  359.8    73.2    4.6   4.6    106.0  175.3   4.4
     8. BD (   1) C   6 - H  11    97.4  120.7    97.7  118.7   2.0      --     --    --
     9. BD (   1) C   7 - C   8    82.0  298.9    81.1  303.3   4.4     97.0  114.7   4.3
    10. BD (   2) C   7 - C   8    82.0  298.9   163.9    0.9  90.2    163.8  359.9  90.1
    12. BD (   1) C   8 - C   9    98.0  241.1    97.0  245.3   4.3     81.1   56.7   4.4
    14. BD (   1) C   9 - C  10   106.4  180.2   106.2  184.7   4.4     73.4  355.4   4.6
    15. BD (   2) C   9 - C  10   106.4  180.2   163.7  358.2  89.9    163.5  357.8  89.9
    17. BD (   1) C  10 - H  15    97.4  239.3    97.3  241.2   1.9      --     --    --
    37. LP (   2) O   1             --     --    140.2  203.6   --       --     --    --
    38. LP (   3) O   1             --     --     68.6  141.6   --       --     --    --
    39. LP (   1) S   2             --     --    169.1  180.0   --       --     --    --
    41. LP (   2) O   3             --     --    140.2  156.4   --       --     --    --
    42. LP (   3) O   3             --     --     68.6  218.4   --       --     --    --
   158. BD*(   2) C   5 - C   6    82.0   61.6    17.4  180.4  90.6    163.2  359.7  90.1
   163. BD*(   2) C   7 - C   8    82.0  298.9   163.9    0.9  90.2    163.8  359.9  90.1
   168. BD*(   2) C   9 - C  10   106.4  180.2   163.7  358.2  89.9    163.5  357.8  89.9


 Second Order Perturbation Theory Analysis of Fock Matrix in NBO Basis

     Threshold for printing:   0.25 kcal/mol
    (Intermolecular threshold: 0.03 kcal/mol)
                                                                              E(2)  E(j)-E(i) F(i,j)
         Donor NBO (i)                     Acceptor NBO (j)                 kcal/mol   a.u.    a.u. 
 ===================================================================================================

 within unit  1
   1. BD (   1) O   1 - S   2        / 80. RY*(   1) C   5                    0.26    1.81    0.027
   1. BD (   1) O   1 - S   2        /154. BD*(   1) O   1 - S   2            0.26    1.01    0.021
   1. BD (   1) O   1 - S   2        /155. BD*(   1) S   2 - O   3            1.03    1.01    0.042
   1. BD (   1) O   1 - S   2        /157. BD*(   1) C   5 - C   6            0.44    1.42    0.032
   2. BD (   1) S   2 - O   3        / 80. RY*(   1) C   5                    0.26    1.81    0.027
   2. BD (   1) S   2 - O   3        /154. BD*(   1) O   1 - S   2            1.03    1.01    0.042
   2. BD (   1) S   2 - O   3        /155. BD*(   1) S   2 - O   3            0.26    1.01    0.021
   2. BD (   1) S   2 - O   3        /159. BD*(   1) C   5 - C  10            0.45    1.42    0.032
   3. BD (   1) S   2 - C   5        / 44. RY*(   1) O   1                    0.30    1.78    0.030
   3. BD (   1) S   2 - C   5        / 62. RY*(   1) O   3                    0.30    1.78    0.030
   3. BD (   1) S   2 - C   5        / 89. RY*(   1) C   6                    0.92    1.76    0.051
   3. BD (   1) S   2 - C   5        /125. RY*(   1) C  10                    0.92    1.76    0.051
   3. BD (   1) S   2 - C   5        /154. BD*(   1) O   1 - S   2            0.81    0.81    0.033
   3. BD (   1) S   2 - C   5        /155. BD*(   1) S   2 - O   3            0.81    0.81    0.033
   3. BD (   1) S   2 - C   5        /160. BD*(   1) C   6 - C   7            1.27    1.26    0.050
   3. BD (   1) S   2 - C   5        /167. BD*(   1) C   9 - C  10            1.27    1.26    0.050
   4. BD (   1) C   5 - C   6        / 98. RY*(   1) C   7                    0.57    1.90    0.042
   4. BD (   1) C   5 - C   6        / 99. RY*(   2) C   7                    0.60    1.40    0.037
   4. BD (   1) C   5 - C   6        /125. RY*(   1) C  10                    0.52    1.80    0.039
   4. BD (   1) C   5 - C   6        /159. BD*(   1) C   5 - C  10            2.80    1.27    0.075
   4. BD (   1) C   5 - C   6        /160. BD*(   1) C   6 - C   7            1.49    1.29    0.056
   4. BD (   1) C   5 - C   6        /161. BD*(   1) C   6 - H  11            0.80    1.20    0.039
   4. BD (   1) C   5 - C   6        /164. BD*(   1) C   7 - H  12            1.03    1.21    0.045
   4. BD (   1) C   5 - C   6        /170. BD*(   1) C  10 - H  15            1.13    1.20    0.047
   5. BD (   2) C   5 - C   6        / 54. RY*(   2) S   2                    0.37    0.81    0.023
   5. BD (   2) C   5 - C   6        / 57. RY*(   5) S   2                    0.83    0.89    0.037
   5. BD (   2) C   5 - C   6        /101. RY*(   4) C   7                    0.74    1.36    0.043
   5. BD (   2) C   5 - C   6        /127. RY*(   3) C  10                    1.35    1.15    0.054
   5. BD (   2) C   5 - C   6        /154. BD*(   1) O   1 - S   2            1.15    0.42    0.029
   5. BD (   2) C   5 - C   6        /155. BD*(   1) S   2 - O   3            0.88    0.42    0.025
   5. BD (   2) C   5 - C   6        /163. BD*(   2) C   7 - C   8            6.84    0.33    0.060
   5. BD (   2) C   5 - C   6        /168. BD*(   2) C   9 - C  10           10.35    0.32    0.073
   6. BD (   1) C   5 - C  10        / 89. RY*(   1) C   6                    0.52    1.80    0.039
   6. BD (   1) C   5 - C  10        /116. RY*(   1) C   9                    0.57    1.90    0.042
   6. BD (   1) C   5 - C  10        /117. RY*(   2) C   9                    0.60    1.40    0.037
   6. BD (   1) C   5 - C  10        /157. BD*(   1) C   5 - C   6            2.80    1.27    0.075
   6. BD (   1) C   5 - C  10        /161. BD*(   1) C   6 - H  11            1.13    1.20    0.047
   6. BD (   1) C   5 - C  10        /167. BD*(   1) C   9 - C  10            1.49    1.29    0.056
   6. BD (   1) C   5 - C  10        /169. BD*(   1) C   9 - H  14            1.03    1.21    0.045
   6. BD (   1) C   5 - C  10        /170. BD*(   1) C  10 - H  15            0.80    1.20    0.039
   7. BD (   1) C   6 - C   7        / 80. RY*(   1) C   5                    0.43    1.61    0.033
   7. BD (   1) C   6 - C   7        / 81. RY*(   2) C   5                    0.58    1.49    0.037
   7. BD (   1) C   6 - C   7        /107. RY*(   1) C   8                    0.46    1.88    0.037
   7. BD (   1) C   6 - C   7        /108. RY*(   2) C   8                    0.63    1.36    0.037
   7. BD (   1) C   6 - C   7        /156. BD*(   1) S   2 - C   5            2.25    0.79    0.055
   7. BD (   1) C   6 - C   7        /157. BD*(   1) C   5 - C   6            2.05    1.23    0.063
   7. BD (   1) C   6 - C   7        /161. BD*(   1) C   6 - H  11            0.84    1.16    0.039
   7. BD (   1) C   6 - C   7        /162. BD*(   1) C   7 - C   8            1.31    1.26    0.052
   7. BD (   1) C   6 - C   7        /164. BD*(   1) C   7 - H  12            0.63    1.18    0.035
   7. BD (   1) C   6 - C   7        /166. BD*(   1) C   8 - H  13            1.13    1.18    0.046
   8. BD (   1) C   6 - H  11        / 80. RY*(   1) C   5                    0.45    1.44    0.032
   8. BD (   1) C   6 - H  11        / 98. RY*(   1) C   7                    0.36    1.69    0.031
   8. BD (   1) C   6 - H  11        /157. BD*(   1) C   5 - C   6            0.45    1.06    0.027
   8. BD (   1) C   6 - H  11        /159. BD*(   1) C   5 - C  10            2.35    1.06    0.063
   8. BD (   1) C   6 - H  11        /160. BD*(   1) C   6 - C   7            0.56    1.08    0.031
   8. BD (   1) C   6 - H  11        /162. BD*(   1) C   7 - C   8            1.71    1.09    0.055
   9. BD (   1) C   7 - C   8        / 90. RY*(   2) C   6                    0.90    1.40    0.045
   9. BD (   1) C   7 - C   8        /116. RY*(   1) C   9                    0.42    1.85    0.035
   9. BD (   1) C   7 - C   8        /117. RY*(   2) C   9                    0.69    1.35    0.039
   9. BD (   1) C   7 - C   8        /160. BD*(   1) C   6 - C   7            1.40    1.25    0.053
   9. BD (   1) C   7 - C   8        /161. BD*(   1) C   6 - H  11            1.34    1.15    0.050
   9. BD (   1) C   7 - C   8        /164. BD*(   1) C   7 - H  12            0.67    1.17    0.036
   9. BD (   1) C   7 - C   8        /165. BD*(   1) C   8 - C   9            1.30    1.25    0.051
   9. BD (   1) C   7 - C   8        /166. BD*(   1) C   8 - H  13            0.62    1.17    0.034
   9. BD (   1) C   7 - C   8        /169. BD*(   1) C   9 - H  14            1.22    1.17    0.048
  10. BD (   2) C   7 - C   8        / 93. RY*(   5) C   6                    0.61    1.87    0.048
  10. BD (   2) C   7 - C   8        /101. RY*(   4) C   7                    0.35    1.32    0.030
  10. BD (   2) C   7 - C   8        /120. RY*(   5) C   9                    0.63    1.69    0.046
  10. BD (   2) C   7 - C   8        /158. BD*(   2) C   5 - C   6           14.61    0.25    0.077
  10. BD (   2) C   7 - C   8        /168. BD*(   2) C   9 - C  10            9.65    0.28    0.067
  11. BD (   1) C   7 - H  12        / 89. RY*(   1) C   6                    0.30    1.57    0.028
  11. BD (   1) C   7 - H  12        /107. RY*(   1) C   8                    0.33    1.69    0.030
  11. BD (   1) C   7 - H  12        /157. BD*(   1) C   5 - C   6            2.15    1.04    0.060
  11. BD (   1) C   7 - H  12        /160. BD*(   1) C   6 - C   7            0.43    1.07    0.027
  11. BD (   1) C   7 - H  12        /162. BD*(   1) C   7 - C   8            0.43    1.07    0.027
  11. BD (   1) C   7 - H  12        /165. BD*(   1) C   8 - C   9            1.89    1.07    0.057
  12. BD (   1) C   8 - C   9        / 98. RY*(   1) C   7                    0.42    1.85    0.035
  12. BD (   1) C   8 - C   9        / 99. RY*(   2) C   7                    0.69    1.35    0.039
  12. BD (   1) C   8 - C   9        /126. RY*(   2) C  10                    0.90    1.40    0.045
  12. BD (   1) C   8 - C   9        /162. BD*(   1) C   7 - C   8            1.30    1.25    0.051
  12. BD (   1) C   8 - C   9        /164. BD*(   1) C   7 - H  12            1.22    1.17    0.048
  12. BD (   1) C   8 - C   9        /166. BD*(   1) C   8 - H  13            0.62    1.17    0.034
  12. BD (   1) C   8 - C   9        /167. BD*(   1) C   9 - C  10            1.40    1.25    0.053
  12. BD (   1) C   8 - C   9        /169. BD*(   1) C   9 - H  14            0.67    1.17    0.036
  12. BD (   1) C   8 - C   9        /170. BD*(   1) C  10 - H  15            1.34    1.15    0.050
  13. BD (   1) C   8 - H  13        / 98. RY*(   1) C   7                    0.33    1.67    0.030
  13. BD (   1) C   8 - H  13        /116. RY*(   1) C   9                    0.33    1.67    0.030
  13. BD (   1) C   8 - H  13        /160. BD*(   1) C   6 - C   7            2.00    1.07    0.058
  13. BD (   1) C   8 - H  13        /162. BD*(   1) C   7 - C   8            0.41    1.07    0.026
  13. BD (   1) C   8 - H  13        /165. BD*(   1) C   8 - C   9            0.41    1.07    0.026
  13. BD (   1) C   8 - H  13        /167. BD*(   1) C   9 - C  10            2.00    1.07    0.058
  14. BD (   1) C   9 - C  10        / 80. RY*(   1) C   5                    0.43    1.61    0.033
  14. BD (   1) C   9 - C  10        / 81. RY*(   2) C   5                    0.58    1.49    0.037
  14. BD (   1) C   9 - C  10        /107. RY*(   1) C   8                    0.46    1.88    0.037
  14. BD (   1) C   9 - C  10        /108. RY*(   2) C   8                    0.63    1.36    0.037
  14. BD (   1) C   9 - C  10        /156. BD*(   1) S   2 - C   5            2.25    0.79    0.055
  14. BD (   1) C   9 - C  10        /159. BD*(   1) C   5 - C  10            2.05    1.23    0.063
  14. BD (   1) C   9 - C  10        /165. BD*(   1) C   8 - C   9            1.31    1.26    0.052
  14. BD (   1) C   9 - C  10        /166. BD*(   1) C   8 - H  13            1.13    1.18    0.046
  14. BD (   1) C   9 - C  10        /169. BD*(   1) C   9 - H  14            0.63    1.18    0.035
  14. BD (   1) C   9 - C  10        /170. BD*(   1) C  10 - H  15            0.84    1.16    0.039
  15. BD (   2) C   9 - C  10        / 83. RY*(   4) C   5                    0.43    0.87    0.027
  15. BD (   2) C   9 - C  10        / 84. RY*(   5) C   5                    0.26    2.14    0.033
  15. BD (   2) C   9 - C  10        /111. RY*(   5) C   8                    0.94    0.92    0.041
  15. BD (   2) C   9 - C  10        /120. RY*(   5) C   9                    0.28    1.70    0.031
  15. BD (   2) C   9 - C  10        /127. RY*(   3) C  10                    0.29    1.12    0.025
  15. BD (   2) C   9 - C  10        /158. BD*(   2) C   5 - C   6            9.80    0.26    0.064
  15. BD (   2) C   9 - C  10        /163. BD*(   2) C   7 - C   8           10.17    0.29    0.070
  16. BD (   1) C   9 - H  14        /107. RY*(   1) C   8                    0.33    1.69    0.030
  16. BD (   1) C   9 - H  14        /125. RY*(   1) C  10                    0.30    1.57    0.028
  16. BD (   1) C   9 - H  14        /159. BD*(   1) C   5 - C  10            2.15    1.04    0.060
  16. BD (   1) C   9 - H  14        /162. BD*(   1) C   7 - C   8            1.89    1.07    0.057
  16. BD (   1) C   9 - H  14        /165. BD*(   1) C   8 - C   9            0.43    1.07    0.027
  16. BD (   1) C   9 - H  14        /167. BD*(   1) C   9 - C  10            0.43    1.07    0.027
  17. BD (   1) C  10 - H  15        / 80. RY*(   1) C   5                    0.45    1.44    0.032
  17. BD (   1) C  10 - H  15        /116. RY*(   1) C   9                    0.36    1.69    0.031
  17. BD (   1) C  10 - H  15        /157. BD*(   1) C   5 - C   6            2.35    1.06    0.063
  17. BD (   1) C  10 - H  15        /159. BD*(   1) C   5 - C  10            0.45    1.06    0.027
  17. BD (   1) C  10 - H  15        /165. BD*(   1) C   8 - C   9            1.71    1.09    0.055
  17. BD (   1) C  10 - H  15        /167. BD*(   1) C   9 - C  10            0.56    1.08    0.031
  18. CR (   1) O   1                / 55. RY*(   3) S   2                    0.55   19.66    0.132
  20. CR (   2) S   2                / 80. RY*(   1) C   5                    0.67    9.71    0.102
  20. CR (   2) S   2                /154. BD*(   1) O   1 - S   2            0.43    8.91    0.080
  20. CR (   2) S   2                /155. BD*(   1) S   2 - O   3            0.43    8.91    0.080
  20. CR (   2) S   2                /157. BD*(   1) C   5 - C   6            0.34    9.32    0.072
  20. CR (   2) S   2                /159. BD*(   1) C   5 - C  10            0.34    9.32    0.072
  24. CR (   1) O   3                / 55. RY*(   3) S   2                    0.55   19.66    0.132
  30. CR (   1) C   5                / 90. RY*(   2) C   6                    1.02   10.85    0.133
  30. CR (   1) C   5                /126. RY*(   2) C  10                    1.02   10.85    0.133
  30. CR (   1) C   5                /156. BD*(   1) S   2 - C   5            0.53   10.23    0.096
  30. CR (   1) C   5                /157. BD*(   1) C   5 - C   6            0.30   10.67    0.072
  30. CR (   1) C   5                /159. BD*(   1) C   5 - C  10            0.30   10.67    0.072
  30. CR (   1) C   5                /160. BD*(   1) C   6 - C   7            0.40   10.69    0.083
  30. CR (   1) C   5                /161. BD*(   1) C   6 - H  11            0.33   10.60    0.075
  30. CR (   1) C   5                /167. BD*(   1) C   9 - C  10            0.40   10.69    0.083
  30. CR (   1) C   5                /170. BD*(   1) C  10 - H  15            0.33   10.60    0.075
  31. CR (   1) C   6                / 81. RY*(   2) C   5                    0.94   10.88    0.128
  31. CR (   1) C   6                / 82. RY*(   3) C   5                    0.27   10.86    0.068
  31. CR (   1) C   6                / 99. RY*(   2) C   7                    0.76   10.75    0.114
  31. CR (   1) C   6                /100. RY*(   3) C   7                    0.28   10.78    0.070
  31. CR (   1) C   6                /134. RY*(   1) H  11                    0.41   10.45    0.083
  31. CR (   1) C   6                /156. BD*(   1) S   2 - C   5            0.45   10.18    0.089
  31. CR (   1) C   6                /159. BD*(   1) C   5 - C  10            0.68   10.62    0.108
  31. CR (   1) C   6                /162. BD*(   1) C   7 - C   8            0.45   10.65    0.088
  31. CR (   1) C   6                /164. BD*(   1) C   7 - H  12            0.29   10.57    0.070
  32. CR (   1) C   7                / 89. RY*(   1) C   6                    0.26   11.14    0.069
  32. CR (   1) C   7                / 90. RY*(   2) C   6                    0.31   10.79    0.073
  32. CR (   1) C   7                / 92. RY*(   4) C   6                    0.43   10.69    0.085
  32. CR (   1) C   7                /108. RY*(   2) C   8                    0.74   10.74    0.113
  32. CR (   1) C   7                /138. RY*(   1) H  12                    0.39   10.45    0.081
  32. CR (   1) C   7                /157. BD*(   1) C   5 - C   6            0.58   10.61    0.099
  32. CR (   1) C   7                /161. BD*(   1) C   6 - H  11            0.37   10.54    0.079
  32. CR (   1) C   7                /165. BD*(   1) C   8 - C   9            0.46   10.64    0.089
  32. CR (   1) C   7                /166. BD*(   1) C   8 - H  13            0.30   10.56    0.072
  33. CR (   1) C   8                / 99. RY*(   2) C   7                    0.73   10.74    0.112
  33. CR (   1) C   8                /117. RY*(   2) C   9                    0.73   10.74    0.112
  33. CR (   1) C   8                /142. RY*(   1) H  13                    0.39   10.44    0.081
  33. CR (   1) C   8                /160. BD*(   1) C   6 - C   7            0.48   10.64    0.090
  33. CR (   1) C   8                /164. BD*(   1) C   7 - H  12            0.31   10.56    0.073
  33. CR (   1) C   8                /167. BD*(   1) C   9 - C  10            0.48   10.64    0.090
  33. CR (   1) C   8                /169. BD*(   1) C   9 - H  14            0.31   10.56    0.073
  34. CR (   1) C   9                /108. RY*(   2) C   8                    0.74   10.74    0.113
  34. CR (   1) C   9                /125. RY*(   1) C  10                    0.26   11.14    0.069
  34. CR (   1) C   9                /126. RY*(   2) C  10                    0.31   10.79    0.073
  34. CR (   1) C   9                /128. RY*(   4) C  10                    0.43   10.69    0.085
  34. CR (   1) C   9                /146. RY*(   1) H  14                    0.39   10.45    0.081
  34. CR (   1) C   9                /159. BD*(   1) C   5 - C  10            0.58   10.61    0.099
  34. CR (   1) C   9                /162. BD*(   1) C   7 - C   8            0.46   10.64    0.089
  34. CR (   1) C   9                /166. BD*(   1) C   8 - H  13            0.30   10.56    0.072
  34. CR (   1) C   9                /170. BD*(   1) C  10 - H  15            0.37   10.54    0.079
  35. CR (   1) C  10                / 81. RY*(   2) C   5                    0.94   10.88    0.128
  35. CR (   1) C  10                / 82. RY*(   3) C   5                    0.27   10.86    0.068
  35. CR (   1) C  10                /117. RY*(   2) C   9                    0.76   10.75    0.114
  35. CR (   1) C  10                /118. RY*(   3) C   9                    0.28   10.78    0.070
  35. CR (   1) C  10                /150. RY*(   1) H  15                    0.41   10.45    0.083
  35. CR (   1) C  10                /156. BD*(   1) S   2 - C   5            0.45   10.18    0.089
  35. CR (   1) C  10                /157. BD*(   1) C   5 - C   6            0.68   10.62    0.108
  35. CR (   1) C  10                /165. BD*(   1) C   8 - C   9            0.45   10.65    0.088
  35. CR (   1) C  10                /169. BD*(   1) C   9 - H  14            0.29   10.57    0.070
  36. LP (   1) O   1                / 58. RY*(   6) S   2                    0.68    1.79    0.044
  36. LP (   1) O   1                / 59. RY*(   7) S   2                    0.46    1.61    0.034
  37. LP (   2) O   1                / 54. RY*(   2) S   2                    2.24    0.89    0.057
  37. LP (   2) O   1                / 56. RY*(   4) S   2                    1.93    1.10    0.059
  37. LP (   2) O   1                /155. BD*(   1) S   2 - O   3            1.26    0.50    0.032
  37. LP (   2) O   1                /156. BD*(   1) S   2 - C   5            3.46    0.47    0.052
  38. LP (   3) O   1                / 53. RY*(   1) S   2                    2.89    1.02    0.070
  38. LP (   3) O   1                / 55. RY*(   3) S   2                    0.26    1.02    0.021
  38. LP (   3) O   1                / 56. RY*(   4) S   2                    0.33    1.08    0.025
  38. LP (   3) O   1                / 57. RY*(   5) S   2                    0.66    0.96    0.033
  38. LP (   3) O   1                /155. BD*(   1) S   2 - O   3            8.31    0.48    0.081
  38. LP (   3) O   1                /156. BD*(   1) S   2 - C   5            2.08    0.46    0.039
  39. LP (   1) S   2                / 80. RY*(   1) C   5                    0.44    1.56    0.033
  39. LP (   1) S   2                /157. BD*(   1) C   5 - C   6            0.37    1.18    0.026
  39. LP (   1) S   2                /158. BD*(   2) C   5 - C   6            0.69    0.64    0.030
  39. LP (   1) S   2                /159. BD*(   1) C   5 - C  10            0.36    1.18    0.026
  40. LP (   1) O   3                / 58. RY*(   6) S   2                    0.68    1.79    0.044
  40. LP (   1) O   3                / 59. RY*(   7) S   2                    0.46    1.61    0.034
  41. LP (   2) O   3                / 54. RY*(   2) S   2                    2.24    0.89    0.057
  41. LP (   2) O   3                / 56. RY*(   4) S   2                    1.93    1.10    0.059
  41. LP (   2) O   3                /154. BD*(   1) O   1 - S   2            1.26    0.50    0.032
  41. LP (   2) O   3                /156. BD*(   1) S   2 - C   5            3.46    0.47    0.052
  42. LP (   3) O   3                / 53. RY*(   1) S   2                    2.89    1.02    0.070
  42. LP (   3) O   3                / 55. RY*(   3) S   2                    0.26    1.02    0.021
  42. LP (   3) O   3                / 56. RY*(   4) S   2                    0.33    1.08    0.025
  42. LP (   3) O   3                / 57. RY*(   5) S   2                    0.66    0.96    0.033
  42. LP (   3) O   3                /154. BD*(   1) O   1 - S   2            8.31    0.48    0.081
  42. LP (   3) O   3                /156. BD*(   1) S   2 - C   5            2.08    0.46    0.039
 154. BD*(   1) O   1 - S   2        / 53. RY*(   1) S   2                    1.23    0.53    0.117
 154. BD*(   1) O   1 - S   2        / 55. RY*(   3) S   2                    3.65    0.53    0.213
 154. BD*(   1) O   1 - S   2        / 57. RY*(   5) S   2                    0.49    0.47    0.078
 155. BD*(   1) S   2 - O   3        / 53. RY*(   1) S   2                    1.23    0.53    0.117
 155. BD*(   1) S   2 - O   3        / 55. RY*(   3) S   2                    3.65    0.53    0.213
 155. BD*(   1) S   2 - O   3        / 57. RY*(   5) S   2                    0.49    0.47    0.078
 156. BD*(   1) S   2 - C   5        / 53. RY*(   1) S   2                    1.13    0.56    0.106
 156. BD*(   1) S   2 - C   5        / 54. RY*(   2) S   2                    2.09    0.42    0.129
 156. BD*(   1) S   2 - C   5        / 57. RY*(   5) S   2                    0.99    0.50    0.103
 156. BD*(   1) S   2 - C   5        / 82. RY*(   3) C   5                    0.36    0.68    0.073
 156. BD*(   1) S   2 - C   5        /160. BD*(   1) C   6 - C   7            0.28    0.47    0.051
 156. BD*(   1) S   2 - C   5        /161. BD*(   1) C   6 - H  11            0.36    0.37    0.052
 156. BD*(   1) S   2 - C   5        /167. BD*(   1) C   9 - C  10            0.28    0.47    0.051
 156. BD*(   1) S   2 - C   5        /170. BD*(   1) C  10 - H  15            0.36    0.37    0.052
 158. BD*(   2) C   5 - C   6        / 57. RY*(   5) S   2                    0.28    0.60    0.035
 158. BD*(   2) C   5 - C   6        / 83. RY*(   4) C   5                    0.79    0.62    0.060
 158. BD*(   2) C   5 - C   6        / 91. RY*(   3) C   6                    1.91    0.87    0.112
 158. BD*(   2) C   5 - C   6        /101. RY*(   4) C   7                    0.42    1.07    0.058
 158. BD*(   2) C   5 - C   6        /127. RY*(   3) C  10                    0.37    0.86    0.049
 158. BD*(   2) C   5 - C   6        /154. BD*(   1) O   1 - S   2            0.81    0.13    0.025
 158. BD*(   2) C   5 - C   6        /155. BD*(   1) S   2 - O   3            1.09    0.13    0.029
 158. BD*(   2) C   5 - C   6        /163. BD*(   2) C   7 - C   8           45.19    0.04    0.087
 158. BD*(   2) C   5 - C   6        /168. BD*(   2) C   9 - C  10           45.71    0.03    0.078
 163. BD*(   2) C   7 - C   8        /102. RY*(   5) C   7                    0.58    1.46    0.097
 163. BD*(   2) C   7 - C   8        /111. RY*(   5) C   8                    0.97    0.62    0.082
 168. BD*(   2) C   9 - C  10        /119. RY*(   4) C   9                    0.90    1.09    0.103
 168. BD*(   2) C   9 - C  10        /129. RY*(   5) C  10                    0.54    1.61    0.097

 from unit  1 to unit  2
   1. BD (   1) O   1 - S   2        / 43. LP*(   1)Na   4                    0.03    0.90    0.006
   1. BD (   1) O   1 - S   2        / 72. RY*(   2)Na   4                    0.10    1.25    0.014
   1. BD (   1) O   1 - S   2        / 75. RY*(   5)Na   4                    0.03    1.23    0.008
   2. BD (   1) S   2 - O   3        / 43. LP*(   1)Na   4                    0.03    0.90    0.006
   2. BD (   1) S   2 - O   3        / 72. RY*(   2)Na   4                    0.10    1.25    0.014
   2. BD (   1) S   2 - O   3        / 75. RY*(   5)Na   4                    0.03    1.23    0.008
   5. BD (   2) C   5 - C   6        / 71. RY*(   1)Na   4                    0.03    0.57    0.006
  18. CR (   1) O   1                / 43. LP*(   1)Na   4                    0.19   19.02    0.077
  20. CR (   2) S   2                / 43. LP*(   1)Na   4                    0.21    8.80    0.054
  24. CR (   1) O   3                / 43. LP*(   1)Na   4                    0.19   19.02    0.077
  36. LP (   1) O   1                / 43. LP*(   1)Na   4                    1.46    0.90    0.046
  36. LP (   1) O   1                / 72. RY*(   2)Na   4                    0.16    1.25    0.018
  37. LP (   2) O   1                / 43. LP*(   1)Na   4                    0.11    0.39    0.008
  37. LP (   2) O   1                / 71. RY*(   1)Na   4                    0.48    0.65    0.023
  37. LP (   2) O   1                / 73. RY*(   3)Na   4                    0.18    0.71    0.015
  37. LP (   2) O   1                / 79. RY*(   9)Na   4                    0.03    0.60    0.005
  38. LP (   3) O   1                / 43. LP*(   1)Na   4                    0.73    0.38    0.022
  38. LP (   3) O   1                / 71. RY*(   1)Na   4                    0.12    0.64    0.011
  38. LP (   3) O   1                / 72. RY*(   2)Na   4                    0.05    0.73    0.008
  38. LP (   3) O   1                / 73. RY*(   3)Na   4                    0.03    0.69    0.006
  39. LP (   1) S   2                / 43. LP*(   1)Na   4                    0.40    0.66    0.020
  40. LP (   1) O   3                / 43. LP*(   1)Na   4                    1.46    0.90    0.046
  40. LP (   1) O   3                / 72. RY*(   2)Na   4                    0.16    1.25    0.018
  41. LP (   2) O   3                / 43. LP*(   1)Na   4                    0.11    0.39    0.008
  41. LP (   2) O   3                / 71. RY*(   1)Na   4                    0.48    0.65    0.023
  41. LP (   2) O   3                / 73. RY*(   3)Na   4                    0.18    0.71    0.015
  41. LP (   2) O   3                / 79. RY*(   9)Na   4                    0.03    0.60    0.005
  42. LP (   3) O   3                / 43. LP*(   1)Na   4                    0.73    0.38    0.022
  42. LP (   3) O   3                / 71. RY*(   1)Na   4                    0.12    0.64    0.011
  42. LP (   3) O   3                / 72. RY*(   2)Na   4                    0.05    0.73    0.008
  42. LP (   3) O   3                / 73. RY*(   3)Na   4                    0.03    0.69    0.006
 154. BD*(   1) O   1 - S   2        / 72. RY*(   2)Na   4                    0.10    0.24    0.025
 154. BD*(   1) O   1 - S   2        / 74. RY*(   4)Na   4                    0.06    0.14    0.015
 154. BD*(   1) O   1 - S   2        / 76. RY*(   6)Na   4                    0.04    0.15    0.012
 155. BD*(   1) S   2 - O   3        / 72. RY*(   2)Na   4                    0.10    0.24    0.025
 155. BD*(   1) S   2 - O   3        / 74. RY*(   4)Na   4                    0.06    0.14    0.015
 155. BD*(   1) S   2 - O   3        / 76. RY*(   6)Na   4                    0.04    0.15    0.012
 158. BD*(   2) C   5 - C   6        / 43. LP*(   1)Na   4                    0.03    0.02    0.002

 from unit  2 to unit  1
  26. CR (   2)Na   4                / 59. RY*(   7) S   2                    0.03    3.07    0.012
  26. CR (   2)Na   4                /154. BD*(   1) O   1 - S   2            0.09    2.47    0.019
  26. CR (   2)Na   4                /155. BD*(   1) S   2 - O   3            0.09    2.47    0.019
  29. CR (   5)Na   4                / 59. RY*(   7) S   2                    0.03    1.93    0.010

 within unit  2
       None above threshold


 Natural Bond Orbitals (Summary):

                                                            Principal Delocalizations
           NBO                        Occupancy    Energy   (geminal,vicinal,remote)
 ====================================================================================
 Molecular unit  1  (C6H5O2S)
     1. BD (   1) O   1 - S   2          0.99367    -1.02947  155(g),157(v),154(g),80(v)
                                                    72(r),75(r),43(r)
     2. BD (   1) S   2 - O   3          0.99367    -1.02947  154(g),159(v),155(g),80(v)
                                                    72(r),75(r),43(r)
     3. BD (   1) S   2 - C   5          0.98807    -0.83324  160(v),167(v),125(v),89(v)
                                                    155(g),154(g),44(v),62(v)
     4. BD (   1) C   5 - C   6          0.98801    -0.87304  159(g),160(g),170(v),164(v)
                                                    161(g),99(v),98(v),125(v)
     5. BD (   2) C   5 - C   6          0.86110    -0.43438  168(v),163(v),127(v),154(v)
                                                    57(v),155(v),101(v),54(v)
                                                    71(r)
     6. BD (   1) C   5 - C  10          0.98800    -0.87304  157(g),167(g),161(v),169(v)
                                                    170(g),117(v),116(v),89(v)
     7. BD (   1) C   6 - C   7          0.98588    -0.83615  156(v),157(g),162(g),166(v)
                                                    161(g),164(g),108(v),81(v)
                                                    107(v),80(v)
     8. BD (   1) C   6 - H  11          0.98821    -0.66175  159(v),162(v),160(g),80(v)
                                                    157(g),98(v)
     9. BD (   1) C   7 - C   8          0.98962    -0.82810  160(g),161(v),165(g),169(v)
                                                    90(v),117(v),164(g),166(g)
                                                    116(v)
    10. BD (   2) C   7 - C   8          0.80401    -0.39270  158(v),168(v),120(v),93(v)
                                                    101(g)
    11. BD (   1) C   7 - H  12          0.98892    -0.64602  157(v),165(v),162(g),160(g)
                                                    107(v),89(v)
    12. BD (   1) C   8 - C   9          0.98962    -0.82810  167(g),170(v),162(g),164(v)
                                                    126(v),99(v),169(g),166(g)
                                                    98(v)
    13. BD (   1) C   8 - H  13          0.98941    -0.64495  160(v),167(v),162(g),165(g)
                                                    98(v),116(v)
    14. BD (   1) C   9 - C  10          0.98588    -0.83616  156(v),159(g),165(g),166(v)
                                                    170(g),169(g),108(v),81(v)
                                                    107(v),80(v)
    15. BD (   2) C   9 - C  10          0.81799    -0.40081  163(v),158(v),111(v),83(v)
                                                    127(g),120(g),84(v)
    16. BD (   1) C   9 - H  14          0.98892    -0.64602  159(v),162(v),165(g),167(g)
                                                    107(v),125(v)
    17. BD (   1) C  10 - H  15          0.98822    -0.66176  157(v),165(v),167(g),80(v)
                                                    159(g),116(v)
    18. CR (   1) O   1                  0.99993   -19.14746  55(v),43(r)
    19. CR (   1) S   2                  1.00000   -88.36708   
    20. CR (   2) S   2                  0.99955    -8.92844  80(v),154(g),155(g),157(v)
                                                    159(v),43(r)
    21. CR (   3) S   2                  0.99994    -6.24324   
    22. CR (   4) S   2                  0.99996    -6.24382   
    23. CR (   5) S   2                  0.99996    -6.24448   
    24. CR (   1) O   3                  0.99993   -19.14746  55(v),43(r)
    30. CR (   1) C   5                  0.99935   -10.27237  126(v),90(v),156(g),160(v)
                                                    167(v),161(v),170(v),159(g)
                                                    157(g)
    31. CR (   1) C   6                  0.99942   -10.22587  81(v),99(v),159(v),156(v)
                                                    162(v),134(v),164(v),100(v)
                                                    82(v)
    32. CR (   1) C   7                  0.99947   -10.21678  108(v),157(v),165(v),92(v)
                                                    138(v),161(v),90(v),166(v)
                                                    89(v)
    33. CR (   1) C   8                  0.99947   -10.21625  99(v),117(v),160(v),167(v)
                                                    142(v),164(v),169(v)
    34. CR (   1) C   9                  0.99947   -10.21678  108(v),159(v),162(v),128(v)
                                                    146(v),170(v),126(v),166(v)
                                                    125(v)
    35. CR (   1) C  10                  0.99942   -10.22587  81(v),117(v),157(v),156(v)
                                                    165(v),150(v),169(v),118(v)
                                                    82(v)
    36. LP (   1) O   1                  0.99291    -1.02589  43(r),58(v),59(v),72(r)
    37. LP (   2) O   1                  0.96443    -0.52108  156(v),54(v),56(v),155(v)
                                                    71(r),73(r),43(r),79(r)
    38. LP (   3) O   1                  0.92483    -0.50346  155(v),53(v),156(v),43(r)
                                                    57(v),56(v),55(v),71(r)
                                                    72(r),73(r)
    39. LP (   1) S   2                  0.99100    -0.78299  158(v),80(v),43(r),157(v)
                                                    159(v)
    40. LP (   1) O   3                  0.99291    -1.02589  43(r),58(v),59(v),72(r)
    41. LP (   2) O   3                  0.96443    -0.52108  156(v),54(v),56(v),154(v)
                                                    71(r),73(r),43(r),79(r)
    42. LP (   3) O   3                  0.92483    -0.50346  154(v),53(v),156(v),43(r)
                                                    57(v),56(v),55(v),71(r)
                                                    72(r),73(r)
    44. RY*(   1) O   1                  0.00085     0.94553   
    45. RY*(   2) O   1                  0.00064     1.14248   
    46. RY*(   3) O   1                  0.00018     1.14619   
    47. RY*(   4) O   1                  0.00007     1.22534   
    48. RY*(   5) O   1                  0.00002     2.16681   
    49. RY*(   6) O   1                  0.00000     2.43422   
    50. RY*(   7) O   1                  0.00001     2.56280   
    51. RY*(   8) O   1                  0.00001     2.53307   
    52. RY*(   9) O   1                  0.00000     2.40863   
    53. RY*(   1) S   2                  0.01944     0.51355   
    54. RY*(   2) S   2                  0.01356     0.37220   
    55. RY*(   3) S   2                  0.01103     0.51284   
    56. RY*(   4) S   2                  0.00857     0.57872   
    57. RY*(   5) S   2                  0.00361     0.45316   
    58. RY*(   6) S   2                  0.00194     0.76292   
    59. RY*(   7) S   2                  0.00095     0.58316   
    60. RY*(   8) S   2                  0.00015     0.74832   
    61. RY*(   9) S   2                  0.00003     0.48362   
    62. RY*(   1) O   3                  0.00085     0.94553   
    63. RY*(   2) O   3                  0.00064     1.14249   
    64. RY*(   3) O   3                  0.00018     1.14620   
    65. RY*(   4) O   3                  0.00007     1.22536   
    66. RY*(   5) O   3                  0.00002     2.16679   
    67. RY*(   6) O   3                  0.00000     2.43420   
    68. RY*(   7) O   3                  0.00001     2.56279   
    69. RY*(   8) O   3                  0.00001     2.53309   
    70. RY*(   9) O   3                  0.00000     2.40863   
    80. RY*(   1) C   5                  0.00416     0.77685   
    81. RY*(   2) C   5                  0.00300     0.64922   
    82. RY*(   3) C   5                  0.00171     0.63353   
    83. RY*(   4) C   5                  0.00095     0.47047   
    84. RY*(   5) C   5                  0.00049     1.73551   
    85. RY*(   6) C   5                  0.00023     1.84555   
    86. RY*(   7) C   5                  0.00019     2.21192   
    87. RY*(   8) C   5                  0.00007     1.66537   
    88. RY*(   9) C   5                  0.00001     1.98869   
    89. RY*(   1) C   6                  0.00365     0.92522   
    90. RY*(   2) C   6                  0.00156     0.57470   
    91. RY*(   3) C   6                  0.00101     0.73005   
    92. RY*(   4) C   6                  0.00058     0.46870   
    93. RY*(   5) C   6                  0.00022     1.47524   
    94. RY*(   6) C   6                  0.00007     2.18526   
    95. RY*(   7) C   6                  0.00003     2.22388   
    96. RY*(   8) C   6                  0.00001     1.72853   
    97. RY*(   9) C   6                  0.00001     2.06259   
    98. RY*(   1) C   7                  0.00287     1.02480   
    99. RY*(   2) C   7                  0.00133     0.52430   
   100. RY*(   3) C   7                  0.00042     0.55497   
   101. RY*(   4) C   7                  0.00031     0.92349   
   102. RY*(   5) C   7                  0.00026     1.34853   
   103. RY*(   6) C   7                  0.00007     2.23211   
   104. RY*(   7) C   7                  0.00003     2.09551   
   105. RY*(   8) C   7                  0.00000     1.73210   
   106. RY*(   9) C   7                  0.00000     2.03808   
   107. RY*(   1) C   8                  0.00262     1.03956   
   108. RY*(   2) C   8                  0.00131     0.52679   
   109. RY*(   3) C   8                  0.00050     0.53804   
   110. RY*(   4) C   8                  0.00032     1.75712   
   111. RY*(   5) C   8                  0.00023     0.51662   
   112. RY*(   6) C   8                  0.00007     2.24295   
   113. RY*(   7) C   8                  0.00003     2.09489   
   114. RY*(   8) C   8                  0.00000     1.80086   
   115. RY*(   9) C   8                  0.00000     1.96598   
   116. RY*(   1) C   9                  0.00287     1.02478   
   117. RY*(   2) C   9                  0.00133     0.52430   
   118. RY*(   3) C   9                  0.00042     0.55525   
   119. RY*(   4) C   9                  0.00034     0.97369   
   120. RY*(   5) C   9                  0.00023     1.29750   
   121. RY*(   6) C   9                  0.00007     2.23216   
   122. RY*(   7) C   9                  0.00003     2.09550   
   123. RY*(   8) C   9                  0.00000     1.73036   
   124. RY*(   9) C   9                  0.00000     2.03995   
   125. RY*(   1) C  10                  0.00364     0.92539   
   126. RY*(   2) C  10                  0.00156     0.57414   
   127. RY*(   3) C  10                  0.00082     0.71433   
   128. RY*(   4) C  10                  0.00058     0.46967   
   129. RY*(   5) C  10                  0.00023     1.49340   
   130. RY*(   6) C  10                  0.00007     2.18539   
   131. RY*(   7) C  10                  0.00003     2.22394   
   132. RY*(   8) C  10                  0.00001     1.72854   
   133. RY*(   9) C  10                  0.00001     2.06254   
   134. RY*(   1) H  11                  0.00101     0.22130   
   135. RY*(   2) H  11                  0.00008     1.56875   
   136. RY*(   3) H  11                  0.00006     1.84625   
   137. RY*(   4) H  11                  0.00003     2.14370   
   138. RY*(   1) H  12                  0.00070     0.22862   
   139. RY*(   2) H  12                  0.00007     1.51690   
   140. RY*(   3) H  12                  0.00003     2.11669   
   141. RY*(   4) H  12                  0.00004     1.92980   
   142. RY*(   1) H  13                  0.00071     0.22861   
   143. RY*(   2) H  13                  0.00006     1.51842   
   144. RY*(   3) H  13                  0.00004     1.83865   
   145. RY*(   4) H  13                  0.00003     2.21535   
   146. RY*(   1) H  14                  0.00070     0.22862   
   147. RY*(   2) H  14                  0.00007     1.51690   
   148. RY*(   3) H  14                  0.00003     2.11668   
   149. RY*(   4) H  14                  0.00004     1.92981   
   150. RY*(   1) H  15                  0.00101     0.22130   
   151. RY*(   2) H  15                  0.00008     1.56872   
   152. RY*(   3) H  15                  0.00006     1.84627   
   153. RY*(   4) H  15                  0.00003     2.14371   
   154. BD*(   1) O   1 - S   2          0.05694    -0.01871   
   155. BD*(   1) S   2 - O   3          0.05693    -0.01871   
   156. BD*(   1) S   2 - C   5          0.07095    -0.04669   
   157. BD*(   1) C   5 - C   6          0.01343     0.39455   
   158. BD*(   2) C   5 - C   6          0.21273    -0.14459  168(v),163(v),91(g),155(v)
                                                    83(g),154(v),101(v),127(v)
                                                    57(v),43(r)
   159. BD*(   1) C   5 - C  10          0.01341     0.39456   
   160. BD*(   1) C   6 - C   7          0.00889     0.42193   
   161. BD*(   1) C   6 - H  11          0.00785     0.32315   
   162. BD*(   1) C   7 - C   8          0.00828     0.42653   
   163. BD*(   2) C   7 - C   8          0.14339    -0.10696  168(v),158(v),111(g),102(g)
   164. BD*(   1) C   7 - H  12          0.00650     0.34048   
   165. BD*(   1) C   8 - C   9          0.00828     0.42653   
   166. BD*(   1) C   8 - H  13          0.00645     0.34367   
   167. BD*(   1) C   9 - C  10          0.00889     0.42195   
   168. BD*(   2) C   9 - C  10          0.14613    -0.11455  163(v),158(v),119(g),129(g)
   169. BD*(   1) C   9 - H  14          0.00650     0.34048   
   170. BD*(   1) C  10 - H  15          0.00785     0.32316   
       -------------------------------
              Total Lewis   36.08043  ( 97.5881%)
        Valence non-Lewis    0.78343  (  2.1190%)
        Rydberg non-Lewis    0.10831  (  0.2930%)
       -------------------------------
            Total unit  1   36.97217  (100.0000%)
           Charge unit  1   -0.47217

 Molecular unit  2  (Na)
    25. CR (   1)Na   4                  1.00000   -38.58776   
    26. CR (   2)Na   4                  0.99993    -2.48424  154(r),155(r),59(r)
    27. CR (   3)Na   4                  0.99990    -1.34561   
    28. CR (   4)Na   4                  0.99976    -1.34271   
    29. CR (   5)Na   4                  0.99980    -1.34397  59(r),154(r),155(r)
    43. LP*(   1)Na   4                  0.02096    -0.12761   
    71. RY*(   1)Na   4                  0.00454     0.13248   
    72. RY*(   2)Na   4                  0.00170     0.22275   
    73. RY*(   3)Na   4                  0.00055     0.18790   
    74. RY*(   4)Na   4                  0.00047     0.11997   
    75. RY*(   5)Na   4                  0.00010     0.20291   
    76. RY*(   6)Na   4                  0.00006     0.12994   
    77. RY*(   7)Na   4                  0.00004     0.15182   
    78. RY*(   8)Na   4                  0.00001     0.18167   
    79. RY*(   9)Na   4                  0.00001     0.08110   
       -------------------------------
              Total Lewis    4.99939  ( 99.4343%)
        Valence non-Lewis    0.02096  (  0.4168%)
        Rydberg non-Lewis    0.00748  (  0.1488%)
       -------------------------------
            Total unit  2    5.02783  (100.0000%)
           Charge unit  2    0.47217


 ***************************************************
 *******         Beta  spin orbitals         *******
 ***************************************************


 NATURAL POPULATIONS:  Natural atomic orbital occupancies 
                                                          
   NAO  Atom  No  lang   Type(AO)    Occupancy      Energy
 ----------------------------------------------------------
     1    O    1  S      Cor( 1S)     0.99993     -19.13993
     2    O    1  S      Val( 2S)     0.92868      -1.15217
     3    O    1  S      Ryd( 3S)     0.00118       1.28478
     4    O    1  px     Val( 2p)     0.84980      -0.48401
     5    O    1  px     Ryd( 3p)     0.00041       0.86965
     6    O    1  py     Val( 2p)     0.81222      -0.50836
     7    O    1  py     Ryd( 3p)     0.00022       0.84367
     8    O    1  pz     Val( 2p)     0.67903      -0.46635
     9    O    1  pz     Ryd( 3p)     0.00017       0.83275
    10    O    1  dxy    Ryd( 3d)     0.00062       2.59622
    11    O    1  dxz    Ryd( 3d)     0.00018       2.50601
    12    O    1  dyz    Ryd( 3d)     0.00057       2.67227
    13    O    1  dx2y2  Ryd( 3d)     0.00055       2.58054
    14    O    1  dz2    Ryd( 3d)     0.00029       2.51250

    15    S    2  S      Cor( 1S)     1.00000     -88.36549
    16    S    2  S      Cor( 2S)     0.99947      -8.92649
    17    S    2  S      Val( 3S)     0.69116      -0.84346
    18    S    2  S      Ryd( 4S)     0.00296       0.44179
    19    S    2  px     Cor( 2p)     0.99992      -6.24232
    20    S    2  px     Val( 3p)     0.46509      -0.39068
    21    S    2  px     Ryd( 4p)     0.00404       0.54183
    22    S    2  py     Cor( 2p)     0.99996      -6.24301
    23    S    2  py     Val( 3p)     0.34116      -0.35449
    24    S    2  py     Ryd( 4p)     0.00609       0.57669
    25    S    2  pz     Cor( 2p)     0.99987      -6.23968
    26    S    2  pz     Val( 3p)     0.50008      -0.41591
    27    S    2  pz     Ryd( 4p)     0.00149       0.54506
    28    S    2  dxy    Ryd( 3d)     0.00997       0.65354
    29    S    2  dxz    Ryd( 3d)     0.00572       0.56852
    30    S    2  dyz    Ryd( 3d)     0.01090       0.70241
    31    S    2  dx2y2  Ryd( 3d)     0.01459       0.64791
    32    S    2  dz2    Ryd( 3d)     0.00494       0.51035

    33    O    3  S      Cor( 1S)     0.99993     -19.13993
    34    O    3  S      Val( 2S)     0.92868      -1.15217
    35    O    3  S      Ryd( 3S)     0.00118       1.28479
    36    O    3  px     Val( 2p)     0.84980      -0.48401
    37    O    3  px     Ryd( 3p)     0.00041       0.86966
    38    O    3  py     Val( 2p)     0.81221      -0.50836
    39    O    3  py     Ryd( 3p)     0.00022       0.84368
    40    O    3  pz     Val( 2p)     0.67905      -0.46635
    41    O    3  pz     Ryd( 3p)     0.00017       0.83275
    42    O    3  dxy    Ryd( 3d)     0.00062       2.59624
    43    O    3  dxz    Ryd( 3d)     0.00017       2.50599
    44    O    3  dyz    Ryd( 3d)     0.00057       2.67224
    45    O    3  dx2y2  Ryd( 3d)     0.00055       2.58056
    46    O    3  dz2    Ryd( 3d)     0.00029       2.51251

    47   Na    4  S      Cor( 1S)     1.00000     -38.58771
    48   Na    4  S      Cor( 2S)     0.99987      -2.48414
    49   Na    4  S      Val( 3S)     0.01618      -0.16390
    50   Na    4  S      Ryd( 4S)     0.00026      -0.00070
    51   Na    4  px     Cor( 2p)     0.99979      -1.34546
    52   Na    4  px     Ryd( 3p)     0.00038       0.05466
    53   Na    4  py     Cor( 2p)     0.99975      -1.34268
    54   Na    4  py     Ryd( 3p)     0.00171       0.10065
    55   Na    4  pz     Cor( 2p)     0.99977      -1.34392
    56   Na    4  pz     Ryd( 3p)     0.00197       0.15307
    57   Na    4  dxy    Ryd( 3d)     0.00069       0.21234
    58   Na    4  dxz    Ryd( 3d)     0.00020       0.19365
    59   Na    4  dyz    Ryd( 3d)     0.00033       0.24941
    60   Na    4  dx2y2  Ryd( 3d)     0.00030       0.24342
    61   Na    4  dz2    Ryd( 3d)     0.00031       0.23920

    62    C    5  S      Cor( 1S)     0.99930     -10.26906
    63    C    5  S      Val( 2S)     0.46613      -0.36004
    64    C    5  S      Ryd( 3S)     0.00161       0.38100
    65    C    5  px     Val( 2p)     0.47198      -0.31541
    66    C    5  px     Ryd( 3p)     0.00417       0.78811
    67    C    5  py     Val( 2p)     0.56827      -0.26091
    68    C    5  py     Ryd( 3p)     0.00432       0.65842
    69    C    5  pz     Val( 2p)     0.54323      -0.30875
    70    C    5  pz     Ryd( 3p)     0.00076       0.46923
    71    C    5  dxy    Ryd( 3d)     0.00034       2.18519
    72    C    5  dxz    Ryd( 3d)     0.00027       1.74324
    73    C    5  dyz    Ryd( 3d)     0.00041       1.78310
    74    C    5  dx2y2  Ryd( 3d)     0.00055       2.11301
    75    C    5  dz2    Ryd( 3d)     0.00022       1.92964

    76    C    6  S      Cor( 1S)     0.99940     -10.22549
    77    C    6  S      Val( 2S)     0.47257      -0.30139
    78    C    6  S      Ryd( 3S)     0.00093       0.40820
    79    C    6  px     Val( 2p)     0.54715      -0.21678
    80    C    6  px     Ryd( 3p)     0.00277       0.60379
    81    C    6  py     Val( 2p)     0.58313      -0.22332
    82    C    6  py     Ryd( 3p)     0.00282       0.74819
    83    C    6  pz     Val( 2p)     0.49029      -0.26125
    84    C    6  pz     Ryd( 3p)     0.00081       0.41842
    85    C    6  dxy    Ryd( 3d)     0.00041       2.29750
    86    C    6  dxz    Ryd( 3d)     0.00026       1.86994
    87    C    6  dyz    Ryd( 3d)     0.00024       1.80247
    88    C    6  dx2y2  Ryd( 3d)     0.00028       2.25142
    89    C    6  dz2    Ryd( 3d)     0.00023       1.99638

    90    C    7  S      Cor( 1S)     0.99946     -10.21641
    91    C    7  S      Val( 2S)     0.47688      -0.29319
    92    C    7  S      Ryd( 3S)     0.00060       0.43136
    93    C    7  px     Val( 2p)     0.52921      -0.19288
    94    C    7  px     Ryd( 3p)     0.00213       0.58315
    95    C    7  py     Val( 2p)     0.58880      -0.20439
    96    C    7  py     Ryd( 3p)     0.00298       0.78685
    97    C    7  pz     Val( 2p)     0.48958      -0.24595
    98    C    7  pz     Ryd( 3p)     0.00049       0.43260
    99    C    7  dxy    Ryd( 3d)     0.00035       2.29661
   100    C    7  dxz    Ryd( 3d)     0.00024       1.88329
   101    C    7  dyz    Ryd( 3d)     0.00023       1.81324
   102    C    7  dx2y2  Ryd( 3d)     0.00037       2.25899
   103    C    7  dz2    Ryd( 3d)     0.00021       2.00835

   104    C    8  S      Cor( 1S)     0.99947     -10.21593
   105    C    8  S      Val( 2S)     0.47998      -0.29506
   106    C    8  S      Ryd( 3S)     0.00061       0.43294
   107    C    8  px     Val( 2p)     0.59317      -0.20899
   108    C    8  px     Ryd( 3p)     0.00289       0.84430
   109    C    8  py     Val( 2p)     0.53091      -0.18261
   110    C    8  py     Ryd( 3p)     0.00194       0.50783
   111    C    8  pz     Val( 2p)     0.46426      -0.24304
   112    C    8  pz     Ryd( 3p)     0.00048       0.45743
   113    C    8  dxy    Ryd( 3d)     0.00037       2.23682
   114    C    8  dxz    Ryd( 3d)     0.00023       1.86968
   115    C    8  dyz    Ryd( 3d)     0.00027       1.82519
   116    C    8  dx2y2  Ryd( 3d)     0.00037       2.32362
   117    C    8  dz2    Ryd( 3d)     0.00020       2.00482

   118    C    9  S      Cor( 1S)     0.99946     -10.21641
   119    C    9  S      Val( 2S)     0.47688      -0.29319
   120    C    9  S      Ryd( 3S)     0.00060       0.43136
   121    C    9  px     Val( 2p)     0.52921      -0.19288
   122    C    9  px     Ryd( 3p)     0.00213       0.58316
   123    C    9  py     Val( 2p)     0.58879      -0.20439
   124    C    9  py     Ryd( 3p)     0.00298       0.78684
   125    C    9  pz     Val( 2p)     0.48958      -0.24595
   126    C    9  pz     Ryd( 3p)     0.00049       0.43260
   127    C    9  dxy    Ryd( 3d)     0.00035       2.29661
   128    C    9  dxz    Ryd( 3d)     0.00024       1.88329
   129    C    9  dyz    Ryd( 3d)     0.00023       1.81324
   130    C    9  dx2y2  Ryd( 3d)     0.00037       2.25898
   131    C    9  dz2    Ryd( 3d)     0.00021       2.00835

   132    C   10  S      Cor( 1S)     0.99940     -10.22549
   133    C   10  S      Val( 2S)     0.47257      -0.30139
   134    C   10  S      Ryd( 3S)     0.00093       0.40820
   135    C   10  px     Val( 2p)     0.54715      -0.21678
   136    C   10  px     Ryd( 3p)     0.00277       0.60377
   137    C   10  py     Val( 2p)     0.58313      -0.22332
   138    C   10  py     Ryd( 3p)     0.00282       0.74821
   139    C   10  pz     Val( 2p)     0.49029      -0.26125
   140    C   10  pz     Ryd( 3p)     0.00081       0.41842
   141    C   10  dxy    Ryd( 3d)     0.00041       2.29750
   142    C   10  dxz    Ryd( 3d)     0.00026       1.86994
   143    C   10  dyz    Ryd( 3d)     0.00024       1.80247
   144    C   10  dx2y2  Ryd( 3d)     0.00028       2.25142
   145    C   10  dz2    Ryd( 3d)     0.00023       1.99638

   146    H   11  S      Val( 1S)     0.36638      -0.05589
   147    H   11  S      Ryd( 2S)     0.00093       0.20445
   148    H   11  px     Ryd( 2p)     0.00016       1.92081
   149    H   11  py     Ryd( 2p)     0.00033       2.12286
   150    H   11  pz     Ryd( 2p)     0.00008       1.54241

   151    H   12  S      Val( 1S)     0.36976      -0.04093
   152    H   12  S      Ryd( 2S)     0.00069       0.20337
   153    H   12  px     Ryd( 2p)     0.00014       1.90384
   154    H   12  py     Ryd( 2p)     0.00033       2.14378
   155    H   12  pz     Ryd( 2p)     0.00008       1.55181

   156    H   13  S      Val( 1S)     0.37203      -0.03997
   157    H   13  S      Ryd( 2S)     0.00068       0.20545
   158    H   13  px     Ryd( 2p)     0.00040       2.19055
   159    H   13  py     Ryd( 2p)     0.00004       1.83877
   160    H   13  pz     Ryd( 2p)     0.00009       1.57608

   161    H   14  S      Val( 1S)     0.36976      -0.04093
   162    H   14  S      Ryd( 2S)     0.00069       0.20337
   163    H   14  px     Ryd( 2p)     0.00014       1.90385
   164    H   14  py     Ryd( 2p)     0.00033       2.14377
   165    H   14  pz     Ryd( 2p)     0.00008       1.55181

   166    H   15  S      Val( 1S)     0.36638      -0.05589
   167    H   15  S      Ryd( 2S)     0.00093       0.20445
   168    H   15  px     Ryd( 2p)     0.00016       1.92079
   169    H   15  py     Ryd( 2p)     0.00033       2.12288
   170    H   15  pz     Ryd( 2p)     0.00008       1.54240


 Summary of Natural Population Analysis:                  
                                                          
                                       Natural Population 
                Natural  -----------------------------------------------
    Atom  No    Charge         Core      Valence    Rydberg      Total
 -----------------------------------------------------------------------
      O    1   -0.27385      0.99993     3.26973    0.00419     4.27385
      S    2    0.94257      4.99922     1.99749    0.06072     7.05743
      O    3   -0.27386      0.99993     3.26974    0.00419     4.27386
     Na    4    0.47847      4.99919     0.01618    0.00616     5.02153
      C    5   -0.06157      0.99930     2.04961    0.01266     3.06157
      C    6   -0.10130      0.99940     2.09314    0.00875     3.10130
      C    7   -0.09152      0.99946     2.08446    0.00759     3.09152
      C    8   -0.07516      0.99947     2.06831    0.00737     3.07516
      C    9   -0.09152      0.99946     2.08446    0.00759     3.09152
      C   10   -0.10130      0.99940     2.09314    0.00875     3.10130
      H   11    0.13213      0.00000     0.36638    0.00149     0.36787
      H   12    0.12901      0.00000     0.36976    0.00123     0.37099
      H   13    0.12675      0.00000     0.37203    0.00122     0.37325
      H   14    0.12901      0.00000     0.36976    0.00123     0.37099
      H   15    0.13213      0.00000     0.36638    0.00149     0.36787
 =======================================================================
   * Total *    1.00000     17.99478    22.87059    0.13463    41.00000

                                 Natural Population      
 --------------------------------------------------------
   Core                      17.99478 ( 99.9710% of  18)
   Valence                   22.87059 ( 99.4373% of  23)
   Natural Minimal Basis     40.86537 ( 99.6716% of  41)
   Natural Rydberg Basis      0.13463 (  0.3284% of  41)
 --------------------------------------------------------

    Atom  No          Natural Electron Configuration
 ----------------------------------------------------------------------------
      O    1      [core]2S( 0.93)2p( 2.34)
      S    2      [core]3S( 0.69)3p( 1.31)3d( 0.05)4p( 0.01)
      O    3      [core]2S( 0.93)2p( 2.34)
     Na    4      [core]3S( 0.02)
      C    5      [core]2S( 0.47)2p( 1.58)3p( 0.01)
      C    6      [core]2S( 0.47)2p( 1.62)3p( 0.01)
      C    7      [core]2S( 0.48)2p( 1.61)3p( 0.01)
      C    8      [core]2S( 0.48)2p( 1.59)3p( 0.01)
      C    9      [core]2S( 0.48)2p( 1.61)3p( 0.01)
      C   10      [core]2S( 0.47)2p( 1.62)3p( 0.01)
      H   11            1S( 0.37)
      H   12            1S( 0.37)
      H   13            1S( 0.37)
      H   14            1S( 0.37)
      H   15            1S( 0.37)


 NATURAL BOND ORBITAL ANALYSIS, beta spin orbitals:

                       Occupancies       Lewis Structure    Low   High
           Occ.    -------------------  -----------------   occ   occ
  Cycle   Thresh.   Lewis   Non-Lewis     CR  BD  3C  LP    (L)   (NL)   Dev
 =============================================================================
   1(1)    0.90    38.83767   2.16233     18  15   0   8     4      0    0.11
   2(2)    0.90    38.61466   2.38534     18  15   0   8     4      0    0.03
   3(3)    0.90    38.61466   2.38534     18  15   0   8     4      0    0.03
   4(4)    0.90    38.61466   2.38534     18  15   0   8     4      0    0.03
   5(5)    0.90    38.61466   2.38534     18  15   0   8     4      0    0.03
   6(6)    0.90    38.61466   2.38534     18  15   0   8     4      0    0.03
   7(7)    0.90    38.61466   2.38534     18  15   0   8     4      0    0.03
   8(8)    0.90    38.61466   2.38534     18  15   0   8     4      0    0.03
   9(9)    0.90    38.61466   2.38534     18  15   0   8     4      0    0.03
  10(1)    0.80    39.44394   1.55606     18  17   0   6     2      0    0.11
  11(2)    0.80    39.22153   1.77847     18  17   0   6     2      0    0.03
  12(3)    0.80    39.29111   1.70889     18  17   0   6     2      0    0.03
  13(4)    0.80    39.29111   1.70889     18  17   0   6     2      0    0.03
  14(5)    0.80    39.29111   1.70889     18  17   0   6     2      0    0.03
  15(6)    0.80    39.29111   1.70889     18  17   0   6     2      0    0.03
  16(7)    0.80    39.29111   1.70889     18  17   0   6     2      0    0.03
  17(8)    0.80    39.29111   1.70889     18  17   0   6     2      0    0.03
  18(9)    0.80    39.29111   1.70889     18  17   0   6     2      0    0.03
  19(1)    0.70    39.27011   1.72989     18  17   0   6     0      1    0.11
  20(2)    0.70    39.04708   1.95292     18  16   0   7     0      0    0.35
  21(3)    0.70    39.27011   1.72989     18  17   0   6     0      1    0.11
  22(1)    0.60    36.81882   4.18118     18  10   0  13     0      1    0.35
  23(2)    0.60    36.81882   4.18118     18  10   0  13     0      1    0.35

    The hybrids on atom  5 are linearly dependent.  An eigenvalue (  0.000008)
    of the hybrid overlap matrix is too small (<0.00010).

    PRJTHR will be raised from  0.200 to 0.250 and the NBO search repeated.


    The hybrids on atom  5 are linearly dependent.  An eigenvalue (  0.000008)
    of the hybrid overlap matrix is too small (<0.00010).

    PRJTHR will be raised from  0.250 to 0.300 and the NBO search repeated.


    The hybrids on atom  6 are linearly dependent.  An eigenvalue (  0.000044)
    of the hybrid overlap matrix is too small (<0.00010).

    PRJTHR will be raised from  0.300 to 0.350 and the NBO search repeated.


    The hybrids on atom  6 are linearly dependent.  An eigenvalue (  0.000044)
    of the hybrid overlap matrix is too small (<0.00010).

    PRJTHR will be raised from  0.350 to 0.400 and the NBO search repeated.

  24(1)    0.50    34.97719   6.02281     18   6   0  17     0      4    0.36
  25(2)    0.50    34.72531   6.27469     18   5   0  18     0      3    0.35
  26(3)    0.50    34.97719   6.02281     18   6   0  17     0      4    0.36
  27(4)    0.50    34.72531   6.27469     18   5   0  18     0      3    0.35
  28(5)    0.50    34.97719   6.02281     18   6   0  17     0      4    0.36
  29(6)    0.50    34.72531   6.27469     18   5   0  18     0      3    0.35
  30(7)    0.50    34.97719   6.02281     18   6   0  17     0      4    0.36
  31(8)    0.50    34.72531   6.27469     18   5   0  18     0      3    0.35
  32(9)    0.50    34.97719   6.02281     18   6   0  17     0      4    0.36
  33(1)    0.80    39.44394   1.55606     18  17   0   6     2      0    0.11
 -----------------------------------------------------------------------------

 Structure accepted: RESONANCE keyword permits strongly delocalized structure

 --------------------------------------------------------
   Core                     17.99480 ( 99.971% of  18)
   Valence Lewis            21.44914 ( 93.257% of  23)
  ==================       ============================
   Total Lewis              39.44394 ( 96.205% of  41)
  -----------------------------------------------------
   Valence non-Lewis         1.44875 (  3.534% of  41)
   Rydberg non-Lewis         0.10731 (  0.262% of  41)
  ==================       ============================
   Total non-Lewis           1.55606 (  3.795% of  41)
 --------------------------------------------------------


       (Occupancy)   Bond orbital/ Coefficients/ Hybrids
 ---------------------------------------------------------------------------------
     1. (0.97739) BD ( 1) O   1 - S   2  
                ( 60.00%)   0.7746* O   1 s( 15.52%)p 5.43( 84.35%)d 0.01(  0.13%)
                                           -0.0000  0.3928 -0.0303  0.1035 -0.0021
                                            0.5954  0.0028 -0.6915 -0.0016  0.0101
                                           -0.0106 -0.0283 -0.0165 -0.0009
                ( 40.00%)   0.6324* S   2 s( 28.96%)p 2.42( 70.05%)d 0.03(  1.00%)
                                            0.0000  0.0001  0.5365 -0.0411  0.0001
                                           -0.4462 -0.0257  0.0001 -0.7034 -0.0566
                                           -0.0000  0.0484  0.0204  0.0633 -0.0305
                                           -0.0552 -0.0409 -0.0172
     2. (0.97427) BD ( 2) O   1 - S   2  
                ( 64.97%)   0.8061* O   1 s(  5.19%)p18.23( 94.70%)d 0.02(  0.10%)
                                           -0.0000  0.2279 -0.0030  0.6446 -0.0034
                                            0.4251  0.0049  0.5922 -0.0016  0.0223
                                           -0.0018  0.0113 -0.0076 -0.0185
                ( 35.03%)   0.5918* S   2 s(  0.74%)p99.99( 97.65%)d 2.16(  1.61%)
                                            0.0000  0.0002 -0.0806 -0.0308 -0.0001
                                            0.1651 -0.0511 -0.0001 -0.0897 -0.0350
                                            0.0000  0.9676 -0.0316 -0.0411 -0.0084
                                           -0.0936 -0.0352  0.0659
     3. (0.98094) BD ( 1) S   2 - O   3  
                ( 38.58%)   0.6211* S   2 s( 29.77%)p 2.33( 69.26%)d 0.03(  0.97%)
                                            0.0000  0.0001  0.5437 -0.0457  0.0001
                                           -0.4233 -0.0330 -0.0001  0.6909  0.0496
                                           -0.0000  0.1797  0.0165 -0.0728 -0.0317
                                            0.0356 -0.0455 -0.0087
                ( 61.42%)   0.7837* O   3 s( 17.25%)p 4.79( 82.62%)d 0.01(  0.13%)
                                           -0.0000  0.4143 -0.0305  0.1700 -0.0025
                                           -0.6364 -0.0033 -0.6263 -0.0018 -0.0123
                                           -0.0107  0.0270 -0.0172 -0.0029
     4. (0.96529) BD ( 1) S   2 - C   5  
                ( 59.31%)   0.7701* S   2 s( 40.87%)p 1.43( 58.29%)d 0.02(  0.84%)
                                            0.0000  0.0001  0.6386  0.0303 -0.0002
                                            0.7597  0.0129 -0.0000 -0.0078 -0.0046
                                            0.0001 -0.0736 -0.0063 -0.0063  0.0461
                                           -0.0130  0.0772 -0.0092
                ( 40.69%)   0.6379* C   5 s( 16.68%)p 4.99( 83.24%)d 0.00(  0.08%)
                                           -0.0003  0.4081 -0.0169 -0.8244  0.0509
                                            0.0002  0.0000 -0.3872  0.0156 -0.0001
                                            0.0194  0.0004  0.0207 -0.0044
     5. (0.98497) BD ( 1) C   5 - C   6  
                ( 51.76%)   0.7194* C   5 s( 41.31%)p 1.42( 58.65%)d 0.00(  0.04%)
                                           -0.0002  0.6427  0.0078  0.2876 -0.0069
                                            0.7065  0.0241  0.0638 -0.0015  0.0113
                                            0.0019  0.0019 -0.0102 -0.0116
                ( 48.24%)   0.6946* C   6 s( 34.15%)p 1.93( 65.79%)d 0.00(  0.05%)
                                            0.0001  0.5842  0.0162 -0.4138 -0.0296
                                           -0.6818  0.0101 -0.1442 -0.0090  0.0156
                                            0.0049  0.0053 -0.0092 -0.0121
     6. (0.98503) BD ( 1) C   5 - C  10  
                ( 51.76%)   0.7194* C   5 s( 41.08%)p 1.43( 58.88%)d 0.00(  0.04%)
                                           -0.0002  0.6409  0.0080  0.2945 -0.0071
                                           -0.7066 -0.0241  0.0465 -0.0017 -0.0112
                                            0.0018 -0.0021 -0.0102 -0.0117
                ( 48.24%)   0.6946* C  10 s( 34.15%)p 1.93( 65.80%)d 0.00(  0.05%)
                                            0.0001  0.5842  0.0163 -0.4103 -0.0296
                                            0.6815 -0.0101 -0.1554 -0.0089 -0.0156
                                            0.0047 -0.0055 -0.0092 -0.0123
     7. (0.85218) BD ( 2) C   5 - C  10  
                ( 58.19%)   0.7628* C   5 s(  0.91%)p99.99( 99.07%)d 0.02(  0.02%)
                                            0.0003  0.0951 -0.0101 -0.3833  0.0085
                                           -0.0133 -0.0006  0.9184  0.0072  0.0028
                                            0.0078 -0.0102 -0.0005  0.0016
                ( 41.81%)   0.6466* C  10 s(  0.02%)p99.99( 99.92%)d 3.66(  0.06%)
                                           -0.0001  0.0125 -0.0036 -0.3125 -0.0144
                                            0.0170 -0.0094  0.9492  0.0063 -0.0085
                                           -0.0015  0.0232  0.0018 -0.0014
     8. (0.97823) BD ( 1) C   6 - C   7  
                ( 51.22%)   0.7157* C   6 s( 37.12%)p 1.69( 62.84%)d 0.00(  0.04%)
                                           -0.0004  0.6092  0.0065  0.7552  0.0053
                                            0.0139  0.0399  0.2373  0.0013 -0.0036
                                            0.0099 -0.0014  0.0142 -0.0093
                ( 48.78%)   0.6985* C   7 s( 35.01%)p 1.85( 64.94%)d 0.00(  0.05%)
                                            0.0002  0.5916  0.0102 -0.7733 -0.0086
                                            0.0241  0.0384 -0.2220 -0.0024  0.0027
                                            0.0099  0.0010  0.0167 -0.0100
     9. (0.82056) BD ( 2) C   6 - C   7  
                ( 49.91%)   0.7065* C   6 s(  0.00%)p 1.00( 99.95%)d 0.00(  0.05%)
                                           -0.0000 -0.0009 -0.0036 -0.2986  0.0002
                                           -0.0212  0.0012  0.9538 -0.0099  0.0038
                                            0.0151 -0.0125 -0.0055  0.0087
                ( 50.09%)   0.7077* C   7 s(  0.01%)p 1.00( 99.94%)d 0.00(  0.05%)
                                           -0.0000 -0.0093 -0.0014 -0.2827  0.0017
                                           -0.0104  0.0005  0.9588 -0.0052  0.0040
                                           -0.0162 -0.0130  0.0051 -0.0086
    10. (0.98687) BD ( 1) C   6 - H  11  
                ( 63.30%)   0.7956* C   6 s( 28.65%)p 2.49( 71.32%)d 0.00(  0.03%)
                                           -0.0002  0.5350 -0.0169 -0.4100  0.0157
                                            0.7297 -0.0009 -0.1117  0.0043 -0.0126
                                            0.0035 -0.0030 -0.0048 -0.0089
                ( 36.70%)   0.6058* H  11 s( 99.90%)p 0.00(  0.10%)
                                            0.9995 -0.0031  0.0161 -0.0278  0.0030
    11. (0.98956) BD ( 1) C   7 - C   8  
                ( 50.15%)   0.7081* C   7 s( 35.64%)p 1.80( 64.31%)d 0.00(  0.05%)
                                            0.0000  0.5970  0.0078  0.4020  0.0384
                                           -0.6827  0.0116  0.1169  0.0112 -0.0133
                                            0.0028 -0.0040 -0.0116 -0.0113
                ( 49.85%)   0.7061* C   8 s( 35.39%)p 1.82( 64.56%)d 0.00(  0.05%)
                                            0.0000  0.5948  0.0082 -0.3673  0.0282
                                            0.7064  0.0276 -0.1005  0.0080 -0.0161
                                            0.0036 -0.0045 -0.0073 -0.0113
    12. (0.98638) BD ( 1) C   7 - H  12  
                ( 62.88%)   0.7930* C   7 s( 29.24%)p 2.42( 70.73%)d 0.00(  0.03%)
                                           -0.0004  0.5406 -0.0145  0.3983 -0.0032
                                            0.7291 -0.0091  0.1306 -0.0017  0.0109
                                            0.0029  0.0033 -0.0077 -0.0086
                ( 37.12%)   0.6092* H  12 s( 99.90%)p 0.00(  0.10%)
                                            0.9995 -0.0022 -0.0157 -0.0273 -0.0044
    13. (0.98956) BD ( 1) C   8 - C   9  
                ( 49.85%)   0.7061* C   8 s( 35.39%)p 1.82( 64.56%)d 0.00(  0.05%)
                                            0.0000  0.5948  0.0082 -0.3673  0.0282
                                           -0.7064 -0.0276 -0.1005  0.0080  0.0161
                                            0.0036  0.0045 -0.0073 -0.0113
                ( 50.15%)   0.7081* C   9 s( 35.64%)p 1.80( 64.32%)d 0.00(  0.05%)
                                            0.0000  0.5969  0.0078  0.4008  0.0384
                                            0.6828 -0.0116  0.1208  0.0112  0.0132
                                            0.0028  0.0041 -0.0116 -0.0113
    14. (0.98834) BD ( 1) C   8 - H  13  
                ( 62.72%)   0.7920* C   8 s( 29.12%)p 2.43( 70.85%)d 0.00(  0.03%)
                                           -0.0003  0.5395 -0.0129  0.8101 -0.0097
                                            0.0000 -0.0000  0.2283 -0.0031  0.0000
                                            0.0084  0.0000  0.0127 -0.0073
                ( 37.28%)   0.6105* H  13 s( 99.90%)p 0.00(  0.10%)
                                            0.9995 -0.0021 -0.0305 -0.0000 -0.0090
    15. (0.97826) BD ( 1) C   9 - C  10  
                ( 48.79%)   0.6985* C   9 s( 35.02%)p 1.85( 64.93%)d 0.00(  0.05%)
                                            0.0002  0.5917  0.0102 -0.7715 -0.0086
                                           -0.0242 -0.0384 -0.2278 -0.0024 -0.0026
                                            0.0100 -0.0010  0.0166 -0.0100
                ( 51.21%)   0.7156* C  10 s( 37.12%)p 1.69( 62.84%)d 0.00(  0.04%)
                                           -0.0004  0.6092  0.0065  0.7543  0.0053
                                           -0.0138 -0.0399  0.2402  0.0012  0.0036
                                            0.0099  0.0014  0.0142 -0.0092
    16. (0.98638) BD ( 1) C   9 - H  14  
                ( 62.88%)   0.7930* C   9 s( 29.24%)p 2.42( 70.73%)d 0.00(  0.03%)
                                            0.0004 -0.5406  0.0145 -0.3981  0.0032
                                            0.7290 -0.0091 -0.1313  0.0017  0.0109
                                           -0.0029  0.0033  0.0077  0.0086
                ( 37.12%)   0.6092* H  14 s( 99.90%)p 0.00(  0.10%)
                                           -0.9995  0.0022  0.0157 -0.0273  0.0044
    17. (0.98686) BD ( 1) C  10 - H  15  
                ( 63.30%)   0.7956* C  10 s( 28.64%)p 2.49( 71.33%)d 0.00(  0.03%)
                                            0.0002 -0.5349  0.0169  0.4049 -0.0158
                                            0.7300 -0.0009  0.1270 -0.0043 -0.0127
                                           -0.0034 -0.0027  0.0048  0.0089
                ( 36.70%)   0.6058* H  15 s( 99.90%)p 0.00(  0.10%)
                                           -0.9995  0.0031 -0.0161 -0.0278 -0.0030
    18. (0.99993) CR ( 1) O   1           s(100.00%)
                                            1.0000 -0.0001 -0.0000  0.0000 -0.0000
                                            0.0001  0.0000 -0.0000  0.0000  0.0000
                                            0.0000 -0.0000 -0.0000 -0.0000
    19. (1.00000) CR ( 1) S   2           s(100.00%)
                                            1.0000 -0.0000 -0.0000  0.0000  0.0000
                                           -0.0000  0.0000  0.0000  0.0000  0.0000
                                           -0.0000 -0.0000  0.0000  0.0000  0.0000
                                            0.0000  0.0000 -0.0000
    20. (0.99947) CR ( 2) S   2           s(100.00%)p 0.00(  0.00%)
                                           -0.0000  1.0000 -0.0001  0.0000  0.0000
                                           -0.0001  0.0000  0.0000  0.0000  0.0000
                                           -0.0000 -0.0002  0.0000  0.0000  0.0000
                                            0.0000  0.0000 -0.0000
    21. (0.99992) CR ( 3) S   2           s(  0.00%)p 1.00(100.00%)
                                            0.0000  0.0000  0.0000  0.0000  1.0000
                                            0.0002  0.0000 -0.0000 -0.0000 -0.0000
                                            0.0000  0.0001 -0.0000 -0.0000  0.0000
                                           -0.0000  0.0000  0.0000
    22. (0.99996) CR ( 4) S   2           s(  0.00%)p 1.00(100.00%)
                                            0.0000  0.0000  0.0000 -0.0000 -0.0000
                                            0.0000 -0.0000  1.0000  0.0001  0.0000
                                            0.0000  0.0001 -0.0000 -0.0000 -0.0000
                                           -0.0000 -0.0000  0.0000
    23. (0.99987) CR ( 5) S   2           s(  0.00%)p 1.00(100.00%)
                                           -0.0000 -0.0000  0.0000 -0.0000  0.0000
                                           -0.0001 -0.0000  0.0000  0.0000  0.0000
                                            1.0000 -0.0000  0.0000  0.0000 -0.0000
                                            0.0000 -0.0000 -0.0000
    24. (0.99993) CR ( 1) O   3           s(100.00%)
                                            1.0000 -0.0001 -0.0000  0.0000 -0.0000
                                           -0.0001 -0.0000 -0.0000  0.0000 -0.0000
                                            0.0000  0.0000 -0.0000 -0.0000
    25. (1.00000) CR ( 1)Na   4           s(100.00%)
                                            1.0000  0.0000  0.0000  0.0000  0.0000
                                            0.0000  0.0000  0.0000  0.0000  0.0000
                                            0.0000  0.0000  0.0000  0.0000  0.0000
    26. (0.99987) CR ( 2)Na   4           s(100.00%)
                                            0.0000  1.0000  0.0000  0.0000  0.0000
                                            0.0000  0.0000  0.0000  0.0000  0.0000
                                            0.0000  0.0000  0.0000  0.0000  0.0000
    27. (0.99979) CR ( 3)Na   4           s(  0.00%)p 1.00(100.00%)
                                            0.0000  0.0000  0.0000  0.0000  1.0000
                                            0.0000  0.0000  0.0000  0.0000  0.0000
                                            0.0000  0.0000  0.0000  0.0000  0.0000
    28. (0.99975) CR ( 4)Na   4           s(  0.00%)p 1.00(100.00%)
                                            0.0000  0.0000  0.0000  0.0000  0.0000
                                            0.0000  1.0000  0.0000  0.0000  0.0000
                                            0.0000  0.0000  0.0000  0.0000  0.0000
    29. (0.99977) CR ( 5)Na   4           s(  0.00%)p 1.00(100.00%)
                                            0.0000  0.0000  0.0000  0.0000  0.0000
                                            0.0000  0.0000  0.0000  1.0000  0.0000
                                            0.0000  0.0000  0.0000  0.0000  0.0000
    30. (0.99930) CR ( 1) C   5           s(100.00%)p 0.00(  0.00%)
                                            1.0000  0.0003  0.0000  0.0000  0.0000
                                            0.0000  0.0000 -0.0004  0.0000 -0.0000
                                            0.0000  0.0000  0.0000 -0.0000
    31. (0.99940) CR ( 1) C   6           s(100.00%)p 0.00(  0.00%)
                                            1.0000  0.0003 -0.0000  0.0002  0.0000
                                            0.0002  0.0000  0.0001  0.0000 -0.0000
                                            0.0000 -0.0000  0.0000 -0.0000
    32. (0.99947) CR ( 1) C   7           s(100.00%)p 0.00(  0.00%)
                                            1.0000  0.0001 -0.0000  0.0003  0.0000
                                            0.0003 -0.0000  0.0001 -0.0000  0.0000
                                           -0.0000  0.0000 -0.0000 -0.0000
    33. (0.99947) CR ( 1) C   8           s(100.00%)p 0.00(  0.00%)
                                            1.0000  0.0001 -0.0000  0.0003 -0.0000
                                            0.0000 -0.0000  0.0001 -0.0000  0.0000
                                            0.0000  0.0000  0.0000 -0.0000
    34. (0.99947) CR ( 1) C   9           s(100.00%)p 0.00(  0.00%)
                                            1.0000  0.0001 -0.0000  0.0003  0.0000
                                           -0.0003  0.0000  0.0001 -0.0000 -0.0000
                                           -0.0000 -0.0000 -0.0000 -0.0000
    35. (0.99940) CR ( 1) C  10           s(100.00%)p 0.00(  0.00%)
                                            1.0000  0.0003 -0.0000  0.0002  0.0000
                                           -0.0002 -0.0000  0.0002  0.0000  0.0000
                                            0.0000  0.0000  0.0000 -0.0000
    36. (0.99119) LP ( 1) O   1           s( 79.36%)p 0.26( 20.64%)d 0.00(  0.01%)
                                            0.0001  0.8908  0.0092 -0.2167  0.0033
                                           -0.3670 -0.0091  0.1569 -0.0028 -0.0047
                                           -0.0025  0.0028  0.0034  0.0022
    37. (0.92425) LP ( 2) O   1           s(  0.01%)p 1.00( 99.92%)d 0.00(  0.07%)
                                            0.0000  0.0073 -0.0059  0.7251 -0.0061
                                           -0.5733  0.0004 -0.3805  0.0042  0.0133
                                           -0.0093 -0.0052  0.0177  0.0080
    38. (0.99119) LP ( 1) O   3           s( 79.41%)p 0.26( 20.58%)d 0.00(  0.01%)
                                            0.0001  0.8911  0.0092 -0.2159  0.0033
                                            0.3664  0.0091  0.1577 -0.0028  0.0047
                                           -0.0025 -0.0028  0.0034  0.0022
    39. (0.92426) LP ( 2) O   3           s(  0.01%)p 1.00( 99.93%)d 0.00(  0.07%)
                                            0.0000  0.0070 -0.0059  0.7239 -0.0060
                                            0.5740 -0.0004 -0.3817  0.0042 -0.0132
                                           -0.0093  0.0052  0.0177  0.0080
    40. (0.72497) LP ( 3) O   3           s(  3.41%)p28.27( 96.50%)d 0.02(  0.08%)
                                           -0.0000  0.1847  0.0055  0.6321 -0.0045
                                           -0.3606 -0.0025  0.6599 -0.0056 -0.0194
                                           -0.0008 -0.0132 -0.0045 -0.0164
    41. (0.01799) LP*( 1)Na   4           s( 89.66%)p 0.10(  9.15%)d 0.01(  1.19%)
                                            0.0000  0.0000  0.9469  0.0068  0.0000
                                            0.0228  0.0000 -0.0000  0.0000 -0.3017
                                            0.0000  0.0590  0.0000 -0.0739  0.0542
    42. (0.45358) LP*( 1) C   8           s(  0.00%)p 1.00( 99.95%)d 0.00(  0.05%)
                                            0.0000  0.0035 -0.0004  0.2691 -0.0032
                                           -0.0000  0.0000 -0.9628  0.0090  0.0000
                                            0.0182  0.0000 -0.0057  0.0094
    43. (0.48223) LP ( 1) C   9           s(  0.01%)p 1.00( 99.95%)d 0.00(  0.04%)
                                            0.0000  0.0085  0.0009  0.2893 -0.0020
                                           -0.0081 -0.0005 -0.9569  0.0099  0.0054
                                            0.0095 -0.0165 -0.0032  0.0051
    44. (0.00076) RY*( 1) O   1           s( 61.59%)p 0.53( 32.61%)d 0.09(  5.79%)
                                            0.0000  0.0071  0.7848  0.0104 -0.5528
                                            0.0171  0.1317 -0.0188 -0.0494 -0.1866
                                            0.1292  0.0560 -0.0019  0.0573
    45. (0.00023) RY*( 2) O   1           s(  8.03%)p10.08( 80.99%)d 1.37( 10.97%)
                                            0.0000  0.0061  0.2834 -0.0029  0.4005
                                            0.0031  0.4061 -0.0146  0.6960  0.1785
                                            0.0995  0.1871  0.0146 -0.1810
    46. (0.00019) RY*( 3) O   1           s( 20.73%)p 2.85( 59.10%)d 0.97( 20.18%)
                                            0.0000 -0.0002  0.4553  0.0131  0.5523
                                            0.0250 -0.5216 -0.0090 -0.1140 -0.0770
                                           -0.1420  0.0303  0.3475  0.2323
    47. (0.00007) RY*( 4) O   1           s(  5.09%)p15.23( 77.50%)d 3.42( 17.41%)
    48. (0.00002) RY*( 5) O   1           s(  0.79%)p28.53( 22.67%)d96.30( 76.53%)
    49. (0.00000) RY*( 6) O   1           s(  0.50%)p 7.60(  3.78%)d99.99( 95.73%)
    50. (0.00001) RY*( 7) O   1           s(  1.17%)p 9.98( 11.70%)d74.28( 87.13%)
    51. (0.00000) RY*( 8) O   1           s(  2.00%)p 4.65(  9.31%)d44.34( 88.69%)
    52. (0.00000) RY*( 9) O   1           s(  0.01%)p99.99(  2.72%)d99.99( 97.27%)
    53. (0.02015) RY*( 1) S   2           s(  2.86%)p 5.29( 15.14%)d28.67( 82.00%)
                                           -0.0000 -0.0000  0.0187  0.1681  0.0000
                                           -0.0799  0.3293 -0.0000 -0.0202  0.1477
                                           -0.0000  0.0919 -0.0769  0.1822 -0.1308
                                            0.3444  0.7758  0.2219
    54. (0.01755) RY*( 2) S   2           s(  0.79%)p18.34( 14.51%)d99.99( 84.70%)
                                            0.0000  0.0000 -0.0059  0.0887 -0.0000
                                           -0.0541  0.1384 -0.0000  0.0469 -0.3377
                                            0.0000 -0.0731 -0.0371 -0.3750 -0.1103
                                           -0.7453  0.3579  0.1033
    55. (0.01065) RY*( 3) S   2           s(  0.00%)p 1.00( 17.46%)d 4.73( 82.54%)
                                           -0.0000 -0.0000 -0.0011  0.0033 -0.0000
                                           -0.0021  0.0006 -0.0000 -0.1311  0.3967
                                            0.0000 -0.0095 -0.0014 -0.8710 -0.0103
                                            0.2580  0.0083  0.0032
    56. (0.00375) RY*( 4) S   2           s(  0.04%)p99.99( 20.89%)d99.99( 79.07%)
                                            0.0000  0.0000 -0.0067  0.0189 -0.0000
                                            0.0653 -0.4467  0.0000 -0.0016  0.0417
                                            0.0000 -0.0482 -0.0328  0.0370 -0.8776
                                            0.0230 -0.0188  0.1354
    57. (0.00201) RY*( 5) S   2           s(  0.01%)p 1.00( 69.87%)d 0.43( 30.12%)
                                            0.0000  0.0000 -0.0004  0.0072 -0.0000
                                           -0.0041  0.0218 -0.0000 -0.0076  0.8355
                                            0.0000 -0.0059 -0.0038  0.2347  0.0249
                                           -0.4955  0.0004 -0.0054
    58. (0.00133) RY*( 6) S   2           s(  0.72%)p53.36( 38.44%)d84.47( 60.84%)
                                            0.0000  0.0000  0.0043  0.0848 -0.0000
                                           -0.0165 -0.4195 -0.0000  0.0000  0.0041
                                            0.0000 -0.0457  0.4539 -0.0003  0.3086
                                           -0.0054  0.0579  0.7140
    59. (0.00094) RY*( 7) S   2           s( 67.86%)p 0.17( 11.33%)d 0.31( 20.81%)
                                           -0.0000 -0.0000  0.0379  0.8229 -0.0000
                                           -0.0251  0.2248 -0.0000 -0.0001 -0.0055
                                            0.0000  0.0073 -0.2491  0.0020 -0.0442
                                            0.0103 -0.3836  0.2427
    60. (0.00009) RY*( 8) S   2           s( 14.38%)p 3.56( 51.15%)d 2.40( 34.47%)
    61. (0.00002) RY*( 9) S   2           s( 13.01%)p 5.07( 65.97%)d 1.62( 21.02%)
    62. (0.00074) RY*( 1) O   3           s( 60.39%)p 0.56( 33.90%)d 0.09(  5.71%)
                                           -0.0000  0.0063  0.7771  0.0069 -0.5610
                                           -0.0148 -0.1518 -0.0222 -0.0231  0.1809
                                            0.1346 -0.0630 -0.0109  0.0465
    63. (0.00022) RY*( 2) O   3           s( 13.77%)p 5.63( 77.53%)d 0.63(  8.70%)
                                           -0.0000  0.0062  0.3710  0.0017  0.5359
                                           -0.0093 -0.2812 -0.0142  0.6393 -0.1614
                                            0.0632 -0.1813  0.0935 -0.1240
    64. (0.00017) RY*( 3) O   3           s( 15.31%)p 4.01( 61.32%)d 1.53( 23.37%)
                                           -0.0000 -0.0022  0.3912  0.0104  0.4029
                                           -0.0228  0.6268 -0.0094 -0.2395  0.1291
                                           -0.1617 -0.0061  0.3405  0.2737
    65. (0.00007) RY*( 4) O   3           s(  6.15%)p12.60( 77.50%)d 2.66( 16.35%)
    66. (0.00002) RY*( 5) O   3           s(  0.61%)p37.17( 22.83%)d99.99( 76.55%)
    67. (0.00000) RY*( 6) O   3           s(  0.45%)p 8.60(  3.86%)d99.99( 95.70%)
    68. (0.00001) RY*( 7) O   3           s(  1.24%)p 9.04( 11.23%)d70.46( 87.52%)
    69. (0.00000) RY*( 8) O   3           s(  1.99%)p 4.75(  9.46%)d44.48( 88.55%)
    70. (0.00000) RY*( 9) O   3           s(  0.00%)p 1.00(  2.74%)d35.55( 97.26%)
    71. (0.00189) RY*( 1)Na   4           s(  0.00%)p 1.00( 90.25%)d 0.11(  9.75%)
                                            0.0000  0.0000  0.0000 -0.0000  0.0000
                                            0.0000  0.0000  0.9500  0.0000 -0.0000
                                            0.2214 -0.0000 -0.2203  0.0000  0.0000
    72. (0.00095) RY*( 2)Na   4           s(  9.06%)p 7.24( 65.61%)d 2.80( 25.33%)
                                            0.0000  0.0000  0.2254 -0.1994  0.0000
                                            0.5728  0.0000  0.0000  0.0000  0.5727
                                            0.0000 -0.2712  0.0000  0.2324 -0.3546
    73. (0.00081) RY*( 3)Na   4           s(  0.00%)p 1.00(  0.63%)d99.99( 99.37%)
                                            0.0000  0.0000 -0.0000 -0.0000  0.0000
                                           -0.0001  0.0000 -0.0794  0.0000 -0.0000
                                            0.8534 -0.0000  0.5152 -0.0000 -0.0000
    74. (0.00050) RY*( 4)Na   4           s( 40.45%)p 0.20(  8.03%)d 1.27( 51.53%)
                                           -0.0000 -0.0000 -0.0530  0.6337 -0.0000
                                            0.2738 -0.0000  0.0000 -0.0000 -0.0728
                                            0.0000  0.1786 -0.0001 -0.4714 -0.5110
    75. (0.00010) RY*( 5)Na   4           s( 13.57%)p 0.63(  8.53%)d 5.74( 77.90%)
    76. (0.00005) RY*( 6)Na   4           s(  8.19%)p 9.15( 74.89%)d 2.07( 16.92%)
    77. (0.00004) RY*( 7)Na   4           s(  0.00%)p 1.00(  9.12%)d 9.96( 90.88%)
    78. (0.00001) RY*( 8)Na   4           s( 19.28%)p 0.81( 15.65%)d 3.38( 65.08%)
    79. (0.00001) RY*( 9)Na   4           s( 19.80%)p 0.92( 18.14%)d 3.13( 62.06%)
    80. (0.00393) RY*( 1) C   5           s(  1.86%)p49.96( 92.73%)d 2.92(  5.42%)
                                            0.0000  0.0126  0.1357 -0.0599 -0.9251
                                           -0.0000  0.0001 -0.0128 -0.2603 -0.0007
                                           -0.1537  0.0021 -0.1629 -0.0631
    81. (0.00393) RY*( 2) C   5           s(  0.00%)p 1.00( 99.85%)d 0.00(  0.15%)
                                           -0.0000 -0.0000 -0.0001  0.0001 -0.0000
                                           -0.0346  0.9986 -0.0001  0.0001  0.0333
                                            0.0000 -0.0199 -0.0000  0.0000
    82. (0.00134) RY*( 3) C   5           s( 85.47%)p 0.07(  6.28%)d 0.10(  8.25%)
                                           -0.0000 -0.0049  0.9245 -0.0112  0.1579
                                            0.0000  0.0005  0.0065 -0.1941 -0.0039
                                            0.0132  0.0129  0.2368 -0.1616
    83. (0.00057) RY*( 4) C   5           s(  6.94%)p11.27( 78.21%)d 2.14( 14.85%)
                                            0.0000 -0.0038  0.2634  0.0001 -0.2300
                                           -0.0002 -0.0076 -0.0065  0.8539  0.0769
                                            0.2422 -0.2510 -0.1077  0.0963
    84. (0.00049) RY*( 5) C   5           s(  0.32%)p19.87(  6.26%)d99.99( 93.42%)
                                           -0.0000  0.0000  0.0561 -0.0034 -0.0641
                                            0.0008  0.0278  0.0085  0.2401 -0.2841
                                            0.0588  0.9214 -0.0233  0.0220
    85. (0.00021) RY*( 6) C   5           s(  4.03%)p 1.69(  6.80%)d22.14( 89.18%)
                                            0.0000 -0.0042  0.2007 -0.0164  0.2195
                                            0.0000  0.0003 -0.0059 -0.1396 -0.0041
                                            0.0118  0.0098 -0.9282  0.1730
    86. (0.00019) RY*( 7) C   5           s(  0.00%)p 1.00(  0.09%)d99.99( 99.91%)
                                           -0.0000  0.0000  0.0002 -0.0000  0.0002
                                           -0.0152 -0.0264  0.0001  0.0003  0.9550
                                           -0.0001  0.2951 -0.0011  0.0001
    87. (0.00006) RY*( 8) C   5           s(  0.00%)p 1.00(  9.68%)d 9.34( 90.32%)
    88. (0.00001) RY*( 9) C   5           s(  1.40%)p 0.19(  0.27%)d70.32( 98.33%)
    89. (0.00319) RY*( 1) C   6           s(  0.09%)p99.99( 95.79%)d43.32(  4.11%)
                                            0.0000  0.0231  0.0204  0.0097  0.7216
                                           -0.0316 -0.6391  0.0046  0.1661 -0.1666
                                            0.0106 -0.0210 -0.1116 -0.0185
    90. (0.00159) RY*( 2) C   6           s(  3.80%)p24.66( 93.72%)d 0.65(  2.47%)
                                            0.0000  0.0161  0.1943  0.0226 -0.6417
                                            0.0178 -0.7175  0.0082 -0.0990 -0.1346
                                            0.0312 -0.0402  0.0622 -0.0129
    91. (0.00080) RY*( 3) C   6           s(  0.30%)p99.99( 79.73%)d65.81( 19.97%)
                                            0.0000 -0.0011  0.0551  0.0044  0.1678
                                            0.0046 -0.0136 -0.0098 -0.8768 -0.0735
                                            0.2829  0.2845 -0.0776  0.1652
    92. (0.00059) RY*( 4) C   6           s( 93.12%)p 0.03(  3.18%)d 0.04(  3.70%)
                                           -0.0000 -0.0081  0.9650 -0.0108  0.1146
                                            0.0227  0.1216  0.0024  0.0565  0.1668
                                           -0.0240  0.0440  0.0475 -0.0664
    93. (0.00025) RY*( 5) C   6           s(  0.14%)p99.99( 17.25%)d99.99( 82.61%)
                                            0.0000 -0.0011  0.0368  0.0031 -0.1047
                                            0.0027  0.0346 -0.0078  0.4004 -0.0189
                                            0.7023  0.2623 -0.2969  0.4190
    94. (0.00007) RY*( 6) C   6           s(  1.18%)p 3.46(  4.08%)d80.37( 94.74%)
    95. (0.00003) RY*( 7) C   6           s(  1.36%)p 1.96(  2.67%)d70.47( 95.96%)
    96. (0.00001) RY*( 8) C   6           s(  0.02%)p99.99(  2.88%)d99.99( 97.10%)
    97. (0.00001) RY*( 9) C   6           s(  0.05%)p15.18(  0.79%)d99.99( 99.16%)
    98. (0.00277) RY*( 1) C   7           s(  0.16%)p99.99( 93.24%)d40.31(  6.59%)
                                           -0.0000  0.0279  0.0293 -0.0169 -0.4145
                                           -0.0281 -0.8588 -0.0043 -0.1480  0.2149
                                            0.0007  0.0556 -0.1246 -0.0335
    99. (0.00133) RY*( 2) C   7           s(  0.01%)p 1.00( 98.65%)d 0.01(  1.34%)
                                            0.0000  0.0034  0.0064  0.0298 -0.8466
                                           -0.0193  0.4576  0.0086 -0.2431 -0.0334
                                           -0.0253 -0.0114 -0.1072 -0.0068
   100. (0.00042) RY*( 3) C   7           s( 88.69%)p 0.04(  3.28%)d 0.09(  8.03%)
                                            0.0000 -0.0043  0.9417  0.0119  0.0361
                                            0.0167 -0.0155  0.0061 -0.1754 -0.1546
                                            0.1914 -0.0767  0.1158 -0.0228
   101. (0.00034) RY*( 4) C   7           s(  4.45%)p13.02( 57.93%)d 8.46( 37.62%)
                                            0.0000  0.0000  0.2109  0.0038 -0.2271
                                            0.0037 -0.0329 -0.0038  0.7256 -0.0822
                                           -0.4824  0.1325  0.1648 -0.3034
   102. (0.00023) RY*( 5) C   7           s(  0.01%)p99.99( 32.45%)d99.99( 67.54%)
                                           -0.0000  0.0001  0.0114 -0.0022 -0.1561
                                            0.0006 -0.0040  0.0062  0.5478  0.1532
                                            0.5028 -0.5497 -0.1518  0.2718
   103. (0.00007) RY*( 6) C   7           s(  0.44%)p 3.21(  1.41%)d99.99( 98.15%)
   104. (0.00003) RY*( 7) C   7           s(  6.25%)p 0.77(  4.83%)d14.22( 88.92%)
   105. (0.00000) RY*( 8) C   7           s(  0.01%)p99.99(  5.95%)d99.99( 94.04%)
   106. (0.00000) RY*( 9) C   7           s(  0.06%)p37.09(  2.35%)d99.99( 97.59%)
   107. (0.00259) RY*( 1) C   8           s(  0.87%)p99.99( 91.92%)d 8.32(  7.21%)
                                            0.0000  0.0275  0.0889 -0.0316 -0.9183
                                           -0.0000 -0.0000 -0.0082 -0.2737  0.0000
                                            0.0872  0.0000  0.2536 -0.0124
   108. (0.00130) RY*( 2) C   8           s(  0.00%)p 1.00( 98.70%)d 0.01(  1.30%)
                                           -0.0000  0.0000  0.0000  0.0000 -0.0000
                                           -0.0362  0.9928  0.0000 -0.0000  0.1076
                                           -0.0000  0.0370 -0.0000 -0.0000
   109. (0.00046) RY*( 3) C   8           s( 92.07%)p 0.01(  0.69%)d 0.08(  7.24%)
                                            0.0000 -0.0054  0.9595  0.0208  0.0434
                                            0.0000 -0.0000  0.0052 -0.0676 -0.0000
                                           -0.0007  0.0000 -0.2530 -0.0918
   110. (0.00027) RY*( 4) C   8           s(  0.00%)p 0.00(  0.00%)d 1.00(100.00%)
                                           -0.0000  0.0000 -0.0000 -0.0000 -0.0000
                                            0.0001 -0.0061  0.0000  0.0000 -0.2750
                                           -0.0000  0.9614  0.0000 -0.0000
   111. (0.00023) RY*( 5) C   8           s(  0.56%)p99.99( 92.53%)d12.22(  6.90%)
                                            0.0000 -0.0002  0.0752  0.0007 -0.2741
                                            0.0000  0.0000  0.0039  0.9220  0.0000
                                           -0.2167 -0.0000  0.0437 -0.1419
   112. (0.00007) RY*( 6) C   8           s(  0.00%)p 1.00(  1.35%)d73.22( 98.65%)
   113. (0.00002) RY*( 7) C   8           s(  6.55%)p 0.92(  6.03%)d13.34( 87.42%)
   114. (0.00000) RY*( 8) C   8           s(  0.01%)p99.99(  5.36%)d99.99( 94.63%)
   115. (0.00000) RY*( 9) C   8           s(  0.04%)p99.03(  3.48%)d99.99( 96.48%)
   116. (0.00277) RY*( 1) C   9           s(  0.16%)p99.99( 93.25%)d40.52(  6.59%)
                                           -0.0000  0.0279  0.0291 -0.0164 -0.4150
                                            0.0281  0.8589 -0.0061 -0.1464 -0.2146
                                           -0.0015 -0.0569 -0.1240 -0.0347
   117. (0.00133) RY*( 2) C   9           s(  0.01%)p 1.00( 98.65%)d 0.01(  1.34%)
                                            0.0000  0.0034  0.0063  0.0298 -0.8467
                                            0.0193 -0.4575  0.0085 -0.2428  0.0334
                                           -0.0258  0.0111 -0.1070 -0.0071
   118. (0.00042) RY*( 3) C   9           s( 91.18%)p 0.02(  1.77%)d 0.08(  7.05%)
                                            0.0000 -0.0042  0.9548  0.0127  0.0208
                                           -0.0169  0.0183  0.0041 -0.1284  0.1628
                                            0.1454  0.0569  0.1307 -0.0506
   119. (0.00030) RY*( 4) C   9           s(  1.98%)p38.78( 76.70%)d10.78( 21.32%)
                                            0.0000  0.0002  0.1406  0.0002 -0.2554
                                           -0.0026  0.0299  0.0045  0.8372  0.0377
                                           -0.3766 -0.0162  0.1186 -0.2360
   120. (0.00022) RY*( 5) C   9           s(  0.00%)p 1.00( 15.15%)d 5.60( 84.85%)
                                            0.0000 -0.0001  0.0028  0.0008  0.1045
                                            0.0003  0.0011 -0.0015 -0.3750  0.1635
                                           -0.6003 -0.5668  0.1778 -0.3294
   121. (0.00007) RY*( 6) C   9           s(  0.44%)p 3.21(  1.41%)d99.99( 98.15%)
   122. (0.00003) RY*( 7) C   9           s(  6.25%)p 0.77(  4.83%)d14.22( 88.92%)
   123. (0.00000) RY*( 8) C   9           s(  0.01%)p99.99(  6.05%)d99.99( 93.94%)
   124. (0.00000) RY*( 9) C   9           s(  0.06%)p35.57(  2.25%)d99.99( 97.68%)
   125. (0.00324) RY*( 1) C  10           s(  0.09%)p99.99( 95.65%)d47.48(  4.26%)
                                            0.0000  0.0231  0.0191  0.0049  0.7315
                                            0.0319  0.6338  0.0188  0.1353  0.1682
                                            0.0236  0.0090 -0.1165 -0.0102
   126. (0.00159) RY*( 2) C  10           s(  3.79%)p24.70( 93.66%)d 0.67(  2.55%)
                                            0.0000  0.0163  0.1940  0.0232 -0.6398
                                           -0.0174  0.7222  0.0062 -0.0695  0.1332
                                            0.0176  0.0516  0.0656 -0.0213
   127. (0.00096) RY*( 3) C  10           s(  0.14%)p99.99( 77.70%)d99.99( 22.15%)
                                            0.0000 -0.0009  0.0377 -0.0031  0.1117
                                           -0.0053  0.0172  0.0156 -0.8741  0.0742
                                            0.3030 -0.2918 -0.0825  0.1797
   128. (0.00059) RY*( 4) C  10           s( 93.31%)p 0.03(  3.10%)d 0.04(  3.59%)
                                           -0.0000 -0.0081  0.9660 -0.0103  0.1200
                                           -0.0227 -0.1213  0.0008  0.0355 -0.1647
                                           -0.0160 -0.0512  0.0452 -0.0618
   129. (0.00023) RY*( 5) C  10           s(  0.12%)p99.99( 19.56%)d99.99( 80.31%)
                                            0.0000 -0.0009  0.0348 -0.0004 -0.1155
                                           -0.0026 -0.0320  0.0038  0.4257  0.0117
                                            0.6902 -0.2580 -0.2989  0.4131
   130. (0.00007) RY*( 6) C  10           s(  1.18%)p 3.46(  4.09%)d80.11( 94.73%)
   131. (0.00003) RY*( 7) C  10           s(  1.36%)p 1.97(  2.68%)d70.57( 95.96%)
   132. (0.00001) RY*( 8) C  10           s(  0.02%)p99.99(  2.87%)d99.99( 97.10%)
   133. (0.00001) RY*( 9) C  10           s(  0.05%)p15.13(  0.79%)d99.99( 99.16%)
   134. (0.00093) RY*( 1) H  11           s( 99.60%)p 0.00(  0.40%)
                                            0.0049  0.9980 -0.0037  0.0632  0.0006
   135. (0.00008) RY*( 2) H  11           s(  0.00%)p 1.00(100.00%)
   136. (0.00006) RY*( 3) H  11           s(  0.02%)p99.99( 99.98%)
   137. (0.00003) RY*( 4) H  11           s(  0.48%)p99.99( 99.52%)
   138. (0.00069) RY*( 1) H  12           s( 99.49%)p 0.01(  0.51%)
                                            0.0045  0.9974  0.0290  0.0635  0.0165
   139. (0.00007) RY*( 2) H  12           s(  0.01%)p 1.00( 99.99%)
   140. (0.00004) RY*( 3) H  12           s(  0.48%)p99.99( 99.52%)
   141. (0.00004) RY*( 4) H  12           s(  0.13%)p99.99( 99.87%)
   142. (0.00069) RY*( 1) H  13           s( 99.49%)p 0.01(  0.51%)
                                            0.0044  0.9975  0.0702  0.0000  0.0110
   143. (0.00006) RY*( 2) H  13           s(  0.01%)p 1.00( 99.99%)
   144. (0.00004) RY*( 3) H  13           s(  0.00%)p 1.00(100.00%)
   145. (0.00003) RY*( 4) H  13           s(  0.60%)p99.99( 99.40%)
   146. (0.00069) RY*( 1) H  14           s( 99.49%)p 0.01(  0.51%)
                                            0.0045  0.9974  0.0290 -0.0635  0.0165
   147. (0.00007) RY*( 2) H  14           s(  0.01%)p 1.00( 99.99%)
   148. (0.00004) RY*( 3) H  14           s(  0.48%)p99.99( 99.52%)
   149. (0.00004) RY*( 4) H  14           s(  0.13%)p99.99( 99.87%)
   150. (0.00093) RY*( 1) H  15           s( 99.60%)p 0.00(  0.40%)
                                            0.0049  0.9980 -0.0037 -0.0632  0.0006
   151. (0.00008) RY*( 2) H  15           s(  0.00%)p 1.00(100.00%)
   152. (0.00006) RY*( 3) H  15           s(  0.02%)p99.99( 99.98%)
   153. (0.00003) RY*( 4) H  15           s(  0.48%)p99.99( 99.52%)
   154. (0.08978) BD*( 1) O   1 - S   2  
                ( 40.00%)   0.6324* O   1 s( 15.52%)p 5.43( 84.35%)d 0.01(  0.13%)
                                            0.0000 -0.3928  0.0303 -0.1035  0.0021
                                           -0.5954 -0.0028  0.6915  0.0016 -0.0101
                                            0.0106  0.0283  0.0165  0.0009
                ( 60.00%)  -0.7746* S   2 s( 28.96%)p 2.42( 70.05%)d 0.03(  1.00%)
                                           -0.0000 -0.0001 -0.5365  0.0411 -0.0001
                                            0.4462  0.0257 -0.0001  0.7034  0.0566
                                            0.0000 -0.0484 -0.0204 -0.0633  0.0305
                                            0.0552  0.0409  0.0172
   155. (0.29071) BD*( 2) O   1 - S   2  
                ( 35.03%)   0.5918* O   1 s(  5.19%)p18.23( 94.70%)d 0.02(  0.10%)
                                            0.0000 -0.2279  0.0030 -0.6446  0.0034
                                           -0.4251 -0.0049 -0.5922  0.0016 -0.0223
                                            0.0018 -0.0113  0.0076  0.0185
                ( 64.97%)  -0.8061* S   2 s(  0.74%)p99.99( 97.65%)d 2.16(  1.61%)
                                           -0.0000 -0.0002  0.0806  0.0308  0.0001
                                           -0.1651  0.0511  0.0001  0.0897  0.0350
                                           -0.0000 -0.9676  0.0316  0.0411  0.0084
                                            0.0936  0.0352 -0.0659
   156. (0.07718) BD*( 1) S   2 - O   3  
                ( 61.42%)   0.7837* S   2 s( 29.77%)p 2.33( 69.26%)d 0.03(  0.97%)
                                            0.0000  0.0001  0.5437 -0.0457  0.0001
                                           -0.4233 -0.0330 -0.0001  0.6909  0.0496
                                           -0.0000  0.1797  0.0165 -0.0728 -0.0317
                                            0.0356 -0.0455 -0.0087
                ( 38.58%)  -0.6211* O   3 s( 17.25%)p 4.79( 82.62%)d 0.01(  0.13%)
                                           -0.0000  0.4143 -0.0305  0.1700 -0.0025
                                           -0.6364 -0.0033 -0.6263 -0.0018 -0.0123
                                           -0.0107  0.0270 -0.0172 -0.0029
   157. (0.06991) BD*( 1) S   2 - C   5  
                ( 40.69%)   0.6379* S   2 s( 40.87%)p 1.43( 58.29%)d 0.02(  0.84%)
                                           -0.0000 -0.0001 -0.6386 -0.0303  0.0002
                                           -0.7597 -0.0129  0.0000  0.0078  0.0046
                                           -0.0001  0.0736  0.0063  0.0063 -0.0461
                                            0.0130 -0.0772  0.0092
                ( 59.31%)  -0.7701* C   5 s( 16.68%)p 4.99( 83.24%)d 0.00(  0.08%)
                                            0.0003 -0.4081  0.0169  0.8244 -0.0509
                                           -0.0002 -0.0000  0.3872 -0.0156  0.0001
                                           -0.0194 -0.0004 -0.0207  0.0044
   158. (0.01273) BD*( 1) C   5 - C   6  
                ( 48.24%)   0.6946* C   5 s( 41.31%)p 1.42( 58.65%)d 0.00(  0.04%)
                                            0.0002 -0.6427 -0.0078 -0.2876  0.0069
                                           -0.7065 -0.0241 -0.0638  0.0015 -0.0113
                                           -0.0019 -0.0019  0.0102  0.0116
                ( 51.76%)  -0.7194* C   6 s( 34.15%)p 1.93( 65.79%)d 0.00(  0.05%)
                                           -0.0001 -0.5842 -0.0162  0.4138  0.0296
                                            0.6818 -0.0101  0.1442  0.0090 -0.0156
                                           -0.0049 -0.0053  0.0092  0.0121
   159. (0.01282) BD*( 1) C   5 - C  10  
                ( 48.24%)   0.6946* C   5 s( 41.08%)p 1.43( 58.88%)d 0.00(  0.04%)
                                            0.0002 -0.6409 -0.0080 -0.2945  0.0071
                                            0.7066  0.0241 -0.0465  0.0017  0.0112
                                           -0.0018  0.0021  0.0102  0.0117
                ( 51.76%)  -0.7194* C  10 s( 34.15%)p 1.93( 65.80%)d 0.00(  0.05%)
                                           -0.0001 -0.5842 -0.0163  0.4103  0.0296
                                           -0.6815  0.0101  0.1554  0.0089  0.0156
                                           -0.0047  0.0055  0.0092  0.0123
   160. (0.21393) BD*( 2) C   5 - C  10  
                ( 41.81%)   0.6466* C   5 s(  0.91%)p99.99( 99.07%)d 0.02(  0.02%)
                                           -0.0003 -0.0951  0.0101  0.3833 -0.0085
                                            0.0133  0.0006 -0.9184 -0.0072 -0.0028
                                           -0.0078  0.0102  0.0005 -0.0016
                ( 58.19%)  -0.7628* C  10 s(  0.02%)p99.99( 99.92%)d 3.66(  0.06%)
                                            0.0001 -0.0125  0.0036  0.3125  0.0144
                                           -0.0170  0.0094 -0.9492 -0.0063  0.0085
                                            0.0015 -0.0232 -0.0018  0.0014
   161. (0.00864) BD*( 1) C   6 - C   7  
                ( 48.78%)   0.6985* C   6 s( 37.12%)p 1.69( 62.84%)d 0.00(  0.04%)
                                            0.0004 -0.6092 -0.0065 -0.7552 -0.0053
                                           -0.0139 -0.0399 -0.2373 -0.0013  0.0036
                                           -0.0099  0.0014 -0.0142  0.0093
                ( 51.22%)  -0.7157* C   7 s( 35.01%)p 1.85( 64.94%)d 0.00(  0.05%)
                                           -0.0002 -0.5916 -0.0102  0.7733  0.0086
                                           -0.0241 -0.0384  0.2220  0.0024 -0.0027
                                           -0.0099 -0.0010 -0.0167  0.0100
   162. (0.14278) BD*( 2) C   6 - C   7  
                ( 50.09%)   0.7077* C   6 s(  0.00%)p 1.00( 99.95%)d 0.00(  0.05%)
                                           -0.0000 -0.0009 -0.0036 -0.2986  0.0002
                                           -0.0212  0.0012  0.9538 -0.0099  0.0038
                                            0.0151 -0.0125 -0.0055  0.0087
                ( 49.91%)  -0.7065* C   7 s(  0.01%)p 1.00( 99.94%)d 0.00(  0.05%)
                                           -0.0000 -0.0093 -0.0014 -0.2827  0.0017
                                           -0.0104  0.0005  0.9588 -0.0052  0.0040
                                           -0.0162 -0.0130  0.0051 -0.0086
   163. (0.00718) BD*( 1) C   6 - H  11  
                ( 36.70%)   0.6058* C   6 s( 28.65%)p 2.49( 71.32%)d 0.00(  0.03%)
                                            0.0002 -0.5350  0.0169  0.4100 -0.0157
                                           -0.7297  0.0009  0.1117 -0.0043  0.0126
                                           -0.0035  0.0030  0.0048  0.0089
                ( 63.30%)  -0.7956* H  11 s( 99.90%)p 0.00(  0.10%)
                                           -0.9995  0.0031 -0.0161  0.0278 -0.0030
   164. (0.00820) BD*( 1) C   7 - C   8  
                ( 49.85%)   0.7061* C   7 s( 35.64%)p 1.80( 64.31%)d 0.00(  0.05%)
                                           -0.0000 -0.5970 -0.0078 -0.4020 -0.0384
                                            0.6827 -0.0116 -0.1169 -0.0112  0.0133
                                           -0.0028  0.0040  0.0116  0.0113
                ( 50.15%)  -0.7081* C   8 s( 35.39%)p 1.82( 64.56%)d 0.00(  0.05%)
                                           -0.0000 -0.5948 -0.0082  0.3673 -0.0282
                                           -0.7064 -0.0276  0.1005 -0.0080  0.0161
                                           -0.0036  0.0045  0.0073  0.0113
   165. (0.00641) BD*( 1) C   7 - H  12  
                ( 37.12%)   0.6092* C   7 s( 29.24%)p 2.42( 70.73%)d 0.00(  0.03%)
                                            0.0004 -0.5406  0.0145 -0.3983  0.0032
                                           -0.7291  0.0091 -0.1306  0.0017 -0.0109
                                           -0.0029 -0.0033  0.0077  0.0086
                ( 62.88%)  -0.7930* H  12 s( 99.90%)p 0.00(  0.10%)
                                           -0.9995  0.0022  0.0157  0.0273  0.0044
   166. (0.00820) BD*( 1) C   8 - C   9  
                ( 50.15%)   0.7081* C   8 s( 35.39%)p 1.82( 64.56%)d 0.00(  0.05%)
                                            0.0000  0.5948  0.0082 -0.3673  0.0282
                                           -0.7064 -0.0276 -0.1005  0.0080  0.0161
                                            0.0036  0.0045 -0.0073 -0.0113
                ( 49.85%)  -0.7061* C   9 s( 35.64%)p 1.80( 64.32%)d 0.00(  0.05%)
                                            0.0000  0.5969  0.0078  0.4008  0.0384
                                            0.6828 -0.0116  0.1208  0.0112  0.0132
                                            0.0028  0.0041 -0.0116 -0.0113
   167. (0.00639) BD*( 1) C   8 - H  13  
                ( 37.28%)   0.6105* C   8 s( 29.12%)p 2.43( 70.85%)d 0.00(  0.03%)
                                            0.0003 -0.5395  0.0129 -0.8101  0.0097
                                           -0.0000  0.0000 -0.2283  0.0031 -0.0000
                                           -0.0084 -0.0000 -0.0127  0.0073
                ( 62.72%)  -0.7920* H  13 s( 99.90%)p 0.00(  0.10%)
                                           -0.9995  0.0021  0.0305  0.0000  0.0090
   168. (0.00870) BD*( 1) C   9 - C  10  
                ( 51.21%)   0.7156* C   9 s( 35.02%)p 1.85( 64.93%)d 0.00(  0.05%)
                                            0.0002  0.5917  0.0102 -0.7715 -0.0086
                                           -0.0242 -0.0384 -0.2278 -0.0024 -0.0026
                                            0.0100 -0.0010  0.0166 -0.0100
                ( 48.79%)  -0.6985* C  10 s( 37.12%)p 1.69( 62.84%)d 0.00(  0.04%)
                                           -0.0004  0.6092  0.0065  0.7543  0.0053
                                           -0.0138 -0.0399  0.2402  0.0012  0.0036
                                            0.0099  0.0014  0.0142 -0.0092
   169. (0.00641) BD*( 1) C   9 - H  14  
                ( 37.12%)   0.6092* C   9 s( 29.24%)p 2.42( 70.73%)d 0.00(  0.03%)
                                           -0.0004  0.5406 -0.0145  0.3981 -0.0032
                                           -0.7290  0.0091  0.1313 -0.0017 -0.0109
                                            0.0029 -0.0033 -0.0077 -0.0086
                ( 62.88%)  -0.7930* H  14 s( 99.90%)p 0.00(  0.10%)
                                            0.9995 -0.0022 -0.0157  0.0273 -0.0044
   170. (0.00721) BD*( 1) C  10 - H  15  
                ( 36.70%)   0.6058* C  10 s( 28.64%)p 2.49( 71.33%)d 0.00(  0.03%)
                                           -0.0002  0.5349 -0.0169 -0.4049  0.0158
                                           -0.7300  0.0009 -0.1270  0.0043  0.0127
                                            0.0034  0.0027 -0.0048 -0.0089
                ( 63.30%)  -0.7956* H  15 s( 99.90%)p 0.00(  0.10%)
                                            0.9995 -0.0031  0.0161  0.0278  0.0030


 NHO Directionality and "Bond Bending" (deviations from line of nuclear centers)

         [Thresholds for printing:  angular deviation  >  1.0 degree]
                                    hybrid p-character > 25.0%
                                    orbital occupancy  >  0.10e

                                Line of Centers        Hybrid 1              Hybrid 2
                                ---------------  -------------------   ------------------
                NBO               Theta   Phi    Theta   Phi    Dev    Theta   Phi    Dev
 ========================================================================================
     1. BD (   1) O   1 - S   2   118.3   65.9   138.8   80.4  23.3     85.6  238.2  25.0
     2. BD (   2) O   1 - S   2   118.3   65.9    52.6   33.8  72.2    169.8  132.4 121.9
     3. BD (   1) S   2 - O   3    61.7  114.1    77.3  121.6  17.1    133.5  284.7  17.0
     4. BD (   1) S   2 - C   5    72.0    0.0    95.9  359.1  23.9    115.7  180.0   7.7
     5. BD (   1) C   5 - C   6    82.0   61.6    85.4   69.0   8.1    100.8  236.6   5.7
     6. BD (   1) C   5 - C  10    82.0  298.4    86.7  291.5   8.4    101.6  123.2   5.9
     7. BD (   2) C   5 - C  10    82.0  298.4    22.1  182.1  92.0     18.9  178.7  88.4
     8. BD (   1) C   6 - C   7    73.6  359.8    72.6    4.0   4.1    106.0  175.4   4.3
     9. BD (   2) C   6 - C   7    73.6  359.8   162.4    3.8  88.8    163.6    2.0  90.0
    10. BD (   1) C   6 - H  11    97.4  120.7    97.4  118.4   2.3      --     --    --
    11. BD (   1) C   7 - C   8    82.0  298.9    80.9  303.3   4.4     96.5  114.8   4.4
    13. BD (   1) C   8 - C   9    98.0  241.1    96.5  245.2   4.4     80.7   56.8   4.4
    15. BD (   1) C   9 - C  10   106.4  180.2   106.4  184.6   4.2     72.4  356.0   4.2
    17. BD (   1) C  10 - H  15    97.4  239.3    98.4  241.9   2.8      --     --    --
    37. LP (   2) O   1             --     --    112.3  321.5   --       --     --    --
    39. LP (   2) O   3             --     --    112.3   38.6   --       --     --    --
    40. LP (   3) O   3             --     --     47.9  330.0   --       --     --    --
    42. LP*(   1) C   8             --     --    164.4    0.0   --       --     --    --
    43. LP (   1) C   9             --     --    163.1  358.3   --       --     --    --
   155. BD*(   2) O   1 - S   2   118.3   65.9    52.6   33.8  72.2    169.8  132.4 121.9
   160. BD*(   2) C   5 - C  10    82.0  298.4    22.1  182.1  92.0     18.9  178.7  88.4
   162. BD*(   2) C   6 - C   7    73.6  359.8   162.4    3.8  88.8    163.6    2.0  90.0


 Second Order Perturbation Theory Analysis of Fock Matrix in NBO Basis

     Threshold for printing:   0.25 kcal/mol
    (Intermolecular threshold: 0.03 kcal/mol)
                                                                              E(2)  E(j)-E(i) F(i,j)
         Donor NBO (i)                     Acceptor NBO (j)                 kcal/mol   a.u.    a.u. 
 ===================================================================================================

 within unit  1
   1. BD (   1) O   1 - S   2        / 55. RY*(   3) S   2                    0.31    1.59    0.028
   1. BD (   1) O   1 - S   2        / 62. RY*(   1) O   3                    0.25    2.11    0.030
   1. BD (   1) O   1 - S   2        /154. BD*(   1) O   1 - S   2            0.34    0.92    0.023
   1. BD (   1) O   1 - S   2        /155. BD*(   2) O   1 - S   2            3.50    0.70    0.073
   1. BD (   1) O   1 - S   2        /156. BD*(   1) S   2 - O   3            5.09    0.94    0.090
   1. BD (   1) O   1 - S   2        /157. BD*(   1) S   2 - C   5            1.54    0.92    0.049
   1. BD (   1) O   1 - S   2        /158. BD*(   1) C   5 - C   6            0.35    1.39    0.028
   2. BD (   2) O   1 - S   2        / 53. RY*(   1) S   2                    0.28    1.14    0.023
   2. BD (   2) O   1 - S   2        / 80. RY*(   1) C   5                    0.32    1.51    0.028
   2. BD (   2) O   1 - S   2        /154. BD*(   1) O   1 - S   2            1.68    0.55    0.040
   2. BD (   2) O   1 - S   2        /156. BD*(   1) S   2 - O   3            1.21    0.57    0.034
   2. BD (   2) O   1 - S   2        /157. BD*(   1) S   2 - C   5            1.26    0.56    0.034
   2. BD (   2) O   1 - S   2        /158. BD*(   1) C   5 - C   6            0.27    1.02    0.021
   2. BD (   2) O   1 - S   2        /160. BD*(   2) C   5 - C  10            1.35    0.48    0.036
   3. BD (   1) S   2 - O   3        / 55. RY*(   3) S   2                    0.28    1.62    0.027
   3. BD (   1) S   2 - O   3        /154. BD*(   1) O   1 - S   2            2.72    0.95    0.067
   3. BD (   1) S   2 - O   3        /156. BD*(   1) S   2 - O   3            0.54    0.97    0.030
   3. BD (   1) S   2 - O   3        /157. BD*(   1) S   2 - C   5            0.97    0.96    0.040
   3. BD (   1) S   2 - O   3        /159. BD*(   1) C   5 - C  10            0.38    1.43    0.029
   4. BD (   1) S   2 - C   5        / 54. RY*(   2) S   2                    0.39    1.40    0.030
   4. BD (   1) S   2 - C   5        / 89. RY*(   1) C   6                    0.56    1.83    0.041
   4. BD (   1) S   2 - C   5        /125. RY*(   1) C  10                    0.56    1.82    0.041
   4. BD (   1) S   2 - C   5        /154. BD*(   1) O   1 - S   2            4.19    0.81    0.076
   4. BD (   1) S   2 - C   5        /155. BD*(   2) O   1 - S   2            0.99    0.59    0.035
   4. BD (   1) S   2 - C   5        /156. BD*(   1) S   2 - O   3            5.24    0.83    0.085
   4. BD (   1) S   2 - C   5        /160. BD*(   2) C   5 - C  10            0.39    0.74    0.024
   4. BD (   1) S   2 - C   5        /161. BD*(   1) C   6 - C   7            0.89    1.31    0.044
   4. BD (   1) S   2 - C   5        /168. BD*(   1) C   9 - C  10            0.90    1.31    0.044
   5. BD (   1) C   5 - C   6        / 98. RY*(   1) C   7                    0.55    1.90    0.041
   5. BD (   1) C   5 - C   6        / 99. RY*(   2) C   7                    0.60    1.40    0.037
   5. BD (   1) C   5 - C   6        /125. RY*(   1) C  10                    0.47    1.81    0.037
   5. BD (   1) C   5 - C   6        /154. BD*(   1) O   1 - S   2            0.29    0.79    0.020
   5. BD (   1) C   5 - C   6        /155. BD*(   2) O   1 - S   2            0.63    0.57    0.028
   5. BD (   1) C   5 - C   6        /159. BD*(   1) C   5 - C  10            2.69    1.27    0.074
   5. BD (   1) C   5 - C   6        /161. BD*(   1) C   6 - C   7            1.40    1.30    0.054
   5. BD (   1) C   5 - C   6        /163. BD*(   1) C   6 - H  11            0.84    1.20    0.040
   5. BD (   1) C   5 - C   6        /165. BD*(   1) C   7 - H  12            0.99    1.21    0.044
   5. BD (   1) C   5 - C   6        /170. BD*(   1) C  10 - H  15            1.07    1.20    0.045
   6. BD (   1) C   5 - C  10        / 89. RY*(   1) C   6                    0.47    1.81    0.037
   6. BD (   1) C   5 - C  10        /116. RY*(   1) C   9                    0.55    1.90    0.041
   6. BD (   1) C   5 - C  10        /117. RY*(   2) C   9                    0.59    1.40    0.037
   6. BD (   1) C   5 - C  10        /155. BD*(   2) O   1 - S   2            0.61    0.57    0.028
   6. BD (   1) C   5 - C  10        /158. BD*(   1) C   5 - C   6            2.66    1.27    0.073
   6. BD (   1) C   5 - C  10        /163. BD*(   1) C   6 - H  11            1.07    1.20    0.045
   6. BD (   1) C   5 - C  10        /168. BD*(   1) C   9 - C  10            1.40    1.29    0.054
   6. BD (   1) C   5 - C  10        /169. BD*(   1) C   9 - H  14            0.99    1.21    0.044
   6. BD (   1) C   5 - C  10        /170. BD*(   1) C  10 - H  15            0.84    1.20    0.040
   7. BD (   2) C   5 - C  10        / 43. LP (   1) C   9                   16.13    0.18    0.084
   7. BD (   2) C   5 - C  10        / 56. RY*(   4) S   2                    0.83    0.89    0.037
   7. BD (   2) C   5 - C  10        / 58. RY*(   6) S   2                    0.28    0.92    0.022
   7. BD (   2) C   5 - C  10        / 91. RY*(   3) C   6                    1.31    1.11    0.052
   7. BD (   2) C   5 - C  10        /119. RY*(   4) C   9                    0.84    1.13    0.042
   7. BD (   2) C   5 - C  10        /155. BD*(   2) O   1 - S   2            6.47    0.13    0.040
   7. BD (   2) C   5 - C  10        /156. BD*(   1) S   2 - O   3            0.56    0.38    0.019
   7. BD (   2) C   5 - C  10        /162. BD*(   2) C   6 - C   7           10.08    0.32    0.072
   8. BD (   1) C   6 - C   7        / 80. RY*(   1) C   5                    0.56    1.72    0.040
   8. BD (   1) C   6 - C   7        / 81. RY*(   2) C   5                    0.56    1.49    0.037
   8. BD (   1) C   6 - C   7        /107. RY*(   1) C   8                    0.46    1.88    0.037
   8. BD (   1) C   6 - C   7        /108. RY*(   2) C   8                    0.62    1.36    0.037
   8. BD (   1) C   6 - C   7        /157. BD*(   1) S   2 - C   5            3.29    0.76    0.065
   8. BD (   1) C   6 - C   7        /158. BD*(   1) C   5 - C   6            2.15    1.23    0.065
   8. BD (   1) C   6 - C   7        /163. BD*(   1) C   6 - H  11            0.83    1.16    0.039
   8. BD (   1) C   6 - C   7        /164. BD*(   1) C   7 - C   8            1.27    1.26    0.051
   8. BD (   1) C   6 - C   7        /165. BD*(   1) C   7 - H  12            0.64    1.18    0.035
   8. BD (   1) C   6 - C   7        /167. BD*(   1) C   8 - H  13            1.12    1.18    0.046
   9. BD (   2) C   6 - C   7        / 42. LP*(   1) C   8                   25.62    0.15    0.093
   9. BD (   2) C   6 - C   7        / 83. RY*(   4) C   5                    0.26    1.02    0.023
   9. BD (   2) C   6 - C   7        / 84. RY*(   5) C   5                    0.40    2.06    0.040
   9. BD (   2) C   6 - C   7        / 91. RY*(   3) C   6                    0.28    1.07    0.024
   9. BD (   2) C   6 - C   7        /102. RY*(   5) C   7                    0.27    1.73    0.030
   9. BD (   2) C   6 - C   7        /111. RY*(   5) C   8                    0.77    0.89    0.037
   9. BD (   2) C   6 - C   7        /160. BD*(   2) C   5 - C  10            9.88    0.26    0.065
  10. BD (   1) C   6 - H  11        / 80. RY*(   1) C   5                    0.51    1.55    0.036
  10. BD (   1) C   6 - H  11        / 98. RY*(   1) C   7                    0.37    1.68    0.032
  10. BD (   1) C   6 - H  11        /157. BD*(   1) S   2 - C   5            0.26    0.59    0.016
  10. BD (   1) C   6 - H  11        /158. BD*(   1) C   5 - C   6            0.38    1.06    0.025
  10. BD (   1) C   6 - H  11        /159. BD*(   1) C   5 - C  10            2.29    1.06    0.062
  10. BD (   1) C   6 - H  11        /161. BD*(   1) C   6 - C   7            0.59    1.08    0.032
  10. BD (   1) C   6 - H  11        /164. BD*(   1) C   7 - C   8            1.74    1.09    0.055
  11. BD (   1) C   7 - C   8        / 90. RY*(   2) C   6                    0.88    1.39    0.044
  11. BD (   1) C   7 - C   8        /116. RY*(   1) C   9                    0.41    1.85    0.035
  11. BD (   1) C   7 - C   8        /117. RY*(   2) C   9                    0.70    1.35    0.039
  11. BD (   1) C   7 - C   8        /161. BD*(   1) C   6 - C   7            1.39    1.25    0.053
  11. BD (   1) C   7 - C   8        /163. BD*(   1) C   6 - H  11            1.33    1.15    0.049
  11. BD (   1) C   7 - C   8        /165. BD*(   1) C   7 - H  12            0.69    1.17    0.036
  11. BD (   1) C   7 - C   8        /166. BD*(   1) C   8 - C   9            1.31    1.25    0.051
  11. BD (   1) C   7 - C   8        /167. BD*(   1) C   8 - H  13            0.64    1.17    0.035
  11. BD (   1) C   7 - C   8        /169. BD*(   1) C   9 - H  14            1.22    1.17    0.048
  12. BD (   1) C   7 - H  12        / 89. RY*(   1) C   6                    0.31    1.58    0.028
  12. BD (   1) C   7 - H  12        /107. RY*(   1) C   8                    0.33    1.69    0.030
  12. BD (   1) C   7 - H  12        /158. BD*(   1) C   5 - C   6            2.21    1.04    0.061
  12. BD (   1) C   7 - H  12        /161. BD*(   1) C   6 - C   7            0.41    1.07    0.027
  12. BD (   1) C   7 - H  12        /164. BD*(   1) C   7 - C   8            0.42    1.07    0.027
  12. BD (   1) C   7 - H  12        /166. BD*(   1) C   8 - C   9            1.88    1.07    0.057
  13. BD (   1) C   8 - C   9        / 98. RY*(   1) C   7                    0.41    1.85    0.035
  13. BD (   1) C   8 - C   9        / 99. RY*(   2) C   7                    0.70    1.35    0.039
  13. BD (   1) C   8 - C   9        /126. RY*(   2) C  10                    0.88    1.40    0.045
  13. BD (   1) C   8 - C   9        /164. BD*(   1) C   7 - C   8            1.31    1.25    0.051
  13. BD (   1) C   8 - C   9        /165. BD*(   1) C   7 - H  12            1.22    1.17    0.048
  13. BD (   1) C   8 - C   9        /167. BD*(   1) C   8 - H  13            0.64    1.17    0.035
  13. BD (   1) C   8 - C   9        /168. BD*(   1) C   9 - C  10            1.39    1.25    0.053
  13. BD (   1) C   8 - C   9        /169. BD*(   1) C   9 - H  14            0.69    1.17    0.036
  13. BD (   1) C   8 - C   9        /170. BD*(   1) C  10 - H  15            1.33    1.15    0.049
  14. BD (   1) C   8 - H  13        / 98. RY*(   1) C   7                    0.34    1.67    0.030
  14. BD (   1) C   8 - H  13        /116. RY*(   1) C   9                    0.34    1.67    0.030
  14. BD (   1) C   8 - H  13        /161. BD*(   1) C   6 - C   7            2.01    1.07    0.059
  14. BD (   1) C   8 - H  13        /164. BD*(   1) C   7 - C   8            0.40    1.07    0.026
  14. BD (   1) C   8 - H  13        /166. BD*(   1) C   8 - C   9            0.40    1.07    0.026
  14. BD (   1) C   8 - H  13        /168. BD*(   1) C   9 - C  10            2.01    1.07    0.059
  15. BD (   1) C   9 - C  10        / 80. RY*(   1) C   5                    0.56    1.72    0.040
  15. BD (   1) C   9 - C  10        / 81. RY*(   2) C   5                    0.56    1.49    0.037
  15. BD (   1) C   9 - C  10        /107. RY*(   1) C   8                    0.46    1.88    0.037
  15. BD (   1) C   9 - C  10        /108. RY*(   2) C   8                    0.62    1.36    0.037
  15. BD (   1) C   9 - C  10        /157. BD*(   1) S   2 - C   5            3.27    0.76    0.065
  15. BD (   1) C   9 - C  10        /159. BD*(   1) C   5 - C  10            2.15    1.23    0.065
  15. BD (   1) C   9 - C  10        /166. BD*(   1) C   8 - C   9            1.27    1.26    0.051
  15. BD (   1) C   9 - C  10        /167. BD*(   1) C   8 - H  13            1.12    1.18    0.046
  15. BD (   1) C   9 - C  10        /169. BD*(   1) C   9 - H  14            0.64    1.18    0.035
  15. BD (   1) C   9 - C  10        /170. BD*(   1) C  10 - H  15            0.83    1.16    0.039
  16. BD (   1) C   9 - H  14        /107. RY*(   1) C   8                    0.33    1.69    0.030
  16. BD (   1) C   9 - H  14        /125. RY*(   1) C  10                    0.31    1.58    0.028
  16. BD (   1) C   9 - H  14        /159. BD*(   1) C   5 - C  10            2.21    1.04    0.061
  16. BD (   1) C   9 - H  14        /164. BD*(   1) C   7 - C   8            1.88    1.07    0.057
  16. BD (   1) C   9 - H  14        /166. BD*(   1) C   8 - C   9            0.42    1.07    0.027
  16. BD (   1) C   9 - H  14        /168. BD*(   1) C   9 - C  10            0.41    1.07    0.026
  17. BD (   1) C  10 - H  15        / 80. RY*(   1) C   5                    0.51    1.55    0.036
  17. BD (   1) C  10 - H  15        /116. RY*(   1) C   9                    0.37    1.68    0.032
  17. BD (   1) C  10 - H  15        /157. BD*(   1) S   2 - C   5            0.27    0.59    0.016
  17. BD (   1) C  10 - H  15        /158. BD*(   1) C   5 - C   6            2.28    1.06    0.062
  17. BD (   1) C  10 - H  15        /159. BD*(   1) C   5 - C  10            0.38    1.06    0.025
  17. BD (   1) C  10 - H  15        /166. BD*(   1) C   8 - C   9            1.74    1.09    0.055
  17. BD (   1) C  10 - H  15        /168. BD*(   1) C   9 - C  10            0.59    1.08    0.032
  18. CR (   1) O   1                / 53. RY*(   1) S   2                    0.31   19.65    0.099
  18. CR (   1) O   1                / 55. RY*(   3) S   2                    0.33   19.73    0.103
  19. CR (   1) S   2                /154. BD*(   1) O   1 - S   2            0.37   88.29    0.239
  19. CR (   1) S   2                /155. BD*(   2) O   1 - S   2            0.29   88.07    0.240
  19. CR (   1) S   2                /156. BD*(   1) S   2 - O   3            0.38   88.31    0.240
  20. CR (   2) S   2                / 80. RY*(   1) C   5                    0.49    9.81    0.087
  20. CR (   2) S   2                /154. BD*(   1) O   1 - S   2            2.70    8.85    0.204
  20. CR (   2) S   2                /155. BD*(   2) O   1 - S   2            2.13    8.63    0.203
  20. CR (   2) S   2                /156. BD*(   1) S   2 - O   3            2.71    8.87    0.204
  23. CR (   5) S   2                /155. BD*(   2) O   1 - S   2            0.45    5.94    0.077
  24. CR (   1) O   3                / 55. RY*(   3) S   2                    0.36   19.73    0.107
  24. CR (   1) O   3                /155. BD*(   2) O   1 - S   2            0.33   18.84    0.118
  30. CR (   1) C   5                / 90. RY*(   2) C   6                    1.00   10.84    0.131
  30. CR (   1) C   5                /126. RY*(   2) C  10                    0.99   10.84    0.131
  30. CR (   1) C   5                /155. BD*(   2) O   1 - S   2            0.32    9.97    0.084
  30. CR (   1) C   5                /157. BD*(   1) S   2 - C   5            0.97   10.20    0.130
  30. CR (   1) C   5                /161. BD*(   1) C   6 - C   7            0.37   10.69    0.080
  30. CR (   1) C   5                /163. BD*(   1) C   6 - H  11            0.35   10.59    0.077
  30. CR (   1) C   5                /168. BD*(   1) C   9 - C  10            0.37   10.69    0.080
  30. CR (   1) C   5                /170. BD*(   1) C  10 - H  15            0.35   10.59    0.077
  31. CR (   1) C   6                / 81. RY*(   2) C   5                    0.94   10.88    0.128
  31. CR (   1) C   6                / 82. RY*(   3) C   5                    0.27   10.74    0.068
  31. CR (   1) C   6                / 99. RY*(   2) C   7                    0.76   10.75    0.115
  31. CR (   1) C   6                /100. RY*(   3) C   7                    0.27   10.79    0.068
  31. CR (   1) C   6                /134. RY*(   1) H  11                    0.42   10.45    0.083
  31. CR (   1) C   6                /157. BD*(   1) S   2 - C   5            0.68   10.15    0.109
  31. CR (   1) C   6                /159. BD*(   1) C   5 - C  10            0.72   10.62    0.111
  31. CR (   1) C   6                /164. BD*(   1) C   7 - C   8            0.45   10.65    0.088
  31. CR (   1) C   6                /165. BD*(   1) C   7 - H  12            0.29   10.57    0.070
  32. CR (   1) C   7                / 89. RY*(   1) C   6                    0.29   11.15    0.072
  32. CR (   1) C   7                / 90. RY*(   2) C   6                    0.35   10.78    0.077
  32. CR (   1) C   7                / 92. RY*(   4) C   6                    0.38   10.69    0.080
  32. CR (   1) C   7                /108. RY*(   2) C   8                    0.74   10.74    0.113
  32. CR (   1) C   7                /138. RY*(   1) H  12                    0.39   10.44    0.081
  32. CR (   1) C   7                /158. BD*(   1) C   5 - C   6            0.60   10.61    0.102
  32. CR (   1) C   7                /163. BD*(   1) C   6 - H  11            0.36   10.54    0.078
  32. CR (   1) C   7                /166. BD*(   1) C   8 - C   9            0.46   10.64    0.089
  32. CR (   1) C   7                /167. BD*(   1) C   8 - H  13            0.30   10.56    0.072
  33. CR (   1) C   8                / 99. RY*(   2) C   7                    0.72   10.74    0.111
  33. CR (   1) C   8                /117. RY*(   2) C   9                    0.72   10.74    0.111
  33. CR (   1) C   8                /142. RY*(   1) H  13                    0.39   10.45    0.081
  33. CR (   1) C   8                /161. BD*(   1) C   6 - C   7            0.48   10.64    0.090
  33. CR (   1) C   8                /165. BD*(   1) C   7 - H  12            0.32   10.56    0.073
  33. CR (   1) C   8                /168. BD*(   1) C   9 - C  10            0.48   10.64    0.090
  33. CR (   1) C   8                /169. BD*(   1) C   9 - H  14            0.32   10.56    0.073
  34. CR (   1) C   9                /108. RY*(   2) C   8                    0.74   10.74    0.113
  34. CR (   1) C   9                /125. RY*(   1) C  10                    0.29   11.15    0.072
  34. CR (   1) C   9                /126. RY*(   2) C  10                    0.34   10.79    0.076
  34. CR (   1) C   9                /128. RY*(   4) C  10                    0.38   10.69    0.080
  34. CR (   1) C   9                /146. RY*(   1) H  14                    0.39   10.44    0.081
  34. CR (   1) C   9                /159. BD*(   1) C   5 - C  10            0.60   10.61    0.102
  34. CR (   1) C   9                /164. BD*(   1) C   7 - C   8            0.46   10.64    0.089
  34. CR (   1) C   9                /167. BD*(   1) C   8 - H  13            0.30   10.56    0.072
  34. CR (   1) C   9                /170. BD*(   1) C  10 - H  15            0.36   10.54    0.078
  35. CR (   1) C  10                / 81. RY*(   2) C   5                    0.94   10.88    0.128
  35. CR (   1) C  10                / 82. RY*(   3) C   5                    0.27   10.74    0.067
  35. CR (   1) C  10                /117. RY*(   2) C   9                    0.76   10.75    0.115
  35. CR (   1) C  10                /118. RY*(   3) C   9                    0.28   10.78    0.069
  35. CR (   1) C  10                /150. RY*(   1) H  15                    0.42   10.45    0.083
  35. CR (   1) C  10                /157. BD*(   1) S   2 - C   5            0.68   10.15    0.109
  35. CR (   1) C  10                /158. BD*(   1) C   5 - C   6            0.72   10.62    0.111
  35. CR (   1) C  10                /166. BD*(   1) C   8 - C   9            0.45   10.65    0.088
  35. CR (   1) C  10                /169. BD*(   1) C   9 - H  14            0.29   10.57    0.070
  36. LP (   1) O   1                / 57. RY*(   5) S   2                    0.69    1.77    0.044
  36. LP (   1) O   1                / 58. RY*(   6) S   2                    0.32    1.49    0.027
  36. LP (   1) O   1                / 59. RY*(   7) S   2                    0.26    1.46    0.025
  36. LP (   1) O   1                /155. BD*(   2) O   1 - S   2            0.52    0.70    0.028
  36. LP (   1) O   1                /157. BD*(   1) S   2 - C   5            0.34    0.93    0.023
  37. LP (   2) O   1                / 53. RY*(   1) S   2                    2.91    1.01    0.070
  37. LP (   2) O   1                / 55. RY*(   3) S   2                    0.52    1.09    0.031
  37. LP (   2) O   1                / 56. RY*(   4) S   2                    0.73    0.95    0.035
  37. LP (   2) O   1                /155. BD*(   2) O   1 - S   2            0.56    0.20    0.015
  37. LP (   2) O   1                /156. BD*(   1) S   2 - O   3            8.14    0.44    0.075
  37. LP (   2) O   1                /157. BD*(   1) S   2 - C   5            2.26    0.42    0.039
  38. LP (   1) O   3                / 57. RY*(   5) S   2                    0.68    1.77    0.044
  38. LP (   1) O   3                / 58. RY*(   6) S   2                    0.32    1.49    0.028
  38. LP (   1) O   3                / 59. RY*(   7) S   2                    0.28    1.46    0.025
  38. LP (   1) O   3                /154. BD*(   1) O   1 - S   2            0.34    0.92    0.023
  38. LP (   1) O   3                /155. BD*(   2) O   1 - S   2            1.06    0.70    0.041
  38. LP (   1) O   3                /157. BD*(   1) S   2 - C   5            0.38    0.93    0.024
  39. LP (   2) O   3                / 53. RY*(   1) S   2                    2.24    1.01    0.062
  39. LP (   2) O   3                / 54. RY*(   2) S   2                    0.82    1.01    0.037
  39. LP (   2) O   3                / 55. RY*(   3) S   2                    0.57    1.09    0.032
  39. LP (   2) O   3                / 56. RY*(   4) S   2                    0.64    0.95    0.032
  39. LP (   2) O   3                /154. BD*(   1) O   1 - S   2            7.81    0.42    0.073
  39. LP (   2) O   3                /155. BD*(   2) O   1 - S   2            2.04    0.20    0.028
  39. LP (   2) O   3                /157. BD*(   1) S   2 - C   5            2.16    0.42    0.038
  40. LP (   3) O   3                / 53. RY*(   1) S   2                    0.52    1.00    0.033
  40. LP (   3) O   3                / 54. RY*(   2) S   2                    3.22    1.00    0.083
  40. LP (   3) O   3                / 58. RY*(   6) S   2                    0.37    0.98    0.028
  40. LP (   3) O   3                / 59. RY*(   7) S   2                    0.26    0.94    0.023
  40. LP (   3) O   3                /155. BD*(   2) O   1 - S   2           34.94    0.19    0.103
  40. LP (   3) O   3                /156. BD*(   1) S   2 - O   3            1.40    0.43    0.035
  40. LP (   3) O   3                /157. BD*(   1) S   2 - C   5            0.69    0.42    0.024
  42. LP*(   1) C   8                /102. RY*(   5) C   7                    1.02    1.58    0.075
  42. LP*(   1) C   8                /111. RY*(   5) C   8                    2.13    0.74    0.074
  42. LP*(   1) C   8                /120. RY*(   5) C   9                    0.79    1.82    0.071
  42. LP*(   1) C   8                /160. BD*(   2) C   5 - C  10            0.36    0.10    0.009
  42. LP*(   1) C   8                /162. BD*(   2) C   6 - C   7           31.95    0.13    0.106
  43. LP (   1) C   9                /110. RY*(   4) C   8                    0.42    2.04    0.053
  43. LP (   1) C   9                /111. RY*(   5) C   8                    1.07    0.74    0.051
  43. LP (   1) C   9                /119. RY*(   4) C   9                    1.41    0.95    0.066
  43. LP (   1) C   9                /129. RY*(   5) C  10                    0.95    1.75    0.074
  43. LP (   1) C   9                /160. BD*(   2) C   5 - C  10           53.88    0.11    0.115
 154. BD*(   1) O   1 - S   2        / 53. RY*(   1) S   2                    1.85    0.59    0.126
 154. BD*(   1) O   1 - S   2        / 55. RY*(   3) S   2                    3.26    0.67    0.186
 154. BD*(   1) O   1 - S   2        / 56. RY*(   4) S   2                    0.49    0.53    0.066
 154. BD*(   1) O   1 - S   2        /156. BD*(   1) S   2 - O   3           19.72    0.02    0.062
 155. BD*(   2) O   1 - S   2        / 53. RY*(   1) S   2                    2.02    0.81    0.092
 155. BD*(   2) O   1 - S   2        / 54. RY*(   2) S   2                    2.11    0.81    0.094
 155. BD*(   2) O   1 - S   2        / 56. RY*(   4) S   2                    0.36    0.76    0.038
 155. BD*(   2) O   1 - S   2        / 58. RY*(   6) S   2                    0.44    0.79    0.044
 155. BD*(   2) O   1 - S   2        / 60. RY*(   8) S   2                    0.39    1.08    0.048
 155. BD*(   2) O   1 - S   2        /154. BD*(   1) O   1 - S   2           20.20    0.22    0.137
 155. BD*(   2) O   1 - S   2        /156. BD*(   1) S   2 - O   3            5.57    0.24    0.077
 155. BD*(   2) O   1 - S   2        /157. BD*(   1) S   2 - C   5            8.50    0.23    0.093
 155. BD*(   2) O   1 - S   2        /160. BD*(   2) C   5 - C  10            3.81    0.16    0.043
 156. BD*(   1) S   2 - O   3        / 53. RY*(   1) S   2                    0.50    0.57    0.068
 156. BD*(   1) S   2 - O   3        / 54. RY*(   2) S   2                    1.53    0.57    0.121
 156. BD*(   1) S   2 - O   3        / 55. RY*(   3) S   2                    2.86    0.65    0.184
 156. BD*(   1) S   2 - O   3        / 56. RY*(   4) S   2                    0.57    0.51    0.076
 157. BD*(   1) S   2 - C   5        / 53. RY*(   1) S   2                    1.06    0.59    0.105
 157. BD*(   1) S   2 - C   5        / 56. RY*(   4) S   2                    1.21    0.53    0.117
 157. BD*(   1) S   2 - C   5        / 59. RY*(   7) S   2                    0.60    0.53    0.084
 157. BD*(   1) S   2 - C   5        / 82. RY*(   3) C   5                    0.31    0.58    0.064
 157. BD*(   1) S   2 - C   5        /156. BD*(   1) S   2 - O   3            7.83    0.01    0.035
 157. BD*(   1) S   2 - C   5        /161. BD*(   1) C   6 - C   7            0.34    0.49    0.058
 157. BD*(   1) S   2 - C   5        /163. BD*(   1) C   6 - H  11            0.41    0.40    0.058
 157. BD*(   1) S   2 - C   5        /168. BD*(   1) C   9 - C  10            0.34    0.49    0.058
 157. BD*(   1) S   2 - C   5        /170. BD*(   1) C  10 - H  15            0.42    0.40    0.058
 160. BD*(   2) C   5 - C  10        / 56. RY*(   4) S   2                    0.27    0.60    0.034
 160. BD*(   2) C   5 - C  10        / 83. RY*(   4) C   5                    1.15    0.76    0.081
 160. BD*(   2) C   5 - C  10        / 91. RY*(   3) C   6                    0.38    0.82    0.048
 160. BD*(   2) C   5 - C  10        /119. RY*(   4) C   9                    0.46    0.84    0.053
 160. BD*(   2) C   5 - C  10        /127. RY*(   3) C  10                    1.86    0.84    0.108
 160. BD*(   2) C   5 - C  10        /154. BD*(   1) O   1 - S   2            0.53    0.07    0.013
 160. BD*(   2) C   5 - C  10        /156. BD*(   1) S   2 - O   3            0.51    0.09    0.015
 160. BD*(   2) C   5 - C  10        /157. BD*(   1) S   2 - C   5            0.41    0.07    0.013
 160. BD*(   2) C   5 - C  10        /162. BD*(   2) C   6 - C   7           46.59    0.03    0.078
 162. BD*(   2) C   6 - C   7        / 91. RY*(   3) C   6                    0.27    0.79    0.049
 162. BD*(   2) C   6 - C   7        / 93. RY*(   5) C   6                    0.48    1.65    0.093
 162. BD*(   2) C   6 - C   7        /101. RY*(   4) C   7                    0.89    1.04    0.101
 162. BD*(   2) C   6 - C   7        /157. BD*(   1) S   2 - C   5            0.34    0.04    0.010

 from unit  1 to unit  2
   1. BD (   1) O   1 - S   2        / 41. LP*(   1)Na   4                    0.03    0.88    0.007
   1. BD (   1) O   1 - S   2        / 71. RY*(   1)Na   4                    0.08    1.22    0.012
   2. BD (   2) O   1 - S   2        / 41. LP*(   1)Na   4                    0.03    0.51    0.005
   2. BD (   2) O   1 - S   2        / 72. RY*(   2)Na   4                    0.37    0.74    0.021
   2. BD (   2) O   1 - S   2        / 73. RY*(   3)Na   4                    0.05    0.82    0.008
   3. BD (   1) S   2 - O   3        / 41. LP*(   1)Na   4                    0.04    0.91    0.007
   3. BD (   1) S   2 - O   3        / 71. RY*(   1)Na   4                    0.09    1.25    0.014
   4. BD (   1) S   2 - C   5        / 41. LP*(   1)Na   4                    0.10    0.77    0.011
  18. CR (   1) O   1                / 41. LP*(   1)Na   4                    0.18   19.02    0.075
  20. CR (   2) S   2                / 41. LP*(   1)Na   4                    0.20    8.81    0.053
  24. CR (   1) O   3                / 41. LP*(   1)Na   4                    0.18   19.02    0.075
  36. LP (   1) O   1                / 41. LP*(   1)Na   4                    1.39    0.88    0.045
  36. LP (   1) O   1                / 71. RY*(   1)Na   4                    0.16    1.22    0.018
  36. LP (   1) O   1                / 74. RY*(   4)Na   4                    0.04    1.13    0.008
  37. LP (   2) O   1                / 41. LP*(   1)Na   4                    0.94    0.38    0.024
  37. LP (   2) O   1                / 71. RY*(   1)Na   4                    0.06    0.72    0.008
  37. LP (   2) O   1                / 73. RY*(   3)Na   4                    0.04    0.68    0.007
  37. LP (   2) O   1                / 74. RY*(   4)Na   4                    0.03    0.62    0.005
  38. LP (   1) O   3                / 41. LP*(   1)Na   4                    1.39    0.88    0.045
  38. LP (   1) O   3                / 71. RY*(   1)Na   4                    0.16    1.22    0.018
  38. LP (   1) O   3                / 74. RY*(   4)Na   4                    0.04    1.13    0.008
  39. LP (   2) O   3                / 41. LP*(   1)Na   4                    0.94    0.38    0.024
  39. LP (   2) O   3                / 71. RY*(   1)Na   4                    0.06    0.72    0.008
  39. LP (   2) O   3                / 73. RY*(   3)Na   4                    0.04    0.68    0.007
  39. LP (   2) O   3                / 74. RY*(   4)Na   4                    0.03    0.62    0.005
  40. LP (   3) O   3                / 41. LP*(   1)Na   4                    0.08    0.37    0.008
  40. LP (   3) O   3                / 72. RY*(   2)Na   4                    0.45    0.60    0.024
  40. LP (   3) O   3                / 73. RY*(   3)Na   4                    0.15    0.67    0.015
 154. BD*(   1) O   1 - S   2        / 71. RY*(   1)Na   4                    0.13    0.30    0.026
 154. BD*(   1) O   1 - S   2        / 74. RY*(   4)Na   4                    0.07    0.20    0.016
 155. BD*(   2) O   1 - S   2        / 41. LP*(   1)Na   4                    0.04    0.18    0.006
 155. BD*(   2) O   1 - S   2        / 72. RY*(   2)Na   4                    0.05    0.42    0.010
 155. BD*(   2) O   1 - S   2        / 73. RY*(   3)Na   4                    0.06    0.49    0.013
 156. BD*(   1) S   2 - O   3        / 71. RY*(   1)Na   4                    0.11    0.28    0.025
 156. BD*(   1) S   2 - O   3        / 74. RY*(   4)Na   4                    0.07    0.18    0.017

 from unit  2 to unit  1
  26. CR (   2)Na   4                /154. BD*(   1) O   1 - S   2            0.07    2.41    0.017
  26. CR (   2)Na   4                /156. BD*(   1) S   2 - O   3            0.08    2.43    0.018
  28. CR (   4)Na   4                /154. BD*(   1) O   1 - S   2            0.03    1.26    0.008
  28. CR (   4)Na   4                /156. BD*(   1) S   2 - O   3            0.03    1.29    0.008

 within unit  2
       None above threshold


 Natural Bond Orbitals (Summary):

                                                            Principal Delocalizations
           NBO                        Occupancy    Energy   (geminal,vicinal,remote)
 ====================================================================================
 Molecular unit  1  (C6H5O2S)
     1. BD (   1) O   1 - S   2          0.97739    -0.99609  156(g),155(g),157(g),154(g)
                                                    158(v),55(g),62(v),71(r)
                                                    41(r)
     2. BD (   2) O   1 - S   2          0.97427    -0.62775  154(g),160(v),157(g),156(g)
                                                    72(r),80(v),53(g),158(v)
                                                    73(r),41(r)
     3. BD (   1) S   2 - O   3          0.98094    -1.02878  154(g),157(g),156(g),159(v)
                                                    55(g),71(r),41(r)
     4. BD (   1) S   2 - C   5          0.96529    -0.88752  156(g),154(g),155(g),168(v)
                                                    161(v),89(v),125(v),160(g)
                                                    54(g),41(r)
     5. BD (   1) C   5 - C   6          0.98497    -0.87254  159(g),161(g),170(v),165(v)
                                                    155(v),163(g),99(v),98(v)
                                                    125(v),154(v)
     6. BD (   1) C   5 - C  10          0.98503    -0.87198  158(g),168(g),163(v),169(v)
                                                    170(g),155(v),117(v),116(v)
                                                    89(v)
     7. BD (   2) C   5 - C  10          0.85218    -0.43245  43(v),162(v),155(v),91(v)
                                                    119(v),56(v),156(v),58(v)
     8. BD (   1) C   6 - C   7          0.97823    -0.83426  157(v),158(g),164(g),167(v)
                                                    163(g),165(g),108(v),81(v)
                                                    80(v),107(v)
     9. BD (   2) C   6 - C   7          0.82056    -0.40079  42(v),160(v),111(v),84(v)
                                                    91(g),102(g),83(v)
    10. BD (   1) C   6 - H  11          0.98687    -0.66091  159(v),164(v),161(g),80(v)
                                                    158(g),98(v),157(v)
    11. BD (   1) C   7 - C   8          0.98956    -0.82777  161(g),163(v),166(g),169(v)
                                                    90(v),117(v),165(g),167(g)
                                                    116(v)
    12. BD (   1) C   7 - H  12          0.98638    -0.64514  158(v),166(v),164(g),161(g)
                                                    107(v),89(v)
    13. BD (   1) C   8 - C   9          0.98956    -0.82776  168(g),170(v),164(g),165(v)
                                                    126(v),99(v),169(g),167(g)
                                                    98(v)
    14. BD (   1) C   8 - H  13          0.98834    -0.64446  161(v),168(v),164(g),166(g)
                                                    98(v),116(v)
    15. BD (   1) C   9 - C  10          0.97826    -0.83424  157(v),159(g),166(g),167(v)
                                                    170(g),169(g),108(v),81(v)
                                                    80(v),107(v)
    16. BD (   1) C   9 - H  14          0.98638    -0.64513  159(v),164(v),166(g),168(g)
                                                    107(v),125(v)
    17. BD (   1) C  10 - H  15          0.98686    -0.66081  158(v),166(v),168(g),80(v)
                                                    159(g),116(v),157(v)
    18. CR (   1) O   1                  0.99993   -19.14034  55(v),53(v),41(r)
    19. CR (   1) S   2                  1.00000   -88.36550  155(g),156(g),154(g)
    20. CR (   2) S   2                  0.99947    -8.92629  155(g),154(g),156(g),80(v)
                                                    41(r)
    21. CR (   3) S   2                  0.99992    -6.24227   
    22. CR (   4) S   2                  0.99996    -6.24299   
    23. CR (   5) S   2                  0.99987    -6.23969  155(g)
    24. CR (   1) O   3                  0.99993   -19.14035  155(v),55(v),41(r)
    30. CR (   1) C   5                  0.99930   -10.26945  157(g),90(v),126(v),155(v)
                                                    161(v),168(v),170(v),163(v)
    31. CR (   1) C   6                  0.99940   -10.22594  81(v),99(v),157(v),159(v)
                                                    164(v),134(v),165(v),100(v)
                                                    82(v)
    32. CR (   1) C   7                  0.99947   -10.21655  108(v),158(v),166(v),138(v)
                                                    92(v),163(v),90(v),167(v)
                                                    89(v)
    33. CR (   1) C   8                  0.99947   -10.21614  99(v),117(v),161(v),168(v)
                                                    142(v),165(v),169(v)
    34. CR (   1) C   9                  0.99947   -10.21655  108(v),159(v),164(v),146(v)
                                                    128(v),170(v),126(v),167(v)
                                                    125(v)
    35. CR (   1) C  10                  0.99940   -10.22594  81(v),117(v),157(v),158(v)
                                                    166(v),150(v),169(v),118(v)
                                                    82(v)
    36. LP (   1) O   1                  0.99119    -1.00218  41(r),155(g),57(v),157(v)
                                                    58(v),59(v),71(r),74(r)
    37. LP (   2) O   1                  0.92425    -0.49521  156(v),53(v),157(v),41(r)
                                                    56(v),155(g),55(v),71(r)
                                                    73(r),74(r)
    38. LP (   1) O   3                  0.99119    -1.00255  155(v),41(r),57(v),157(v)
                                                    154(v),58(v),59(v),71(r)
                                                    74(r)
    39. LP (   2) O   3                  0.92426    -0.49523  154(v),155(v),53(v),157(v)
                                                    41(r),54(v),56(v),55(v)
                                                    71(r),73(r),74(r)
    40. LP (   3) O   3                  0.72497    -0.48704  155(v),54(v),156(g),157(v)
                                                    53(v),72(r),58(v),59(v)
                                                    73(r),41(r)
    42. LP*(   1) C   8                  0.45358    -0.24688  43(v),162(v),111(g),102(v)
                                                    120(v)
    43. LP (   1) C   9                  0.48223    -0.25116  42(v),160(v),119(g),111(v)
                                                    129(v),110(v)
    44. RY*(   1) O   1                  0.00076     1.12026   
    45. RY*(   2) O   1                  0.00023     1.03008   
    46. RY*(   3) O   1                  0.00019     1.17765   
    47. RY*(   4) O   1                  0.00007     1.17784   
    48. RY*(   5) O   1                  0.00002     2.18413   
    49. RY*(   6) O   1                  0.00000     2.47007   
    50. RY*(   7) O   1                  0.00001     2.56413   
    51. RY*(   8) O   1                  0.00000     2.52066   
    52. RY*(   9) O   1                  0.00000     2.45275   
    53. RY*(   1) S   2                  0.02015     0.51363   
    54. RY*(   2) S   2                  0.01755     0.51158   
    55. RY*(   3) S   2                  0.01065     0.59418   
    56. RY*(   4) S   2                  0.00375     0.45530   
    57. RY*(   5) S   2                  0.00201     0.76818   
    58. RY*(   6) S   2                  0.00133     0.48982   
    59. RY*(   7) S   2                  0.00094     0.45358   
    60. RY*(   8) S   2                  0.00009     0.78395   
    61. RY*(   9) S   2                  0.00002     0.52314   
    62. RY*(   1) O   3                  0.00074     1.11810   
    63. RY*(   2) O   3                  0.00022     1.01317   
    64. RY*(   3) O   3                  0.00017     1.20740   
    65. RY*(   4) O   3                  0.00007     1.16847   
    66. RY*(   5) O   3                  0.00002     2.17980   
    67. RY*(   6) O   3                  0.00000     2.46615   
    68. RY*(   7) O   3                  0.00001     2.57151   
    69. RY*(   8) O   3                  0.00000     2.51872   
    70. RY*(   9) O   3                  0.00000     2.45453   
    80. RY*(   1) C   5                  0.00393     0.88598   
    81. RY*(   2) C   5                  0.00393     0.65110   
    82. RY*(   3) C   5                  0.00134     0.51165   
    83. RY*(   4) C   5                  0.00057     0.61564   
    84. RY*(   5) C   5                  0.00049     1.65649   
    85. RY*(   6) C   5                  0.00021     1.88784   
    86. RY*(   7) C   5                  0.00019     2.22457   
    87. RY*(   8) C   5                  0.00006     1.61988   
    88. RY*(   9) C   5                  0.00001     1.98736   
    89. RY*(   1) C   6                  0.00319     0.93783   
    90. RY*(   2) C   6                  0.00159     0.56583   
    91. RY*(   3) C   6                  0.00080     0.67259   
    92. RY*(   4) C   6                  0.00059     0.47259   
    93. RY*(   5) C   6                  0.00025     1.53265   
    94. RY*(   6) C   6                  0.00007     2.18385   
    95. RY*(   7) C   6                  0.00003     2.21950   
    96. RY*(   8) C   6                  0.00001     1.73579   
    97. RY*(   9) C   6                  0.00001     2.06066   
    98. RY*(   1) C   7                  0.00277     1.02381   
    99. RY*(   2) C   7                  0.00133     0.52593   
   100. RY*(   3) C   7                  0.00042     0.56665   
   101. RY*(   4) C   7                  0.00034     0.92236   
   102. RY*(   5) C   7                  0.00023     1.33270   
   103. RY*(   6) C   7                  0.00007     2.23308   
   104. RY*(   7) C   7                  0.00003     2.10125   
   105. RY*(   8) C   7                  0.00000     1.74110   
   106. RY*(   9) C   7                  0.00000     2.03129   
   107. RY*(   1) C   8                  0.00259     1.04173   
   108. RY*(   2) C   8                  0.00130     0.52695   
   109. RY*(   3) C   8                  0.00046     0.55756   
   110. RY*(   4) C   8                  0.00027     1.78716   
   111. RY*(   5) C   8                  0.00023     0.49234   
   112. RY*(   6) C   8                  0.00007     2.24302   
   113. RY*(   7) C   8                  0.00002     2.07331   
   114. RY*(   8) C   8                  0.00000     1.80023   
   115. RY*(   9) C   8                  0.00000     1.96481   
   116. RY*(   1) C   9                  0.00277     1.02381   
   117. RY*(   2) C   9                  0.00133     0.52594   
   118. RY*(   3) C   9                  0.00042     0.55443   
   119. RY*(   4) C   9                  0.00030     0.69405   
   120. RY*(   5) C   9                  0.00022     1.57427   
   121. RY*(   6) C   9                  0.00007     2.23296   
   122. RY*(   7) C   9                  0.00003     2.10125   
   123. RY*(   8) C   9                  0.00000     1.73336   
   124. RY*(   9) C   9                  0.00000     2.03896   
   125. RY*(   1) C  10                  0.00324     0.93623   
   126. RY*(   2) C  10                  0.00159     0.56849   
   127. RY*(   3) C  10                  0.00096     0.70112   
   128. RY*(   4) C  10                  0.00059     0.47104   
   129. RY*(   5) C  10                  0.00023     1.50246   
   130. RY*(   6) C  10                  0.00007     2.18302   
   131. RY*(   7) C  10                  0.00003     2.21938   
   132. RY*(   8) C  10                  0.00001     1.73561   
   133. RY*(   9) C  10                  0.00001     2.06084   
   134. RY*(   1) H  11                  0.00093     0.22255   
   135. RY*(   2) H  11                  0.00008     1.53944   
   136. RY*(   3) H  11                  0.00006     1.92152   
   137. RY*(   4) H  11                  0.00003     2.09725   
   138. RY*(   1) H  12                  0.00069     0.22806   
   139. RY*(   2) H  12                  0.00007     1.51738   
   140. RY*(   3) H  12                  0.00004     2.11800   
   141. RY*(   4) H  12                  0.00004     1.92998   
   142. RY*(   1) H  13                  0.00069     0.22972   
   143. RY*(   2) H  13                  0.00006     1.51909   
   144. RY*(   3) H  13                  0.00004     1.83877   
   145. RY*(   4) H  13                  0.00003     2.21394   
   146. RY*(   1) H  14                  0.00069     0.22806   
   147. RY*(   2) H  14                  0.00007     1.51738   
   148. RY*(   3) H  14                  0.00004     2.11799   
   149. RY*(   4) H  14                  0.00004     1.92999   
   150. RY*(   1) H  15                  0.00093     0.22255   
   151. RY*(   2) H  15                  0.00008     1.53943   
   152. RY*(   3) H  15                  0.00006     1.92153   
   153. RY*(   4) H  15                  0.00003     2.09726   
   154. BD*(   1) O   1 - S   2          0.08978    -0.07797   
   155. BD*(   2) O   1 - S   2          0.29071    -0.30009  154(g),157(g),156(g),160(v)
                                                    54(g),53(g),58(g),60(g)
                                                    56(g),73(r),72(r),41(r)
   156. BD*(   1) S   2 - O   3          0.07718    -0.05743   
   157. BD*(   1) S   2 - C   5          0.06991    -0.07182   
   158. BD*(   1) C   5 - C   6          0.01273     0.39706   
   159. BD*(   1) C   5 - C  10          0.01282     0.39668   
   160. BD*(   2) C   5 - C  10          0.21393    -0.14340  162(v),43(v),127(g),155(v)
                                                    83(g),119(v),91(v),156(v)
                                                    154(v),157(g),56(v)
   161. BD*(   1) C   6 - C   7          0.00864     0.42280   
   162. BD*(   2) C   6 - C   7          0.14278    -0.11407  160(v),42(v),101(g),93(g)
                                                    91(g)
   163. BD*(   1) C   6 - H  11          0.00718     0.32382   
   164. BD*(   1) C   7 - C   8          0.00820     0.42706   
   165. BD*(   1) C   7 - H  12          0.00641     0.34115   
   166. BD*(   1) C   8 - C   9          0.00820     0.42705   
   167. BD*(   1) C   8 - H  13          0.00639     0.34398   
   168. BD*(   1) C   9 - C  10          0.00870     0.42276   
   169. BD*(   1) C   9 - H  14          0.00641     0.34115   
   170. BD*(   1) C  10 - H  15          0.00721     0.32373   
       -------------------------------
              Total Lewis   34.44475  ( 95.7371%)
        Valence non-Lewis    1.43076  (  3.9767%)
        Rydberg non-Lewis    0.10296  (  0.2862%)
       -------------------------------
            Total unit  1   35.97847  (100.0000%)
           Charge unit  1    0.52153

 Molecular unit  2  (Na)
    25. CR (   1)Na   4                  1.00000   -38.58771   
    26. CR (   2)Na   4                  0.99987    -2.48414  156(r),154(r)
    27. CR (   3)Na   4                  0.99979    -1.34546   
    28. CR (   4)Na   4                  0.99975    -1.34268  154(r),156(r)
    29. CR (   5)Na   4                  0.99977    -1.34392   
    41. LP*(   1)Na   4                  0.01799    -0.11797   
    71. RY*(   1)Na   4                  0.00189     0.22116   
    72. RY*(   2)Na   4                  0.00095     0.11529   
    73. RY*(   3)Na   4                  0.00081     0.18730   
    74. RY*(   4)Na   4                  0.00050     0.12659   
    75. RY*(   5)Na   4                  0.00010     0.19731   
    76. RY*(   6)Na   4                  0.00005     0.08750   
    77. RY*(   7)Na   4                  0.00004     0.15394   
    78. RY*(   8)Na   4                  0.00001     0.22334   
    79. RY*(   9)Na   4                  0.00001     0.08734   
       -------------------------------
              Total Lewis    4.99919  ( 99.5550%)
        Valence non-Lewis    0.01799  (  0.3583%)
        Rydberg non-Lewis    0.00435  (  0.0867%)
       -------------------------------
            Total unit  2    5.02153  (100.0000%)
           Charge unit  2    0.47847
 Unable to Open any file for archive entry.
 1\1\GINC-COMPUTE-0-5\SP\UB3LYP\def2SVP\C6H5Na1O2S1(1+,2)\ZAHRT2\13-Mar
 -2021\0\\# b3lyp/def2svp geom=NewRedundant pop=NBO\\95\\1,2\O,0,2.7068
 810856,-1.3883852571,-0.4245766422\S,0,2.2129908087,-0.6204784953,0.83
 67977962\O,0,2.8603554206,0.7948864195,0.7884235203\Na,0,3.7589420862,
 0.3806249198,-1.1606807814\C,0,0.4826376118,-0.240698239,0.3721606384\
 C,0,-0.0965872971,0.9551055094,0.8024495606\C,0,-1.4291815539,1.224653
 6082,0.4781126617\C,0,-2.1698942085,0.301355062,-0.2678587508\C,0,-1.5
 77963061,-0.8914109612,-0.6974333396\C,0,-0.2458318098,-1.1675478849,-
 0.3767555847\H,0,0.5103399283,1.6662627906,1.3667976179\H,0,-1.8912973
 455,2.1599592146,0.804656974\H,0,-3.2120756971,0.5140961908,-0.5189060
 349\H,0,-2.1561473169,-1.606915467,-1.2879712987\H,0,0.2468313488,-2.0
 815074103,-0.7152163368\\Version=ES64L-G16RevC.01\State=2-A\HF=-941.87
 54413\S2=0.75599\S2-1=0.\S2A=0.750026\RMSD=7.052e-09\Dipole=1.5183649,
 0.6351052,-1.3352503\Quadrupole=16.5601647,-10.1118708,-6.4482939,2.21
 51601,-7.4865246,-2.0585262\PG=C01 [X(C6H5Na1O2S1)]\\@
 The archive entry for this job was punched.


 FROM WHENCE IT HAPPENS, THAT THEY WHICH TRUST TO BOOKS, DO AS THEY THAT CAST UP MANY LITTLE SUMMS INTO GREATER,
 WITHOUT CONSIDERING WETHER THOSE LITTLE SUMMES WERE RIGHTLY CAST UP OR NOT...
 AND AT LAST FINDING THE ERROUR VISIBLE, AND NOT MISTRUSTING THEIR FIRST GROUNDS,
 KNOW NOT WHICH WAY TO CLEERE THEMSELVES...
 BUT SPEND TIME IN FLUTTERING OVER THEIR BOOKES....
 AS BIRDS THAT ENTERING BY THE CHIMNEY, AND FINDING THEMSELVES INCLOSED IN A CHAMBER,
 FLUTTER AT THE FALSE LIGHT OF A GLASSE WINDOW,
 FOR WANT OF WIT TO CONSIDER WHICH WAY THEY CAME IN....
           LEVIATHAN
 File lengths (MBytes):  RWF=     32 Int=      0 D2E=      0 Chk=      3 Scr=      1
 Normal termination of Gaussian 16
