# Supplementary material for: Machine-Learning-Guided Discovery of Electrochemical Reactions
Source: J Am Chem Soc. 2022 Dec 2;144(49):22599–610. doi: 10.1021/jacs.2c08997 (PMC9756344; doi:10.1021/jacs.2c08997)
Supplement: Supplementary file 4 — ja2c08997_si_004.zip [file ja2c08997_si_004.zip › Reactivity Prediction/Ologs_notimes/99.log]

 Entering Gaussian System, Link 0=g16
 Input=99.com
 Output=99.log
 Initial command:
  
 Copyright (c) 1988-2019, Gaussian, Inc.  All Rights Reserved.
  
 This is part of the Gaussian(R) 16 program.  It is based on
 the Gaussian(R) 09 system (copyright 2009, Gaussian, Inc.),
 the Gaussian(R) 03 system (copyright 2003, Gaussian, Inc.),
 the Gaussian(R) 98 system (copyright 1998, Gaussian, Inc.),
 the Gaussian(R) 94 system (copyright 1995, Gaussian, Inc.),
 the Gaussian 92(TM) system (copyright 1992, Gaussian, Inc.),
 the Gaussian 90(TM) system (copyright 1990, Gaussian, Inc.),
 the Gaussian 88(TM) system (copyright 1988, Gaussian, Inc.),
 the Gaussian 86(TM) system (copyright 1986, Carnegie Mellon
 University), and the Gaussian 82(TM) system (copyright 1983,
 Carnegie Mellon University). Gaussian is a federally registered
 trademark of Gaussian, Inc.
  
 This software contains proprietary and confidential information,
 including trade secrets, belonging to Gaussian, Inc.
  
 This software is provided under written license and may be
 used, copied, transmitted, or stored only in accord with that
 written license.
  
 The following legend is applicable only to US Government
 contracts under FAR:
  
                    RESTRICTED RIGHTS LEGEND
  
 Use, reproduction and disclosure by the US Government is
 subject to restrictions as set forth in subparagraphs (a)
 and (c) of the Commercial Computer Software - Restricted
 Rights clause in FAR 52.227-19.
  
 Gaussian, Inc.
 340 Quinnipiac St., Bldg. 40, Wallingford CT 06492
  
  
 ---------------------------------------------------------------
 Warning -- This program may not be used in any manner that
 competes with the business of Gaussian, Inc. or will provide
 assistance to any competitor of Gaussian, Inc.  The licensee
 of this program is prohibited from giving any competitor of
 Gaussian, Inc. access to this program.  By using this program,
 the user acknowledges that Gaussian, Inc. is engaged in the
 business of creating and licensing software in the field of
 computational chemistry and represents and warrants to the
 licensee that it is not a competitor of Gaussian, Inc. and that
 it will not use this program in any manner prohibited above.
 ---------------------------------------------------------------
  

 Cite this work as:
 Gaussian 16, Revision C.01,
 M. J. Frisch, G. W. Trucks, H. B. Schlegel, G. E. Scuseria, 
 M. A. Robb, J. R. Cheeseman, G. Scalmani, V. Barone, 
 G. A. Petersson, H. Nakatsuji, X. Li, M. Caricato, A. V. Marenich, 
 J. Bloino, B. G. Janesko, R. Gomperts, B. Mennucci, H. P. Hratchian, 
 J. V. Ortiz, A. F. Izmaylov, J. L. Sonnenberg, D. Williams-Young, 
 F. Ding, F. Lipparini, F. Egidi, J. Goings, B. Peng, A. Petrone, 
 T. Henderson, D. Ranasinghe, V. G. Zakrzewski, J. Gao, N. Rega, 
 G. Zheng, W. Liang, M. Hada, M. Ehara, K. Toyota, R. Fukuda, 
 J. Hasegawa, M. Ishida, T. Nakajima, Y. Honda, O. Kitao, H. Nakai, 
 T. Vreven, K. Throssell, J. A. Montgomery, Jr., J. E. Peralta, 
 F. Ogliaro, M. J. Bearpark, J. J. Heyd, E. N. Brothers, K. N. Kudin, 
 V. N. Staroverov, T. A. Keith, R. Kobayashi, J. Normand, 
 K. Raghavachari, A. P. Rendell, J. C. Burant, S. S. Iyengar, 
 J. Tomasi, M. Cossi, J. M. Millam, M. Klene, C. Adamo, R. Cammi, 
 J. W. Ochterski, R. L. Martin, K. Morokuma, O. Farkas, 
 J. B. Foresman, and D. J. Fox, Gaussian, Inc., Wallingford CT, 2019.
 
 ******************************************
 Gaussian 16:  ES64L-G16RevC.01  3-Jul-2019
                13-Mar-2021 
 ******************************************
 %nprocshared=16
 Will use up to   16 processors via shared memory.
 %mem=7GB
 -----------------------------------------
 # b3lyp/def2svp geom=NewRedundant pop=NBO
 -----------------------------------------
 1/29=4000,38=1,172=1/1;
 2/12=2,17=6,18=5,40=1/2;
 3/5=43,7=101,11=2,25=1,30=1,74=-5/1,2,3;
 4//1;
 5/5=2,38=5/2;
 6/7=2,8=2,9=2,10=2,28=1,40=1/1,7;
 99/5=1,9=1/99;
 --
 99
 --
 Symbolic Z-matrix:
 Charge =  1 Multiplicity = 2
 C                    -2.685    -0.58456  -0.27291 
 C                    -1.46013   0.24156  -0.03744 
 C                    -1.3972    1.58939   0.23362 
 N                    -0.07868   1.98265   0.38871 
 C                     0.74414   0.89126   0.2203 
 C                    -0.09501  -0.22972  -0.05113 
 C                     0.49605  -1.48814  -0.26622 
 C                     1.88159  -1.60363  -0.20813 
 C                     2.69425  -0.48114   0.06205 
 C                     2.13919   0.7775    0.27929 
 H                    -2.77096  -1.40082   0.46488 
 H                    -2.66952  -1.05662  -1.27037 
 H                    -3.59927   0.02405  -0.20564 
 H                    -2.20655   2.31125   0.32951 
 H                     0.23051   2.92218   0.59316 
 H                    -0.12615  -2.36187  -0.47592 
 H                     2.35219  -2.57569  -0.37346 
 H                     3.77949  -0.60192   0.10153 
 H                     2.77105   1.64426   0.48817 
 
                          Input orientation:                          
 ---------------------------------------------------------------------
 Center     Atomic      Atomic             Coordinates (Angstroms)
 Number     Number       Type             X           Y           Z
 ---------------------------------------------------------------------
      1          6           0       -2.685005   -0.584564   -0.272914
      2          6           0       -1.460133    0.241562   -0.037439
      3          6           0       -1.397196    1.589394    0.233624
      4          7           0       -0.078678    1.982652    0.388713
      5          6           0        0.744143    0.891257    0.220303
      6          6           0       -0.095008   -0.229715   -0.051128
      7          6           0        0.496051   -1.488145   -0.266220
      8          6           0        1.881587   -1.603631   -0.208134
      9          6           0        2.694253   -0.481138    0.062050
     10          6           0        2.139195    0.777501    0.279288
     11          1           0       -2.770958   -1.400816    0.464878
     12          1           0       -2.669517   -1.056621   -1.270368
     13          1           0       -3.599275    0.024049   -0.205641
     14          1           0       -2.206547    2.311250    0.329508
     15          1           0        0.230513    2.922180    0.593163
     16          1           0       -0.126153   -2.361868   -0.475922
     17          1           0        2.352187   -2.575686   -0.373458
     18          1           0        3.779495   -0.601924    0.101529
     19          1           0        2.771045    1.644264    0.488169
 ---------------------------------------------------------------------
                    Distance matrix (angstroms):
                    1          2          3          4          5
     1  C    0.000000
     2  C    1.496075   0.000000
     3  C    2.577038   1.376259   0.000000
     4  N    3.717698   2.263055   1.384627   0.000000
     5  C    3.765682   2.312438   2.252311   1.377149   0.000000
     6  C    2.623583   1.444249   2.255202   2.255725   1.426334
     7  C    3.306905   2.621237   3.647667   3.578503   2.441272
     8  C    4.679365   3.821121   4.597932   4.130410   2.775212
     9  C    5.390669   4.217952   4.588736   3.723723   2.389862
    10  C    5.043119   3.652767   3.628679   2.526524   1.400924
    11  H    1.103627   2.160553   3.298796   4.324584   4.203493
    12  H    1.103627   2.160556   3.298816   4.324601   4.203499
    13  H    1.100375   2.156740   2.737226   4.072343   4.449579
    14  H    2.996259   2.230559   1.088723   2.153905   3.276412
    15  H    4.641938   3.231356   2.134251   1.010007   2.127790
    16  H    3.122138   2.957975   4.210876   4.429977   3.438745
    17  H    5.417378   4.752219   5.636871   5.221921   3.867564
    18  H    6.475358   5.308906   5.622940   4.652742   3.384828
    19  H    5.942676   4.488509   4.176367   2.871467   2.178785
                    6          7          8          9         10
     6  C    0.000000
     7  C    1.406862   0.000000
     8  C    2.412306   1.391553   0.000000
     9  C    2.802856   2.440065   1.411884   0.000000
    10  C    2.472917   2.851430   2.444121   1.392643   0.000000
    11  H    2.966218   3.348952   4.705343   5.556673   5.374859
    12  H    2.966212   3.348932   4.705327   5.556667   5.374862
    13  H    3.516839   4.366016   5.717446   6.319443   5.808001
    14  H    3.325655   4.700460   5.685788   5.646840   4.608728
    15  H    3.233500   4.501113   4.883757   4.234934   2.888119
    16  H    2.174280   1.092934   2.162788   3.432382   3.944335
    17  H    3.405326   2.153947   1.092561   2.166520   3.422763
    18  H    3.895332   3.420764   2.168262   1.092656   2.150581
    19  H    3.466540   3.944197   3.438720   2.169057   1.092769
                   11         12         13         14         15
    11  H    0.000000
    12  H    1.771959   0.000000
    13  H    1.779311   1.779309   0.000000
    14  H    3.757169   3.757193   2.730817   0.000000
    15  H    5.264370   5.264388   4.868729   2.526264   0.000000
    16  H    2.967107   2.967072   4.222349   5.178300   5.402899
    17  H    5.322570   5.322548   6.496668   6.719997   5.971800
    18  H    6.608985   6.608979   7.411642   6.661175   5.025563
    19  H    6.323517   6.323523   6.609648   5.024586   2.845768
                   16         17         18         19
    16  H    0.000000
    17  H    2.489656   0.000000
    18  H    4.322607   2.481644   0.000000
    19  H    5.037095   4.327335   2.492353   0.000000
 Stoichiometry    C9H9N(1+,2)
 Framework group  C1[X(C9H9N)]
 Deg. of freedom    51
 Full point group                 C1      NOp   1
 Largest Abelian subgroup         C1      NOp   1
 Largest concise Abelian subgroup C1      NOp   1
                         Standard orientation:                         
 ---------------------------------------------------------------------
 Center     Atomic      Atomic             Coordinates (Angstroms)
 Number     Number       Type             X           Y           Z
 ---------------------------------------------------------------------
      1          6           0       -2.627858   -1.323385    0.000005
      2          6           0       -1.610087   -0.226853   -0.000005
      3          6           0       -1.839591    1.130135    0.000000
      4          7           0       -0.636926    1.816276    0.000000
      5          6           0        0.402181    0.912510   -0.000001
      6          6           0       -0.175276   -0.391703   -0.000003
      7          6           0        0.673570   -1.513631   -0.000003
      8          6           0        2.051505   -1.319425    0.000000
      9          6           0        2.602771   -0.019609    0.000002
     10          6           0        1.789035    1.110562    0.000002
     11          1           0       -2.523213   -1.973046    0.885997
     12          1           0       -2.523199   -1.973080   -0.885961
     13          1           0       -3.652047   -0.921063   -0.000013
     14          1           0       -2.785770    1.668710   -0.000004
     15          1           0       -0.537816    2.821408   -0.000004
     16          1           0        0.254591   -2.523066   -0.000007
     17          1           0        2.720899   -2.182907    0.000001
     18          1           0        3.688607    0.102284    0.000004
     19          1           0        2.218937    2.115216    0.000002
 ---------------------------------------------------------------------
 Rotational constants (GHZ):           2.5942365           1.2619393           0.8535048
 Standard basis: def2SVP (5D, 7F)
 There are   195 symmetry adapted cartesian basis functions of A   symmetry.
 There are   185 symmetry adapted basis functions of A   symmetry.
   185 basis functions,   313 primitive gaussians,   195 cartesian basis functions
    35 alpha electrons       34 beta electrons
       nuclear repulsion energy       482.2728867923 Hartrees.
 NAtoms=   19 NActive=   19 NUniq=   19 SFac= 1.00D+00 NAtFMM=   60 NAOKFM=F Big=F
 Integral buffers will be    131072 words long.
 Raffenetti 2 integral format.
 Two-electron integral symmetry is turned on.
 One-electron integrals computed using PRISM.
   1 Symmetry operations used in ECPInt.
 ECPInt:  NShTT=    3828 NPrTT=   13852 LenC2=    3783 LenP2D=   10748.
 LDataN:  DoStor=T MaxTD1= 4 Len=   56
 NBasis=   185 RedAO= T EigKep=  2.76D-04  NBF=   185
 NBsUse=   185 1.00D-06 EigRej= -1.00D+00 NBFU=   185
 ExpMin= 1.22D-01 ExpMax= 1.71D+03 ExpMxC= 2.58D+02 IAcc=3 IRadAn=         5 AccDes= 0.00D+00
 Harris functional with IExCor=  402 and IRadAn=       5 diagonalized for initial guess.
 HarFok:  IExCor=  402 AccDes= 0.00D+00 IRadAn=         5 IDoV= 1 UseB2=F ITyADJ=14
 ICtDFT=  3500011 ScaDFX=  1.000000  1.000000  1.000000  1.000000
 FoFCou: FMM=F IPFlag=           0 FMFlag=      100000 FMFlg1=           0
         NFxFlg=           0 DoJE=T BraDBF=F KetDBF=T FulRan=T
         wScrn=  0.000000 ICntrl=       500 IOpCl=  0 I1Cent=   200000004 NGrid=           0
         NMat0=    1 NMatS0=      1 NMatT0=    0 NMatD0=    1 NMtDS0=    0 NMtDT0=    0
 Petite list used in FoFCou.
 Initial guess <Sx>= 0.0000 <Sy>= 0.0000 <Sz>= 0.5000 <S**2>= 0.7500 S= 0.5000
 Requested convergence on RMS density matrix=1.00D-08 within 128 cycles.
 Requested convergence on MAX density matrix=1.00D-06.
 Requested convergence on             energy=1.00D-06.
 No special actions if energy rises.
 Integral accuracy reduced to 1.0D-05 until final iterations.
 Initial convergence to 1.0D-05 achieved.  Increase integral accuracy.
 SCF Done:  E(UB3LYP) =  -402.580840406     A.U. after   22 cycles
            NFock= 22  Conv=0.53D-08     -V/T= 2.0114
 <Sx>= 0.0000 <Sy>= 0.0000 <Sz>= 0.5000 <S**2>= 0.7590 S= 0.5045
 <L.S>= 0.000000000000E+00
 Annihilation of the first spin contaminant:
 S**2 before annihilation     0.7590,   after     0.7501

 **********************************************************************

            Population analysis using the SCF Density.

 **********************************************************************

 Orbital symmetries:
 Alpha Orbitals:
       Occupied  (A) (A) (A) (A) (A) (A) (A) (A) (A) (A) (A) (A)
                 (A) (A) (A) (A) (A) (A) (A) (A) (A) (A) (A) (A)
                 (A) (A) (A) (A) (A) (A) (A) (A) (A) (A) (A)
       Virtual   (A) (A) (A) (A) (A) (A) (A) (A) (A) (A) (A) (A)
                 (A) (A) (A) (A) (A) (A) (A) (A) (A) (A) (A) (A)
                 (A) (A) (A) (A) (A) (A) (A) (A) (A) (A) (A) (A)
                 (A) (A) (A) (A) (A) (A) (A) (A) (A) (A) (A) (A)
                 (A) (A) (A) (A) (A) (A) (A) (A) (A) (A) (A) (A)
                 (A) (A) (A) (A) (A) (A) (A) (A) (A) (A) (A) (A)
                 (A) (A) (A) (A) (A) (A) (A) (A) (A) (A) (A) (A)
                 (A) (A) (A) (A) (A) (A) (A) (A) (A) (A) (A) (A)
                 (A) (A) (A) (A) (A) (A) (A) (A) (A) (A) (A) (A)
                 (A) (A) (A) (A) (A) (A) (A) (A) (A) (A) (A) (A)
                 (A) (A) (A) (A) (A) (A) (A) (A) (A) (A) (A) (A)
                 (A) (A) (A) (A) (A) (A) (A) (A) (A) (A) (A) (A)
                 (A) (A) (A) (A) (A) (A)
 Beta  Orbitals:
       Occupied  (A) (A) (A) (A) (A) (A) (A) (A) (A) (A) (A) (A)
                 (A) (A) (A) (A) (A) (A) (A) (A) (A) (A) (A) (A)
                 (A) (A) (A) (A) (A) (A) (A) (A) (A) (A)
       Virtual   (A) (A) (A) (A) (A) (A) (A) (A) (A) (A) (A) (A)
                 (A) (A) (A) (A) (A) (A) (A) (A) (A) (A) (A) (A)
                 (A) (A) (A) (A) (A) (A) (A) (A) (A) (A) (A) (A)
                 (A) (A) (A) (A) (A) (A) (A) (A) (A) (A) (A) (A)
                 (A) (A) (A) (A) (A) (A) (A) (A) (A) (A) (A) (A)
                 (A) (A) (A) (A) (A) (A) (A) (A) (A) (A) (A) (A)
                 (A) (A) (A) (A) (A) (A) (A) (A) (A) (A) (A) (A)
                 (A) (A) (A) (A) (A) (A) (A) (A) (A) (A) (A) (A)
                 (A) (A) (A) (A) (A) (A) (A) (A) (A) (A) (A) (A)
                 (A) (A) (A) (A) (A) (A) (A) (A) (A) (A) (A) (A)
                 (A) (A) (A) (A) (A) (A) (A) (A) (A) (A) (A) (A)
                 (A) (A) (A) (A) (A) (A) (A) (A) (A) (A) (A) (A)
                 (A) (A) (A) (A) (A) (A) (A)
 The electronic state is 2-A.
 Alpha  occ. eigenvalues --  -14.58726 -10.42782 -10.40692 -10.40384 -10.38463
 Alpha  occ. eigenvalues --  -10.38329 -10.37237 -10.36832 -10.36027 -10.35072
 Alpha  occ. eigenvalues --   -1.17818  -1.02338  -0.99096  -0.91876  -0.91033
 Alpha  occ. eigenvalues --   -0.86992  -0.80689  -0.77766  -0.74700  -0.72504
 Alpha  occ. eigenvalues --   -0.67416  -0.65410  -0.63302  -0.62480  -0.61326
 Alpha  occ. eigenvalues --   -0.60157  -0.57702  -0.57317  -0.55005  -0.53224
 Alpha  occ. eigenvalues --   -0.53034  -0.51701  -0.47212  -0.41469  -0.41184
 Alpha virt. eigenvalues --   -0.21203  -0.16624  -0.13756  -0.10378  -0.07899
 Alpha virt. eigenvalues --   -0.06372  -0.04876  -0.03950  -0.01907  -0.01197
 Alpha virt. eigenvalues --   -0.00206   0.00752   0.01490   0.02874   0.05279
 Alpha virt. eigenvalues --    0.06183   0.09285   0.10206   0.13036   0.14573
 Alpha virt. eigenvalues --    0.15773   0.17379   0.19372   0.21333   0.23275
 Alpha virt. eigenvalues --    0.25122   0.26490   0.26576   0.26950   0.30367
 Alpha virt. eigenvalues --    0.30830   0.31608   0.33053   0.34523   0.35003
 Alpha virt. eigenvalues --    0.36996   0.37050   0.38738   0.41854   0.43586
 Alpha virt. eigenvalues --    0.45999   0.46629   0.47273   0.49619   0.50262
 Alpha virt. eigenvalues --    0.50305   0.51039   0.52107   0.52123   0.52913
 Alpha virt. eigenvalues --    0.54166   0.55953   0.56377   0.56994   0.59584
 Alpha virt. eigenvalues --    0.60197   0.61627   0.62857   0.63152   0.69109
 Alpha virt. eigenvalues --    0.70599   0.75158   0.80605   0.81823   0.88226
 Alpha virt. eigenvalues --    0.92397   0.93958   0.94770   1.00741   1.02853
 Alpha virt. eigenvalues --    1.05473   1.07282   1.08085   1.09257   1.11119
 Alpha virt. eigenvalues --    1.12263   1.13859   1.14140   1.16638   1.24118
 Alpha virt. eigenvalues --    1.34217   1.35818   1.37966   1.39478   1.48099
 Alpha virt. eigenvalues --    1.49528   1.50478   1.51247   1.51956   1.52839
 Alpha virt. eigenvalues --    1.55976   1.57681   1.59106   1.59207   1.60303
 Alpha virt. eigenvalues --    1.60681   1.63192   1.64129   1.64921   1.68422
 Alpha virt. eigenvalues --    1.70455   1.73184   1.75267   1.78289   1.79444
 Alpha virt. eigenvalues --    1.80616   1.81598   1.82431   1.86379   1.92708
 Alpha virt. eigenvalues --    1.93209   1.94033   1.95040   1.97701   1.99176
 Alpha virt. eigenvalues --    2.00108   2.01785   2.03662   2.10077   2.11226
 Alpha virt. eigenvalues --    2.13569   2.14089   2.18445   2.19764   2.27552
 Alpha virt. eigenvalues --    2.28232   2.28856   2.36281   2.40188   2.41521
 Alpha virt. eigenvalues --    2.46839   2.48274   2.49637   2.55200   2.55903
 Alpha virt. eigenvalues --    2.56247   2.57818   2.58850   2.63058   2.67727
 Alpha virt. eigenvalues --    2.72593   2.76799   2.78679   2.83322   2.89343
 Alpha virt. eigenvalues --    2.96974   3.01537   3.16678   3.34988   3.44727
  Beta  occ. eigenvalues --  -14.58281 -10.42596 -10.40735 -10.39897 -10.38244
  Beta  occ. eigenvalues --  -10.37984 -10.37080 -10.36946 -10.36064 -10.35092
  Beta  occ. eigenvalues --   -1.17044  -1.01864  -0.98107  -0.91385  -0.90491
  Beta  occ. eigenvalues --   -0.86622  -0.80392  -0.77432  -0.74188  -0.72162
  Beta  occ. eigenvalues --   -0.67060  -0.65201  -0.62351  -0.61470  -0.61128
  Beta  occ. eigenvalues --   -0.59901  -0.57440  -0.56382  -0.54853  -0.53058
  Beta  occ. eigenvalues --   -0.51616  -0.51256  -0.44696  -0.41029
  Beta virt. eigenvalues --   -0.34201  -0.19034  -0.15691  -0.11523  -0.10204
  Beta virt. eigenvalues --   -0.07796  -0.06286  -0.04738  -0.03874  -0.01098
  Beta virt. eigenvalues --   -0.01036  -0.00064   0.01127   0.01620   0.03147
  Beta virt. eigenvalues --    0.05525   0.06545   0.09414   0.10554   0.13368
  Beta virt. eigenvalues --    0.14786   0.15883   0.17776   0.19708   0.21748
  Beta virt. eigenvalues --    0.23525   0.25522   0.26627   0.27345   0.27437
  Beta virt. eigenvalues --    0.30911   0.31063   0.31885   0.33363   0.35403
  Beta virt. eigenvalues --    0.35424   0.37129   0.37841   0.39244   0.42079
  Beta virt. eigenvalues --    0.44401   0.46626   0.46836   0.47625   0.49752
  Beta virt. eigenvalues --    0.50482   0.51193   0.51231   0.52231   0.52429
  Beta virt. eigenvalues --    0.53099   0.54341   0.56165   0.56778   0.57127
  Beta virt. eigenvalues --    0.59915   0.60521   0.61880   0.63113   0.64464
  Beta virt. eigenvalues --    0.69341   0.70857   0.75262   0.80857   0.82028
  Beta virt. eigenvalues --    0.88430   0.92593   0.94115   0.95380   1.00936
  Beta virt. eigenvalues --    1.03381   1.05969   1.08013   1.08310   1.09787
  Beta virt. eigenvalues --    1.11668   1.12397   1.14258   1.14392   1.17293
  Beta virt. eigenvalues --    1.24254   1.35046   1.35971   1.38252   1.39683
  Beta virt. eigenvalues --    1.48348   1.49665   1.50889   1.51414   1.52328
  Beta virt. eigenvalues --    1.53238   1.56493   1.58297   1.59441   1.59713
  Beta virt. eigenvalues --    1.60718   1.60860   1.63460   1.64537   1.65030
  Beta virt. eigenvalues --    1.68646   1.71129   1.73293   1.75732   1.78702
  Beta virt. eigenvalues --    1.79969   1.81179   1.81732   1.82771   1.86554
  Beta virt. eigenvalues --    1.93528   1.93556   1.94204   1.95486   1.98203
  Beta virt. eigenvalues --    2.00049   2.00420   2.02093   2.04117   2.10812
  Beta virt. eigenvalues --    2.11999   2.13784   2.14722   2.18592   2.20594
  Beta virt. eigenvalues --    2.27722   2.28458   2.29525   2.37086   2.40565
  Beta virt. eigenvalues --    2.42035   2.47933   2.49118   2.49874   2.55356
  Beta virt. eigenvalues --    2.56316   2.56859   2.57994   2.59039   2.63490
  Beta virt. eigenvalues --    2.68416   2.72830   2.77091   2.78931   2.83477
  Beta virt. eigenvalues --    2.89489   2.97165   3.01714   3.16874   3.35271
  Beta virt. eigenvalues --    3.44862
          Condensed to atoms (all electrons):
               1          2          3          4          5          6
     1  C    4.470390   0.444136  -0.074393   0.003793   0.015722  -0.064969
     2  C    0.444136   5.112943   0.390503  -0.039905  -0.058149   0.334772
     3  C   -0.074393   0.390503   4.905690   0.414277  -0.103867  -0.048781
     4  N    0.003793  -0.039905   0.414277   6.072865   0.389988  -0.093710
     5  C    0.015722  -0.058149  -0.103867   0.389988   5.289616   0.183541
     6  C   -0.064969   0.334772  -0.048781  -0.093710   0.183541   5.418668
     7  C   -0.007694  -0.092786   0.015937   0.006887   0.053253   0.266966
     8  C   -0.000352   0.013300  -0.000047  -0.000280  -0.155812   0.098114
     9  C    0.000036  -0.000007  -0.000580   0.005944   0.136439  -0.145660
    10  C   -0.000186   0.016184   0.005975  -0.069923   0.235928   0.031046
    11  H    0.373400  -0.002100   0.003785  -0.000087  -0.000222  -0.009322
    12  H    0.373399  -0.002099   0.003786  -0.000087  -0.000222  -0.009322
    13  H    0.377818  -0.005233  -0.011260   0.000084  -0.000482   0.010342
    14  H   -0.005142  -0.042708   0.420567  -0.029100   0.002571   0.011490
    15  H   -0.000139   0.007095  -0.026526   0.364064  -0.017402   0.011731
    16  H    0.005787  -0.018328  -0.000347  -0.000106   0.014665  -0.064186
    17  H   -0.000006  -0.000315   0.000014   0.000008  -0.001613   0.014422
    18  H   -0.000000   0.000018   0.000005  -0.000099   0.013745  -0.001257
    19  H    0.000004  -0.000442  -0.000115  -0.007839  -0.073916   0.015625
               7          8          9         10         11         12
     1  C   -0.007694  -0.000352   0.000036  -0.000186   0.373400   0.373399
     2  C   -0.092786   0.013300  -0.000007   0.016184  -0.002100  -0.002099
     3  C    0.015937  -0.000047  -0.000580   0.005975   0.003785   0.003786
     4  N    0.006887  -0.000280   0.005944  -0.069923  -0.000087  -0.000087
     5  C    0.053253  -0.155812   0.136439   0.235928  -0.000222  -0.000222
     6  C    0.266966   0.098114  -0.145660   0.031046  -0.009322  -0.009322
     7  C    5.097285   0.261375   0.099425  -0.118815   0.002559   0.002559
     8  C    0.261375   5.037906   0.265015   0.095018   0.000045   0.000045
     9  C    0.099425   0.265015   5.044561   0.222483  -0.000001  -0.000001
    10  C   -0.118815   0.095018   0.222483   5.160420   0.000004   0.000004
    11  H    0.002559   0.000045  -0.000001   0.000004   0.580703  -0.013991
    12  H    0.002559   0.000045  -0.000001   0.000004  -0.013991   0.580705
    13  H    0.000056   0.000003   0.000001   0.000006  -0.015991  -0.015991
    14  H   -0.000207   0.000007   0.000007  -0.000289  -0.000024  -0.000024
    15  H   -0.000276   0.000026  -0.000233  -0.011818   0.000006   0.000006
    16  H    0.447652  -0.062113   0.012913  -0.001988   0.000677   0.000677
    17  H   -0.064245   0.445840  -0.062969   0.013578   0.000001   0.000001
    18  H    0.012705  -0.058806   0.442561  -0.063405  -0.000000  -0.000000
    19  H   -0.002080   0.012985  -0.063751   0.452556   0.000000   0.000000
              13         14         15         16         17         18
     1  C    0.377818  -0.005142  -0.000139   0.005787  -0.000006  -0.000000
     2  C   -0.005233  -0.042708   0.007095  -0.018328  -0.000315   0.000018
     3  C   -0.011260   0.420567  -0.026526  -0.000347   0.000014   0.000005
     4  N    0.000084  -0.029100   0.364064  -0.000106   0.000008  -0.000099
     5  C   -0.000482   0.002571  -0.017402   0.014665  -0.001613   0.013745
     6  C    0.010342   0.011490   0.011731  -0.064186   0.014422  -0.001257
     7  C    0.000056  -0.000207  -0.000276   0.447652  -0.064245   0.012705
     8  C    0.000003   0.000007   0.000026  -0.062113   0.445840  -0.058806
     9  C    0.000001   0.000007  -0.000233   0.012913  -0.062969   0.442561
    10  C    0.000006  -0.000289  -0.011818  -0.001988   0.013578  -0.063405
    11  H   -0.015991  -0.000024   0.000006   0.000677   0.000001  -0.000000
    12  H   -0.015991  -0.000024   0.000006   0.000677   0.000001  -0.000000
    13  H    0.603152   0.003877  -0.000006  -0.000121  -0.000000  -0.000000
    14  H    0.003877   0.573644  -0.004461   0.000001  -0.000000  -0.000000
    15  H   -0.000006  -0.004461   0.505158   0.000012  -0.000001  -0.000006
    16  H   -0.000121   0.000001   0.000012   0.641353  -0.011012  -0.000190
    17  H   -0.000000  -0.000000  -0.000001  -0.011012   0.630500  -0.010948
    18  H   -0.000000  -0.000000  -0.000006  -0.000190  -0.010948   0.622015
    19  H   -0.000000   0.000002   0.003119   0.000019  -0.000166  -0.011032
              19
     1  C    0.000004
     2  C   -0.000442
     3  C   -0.000115
     4  N   -0.007839
     5  C   -0.073916
     6  C    0.015625
     7  C   -0.002080
     8  C    0.012985
     9  C   -0.063751
    10  C    0.452556
    11  H    0.000000
    12  H    0.000000
    13  H   -0.000000
    14  H    0.000002
    15  H    0.003119
    16  H    0.000019
    17  H   -0.000166
    18  H   -0.011032
    19  H    0.646626
          Atomic-Atomic Spin Densities.
               1          2          3          4          5          6
     1  C   -0.021805  -0.014978  -0.002178   0.000141  -0.000366   0.001425
     2  C   -0.014978   0.368903   0.063277  -0.017929  -0.005124  -0.018070
     3  C   -0.002178   0.063277   0.122640  -0.057738  -0.000201  -0.010914
     4  N    0.000141  -0.017929  -0.057738   0.255847   0.015059   0.002249
     5  C   -0.000366  -0.005124  -0.000201   0.015059  -0.038214   0.017998
     6  C    0.001425  -0.018070  -0.010914   0.002249   0.017998  -0.097330
     7  C    0.000567  -0.011132  -0.001113   0.000686   0.007169  -0.008741
     8  C    0.000019  -0.000074  -0.000058   0.000009  -0.000342   0.000772
     9  C   -0.000005   0.000052   0.000106  -0.000350  -0.004377  -0.001967
    10  C    0.000009   0.001614   0.000765  -0.005758  -0.028189   0.004553
    11  H    0.006570  -0.007483  -0.000687   0.000048   0.000040   0.000384
    12  H    0.006569  -0.007482  -0.000686   0.000048   0.000040   0.000384
    13  H    0.000908  -0.000384   0.000354   0.000005  -0.000009   0.000005
    14  H    0.000131  -0.001011   0.002625   0.000047  -0.000147  -0.000041
    15  H    0.000009   0.000114  -0.000097   0.000950   0.000416  -0.000441
    16  H   -0.000137   0.000040   0.000019   0.000005  -0.000231  -0.000935
    17  H    0.000000   0.000002   0.000000  -0.000001  -0.000079   0.000180
    18  H   -0.000000  -0.000001  -0.000000   0.000002   0.000028  -0.000067
    19  H    0.000000   0.000008  -0.000006   0.000110  -0.000406  -0.000239
               7          8          9         10         11         12
     1  C    0.000567   0.000019  -0.000005   0.000009   0.006570   0.006569
     2  C   -0.011132  -0.000074   0.000052   0.001614  -0.007483  -0.007482
     3  C   -0.001113  -0.000058   0.000106   0.000765  -0.000687  -0.000686
     4  N    0.000686   0.000009  -0.000350  -0.005758   0.000048   0.000048
     5  C    0.007169  -0.000342  -0.004377  -0.028189   0.000040   0.000040
     6  C   -0.008741   0.000772  -0.001967   0.004553   0.000384   0.000384
     7  C    0.268880   0.014205  -0.004096  -0.008197   0.000640   0.000640
     8  C    0.014205  -0.026829  -0.024811  -0.000713   0.000014   0.000014
     9  C   -0.004096  -0.024811   0.117053   0.026525  -0.000003  -0.000003
    10  C   -0.008197  -0.000713   0.026525   0.173366  -0.000007  -0.000007
    11  H    0.000640   0.000014  -0.000003  -0.000007   0.030077  -0.006503
    12  H    0.000640   0.000014  -0.000003  -0.000007  -0.006503   0.030076
    13  H    0.000015  -0.000000   0.000000  -0.000000  -0.000189  -0.000189
    14  H    0.000007  -0.000000  -0.000000   0.000007  -0.000002  -0.000002
    15  H   -0.000007   0.000000   0.000003   0.000174  -0.000000  -0.000000
    16  H    0.004027  -0.000548  -0.000065  -0.000033   0.000023   0.000023
    17  H   -0.000934   0.000926  -0.000200   0.000138  -0.000000  -0.000000
    18  H    0.000018  -0.000020   0.002108  -0.001050   0.000000   0.000000
    19  H   -0.000005  -0.000064  -0.000602   0.002815  -0.000000  -0.000000
              13         14         15         16         17         18
     1  C    0.000908   0.000131   0.000009  -0.000137   0.000000  -0.000000
     2  C   -0.000384  -0.001011   0.000114   0.000040   0.000002  -0.000001
     3  C    0.000354   0.002625  -0.000097   0.000019   0.000000  -0.000000
     4  N    0.000005   0.000047   0.000950   0.000005  -0.000001   0.000002
     5  C   -0.000009  -0.000147   0.000416  -0.000231  -0.000079   0.000028
     6  C    0.000005  -0.000041  -0.000441  -0.000935   0.000180  -0.000067
     7  C    0.000015   0.000007  -0.000007   0.004027  -0.000934   0.000018
     8  C   -0.000000  -0.000000   0.000000  -0.000548   0.000926  -0.000020
     9  C    0.000000  -0.000000   0.000003  -0.000065  -0.000200   0.002108
    10  C   -0.000000   0.000007   0.000174  -0.000033   0.000138  -0.001050
    11  H   -0.000189  -0.000002  -0.000000   0.000023  -0.000000   0.000000
    12  H   -0.000189  -0.000002  -0.000000   0.000023  -0.000000   0.000000
    13  H   -0.000068  -0.000041   0.000000  -0.000001   0.000000   0.000000
    14  H   -0.000041  -0.007854   0.000159  -0.000000  -0.000000   0.000000
    15  H    0.000000   0.000159  -0.008758  -0.000000  -0.000000  -0.000000
    16  H   -0.000001  -0.000000  -0.000000  -0.012993   0.000114   0.000005
    17  H    0.000000  -0.000000  -0.000000   0.000114   0.000236   0.000113
    18  H    0.000000   0.000000  -0.000000   0.000005   0.000113  -0.006729
    19  H    0.000000   0.000000  -0.000033   0.000000   0.000002   0.000122
              19
     1  C    0.000000
     2  C    0.000008
     3  C   -0.000006
     4  N    0.000110
     5  C   -0.000406
     6  C   -0.000239
     7  C   -0.000005
     8  C   -0.000064
     9  C   -0.000602
    10  C    0.002815
    11  H   -0.000000
    12  H   -0.000000
    13  H    0.000000
    14  H    0.000000
    15  H   -0.000033
    16  H    0.000000
    17  H    0.000002
    18  H    0.000122
    19  H   -0.008197
 Mulliken charges and spin densities:
               1          2
     1  C    0.088396  -0.023121
     2  C   -0.056877   0.350343
     3  C    0.105377   0.116108
     4  N   -0.016775   0.193431
     5  C    0.076217  -0.036936
     6  C    0.040489  -0.110796
     7  C    0.019446   0.262630
     8  C    0.047733  -0.037501
     9  C    0.043819   0.109368
    10  C    0.033220   0.166011
    11  H    0.080558   0.022923
    12  H    0.080556   0.022922
    13  H    0.053746   0.000407
    14  H    0.069792  -0.006123
    15  H    0.169652  -0.007512
    16  H    0.034638  -0.010688
    17  H    0.046912   0.000497
    18  H    0.054695  -0.005471
    19  H    0.028407  -0.006494
 Sum of Mulliken charges =   1.00000   1.00000
 Mulliken charges and spin densities with hydrogens summed into heavy atoms:
               1          2
     1  C    0.303255   0.023132
     2  C   -0.056877   0.350343
     3  C    0.175169   0.109985
     4  N    0.152877   0.185919
     5  C    0.076217  -0.036936
     6  C    0.040489  -0.110796
     7  C    0.054084   0.251942
     8  C    0.094645  -0.037003
     9  C    0.098514   0.103898
    10  C    0.061627   0.159518
 Electronic spatial extent (au):  <R**2>=           1322.9810
 Charge=              1.0000 electrons
 Dipole moment (field-independent basis, Debye):
    X=             -1.1398    Y=              2.0027    Z=              0.0000  Tot=              2.3043
 Quadrupole moment (field-independent basis, Debye-Ang):
   XX=            -30.1437   YY=            -33.7355   ZZ=            -59.0589
   XY=             -1.2652   XZ=              0.0000   YZ=             -0.0000
 Traceless Quadrupole moment (field-independent basis, Debye-Ang):
   XX=             10.8357   YY=              7.2439   ZZ=            -18.0796
   XY=             -1.2652   XZ=              0.0000   YZ=             -0.0000
 Octapole moment (field-independent basis, Debye-Ang**2):
  XXX=             -1.1629  YYY=             25.2933  ZZZ=              0.0001  XYY=             -6.1659
  XXY=              1.1865  XXZ=              0.0001  XZZ=             -4.6459  YZZ=             -0.0822
  YYZ=             -0.0001  XYZ=              0.0001
 Hexadecapole moment (field-independent basis, Debye-Ang**3):
 XXXX=           -887.9202 YYYY=           -412.4225 ZZZZ=            -67.1618 XXXY=             -7.8743
 XXXZ=              0.0003 YYYX=            -19.2575 YYYZ=             -0.0000 ZZZX=             -0.0002
 ZZZY=             -0.0002 XXYY=           -219.6551 XXZZ=           -209.7755 YYZZ=           -107.4935
 XXYZ=             -0.0002 YYXZ=              0.0000 ZZXY=              5.0598
 N-N= 4.822728867923D+02 E-N=-1.883419977418D+03  KE= 3.980578672263D+02
                          Isotropic Fermi Contact Couplings
        Atom                 a.u.       MegaHertz       Gauss      10(-4) cm-1
     1  C(13)             -0.01441     -16.20096      -5.78091      -5.40406
     2  C(13)              0.05355      60.20506      21.48266      20.08225
     3  C(13)              0.00584       6.56367       2.34208       2.18940
     4  N(14)              0.06118      19.76742       7.05351       6.59370
     5  C(13)             -0.01286     -14.46080      -5.15997      -4.82360
     6  C(13)             -0.02795     -31.41694     -11.21035     -10.47956
     7  C(13)              0.04018      45.17062      16.11800      15.06730
     8  C(13)             -0.01316     -14.79125      -5.27789      -4.93383
     9  C(13)              0.01406      15.80104       5.63820       5.27066
    10  C(13)              0.02159      24.27287       8.66116       8.09656
    11  H(1)               0.01008      45.07370      16.08342      15.03497
    12  H(1)               0.01008      45.07141      16.08260      15.03420
    13  H(1)               0.00007       0.32347       0.11542       0.10790
    14  H(1)              -0.00220      -9.82622      -3.50624      -3.27767
    15  H(1)              -0.00344     -15.38095      -5.48831      -5.13053
    16  H(1)              -0.00335     -14.96056      -5.33830      -4.99031
    17  H(1)               0.00011       0.49079       0.17513       0.16371
    18  H(1)              -0.00171      -7.65749      -2.73238      -2.55426
    19  H(1)              -0.00209      -9.34140      -3.33324      -3.11596
 --------------------------------------------------------
       Center         ----  Spin Dipole Couplings  ----
                      3XX-RR        3YY-RR        3ZZ-RR
 --------------------------------------------------------
     1   Atom       -0.009003     -0.005855      0.014858
     2   Atom       -0.195282     -0.183158      0.378440
     3   Atom       -0.093104     -0.078869      0.171973
     4   Atom       -0.245489     -0.241706      0.487196
     5   Atom        0.022154      0.004869     -0.027023
     6   Atom        0.038616      0.029874     -0.068490
     7   Atom       -0.130491     -0.130553      0.261043
     8   Atom        0.009901      0.003844     -0.013744
     9   Atom       -0.062544     -0.063709      0.126254
    10   Atom       -0.086006     -0.086359      0.172365
    11   Atom       -0.001833      0.004238     -0.002406
    12   Atom       -0.001833      0.004239     -0.002406
    13   Atom        0.005592     -0.001575     -0.004016
    14   Atom        0.006195     -0.000546     -0.005649
    15   Atom       -0.022455      0.029915     -0.007460
    16   Atom       -0.009928      0.013300     -0.003373
    17   Atom        0.004650     -0.001040     -0.003610
    18   Atom        0.012392     -0.009462     -0.002931
    19   Atom       -0.007056      0.010924     -0.003868
 --------------------------------------------------------
                        XY            XZ            YZ
 --------------------------------------------------------
     1   Atom        0.004992      0.000000     -0.000000
     2   Atom       -0.001967      0.000002     -0.000001
     3   Atom       -0.001054     -0.000000     -0.000001
     4   Atom        0.004672     -0.000000      0.000001
     5   Atom       -0.006774     -0.000000     -0.000000
     6   Atom       -0.012662      0.000000      0.000000
     7   Atom        0.000381     -0.000001     -0.000001
     8   Atom        0.002482      0.000000      0.000000
     9   Atom       -0.002224     -0.000000     -0.000000
    10   Atom       -0.003011     -0.000001     -0.000000
    11   Atom        0.002733     -0.000799     -0.005045
    12   Atom        0.002733      0.000799      0.005045
    13   Atom        0.003898     -0.000000      0.000000
    14   Atom       -0.014974      0.000000     -0.000000
    15   Atom        0.004665     -0.000000     -0.000000
    16   Atom        0.011170      0.000000      0.000000
    17   Atom       -0.002684      0.000000     -0.000000
    18   Atom       -0.001921      0.000000     -0.000000
    19   Atom        0.007027     -0.000000      0.000000
 --------------------------------------------------------


 ---------------------------------------------------------------------------------
              Anisotropic Spin Dipole Couplings in Principal Axis System
 ---------------------------------------------------------------------------------

       Atom             a.u.   MegaHertz   Gauss  10(-4) cm-1        Axes

              Baa    -0.0127    -1.699    -0.606    -0.567  0.8065 -0.5913 -0.0000
     1 C(13)  Bbb    -0.0022    -0.295    -0.105    -0.098  0.5913  0.8065 -0.0000
              Bcc     0.0149     1.994     0.711     0.665  0.0000 -0.0000  1.0000
 
              Baa    -0.1956   -26.247    -9.365    -8.755  0.9877  0.1562 -0.0000
     2 C(13)  Bbb    -0.1828   -24.536    -8.755    -8.184 -0.1562  0.9877  0.0000
              Bcc     0.3784    50.783    18.121    16.939  0.0000 -0.0000  1.0000
 
              Baa    -0.0932   -12.504    -4.462    -4.171  0.9973  0.0734  0.0000
     3 C(13)  Bbb    -0.0788   -10.573    -3.773    -3.527 -0.0734  0.9973  0.0000
              Bcc     0.1720    23.077     8.234     7.698 -0.0000 -0.0000  1.0000
 
              Baa    -0.2486    -9.589    -3.422    -3.199  0.8292 -0.5589  0.0000
     4 N(14)  Bbb    -0.2386    -9.201    -3.283    -3.069  0.5589  0.8292 -0.0000
              Bcc     0.4872    18.790     6.705     6.268 -0.0000  0.0000  1.0000
 
              Baa    -0.0270    -3.626    -1.294    -1.210  0.0000  0.0000  1.0000
     5 C(13)  Bbb     0.0025     0.340     0.121     0.113  0.3263  0.9453 -0.0000
              Bcc     0.0245     3.287     1.173     1.096  0.9453 -0.3263  0.0000
 
              Baa    -0.0685    -9.191    -3.279    -3.066 -0.0000 -0.0000  1.0000
     6 C(13)  Bbb     0.0208     2.798     0.998     0.933  0.5804  0.8143  0.0000
              Bcc     0.0476     6.393     2.281     2.132  0.8143 -0.5804  0.0000
 
              Baa    -0.1309   -17.566    -6.268    -5.859 -0.6778  0.7353  0.0000
     7 C(13)  Bbb    -0.1301   -17.463    -6.231    -5.825  0.7353  0.6778  0.0000
              Bcc     0.2610    35.030    12.499    11.685 -0.0000 -0.0000  1.0000
 
              Baa    -0.0137    -1.844    -0.658    -0.615 -0.0000 -0.0000  1.0000
     8 C(13)  Bbb     0.0030     0.397     0.142     0.132 -0.3366  0.9417  0.0000
              Bcc     0.0108     1.448     0.517     0.483  0.9417  0.3366  0.0000
 
              Baa    -0.0654    -8.779    -3.133    -2.929  0.6110  0.7916  0.0000
     9 C(13)  Bbb    -0.0608    -8.163    -2.913    -2.723  0.7916 -0.6110  0.0000
              Bcc     0.1263    16.942     6.045     5.651 -0.0000 -0.0000  1.0000
 
              Baa    -0.0892   -11.970    -4.271    -3.993  0.6861  0.7275  0.0000
    10 C(13)  Bbb    -0.0832   -11.160    -3.982    -3.723  0.7275 -0.6861  0.0000
              Bcc     0.1724    23.130     8.253     7.715 -0.0000 -0.0000  1.0000
 
              Baa    -0.0053    -2.801    -1.000    -0.934 -0.2081  0.5052  0.8375
    11 H(1)   Bbb    -0.0025    -1.343    -0.479    -0.448  0.9374 -0.1415  0.3183
              Bcc     0.0078     4.144     1.479     1.382  0.2793  0.8513 -0.4441
 
              Baa    -0.0053    -2.801    -1.000    -0.934  0.2081 -0.5052  0.8375
    12 H(1)   Bbb    -0.0025    -1.343    -0.479    -0.448  0.9374 -0.1415 -0.3183
              Bcc     0.0078     4.144     1.479     1.382  0.2793  0.8513  0.4441
 
              Baa    -0.0040    -2.143    -0.765    -0.715  0.0000 -0.0000  1.0000
    13 H(1)   Bbb    -0.0033    -1.754    -0.626    -0.585 -0.4020  0.9156  0.0000
              Bcc     0.0073     3.897     1.390     1.300  0.9156  0.4020  0.0000
 
              Baa    -0.0125    -6.682    -2.384    -2.229  0.6247  0.7809 -0.0000
    14 H(1)   Bbb    -0.0056    -3.014    -1.075    -1.005 -0.0000  0.0000  1.0000
              Bcc     0.0182     9.696     3.460     3.234  0.7809 -0.6247  0.0000
 
              Baa    -0.0229   -12.201    -4.354    -4.070  0.9961 -0.0880  0.0000
    15 H(1)   Bbb    -0.0075    -3.980    -1.420    -1.328 -0.0000  0.0000  1.0000
              Bcc     0.0303    16.181     5.774     5.398  0.0880  0.9961 -0.0000
 
              Baa    -0.0144    -7.698    -2.747    -2.568  0.9276 -0.3737  0.0000
    16 H(1)   Bbb    -0.0034    -1.799    -0.642    -0.600 -0.0000 -0.0000  1.0000
              Bcc     0.0178     9.497     3.389     3.168  0.3737  0.9276  0.0000
 
              Baa    -0.0036    -1.926    -0.687    -0.643 -0.0000  0.0000  1.0000
    17 H(1)   Bbb    -0.0021    -1.124    -0.401    -0.375  0.3692  0.9294 -0.0000
              Bcc     0.0057     3.050     1.088     1.017  0.9294 -0.3692  0.0000
 
              Baa    -0.0096    -5.138    -1.833    -1.714  0.0869  0.9962  0.0000
    18 H(1)   Bbb    -0.0029    -1.564    -0.558    -0.522 -0.0000 -0.0000  1.0000
              Bcc     0.0126     6.701     2.391     2.235  0.9962 -0.0869  0.0000
 
              Baa    -0.0095    -5.056    -1.804    -1.686  0.9455 -0.3257  0.0000
    19 H(1)   Bbb    -0.0039    -2.064    -0.736    -0.688 -0.0000  0.0000  1.0000
              Bcc     0.0133     7.120     2.541     2.375  0.3257  0.9455  0.0000
 

 ---------------------------------------------------------------------------------

 ******************************Gaussian NBO Version 3.1******************************
             N A T U R A L   A T O M I C   O R B I T A L   A N D
          N A T U R A L   B O N D   O R B I T A L   A N A L Y S I S
 ******************************Gaussian NBO Version 3.1******************************
       /RESON  / : Allow strongly delocalized NBO set

 Analyzing the SCF density

 Job title: 99                                                              

 Storage needed:    103962 in NPA,    137830 in NBO ( 939522101 available)
 GSVD:  LWork=       21751 too small for GESVD, short by        2504 words or        2504 for optimal perf.


 NATURAL POPULATIONS:  Natural atomic orbital occupancies 
                                                          
   NAO  Atom  No  lang   Type(AO)    Occupancy
 --------------------------------------------
     1    C    1  S      Cor( 1S)     1.99919
     2    C    1  S      Val( 2S)     1.09304
     3    C    1  S      Ryd( 3S)     0.00044
     4    C    1  px     Val( 2p)     1.17036
     5    C    1  px     Ryd( 3p)     0.00277
     6    C    1  py     Val( 2p)     1.15634
     7    C    1  py     Ryd( 3p)     0.00242
     8    C    1  pz     Val( 2p)     1.24019
     9    C    1  pz     Ryd( 3p)     0.00112
    10    C    1  dxy    Ryd( 3d)     0.00069
    11    C    1  dxz    Ryd( 3d)     0.00018
    12    C    1  dyz    Ryd( 3d)     0.00062
    13    C    1  dx2y2  Ryd( 3d)     0.00033
    14    C    1  dz2    Ryd( 3d)     0.00049

    15    C    2  S      Cor( 1S)     1.99887
    16    C    2  S      Val( 2S)     0.88492
    17    C    2  S      Ryd( 3S)     0.00137
    18    C    2  px     Val( 2p)     1.07445
    19    C    2  px     Ryd( 3p)     0.00404
    20    C    2  py     Val( 2p)     1.08697
    21    C    2  py     Ryd( 3p)     0.00500
    22    C    2  pz     Val( 2p)     0.86500
    23    C    2  pz     Ryd( 3p)     0.00137
    24    C    2  dxy    Ryd( 3d)     0.00067
    25    C    2  dxz    Ryd( 3d)     0.00068
    26    C    2  dyz    Ryd( 3d)     0.00112
    27    C    2  dx2y2  Ryd( 3d)     0.00119
    28    C    2  dz2    Ryd( 3d)     0.00044

    29    C    3  S      Cor( 1S)     1.99889
    30    C    3  S      Val( 2S)     0.93487
    31    C    3  S      Ryd( 3S)     0.00172
    32    C    3  px     Val( 2p)     0.99858
    33    C    3  px     Ryd( 3p)     0.00508
    34    C    3  py     Val( 2p)     1.02254
    35    C    3  py     Ryd( 3p)     0.00519
    36    C    3  pz     Val( 2p)     0.92280
    37    C    3  pz     Ryd( 3p)     0.00253
    38    C    3  dxy    Ryd( 3d)     0.00137
    39    C    3  dxz    Ryd( 3d)     0.00096
    40    C    3  dyz    Ryd( 3d)     0.00092
    41    C    3  dx2y2  Ryd( 3d)     0.00102
    42    C    3  dz2    Ryd( 3d)     0.00056

    43    N    4  S      Cor( 1S)     1.99911
    44    N    4  S      Val( 2S)     1.23963
    45    N    4  S      Ryd( 3S)     0.00021
    46    N    4  px     Val( 2p)     1.31436
    47    N    4  px     Ryd( 3p)     0.00153
    48    N    4  py     Val( 2p)     1.42634
    49    N    4  py     Ryd( 3p)     0.00307
    50    N    4  pz     Val( 2p)     1.49151
    51    N    4  pz     Ryd( 3p)     0.00131
    52    N    4  dxy    Ryd( 3d)     0.00070
    53    N    4  dxz    Ryd( 3d)     0.00071
    54    N    4  dyz    Ryd( 3d)     0.00036
    55    N    4  dx2y2  Ryd( 3d)     0.00077
    56    N    4  dz2    Ryd( 3d)     0.00047

    57    C    5  S      Cor( 1S)     1.99882
    58    C    5  S      Val( 2S)     0.80729
    59    C    5  S      Ryd( 3S)     0.00324
    60    C    5  px     Val( 2p)     1.01534
    61    C    5  px     Ryd( 3p)     0.00431
    62    C    5  py     Val( 2p)     0.95810
    63    C    5  py     Ryd( 3p)     0.00701
    64    C    5  pz     Val( 2p)     1.03379
    65    C    5  pz     Ryd( 3p)     0.00142
    66    C    5  dxy    Ryd( 3d)     0.00149
    67    C    5  dxz    Ryd( 3d)     0.00104
    68    C    5  dyz    Ryd( 3d)     0.00088
    69    C    5  dx2y2  Ryd( 3d)     0.00089
    70    C    5  dz2    Ryd( 3d)     0.00058

    71    C    6  S      Cor( 1S)     1.99881
    72    C    6  S      Val( 2S)     0.85189
    73    C    6  S      Ryd( 3S)     0.00245
    74    C    6  px     Val( 2p)     1.08735
    75    C    6  px     Ryd( 3p)     0.00460
    76    C    6  py     Val( 2p)     1.09559
    77    C    6  py     Ryd( 3p)     0.00560
    78    C    6  pz     Val( 2p)     1.07470
    79    C    6  pz     Ryd( 3p)     0.00079
    80    C    6  dxy    Ryd( 3d)     0.00081
    81    C    6  dxz    Ryd( 3d)     0.00053
    82    C    6  dyz    Ryd( 3d)     0.00055
    83    C    6  dx2y2  Ryd( 3d)     0.00078
    84    C    6  dz2    Ryd( 3d)     0.00045

    85    C    7  S      Cor( 1S)     1.99890
    86    C    7  S      Val( 2S)     0.94925
    87    C    7  S      Ryd( 3S)     0.00126
    88    C    7  px     Val( 2p)     1.08918
    89    C    7  px     Ryd( 3p)     0.00395
    90    C    7  py     Val( 2p)     1.17546
    91    C    7  py     Ryd( 3p)     0.00556
    92    C    7  pz     Val( 2p)     0.85384
    93    C    7  pz     Ryd( 3p)     0.00075
    94    C    7  dxy    Ryd( 3d)     0.00084
    95    C    7  dxz    Ryd( 3d)     0.00067
    96    C    7  dyz    Ryd( 3d)     0.00042
    97    C    7  dx2y2  Ryd( 3d)     0.00069
    98    C    7  dz2    Ryd( 3d)     0.00042

    99    C    8  S      Cor( 1S)     1.99898
   100    C    8  S      Val( 2S)     0.95993
   101    C    8  S      Ryd( 3S)     0.00117
   102    C    8  px     Val( 2p)     1.10905
   103    C    8  px     Ryd( 3p)     0.00483
   104    C    8  py     Val( 2p)     1.15408
   105    C    8  py     Ryd( 3p)     0.00575
   106    C    8  pz     Val( 2p)     0.96909
   107    C    8  pz     Ryd( 3p)     0.00084
   108    C    8  dxy    Ryd( 3d)     0.00071
   109    C    8  dxz    Ryd( 3d)     0.00047
   110    C    8  dyz    Ryd( 3d)     0.00043
   111    C    8  dx2y2  Ryd( 3d)     0.00077
   112    C    8  dz2    Ryd( 3d)     0.00039

   113    C    9  S      Cor( 1S)     1.99898
   114    C    9  S      Val( 2S)     0.96340
   115    C    9  S      Ryd( 3S)     0.00111
   116    C    9  px     Val( 2p)     1.20299
   117    C    9  px     Ryd( 3p)     0.00642
   118    C    9  py     Val( 2p)     1.05696
   119    C    9  py     Ryd( 3p)     0.00391
   120    C    9  pz     Val( 2p)     0.90536
   121    C    9  pz     Ryd( 3p)     0.00069
   122    C    9  dxy    Ryd( 3d)     0.00078
   123    C    9  dxz    Ryd( 3d)     0.00045
   124    C    9  dyz    Ryd( 3d)     0.00056
   125    C    9  dx2y2  Ryd( 3d)     0.00073
   126    C    9  dz2    Ryd( 3d)     0.00039

   127    C   10  S      Cor( 1S)     1.99890
   128    C   10  S      Val( 2S)     0.95314
   129    C   10  S      Ryd( 3S)     0.00143
   130    C   10  px     Val( 2p)     1.07128
   131    C   10  px     Ryd( 3p)     0.00386
   132    C   10  py     Val( 2p)     1.19930
   133    C   10  py     Ryd( 3p)     0.00566
   134    C   10  pz     Val( 2p)     0.91756
   135    C   10  pz     Ryd( 3p)     0.00069
   136    C   10  dxy    Ryd( 3d)     0.00061
   137    C   10  dxz    Ryd( 3d)     0.00059
   138    C   10  dyz    Ryd( 3d)     0.00048
   139    C   10  dx2y2  Ryd( 3d)     0.00084
   140    C   10  dz2    Ryd( 3d)     0.00042

   141    H   11  S      Val( 1S)     0.73009
   142    H   11  S      Ryd( 2S)     0.00107
   143    H   11  px     Ryd( 2p)     0.00017
   144    H   11  py     Ryd( 2p)     0.00038
   145    H   11  pz     Ryd( 2p)     0.00055

   146    H   12  S      Val( 1S)     0.73009
   147    H   12  S      Ryd( 2S)     0.00107
   148    H   12  px     Ryd( 2p)     0.00017
   149    H   12  py     Ryd( 2p)     0.00038
   150    H   12  pz     Ryd( 2p)     0.00055

   151    H   13  S      Val( 1S)     0.74576
   152    H   13  S      Ryd( 2S)     0.00108
   153    H   13  px     Ryd( 2p)     0.00068
   154    H   13  py     Ryd( 2p)     0.00017
   155    H   13  pz     Ryd( 2p)     0.00015

   156    H   14  S      Val( 1S)     0.74259
   157    H   14  S      Ryd( 2S)     0.00071
   158    H   14  px     Ryd( 2p)     0.00073
   159    H   14  py     Ryd( 2p)     0.00024
   160    H   14  pz     Ryd( 2p)     0.00014

   161    H   15  S      Val( 1S)     0.54499
   162    H   15  S      Ryd( 2S)     0.00201
   163    H   15  px     Ryd( 2p)     0.00017
   164    H   15  py     Ryd( 2p)     0.00148
   165    H   15  pz     Ryd( 2p)     0.00042

   166    H   16  S      Val( 1S)     0.74644
   167    H   16  S      Ryd( 2S)     0.00140
   168    H   16  px     Ryd( 2p)     0.00018
   169    H   16  py     Ryd( 2p)     0.00076
   170    H   16  pz     Ryd( 2p)     0.00013

   171    H   17  S      Val( 1S)     0.73994
   172    H   17  S      Ryd( 2S)     0.00135
   173    H   17  px     Ryd( 2p)     0.00037
   174    H   17  py     Ryd( 2p)     0.00055
   175    H   17  pz     Ryd( 2p)     0.00013

   176    H   18  S      Val( 1S)     0.74026
   177    H   18  S      Ryd( 2S)     0.00135
   178    H   18  px     Ryd( 2p)     0.00085
   179    H   18  py     Ryd( 2p)     0.00008
   180    H   18  pz     Ryd( 2p)     0.00012

   181    H   19  S      Val( 1S)     0.74210
   182    H   19  S      Ryd( 2S)     0.00139
   183    H   19  px     Ryd( 2p)     0.00021
   184    H   19  py     Ryd( 2p)     0.00073
   185    H   19  pz     Ryd( 2p)     0.00014

 WARNING:  1 low occupancy (<1.9990e) core orbital  found on  C    2
           1 low occupancy (<1.9990e) core orbital  found on  C    3
           1 low occupancy (<1.9990e) core orbital  found on  C    5
           1 low occupancy (<1.9990e) core orbital  found on  C    6
           1 low occupancy (<1.9990e) core orbital  found on  C    7
           1 low occupancy (<1.9990e) core orbital  found on  C    8
           1 low occupancy (<1.9990e) core orbital  found on  C    9
           1 low occupancy (<1.9990e) core orbital  found on  C   10


 Summary of Natural Population Analysis:                  
                                                          
                                       Natural Population 
                Natural  -----------------------------------------------
    Atom  No    Charge         Core      Valence    Rydberg      Total
 -----------------------------------------------------------------------
      C    1   -0.66819      1.99919     4.65993    0.00906     6.66819
      C    2    0.07390      1.99887     3.91134    0.01589     5.92610
      C    3    0.10297      1.99889     3.87879    0.01935     5.89703
      N    4   -0.48007      1.99911     5.47183    0.00913     7.48007
      C    5    0.16582      1.99882     3.81452    0.02084     5.83418
      C    6   -0.12490      1.99881     4.10953    0.01656     6.12490
      C    7   -0.08119      1.99890     4.06774    0.01455     6.08119
      C    8   -0.20648      1.99898     4.19216    0.01535     6.20648
      C    9   -0.14275      1.99898     4.12872    0.01505     6.14275
      C   10   -0.15475      1.99890     4.14127    0.01458     6.15475
      H   11    0.26774      0.00000     0.73009    0.00217     0.73226
      H   12    0.26774      0.00000     0.73009    0.00217     0.73226
      H   13    0.25216      0.00000     0.74576    0.00208     0.74784
      H   14    0.25559      0.00000     0.74259    0.00182     0.74441
      H   15    0.45093      0.00000     0.54499    0.00408     0.54907
      H   16    0.25108      0.00000     0.74644    0.00248     0.74892
      H   17    0.25765      0.00000     0.73994    0.00241     0.74235
      H   18    0.25732      0.00000     0.74026    0.00241     0.74268
      H   19    0.25544      0.00000     0.74210    0.00246     0.74456
 =======================================================================
   * Total *    1.00000     19.98945    48.83812    0.17243    69.00000

                                 Natural Population      
 --------------------------------------------------------
   Core                      19.98945 ( 99.9473% of  20)
   Valence                   48.83812 ( 99.6696% of  49)
   Natural Minimal Basis     68.82757 ( 99.7501% of  69)
   Natural Rydberg Basis      0.17243 (  0.2499% of  69)
 --------------------------------------------------------

    Atom  No          Natural Electron Configuration
 ----------------------------------------------------------------------------
      C    1      [core]2S( 1.09)2p( 3.57)3p( 0.01)
      C    2      [core]2S( 0.88)2p( 3.03)3p( 0.01)
      C    3      [core]2S( 0.93)2p( 2.94)3p( 0.01)
      N    4      [core]2S( 1.24)2p( 4.23)3p( 0.01)
      C    5      [core]2S( 0.81)2p( 3.01)3p( 0.01)
      C    6      [core]2S( 0.85)2p( 3.26)3p( 0.01)
      C    7      [core]2S( 0.95)2p( 3.12)3p( 0.01)
      C    8      [core]2S( 0.96)2p( 3.23)3p( 0.01)
      C    9      [core]2S( 0.96)2p( 3.17)3p( 0.01)
      C   10      [core]2S( 0.95)2p( 3.19)3p( 0.01)
      H   11            1S( 0.73)
      H   12            1S( 0.73)
      H   13            1S( 0.75)
      H   14            1S( 0.74)
      H   15            1S( 0.54)
      H   16            1S( 0.75)
      H   17            1S( 0.74)
      H   18            1S( 0.74)
      H   19            1S( 0.74)


 ***************************************************
 *******         Alpha spin orbitals         *******
 ***************************************************


 NATURAL POPULATIONS:  Natural atomic orbital occupancies 
                                                          
   NAO  Atom  No  lang   Type(AO)    Occupancy      Energy
 ----------------------------------------------------------
     1    C    1  S      Cor( 1S)     0.99959     -10.23234
     2    C    1  S      Val( 2S)     0.54531      -0.39474
     3    C    1  S      Ryd( 3S)     0.00023       0.73738
     4    C    1  px     Val( 2p)     0.58340      -0.23422
     5    C    1  px     Ryd( 3p)     0.00140       0.41880
     6    C    1  py     Val( 2p)     0.57515      -0.23462
     7    C    1  py     Ryd( 3p)     0.00123       0.37656
     8    C    1  pz     Val( 2p)     0.62248      -0.24420
     9    C    1  pz     Ryd( 3p)     0.00081       0.42554
    10    C    1  dxy    Ryd( 3d)     0.00033       2.15340
    11    C    1  dxz    Ryd( 3d)     0.00009       1.88284
    12    C    1  dyz    Ryd( 3d)     0.00039       2.26789
    13    C    1  dx2y2  Ryd( 3d)     0.00016       2.12493
    14    C    1  dz2    Ryd( 3d)     0.00025       2.15305

    15    C    2  S      Cor( 1S)     0.99944     -10.27075
    16    C    2  S      Val( 2S)     0.44798      -0.32814
    17    C    2  S      Ryd( 3S)     0.00069       0.38494
    18    C    2  px     Val( 2p)     0.54034      -0.24182
    19    C    2  px     Ryd( 3p)     0.00203       0.73718
    20    C    2  py     Val( 2p)     0.54463      -0.25550
    21    C    2  py     Ryd( 3p)     0.00251       0.77752
    22    C    2  pz     Val( 2p)     0.57252      -0.31581
    23    C    2  pz     Ryd( 3p)     0.00090       0.43684
    24    C    2  dxy    Ryd( 3d)     0.00033       2.16574
    25    C    2  dxz    Ryd( 3d)     0.00033       1.70552
    26    C    2  dyz    Ryd( 3d)     0.00078       1.71882
    27    C    2  dx2y2  Ryd( 3d)     0.00060       2.29814
    28    C    2  dz2    Ryd( 3d)     0.00014       1.99963

    29    C    3  S      Cor( 1S)     0.99945     -10.30467
    30    C    3  S      Val( 2S)     0.46873      -0.35718
    31    C    3  S      Ryd( 3S)     0.00088       0.32522
    32    C    3  px     Val( 2p)     0.49910      -0.22991
    33    C    3  px     Ryd( 3p)     0.00259       0.67014
    34    C    3  py     Val( 2p)     0.50898      -0.23953
    35    C    3  py     Ryd( 3p)     0.00262       0.43590
    36    C    3  pz     Val( 2p)     0.52504      -0.32649
    37    C    3  pz     Ryd( 3p)     0.00140       0.33517
    38    C    3  dxy    Ryd( 3d)     0.00067       2.27812
    39    C    3  dxz    Ryd( 3d)     0.00044       1.70075
    40    C    3  dyz    Ryd( 3d)     0.00073       1.72946
    41    C    3  dx2y2  Ryd( 3d)     0.00051       2.23061
    42    C    3  dz2    Ryd( 3d)     0.00024       1.99996

    43    N    4  S      Cor( 1S)     0.99956     -14.42832
    44    N    4  S      Val( 2S)     0.62338      -0.71733
    45    N    4  S      Ryd( 3S)     0.00011       0.93261
    46    N    4  px     Val( 2p)     0.65871      -0.44948
    47    N    4  px     Ryd( 3p)     0.00076       0.92646
    48    N    4  py     Val( 2p)     0.71496      -0.46516
    49    N    4  py     Ryd( 3p)     0.00155       1.17144
    50    N    4  pz     Val( 2p)     0.83517      -0.47509
    51    N    4  pz     Ryd( 3p)     0.00086       0.61375
    52    N    4  dxy    Ryd( 3d)     0.00035       2.67342
    53    N    4  dxz    Ryd( 3d)     0.00037       2.06787
    54    N    4  dyz    Ryd( 3d)     0.00017       2.11712
    55    N    4  dx2y2  Ryd( 3d)     0.00039       2.64436
    56    N    4  dz2    Ryd( 3d)     0.00018       2.43604

    57    C    5  S      Cor( 1S)     0.99941     -10.27712
    58    C    5  S      Val( 2S)     0.40264      -0.27463
    59    C    5  S      Ryd( 3S)     0.00163       0.40365
    60    C    5  px     Val( 2p)     0.50609      -0.22735
    61    C    5  px     Ryd( 3p)     0.00218       0.80816
    62    C    5  py     Val( 2p)     0.47798      -0.22386
    63    C    5  py     Ryd( 3p)     0.00353       0.71001
    64    C    5  pz     Val( 2p)     0.50929      -0.29185
    65    C    5  pz     Ryd( 3p)     0.00075       0.42601
    66    C    5  dxy    Ryd( 3d)     0.00074       2.26918
    67    C    5  dxz    Ryd( 3d)     0.00060       1.74362
    68    C    5  dyz    Ryd( 3d)     0.00044       1.70389
    69    C    5  dx2y2  Ryd( 3d)     0.00044       2.24666
    70    C    5  dz2    Ryd( 3d)     0.00029       2.00705

    71    C    6  S      Cor( 1S)     0.99940     -10.23260
    72    C    6  S      Val( 2S)     0.42354      -0.27033
    73    C    6  S      Ryd( 3S)     0.00123       0.42388
    74    C    6  px     Val( 2p)     0.54050      -0.23916
    75    C    6  px     Ryd( 3p)     0.00231       0.91200
    76    C    6  py     Val( 2p)     0.54619      -0.24259
    77    C    6  py     Ryd( 3p)     0.00284       0.85184
    78    C    6  pz     Val( 2p)     0.51433      -0.27543
    79    C    6  pz     Ryd( 3p)     0.00050       0.47361
    80    C    6  dxy    Ryd( 3d)     0.00040       2.29339
    81    C    6  dxz    Ryd( 3d)     0.00039       1.73860
    82    C    6  dyz    Ryd( 3d)     0.00030       1.74019
    83    C    6  dx2y2  Ryd( 3d)     0.00038       2.25963
    84    C    6  dz2    Ryd( 3d)     0.00023       2.04877

    85    C    7  S      Cor( 1S)     0.99945     -10.24912
    86    C    7  S      Val( 2S)     0.47893      -0.32398
    87    C    7  S      Ryd( 3S)     0.00063       0.40381
    88    C    7  px     Val( 2p)     0.54639      -0.21639
    89    C    7  px     Ryd( 3p)     0.00197       0.56584
    90    C    7  py     Val( 2p)     0.59004      -0.22876
    91    C    7  py     Ryd( 3p)     0.00279       0.79306
    92    C    7  pz     Val( 2p)     0.52975      -0.29522
    93    C    7  pz     Ryd( 3p)     0.00054       0.39083
    94    C    7  dxy    Ryd( 3d)     0.00042       2.29364
    95    C    7  dxz    Ryd( 3d)     0.00035       1.74522
    96    C    7  dyz    Ryd( 3d)     0.00022       1.73797
    97    C    7  dx2y2  Ryd( 3d)     0.00035       2.30882
    98    C    7  dz2    Ryd( 3d)     0.00015       2.03855

    99    C    8  S      Cor( 1S)     0.99949     -10.23331
   100    C    8  S      Val( 2S)     0.47892      -0.31431
   101    C    8  S      Ryd( 3S)     0.00059       0.42327
   102    C    8  px     Val( 2p)     0.55240      -0.20823
   103    C    8  px     Ryd( 3p)     0.00243       0.63664
   104    C    8  py     Val( 2p)     0.57632      -0.21700
   105    C    8  py     Ryd( 3p)     0.00290       0.73098
   106    C    8  pz     Val( 2p)     0.48047      -0.26703
   107    C    8  pz     Ryd( 3p)     0.00043       0.40605
   108    C    8  dxy    Ryd( 3d)     0.00035       2.34938
   109    C    8  dxz    Ryd( 3d)     0.00033       1.76316
   110    C    8  dyz    Ryd( 3d)     0.00021       1.74772
   111    C    8  dx2y2  Ryd( 3d)     0.00038       2.25780
   112    C    8  dz2    Ryd( 3d)     0.00019       2.06074

   113    C    9  S      Cor( 1S)     0.99949     -10.24465
   114    C    9  S      Val( 2S)     0.48343      -0.32766
   115    C    9  S      Ryd( 3S)     0.00056       0.41580
   116    C    9  px     Val( 2p)     0.60204      -0.22937
   117    C    9  px     Ryd( 3p)     0.00323       0.86112
   118    C    9  py     Val( 2p)     0.52861      -0.20690
   119    C    9  py     Ryd( 3p)     0.00195       0.49570
   120    C    9  pz     Val( 2p)     0.50303      -0.28189
   121    C    9  pz     Ryd( 3p)     0.00046       0.39766
   122    C    9  dxy    Ryd( 3d)     0.00039       2.24718
   123    C    9  dxz    Ryd( 3d)     0.00024       1.72820
   124    C    9  dyz    Ryd( 3d)     0.00033       1.75749
   125    C    9  dx2y2  Ryd( 3d)     0.00037       2.34193
   126    C    9  dz2    Ryd( 3d)     0.00017       2.04572

   127    C   10  S      Cor( 1S)     0.99945     -10.25211
   128    C   10  S      Val( 2S)     0.47898      -0.32896
   129    C   10  S      Ryd( 3S)     0.00071       0.37666
   130    C   10  px     Val( 2p)     0.53663      -0.21962
   131    C   10  px     Ryd( 3p)     0.00193       0.51058
   132    C   10  py     Val( 2p)     0.60019      -0.24584
   133    C   10  py     Ryd( 3p)     0.00284       0.80683
   134    C   10  pz     Val( 2p)     0.52480      -0.29562
   135    C   10  pz     Ryd( 3p)     0.00043       0.38606
   136    C   10  dxy    Ryd( 3d)     0.00031       2.29854
   137    C   10  dxz    Ryd( 3d)     0.00031       1.74911
   138    C   10  dyz    Ryd( 3d)     0.00029       1.72972
   139    C   10  dx2y2  Ryd( 3d)     0.00042       2.28475
   140    C   10  dz2    Ryd( 3d)     0.00017       2.03987

   141    H   11  S      Val( 1S)     0.37454      -0.07551
   142    H   11  S      Ryd( 2S)     0.00069       0.22177
   143    H   11  px     Ryd( 2p)     0.00009       1.60027
   144    H   11  py     Ryd( 2p)     0.00019       1.83766
   145    H   11  pz     Ryd( 2p)     0.00028       2.00971

   146    H   12  S      Val( 1S)     0.37454      -0.07551
   147    H   12  S      Ryd( 2S)     0.00069       0.22177
   148    H   12  px     Ryd( 2p)     0.00009       1.60027
   149    H   12  py     Ryd( 2p)     0.00019       1.83768
   150    H   12  pz     Ryd( 2p)     0.00028       2.00968

   151    H   13  S      Val( 1S)     0.37299      -0.06814
   152    H   13  S      Ryd( 2S)     0.00054       0.22479
   153    H   13  px     Ryd( 2p)     0.00034       2.15312
   154    H   13  py     Ryd( 2p)     0.00009       1.69646
   155    H   13  pz     Ryd( 2p)     0.00008       1.60732

   156    H   14  S      Val( 1S)     0.36935      -0.09760
   157    H   14  S      Ryd( 2S)     0.00035       0.14406
   158    H   14  px     Ryd( 2p)     0.00036       2.11175
   159    H   14  py     Ryd( 2p)     0.00012       1.85241
   160    H   14  pz     Ryd( 2p)     0.00008       1.46353

   161    H   15  S      Val( 1S)     0.26976      -0.06755
   162    H   15  S      Ryd( 2S)     0.00099       0.19983
   163    H   15  px     Ryd( 2p)     0.00009       1.70881
   164    H   15  py     Ryd( 2p)     0.00073       2.22390
   165    H   15  pz     Ryd( 2p)     0.00026       1.45892

   166    H   16  S      Val( 1S)     0.37005      -0.07326
   167    H   16  S      Ryd( 2S)     0.00069       0.20399
   168    H   16  px     Ryd( 2p)     0.00009       1.91027
   169    H   16  py     Ryd( 2p)     0.00037       2.16415
   170    H   16  pz     Ryd( 2p)     0.00008       1.50015

   171    H   17  S      Val( 1S)     0.37012      -0.05209
   172    H   17  S      Ryd( 2S)     0.00067       0.19333
   173    H   17  px     Ryd( 2p)     0.00019       1.98938
   174    H   17  py     Ryd( 2p)     0.00028       2.08930
   175    H   17  pz     Ryd( 2p)     0.00007       1.50594

   176    H   18  S      Val( 1S)     0.36856      -0.05751
   177    H   18  S      Ryd( 2S)     0.00067       0.18890
   178    H   18  px     Ryd( 2p)     0.00042       2.22582
   179    H   18  py     Ryd( 2p)     0.00004       1.83710
   180    H   18  pz     Ryd( 2p)     0.00007       1.49854

   181    H   19  S      Val( 1S)     0.36907      -0.08083
   182    H   19  S      Ryd( 2S)     0.00069       0.17457
   183    H   19  px     Ryd( 2p)     0.00011       1.88867
   184    H   19  py     Ryd( 2p)     0.00036       2.15611
   185    H   19  pz     Ryd( 2p)     0.00008       1.49327


 Summary of Natural Population Analysis:                  
                                                          
                                       Natural Population 
                Natural  -----------------------------------------------
    Atom  No    Charge         Core      Valence    Rydberg      Total
 -----------------------------------------------------------------------
      C    1   -0.33083      0.99959     2.32635    0.00489     3.33083
      C    2   -0.11322      0.99944     2.10546    0.00832     3.11322
      C    3   -0.01136      0.99945     2.00184    0.01007     3.01136
      N    4   -0.33652      0.99956     2.83223    0.00473     3.83652
      C    5    0.09400      0.99941     1.89600    0.01058     2.90600
      C    6   -0.03254      0.99940     2.02455    0.00859     3.03254
      C    7   -0.15198      0.99945     2.14511    0.00741     3.15198
      C    8   -0.09540      0.99949     2.08811    0.00781     3.09540
      C    9   -0.12430      0.99949     2.11712    0.00768     3.12430
      C   10   -0.14747      0.99945     2.14060    0.00742     3.14747
      H   11    0.12420      0.00000     0.37454    0.00125     0.37580
      H   12    0.12420      0.00000     0.37454    0.00125     0.37580
      H   13    0.12597      0.00000     0.37299    0.00105     0.37403
      H   14    0.12973      0.00000     0.36935    0.00091     0.37027
      H   15    0.22818      0.00000     0.26976    0.00206     0.27182
      H   16    0.12872      0.00000     0.37005    0.00124     0.37128
      H   17    0.12867      0.00000     0.37012    0.00120     0.37133
      H   18    0.13024      0.00000     0.36856    0.00120     0.36976
      H   19    0.12969      0.00000     0.36907    0.00123     0.37031
 =======================================================================
   * Total *    0.00000      9.99473    24.91637    0.08890    35.00000

                                 Natural Population      
 --------------------------------------------------------
   Core                       9.99473 ( 99.9473% of  10)
   Valence                   24.91637 ( 99.6655% of  25)
   Natural Minimal Basis     34.91110 ( 99.7460% of  35)
   Natural Rydberg Basis      0.08890 (  0.2540% of  35)
 --------------------------------------------------------

    Atom  No          Natural Electron Configuration
 ----------------------------------------------------------------------------
      C    1      [core]2S( 0.55)2p( 1.78)
      C    2      [core]2S( 0.45)2p( 1.66)3p( 0.01)
      C    3      [core]2S( 0.47)2p( 1.53)3p( 0.01)
      N    4      [core]2S( 0.62)2p( 2.21)
      C    5      [core]2S( 0.40)2p( 1.49)3p( 0.01)
      C    6      [core]2S( 0.42)2p( 1.60)3p( 0.01)
      C    7      [core]2S( 0.48)2p( 1.67)3p( 0.01)
      C    8      [core]2S( 0.48)2p( 1.61)3p( 0.01)
      C    9      [core]2S( 0.48)2p( 1.63)3p( 0.01)
      C   10      [core]2S( 0.48)2p( 1.66)3p( 0.01)
      H   11            1S( 0.37)
      H   12            1S( 0.37)
      H   13            1S( 0.37)
      H   14            1S( 0.37)
      H   15            1S( 0.27)
      H   16            1S( 0.37)
      H   17            1S( 0.37)
      H   18            1S( 0.37)
      H   19            1S( 0.37)


 NATURAL BOND ORBITAL ANALYSIS, alpha spin orbitals:

                       Occupancies       Lewis Structure    Low   High
           Occ.    -------------------  -----------------   occ   occ
  Cycle   Thresh.   Lewis   Non-Lewis     CR  BD  3C  LP    (L)   (NL)   Dev
 =============================================================================
   1(1)    0.90    33.22699   1.77301     10  22   0   3     3      4    0.03
   2(2)    0.90    33.22699   1.77301     10  22   0   3     3      4    0.03
   3(1)    0.80    33.68101   1.31899     10  23   0   2     1      4    0.03
   4(2)    0.80    33.74167   1.25833     10  23   0   2     1      4    0.03
   5(3)    0.80    33.74167   1.25833     10  23   0   2     1      4    0.03
   6(1)    0.70    33.47720   1.52280     10  22   0   3     1      5    0.19
   7(2)    0.70    33.47720   1.52280     10  22   0   3     1      5    0.19

    The hybrids on atom 10 are linearly dependent.  An eigenvalue (  0.000055)
    of the hybrid overlap matrix is too small (<0.00010).

    PRJTHR will be raised from  0.200 to 0.250 and the NBO search repeated.


    The hybrids on atom 10 are linearly dependent.  An eigenvalue (  0.000055)
    of the hybrid overlap matrix is too small (<0.00010).

    PRJTHR will be raised from  0.250 to 0.300 and the NBO search repeated.

   8(1)    0.60    29.34513   5.65487     10  12   0  12     1     17    0.28
   9(2)    0.60    29.34513   5.65487     10  12   0  12     1     17    0.28

    The hybrids on atom  2 are linearly dependent.  An eigenvalue (  0.000016)
    of the hybrid overlap matrix is too small (<0.00010).

    PRJTHR will be raised from  0.300 to 0.350 and the NBO search repeated.


    The hybrids on atom  2 are linearly dependent.  An eigenvalue (  0.000016)
    of the hybrid overlap matrix is too small (<0.00010).

    PRJTHR will be raised from  0.350 to 0.400 and the NBO search repeated.

  10(1)    0.50    25.68888   9.31112     10   3   0  22     0     23    0.37
  11(2)    0.50    25.91754   9.08246     10   4   0  21     0     23    0.34
  12(3)    0.50    25.92002   9.07998     10   4   0  21     0     23    0.38
  13(4)    0.50    25.91754   9.08246     10   4   0  21     0     23    0.34
  14(5)    0.50    25.92002   9.07998     10   4   0  21     0     23    0.38
  15(6)    0.50    25.91754   9.08246     10   4   0  21     0     23    0.34
  16(7)    0.50    25.92002   9.07998     10   4   0  21     0     23    0.38
  17(8)    0.50    25.91754   9.08246     10   4   0  21     0     23    0.34
  18(9)    0.50    25.92002   9.07998     10   4   0  21     0     23    0.38
  19(1)    0.80    33.74167   1.25833     10  23   0   2     1      4    0.03
 -----------------------------------------------------------------------------

 Structure accepted: RESONANCE keyword permits strongly delocalized structure

 --------------------------------------------------------
   Core                      9.99474 ( 99.947% of  10)
   Valence Lewis            23.74693 ( 94.988% of  25)
  ==================       ============================
   Total Lewis              33.74167 ( 96.405% of  35)
  -----------------------------------------------------
   Valence non-Lewis         1.19568 (  3.416% of  35)
   Rydberg non-Lewis         0.06265 (  0.179% of  35)
  ==================       ============================
   Total non-Lewis           1.25833 (  3.595% of  35)
 --------------------------------------------------------


       (Occupancy)   Bond orbital/ Coefficients/ Hybrids
 ---------------------------------------------------------------------------------
     1. (0.99114) BD ( 1) C   1 - C   2  
                ( 47.01%)   0.6856* C   1 s( 29.03%)p 2.44( 70.92%)d 0.00(  0.05%)
                                            0.0004  0.5386  0.0112  0.5716  0.0039
                                            0.6183  0.0118 -0.0000 -0.0000  0.0198
                                           -0.0000 -0.0000 -0.0015 -0.0111
                ( 52.99%)   0.7279* C   2 s( 35.34%)p 1.83( 64.64%)d 0.00(  0.02%)
                                           -0.0001  0.5944 -0.0069 -0.5525  0.0029
                                           -0.5839  0.0117  0.0000 -0.0000  0.0129
                                           -0.0000 -0.0000  0.0006 -0.0071
     2. (0.98847) BD ( 1) C   1 - H  11  
                ( 62.37%)   0.7897* C   1 s( 23.54%)p 3.25( 76.43%)d 0.00(  0.04%)
                                            0.0001 -0.4851  0.0031 -0.0907  0.0172
                                            0.5059  0.0060 -0.7069  0.0048  0.0036
                                           -0.0057  0.0149  0.0046 -0.0101
                ( 37.63%)   0.6135* H  11 s( 99.91%)p 0.00(  0.09%)
                                           -0.9995 -0.0007 -0.0007 -0.0185  0.0239
     3. (0.98847) BD ( 1) C   1 - H  12  
                ( 62.37%)   0.7897* C   1 s( 23.54%)p 3.25( 76.43%)d 0.00(  0.04%)
                                            0.0001 -0.4851  0.0031 -0.0907  0.0172
                                            0.5059  0.0060  0.7069 -0.0048  0.0036
                                            0.0057 -0.0149  0.0046 -0.0101
                ( 37.63%)   0.6135* H  12 s( 99.91%)p 0.00(  0.09%)
                                           -0.9995 -0.0007 -0.0007 -0.0185 -0.0239
     4. (0.99319) BD ( 1) C   1 - H  13  
                ( 62.53%)   0.7907* C   1 s( 23.89%)p 3.19( 76.08%)d 0.00(  0.04%)
                                            0.0000 -0.4887  0.0011  0.8098 -0.0001
                                           -0.3235  0.0198  0.0000 -0.0000  0.0132
                                           -0.0000  0.0000 -0.0102  0.0091
                ( 37.47%)   0.6121* H  13 s( 99.91%)p 0.00(  0.09%)
                                           -0.9996  0.0004 -0.0287  0.0074 -0.0000
     5. (0.98812) BD ( 1) C   2 - C   3  
                ( 50.95%)   0.7138* C   2 s( 32.81%)p 2.05( 67.14%)d 0.00(  0.05%)
                                           -0.0000  0.5727  0.0085 -0.2180 -0.0348
                                            0.7891  0.0007  0.0000 -0.0000 -0.0048
                                           -0.0000  0.0000 -0.0205 -0.0095
                ( 49.05%)   0.7003* C   3 s( 38.95%)p 1.57( 60.99%)d 0.00(  0.05%)
                                            0.0001  0.6241 -0.0010  0.0695 -0.0395
                                           -0.7769  0.0007 -0.0000 -0.0000 -0.0095
                                           -0.0000  0.0000 -0.0181 -0.0100
     6. (0.93897) BD ( 2) C   2 - C   3  
                ( 53.04%)   0.7283* C   2 s(  0.00%)p 1.00( 99.89%)d 0.00(  0.11%)
                                           -0.0000 -0.0000  0.0000  0.0000  0.0000
                                            0.0000  0.0000  0.9994 -0.0014  0.0000
                                            0.0023  0.0335  0.0000  0.0000
                ( 46.96%)   0.6853* C   3 s(  0.00%)p 1.00( 99.88%)d 0.00(  0.12%)
                                            0.0000  0.0000 -0.0000 -0.0000 -0.0000
                                           -0.0000  0.0000  0.9993 -0.0126 -0.0000
                                            0.0132 -0.0316 -0.0000 -0.0000
     7. (0.98186) BD ( 1) C   2 - C   6  
                ( 49.89%)   0.7063* C   2 s( 31.77%)p 2.15( 68.19%)d 0.00(  0.04%)
                                           -0.0000  0.5636 -0.0077  0.8038 -0.0144
                                           -0.1871 -0.0244  0.0000 -0.0000 -0.0005
                                            0.0000 -0.0000  0.0176 -0.0107
                ( 50.11%)   0.7079* C   6 s( 33.11%)p 2.02( 66.85%)d 0.00(  0.04%)
                                            0.0000  0.5754  0.0013 -0.8170  0.0149
                                           -0.0104 -0.0270 -0.0000 -0.0000 -0.0054
                                            0.0000 -0.0000  0.0148 -0.0127
     8. (0.99255) BD ( 1) C   3 - N   4  
                ( 36.09%)   0.6008* C   3 s( 26.91%)p 2.71( 72.93%)d 0.01(  0.15%)
                                           -0.0002  0.5183  0.0214  0.7042  0.0052
                                            0.4787  0.0655  0.0000  0.0000  0.0279
                                           -0.0000  0.0000  0.0175 -0.0205
                ( 63.91%)   0.7994* N   4 s( 34.52%)p 1.90( 65.45%)d 0.00(  0.03%)
                                            0.0000  0.5875  0.0018 -0.7462  0.0151
                                           -0.3105 -0.0312  0.0000 -0.0000  0.0131
                                            0.0000  0.0000  0.0053 -0.0098
     9. (0.99214) BD ( 1) C   3 - H  14  
                ( 63.11%)   0.7944* C   3 s( 33.98%)p 1.94( 65.99%)d 0.00(  0.03%)
                                            0.0004 -0.5829  0.0094  0.7041 -0.0084
                                           -0.4050 -0.0016  0.0000 -0.0000  0.0136
                                           -0.0000  0.0000 -0.0053  0.0071
                ( 36.89%)   0.6073* H  14 s( 99.89%)p 0.00(  0.11%)
                                           -0.9994  0.0025 -0.0295  0.0155 -0.0000
    10. (0.99272) BD ( 1) N   4 - C   5  
                ( 62.88%)   0.7930* N   4 s( 36.57%)p 1.73( 63.40%)d 0.00(  0.03%)
                                           -0.0000  0.6047 -0.0030  0.6610 -0.0122
                                           -0.4432 -0.0221 -0.0000  0.0000 -0.0147
                                           -0.0000  0.0000  0.0014 -0.0108
                ( 37.12%)   0.6093* C   5 s( 26.99%)p 2.70( 72.87%)d 0.01(  0.14%)
                                           -0.0001  0.5191  0.0191 -0.5768  0.0072
                                            0.6274  0.0488  0.0000  0.0000 -0.0316
                                           -0.0000  0.0000  0.0022 -0.0207
    11. (0.99518) BD ( 1) N   4 - H  15  
                ( 73.39%)   0.8567* N   4 s( 28.76%)p 2.48( 71.21%)d 0.00(  0.02%)
                                            0.0002  0.5363  0.0013  0.0728  0.0040
                                            0.8407 -0.0060 -0.0000 -0.0000  0.0030
                                           -0.0000 -0.0000 -0.0126 -0.0070
                ( 26.61%)   0.5158* H  15 s( 99.74%)p 0.00(  0.26%)
                                            0.9987 -0.0060 -0.0044 -0.0507  0.0000
    12. (0.97886) BD ( 1) C   5 - C   6  
                ( 50.05%)   0.7075* C   5 s( 33.85%)p 1.95( 66.11%)d 0.00(  0.05%)
                                            0.0001 -0.5816  0.0140  0.2984 -0.0118
                                            0.7561 -0.0143  0.0000  0.0000 -0.0150
                                           -0.0000 -0.0000  0.0078  0.0130
                ( 49.95%)   0.7067* C   6 s( 30.18%)p 2.31( 69.77%)d 0.00(  0.05%)
                                            0.0000 -0.5493  0.0024 -0.3776 -0.0031
                                           -0.7451  0.0069 -0.0000  0.0000 -0.0114
                                           -0.0000 -0.0000  0.0133  0.0144
    13. (0.98726) BD ( 1) C   5 - C  10  
                ( 51.51%)   0.7177* C   5 s( 38.87%)p 1.57( 61.10%)d 0.00(  0.03%)
                                           -0.0001  0.6235  0.0053  0.7598 -0.0176
                                            0.1801  0.0311  0.0000  0.0000  0.0061
                                            0.0000  0.0000  0.0130 -0.0107
                ( 48.49%)   0.6963* C  10 s( 34.36%)p 1.91( 65.59%)d 0.00(  0.05%)
                                            0.0001  0.5861  0.0091 -0.8067 -0.0077
                                           -0.0643  0.0315 -0.0000 -0.0000  0.0051
                                            0.0000  0.0000  0.0178 -0.0120
    14. (0.81520) BD ( 2) C   5 - C  10  
                ( 48.68%)   0.6977* C   5 s(  0.00%)p 1.00( 99.98%)d 0.00(  0.02%)
                                           -0.0000 -0.0000  0.0000 -0.0000 -0.0000
                                           -0.0000 -0.0000  0.9999  0.0040 -0.0000
                                            0.0130 -0.0010 -0.0000  0.0000
                ( 51.32%)   0.7164* C  10 s(  0.00%)p 1.00( 99.95%)d 0.00(  0.05%)
                                            0.0000  0.0000 -0.0000 -0.0000 -0.0000
                                           -0.0000 -0.0000  0.9997 -0.0002  0.0000
                                           -0.0161 -0.0162  0.0000 -0.0000
    15. (0.98653) BD ( 1) C   6 - C   7  
                ( 51.54%)   0.7179* C   6 s( 36.59%)p 1.73( 63.38%)d 0.00(  0.04%)
                                           -0.0000  0.6049  0.0061  0.4349 -0.0167
                                           -0.6664 -0.0149 -0.0000 -0.0000 -0.0152
                                            0.0000 -0.0000 -0.0028 -0.0111
                ( 48.46%)   0.6961* C   7 s( 34.77%)p 1.87( 65.18%)d 0.00(  0.05%)
                                            0.0001  0.5896  0.0039 -0.5167 -0.0220
                                            0.6197 -0.0179 -0.0000 -0.0000 -0.0176
                                           -0.0000  0.0000 -0.0061 -0.0112
    16. (0.98928) BD ( 1) C   7 - C   8  
                ( 50.93%)   0.7136* C   7 s( 36.19%)p 1.76( 63.76%)d 0.00(  0.04%)
                                            0.0000  0.6015  0.0103  0.7926  0.0122
                                            0.0880 -0.0388  0.0000 -0.0000  0.0078
                                            0.0000  0.0000  0.0163 -0.0097
                ( 49.07%)   0.7005* C   8 s( 35.37%)p 1.83( 64.58%)d 0.00(  0.05%)
                                            0.0001  0.5946  0.0099 -0.7922 -0.0049
                                           -0.1283 -0.0415 -0.0000 -0.0000  0.0030
                                            0.0000  0.0000  0.0186 -0.0118
    17. (0.86276) BD ( 2) C   7 - C   8  
                ( 53.45%)   0.7311* C   7 s(  0.00%)p 1.00( 99.94%)d 0.00(  0.06%)
                                           -0.0000  0.0000 -0.0000 -0.0000  0.0000
                                           -0.0000  0.0000  0.9997 -0.0084 -0.0000
                                            0.0196  0.0140 -0.0000  0.0000
                ( 46.55%)   0.6823* C   8 s(  0.00%)p 1.00( 99.93%)d 0.00(  0.07%)
                                            0.0000  0.0000 -0.0000 -0.0000  0.0000
                                           -0.0000 -0.0000  0.9996 -0.0040  0.0000
                                           -0.0254  0.0082  0.0000 -0.0000
    18. (0.98939) BD ( 1) C   7 - H  16  
                ( 62.99%)   0.7936* C   7 s( 28.94%)p 2.45( 71.03%)d 0.00(  0.03%)
                                            0.0003 -0.5378  0.0157  0.3215 -0.0114
                                            0.7790 -0.0037  0.0000 -0.0000 -0.0106
                                           -0.0000 -0.0000  0.0100  0.0082
                ( 37.01%)   0.6084* H  16 s( 99.90%)p 0.00(  0.10%)
                                           -0.9995  0.0033 -0.0110 -0.0297 -0.0000
    19. (0.98958) BD ( 1) C   8 - C   9  
                ( 49.71%)   0.7050* C   8 s( 35.05%)p 1.85( 64.90%)d 0.00(  0.04%)
                                            0.0000  0.5920  0.0076  0.3252  0.0406
                                            0.7359 -0.0065  0.0000  0.0000  0.0100
                                            0.0000  0.0000 -0.0144 -0.0119
                ( 50.29%)   0.7092* C   9 s( 35.58%)p 1.81( 64.38%)d 0.00(  0.04%)
                                            0.0000  0.5965  0.0048 -0.3020  0.0334
                                           -0.7423 -0.0228 -0.0000  0.0000  0.0145
                                            0.0000  0.0000 -0.0092 -0.0109
    20. (0.98916) BD ( 1) C   8 - H  17  
                ( 62.94%)   0.7933* C   8 s( 29.49%)p 2.39( 70.49%)d 0.00(  0.03%)
                                            0.0003 -0.5428  0.0137 -0.5143  0.0048
                                            0.6635 -0.0082 -0.0000 -0.0000  0.0129
                                           -0.0000 -0.0000  0.0040  0.0095
                ( 37.06%)   0.6088* H  17 s( 99.90%)p 0.00(  0.10%)
                                           -0.9995  0.0020  0.0198 -0.0249  0.0000
    21. (0.98807) BD ( 1) C   9 - C  10  
                ( 49.07%)   0.7005* C   9 s( 35.16%)p 1.84( 64.79%)d 0.00(  0.05%)
                                            0.0001  0.5929  0.0097 -0.4559  0.0264
                                            0.6620  0.0317 -0.0000  0.0000 -0.0189
                                            0.0000  0.0000 -0.0043 -0.0111
                ( 50.93%)   0.7136* C  10 s( 36.16%)p 1.76( 63.80%)d 0.00(  0.04%)
                                           -0.0001  0.6012  0.0098  0.4875  0.0360
                                           -0.6315  0.0179 -0.0000  0.0000 -0.0155
                                           -0.0000  0.0000 -0.0086 -0.0104
    22. (0.98911) BD ( 1) C   9 - H  18  
                ( 63.08%)   0.7942* C   9 s( 29.16%)p 2.43( 70.81%)d 0.00(  0.03%)
                                           -0.0003  0.5399 -0.0135  0.8362 -0.0098
                                            0.0932 -0.0035  0.0000 -0.0000  0.0043
                                            0.0000  0.0000  0.0132 -0.0086
                ( 36.92%)   0.6076* H  18 s( 99.90%)p 0.00(  0.10%)
                                            0.9995 -0.0028 -0.0318 -0.0029 -0.0000
    23. (0.98919) BD ( 1) C  10 - H  19  
                ( 63.08%)   0.7943* C  10 s( 29.40%)p 2.40( 70.57%)d 0.00(  0.03%)
                                           -0.0003  0.5419 -0.0175  0.3316  0.0059
                                            0.7718 -0.0106  0.0000  0.0000  0.0097
                                           -0.0000 -0.0000 -0.0101 -0.0088
                ( 36.92%)   0.6076* H  19 s( 99.90%)p 0.00(  0.10%)
                                            0.9995 -0.0030 -0.0140 -0.0288  0.0000
    24. (0.99959) CR ( 1) C   1           s(100.00%)p 0.00(  0.00%)
                                            1.0000 -0.0001 -0.0000 -0.0002 -0.0000
                                           -0.0003 -0.0000  0.0000  0.0000 -0.0000
                                            0.0000  0.0000  0.0000  0.0000
    25. (0.99944) CR ( 1) C   2           s(100.00%)
                                            1.0000  0.0001 -0.0000  0.0000 -0.0000
                                           -0.0000 -0.0000  0.0000 -0.0000  0.0000
                                            0.0000  0.0000  0.0000 -0.0000
    26. (0.99945) CR ( 1) C   3           s(100.00%)p 0.00(  0.00%)
                                            1.0000  0.0002  0.0000 -0.0001  0.0000
                                            0.0003  0.0000 -0.0000  0.0000  0.0000
                                           -0.0000  0.0000  0.0000 -0.0000
    27. (0.99956) CR ( 1) N   4           s(100.00%)p 0.00(  0.00%)
                                            1.0000 -0.0001 -0.0000  0.0000 -0.0000
                                           -0.0001  0.0000  0.0000  0.0000 -0.0000
                                            0.0000 -0.0000  0.0000  0.0000
    28. (0.99941) CR ( 1) C   5           s(100.00%)
                                            1.0000  0.0002  0.0000 -0.0000  0.0000
                                           -0.0000  0.0000  0.0000  0.0000 -0.0000
                                            0.0000  0.0000  0.0000 -0.0000
    29. (0.99940) CR ( 1) C   6           s(100.00%)
                                            1.0000  0.0000  0.0000  0.0001 -0.0000
                                           -0.0000  0.0000  0.0000  0.0000 -0.0000
                                           -0.0000  0.0000 -0.0000 -0.0000
    30. (0.99946) CR ( 1) C   7           s(100.00%)p 0.00(  0.00%)
                                            1.0000  0.0001 -0.0000 -0.0001  0.0000
                                           -0.0003  0.0000 -0.0000  0.0000  0.0000
                                            0.0000  0.0000 -0.0000 -0.0000
    31. (0.99949) CR ( 1) C   8           s(100.00%)p 0.00(  0.00%)
                                            1.0000  0.0001 -0.0000  0.0002 -0.0000
                                           -0.0002  0.0000 -0.0000  0.0000 -0.0000
                                            0.0000 -0.0000 -0.0000 -0.0000
    32. (0.99949) CR ( 1) C   9           s(100.00%)p 0.00(  0.00%)
                                            1.0000  0.0001 -0.0000  0.0003 -0.0000
                                            0.0000 -0.0000  0.0000 -0.0000  0.0000
                                            0.0000  0.0000  0.0000 -0.0000
    33. (0.99945) CR ( 1) C  10           s(100.00%)p 0.00(  0.00%)
                                            1.0000  0.0001 -0.0000  0.0002  0.0000
                                            0.0002 -0.0000 -0.0000  0.0000  0.0000
                                            0.0000  0.0000 -0.0000 -0.0000
    34. (0.83527) LP ( 1) N   4           s(  0.00%)p 1.00( 99.99%)d 0.00(  0.01%)
                                           -0.0000  0.0000  0.0000  0.0000  0.0000
                                            0.0000  0.0000  0.9999  0.0056 -0.0000
                                           -0.0001 -0.0093 -0.0000 -0.0000
    35. (0.51444) LP ( 1) C   6           s(  0.00%)p 1.00(100.00%)d 0.00(  0.00%)
                                           -0.0000  0.0000 -0.0000 -0.0000  0.0000
                                           -0.0000 -0.0000  0.9999  0.0131 -0.0000
                                            0.0037  0.0054 -0.0000 -0.0000
    36. (0.50330) LP*( 1) C   9           s(  0.00%)p 1.00( 99.96%)d 0.00(  0.04%)
                                           -0.0000 -0.0000  0.0000 -0.0000  0.0000
                                           -0.0000 -0.0000  0.9997 -0.0107  0.0000
                                           -0.0204  0.0032  0.0000 -0.0000
    37. (0.00180) RY*( 1) C   1           s(  0.01%)p 1.00( 95.97%)d 0.04(  4.02%)
                                            0.0000 -0.0046  0.0076 -0.0172 -0.7229
                                            0.0114  0.6608 -0.0000 -0.0000 -0.0008
                                           -0.0000 -0.0000 -0.2002  0.0114
    38. (0.00098) RY*( 2) C   1           s(  0.00%)p 1.00( 81.88%)d 0.22( 18.12%)
                                            0.0000  0.0000  0.0000 -0.0000  0.0000
                                           -0.0000  0.0000  0.0123  0.9048 -0.0000
                                            0.2062  0.3725 -0.0000 -0.0000
    39. (0.00036) RY*( 3) C   1           s( 40.83%)p 1.44( 58.93%)d 0.01(  0.24%)
                                           -0.0000  0.0112  0.6389 -0.0155  0.5266
                                           -0.0199  0.5580  0.0000 -0.0000 -0.0347
                                           -0.0000 -0.0000 -0.0352  0.0014
    40. (0.00003) RY*( 4) C   1           s( 43.35%)p 0.76( 33.04%)d 0.54( 23.61%)
    41. (0.00001) RY*( 5) C   1           s( 13.57%)p 0.53(  7.17%)d 5.84( 79.26%)
    42. (0.00000) RY*( 6) C   1           s(  0.00%)p 1.00(  4.94%)d19.25( 95.06%)
    43. (0.00001) RY*( 7) C   1           s(  0.00%)p 1.00( 13.24%)d 6.56( 86.76%)
    44. (0.00000) RY*( 8) C   1           s(  1.08%)p 3.77(  4.09%)d87.52( 94.83%)
    45. (0.00000) RY*( 9) C   1           s(  1.18%)p 0.76(  0.90%)d82.73( 97.92%)
    46. (0.00257) RY*( 1) C   2           s(  8.33%)p10.04( 83.65%)d 0.96(  8.02%)
                                            0.0000  0.0117  0.2884  0.0263  0.2703
                                            0.0093  0.8733 -0.0000  0.0000  0.2730
                                            0.0000 -0.0000  0.0558 -0.0507
    47. (0.00130) RY*( 2) C   2           s(  1.34%)p71.46( 95.53%)d 2.34(  3.13%)
                                            0.0000  0.0217  0.1136  0.0002  0.9178
                                            0.0200 -0.3354 -0.0000 -0.0000  0.0734
                                           -0.0000  0.0000 -0.1608 -0.0098
    48. (0.00115) RY*( 3) C   2           s(  0.00%)p 1.00( 73.69%)d 0.36( 26.31%)
                                           -0.0000  0.0000 -0.0000  0.0000  0.0000
                                            0.0000  0.0000  0.0184  0.8582  0.0000
                                           -0.0425 -0.5112 -0.0000  0.0000
    49. (0.00044) RY*( 4) C   2           s( 74.14%)p 0.11(  8.24%)d 0.24( 17.62%)
                                           -0.0000 -0.0030  0.8610 -0.0119 -0.1272
                                           -0.0074 -0.2570  0.0000  0.0000 -0.0642
                                            0.0000 -0.0000  0.3952 -0.1260
    50. (0.00034) RY*( 5) C   2           s(  0.00%)p 1.00(  1.91%)d51.43( 98.09%)
                                           -0.0000 -0.0000 -0.0000  0.0000  0.0000
                                           -0.0000  0.0000  0.0080 -0.1379  0.0000
                                            0.9408 -0.3094 -0.0000  0.0000
    51. (0.00019) RY*( 6) C   2           s(  0.00%)p 1.00( 24.52%)d 3.08( 75.48%)
                                            0.0000  0.0000  0.0000 -0.0000 -0.0000
                                           -0.0000 -0.0000 -0.0270  0.4944 -0.0000
                                            0.3361  0.8012  0.0000  0.0000
    52. (0.00018) RY*( 7) C   2           s( 14.78%)p 0.28(  4.16%)d 5.48( 81.06%)
                                            0.0000 -0.0048  0.3844  0.0169 -0.2013
                                           -0.0282  0.0023  0.0000  0.0000 -0.0273
                                           -0.0000  0.0000 -0.8997  0.0176
    53. (0.00005) RY*( 8) C   2           s(  0.01%)p99.99(  8.21%)d99.99( 91.77%)
    54. (0.00001) RY*( 9) C   2           s(  1.48%)p 0.16(  0.24%)d66.31( 98.27%)
    55. (0.00224) RY*( 1) C   3           s(  3.32%)p24.44( 81.08%)d 4.70( 15.60%)
                                           -0.0000  0.0234  0.1806  0.0212  0.8468
                                           -0.0236 -0.3046 -0.0000 -0.0000 -0.3210
                                           -0.0000 -0.0000  0.2253 -0.0475
    56. (0.00136) RY*( 2) C   3           s(  0.00%)p 1.00( 85.21%)d 0.17( 14.79%)
                                            0.0000  0.0000  0.0000  0.0000 -0.0000
                                            0.0000 -0.0000  0.0122  0.9230  0.0000
                                            0.3483  0.1630  0.0000 -0.0000
    57. (0.00118) RY*( 3) C   3           s(  0.51%)p99.99( 97.05%)d 4.77(  2.44%)
                                            0.0000  0.0252  0.0669  0.0356 -0.3674
                                            0.0375 -0.9126 -0.0000 -0.0000  0.0432
                                           -0.0000 -0.0000  0.1489 -0.0187
    58. (0.00075) RY*( 4) C   3           s(  0.00%)p 1.00(  8.86%)d10.29( 91.14%)
                                            0.0000  0.0000 -0.0000  0.0000  0.0000
                                            0.0000 -0.0000  0.0191 -0.2970 -0.0000
                                            0.3758  0.8776  0.0000  0.0000
    59. (0.00063) RY*( 5) C   3           s( 94.60%)p 0.03(  2.59%)d 0.03(  2.81%)
                                           -0.0000 -0.0130  0.9726 -0.0302 -0.1132
                                           -0.0067  0.1100  0.0000 -0.0000  0.1049
                                            0.0000  0.0000 -0.0752 -0.1069
    60. (0.00009) RY*( 6) C   3           s(  0.04%)p66.68(  2.35%)d99.99( 97.62%)
    61. (0.00002) RY*( 7) C   3           s(  0.37%)p45.96( 16.89%)d99.99( 82.75%)
    62. (0.00001) RY*( 8) C   3           s(  0.00%)p 1.00(  6.05%)d15.54( 93.95%)
    63. (0.00000) RY*( 9) C   3           s(  1.31%)p 0.10(  0.13%)d75.11( 98.56%)
    64. (0.00092) RY*( 1) N   4           s(  0.39%)p99.99( 72.90%)d67.79( 26.71%)
                                            0.0000 -0.0264  0.0570  0.0034 -0.2055
                                            0.0196 -0.8285  0.0000 -0.0000 -0.0873
                                           -0.0000  0.0000  0.5088  0.0237
    65. (0.00092) RY*( 2) N   4           s(  0.00%)p 1.00( 90.33%)d 0.11(  9.67%)
                                            0.0000  0.0000 -0.0000 -0.0000  0.0000
                                            0.0000  0.0000 -0.0025  0.9504 -0.0000
                                            0.0185  0.3104  0.0000  0.0000
    66. (0.00055) RY*( 3) N   4           s(  1.27%)p71.40( 90.93%)d 6.12(  7.80%)
                                           -0.0000  0.0119  0.1122 -0.0138 -0.9221
                                           -0.0006  0.2428 -0.0000  0.0000  0.2730
                                           -0.0000  0.0000  0.0582 -0.0047
    67. (0.00037) RY*( 4) N   4           s(  0.00%)p 0.00(  0.00%)d 1.00(100.00%)
                                            0.0000  0.0000  0.0000  0.0000 -0.0000
                                           -0.0000  0.0000 -0.0005  0.0018 -0.0000
                                            0.9979 -0.0650 -0.0000 -0.0000
    68. (0.00010) RY*( 5) N   4           s( 88.36%)p 0.02(  1.83%)d 0.11(  9.81%)
    69. (0.00004) RY*( 6) N   4           s(  0.21%)p35.73(  7.62%)d99.99( 92.17%)
    70. (0.00004) RY*( 7) N   4           s(  6.47%)p 3.88( 25.09%)d10.57( 68.44%)
    71. (0.00001) RY*( 8) N   4           s(  0.00%)p 1.00(  9.68%)d 9.34( 90.32%)
    72. (0.00001) RY*( 9) N   4           s(  3.43%)p 0.46(  1.57%)d27.67( 94.99%)
    73. (0.00281) RY*( 1) C   5           s( 23.43%)p 2.94( 68.84%)d 0.33(  7.73%)
                                            0.0000  0.0273  0.4833 -0.0182 -0.5527
                                           -0.0027 -0.6185 -0.0000  0.0000 -0.0005
                                            0.0000 -0.0000  0.2706 -0.0639
    74. (0.00209) RY*( 2) C   5           s(  0.25%)p99.99( 89.90%)d39.08(  9.85%)
                                           -0.0000 -0.0348  0.0362 -0.0148 -0.6745
                                           -0.0147  0.6660 -0.0000 -0.0000  0.3017
                                            0.0000 -0.0000  0.0859  0.0124
    75. (0.00102) RY*( 3) C   5           s(  0.00%)p 1.00( 43.97%)d 1.27( 56.03%)
                                            0.0000  0.0000 -0.0001 -0.0000 -0.0000
                                            0.0000 -0.0000  0.0062  0.6631  0.0000
                                           -0.6520  0.3676  0.0000  0.0000
    76. (0.00099) RY*( 4) C   5           s( 75.59%)p 0.28( 21.03%)d 0.04(  3.38%)
                                           -0.0000 -0.0225  0.8692  0.0152  0.3256
                                           -0.0262  0.3215  0.0000  0.0000 -0.0390
                                           -0.0000  0.0000 -0.1657 -0.0692
    77. (0.00054) RY*( 5) C   5           s(  0.00%)p 1.00( 54.57%)d 0.83( 45.43%)
                                           -0.0000 -0.0000  0.0000  0.0000  0.0000
                                           -0.0000  0.0000 -0.0116  0.7386 -0.0000
                                            0.6496 -0.1797 -0.0000  0.0000
    78. (0.00034) RY*( 6) C   5           s(  0.00%)p 1.00(  1.48%)d66.49( 98.52%)
                                           -0.0000  0.0000  0.0000 -0.0000 -0.0000
                                            0.0000 -0.0000 -0.0037 -0.1217 -0.0000
                                            0.3907  0.9124 -0.0000  0.0000
    79. (0.00013) RY*( 7) C   5           s(  0.10%)p73.55(  7.26%)d99.99( 92.64%)
                                            0.0000  0.0196  0.0246 -0.0124  0.1036
                                            0.0370 -0.2457  0.0000  0.0000  0.8816
                                            0.0000 -0.0000 -0.3828  0.0504
    80. (0.00008) RY*( 8) C   5           s(  0.06%)p99.99( 12.81%)d99.99( 87.13%)
    81. (0.00001) RY*( 9) C   5           s(  0.86%)p 0.11(  0.09%)d99.99( 99.05%)
    82. (0.00304) RY*( 1) C   6           s( 12.41%)p 6.73( 83.52%)d 0.33(  4.07%)
                                           -0.0000  0.0183  0.3518  0.0015  0.5175
                                           -0.0048  0.7532  0.0000  0.0000 -0.1758
                                            0.0000 -0.0000  0.0917 -0.0369
    83. (0.00193) RY*( 2) C   6           s(  0.03%)p99.99( 91.99%)d99.99(  7.98%)
                                           -0.0000  0.0138  0.0094 -0.0252 -0.7989
                                            0.0093  0.5301  0.0000 -0.0000 -0.1746
                                           -0.0000  0.0000 -0.2220 -0.0091
    84. (0.00097) RY*( 3) C   6           s( 87.02%)p 0.15( 12.62%)d 0.00(  0.36%)
                                            0.0000 -0.0125  0.9327 -0.0007 -0.1836
                                            0.0087 -0.3040 -0.0000  0.0000  0.0137
                                           -0.0000  0.0000 -0.0347 -0.0472
    85. (0.00057) RY*( 4) C   6           s(  0.00%)p 1.00( 40.16%)d 1.49( 59.84%)
                                           -0.0000  0.0000 -0.0000 -0.0000  0.0000
                                           -0.0000  0.0000 -0.0075  0.6337 -0.0000
                                           -0.6971  0.3353  0.0000  0.0000
    86. (0.00033) RY*( 5) C   6           s(  0.00%)p 1.00( 48.41%)d 1.07( 51.59%)
                                           -0.0000  0.0000 -0.0000 -0.0000 -0.0000
                                           -0.0000  0.0000 -0.0068  0.6957  0.0000
                                            0.3242 -0.6409  0.0000  0.0000
    87. (0.00018) RY*( 6) C   6           s(  0.00%)p 1.00( 11.44%)d 7.74( 88.56%)
                                            0.0000  0.0000 -0.0000  0.0000 -0.0000
                                            0.0000  0.0000 -0.0105  0.3380 -0.0000
                                            0.6394  0.6905  0.0000  0.0000
    88. (0.00009) RY*( 7) C   6           s(  0.03%)p99.99(  4.15%)d99.99( 95.81%)
    89. (0.00005) RY*( 8) C   6           s(  0.25%)p30.80(  7.65%)d99.99( 92.10%)
    90. (0.00001) RY*( 9) C   6           s(  0.39%)p 0.16(  0.06%)d99.99( 99.55%)
    91. (0.00261) RY*( 1) C   7           s(  0.49%)p99.99( 92.24%)d14.73(  7.27%)
                                            0.0000 -0.0244  0.0658 -0.0104 -0.5543
                                           -0.0310 -0.7836 -0.0000 -0.0000 -0.1894
                                           -0.0000 -0.0000  0.1898  0.0280
    92. (0.00132) RY*( 2) C   7           s(  3.32%)p28.35( 94.26%)d 0.73(  2.42%)
                                            0.0000  0.0178  0.1815  0.0214 -0.7924
                                           -0.0081  0.5604  0.0000 -0.0000  0.1336
                                            0.0000 -0.0000  0.0758 -0.0241
    93. (0.00061) RY*( 3) C   7           s(  0.00%)p 1.00( 68.49%)d 0.46( 31.51%)
                                            0.0000  0.0000  0.0000  0.0000 -0.0000
                                           -0.0000  0.0000  0.0118  0.8275  0.0000
                                           -0.4666  0.3121  0.0000 -0.0000
    94. (0.00039) RY*( 4) C   7           s( 92.72%)p 0.04(  3.63%)d 0.04(  3.64%)
                                            0.0000 -0.0017  0.9629 -0.0125  0.1894
                                           -0.0146 -0.0079 -0.0000  0.0000 -0.1746
                                            0.0000 -0.0000  0.0201 -0.0744
    95. (0.00029) RY*( 5) C   7           s(  0.00%)p 1.00( 28.41%)d 2.52( 71.59%)
                                           -0.0000  0.0000 -0.0000  0.0000 -0.0000
                                            0.0000 -0.0000 -0.0093  0.5329 -0.0000
                                            0.8278 -0.1752 -0.0000  0.0000
    96. (0.00005) RY*( 6) C   7           s(  2.40%)p 1.70(  4.07%)d38.98( 93.53%)
    97. (0.00003) RY*( 7) C   7           s(  1.10%)p 3.64(  4.01%)d86.08( 94.88%)
    98. (0.00001) RY*( 8) C   7           s(  0.00%)p 1.00(  3.16%)d30.67( 96.84%)
    99. (0.00000) RY*( 9) C   7           s(  0.05%)p37.16(  1.81%)d99.99( 98.14%)
   100. (0.00274) RY*( 1) C   8           s(  0.29%)p99.99( 93.24%)d22.64(  6.48%)
                                           -0.0000  0.0288  0.0451 -0.0220 -0.5415
                                            0.0249  0.7988  0.0000  0.0000 -0.2476
                                           -0.0000 -0.0000 -0.0511 -0.0294
   101. (0.00134) RY*( 2) C   8           s(  0.01%)p99.99( 98.85%)d99.99(  1.14%)
                                            0.0000  0.0018  0.0100  0.0296 -0.8216
                                            0.0235 -0.5586  0.0000 -0.0000  0.0180
                                           -0.0000  0.0000 -0.1051 -0.0008
   102. (0.00043) RY*( 3) C   8           s(  0.00%)p 1.00( 89.86%)d 0.11( 10.14%)
                                            0.0000  0.0000 -0.0000 -0.0000 -0.0000
                                            0.0000 -0.0000 -0.0046  0.9479 -0.0000
                                           -0.3151  0.0462 -0.0000  0.0000
   103. (0.00042) RY*( 4) C   8           s( 93.35%)p 0.00(  0.07%)d 0.07(  6.59%)
                                            0.0000 -0.0047  0.9661  0.0148 -0.0040
                                           -0.0154  0.0136 -0.0000  0.0000  0.2184
                                           -0.0000 -0.0000  0.0892 -0.1011
   104. (0.00035) RY*( 5) C   8           s(  0.00%)p 1.00(  4.77%)d19.97( 95.23%)
                                           -0.0000 -0.0000  0.0000  0.0000 -0.0000
                                           -0.0000 -0.0000  0.0147  0.2179 -0.0000
                                            0.7472  0.6277 -0.0000  0.0000
   105. (0.00007) RY*( 6) C   8           s(  0.11%)p10.65(  1.20%)d99.99( 98.69%)
   106. (0.00002) RY*( 7) C   8           s(  6.26%)p 0.86(  5.40%)d14.10( 88.33%)
   107. (0.00000) RY*( 8) C   8           s(  0.00%)p 1.00(  5.45%)d17.36( 94.55%)
   108. (0.00000) RY*( 9) C   8           s(  0.08%)p16.03(  1.27%)d99.99( 98.65%)
   109. (0.00271) RY*( 1) C   9           s(  0.31%)p99.99( 92.88%)d21.89(  6.81%)
                                           -0.0000  0.0290  0.0477 -0.0342 -0.9458
                                           -0.0013 -0.1818 -0.0000 -0.0000  0.0454
                                            0.0000  0.0000  0.2545 -0.0353
   110. (0.00126) RY*( 2) C   9           s(  0.04%)p99.99( 98.75%)d33.76(  1.22%)
                                            0.0000 -0.0024  0.0188 -0.0036  0.1854
                                            0.0357 -0.9756  0.0000 -0.0000 -0.1100
                                           -0.0000  0.0000  0.0084  0.0008
   111. (0.00043) RY*( 3) C   9           s(  0.00%)p 1.00( 90.57%)d 0.10(  9.43%)
                                           -0.0000  0.0000 -0.0000 -0.0000 -0.0000
                                            0.0000 -0.0000  0.0044  0.9517  0.0000
                                           -0.2588  0.1652  0.0000  0.0000
   112. (0.00041) RY*( 4) C   9           s( 91.33%)p 0.00(  0.16%)d 0.09(  8.52%)
                                            0.0000 -0.0030  0.9556  0.0208 -0.0235
                                           -0.0038  0.0235  0.0000  0.0000 -0.1059
                                           -0.0000  0.0000 -0.2441 -0.1200
   113. (0.00032) RY*( 5) C   9           s(  0.00%)p 1.00(  3.56%)d27.08( 96.44%)
                                           -0.0000  0.0000 -0.0000 -0.0000  0.0000
                                           -0.0000  0.0000 -0.0065 -0.1886 -0.0000
                                           -0.0684  0.9796  0.0000  0.0000
   114. (0.00007) RY*( 6) C   9           s(  0.27%)p 4.48(  1.23%)d99.99( 98.50%)
   115. (0.00002) RY*( 7) C   9           s(  8.06%)p 0.68(  5.46%)d10.73( 86.48%)
   116. (0.00000) RY*( 8) C   9           s(  0.00%)p 1.00(  5.91%)d15.92( 94.09%)
   117. (0.00000) RY*( 9) C   9           s(  0.09%)p17.35(  1.54%)d99.99( 98.37%)
   118. (0.00253) RY*( 1) C  10           s(  0.36%)p99.99( 93.27%)d17.71(  6.37%)
                                            0.0000 -0.0246  0.0547  0.0192  0.1126
                                            0.0274  0.9586  0.0000  0.0000 -0.1781
                                            0.0000 -0.0000  0.1771  0.0251
   119. (0.00134) RY*( 2) C  10           s(  2.19%)p43.41( 95.15%)d 1.21(  2.65%)
                                            0.0000  0.0159  0.1472  0.0249 -0.9673
                                           -0.0111  0.1232 -0.0000 -0.0000 -0.0578
                                           -0.0000  0.0000 -0.1501 -0.0259
   120. (0.00059) RY*( 3) C  10           s(  0.00%)p 1.00( 52.58%)d 0.90( 47.42%)
                                            0.0000 -0.0000  0.0000 -0.0000  0.0000
                                            0.0000 -0.0000 -0.0075  0.7251  0.0000
                                           -0.6625  0.1878  0.0000 -0.0000
   121. (0.00044) RY*( 4) C  10           s( 93.53%)p 0.03(  2.48%)d 0.04(  4.00%)
                                            0.0000 -0.0022  0.9671  0.0067  0.1088
                                            0.0207 -0.1117  0.0000 -0.0000 -0.0547
                                            0.0000 -0.0000  0.1849 -0.0526
   122. (0.00028) RY*( 5) C  10           s(  0.00%)p 1.00( 43.36%)d 1.31( 56.64%)
                                           -0.0000 -0.0000  0.0000 -0.0000 -0.0000
                                           -0.0000 -0.0000  0.0019  0.6585 -0.0000
                                            0.5872 -0.4708 -0.0000  0.0000
   123. (0.00005) RY*( 6) C  10           s(  2.89%)p 1.60(  4.63%)d31.96( 92.47%)
   124. (0.00002) RY*( 7) C  10           s(  1.03%)p 3.80(  3.91%)d92.36( 95.06%)
   125. (0.00000) RY*( 8) C  10           s(  0.00%)p 1.00(  4.11%)d23.31( 95.89%)
   126. (0.00001) RY*( 9) C  10           s(  0.08%)p 7.20(  0.59%)d99.99( 99.33%)
   127. (0.00070) RY*( 1) H  11           s( 98.18%)p 0.02(  1.82%)
                                            0.0029  0.9909 -0.0177 -0.1225  0.0535
   128. (0.00010) RY*( 2) H  11           s(  0.12%)p99.99( 99.88%)
                                            0.0017  0.0341 -0.6250  0.5894  0.5108
   129. (0.00008) RY*( 3) H  11           s(  0.09%)p99.99( 99.91%)
   130. (0.00002) RY*( 4) H  11           s(  1.70%)p57.73( 98.30%)
   131. (0.00070) RY*( 1) H  12           s( 98.18%)p 0.02(  1.82%)
                                            0.0029  0.9909 -0.0177 -0.1225 -0.0535
   132. (0.00010) RY*( 2) H  12           s(  0.12%)p99.99( 99.88%)
                                            0.0017  0.0341 -0.6250  0.5894 -0.5108
   133. (0.00008) RY*( 3) H  12           s(  0.09%)p99.99( 99.91%)
   134. (0.00002) RY*( 4) H  12           s(  1.70%)p57.73( 98.30%)
   135. (0.00056) RY*( 1) H  13           s( 97.53%)p 0.03(  2.47%)
                                            0.0049  0.9876 -0.1570  0.0078  0.0000
   136. (0.00008) RY*( 2) H  13           s(  0.00%)p 1.00(100.00%)
   137. (0.00006) RY*( 3) H  13           s(  0.00%)p 1.00(100.00%)
   138. (0.00001) RY*( 4) H  13           s(  2.55%)p38.15( 97.45%)
   139. (0.00035) RY*( 1) H  14           s( 99.74%)p 0.00(  0.26%)
                                            0.0030  0.9987  0.0091  0.0499  0.0000
   140. (0.00008) RY*( 2) H  14           s(  0.00%)p 1.00(100.00%)
   141. (0.00002) RY*( 3) H  14           s(  0.27%)p99.99( 99.73%)
   142. (0.00002) RY*( 4) H  14           s(  0.10%)p99.99( 99.90%)
   143. (0.00100) RY*( 1) H  15           s( 99.59%)p 0.00(  0.41%)
                                            0.0093  0.9979  0.0089  0.0635 -0.0000
   144. (0.00026) RY*( 2) H  15           s(  0.00%)p 1.00(100.00%)
                                           -0.0000 -0.0000 -0.0000  0.0000  1.0000
   145. (0.00008) RY*( 3) H  15           s(  0.00%)p 1.00(100.00%)
   146. (0.00002) RY*( 4) H  15           s(  0.67%)p99.99( 99.33%)
   147. (0.00070) RY*( 1) H  16           s( 99.56%)p 0.00(  0.44%)
                                            0.0054  0.9978 -0.0251 -0.0614  0.0000
   148. (0.00008) RY*( 2) H  16           s(  0.00%)p 1.00(100.00%)
   149. (0.00003) RY*( 3) H  16           s(  0.47%)p99.99( 99.53%)
   150. (0.00004) RY*( 4) H  16           s(  0.07%)p99.99( 99.93%)
   151. (0.00068) RY*( 1) H  17           s( 99.48%)p 0.01(  0.52%)
                                            0.0043  0.9974  0.0487 -0.0529  0.0000
   152. (0.00007) RY*( 2) H  17           s(  0.00%)p 1.00(100.00%)
   153. (0.00003) RY*( 3) H  17           s(  0.34%)p99.99( 99.66%)
   154. (0.00003) RY*( 4) H  17           s(  0.28%)p99.99( 99.72%)
   155. (0.00067) RY*( 1) H  18           s( 99.55%)p 0.00(  0.45%)
                                            0.0049  0.9977  0.0672 -0.0002 -0.0000
   156. (0.00007) RY*( 2) H  18           s(  0.00%)p 1.00(100.00%)
   157. (0.00004) RY*( 3) H  18           s(  0.00%)p 1.00(100.00%)
   158. (0.00003) RY*( 4) H  18           s(  0.55%)p99.99( 99.45%)
   159. (0.00070) RY*( 1) H  19           s( 99.25%)p 0.01(  0.75%)
                                            0.0056  0.9962  0.0578  0.0644  0.0000
   160. (0.00008) RY*( 2) H  19           s(  0.00%)p 1.00(100.00%)
   161. (0.00003) RY*( 3) H  19           s(  0.50%)p99.99( 99.50%)
   162. (0.00003) RY*( 4) H  19           s(  0.35%)p99.99( 99.65%)
   163. (0.00742) BD*( 1) C   1 - C   2  
                ( 52.99%)   0.7279* C   1 s( 29.03%)p 2.44( 70.92%)d 0.00(  0.05%)
                                            0.0004  0.5386  0.0112  0.5716  0.0039
                                            0.6183  0.0118 -0.0000 -0.0000  0.0198
                                           -0.0000 -0.0000 -0.0015 -0.0111
                ( 47.01%)  -0.6856* C   2 s( 35.34%)p 1.83( 64.64%)d 0.00(  0.02%)
                                           -0.0001  0.5944 -0.0069 -0.5525  0.0029
                                           -0.5839  0.0117  0.0000 -0.0000  0.0129
                                           -0.0000 -0.0000  0.0006 -0.0071
   164. (0.00465) BD*( 1) C   1 - H  11  
                ( 37.63%)   0.6135* C   1 s( 23.54%)p 3.25( 76.43%)d 0.00(  0.04%)
                                           -0.0001  0.4851 -0.0031  0.0907 -0.0172
                                           -0.5059 -0.0060  0.7069 -0.0048 -0.0036
                                            0.0057 -0.0149 -0.0046  0.0101
                ( 62.37%)  -0.7897* H  11 s( 99.91%)p 0.00(  0.09%)
                                            0.9995  0.0007  0.0007  0.0185 -0.0239
   165. (0.00465) BD*( 1) C   1 - H  12  
                ( 37.63%)   0.6135* C   1 s( 23.54%)p 3.25( 76.43%)d 0.00(  0.04%)
                                           -0.0001  0.4851 -0.0031  0.0907 -0.0172
                                           -0.5059 -0.0060 -0.7069  0.0048 -0.0036
                                           -0.0057  0.0149 -0.0046  0.0101
                ( 62.37%)  -0.7897* H  12 s( 99.91%)p 0.00(  0.09%)
                                            0.9995  0.0007  0.0007  0.0185  0.0239
   166. (0.00184) BD*( 1) C   1 - H  13  
                ( 37.47%)   0.6121* C   1 s( 23.89%)p 3.19( 76.08%)d 0.00(  0.04%)
                                           -0.0000  0.4887 -0.0011 -0.8098  0.0001
                                            0.3235 -0.0198 -0.0000  0.0000 -0.0132
                                            0.0000 -0.0000  0.0102 -0.0091
                ( 62.53%)  -0.7907* H  13 s( 99.91%)p 0.00(  0.09%)
                                            0.9996 -0.0004  0.0287 -0.0074  0.0000
   167. (0.00872) BD*( 1) C   2 - C   3  
                ( 49.05%)   0.7003* C   2 s( 32.81%)p 2.05( 67.14%)d 0.00(  0.05%)
                                            0.0000 -0.5727 -0.0085  0.2180  0.0348
                                           -0.7891 -0.0007 -0.0000  0.0000  0.0048
                                            0.0000 -0.0000  0.0205  0.0095
                ( 50.95%)  -0.7138* C   3 s( 38.95%)p 1.57( 60.99%)d 0.00(  0.05%)
                                           -0.0001 -0.6241  0.0010 -0.0695  0.0395
                                            0.7769 -0.0007  0.0000  0.0000  0.0095
                                            0.0000 -0.0000  0.0181  0.0100
   168. (0.15938) BD*( 2) C   2 - C   3  
                ( 46.96%)   0.6853* C   2 s(  0.00%)p 1.00( 99.89%)d 0.00(  0.11%)
                                            0.0000  0.0000 -0.0000 -0.0000 -0.0000
                                           -0.0000 -0.0000 -0.9994  0.0014 -0.0000
                                           -0.0023 -0.0335 -0.0000 -0.0000
                ( 53.04%)  -0.7283* C   3 s(  0.00%)p 1.00( 99.88%)d 0.00(  0.12%)
                                           -0.0000 -0.0000  0.0000  0.0000  0.0000
                                            0.0000 -0.0000 -0.9993  0.0126  0.0000
                                           -0.0132  0.0316  0.0000  0.0000
   169. (0.01674) BD*( 1) C   2 - C   6  
                ( 50.11%)   0.7079* C   2 s( 31.77%)p 2.15( 68.19%)d 0.00(  0.04%)
                                           -0.0000  0.5636 -0.0077  0.8038 -0.0144
                                           -0.1871 -0.0244  0.0000 -0.0000 -0.0005
                                            0.0000 -0.0000  0.0176 -0.0107
                ( 49.89%)  -0.7063* C   6 s( 33.11%)p 2.02( 66.85%)d 0.00(  0.04%)
                                            0.0000  0.5754  0.0013 -0.8170  0.0149
                                           -0.0104 -0.0270 -0.0000 -0.0000 -0.0054
                                            0.0000 -0.0000  0.0148 -0.0127
   170. (0.00692) BD*( 1) C   3 - N   4  
                ( 63.91%)   0.7994* C   3 s( 26.91%)p 2.71( 72.93%)d 0.01(  0.15%)
                                           -0.0002  0.5183  0.0214  0.7042  0.0052
                                            0.4787  0.0655  0.0000  0.0000  0.0279
                                           -0.0000  0.0000  0.0175 -0.0205
                ( 36.09%)  -0.6008* N   4 s( 34.52%)p 1.90( 65.45%)d 0.00(  0.03%)
                                            0.0000  0.5875  0.0018 -0.7462  0.0151
                                           -0.3105 -0.0312  0.0000 -0.0000  0.0131
                                            0.0000  0.0000  0.0053 -0.0098
   171. (0.00604) BD*( 1) C   3 - H  14  
                ( 36.89%)   0.6073* C   3 s( 33.98%)p 1.94( 65.99%)d 0.00(  0.03%)
                                           -0.0004  0.5829 -0.0094 -0.7041  0.0084
                                            0.4050  0.0016 -0.0000  0.0000 -0.0136
                                            0.0000 -0.0000  0.0053 -0.0071
                ( 63.11%)  -0.7944* H  14 s( 99.89%)p 0.00(  0.11%)
                                            0.9994 -0.0025  0.0295 -0.0155  0.0000
   172. (0.01412) BD*( 1) N   4 - C   5  
                ( 37.12%)   0.6093* N   4 s( 36.57%)p 1.73( 63.40%)d 0.00(  0.03%)
                                            0.0000 -0.6047  0.0030 -0.6610  0.0122
                                            0.4432  0.0221  0.0000 -0.0000  0.0147
                                            0.0000 -0.0000 -0.0014  0.0108
                ( 62.88%)  -0.7930* C   5 s( 26.99%)p 2.70( 72.87%)d 0.01(  0.14%)
                                            0.0001 -0.5191 -0.0191  0.5768 -0.0072
                                           -0.6274 -0.0488 -0.0000 -0.0000  0.0316
                                            0.0000 -0.0000 -0.0022  0.0207
   173. (0.00775) BD*( 1) N   4 - H  15  
                ( 26.61%)   0.5158* N   4 s( 28.76%)p 2.48( 71.21%)d 0.00(  0.02%)
                                           -0.0002 -0.5363 -0.0013 -0.0728 -0.0040
                                           -0.8407  0.0060  0.0000  0.0000 -0.0030
                                            0.0000  0.0000  0.0126  0.0070
                ( 73.39%)  -0.8567* H  15 s( 99.74%)p 0.00(  0.26%)
                                           -0.9987  0.0060  0.0044  0.0507 -0.0000
   174. (0.01563) BD*( 1) C   5 - C   6  
                ( 49.95%)   0.7067* C   5 s( 33.85%)p 1.95( 66.11%)d 0.00(  0.05%)
                                           -0.0001  0.5816 -0.0140 -0.2984  0.0118
                                           -0.7561  0.0143 -0.0000 -0.0000  0.0150
                                            0.0000  0.0000 -0.0078 -0.0130
                ( 50.05%)  -0.7075* C   6 s( 30.18%)p 2.31( 69.77%)d 0.00(  0.05%)
                                           -0.0000  0.5493 -0.0024  0.3776  0.0031
                                            0.7451 -0.0069  0.0000 -0.0000  0.0114
                                            0.0000  0.0000 -0.0133 -0.0144
   175. (0.01179) BD*( 1) C   5 - C  10  
                ( 48.49%)   0.6963* C   5 s( 38.87%)p 1.57( 61.10%)d 0.00(  0.03%)
                                            0.0001 -0.6235 -0.0053 -0.7598  0.0176
                                           -0.1801 -0.0311 -0.0000 -0.0000 -0.0061
                                           -0.0000 -0.0000 -0.0130  0.0107
                ( 51.51%)  -0.7177* C  10 s( 34.36%)p 1.91( 65.59%)d 0.00(  0.05%)
                                           -0.0001 -0.5861 -0.0091  0.8067  0.0077
                                            0.0643 -0.0315  0.0000  0.0000 -0.0051
                                           -0.0000 -0.0000 -0.0178  0.0120
   176. (0.21893) BD*( 2) C   5 - C  10  
                ( 51.32%)   0.7164* C   5 s(  0.00%)p 1.00( 99.98%)d 0.00(  0.02%)
                                           -0.0000 -0.0000  0.0000 -0.0000 -0.0000
                                           -0.0000 -0.0000  0.9999  0.0040 -0.0000
                                            0.0130 -0.0010 -0.0000  0.0000
                ( 48.68%)  -0.6977* C  10 s(  0.00%)p 1.00( 99.95%)d 0.00(  0.05%)
                                            0.0000  0.0000 -0.0000 -0.0000 -0.0000
                                           -0.0000 -0.0000  0.9997 -0.0002  0.0000
                                           -0.0161 -0.0162  0.0000 -0.0000
   177. (0.01236) BD*( 1) C   6 - C   7  
                ( 48.46%)   0.6961* C   6 s( 36.59%)p 1.73( 63.38%)d 0.00(  0.04%)
                                            0.0000 -0.6049 -0.0061 -0.4349  0.0167
                                            0.6664  0.0149  0.0000  0.0000  0.0152
                                           -0.0000  0.0000  0.0028  0.0111
                ( 51.54%)  -0.7179* C   7 s( 34.77%)p 1.87( 65.18%)d 0.00(  0.05%)
                                           -0.0001 -0.5896 -0.0039  0.5167  0.0220
                                           -0.6197  0.0179  0.0000  0.0000  0.0176
                                            0.0000 -0.0000  0.0061  0.0112
   178. (0.00686) BD*( 1) C   7 - C   8  
                ( 49.07%)   0.7005* C   7 s( 36.19%)p 1.76( 63.76%)d 0.00(  0.04%)
                                           -0.0000 -0.6015 -0.0103 -0.7926 -0.0122
                                           -0.0880  0.0388 -0.0000  0.0000 -0.0078
                                           -0.0000 -0.0000 -0.0163  0.0097
                ( 50.93%)  -0.7136* C   8 s( 35.37%)p 1.83( 64.58%)d 0.00(  0.05%)
                                           -0.0001 -0.5946 -0.0099  0.7922  0.0049
                                            0.1283  0.0415  0.0000  0.0000 -0.0030
                                           -0.0000 -0.0000 -0.0186  0.0118
   179. (0.14786) BD*( 2) C   7 - C   8  
                ( 46.55%)   0.6823* C   7 s(  0.00%)p 1.00( 99.94%)d 0.00(  0.06%)
                                            0.0000 -0.0000  0.0000  0.0000 -0.0000
                                            0.0000 -0.0000 -0.9997  0.0084  0.0000
                                           -0.0196 -0.0140  0.0000 -0.0000
                ( 53.45%)  -0.7311* C   8 s(  0.00%)p 1.00( 99.93%)d 0.00(  0.07%)
                                           -0.0000 -0.0000  0.0000  0.0000 -0.0000
                                            0.0000  0.0000 -0.9996  0.0040 -0.0000
                                            0.0254 -0.0082 -0.0000  0.0000
   180. (0.00669) BD*( 1) C   7 - H  16  
                ( 37.01%)   0.6084* C   7 s( 28.94%)p 2.45( 71.03%)d 0.00(  0.03%)
                                           -0.0003  0.5378 -0.0157 -0.3215  0.0114
                                           -0.7790  0.0037 -0.0000  0.0000  0.0106
                                            0.0000  0.0000 -0.0100 -0.0082
                ( 62.99%)  -0.7936* H  16 s( 99.90%)p 0.00(  0.10%)
                                            0.9995 -0.0033  0.0110  0.0297  0.0000
   181. (0.00827) BD*( 1) C   8 - C   9  
                ( 50.29%)   0.7092* C   8 s( 35.05%)p 1.85( 64.90%)d 0.00(  0.04%)
                                            0.0000  0.5920  0.0076  0.3252  0.0406
                                            0.7359 -0.0065  0.0000  0.0000  0.0100
                                            0.0000  0.0000 -0.0144 -0.0119
                ( 49.71%)  -0.7050* C   9 s( 35.58%)p 1.81( 64.38%)d 0.00(  0.04%)
                                            0.0000  0.5965  0.0048 -0.3020  0.0334
                                           -0.7423 -0.0228 -0.0000  0.0000  0.0145
                                            0.0000  0.0000 -0.0092 -0.0109
   182. (0.00622) BD*( 1) C   8 - H  17  
                ( 37.06%)   0.6088* C   8 s( 29.49%)p 2.39( 70.49%)d 0.00(  0.03%)
                                           -0.0003  0.5428 -0.0137  0.5143 -0.0048
                                           -0.6635  0.0082  0.0000  0.0000 -0.0129
                                            0.0000  0.0000 -0.0040 -0.0095
                ( 62.94%)  -0.7933* H  17 s( 99.90%)p 0.00(  0.10%)
                                            0.9995 -0.0020 -0.0198  0.0249 -0.0000
   183. (0.00671) BD*( 1) C   9 - C  10  
                ( 50.93%)   0.7136* C   9 s( 35.16%)p 1.84( 64.79%)d 0.00(  0.05%)
                                            0.0001  0.5929  0.0097 -0.4559  0.0264
                                            0.6620  0.0317 -0.0000  0.0000 -0.0189
                                            0.0000  0.0000 -0.0043 -0.0111
                ( 49.07%)  -0.7005* C  10 s( 36.16%)p 1.76( 63.80%)d 0.00(  0.04%)
                                           -0.0001  0.6012  0.0098  0.4875  0.0360
                                           -0.6315  0.0179 -0.0000  0.0000 -0.0155
                                           -0.0000  0.0000 -0.0086 -0.0104
   184. (0.00600) BD*( 1) C   9 - H  18  
                ( 36.92%)   0.6076* C   9 s( 29.16%)p 2.43( 70.81%)d 0.00(  0.03%)
                                            0.0003 -0.5399  0.0135 -0.8362  0.0098
                                           -0.0932  0.0035 -0.0000  0.0000 -0.0043
                                           -0.0000 -0.0000 -0.0132  0.0086
                ( 63.08%)  -0.7942* H  18 s( 99.90%)p 0.00(  0.10%)
                                           -0.9995  0.0028  0.0318  0.0029  0.0000
   185. (0.00680) BD*( 1) C  10 - H  19  
                ( 36.92%)   0.6076* C  10 s( 29.40%)p 2.40( 70.57%)d 0.00(  0.03%)
                                            0.0003 -0.5419  0.0175 -0.3316 -0.0059
                                           -0.7718  0.0106 -0.0000 -0.0000 -0.0097
                                            0.0000  0.0000  0.0101  0.0088
                ( 63.08%)  -0.7943* H  19 s( 99.90%)p 0.00(  0.10%)
                                           -0.9995  0.0030  0.0140  0.0288 -0.0000


 NHO Directionality and "Bond Bending" (deviations from line of nuclear centers)

         [Thresholds for printing:  angular deviation  >  1.0 degree]
                                    hybrid p-character > 25.0%
                                    orbital occupancy  >  0.10e

                                Line of Centers        Hybrid 1              Hybrid 2
                                ---------------  -------------------   ------------------
                NBO               Theta   Phi    Theta   Phi    Dev    Theta   Phi    Dev
 ========================================================================================
     5. BD (   1) C   2 - C   3    90.0   99.6    90.0  107.8   8.2     90.0  272.2   7.4
     6. BD (   2) C   2 - C   3    90.0   99.6     0.0    0.0  90.0      0.0    0.0  90.0
     7. BD (   1) C   2 - C   6    90.0  353.4    90.0  345.0   8.4     90.0  182.7   9.2
     8. BD (   1) C   3 - N   4    90.0   29.7    90.0   37.5   7.8     90.0  205.1   4.7
    10. BD (   1) N   4 - C   5    90.0  319.0    90.0  324.4   5.4     90.0  130.1   8.9
    12. BD (   1) C   5 - C   6    90.0  246.1    90.0  248.9   2.8     90.0   62.7   3.4
    13. BD (   1) C   5 - C  10    90.0    8.1    90.0   15.9   7.8     90.0  182.3   5.8
    14. BD (   2) C   5 - C  10    90.0    8.1     0.0    0.0  90.0      0.0    0.0  90.0
    15. BD (   1) C   6 - C   7    90.0  307.1    90.0  301.5   5.6     90.0  131.8   4.7
    16. BD (   1) C   7 - C   8    90.0    8.0    90.0    3.5   4.5     90.0  192.0   4.0
    17. BD (   2) C   7 - C   8    90.0    8.0     0.0    0.0  90.0      0.0    0.0  90.0
    19. BD (   1) C   8 - C   9    90.0   67.0    90.0   63.4   3.7     90.0  250.7   3.6
    21. BD (   1) C   9 - C  10    90.0  125.8    90.0  121.8   4.0     90.0  310.5   4.7
    34. LP (   1) N   4             --     --      0.0    0.0   --       --     --    --
    35. LP (   1) C   6             --     --      0.0    0.0   --       --     --    --
    36. LP*(   1) C   9             --     --      0.0    0.0   --       --     --    --
   168. BD*(   2) C   2 - C   3    90.0   99.6     0.0    0.0  90.0      0.0    0.0  90.0
   176. BD*(   2) C   5 - C  10    90.0    8.1     0.0    0.0  90.0      0.0    0.0  90.0
   179. BD*(   2) C   7 - C   8    90.0    8.0     0.0    0.0  90.0      0.0    0.0  90.0


 Second Order Perturbation Theory Analysis of Fock Matrix in NBO Basis

     Threshold for printing:   0.25 kcal/mol
                                                                              E(2)  E(j)-E(i) F(i,j)
         Donor NBO (i)                     Acceptor NBO (j)                 kcal/mol   a.u.    a.u. 
 ===================================================================================================

 within unit  1
   1. BD (   1) C   1 - C   2        / 55. RY*(   1) C   3                    0.33    1.83    0.031
   1. BD (   1) C   1 - C   2        / 82. RY*(   1) C   6                    0.43    1.69    0.034
   1. BD (   1) C   1 - C   2        /167. BD*(   1) C   2 - C   3            1.40    1.20    0.052
   1. BD (   1) C   1 - C   2        /169. BD*(   1) C   2 - C   6            1.49    1.14    0.052
   1. BD (   1) C   1 - C   2        /170. BD*(   1) C   3 - N   4            0.89    1.05    0.039
   1. BD (   1) C   1 - C   2        /174. BD*(   1) C   5 - C   6            0.89    1.16    0.041
   2. BD (   1) C   1 - H  11        / 48. RY*(   3) C   2                    0.43    1.43    0.031
   2. BD (   1) C   1 - H  11        /167. BD*(   1) C   2 - C   3            1.31    1.04    0.047
   2. BD (   1) C   1 - H  11        /168. BD*(   2) C   2 - C   3            1.96    0.48    0.042
   3. BD (   1) C   1 - H  12        / 48. RY*(   3) C   2                    0.43    1.43    0.031
   3. BD (   1) C   1 - H  12        /167. BD*(   1) C   2 - C   3            1.31    1.04    0.047
   3. BD (   1) C   1 - H  12        /168. BD*(   2) C   2 - C   3            1.96    0.48    0.042
   4. BD (   1) C   1 - H  13        /169. BD*(   1) C   2 - C   6            2.63    0.97    0.064
   5. BD (   1) C   2 - C   3        / 37. RY*(   1) C   1                    0.40    1.44    0.030
   5. BD (   1) C   2 - C   3        / 66. RY*(   3) N   4                    0.46    2.02    0.039
   5. BD (   1) C   2 - C   3        / 82. RY*(   1) C   6                    0.58    1.79    0.041
   5. BD (   1) C   2 - C   3        /163. BD*(   1) C   1 - C   2            1.24    1.17    0.048
   5. BD (   1) C   2 - C   3        /169. BD*(   1) C   2 - C   6            1.14    1.23    0.047
   5. BD (   1) C   2 - C   3        /170. BD*(   1) C   3 - N   4            0.29    1.14    0.023
   5. BD (   1) C   2 - C   3        /171. BD*(   1) C   3 - H  14            0.80    1.19    0.039
   5. BD (   1) C   2 - C   3        /173. BD*(   1) N   4 - H  15            1.47    1.16    0.052
   5. BD (   1) C   2 - C   3        /177. BD*(   1) C   6 - C   7            2.69    1.29    0.074
   6. BD (   2) C   2 - C   3        / 38. RY*(   2) C   1                    0.58    1.21    0.034
   6. BD (   2) C   2 - C   3        / 65. RY*(   2) N   4                    0.57    1.20    0.034
   6. BD (   2) C   2 - C   3        / 85. RY*(   4) C   6                    0.70    1.71    0.045
   6. BD (   2) C   2 - C   3        /164. BD*(   1) C   1 - H  11            1.34    0.76    0.042
   6. BD (   2) C   2 - C   3        /165. BD*(   1) C   1 - H  12            1.34    0.76    0.042
   6. BD (   2) C   2 - C   3        /168. BD*(   2) C   2 - C   3            0.42    0.31    0.015
   7. BD (   1) C   2 - C   6        / 37. RY*(   1) C   1                    0.47    1.37    0.032
   7. BD (   1) C   2 - C   6        / 57. RY*(   3) C   3                    0.30    1.22    0.024
   7. BD (   1) C   2 - C   6        / 74. RY*(   2) C   5                    0.46    1.71    0.036
   7. BD (   1) C   2 - C   6        / 91. RY*(   1) C   7                    0.42    1.83    0.035
   7. BD (   1) C   2 - C   6        /163. BD*(   1) C   1 - C   2            1.10    1.09    0.044
   7. BD (   1) C   2 - C   6        /166. BD*(   1) C   1 - H  13            0.48    1.13    0.030
   7. BD (   1) C   2 - C   6        /167. BD*(   1) C   2 - C   3            1.03    1.22    0.045
   7. BD (   1) C   2 - C   6        /170. BD*(   1) C   3 - N   4            0.62    1.07    0.033
   7. BD (   1) C   2 - C   6        /171. BD*(   1) C   3 - H  14            2.29    1.12    0.064
   7. BD (   1) C   2 - C   6        /172. BD*(   1) N   4 - C   5            0.41    1.09    0.027
   7. BD (   1) C   2 - C   6        /174. BD*(   1) C   5 - C   6            1.31    1.18    0.050
   7. BD (   1) C   2 - C   6        /175. BD*(   1) C   5 - C  10            2.05    1.21    0.063
   7. BD (   1) C   2 - C   6        /177. BD*(   1) C   6 - C   7            2.48    1.22    0.070
   7. BD (   1) C   2 - C   6        /178. BD*(   1) C   7 - C   8            0.63    1.24    0.036
   8. BD (   1) C   3 - N   4        / 47. RY*(   2) C   2                    0.86    1.68    0.048
   8. BD (   1) C   3 - N   4        / 73. RY*(   1) C   5                    0.94    1.81    0.052
   8. BD (   1) C   3 - N   4        / 76. RY*(   4) C   5                    0.26    1.52    0.025
   8. BD (   1) C   3 - N   4        /163. BD*(   1) C   1 - C   2            1.90    1.24    0.061
   8. BD (   1) C   3 - N   4        /167. BD*(   1) C   2 - C   3            0.42    1.37    0.030
   8. BD (   1) C   3 - N   4        /172. BD*(   1) N   4 - C   5            1.02    1.24    0.045
   8. BD (   1) C   3 - N   4        /173. BD*(   1) N   4 - H  15            0.45    1.23    0.030
   8. BD (   1) C   3 - N   4        /175. BD*(   1) C   5 - C  10            2.32    1.36    0.071
   9. BD (   1) C   3 - H  14        / 46. RY*(   1) C   2                    0.39    1.69    0.033
   9. BD (   1) C   3 - H  14        /167. BD*(   1) C   2 - C   3            0.69    1.12    0.035
   9. BD (   1) C   3 - H  14        /169. BD*(   1) C   2 - C   6            1.37    1.06    0.048
   9. BD (   1) C   3 - H  14        /172. BD*(   1) N   4 - C   5            1.54    0.99    0.049
  10. BD (   1) N   4 - C   5        / 57. RY*(   3) C   3                    0.89    1.39    0.044
  10. BD (   1) N   4 - C   5        / 83. RY*(   2) C   6                    0.28    2.07    0.030
  10. BD (   1) N   4 - C   5        /170. BD*(   1) C   3 - N   4            0.88    1.24    0.042
  10. BD (   1) N   4 - C   5        /171. BD*(   1) C   3 - H  14            0.98    1.28    0.045
  10. BD (   1) N   4 - C   5        /173. BD*(   1) N   4 - H  15            0.58    1.25    0.034
  10. BD (   1) N   4 - C   5        /174. BD*(   1) C   5 - C   6            0.65    1.35    0.038
  10. BD (   1) N   4 - C   5        /175. BD*(   1) C   5 - C  10            1.29    1.38    0.053
  10. BD (   1) N   4 - C   5        /177. BD*(   1) C   6 - C   7            1.31    1.38    0.054
  10. BD (   1) N   4 - C   5        /183. BD*(   1) C   9 - C  10            0.46    1.40    0.032
  11. BD (   1) N   4 - H  15        / 55. RY*(   1) C   3                    0.31    1.89    0.031
  11. BD (   1) N   4 - H  15        / 73. RY*(   1) C   5                    0.37    1.70    0.032
  11. BD (   1) N   4 - H  15        /167. BD*(   1) C   2 - C   3            0.74    1.26    0.039
  11. BD (   1) N   4 - H  15        /172. BD*(   1) N   4 - C   5            0.34    1.13    0.025
  11. BD (   1) N   4 - H  15        /174. BD*(   1) C   5 - C   6            1.02    1.22    0.045
  12. BD (   1) C   5 - C   6        / 46. RY*(   1) C   2                    0.73    1.79    0.046
  12. BD (   1) C   5 - C   6        / 66. RY*(   3) N   4                    0.25    1.95    0.028
  12. BD (   1) C   5 - C   6        / 91. RY*(   1) C   7                    0.46    1.82    0.037
  12. BD (   1) C   5 - C   6        /118. RY*(   1) C  10                    0.64    1.79    0.043
  12. BD (   1) C   5 - C   6        /163. BD*(   1) C   1 - C   2            2.15    1.09    0.061
  12. BD (   1) C   5 - C   6        /169. BD*(   1) C   2 - C   6            1.24    1.16    0.048
  12. BD (   1) C   5 - C   6        /172. BD*(   1) N   4 - C   5            0.51    1.09    0.030
  12. BD (   1) C   5 - C   6        /173. BD*(   1) N   4 - H  15            1.99    1.08    0.059
  12. BD (   1) C   5 - C   6        /175. BD*(   1) C   5 - C  10            2.32    1.21    0.067
  12. BD (   1) C   5 - C   6        /177. BD*(   1) C   6 - C   7            1.95    1.21    0.062
  12. BD (   1) C   5 - C   6        /180. BD*(   1) C   7 - H  16            1.23    1.13    0.047
  12. BD (   1) C   5 - C   6        /185. BD*(   1) C  10 - H  19            1.17    1.12    0.046
  13. BD (   1) C   5 - C  10        / 64. RY*(   1) N   4                    0.29    2.56    0.035
  13. BD (   1) C   5 - C  10        / 83. RY*(   2) C   6                    0.47    1.95    0.038
  13. BD (   1) C   5 - C  10        /109. RY*(   1) C   9                    0.60    1.89    0.043
  13. BD (   1) C   5 - C  10        /110. RY*(   2) C   9                    0.55    1.38    0.035
  13. BD (   1) C   5 - C  10        /169. BD*(   1) C   2 - C   6            0.87    1.21    0.041
  13. BD (   1) C   5 - C  10        /170. BD*(   1) C   3 - N   4            0.80    1.12    0.038
  13. BD (   1) C   5 - C  10        /172. BD*(   1) N   4 - C   5            1.22    1.14    0.047
  13. BD (   1) C   5 - C  10        /174. BD*(   1) C   5 - C   6            2.49    1.23    0.070
  13. BD (   1) C   5 - C  10        /183. BD*(   1) C   9 - C  10            1.24    1.27    0.050
  13. BD (   1) C   5 - C  10        /184. BD*(   1) C   9 - H  18            1.12    1.20    0.046
  13. BD (   1) C   5 - C  10        /185. BD*(   1) C  10 - H  19            0.61    1.17    0.034
  14. BD (   2) C   5 - C  10        / 36. LP*(   1) C   9                   26.06    0.15    0.097
  14. BD (   2) C   5 - C  10        / 65. RY*(   2) N   4                    0.57    1.16    0.036
  14. BD (   2) C   5 - C  10        / 87. RY*(   6) C   6                    0.38    2.01    0.039
  14. BD (   2) C   5 - C  10        /111. RY*(   3) C   9                    1.06    0.94    0.044
  14. BD (   2) C   5 - C  10        /122. RY*(   5) C  10                    0.27    1.58    0.029
  15. BD (   1) C   6 - C   7        / 46. RY*(   1) C   2                    0.38    1.82    0.034
  15. BD (   1) C   6 - C   7        /100. RY*(   1) C   8                    0.58    1.87    0.042
  15. BD (   1) C   6 - C   7        /101. RY*(   2) C   8                    0.62    1.37    0.037
  15. BD (   1) C   6 - C   7        /167. BD*(   1) C   2 - C   3            0.43    1.25    0.029
  15. BD (   1) C   6 - C   7        /169. BD*(   1) C   2 - C   6            2.69    1.19    0.072
  15. BD (   1) C   6 - C   7        /172. BD*(   1) N   4 - C   5            0.98    1.12    0.042
  15. BD (   1) C   6 - C   7        /174. BD*(   1) C   5 - C   6            2.11    1.21    0.064
  15. BD (   1) C   6 - C   7        /178. BD*(   1) C   7 - C   8            1.28    1.27    0.051
  15. BD (   1) C   6 - C   7        /180. BD*(   1) C   7 - H  16            0.55    1.16    0.032
  15. BD (   1) C   6 - C   7        /182. BD*(   1) C   8 - H  17            1.14    1.19    0.047
  16. BD (   1) C   7 - C   8        / 82. RY*(   1) C   6                    1.18    1.74    0.057
  16. BD (   1) C   7 - C   8        /109. RY*(   1) C   9                    0.38    1.88    0.034
  16. BD (   1) C   7 - C   8        /110. RY*(   2) C   9                    0.68    1.37    0.039
  16. BD (   1) C   7 - C   8        /169. BD*(   1) C   2 - C   6            2.56    1.19    0.070
  16. BD (   1) C   7 - C   8        /177. BD*(   1) C   6 - C   7            1.55    1.25    0.056
  16. BD (   1) C   7 - C   8        /180. BD*(   1) C   7 - H  16            0.63    1.17    0.034
  16. BD (   1) C   7 - C   8        /181. BD*(   1) C   8 - C   9            1.20    1.25    0.049
  16. BD (   1) C   7 - C   8        /182. BD*(   1) C   8 - H  17            0.62    1.19    0.034
  16. BD (   1) C   7 - C   8        /184. BD*(   1) C   9 - H  18            0.99    1.18    0.043
  17. BD (   2) C   7 - C   8        / 36. LP*(   1) C   9                   19.42    0.15    0.084
  17. BD (   2) C   7 - C   8        / 86. RY*(   5) C   6                    0.79    1.57    0.048
  17. BD (   2) C   7 - C   8        /111. RY*(   3) C   9                    0.45    0.93    0.028
  17. BD (   2) C   7 - C   8        /113. RY*(   5) C   9                    0.29    2.14    0.034
  18. BD (   1) C   7 - H  16        / 83. RY*(   2) C   6                    0.29    1.75    0.029
  18. BD (   1) C   7 - H  16        /100. RY*(   1) C   8                    0.36    1.69    0.031
  18. BD (   1) C   7 - H  16        /174. BD*(   1) C   5 - C   6            2.35    1.03    0.062
  18. BD (   1) C   7 - H  16        /177. BD*(   1) C   6 - C   7            0.39    1.07    0.026
  18. BD (   1) C   7 - H  16        /178. BD*(   1) C   7 - C   8            0.42    1.09    0.027
  18. BD (   1) C   7 - H  16        /181. BD*(   1) C   8 - C   9            1.98    1.07    0.058
  19. BD (   1) C   8 - C   9        / 91. RY*(   1) C   7                    0.26    1.84    0.028
  19. BD (   1) C   8 - C   9        / 92. RY*(   2) C   7                    0.79    1.38    0.042
  19. BD (   1) C   8 - C   9        /119. RY*(   2) C  10                    0.84    1.37    0.043
  19. BD (   1) C   8 - C   9        /178. BD*(   1) C   7 - C   8            1.24    1.25    0.050
  19. BD (   1) C   8 - C   9        /180. BD*(   1) C   7 - H  16            1.24    1.15    0.048
  19. BD (   1) C   8 - C   9        /182. BD*(   1) C   8 - H  17            0.61    1.17    0.034
  19. BD (   1) C   8 - C   9        /183. BD*(   1) C   9 - C  10            1.17    1.24    0.048
  19. BD (   1) C   8 - C   9        /184. BD*(   1) C   9 - H  18            0.58    1.16    0.033
  19. BD (   1) C   8 - C   9        /185. BD*(   1) C  10 - H  19            1.30    1.14    0.049
  20. BD (   1) C   8 - H  17        / 91. RY*(   1) C   7                    0.31    1.66    0.029
  20. BD (   1) C   8 - H  17        /109. RY*(   1) C   9                    0.32    1.67    0.029
  20. BD (   1) C   8 - H  17        /177. BD*(   1) C   6 - C   7            2.08    1.05    0.059
  20. BD (   1) C   8 - H  17        /178. BD*(   1) C   7 - C   8            0.41    1.07    0.026
  20. BD (   1) C   8 - H  17        /181. BD*(   1) C   8 - C   9            0.40    1.05    0.026
  20. BD (   1) C   8 - H  17        /183. BD*(   1) C   9 - C  10            1.95    1.06    0.057
  21. BD (   1) C   9 - C  10        / 73. RY*(   1) C   5                    0.73    1.70    0.045
  21. BD (   1) C   9 - C  10        / 74. RY*(   2) C   5                    0.46    1.75    0.036
  21. BD (   1) C   9 - C  10        /100. RY*(   1) C   8                    0.41    1.88    0.035
  21. BD (   1) C   9 - C  10        /101. RY*(   2) C   8                    0.69    1.38    0.039
  21. BD (   1) C   9 - C  10        /172. BD*(   1) N   4 - C   5            3.38    1.13    0.078
  21. BD (   1) C   9 - C  10        /175. BD*(   1) C   5 - C  10            1.61    1.25    0.057
  21. BD (   1) C   9 - C  10        /181. BD*(   1) C   8 - C   9            1.14    1.26    0.048
  21. BD (   1) C   9 - C  10        /182. BD*(   1) C   8 - H  17            0.99    1.20    0.044
  21. BD (   1) C   9 - C  10        /184. BD*(   1) C   9 - H  18            0.53    1.19    0.032
  21. BD (   1) C   9 - C  10        /185. BD*(   1) C  10 - H  19            0.69    1.16    0.036
  22. BD (   1) C   9 - H  18        /100. RY*(   1) C   8                    0.33    1.68    0.030
  22. BD (   1) C   9 - H  18        /118. RY*(   1) C  10                    0.31    1.63    0.028
  22. BD (   1) C   9 - H  18        /175. BD*(   1) C   5 - C  10            2.09    1.05    0.059
  22. BD (   1) C   9 - H  18        /178. BD*(   1) C   7 - C   8            1.94    1.08    0.058
  22. BD (   1) C   9 - H  18        /181. BD*(   1) C   8 - C   9            0.37    1.06    0.025
  22. BD (   1) C   9 - H  18        /183. BD*(   1) C   9 - C  10            0.32    1.07    0.023
  23. BD (   1) C  10 - H  19        / 74. RY*(   2) C   5                    0.37    1.57    0.031
  23. BD (   1) C  10 - H  19        /109. RY*(   1) C   9                    0.35    1.70    0.031
  23. BD (   1) C  10 - H  19        /174. BD*(   1) C   5 - C   6            2.31    1.04    0.062
  23. BD (   1) C  10 - H  19        /175. BD*(   1) C   5 - C  10            0.37    1.07    0.025
  23. BD (   1) C  10 - H  19        /181. BD*(   1) C   8 - C   9            1.85    1.08    0.056
  23. BD (   1) C  10 - H  19        /183. BD*(   1) C   9 - C  10            0.47    1.09    0.029
  24. CR (   1) C   1                / 49. RY*(   4) C   2                    0.26   11.00    0.068
  24. CR (   1) C   1                /127. RY*(   1) H  11                    0.38   10.51    0.080
  24. CR (   1) C   1                /131. RY*(   1) H  12                    0.38   10.51    0.080
  24. CR (   1) C   1                /135. RY*(   1) H  13                    0.36   10.54    0.078
  24. CR (   1) C   1                /167. BD*(   1) C   2 - C   3            0.54   10.62    0.096
  24. CR (   1) C   1                /169. BD*(   1) C   2 - C   6            0.47   10.56    0.090
  25. CR (   1) C   2                / 39. RY*(   3) C   1                    0.72   10.74    0.111
  25. CR (   1) C   2                / 57. RY*(   3) C   3                    0.67   10.66    0.106
  25. CR (   1) C   2                / 83. RY*(   2) C   6                    0.28   11.34    0.071
  25. CR (   1) C   2                / 84. RY*(   3) C   6                    0.35   10.74    0.077
  25. CR (   1) C   2                /171. BD*(   1) C   3 - H  14            0.46   10.56    0.088
  25. CR (   1) C   2                /174. BD*(   1) C   5 - C   6            0.27   10.62    0.068
  25. CR (   1) C   2                /177. BD*(   1) C   6 - C   7            0.81   10.66    0.118
  26. CR (   1) C   3                / 46. RY*(   1) C   2                    0.73   11.27    0.115
  26. CR (   1) C   3                / 47. RY*(   2) C   2                    0.37   11.01    0.080
  26. CR (   1) C   3                /139. RY*(   1) H  14                    0.47   10.46    0.088
  26. CR (   1) C   3                /163. BD*(   1) C   1 - C   2            0.68   10.57    0.108
  26. CR (   1) C   3                /167. BD*(   1) C   2 - C   3            0.41   10.70    0.084
  26. CR (   1) C   3                /169. BD*(   1) C   2 - C   6            0.33   10.64    0.075
  26. CR (   1) C   3                /172. BD*(   1) N   4 - C   5            0.56   10.57    0.098
  26. CR (   1) C   3                /173. BD*(   1) N   4 - H  15            0.40   10.56    0.082
  27. CR (   1) N   4                / 57. RY*(   3) C   3                    0.72   14.82    0.130
  27. CR (   1) N   4                / 59. RY*(   5) C   3                    0.25   14.81    0.077
  27. CR (   1) N   4                / 74. RY*(   2) C   5                    1.06   15.31    0.161
  27. CR (   1) N   4                / 76. RY*(   4) C   5                    0.28   14.97    0.082
  27. CR (   1) N   4                / 79. RY*(   7) C   5                    0.26   16.61    0.083
  27. CR (   1) N   4                /143. RY*(   1) H  15                    0.29   14.65    0.083
  27. CR (   1) N   4                /175. BD*(   1) C   5 - C  10            0.53   14.81    0.112
  28. CR (   1) C   5                / 82. RY*(   1) C   6                    0.83   11.16    0.122
  28. CR (   1) C   5                /119. RY*(   2) C  10                    0.81   10.80    0.118
  28. CR (   1) C   5                /169. BD*(   1) C   2 - C   6            0.32   10.61    0.074
  28. CR (   1) C   5                /170. BD*(   1) C   3 - N   4            0.49   10.52    0.091
  28. CR (   1) C   5                /173. BD*(   1) N   4 - H  15            0.43   10.53    0.085
  28. CR (   1) C   5                /174. BD*(   1) C   5 - C   6            0.40   10.63    0.083
  28. CR (   1) C   5                /177. BD*(   1) C   6 - C   7            0.51   10.66    0.094
  28. CR (   1) C   5                /183. BD*(   1) C   9 - C  10            0.34   10.68    0.076
  28. CR (   1) C   5                /185. BD*(   1) C  10 - H  19            0.32   10.57    0.074
  29. CR (   1) C   6                / 47. RY*(   2) C   2                    0.77   10.94    0.116
  29. CR (   1) C   6                / 73. RY*(   1) C   5                    0.70   11.07    0.111
  29. CR (   1) C   6                / 92. RY*(   2) C   7                    0.79   10.78    0.116
  29. CR (   1) C   6                /163. BD*(   1) C   1 - C   2            0.56   10.50    0.097
  29. CR (   1) C   6                /174. BD*(   1) C   5 - C   6            0.27   10.59    0.068
  29. CR (   1) C   6                /175. BD*(   1) C   5 - C  10            0.61   10.62    0.102
  29. CR (   1) C   6                /178. BD*(   1) C   7 - C   8            0.37   10.64    0.079
  29. CR (   1) C   6                /180. BD*(   1) C   7 - H  16            0.29   10.54    0.071
  30. CR (   1) C   7                / 83. RY*(   2) C   6                    0.44   11.32    0.089
  30. CR (   1) C   7                / 84. RY*(   3) C   6                    0.41   10.72    0.084
  30. CR (   1) C   7                /101. RY*(   2) C   8                    0.80   10.76    0.117
  30. CR (   1) C   7                /103. RY*(   4) C   8                    0.27   10.79    0.068
  30. CR (   1) C   7                /147. RY*(   1) H  16                    0.40   10.47    0.082
  30. CR (   1) C   7                /169. BD*(   1) C   2 - C   6            0.87   10.58    0.122
  30. CR (   1) C   7                /174. BD*(   1) C   5 - C   6            0.50   10.60    0.093
  30. CR (   1) C   7                /181. BD*(   1) C   8 - C   9            0.46   10.64    0.089
  30. CR (   1) C   7                /182. BD*(   1) C   8 - H  17            0.29   10.58    0.070
  31. CR (   1) C   8                / 92. RY*(   2) C   7                    0.38   10.78    0.081
  31. CR (   1) C   8                / 94. RY*(   4) C   7                    0.42   10.72    0.085
  31. CR (   1) C   8                /110. RY*(   2) C   9                    0.68   10.74    0.108
  31. CR (   1) C   8                /151. RY*(   1) H  17                    0.39   10.45    0.081
  31. CR (   1) C   8                /177. BD*(   1) C   6 - C   7            0.51   10.62    0.094
  31. CR (   1) C   8                /180. BD*(   1) C   7 - H  16            0.32   10.54    0.074
  31. CR (   1) C   8                /183. BD*(   1) C   9 - C  10            0.47   10.63    0.090
  31. CR (   1) C   8                /184. BD*(   1) C   9 - H  18            0.27   10.56    0.068
  32. CR (   1) C   9                /101. RY*(   2) C   8                    0.68   10.76    0.108
  32. CR (   1) C   9                /119. RY*(   2) C  10                    0.36   10.77    0.078
  32. CR (   1) C   9                /121. RY*(   4) C  10                    0.38   10.70    0.081
  32. CR (   1) C   9                /155. RY*(   1) H  18                    0.40   10.46    0.081
  32. CR (   1) C   9                /175. BD*(   1) C   5 - C  10            0.49   10.63    0.091
  32. CR (   1) C   9                /178. BD*(   1) C   7 - C   8            0.47   10.66    0.089
  32. CR (   1) C   9                /182. BD*(   1) C   8 - H  17            0.27   10.57    0.068
  32. CR (   1) C   9                /185. BD*(   1) C  10 - H  19            0.34   10.54    0.075
  33. CR (   1) C  10                / 76. RY*(   4) C   5                    0.57   10.79    0.099
  33. CR (   1) C  10                /110. RY*(   2) C   9                    0.78   10.76    0.116
  33. CR (   1) C  10                /112. RY*(   4) C   9                    0.30   10.82    0.072
  33. CR (   1) C  10                /159. RY*(   1) H  19                    0.41   10.46    0.082
  33. CR (   1) C  10                /172. BD*(   1) N   4 - C   5            0.74   10.52    0.112
  33. CR (   1) C  10                /174. BD*(   1) C   5 - C   6            0.59   10.61    0.100
  33. CR (   1) C  10                /181. BD*(   1) C   8 - C   9            0.45   10.64    0.088
  33. CR (   1) C  10                /184. BD*(   1) C   9 - H  18            0.27   10.58    0.068
  34. LP (   1) N   4                / 56. RY*(   2) C   3                    1.70    0.99    0.057
  34. LP (   1) N   4                / 58. RY*(   4) C   3                    0.32    2.06    0.035
  34. LP (   1) N   4                / 65. RY*(   2) N   4                    0.35    1.20    0.028
  34. LP (   1) N   4                / 75. RY*(   3) C   5                    1.44    1.63    0.067
  34. LP (   1) N   4                /144. RY*(   2) H  15                    0.44    1.93    0.040
  34. LP (   1) N   4                /168. BD*(   2) C   2 - C   3           17.26    0.31    0.092
  34. LP (   1) N   4                /176. BD*(   2) C   5 - C  10           18.40    0.33    0.100
  35. LP (   1) C   6                / 48. RY*(   3) C   2                    0.37    1.06    0.035
  35. LP (   1) C   6                / 50. RY*(   5) C   2                    0.43    1.95    0.051
  35. LP (   1) C   6                / 78. RY*(   6) C   5                    0.71    1.96    0.066
  35. LP (   1) C   6                / 85. RY*(   4) C   6                    0.33    1.51    0.039
  35. LP (   1) C   6                / 86. RY*(   5) C   6                    0.52    1.42    0.048
  35. LP (   1) C   6                / 93. RY*(   3) C   7                    1.63    1.08    0.074
  35. LP (   1) C   6                /168. BD*(   2) C   2 - C   3           32.65    0.11    0.091
  35. LP (   1) C   6                /176. BD*(   2) C   5 - C  10           40.86    0.12    0.105
  35. LP (   1) C   6                /179. BD*(   2) C   7 - C   8           30.74    0.14    0.102
  36. LP*(   1) C   9                /102. RY*(   3) C   8                    0.54    0.81    0.037
  36. LP*(   1) C   9                /104. RY*(   5) C   8                    0.60    1.99    0.062
  36. LP*(   1) C   9                /111. RY*(   3) C   9                    1.86    0.79    0.068
  36. LP*(   1) C   9                /122. RY*(   5) C  10                    1.35    1.43    0.078
  36. LP*(   1) C   9                /176. BD*(   2) C   5 - C  10           39.57    0.13    0.108
  36. LP*(   1) C   9                /179. BD*(   2) C   7 - C   8           31.53    0.15    0.107
 168. BD*(   2) C   2 - C   3        / 51. RY*(   6) C   2                    0.63    1.57    0.099
 168. BD*(   2) C   2 - C   3        / 56. RY*(   2) C   3                    0.65    0.69    0.067
 168. BD*(   2) C   2 - C   3        / 58. RY*(   4) C   3                    0.54    1.75    0.097
 168. BD*(   2) C   2 - C   3        /164. BD*(   1) C   1 - H  11            0.44    0.46    0.044
 168. BD*(   2) C   2 - C   3        /165. BD*(   1) C   1 - H  12            0.44    0.46    0.044
 176. BD*(   2) C   5 - C  10        / 65. RY*(   2) N   4                    0.26    0.88    0.041
 176. BD*(   2) C   5 - C  10        / 77. RY*(   5) C   5                    1.12    1.18    0.098
 176. BD*(   2) C   5 - C  10        /111. RY*(   3) C   9                    0.41    0.65    0.044
 176. BD*(   2) C   5 - C  10        /120. RY*(   3) C  10                    1.19    1.17    0.101
 176. BD*(   2) C   5 - C  10        /179. BD*(   2) C   7 - C   8            3.08    0.02    0.015
 179. BD*(   2) C   7 - C   8        / 95. RY*(   5) C   7                    0.61    1.49    0.099
 179. BD*(   2) C   7 - C   8        /102. RY*(   3) C   8                    1.53    0.66    0.104


 Natural Bond Orbitals (Summary):

                                                            Principal Delocalizations
           NBO                        Occupancy    Energy   (geminal,vicinal,remote)
 ====================================================================================
 Molecular unit  1  (C9H9N)
     1. BD (   1) C   1 - C   2          0.99114    -0.80946  169(g),167(g),174(v),170(v)
                                                    82(v),55(v)
     2. BD (   1) C   1 - H  11          0.98847    -0.64427  168(v),167(v),48(v)
     3. BD (   1) C   1 - H  12          0.98847    -0.64427  168(v),167(v),48(v)
     4. BD (   1) C   1 - H  13          0.99319    -0.64218  169(v)
     5. BD (   1) C   2 - C   3          0.98812    -0.90210  177(v),173(v),163(g),169(g)
                                                    171(g),82(v),66(v),37(v)
                                                    170(g)
     6. BD (   2) C   2 - C   3          0.93897    -0.47356  164(v),165(v),85(v),38(v)
                                                    65(v),168(g)
     7. BD (   1) C   2 - C   6          0.98186    -0.82888  177(g),171(v),175(v),174(g)
                                                    163(g),167(g),178(v),170(v)
                                                    166(v),37(v),74(v),91(v)
                                                    172(v),57(v)
     8. BD (   1) C   3 - N   4          0.99255    -0.97829  175(v),163(v),172(g),73(v)
                                                    47(v),173(g),167(g),76(v)
     9. BD (   1) C   3 - H  14          0.99214    -0.72596  172(v),169(v),167(g),46(v)
    10. BD (   1) N   4 - C   5          0.99272    -0.99623  177(v),175(g),171(v),57(v)
                                                    170(g),174(g),173(g),183(v)
                                                    83(v)
    11. BD (   1) N   4 - H  15          0.99518    -0.86943  174(v),167(v),73(v),172(g)
                                                    55(v)
    12. BD (   1) C   5 - C   6          0.97886    -0.82529  175(g),163(v),173(v),177(g)
                                                    180(v),169(g),185(v),46(v)
                                                    118(v),172(g),91(v),66(v)
    13. BD (   1) C   5 - C  10          0.98726    -0.87343  174(g),183(g),172(g),184(v)
                                                    169(v),170(v),185(g),109(v)
                                                    110(v),83(v),64(v)
    14. BD (   2) C   5 - C  10          0.81520    -0.43601  36(v),111(v),65(v),87(v)
                                                    122(g)
    15. BD (   1) C   6 - C   7          0.98653    -0.85766  169(g),174(g),178(g),182(v)
                                                    172(v),101(v),100(v),180(g)
                                                    167(v),46(v)
    16. BD (   1) C   7 - C   8          0.98928    -0.85967  169(v),177(g),181(g),82(v)
                                                    184(v),110(v),180(g),182(g)
                                                    109(v)
    17. BD (   2) C   7 - C   8          0.86276    -0.42809  36(v),86(v),111(v),113(v)
    18. BD (   1) C   7 - H  16          0.98939    -0.67836  174(v),181(v),178(g),177(g)
                                                    100(v),83(v)
    19. BD (   1) C   8 - C   9          0.98958    -0.84029  185(v),178(g),180(v),183(g)
                                                    119(v),92(v),182(g),184(g)
                                                    91(v)
    20. BD (   1) C   8 - H  17          0.98916    -0.65889  177(v),183(v),178(g),181(g)
                                                    109(v),91(v)
    21. BD (   1) C   9 - C  10          0.98807    -0.86571  172(v),175(g),181(g),182(v)
                                                    73(v),101(v),185(g),184(g)
                                                    74(v),100(v)
    22. BD (   1) C   9 - H  18          0.98911    -0.66666  175(v),178(v),181(g),100(v)
                                                    183(g),118(v)
    23. BD (   1) C  10 - H  19          0.98919    -0.68540  174(v),181(v),183(g),74(v)
                                                    175(g),109(v)
    24. CR (   1) C   1                  0.99959   -10.23214  167(v),169(v),127(v),131(v)
                                                    135(v),49(v)
    25. CR (   1) C   2                  0.99944   -10.27084  177(v),39(v),57(v),171(v)
                                                    84(v),83(v),174(v)
    26. CR (   1) C   3                  0.99945   -10.30502  46(v),163(v),172(v),139(v)
                                                    167(g),173(v),47(v),169(v)
    27. CR (   1) N   4                  0.99956   -14.42857  74(v),57(v),175(v),143(v)
                                                    76(v),79(v),59(v)
    28. CR (   1) C   5                  0.99941   -10.27734  82(v),119(v),177(v),170(v)
                                                    173(v),174(g),183(v),169(v)
                                                    185(v)
    29. CR (   1) C   6                  0.99940   -10.23262  92(v),47(v),73(v),175(v)
                                                    163(v),178(v),180(v),174(g)
    30. CR (   1) C   7                  0.99946   -10.24932  169(v),101(v),174(v),181(v)
                                                    83(v),84(v),147(v),182(v)
                                                    103(v)
    31. CR (   1) C   8                  0.99949   -10.23347  110(v),177(v),183(v),94(v)
                                                    151(v),92(v),180(v),184(v)
    32. CR (   1) C   9                  0.99949   -10.24480  101(v),175(v),178(v),155(v)
                                                    121(v),119(v),185(v),182(v)
    33. CR (   1) C  10                  0.99945   -10.25231  110(v),172(v),174(v),76(v)
                                                    181(v),159(v),112(v),184(v)
    34. LP (   1) N   4                  0.83527    -0.47515  176(v),168(v),56(v),75(v)
                                                    144(v),65(g),58(v)
    35. LP (   1) C   6                  0.51444    -0.27373  176(v),168(v),179(v),93(v)
                                                    78(v),86(g),36(r),50(v)
                                                    48(v),85(g)
    36. LP*(   1) C   9                  0.50330    -0.28258  176(v),179(v),111(g),122(v)
                                                    104(v),102(v)
    37. RY*(   1) C   1                  0.00180     0.53851   
    38. RY*(   2) C   1                  0.00098     0.73403   
    39. RY*(   3) C   1                  0.00036     0.46705   
    40. RY*(   4) C   1                  0.00003     0.92503   
    41. RY*(   5) C   1                  0.00001     1.85342   
    42. RY*(   6) C   1                  0.00000     1.83249   
    43. RY*(   7) C   1                  0.00001     2.00586   
    44. RY*(   8) C   1                  0.00000     2.04591   
    45. RY*(   9) C   1                  0.00000     2.11996   
    46. RY*(   1) C   2                  0.00257     0.96704   
    47. RY*(   2) C   2                  0.00130     0.70458   
    48. RY*(   3) C   2                  0.00115     0.78146   
    49. RY*(   4) C   2                  0.00044     0.76294   
    50. RY*(   5) C   2                  0.00034     1.67452   
    51. RY*(   6) C   2                  0.00019     1.40395   
    52. RY*(   7) C   2                  0.00018     1.92262   
    53. RY*(   8) C   2                  0.00005     2.00112   
    54. RY*(   9) C   2                  0.00001     1.99660   
    55. RY*(   1) C   3                  0.00224     1.02339   
    56. RY*(   2) C   3                  0.00136     0.51917   
    57. RY*(   3) C   3                  0.00118     0.39042   
    58. RY*(   4) C   3                  0.00075     1.58744   
    59. RY*(   5) C   3                  0.00063     0.37734   
    60. RY*(   6) C   3                  0.00009     2.18101   
    61. RY*(   7) C   3                  0.00002     1.95252   
    62. RY*(   8) C   3                  0.00001     1.65828   
    63. RY*(   9) C   3                  0.00000     1.98877   
    64. RY*(   1) N   4                  0.00092     1.68967   
    65. RY*(   2) N   4                  0.00092     0.72860   
    66. RY*(   3) N   4                  0.00055     1.12286   
    67. RY*(   4) N   4                  0.00037     2.06842   
    68. RY*(   5) N   4                  0.00010     1.01767   
    69. RY*(   6) N   4                  0.00004     2.45527   
    70. RY*(   7) N   4                  0.00004     2.12028   
    71. RY*(   8) N   4                  0.00001     2.00178   
    72. RY*(   9) N   4                  0.00001     2.37143   
    73. RY*(   1) C   5                  0.00281     0.83370   
    74. RY*(   2) C   5                  0.00209     0.88062   
    75. RY*(   3) C   5                  0.00102     1.15490   
    76. RY*(   4) C   5                  0.00099     0.54136   
    77. RY*(   5) C   5                  0.00054     1.02832   
    78. RY*(   6) C   5                  0.00034     1.68920   
    79. RY*(   7) C   5                  0.00013     2.18019   
    80. RY*(   8) C   5                  0.00008     1.99107   
    81. RY*(   9) C   5                  0.00001     2.00307   
    82. RY*(   1) C   6                  0.00304     0.88465   
    83. RY*(   2) C   6                  0.00193     1.07191   
    84. RY*(   3) C   6                  0.00097     0.46830   
    85. RY*(   4) C   6                  0.00057     1.23432   
    86. RY*(   5) C   6                  0.00033     1.14615   
    87. RY*(   6) C   6                  0.00018     1.57024   
    88. RY*(   7) C   6                  0.00009     2.24117   
    89. RY*(   8) C   6                  0.00005     2.06725   
    90. RY*(   9) C   6                  0.00001     2.04749   
    91. RY*(   1) C   7                  0.00261     0.99936   
    92. RY*(   2) C   7                  0.00132     0.54277   
    93. RY*(   3) C   7                  0.00061     0.80953   
    94. RY*(   4) C   7                  0.00039     0.48795   
    95. RY*(   5) C   7                  0.00029     1.35777   
    96. RY*(   6) C   7                  0.00005     2.12850   
    97. RY*(   7) C   7                  0.00003     2.18599   
    98. RY*(   8) C   7                  0.00001     1.70666   
    99. RY*(   9) C   7                  0.00000     2.04546   
   100. RY*(   1) C   8                  0.00274     1.01630   
   101. RY*(   2) C   8                  0.00134     0.51254   
   102. RY*(   3) C   8                  0.00043     0.52344   
   103. RY*(   4) C   8                  0.00042     0.53836   
   104. RY*(   5) C   8                  0.00035     1.70486   
   105. RY*(   6) C   8                  0.00007     2.21962   
   106. RY*(   7) C   8                  0.00002     2.09005   
   107. RY*(   8) C   8                  0.00000     1.68802   
   108. RY*(   9) C   8                  0.00000     2.06599   
   109. RY*(   1) C   9                  0.00271     1.01567   
   110. RY*(   2) C   9                  0.00126     0.51083   
   111. RY*(   3) C   9                  0.00043     0.50494   
   112. RY*(   4) C   9                  0.00041     0.56677   
   113. RY*(   5) C   9                  0.00032     1.70970   
   114. RY*(   6) C   9                  0.00007     2.20605   
   115. RY*(   7) C   9                  0.00002     2.04211   
   116. RY*(   8) C   9                  0.00000     1.66940   
   117. RY*(   9) C   9                  0.00000     2.05091   
   118. RY*(   1) C  10                  0.00253     0.96186   
   119. RY*(   2) C  10                  0.00134     0.52697   
   120. RY*(   3) C  10                  0.00059     1.02140   
   121. RY*(   4) C  10                  0.00044     0.45953   
   122. RY*(   5) C  10                  0.00028     1.14486   
   123. RY*(   6) C  10                  0.00005     2.11031   
   124. RY*(   7) C  10                  0.00002     2.20347   
   125. RY*(   8) C  10                  0.00000     1.69770   
   126. RY*(   9) C  10                  0.00001     2.04029   
   127. RY*(   1) H  11                  0.00070     0.27782   
   128. RY*(   2) H  11                  0.00010     1.65167   
   129. RY*(   3) H  11                  0.00008     1.63377   
   130. RY*(   4) H  11                  0.00002     2.09898   
   131. RY*(   1) H  12                  0.00070     0.27782   
   132. RY*(   2) H  12                  0.00010     1.65166   
   133. RY*(   3) H  12                  0.00008     1.63378   
   134. RY*(   4) H  12                  0.00002     2.09898   
   135. RY*(   1) H  13                  0.00056     0.30344   
   136. RY*(   2) H  13                  0.00008     1.60732   
   137. RY*(   3) H  13                  0.00006     1.67330   
   138. RY*(   4) H  13                  0.00001     2.09007   
   139. RY*(   1) H  14                  0.00035     0.15120   
   140. RY*(   2) H  14                  0.00008     1.46353   
   141. RY*(   3) H  14                  0.00002     1.84109   
   142. RY*(   4) H  14                  0.00002     2.10595   
   143. RY*(   1) H  15                  0.00100     0.22373   
   144. RY*(   2) H  15                  0.00026     1.45892   
   145. RY*(   3) H  15                  0.00008     1.70491   
   146. RY*(   4) H  15                  0.00002     2.18147   
   147. RY*(   1) H  16                  0.00070     0.22454   
   148. RY*(   2) H  16                  0.00008     1.50015   
   149. RY*(   3) H  16                  0.00003     2.13831   
   150. RY*(   4) H  16                  0.00004     1.90609   
   151. RY*(   1) H  17                  0.00068     0.21806   
   152. RY*(   2) H  17                  0.00007     1.50594   
   153. RY*(   3) H  17                  0.00003     2.06915   
   154. RY*(   4) H  17                  0.00003     1.97550   
   155. RY*(   1) H  18                  0.00067     0.21076   
   156. RY*(   2) H  18                  0.00007     1.49854   
   157. RY*(   3) H  18                  0.00004     1.83703   
   158. RY*(   4) H  18                  0.00003     2.19448   
   159. RY*(   1) H  19                  0.00070     0.20494   
   160. RY*(   2) H  19                  0.00008     1.49327   
   161. RY*(   3) H  19                  0.00003     2.12776   
   162. RY*(   4) H  19                  0.00003     1.87710   
   163. BD*(   1) C   1 - C   2          0.00742     0.26311   
   164. BD*(   1) C   1 - H  11          0.00465     0.29114   
   165. BD*(   1) C   1 - H  12          0.00465     0.29114   
   166. BD*(   1) C   1 - H  13          0.00184     0.30080   
   167. BD*(   1) C   2 - C   3          0.00872     0.39204   
   168. BD*(   2) C   2 - C   3          0.15938    -0.16700  56(g),51(g),58(g),164(v)
                                                    165(v)
   169. BD*(   1) C   2 - C   6          0.01674     0.33231   
   170. BD*(   1) C   3 - N   4          0.00692     0.24266   
   171. BD*(   1) C   3 - H  14          0.00604     0.28688   
   172. BD*(   1) N   4 - C   5          0.01412     0.26516   
   173. BD*(   1) N   4 - H  15          0.00775     0.25339   
   174. BD*(   1) C   5 - C   6          0.01563     0.35280   
   175. BD*(   1) C   5 - C  10          0.01179     0.38581   
   176. BD*(   2) C   5 - C  10          0.21893    -0.14943  36(v),179(r),120(g),77(g)
                                                    111(v),65(v)
   177. BD*(   1) C   6 - C   7          0.01236     0.38729   
   178. BD*(   1) C   7 - C   8          0.00686     0.41132   
   179. BD*(   2) C   7 - C   8          0.14786    -0.13349  36(v),102(g),176(r),95(g)
   180. BD*(   1) C   7 - H  16          0.00669     0.30603   
   181. BD*(   1) C   8 - C   9          0.00827     0.39012   
   182. BD*(   1) C   8 - H  17          0.00622     0.33009   
   183. BD*(   1) C   9 - C  10          0.00671     0.40084   
   184. BD*(   1) C   9 - H  18          0.00600     0.32401   
   185. BD*(   1) C  10 - H  19          0.00680     0.29735   
       -------------------------------
              Total Lewis   33.74167  ( 96.4048%)
        Valence non-Lewis    1.19568  (  3.4162%)
        Rydberg non-Lewis    0.06265  (  0.1790%)
       -------------------------------
            Total unit  1   35.00000  (100.0000%)
           Charge unit  1    0.00000


 ***************************************************
 *******         Beta  spin orbitals         *******
 ***************************************************


 NATURAL POPULATIONS:  Natural atomic orbital occupancies 
                                                          
   NAO  Atom  No  lang   Type(AO)    Occupancy      Energy
 ----------------------------------------------------------
     1    C    1  S      Cor( 1S)     0.99960     -10.23251
     2    C    1  S      Val( 2S)     0.54773      -0.39522
     3    C    1  S      Ryd( 3S)     0.00021       0.73827
     4    C    1  px     Val( 2p)     0.58696      -0.23513
     5    C    1  px     Ryd( 3p)     0.00137       0.41914
     6    C    1  py     Val( 2p)     0.58119      -0.23586
     7    C    1  py     Ryd( 3p)     0.00119       0.37652
     8    C    1  pz     Val( 2p)     0.61770      -0.24296
     9    C    1  pz     Ryd( 3p)     0.00031       0.42684
    10    C    1  dxy    Ryd( 3d)     0.00035       2.15289
    11    C    1  dxz    Ryd( 3d)     0.00009       1.88308
    12    C    1  dyz    Ryd( 3d)     0.00023       2.26839
    13    C    1  dx2y2  Ryd( 3d)     0.00016       2.12423
    14    C    1  dz2    Ryd( 3d)     0.00025       2.15333

    15    C    2  S      Cor( 1S)     0.99943     -10.26635
    16    C    2  S      Val( 2S)     0.43695      -0.30346
    17    C    2  S      Ryd( 3S)     0.00068       0.39620
    18    C    2  px     Val( 2p)     0.53411      -0.23289
    19    C    2  px     Ryd( 3p)     0.00201       0.74063
    20    C    2  py     Val( 2p)     0.54234      -0.24688
    21    C    2  py     Ryd( 3p)     0.00249       0.78202
    22    C    2  pz     Val( 2p)     0.29248      -0.25336
    23    C    2  pz     Ryd( 3p)     0.00047       0.45428
    24    C    2  dxy    Ryd( 3d)     0.00034       2.16964
    25    C    2  dxz    Ryd( 3d)     0.00035       1.72816
    26    C    2  dyz    Ryd( 3d)     0.00034       1.74307
    27    C    2  dx2y2  Ryd( 3d)     0.00059       2.30242
    28    C    2  dz2    Ryd( 3d)     0.00030       2.02888

    29    C    3  S      Cor( 1S)     0.99944     -10.30295
    30    C    3  S      Val( 2S)     0.46614      -0.34644
    31    C    3  S      Ryd( 3S)     0.00084       0.32805
    32    C    3  px     Val( 2p)     0.49949      -0.22694
    33    C    3  px     Ryd( 3p)     0.00250       0.67133
    34    C    3  py     Val( 2p)     0.51357      -0.23651
    35    C    3  py     Ryd( 3p)     0.00256       0.43685
    36    C    3  pz     Val( 2p)     0.39776      -0.29829
    37    C    3  pz     Ryd( 3p)     0.00113       0.34286
    38    C    3  dxy    Ryd( 3d)     0.00070       2.27941
    39    C    3  dxz    Ryd( 3d)     0.00052       1.71049
    40    C    3  dyz    Ryd( 3d)     0.00020       1.74175
    41    C    3  dx2y2  Ryd( 3d)     0.00051       2.23249
    42    C    3  dz2    Ryd( 3d)     0.00032       2.01195

    43    N    4  S      Cor( 1S)     0.99955     -14.42429
    44    N    4  S      Val( 2S)     0.61625      -0.69933
    45    N    4  S      Ryd( 3S)     0.00010       0.93765
    46    N    4  px     Val( 2p)     0.65564      -0.44313
    47    N    4  px     Ryd( 3p)     0.00077       0.92858
    48    N    4  py     Val( 2p)     0.71137      -0.45848
    49    N    4  py     Ryd( 3p)     0.00152       1.17392
    50    N    4  pz     Val( 2p)     0.65633      -0.43152
    51    N    4  pz     Ryd( 3p)     0.00045       0.62853
    52    N    4  dxy    Ryd( 3d)     0.00035       2.67652
    53    N    4  dxz    Ryd( 3d)     0.00034       2.08351
    54    N    4  dyz    Ryd( 3d)     0.00019       2.13297
    55    N    4  dx2y2  Ryd( 3d)     0.00039       2.64746
    56    N    4  dz2    Ryd( 3d)     0.00029       2.45538

    57    C    5  S      Cor( 1S)     0.99941     -10.27750
    58    C    5  S      Val( 2S)     0.40465      -0.27604
    59    C    5  S      Ryd( 3S)     0.00162       0.40322
    60    C    5  px     Val( 2p)     0.50924      -0.22826
    61    C    5  px     Ryd( 3p)     0.00213       0.80931
    62    C    5  py     Val( 2p)     0.48012      -0.22474
    63    C    5  py     Ryd( 3p)     0.00348       0.71037
    64    C    5  pz     Val( 2p)     0.52449      -0.29465
    65    C    5  pz     Ryd( 3p)     0.00067       0.42585
    66    C    5  dxy    Ryd( 3d)     0.00075       2.26887
    67    C    5  dxz    Ryd( 3d)     0.00044       1.74326
    68    C    5  dyz    Ryd( 3d)     0.00044       1.70284
    69    C    5  dx2y2  Ryd( 3d)     0.00045       2.24624
    70    C    5  dz2    Ryd( 3d)     0.00029       2.00546

    71    C    6  S      Cor( 1S)     0.99941     -10.23361
    72    C    6  S      Val( 2S)     0.42835      -0.27484
    73    C    6  S      Ryd( 3S)     0.00122       0.42190
    74    C    6  px     Val( 2p)     0.54686      -0.24155
    75    C    6  px     Ryd( 3p)     0.00229       0.91346
    76    C    6  py     Val( 2p)     0.54941      -0.24469
    77    C    6  py     Ryd( 3p)     0.00276       0.85260
    78    C    6  pz     Val( 2p)     0.56037      -0.28492
    79    C    6  pz     Ryd( 3p)     0.00029       0.47235
    80    C    6  dxy    Ryd( 3d)     0.00041       2.29253
    81    C    6  dxz    Ryd( 3d)     0.00014       1.73605
    82    C    6  dyz    Ryd( 3d)     0.00025       1.73674
    83    C    6  dx2y2  Ryd( 3d)     0.00040       2.25877
    84    C    6  dz2    Ryd( 3d)     0.00022       2.04380

    85    C    7  S      Cor( 1S)     0.99945     -10.24601
    86    C    7  S      Val( 2S)     0.47032      -0.30615
    87    C    7  S      Ryd( 3S)     0.00063       0.41195
    88    C    7  px     Val( 2p)     0.54279      -0.21006
    89    C    7  px     Ryd( 3p)     0.00198       0.56756
    90    C    7  py     Val( 2p)     0.58542      -0.22214
    91    C    7  py     Ryd( 3p)     0.00277       0.79522
    92    C    7  pz     Val( 2p)     0.32409      -0.25105
    93    C    7  pz     Ryd( 3p)     0.00021       0.40304
    94    C    7  dxy    Ryd( 3d)     0.00042       2.29662
    95    C    7  dxz    Ryd( 3d)     0.00032       1.76179
    96    C    7  dyz    Ryd( 3d)     0.00020       1.75468
    97    C    7  dx2y2  Ryd( 3d)     0.00034       2.31194
    98    C    7  dz2    Ryd( 3d)     0.00027       2.05929

    99    C    8  S      Cor( 1S)     0.99949     -10.23362
   100    C    8  S      Val( 2S)     0.48101      -0.31535
   101    C    8  S      Ryd( 3S)     0.00058       0.42282
   102    C    8  px     Val( 2p)     0.55665      -0.20907
   103    C    8  px     Ryd( 3p)     0.00240       0.63697
   104    C    8  py     Val( 2p)     0.57777      -0.21767
   105    C    8  py     Ryd( 3p)     0.00286       0.73102
   106    C    8  pz     Val( 2p)     0.48862      -0.26841
   107    C    8  pz     Ryd( 3p)     0.00041       0.40597
   108    C    8  dxy    Ryd( 3d)     0.00036       2.34895
   109    C    8  dxz    Ryd( 3d)     0.00014       1.76358
   110    C    8  dyz    Ryd( 3d)     0.00021       1.74707
   111    C    8  dx2y2  Ryd( 3d)     0.00039       2.25772
   112    C    8  dz2    Ryd( 3d)     0.00020       2.05961

   113    C    9  S      Cor( 1S)     0.99949     -10.24323
   114    C    9  S      Val( 2S)     0.47997      -0.31903
   115    C    9  S      Ryd( 3S)     0.00055       0.41933
   116    C    9  px     Val( 2p)     0.60095      -0.22650
   117    C    9  px     Ryd( 3p)     0.00319       0.86229
   118    C    9  py     Val( 2p)     0.52835      -0.20394
   119    C    9  py     Ryd( 3p)     0.00196       0.49661
   120    C    9  pz     Val( 2p)     0.40233      -0.26023
   121    C    9  pz     Ryd( 3p)     0.00023       0.40381
   122    C    9  dxy    Ryd( 3d)     0.00039       2.24873
   123    C    9  dxz    Ryd( 3d)     0.00021       1.73646
   124    C    9  dyz    Ryd( 3d)     0.00023       1.76608
   125    C    9  dx2y2  Ryd( 3d)     0.00037       2.34328
   126    C    9  dz2    Ryd( 3d)     0.00023       2.05566

   127    C   10  S      Cor( 1S)     0.99945     -10.25013
   128    C   10  S      Val( 2S)     0.47415      -0.31752
   129    C   10  S      Ryd( 3S)     0.00071       0.38211
   130    C   10  px     Val( 2p)     0.53465      -0.21551
   131    C   10  px     Ryd( 3p)     0.00192       0.51156
   132    C   10  py     Val( 2p)     0.59911      -0.24192
   133    C   10  py     Ryd( 3p)     0.00282       0.80854
   134    C   10  pz     Val( 2p)     0.39276      -0.26676
   135    C   10  pz     Ryd( 3p)     0.00026       0.39407
   136    C   10  dxy    Ryd( 3d)     0.00030       2.30068
   137    C   10  dxz    Ryd( 3d)     0.00028       1.75994
   138    C   10  dyz    Ryd( 3d)     0.00019       1.74105
   139    C   10  dx2y2  Ryd( 3d)     0.00042       2.28651
   140    C   10  dz2    Ryd( 3d)     0.00025       2.05302

   141    H   11  S      Val( 1S)     0.35555      -0.06777
   142    H   11  S      Ryd( 2S)     0.00038       0.22300
   143    H   11  px     Ryd( 2p)     0.00008       1.60415
   144    H   11  py     Ryd( 2p)     0.00019       1.84142
   145    H   11  pz     Ryd( 2p)     0.00027       2.01347

   146    H   12  S      Val( 1S)     0.35555      -0.06777
   147    H   12  S      Ryd( 2S)     0.00038       0.22300
   148    H   12  px     Ryd( 2p)     0.00008       1.60414
   149    H   12  py     Ryd( 2p)     0.00019       1.84144
   150    H   12  pz     Ryd( 2p)     0.00027       2.01345

   151    H   13  S      Val( 1S)     0.37277      -0.06812
   152    H   13  S      Ryd( 2S)     0.00054       0.22473
   153    H   13  px     Ryd( 2p)     0.00034       2.15313
   154    H   13  py     Ryd( 2p)     0.00009       1.69650
   155    H   13  pz     Ryd( 2p)     0.00007       1.60748

   156    H   14  S      Val( 1S)     0.37324      -0.09889
   157    H   14  S      Ryd( 2S)     0.00035       0.14392
   158    H   14  px     Ryd( 2p)     0.00037       2.11145
   159    H   14  py     Ryd( 2p)     0.00012       1.85216
   160    H   14  pz     Ryd( 2p)     0.00006       1.46416

   161    H   15  S      Val( 1S)     0.27524      -0.06933
   162    H   15  S      Ryd( 2S)     0.00102       0.19976
   163    H   15  px     Ryd( 2p)     0.00009       1.70815
   164    H   15  py     Ryd( 2p)     0.00075       2.22383
   165    H   15  pz     Ryd( 2p)     0.00016       1.46006

   166    H   16  S      Val( 1S)     0.37639      -0.07511
   167    H   16  S      Ryd( 2S)     0.00071       0.20364
   168    H   16  px     Ryd( 2p)     0.00009       1.90977
   169    H   16  py     Ryd( 2p)     0.00039       2.16401
   170    H   16  pz     Ryd( 2p)     0.00005       1.50119

   171    H   17  S      Val( 1S)     0.36982      -0.05208
   172    H   17  S      Ryd( 2S)     0.00068       0.19334
   173    H   17  px     Ryd( 2p)     0.00019       1.98950
   174    H   17  py     Ryd( 2p)     0.00028       2.08922
   175    H   17  pz     Ryd( 2p)     0.00007       1.50589

   176    H   18  S      Val( 1S)     0.37170      -0.05849
   177    H   18  S      Ryd( 2S)     0.00068       0.18877
   178    H   18  px     Ryd( 2p)     0.00043       2.22580
   179    H   18  py     Ryd( 2p)     0.00004       1.83679
   180    H   18  pz     Ryd( 2p)     0.00005       1.49903

   181    H   19  S      Val( 1S)     0.37302      -0.08199
   182    H   19  S      Ryd( 2S)     0.00069       0.17444
   183    H   19  px     Ryd( 2p)     0.00011       1.88829
   184    H   19  py     Ryd( 2p)     0.00037       2.15612
   185    H   19  pz     Ryd( 2p)     0.00006       1.49394


 Summary of Natural Population Analysis:                  
                                                          
                                       Natural Population 
                Natural  -----------------------------------------------
    Atom  No    Charge         Core      Valence    Rydberg      Total
 -----------------------------------------------------------------------
      C    1   -0.33735      0.99960     2.33359    0.00417     3.33735
      C    2    0.18712      0.99943     1.80588    0.00757     2.81288
      C    3    0.11433      0.99944     1.87695    0.00928     2.88567
      N    4   -0.14355      0.99955     2.63960    0.00440     3.64355
      C    5    0.07182      0.99941     1.91851    0.01026     2.92818
      C    6   -0.09236      0.99941     2.08498    0.00797     3.09236
      C    7    0.07079      0.99945     1.92262    0.00714     2.92921
      C    8   -0.11108      0.99949     2.10405    0.00754     3.11108
      C    9   -0.01845      0.99949     2.01160    0.00736     3.01845
      C   10   -0.00729      0.99945     2.00067    0.00716     3.00729
      H   11    0.14353      0.00000     0.35555    0.00092     0.35647
      H   12    0.14353      0.00000     0.35555    0.00092     0.35647
      H   13    0.12619      0.00000     0.37277    0.00104     0.37381
      H   14    0.12585      0.00000     0.37324    0.00091     0.37415
      H   15    0.22274      0.00000     0.27524    0.00202     0.27726
      H   16    0.12237      0.00000     0.37639    0.00124     0.37763
      H   17    0.12898      0.00000     0.36982    0.00121     0.37102
      H   18    0.12709      0.00000     0.37170    0.00121     0.37291
      H   19    0.12575      0.00000     0.37302    0.00123     0.37425
 =======================================================================
   * Total *    1.00000      9.99472    23.92175    0.08353    34.00000

                                 Natural Population      
 --------------------------------------------------------
   Core                       9.99472 ( 99.9472% of  10)
   Valence                   23.92175 ( 99.6740% of  24)
   Natural Minimal Basis     33.91647 ( 99.7543% of  34)
   Natural Rydberg Basis      0.08353 (  0.2457% of  34)
 --------------------------------------------------------

    Atom  No          Natural Electron Configuration
 ----------------------------------------------------------------------------
      C    1      [core]2S( 0.55)2p( 1.79)
      C    2      [core]2S( 0.44)2p( 1.37)
      C    3      [core]2S( 0.47)2p( 1.41)3p( 0.01)
      N    4      [core]2S( 0.62)2p( 2.02)
      C    5      [core]2S( 0.40)2p( 1.51)3p( 0.01)
      C    6      [core]2S( 0.43)2p( 1.66)3p( 0.01)
      C    7      [core]2S( 0.47)2p( 1.45)
      C    8      [core]2S( 0.48)2p( 1.62)3p( 0.01)
      C    9      [core]2S( 0.48)2p( 1.53)3p( 0.01)
      C   10      [core]2S( 0.47)2p( 1.53)3p( 0.01)
      H   11            1S( 0.36)
      H   12            1S( 0.36)
      H   13            1S( 0.37)
      H   14            1S( 0.37)
      H   15            1S( 0.28)
      H   16            1S( 0.38)
      H   17            1S( 0.37)
      H   18            1S( 0.37)
      H   19            1S( 0.37)


 NATURAL BOND ORBITAL ANALYSIS, beta spin orbitals:

                       Occupancies       Lewis Structure    Low   High
           Occ.    -------------------  -----------------   occ   occ
  Cycle   Thresh.   Lewis   Non-Lewis     CR  BD  3C  LP    (L)   (NL)   Dev
 =============================================================================
   1(1)    0.90    32.24780   1.75220     10  21   0   3     3      0    0.03
   2(2)    0.90    32.24780   1.75220     10  21   0   3     3      0    0.03
   3(1)    0.80    32.68729   1.31271     10  23   0   1     1      0    0.03
   4(2)    0.80    32.85475   1.14525     10  23   0   1     1      0    0.03
   5(3)    0.80    32.85475   1.14525     10  23   0   1     1      0    0.03
   6(1)    0.70    32.75002   1.24998     10  23   0   1     0      0    0.19
   7(2)    0.70    32.19853   1.80147     10  22   0   2     1      0    0.19
   8(3)    0.70    32.75002   1.24998     10  23   0   1     0      0    0.19

    The hybrids on atom 10 are linearly dependent.  An eigenvalue (  0.000055)
    of the hybrid overlap matrix is too small (<0.00010).

    PRJTHR will be raised from  0.200 to 0.250 and the NBO search repeated.


    The hybrids on atom 10 are linearly dependent.  An eigenvalue (  0.000055)
    of the hybrid overlap matrix is too small (<0.00010).

    PRJTHR will be raised from  0.250 to 0.300 and the NBO search repeated.

   9(1)    0.60    28.49502   5.50498     10  13   0  11     0      0    0.27
  10(2)    0.60    28.53496   5.46504     10  13   0  11     0      0    0.38
  11(3)    0.60    28.49502   5.50498     10  13   0  11     0      0    0.27

    The hybrids on atom  3 are linearly dependent.  An eigenvalue (  0.000053)
    of the hybrid overlap matrix is too small (<0.00010).

    PRJTHR will be raised from  0.300 to 0.350 and the NBO search repeated.

  12(4)    0.60    28.53496   5.46504     10  13   0  11     0      0    0.38
  13(5)    0.60    28.49502   5.50498     10  13   0  11     0      0    0.27
  14(6)    0.60    28.53496   5.46504     10  13   0  11     0      0    0.38
  15(7)    0.60    28.49502   5.50498     10  13   0  11     0      0    0.27
  16(8)    0.60    28.53496   5.46504     10  13   0  11     0      0    0.38
  17(9)    0.60    28.49502   5.50498     10  13   0  11     0      0    0.27

    The hybrids on atom  2 are linearly dependent.  An eigenvalue (  0.000018)
    of the hybrid overlap matrix is too small (<0.00010).

    PRJTHR will be raised from  0.350 to 0.400 and the NBO search repeated.

  18(1)    0.50    25.22803   8.77197     10   6   0  18     0      5    0.38
  19(2)    0.50    25.47219   8.52781     10   6   0  18     0      5    0.38
  20(3)    0.50    25.29902   8.70098     10   6   0  18     0      5    0.38
  21(4)    0.50    25.38033   8.61967     10   6   0  18     0      5    0.38
  22(5)    0.50    25.49919   8.50081     10   6   0  18     0      5    0.38
  23(6)    0.50    25.29902   8.70098     10   6   0  18     0      5    0.38
  24(7)    0.50    25.38033   8.61967     10   6   0  18     0      5    0.38
  25(8)    0.50    25.49919   8.50081     10   6   0  18     0      5    0.38
  26(1)    0.80    32.85475   1.14525     10  23   0   1     1      0    0.03
 -----------------------------------------------------------------------------

 Structure accepted: RESONANCE keyword permits strongly delocalized structure

 --------------------------------------------------------
   Core                      9.99473 ( 99.947% of  10)
   Valence Lewis            22.86001 ( 95.250% of  24)
  ==================       ============================
   Total Lewis              32.85475 ( 96.632% of  34)
  -----------------------------------------------------
   Valence non-Lewis         1.08845 (  3.201% of  34)
   Rydberg non-Lewis         0.05681 (  0.167% of  34)
  ==================       ============================
   Total non-Lewis           1.14525 (  3.368% of  34)
 --------------------------------------------------------


       (Occupancy)   Bond orbital/ Coefficients/ Hybrids
 ---------------------------------------------------------------------------------
     1. (0.99094) BD ( 1) C   1 - C   2  
                ( 47.84%)   0.6917* C   1 s( 29.32%)p 2.41( 70.62%)d 0.00(  0.06%)
                                            0.0004  0.5414  0.0096  0.5710  0.0037
                                            0.6164  0.0112 -0.0000 -0.0000  0.0205
                                           -0.0000 -0.0000 -0.0015 -0.0115
                ( 52.16%)   0.7222* C   2 s( 35.31%)p 1.83( 64.66%)d 0.00(  0.03%)
                                           -0.0000  0.5942 -0.0020 -0.5517  0.0024
                                           -0.5848  0.0122  0.0000 -0.0000  0.0133
                                           -0.0000 -0.0000  0.0004 -0.0125
     2. (0.97136) BD ( 1) C   1 - H  11  
                ( 63.50%)   0.7969* C   1 s( 23.38%)p 3.27( 76.58%)d 0.00(  0.03%)
                                            0.0001 -0.4836  0.0037 -0.0900  0.0173
                                            0.5075  0.0053 -0.7070  0.0035  0.0037
                                           -0.0071  0.0124  0.0045 -0.0098
                ( 36.50%)   0.6041* H  11 s( 99.91%)p 0.00(  0.09%)
                                           -0.9995  0.0030 -0.0017 -0.0184  0.0242
     3. (0.97137) BD ( 1) C   1 - H  12  
                ( 63.50%)   0.7969* C   1 s( 23.38%)p 3.27( 76.58%)d 0.00(  0.03%)
                                            0.0001 -0.4836  0.0037 -0.0900  0.0173
                                            0.5076  0.0053  0.7069 -0.0035  0.0037
                                            0.0071 -0.0124  0.0045 -0.0098
                ( 36.50%)   0.6041* H  12 s( 99.91%)p 0.00(  0.09%)
                                           -0.9995  0.0030 -0.0017 -0.0184 -0.0242
     4. (0.99317) BD ( 1) C   1 - H  13  
                ( 62.55%)   0.7909* C   1 s( 23.89%)p 3.18( 76.07%)d 0.00(  0.04%)
                                            0.0000 -0.4888  0.0010  0.8103 -0.0001
                                           -0.3220  0.0197  0.0000 -0.0000  0.0133
                                           -0.0000  0.0000 -0.0099  0.0091
                ( 37.45%)   0.6120* H  13 s( 99.91%)p 0.00(  0.09%)
                                           -0.9996  0.0004 -0.0287  0.0074 -0.0000
     5. (0.98757) BD ( 1) C   2 - C   3  
                ( 50.61%)   0.7114* C   2 s( 32.94%)p 2.03( 66.99%)d 0.00(  0.07%)
                                           -0.0000  0.5738  0.0150 -0.2176 -0.0339
                                            0.7883  0.0035  0.0000  0.0000 -0.0044
                                           -0.0000  0.0000 -0.0201 -0.0159
                ( 49.39%)   0.7028* C   3 s( 39.00%)p 1.56( 60.94%)d 0.00(  0.06%)
                                            0.0001  0.6245  0.0008  0.0684 -0.0377
                                           -0.7767 -0.0001 -0.0000 -0.0000 -0.0099
                                           -0.0000  0.0000 -0.0177 -0.0143
     6. (0.98172) BD ( 1) C   2 - C   6  
                ( 49.08%)   0.7006* C   2 s( 31.64%)p 2.16( 68.31%)d 0.00(  0.06%)
                                           -0.0000  0.5625 -0.0033  0.8044 -0.0136
                                           -0.1877 -0.0236 -0.0000 -0.0000 -0.0007
                                            0.0000 -0.0000  0.0176 -0.0156
                ( 50.92%)   0.7136* C   6 s( 33.29%)p 2.00( 66.67%)d 0.00(  0.04%)
                                            0.0000  0.5769 -0.0008 -0.8159  0.0149
                                           -0.0098 -0.0262 -0.0000 -0.0000 -0.0054
                                            0.0000 -0.0000  0.0153 -0.0122
     7. (0.99244) BD ( 1) C   3 - N   4  
                ( 36.41%)   0.6034* C   3 s( 27.04%)p 2.69( 72.79%)d 0.01(  0.16%)
                                           -0.0002  0.5196  0.0209  0.7030  0.0052
                                            0.4791  0.0649  0.0000  0.0000  0.0287
                                           -0.0000 -0.0000  0.0177 -0.0219
                ( 63.59%)   0.7974* N   4 s( 34.63%)p 1.89( 65.34%)d 0.00(  0.04%)
                                            0.0000  0.5884  0.0018 -0.7457  0.0148
                                           -0.3101 -0.0314 -0.0000 -0.0000  0.0135
                                            0.0000  0.0000  0.0057 -0.0123
     8. (0.93518) BD ( 2) C   3 - N   4  
                ( 34.17%)   0.5846* C   3 s(  0.00%)p 1.00( 99.83%)d 0.00(  0.17%)
                                           -0.0000  0.0000 -0.0000 -0.0000 -0.0000
                                           -0.0000  0.0000  0.9991 -0.0140 -0.0000
                                            0.0396  0.0096 -0.0000 -0.0000
                ( 65.83%)   0.8114* N   4 s(  0.00%)p 1.00( 99.96%)d 0.00(  0.04%)
                                           -0.0000  0.0000  0.0000  0.0000 -0.0000
                                            0.0000  0.0000  0.9998  0.0076  0.0000
                                           -0.0129 -0.0140  0.0000 -0.0000
     9. (0.99200) BD ( 1) C   3 - H  14  
                ( 62.72%)   0.7919* C   3 s( 33.79%)p 1.96( 66.18%)d 0.00(  0.03%)
                                            0.0003 -0.5813  0.0075  0.7055 -0.0083
                                           -0.4050 -0.0008  0.0000 -0.0000  0.0136
                                           -0.0000  0.0000 -0.0049  0.0092
                ( 37.28%)   0.6106* H  14 s( 99.89%)p 0.00(  0.11%)
                                           -0.9994  0.0011 -0.0297  0.0157 -0.0000
    10. (0.99258) BD ( 1) N   4 - C   5  
                ( 62.37%)   0.7897* N   4 s( 36.45%)p 1.74( 63.51%)d 0.00(  0.04%)
                                           -0.0000  0.6038 -0.0016  0.6616 -0.0122
                                           -0.4436 -0.0222 -0.0000  0.0000 -0.0147
                                           -0.0000  0.0000  0.0012 -0.0139
                ( 37.63%)   0.6134* C   5 s( 27.09%)p 2.69( 72.76%)d 0.01(  0.15%)
                                           -0.0001  0.5202  0.0193 -0.5771  0.0062
                                            0.6263  0.0484  0.0000  0.0000 -0.0318
                                           -0.0000  0.0000  0.0022 -0.0211
    11. (0.99514) BD ( 1) N   4 - H  15  
                ( 72.85%)   0.8535* N   4 s( 28.75%)p 2.48( 71.22%)d 0.00(  0.03%)
                                            0.0002  0.5362  0.0021  0.0740  0.0038
                                            0.8406 -0.0058 -0.0000  0.0000  0.0028
                                           -0.0000 -0.0000 -0.0125 -0.0097
                ( 27.15%)   0.5211* H  15 s( 99.74%)p 0.00(  0.26%)
                                            0.9987 -0.0042 -0.0043 -0.0508  0.0000
    12. (0.97893) BD ( 1) C   5 - C   6  
                ( 49.96%)   0.7068* C   5 s( 33.68%)p 1.97( 66.28%)d 0.00(  0.04%)
                                            0.0001 -0.5802  0.0136  0.2984 -0.0117
                                            0.7572 -0.0142  0.0000  0.0000 -0.0147
                                           -0.0000 -0.0000  0.0077  0.0127
                ( 50.04%)   0.7074* C   6 s( 29.98%)p 2.33( 69.97%)d 0.00(  0.05%)
                                            0.0000 -0.5476  0.0024 -0.3784 -0.0032
                                           -0.7459  0.0070 -0.0000  0.0000 -0.0112
                                            0.0000 -0.0000  0.0132  0.0136
    13. (0.98722) BD ( 1) C   5 - C  10  
                ( 51.82%)   0.7199* C   5 s( 38.94%)p 1.57( 61.03%)d 0.00(  0.03%)
                                           -0.0001  0.6240  0.0042  0.7596 -0.0177
                                            0.1792  0.0307  0.0000  0.0000  0.0063
                                            0.0000  0.0000  0.0132 -0.0105
                ( 48.18%)   0.6941* C  10 s( 34.29%)p 1.91( 65.66%)d 0.00(  0.05%)
                                            0.0001  0.5855  0.0106 -0.8071 -0.0078
                                           -0.0641  0.0312 -0.0000 -0.0000  0.0051
                                            0.0000  0.0000  0.0179 -0.0141
    14. (0.80378) BD ( 2) C   5 - C  10  
                ( 59.53%)   0.7715* C   5 s(  0.00%)p 1.00( 99.99%)d 0.00(  0.01%)
                                           -0.0000 -0.0000  0.0000 -0.0000 -0.0000
                                           -0.0000  0.0000  0.9999 -0.0055 -0.0000
                                            0.0091  0.0023 -0.0000  0.0000
                ( 40.47%)   0.6362* C  10 s(  0.00%)p 1.00( 99.92%)d 0.00(  0.08%)
                                            0.0000  0.0000  0.0000 -0.0000 -0.0000
                                           -0.0000 -0.0000  0.9996  0.0002  0.0000
                                           -0.0245 -0.0135  0.0000 -0.0000
    15. (0.98643) BD ( 1) C   6 - C   7  
                ( 52.12%)   0.7219* C   6 s( 36.61%)p 1.73( 63.36%)d 0.00(  0.04%)
                                           -0.0000  0.6050  0.0050  0.4362 -0.0160
                                           -0.6655 -0.0148 -0.0000 -0.0000 -0.0152
                                            0.0000 -0.0000 -0.0030 -0.0108
                ( 47.88%)   0.6920* C   7 s( 34.68%)p 1.88( 65.26%)d 0.00(  0.06%)
                                            0.0001  0.5888  0.0074 -0.5165 -0.0220
                                            0.6205 -0.0173  0.0000 -0.0000 -0.0175
                                            0.0000  0.0000 -0.0061 -0.0150
    16. (0.98909) BD ( 1) C   7 - C   8  
                ( 50.43%)   0.7101* C   7 s( 36.16%)p 1.76( 63.79%)d 0.00(  0.05%)
                                            0.0000  0.6011  0.0144  0.7927  0.0129
                                            0.0887 -0.0382  0.0000 -0.0000  0.0078
                                            0.0000  0.0000  0.0161 -0.0139
                ( 49.57%)   0.7041* C   8 s( 35.49%)p 1.82( 64.45%)d 0.00(  0.05%)
                                            0.0001  0.5957  0.0097 -0.7914 -0.0053
                                           -0.1283 -0.0411 -0.0000 -0.0000  0.0028
                                            0.0000  0.0000  0.0187 -0.0126
    17. (0.98934) BD ( 1) C   7 - H  16  
                ( 62.35%)   0.7896* C   7 s( 29.05%)p 2.44( 70.91%)d 0.00(  0.03%)
                                            0.0003 -0.5389  0.0129  0.3214 -0.0116
                                            0.7783 -0.0039  0.0000 -0.0000 -0.0107
                                           -0.0000 -0.0000  0.0099  0.0114
                ( 37.65%)   0.6136* H  16 s( 99.90%)p 0.00(  0.10%)
                                           -0.9995  0.0008 -0.0111 -0.0301 -0.0000
    18. (0.98956) BD ( 1) C   8 - C   9  
                ( 49.96%)   0.7068* C   8 s( 35.06%)p 1.85( 64.90%)d 0.00(  0.05%)
                                            0.0000  0.5920  0.0067  0.3264  0.0404
                                            0.7354 -0.0066  0.0000  0.0000  0.0102
                                            0.0000  0.0000 -0.0145 -0.0116
                ( 50.04%)   0.7074* C   9 s( 35.50%)p 1.82( 64.45%)d 0.00(  0.05%)
                                            0.0001  0.5958  0.0058 -0.3014  0.0335
                                           -0.7430 -0.0228 -0.0000  0.0000  0.0145
                                            0.0000  0.0000 -0.0094 -0.0123
    19. (0.81660) BD ( 2) C   8 - C   9  
                ( 55.82%)   0.7472* C   8 s(  0.00%)p 1.00( 99.95%)d 0.00(  0.05%)
                                            0.0000 -0.0000 -0.0000 -0.0000  0.0000
                                           -0.0000  0.0000  0.9997 -0.0127 -0.0000
                                           -0.0077  0.0210  0.0000 -0.0000
                ( 44.18%)   0.6647* C   9 s(  0.00%)p 1.00( 99.93%)d 0.00(  0.07%)
                                           -0.0000 -0.0000  0.0000 -0.0000 -0.0000
                                           -0.0000  0.0000  0.9996 -0.0093  0.0000
                                           -0.0206 -0.0156  0.0000 -0.0000
    20. (0.98919) BD ( 1) C   8 - H  17  
                ( 62.97%)   0.7936* C   8 s( 29.35%)p 2.41( 70.62%)d 0.00(  0.03%)
                                            0.0003 -0.5416  0.0136 -0.5148  0.0051
                                            0.6641 -0.0079 -0.0000 -0.0000  0.0128
                                           -0.0000  0.0000  0.0038  0.0093
                ( 37.03%)   0.6085* H  17 s( 99.90%)p 0.00(  0.10%)
                                           -0.9995  0.0022  0.0198 -0.0249  0.0000
    21. (0.98779) BD ( 1) C   9 - C  10  
                ( 49.15%)   0.7011* C   9 s( 35.25%)p 1.84( 64.69%)d 0.00(  0.06%)
                                            0.0001  0.5936  0.0115 -0.4561  0.0257
                                            0.6612  0.0320 -0.0000  0.0000 -0.0188
                                            0.0000  0.0000 -0.0040 -0.0139
                ( 50.85%)   0.7131* C  10 s( 36.19%)p 1.76( 63.76%)d 0.00(  0.05%)
                                           -0.0001  0.6014  0.0129  0.4869  0.0358
                                           -0.6317  0.0168 -0.0000  0.0000 -0.0153
                                           -0.0000  0.0000 -0.0087 -0.0137
    22. (0.98912) BD ( 1) C   9 - H  18  
                ( 62.77%)   0.7923* C   9 s( 29.14%)p 2.43( 70.83%)d 0.00(  0.03%)
                                           -0.0003  0.5397 -0.0121  0.8364 -0.0099
                                            0.0932 -0.0030  0.0000 -0.0000  0.0041
                                            0.0000  0.0000  0.0133 -0.0101
                ( 37.23%)   0.6102* H  18 s( 99.90%)p 0.00(  0.10%)
                                            0.9995 -0.0015 -0.0321 -0.0029 -0.0000
    23. (0.98909) BD ( 1) C  10 - H  19  
                ( 62.68%)   0.7917* C  10 s( 29.43%)p 2.40( 70.54%)d 0.00(  0.03%)
                                           -0.0003  0.5423 -0.0156  0.3314  0.0061
                                            0.7716 -0.0110  0.0000  0.0000  0.0096
                                           -0.0000 -0.0000 -0.0103 -0.0109
                ( 37.32%)   0.6109* H  19 s( 99.90%)p 0.00(  0.10%)
                                            0.9995 -0.0014 -0.0141 -0.0291  0.0000
    24. (0.99960) CR ( 1) C   1           s(100.00%)p 0.00(  0.00%)
                                            1.0000 -0.0001 -0.0000 -0.0002 -0.0000
                                           -0.0003 -0.0000  0.0000  0.0000 -0.0000
                                            0.0000 -0.0000  0.0000  0.0000
    25. (0.99943) CR ( 1) C   2           s(100.00%)
                                            1.0000  0.0000 -0.0000  0.0000 -0.0000
                                           -0.0000 -0.0000  0.0000 -0.0000  0.0000
                                           -0.0000 -0.0000  0.0000 -0.0000
    26. (0.99945) CR ( 1) C   3           s(100.00%)p 0.00(  0.00%)
                                            1.0000  0.0002  0.0000 -0.0001  0.0000
                                            0.0003  0.0000  0.0000  0.0000  0.0000
                                            0.0000 -0.0000  0.0000 -0.0000
    27. (0.99955) CR ( 1) N   4           s(100.00%)p 0.00(  0.00%)
                                            1.0000 -0.0001 -0.0000  0.0000 -0.0000
                                           -0.0001  0.0000  0.0000  0.0000 -0.0000
                                           -0.0000 -0.0000  0.0000  0.0000
    28. (0.99941) CR ( 1) C   5           s(100.00%)
                                            1.0000  0.0002  0.0000 -0.0000  0.0000
                                           -0.0000  0.0000  0.0000 -0.0000 -0.0000
                                            0.0000  0.0000  0.0000 -0.0000
    29. (0.99941) CR ( 1) C   6           s(100.00%)
                                            1.0000  0.0000  0.0000  0.0001 -0.0000
                                           -0.0000 -0.0000  0.0000  0.0000 -0.0000
                                           -0.0000  0.0000 -0.0000 -0.0000
    30. (0.99945) CR ( 1) C   7           s(100.00%)p 0.00(  0.00%)
                                            1.0000  0.0001 -0.0000 -0.0001  0.0000
                                           -0.0003  0.0000 -0.0000  0.0000  0.0000
                                            0.0000  0.0000 -0.0000 -0.0000
    31. (0.99949) CR ( 1) C   8           s(100.00%)p 0.00(  0.00%)
                                            1.0000  0.0001 -0.0000  0.0002 -0.0000
                                           -0.0002  0.0000 -0.0000  0.0000 -0.0000
                                            0.0000 -0.0000 -0.0000 -0.0000
    32. (0.99949) CR ( 1) C   9           s(100.00%)p 0.00(  0.00%)
                                            1.0000  0.0001 -0.0000  0.0003 -0.0000
                                            0.0000 -0.0000  0.0000 -0.0000  0.0000
                                           -0.0000 -0.0000  0.0000 -0.0000
    33. (0.99945) CR ( 1) C  10           s(100.00%)p 0.00(  0.00%)
                                            1.0000  0.0001 -0.0000  0.0002  0.0000
                                            0.0002 -0.0000 -0.0000  0.0000  0.0000
                                            0.0000  0.0000 -0.0000 -0.0000
    34. (0.29268) LP*( 1) C   2           s(  0.00%)p 1.00( 99.97%)d 0.00(  0.03%)
                                            0.0000 -0.0000 -0.0000  0.0000  0.0000
                                           -0.0000  0.0000  0.9997  0.0192  0.0000
                                            0.0146  0.0104  0.0000  0.0000
    35. (0.56040) LP ( 1) C   6           s(  0.00%)p 1.00(100.00%)d 0.00(  0.00%)
                                           -0.0000  0.0000 -0.0000 -0.0000  0.0000
                                           -0.0000 -0.0000  1.0000  0.0055 -0.0000
                                            0.0002  0.0050 -0.0000 -0.0000
    36. (0.32427) LP*( 1) C   7           s(  0.00%)p 1.00( 99.95%)d 0.00(  0.05%)
                                            0.0000 -0.0000 -0.0000 -0.0000  0.0000
                                           -0.0000 -0.0000  0.9997  0.0077 -0.0000
                                            0.0090  0.0206  0.0000  0.0000
    37. (0.00176) RY*( 1) C   1           s(  0.00%)p 1.00( 95.66%)d 0.05(  4.33%)
                                           -0.0000  0.0050 -0.0007  0.0169  0.7235
                                           -0.0121 -0.6579 -0.0000 -0.0000  0.0008
                                           -0.0000 -0.0000  0.2079 -0.0099
    38. (0.00036) RY*( 2) C   1           s(  0.00%)p 1.00( 81.42%)d 0.23( 18.58%)
                                           -0.0000  0.0000  0.0004 -0.0000  0.0003
                                           -0.0000  0.0003  0.0082  0.9023 -0.0000
                                            0.2451  0.3547 -0.0000 -0.0000
    39. (0.00035) RY*( 3) C   1           s( 40.91%)p 1.44( 58.82%)d 0.01(  0.27%)
                                            0.0000  0.0118  0.6395 -0.0147  0.5223
                                           -0.0190  0.5611 -0.0000 -0.0005 -0.0337
                                           -0.0001 -0.0002 -0.0400 -0.0008
    40. (0.00003) RY*( 4) C   1           s( 41.49%)p 0.77( 31.93%)d 0.64( 26.58%)
    41. (0.00001) RY*( 5) C   1           s( 14.89%)p 0.54(  8.09%)d 5.17( 77.01%)
    42. (0.00000) RY*( 6) C   1           s(  0.00%)p 1.00(  6.87%)d13.55( 93.13%)
    43. (0.00000) RY*( 7) C   1           s(  0.00%)p 1.00( 11.75%)d 7.51( 88.25%)
    44. (0.00000) RY*( 8) C   1           s(  1.27%)p 3.50(  4.43%)d74.53( 94.30%)
    45. (0.00000) RY*( 9) C   1           s(  1.46%)p 0.80(  1.16%)d66.67( 97.38%)
    46. (0.00255) RY*( 1) C   2           s(  7.96%)p10.57( 84.09%)d 1.00(  7.95%)
                                            0.0000  0.0065  0.2820  0.0267  0.2709
                                            0.0070  0.8757 -0.0000  0.0000  0.2724
                                            0.0000  0.0000  0.0544 -0.0486
    47. (0.00131) RY*( 2) C   2           s(  0.77%)p99.99( 96.08%)d 4.10(  3.15%)
                                            0.0000  0.0214  0.0850 -0.0002  0.9240
                                            0.0203 -0.3267 -0.0000 -0.0000  0.0742
                                           -0.0000  0.0000 -0.1612 -0.0018
    48. (0.00061) RY*( 3) C   2           s(  0.00%)p 1.00( 51.30%)d 0.95( 48.70%)
                                            0.0000  0.0000 -0.0001  0.0000  0.0000
                                            0.0000  0.0000 -0.0016  0.7162  0.0000
                                           -0.4508 -0.5327 -0.0000  0.0000
    49. (0.00042) RY*( 4) C   2           s( 74.10%)p 0.11(  7.83%)d 0.24( 18.07%)
                                           -0.0000 -0.0101  0.8608 -0.0114 -0.0962
                                           -0.0070 -0.2624  0.0000  0.0000 -0.0503
                                           -0.0000 -0.0000  0.4099 -0.1007
    50. (0.00024) RY*( 5) C   2           s(  0.00%)p 1.00(  0.03%)d99.99( 99.97%)
                                            0.0000 -0.0000 -0.0000  0.0000 -0.0000
                                           -0.0000  0.0000 -0.0038 -0.0161  0.0000
                                            0.7525 -0.6584 -0.0000 -0.0000
    51. (0.00018) RY*( 6) C   2           s( 16.25%)p 0.23(  3.81%)d 4.92( 79.94%)
                                            0.0000 -0.0078  0.4030  0.0171 -0.1923
                                           -0.0280 -0.0063  0.0000  0.0000 -0.0243
                                           -0.0000  0.0000 -0.8935  0.0208
    52. (0.00011) RY*( 7) C   2           s(  0.00%)p 1.00( 48.71%)d 1.05( 51.29%)
                                            0.0000  0.0000  0.0000 -0.0000 -0.0000
                                           -0.0000 -0.0000 -0.0259  0.6974  0.0000
                                            0.4799  0.5316 -0.0000  0.0000
    53. (0.00005) RY*( 8) C   2           s(  0.06%)p99.99(  8.02%)d99.99( 91.92%)
    54. (0.00001) RY*( 9) C   2           s(  0.98%)p 0.21(  0.21%)d99.99( 98.81%)
    55. (0.00222) RY*( 1) C   3           s(  3.74%)p21.50( 80.50%)d 4.21( 15.76%)
                                           -0.0000  0.0213  0.1923  0.0210  0.8443
                                           -0.0219 -0.3019  0.0000 -0.0000 -0.3225
                                           -0.0000 -0.0000  0.2263 -0.0490
    56. (0.00114) RY*( 2) C   3           s(  0.79%)p99.99( 96.61%)d 3.31(  2.61%)
                                            0.0000  0.0239  0.0854  0.0350 -0.3701
                                            0.0368 -0.9091  0.0000  0.0000  0.0453
                                            0.0000 -0.0000  0.1537 -0.0196
    57. (0.00101) RY*( 3) C   3           s(  0.00%)p 1.00( 93.37%)d 0.07(  6.63%)
                                           -0.0000 -0.0000  0.0000 -0.0000  0.0000
                                           -0.0000  0.0000  0.0043  0.9663 -0.0000
                                            0.2480 -0.0691 -0.0000 -0.0000
    58. (0.00061) RY*( 4) C   3           s( 93.84%)p 0.03(  2.99%)d 0.03(  3.17%)
                                           -0.0000 -0.0157  0.9686 -0.0294 -0.1128
                                           -0.0062  0.1276  0.0000 -0.0000  0.1123
                                           -0.0000 -0.0000 -0.0910 -0.1040
    59. (0.00028) RY*( 5) C   3           s(  0.00%)p 1.00(  0.40%)d99.99( 99.60%)
                                           -0.0000 -0.0000  0.0000 -0.0000 -0.0000
                                            0.0000 -0.0000 -0.0278 -0.0571  0.0000
                                            0.4684  0.8812  0.0000  0.0000
    60. (0.00009) RY*( 6) C   3           s(  0.02%)p99.99(  2.57%)d99.99( 97.42%)
    61. (0.00002) RY*( 7) C   3           s(  0.54%)p31.58( 17.15%)d99.99( 82.31%)
    62. (0.00001) RY*( 8) C   3           s(  0.00%)p 1.00(  6.39%)d14.64( 93.61%)
    63. (0.00000) RY*( 9) C   3           s(  1.24%)p 0.23(  0.28%)d79.70( 98.48%)
    64. (0.00091) RY*( 1) N   4           s(  0.57%)p99.99( 72.40%)d47.37( 27.03%)
                                            0.0000 -0.0257  0.0710  0.0029 -0.2555
                                            0.0198 -0.8114  0.0000 -0.0000 -0.0757
                                            0.0000 -0.0000  0.5138  0.0253
    65. (0.00065) RY*( 2) N   4           s(  0.00%)p 1.00( 60.16%)d 0.66( 39.84%)
                                           -0.0000 -0.0000 -0.0000 -0.0000 -0.0000
                                            0.0000 -0.0000 -0.0097  0.7756  0.0000
                                           -0.5750  0.2604  0.0000  0.0000
    66. (0.00055) RY*( 3) N   4           s(  0.27%)p99.99( 91.64%)d29.65(  8.09%)
                                           -0.0000  0.0122  0.0508 -0.0139 -0.9176
                                           -0.0016  0.2725 -0.0000 -0.0000  0.2840
                                            0.0000 -0.0000  0.0102 -0.0117
    67. (0.00015) RY*( 4) N   4           s(  0.00%)p 1.00( 21.88%)d 3.57( 78.12%)
                                            0.0000  0.0000  0.0000  0.0000 -0.0000
                                            0.0000  0.0000  0.0120  0.4676 -0.0000
                                            0.8004  0.3750  0.0000 -0.0000
    68. (0.00010) RY*( 5) N   4           s( 91.31%)p 0.01(  0.76%)d 0.09(  7.93%)
    69. (0.00004) RY*( 6) N   4           s(  0.32%)p25.34(  8.22%)d99.99( 91.45%)
    70. (0.00004) RY*( 7) N   4           s(  5.65%)p 4.42( 24.94%)d12.29( 69.42%)
    71. (0.00001) RY*( 8) N   4           s(  2.04%)p 0.97(  1.98%)d46.95( 95.97%)
    72. (0.00000) RY*( 9) N   4           s(  0.00%)p 1.00( 18.00%)d 4.56( 82.00%)
    73. (0.00277) RY*( 1) C   5           s( 23.32%)p 2.95( 68.78%)d 0.34(  7.90%)
                                            0.0000  0.0271  0.4822 -0.0173 -0.5453
                                           -0.0029 -0.6246  0.0000  0.0000 -0.0024
                                           -0.0000 -0.0000  0.2732 -0.0662
    74. (0.00204) RY*( 2) C   5           s(  0.34%)p99.99( 89.37%)d29.83( 10.28%)
                                           -0.0000 -0.0347  0.0474 -0.0146 -0.6749
                                           -0.0148  0.6616 -0.0000 -0.0000  0.3075
                                            0.0000 -0.0000  0.0901  0.0136
    75. (0.00100) RY*( 3) C   5           s( 75.59%)p 0.28( 21.00%)d 0.04(  3.40%)
                                           -0.0000 -0.0217  0.8692  0.0161  0.3301
                                           -0.0255  0.3165 -0.0000 -0.0001 -0.0417
                                            0.0000 -0.0000 -0.1658 -0.0692
    76. (0.00097) RY*( 4) C   5           s(  0.00%)p 1.00( 61.97%)d 0.61( 38.03%)
                                           -0.0000 -0.0000  0.0001  0.0000  0.0000
                                           -0.0000  0.0000  0.0096  0.7872 -0.0000
                                           -0.6081  0.1027 -0.0000 -0.0000
    77. (0.00044) RY*( 5) C   5           s(  0.00%)p 1.00(  1.73%)d56.76( 98.27%)
                                            0.0000  0.0000  0.0000  0.0000 -0.0000
                                           -0.0000  0.0000 -0.0030 -0.1315 -0.0000
                                           -0.0029  0.9913 -0.0000  0.0000
    78. (0.00017) RY*( 6) C   5           s(  0.00%)p 1.00( 36.31%)d 1.75( 63.69%)
                                           -0.0000 -0.0000  0.0000  0.0000  0.0000
                                           -0.0000  0.0000 -0.0041  0.6025 -0.0000
                                            0.7938  0.0823  0.0000  0.0000
    79. (0.00013) RY*( 7) C   5           s(  0.10%)p72.81(  7.45%)d99.99( 92.45%)
                                            0.0000  0.0201  0.0249 -0.0125  0.1019
                                            0.0369 -0.2502  0.0000  0.0000  0.8752
                                            0.0000  0.0000 -0.3949  0.0510
    80. (0.00008) RY*( 8) C   5           s(  0.05%)p99.99( 13.22%)d99.99( 86.72%)
    81. (0.00001) RY*( 9) C   5           s(  0.87%)p 0.12(  0.11%)d99.99( 99.02%)
    82. (0.00297) RY*( 1) C   6           s( 12.16%)p 6.86( 83.43%)d 0.36(  4.41%)
                                           -0.0000  0.0180  0.3483  0.0018  0.5285
                                           -0.0046  0.7450  0.0000  0.0000 -0.1816
                                            0.0000 -0.0000  0.0963 -0.0427
    83. (0.00191) RY*( 2) C   6           s(  0.05%)p99.99( 91.70%)d99.99(  8.24%)
                                           -0.0000  0.0141  0.0185 -0.0246 -0.7923
                                            0.0092  0.5371  0.0000 -0.0000 -0.1808
                                           -0.0000  0.0000 -0.2227 -0.0124
    84. (0.00097) RY*( 3) C   6           s( 87.06%)p 0.14( 12.52%)d 0.00(  0.42%)
                                            0.0000 -0.0107  0.9330 -0.0018 -0.1785
                                            0.0079 -0.3054 -0.0000  0.0000  0.0122
                                            0.0000  0.0000 -0.0309 -0.0552
    85. (0.00034) RY*( 4) C   6           s(  0.00%)p 1.00( 63.69%)d 0.57( 36.31%)
                                           -0.0000  0.0000 -0.0000 -0.0000 -0.0000
                                           -0.0000  0.0000 -0.0070  0.7980 -0.0000
                                            0.3269  0.5062  0.0000  0.0000
    86. (0.00020) RY*( 5) C   6           s(  0.00%)p 1.00( 20.44%)d 3.89( 79.56%)
                                           -0.0000 -0.0000  0.0000 -0.0000  0.0000
                                           -0.0000 -0.0000 -0.0018 -0.4521 -0.0000
                                           -0.2305  0.8617 -0.0000  0.0000
    87. (0.00011) RY*( 6) C   6           s(  0.00%)p 1.00( 15.87%)d 5.30( 84.13%)
                                           -0.0000 -0.0000  0.0000 -0.0000  0.0000
                                           -0.0000  0.0000  0.0018 -0.3984  0.0000
                                            0.9165  0.0361 -0.0000  0.0000
    88. (0.00009) RY*( 7) C   6           s(  0.05%)p89.47(  4.36%)d99.99( 95.59%)
    89. (0.00005) RY*( 8) C   6           s(  0.29%)p26.93(  7.92%)d99.99( 91.78%)
    90. (0.00001) RY*( 9) C   6           s(  0.50%)p 0.12(  0.06%)d99.99( 99.44%)
    91. (0.00262) RY*( 1) C   7           s(  0.50%)p99.99( 92.33%)d14.47(  7.17%)
                                            0.0000 -0.0238  0.0663 -0.0102 -0.5482
                                           -0.0309 -0.7885 -0.0000 -0.0000 -0.1879
                                           -0.0000 -0.0000  0.1888  0.0278
    92. (0.00133) RY*( 2) C   7           s(  2.97%)p31.85( 94.69%)d 0.78(  2.33%)
                                            0.0000  0.0166  0.1716  0.0219 -0.7986
                                           -0.0084  0.5555  0.0000 -0.0000  0.1314
                                            0.0000  0.0000  0.0759 -0.0175
    93. (0.00040) RY*( 3) C   7           s(  0.00%)p 1.00( 24.05%)d 3.16( 75.95%)
                                            0.0000 -0.0000  0.0000 -0.0000  0.0000
                                           -0.0000  0.0000  0.0041 -0.4904 -0.0000
                                            0.7915 -0.3647 -0.0000  0.0000
    94. (0.00038) RY*( 4) C   7           s( 93.55%)p 0.04(  3.33%)d 0.03(  3.12%)
                                            0.0000 -0.0076  0.9672 -0.0131  0.1815
                                           -0.0148 -0.0028 -0.0000  0.0000 -0.1645
                                           -0.0000  0.0000  0.0174 -0.0619
    95. (0.00013) RY*( 5) C   7           s(  0.00%)p 1.00( 69.68%)d 0.44( 30.32%)
                                           -0.0000  0.0000 -0.0000  0.0000 -0.0000
                                            0.0000 -0.0000 -0.0127  0.8346 -0.0000
                                            0.5469  0.0644 -0.0000  0.0000
    96. (0.00005) RY*( 6) C   7           s(  2.08%)p 1.94(  4.03%)d45.15( 93.89%)
    97. (0.00002) RY*( 7) C   7           s(  0.94%)p 4.53(  4.26%)d99.99( 94.80%)
    98. (0.00001) RY*( 8) C   7           s(  0.00%)p 1.00(  6.32%)d14.82( 93.68%)
    99. (0.00000) RY*( 9) C   7           s(  0.08%)p17.74(  1.38%)d99.99( 98.54%)
   100. (0.00271) RY*( 1) C   8           s(  0.27%)p99.99( 93.06%)d24.66(  6.67%)
                                           -0.0000  0.0286  0.0435 -0.0214 -0.5414
                                            0.0250  0.7977  0.0000  0.0000 -0.2512
                                           -0.0000 -0.0000 -0.0517 -0.0307
   101. (0.00132) RY*( 2) C   8           s(  0.00%)p 1.00( 98.75%)d 0.01(  1.25%)
                                            0.0000 -0.0013  0.0014 -0.0292  0.8206
                                           -0.0237  0.5593 -0.0000  0.0000 -0.0149
                                           -0.0000 -0.0000  0.1106 -0.0002
   102. (0.00042) RY*( 3) C   8           s( 93.05%)p 0.00(  0.08%)d 0.07(  6.87%)
                                            0.0000 -0.0042  0.9646  0.0154 -0.0162
                                           -0.0142  0.0084 -0.0000 -0.0000  0.2187
                                            0.0000  0.0000  0.0958 -0.1082
   103. (0.00035) RY*( 4) C   8           s(  0.00%)p 1.00( 88.87%)d 0.13( 11.13%)
                                           -0.0000 -0.0000  0.0000  0.0000 -0.0000
                                           -0.0000 -0.0000  0.0082  0.9427  0.0000
                                           -0.3276  0.0636  0.0000 -0.0000
   104. (0.00012) RY*( 5) C   8           s(  0.00%)p 1.00(  4.01%)d23.94( 95.99%)
                                            0.0000  0.0000 -0.0000 -0.0000  0.0000
                                            0.0000 -0.0000 -0.0062  0.2001 -0.0000
                                            0.7073  0.6779 -0.0000  0.0000
   105. (0.00007) RY*( 6) C   8           s(  0.16%)p 8.01(  1.29%)d99.99( 98.55%)
   106. (0.00003) RY*( 7) C   8           s(  6.55%)p 0.80(  5.26%)d13.46( 88.19%)
   107. (0.00000) RY*( 8) C   8           s(  0.00%)p 1.00(  7.17%)d12.94( 92.83%)
   108. (0.00000) RY*( 9) C   8           s(  0.06%)p25.99(  1.59%)d99.99( 98.35%)
   109. (0.00269) RY*( 1) C   9           s(  0.26%)p99.99( 92.85%)d26.51(  6.89%)
                                           -0.0000  0.0283  0.0424 -0.0341 -0.9457
                                           -0.0019 -0.1814 -0.0000 -0.0000  0.0460
                                            0.0000 -0.0000  0.2561 -0.0351
   110. (0.00126) RY*( 2) C   9           s(  0.12%)p99.99( 98.60%)d10.48(  1.27%)
                                           -0.0000 -0.0019  0.0348 -0.0031  0.1839
                                            0.0359 -0.9752  0.0000 -0.0000 -0.1129
                                           -0.0000  0.0000  0.0030 -0.0001
   111. (0.00041) RY*( 3) C   9           s( 91.47%)p 0.00(  0.31%)d 0.09(  8.22%)
                                            0.0000 -0.0054  0.9564  0.0207 -0.0314
                                           -0.0052  0.0404 -0.0000 -0.0000 -0.1131
                                            0.0000 -0.0000 -0.2376 -0.1139
   112. (0.00037) RY*( 4) C   9           s(  0.00%)p 1.00( 46.67%)d 1.14( 53.33%)
                                           -0.0000 -0.0000  0.0000  0.0000 -0.0000
                                           -0.0000  0.0000  0.0121  0.6830 -0.0000
                                           -0.2434  0.6886  0.0000  0.0000
   113. (0.00009) RY*( 5) C   9           s(  0.00%)p 1.00( 43.13%)d 1.32( 56.87%)
   114. (0.00007) RY*( 6) C   9           s(  0.38%)p 3.29(  1.24%)d99.99( 98.39%)
   115. (0.00002) RY*( 7) C   9           s(  7.77%)p 0.72(  5.57%)d11.15( 86.65%)
   116. (0.00000) RY*( 8) C   9           s(  0.00%)p 1.00( 10.27%)d 8.74( 89.73%)
   117. (0.00000) RY*( 9) C   9           s(  0.10%)p14.16(  1.46%)d99.99( 98.44%)
   118. (0.00252) RY*( 1) C  10           s(  0.34%)p99.99( 93.29%)d18.71(  6.37%)
                                            0.0000 -0.0238  0.0533  0.0196  0.1179
                                            0.0270  0.9581  0.0000  0.0000 -0.1781
                                            0.0000 -0.0000  0.1772  0.0237
   119. (0.00133) RY*( 2) C  10           s(  2.14%)p44.41( 95.26%)d 1.21(  2.59%)
                                            0.0000  0.0153  0.1457  0.0249 -0.9673
                                           -0.0106  0.1276 -0.0000 -0.0000 -0.0606
                                           -0.0000  0.0000 -0.1472 -0.0244
   120. (0.00043) RY*( 3) C  10           s( 93.75%)p 0.03(  2.45%)d 0.04(  3.80%)
                                            0.0000 -0.0062  0.9682  0.0057  0.1083
                                            0.0214 -0.1107 -0.0000  0.0000 -0.0563
                                           -0.0000  0.0000  0.1803 -0.0480
   121. (0.00027) RY*( 4) C  10           s(  0.00%)p 1.00( 95.90%)d 0.04(  4.10%)
                                            0.0000 -0.0000 -0.0000 -0.0000 -0.0000
                                           -0.0000 -0.0000 -0.0050  0.9793  0.0000
                                           -0.0964 -0.1781 -0.0000 -0.0000
   122. (0.00028) RY*( 5) C  10           s(  0.00%)p 1.00(  0.02%)d99.99( 99.98%)
                                           -0.0000 -0.0000  0.0000  0.0000 -0.0000
                                            0.0000 -0.0000  0.0151 -0.0004 -0.0000
                                            0.8783 -0.4778 -0.0000  0.0000
   123. (0.00005) RY*( 6) C  10           s(  2.75%)p 1.71(  4.69%)d33.67( 92.56%)
   124. (0.00002) RY*( 7) C  10           s(  1.00%)p 2.70(  2.71%)d96.01( 96.29%)
   125. (0.00000) RY*( 8) C  10           s(  0.00%)p 1.00(  4.16%)d23.05( 95.84%)
   126. (0.00000) RY*( 9) C  10           s(  0.10%)p16.09(  1.65%)d99.99( 98.25%)
   127. (0.00039) RY*( 1) H  11           s( 94.35%)p 0.06(  5.65%)
                                            0.0088  0.9713  0.0581 -0.2157  0.0812
   128. (0.00010) RY*( 2) H  11           s(  1.12%)p88.65( 98.88%)
   129. (0.00008) RY*( 3) H  11           s(  0.07%)p99.99( 99.93%)
   130. (0.00001) RY*( 4) H  11           s(  4.56%)p20.93( 95.44%)
   131. (0.00039) RY*( 1) H  12           s( 94.35%)p 0.06(  5.65%)
                                            0.0088  0.9713  0.0581 -0.2157 -0.0812
   132. (0.00010) RY*( 2) H  12           s(  1.12%)p88.64( 98.88%)
   133. (0.00008) RY*( 3) H  12           s(  0.07%)p99.99( 99.93%)
   134. (0.00001) RY*( 4) H  12           s(  4.56%)p20.93( 95.44%)
   135. (0.00055) RY*( 1) H  13           s( 97.55%)p 0.03(  2.45%)
                                            0.0049  0.9877 -0.1564  0.0075  0.0000
   136. (0.00006) RY*( 2) H  13           s(  0.00%)p 1.00(100.00%)
   137. (0.00007) RY*( 3) H  13           s(  0.00%)p 1.00(100.00%)
   138. (0.00001) RY*( 4) H  13           s(  2.54%)p38.42( 97.46%)
   139. (0.00036) RY*( 1) H  14           s( 99.68%)p 0.00(  0.32%)
                                            0.0019  0.9984  0.0029  0.0565  0.0000
   140. (0.00006) RY*( 2) H  14           s(  0.00%)p 1.00(100.00%)
   141. (0.00003) RY*( 3) H  14           s(  0.34%)p99.99( 99.66%)
   142. (0.00002) RY*( 4) H  14           s(  0.09%)p99.99( 99.91%)
   143. (0.00103) RY*( 1) H  15           s( 99.51%)p 0.00(  0.49%)
                                            0.0078  0.9975  0.0079  0.0693  0.0000
   144. (0.00016) RY*( 2) H  15           s(  0.00%)p 1.00(100.00%)
                                           -0.0000 -0.0000  0.0000  0.0000  1.0000
   145. (0.00008) RY*( 3) H  15           s(  0.00%)p 1.00(100.00%)
   146. (0.00002) RY*( 4) H  15           s(  0.75%)p99.99( 99.25%)
   147. (0.00071) RY*( 1) H  16           s( 99.39%)p 0.01(  0.61%)
                                            0.0033  0.9969 -0.0306 -0.0718  0.0000
   148. (0.00004) RY*( 2) H  16           s(  0.11%)p99.99( 99.89%)
   149. (0.00005) RY*( 3) H  16           s(  0.00%)p 1.00(100.00%)
   150. (0.00003) RY*( 4) H  16           s(  0.61%)p99.99( 99.39%)
   151. (0.00068) RY*( 1) H  17           s( 99.51%)p 0.00(  0.49%)
                                            0.0044  0.9975  0.0472 -0.0516  0.0000
   152. (0.00007) RY*( 2) H  17           s(  0.00%)p 1.00(100.00%)
   153. (0.00003) RY*( 3) H  17           s(  0.33%)p99.99( 99.67%)
   154. (0.00003) RY*( 4) H  17           s(  0.26%)p99.99( 99.74%)
   155. (0.00069) RY*( 1) H  18           s( 99.49%)p 0.01(  0.51%)
                                            0.0038  0.9974  0.0714  0.0016 -0.0000
   156. (0.00005) RY*( 2) H  18           s(  0.00%)p 1.00(100.00%)
   157. (0.00004) RY*( 3) H  18           s(  0.00%)p 1.00(100.00%)
   158. (0.00003) RY*( 4) H  18           s(  0.61%)p99.99( 99.39%)
   159. (0.00070) RY*( 1) H  19           s( 99.12%)p 0.01(  0.88%)
                                            0.0043  0.9956  0.0594  0.0728  0.0000
   160. (0.00006) RY*( 2) H  19           s(  0.00%)p 1.00(100.00%)
   161. (0.00004) RY*( 3) H  19           s(  0.61%)p99.99( 99.39%)
   162. (0.00003) RY*( 4) H  19           s(  0.37%)p99.99( 99.63%)
   163. (0.00772) BD*( 1) C   1 - C   2  
                ( 52.16%)   0.7222* C   1 s( 29.32%)p 2.41( 70.62%)d 0.00(  0.06%)
                                            0.0004  0.5414  0.0096  0.5710  0.0037
                                            0.6164  0.0112 -0.0000 -0.0000  0.0205
                                           -0.0000 -0.0000 -0.0015 -0.0115
                ( 47.84%)  -0.6917* C   2 s( 35.31%)p 1.83( 64.66%)d 0.00(  0.03%)
                                           -0.0000  0.5942 -0.0020 -0.5517  0.0024
                                           -0.5848  0.0122  0.0000 -0.0000  0.0133
                                           -0.0000 -0.0000  0.0004 -0.0125
   164. (0.00212) BD*( 1) C   1 - H  11  
                ( 36.50%)   0.6041* C   1 s( 23.38%)p 3.27( 76.58%)d 0.00(  0.03%)
                                           -0.0001  0.4836 -0.0037  0.0900 -0.0173
                                           -0.5075 -0.0053  0.7070 -0.0035 -0.0037
                                            0.0071 -0.0124 -0.0045  0.0098
                ( 63.50%)  -0.7969* H  11 s( 99.91%)p 0.00(  0.09%)
                                            0.9995 -0.0030  0.0017  0.0184 -0.0242
   165. (0.00212) BD*( 1) C   1 - H  12  
                ( 36.50%)   0.6041* C   1 s( 23.38%)p 3.27( 76.58%)d 0.00(  0.03%)
                                           -0.0001  0.4836 -0.0037  0.0900 -0.0173
                                           -0.5076 -0.0053 -0.7069  0.0035 -0.0037
                                           -0.0071  0.0124 -0.0045  0.0098
                ( 63.50%)  -0.7969* H  12 s( 99.91%)p 0.00(  0.09%)
                                            0.9995 -0.0030  0.0017  0.0184  0.0242
   166. (0.00185) BD*( 1) C   1 - H  13  
                ( 37.45%)   0.6120* C   1 s( 23.89%)p 3.18( 76.07%)d 0.00(  0.04%)
                                           -0.0000  0.4888 -0.0010 -0.8103  0.0001
                                            0.3220 -0.0197 -0.0000  0.0000 -0.0133
                                            0.0000 -0.0000  0.0099 -0.0091
                ( 62.55%)  -0.7909* H  13 s( 99.91%)p 0.00(  0.09%)
                                            0.9996 -0.0004  0.0287 -0.0074  0.0000
   167. (0.00909) BD*( 1) C   2 - C   3  
                ( 49.39%)   0.7028* C   2 s( 32.94%)p 2.03( 66.99%)d 0.00(  0.07%)
                                            0.0000 -0.5738 -0.0150  0.2176  0.0339
                                           -0.7883 -0.0035 -0.0000 -0.0000  0.0044
                                            0.0000 -0.0000  0.0201  0.0159
                ( 50.61%)  -0.7114* C   3 s( 39.00%)p 1.56( 60.94%)d 0.00(  0.06%)
                                           -0.0001 -0.6245 -0.0008 -0.0684  0.0377
                                            0.7767  0.0001  0.0000  0.0000  0.0099
                                            0.0000 -0.0000  0.0177  0.0143
   168. (0.01680) BD*( 1) C   2 - C   6  
                ( 50.92%)   0.7136* C   2 s( 31.64%)p 2.16( 68.31%)d 0.00(  0.06%)
                                           -0.0000  0.5625 -0.0033  0.8044 -0.0136
                                           -0.1877 -0.0236 -0.0000 -0.0000 -0.0007
                                            0.0000 -0.0000  0.0176 -0.0156
                ( 49.08%)  -0.7006* C   6 s( 33.29%)p 2.00( 66.67%)d 0.00(  0.04%)
                                            0.0000  0.5769 -0.0008 -0.8159  0.0149
                                           -0.0098 -0.0262 -0.0000 -0.0000 -0.0054
                                            0.0000 -0.0000  0.0153 -0.0122
   169. (0.00688) BD*( 1) C   3 - N   4  
                ( 63.59%)   0.7974* C   3 s( 27.04%)p 2.69( 72.79%)d 0.01(  0.16%)
                                           -0.0002  0.5196  0.0209  0.7030  0.0052
                                            0.4791  0.0649  0.0000  0.0000  0.0287
                                           -0.0000 -0.0000  0.0177 -0.0219
                ( 36.41%)  -0.6034* N   4 s( 34.63%)p 1.89( 65.34%)d 0.00(  0.04%)
                                            0.0000  0.5884  0.0018 -0.7457  0.0148
                                           -0.3101 -0.0314 -0.0000 -0.0000  0.0135
                                            0.0000  0.0000  0.0057 -0.0123
   170. (0.11963) BD*( 2) C   3 - N   4  
                ( 65.83%)   0.8114* C   3 s(  0.00%)p 1.00( 99.83%)d 0.00(  0.17%)
                                           -0.0000  0.0000 -0.0000 -0.0000 -0.0000
                                           -0.0000  0.0000  0.9991 -0.0140 -0.0000
                                            0.0396  0.0096 -0.0000 -0.0000
                ( 34.17%)  -0.5846* N   4 s(  0.00%)p 1.00( 99.96%)d 0.00(  0.04%)
                                           -0.0000  0.0000  0.0000  0.0000 -0.0000
                                            0.0000  0.0000  0.9998  0.0076  0.0000
                                           -0.0129 -0.0140  0.0000 -0.0000
   171. (0.00612) BD*( 1) C   3 - H  14  
                ( 37.28%)   0.6106* C   3 s( 33.79%)p 1.96( 66.18%)d 0.00(  0.03%)
                                           -0.0003  0.5813 -0.0075 -0.7055  0.0083
                                            0.4050  0.0008 -0.0000  0.0000 -0.0136
                                            0.0000 -0.0000  0.0049 -0.0092
                ( 62.72%)  -0.7919* H  14 s( 99.89%)p 0.00(  0.11%)
                                            0.9994 -0.0011  0.0297 -0.0157  0.0000
   172. (0.01419) BD*( 1) N   4 - C   5  
                ( 37.63%)   0.6134* N   4 s( 36.45%)p 1.74( 63.51%)d 0.00(  0.04%)
                                            0.0000 -0.6038  0.0016 -0.6616  0.0122
                                            0.4436  0.0222  0.0000 -0.0000  0.0147
                                            0.0000 -0.0000 -0.0012  0.0139
                ( 62.37%)  -0.7897* C   5 s( 27.09%)p 2.69( 72.76%)d 0.01(  0.15%)
                                            0.0001 -0.5202 -0.0193  0.5771 -0.0062
                                           -0.6263 -0.0484 -0.0000 -0.0000  0.0318
                                            0.0000 -0.0000 -0.0022  0.0211
   173. (0.00791) BD*( 1) N   4 - H  15  
                ( 27.15%)   0.5211* N   4 s( 28.75%)p 2.48( 71.22%)d 0.00(  0.03%)
                                           -0.0002 -0.5362 -0.0021 -0.0740 -0.0038
                                           -0.8406  0.0058  0.0000 -0.0000 -0.0028
                                            0.0000  0.0000  0.0125  0.0097
                ( 72.85%)  -0.8535* H  15 s( 99.74%)p 0.00(  0.26%)
                                           -0.9987  0.0042  0.0043  0.0508 -0.0000
   174. (0.01582) BD*( 1) C   5 - C   6  
                ( 50.04%)   0.7074* C   5 s( 33.68%)p 1.97( 66.28%)d 0.00(  0.04%)
                                            0.0001 -0.5802  0.0136  0.2984 -0.0117
                                            0.7572 -0.0142  0.0000  0.0000 -0.0147
                                           -0.0000 -0.0000  0.0077  0.0127
                ( 49.96%)  -0.7068* C   6 s( 29.98%)p 2.33( 69.97%)d 0.00(  0.05%)
                                            0.0000 -0.5476  0.0024 -0.3784 -0.0032
                                           -0.7459  0.0070 -0.0000  0.0000 -0.0112
                                            0.0000 -0.0000  0.0132  0.0136
   175. (0.01186) BD*( 1) C   5 - C  10  
                ( 48.18%)   0.6941* C   5 s( 38.94%)p 1.57( 61.03%)d 0.00(  0.03%)
                                            0.0001 -0.6240 -0.0042 -0.7596  0.0177
                                           -0.1792 -0.0307 -0.0000 -0.0000 -0.0063
                                           -0.0000 -0.0000 -0.0132  0.0105
                ( 51.82%)  -0.7199* C  10 s( 34.29%)p 1.91( 65.66%)d 0.00(  0.05%)
                                           -0.0001 -0.5855 -0.0106  0.8071  0.0078
                                            0.0641 -0.0312  0.0000  0.0000 -0.0051
                                           -0.0000 -0.0000 -0.0179  0.0141
   176. (0.11362) BD*( 2) C   5 - C  10  
                ( 40.47%)   0.6362* C   5 s(  0.00%)p 1.00( 99.99%)d 0.00(  0.01%)
                                            0.0000  0.0000 -0.0000  0.0000  0.0000
                                            0.0000 -0.0000 -0.9999  0.0055  0.0000
                                           -0.0091 -0.0023  0.0000 -0.0000
                ( 59.53%)  -0.7715* C  10 s(  0.00%)p 1.00( 99.92%)d 0.00(  0.08%)
                                           -0.0000 -0.0000 -0.0000  0.0000  0.0000
                                            0.0000  0.0000 -0.9996 -0.0002 -0.0000
                                            0.0245  0.0135 -0.0000  0.0000
   177. (0.01246) BD*( 1) C   6 - C   7  
                ( 47.88%)   0.6920* C   6 s( 36.61%)p 1.73( 63.36%)d 0.00(  0.04%)
                                            0.0000 -0.6050 -0.0050 -0.4362  0.0160
                                            0.6655  0.0148  0.0000  0.0000  0.0152
                                           -0.0000  0.0000  0.0030  0.0108
                ( 52.12%)  -0.7219* C   7 s( 34.68%)p 1.88( 65.26%)d 0.00(  0.06%)
                                           -0.0001 -0.5888 -0.0074  0.5165  0.0220
                                           -0.6205  0.0173 -0.0000  0.0000  0.0175
                                           -0.0000 -0.0000  0.0061  0.0150
   178. (0.00708) BD*( 1) C   7 - C   8  
                ( 49.57%)   0.7041* C   7 s( 36.16%)p 1.76( 63.79%)d 0.00(  0.05%)
                                           -0.0000 -0.6011 -0.0144 -0.7927 -0.0129
                                           -0.0887  0.0382 -0.0000  0.0000 -0.0078
                                           -0.0000 -0.0000 -0.0161  0.0139
                ( 50.43%)  -0.7101* C   8 s( 35.49%)p 1.82( 64.45%)d 0.00(  0.05%)
                                           -0.0001 -0.5957 -0.0097  0.7914  0.0053
                                            0.1283  0.0411  0.0000  0.0000 -0.0028
                                           -0.0000 -0.0000 -0.0187  0.0126
   179. (0.00685) BD*( 1) C   7 - H  16  
                ( 37.65%)   0.6136* C   7 s( 29.05%)p 2.44( 70.91%)d 0.00(  0.03%)
                                           -0.0003  0.5389 -0.0129 -0.3214  0.0116
                                           -0.7783  0.0039 -0.0000  0.0000  0.0107
                                            0.0000  0.0000 -0.0099 -0.0114
                ( 62.35%)  -0.7896* H  16 s( 99.90%)p 0.00(  0.10%)
                                            0.9995 -0.0008  0.0111  0.0301  0.0000
   180. (0.00831) BD*( 1) C   8 - C   9  
                ( 50.04%)   0.7074* C   8 s( 35.06%)p 1.85( 64.90%)d 0.00(  0.05%)
                                            0.0000  0.5920  0.0067  0.3264  0.0404
                                            0.7354 -0.0066  0.0000  0.0000  0.0102
                                            0.0000  0.0000 -0.0145 -0.0116
                ( 49.96%)  -0.7068* C   9 s( 35.50%)p 1.82( 64.45%)d 0.00(  0.05%)
                                            0.0001  0.5958  0.0058 -0.3014  0.0335
                                           -0.7430 -0.0228 -0.0000  0.0000  0.0145
                                            0.0000  0.0000 -0.0094 -0.0123
   181. (0.07487) BD*( 2) C   8 - C   9  
                ( 44.18%)   0.6647* C   8 s(  0.00%)p 1.00( 99.95%)d 0.00(  0.05%)
                                           -0.0000  0.0000  0.0000  0.0000 -0.0000
                                            0.0000 -0.0000 -0.9997  0.0127  0.0000
                                            0.0077 -0.0210 -0.0000  0.0000
                ( 55.82%)  -0.7472* C   9 s(  0.00%)p 1.00( 99.93%)d 0.00(  0.07%)
                                            0.0000  0.0000 -0.0000  0.0000  0.0000
                                            0.0000 -0.0000 -0.9996  0.0093 -0.0000
                                            0.0206  0.0156 -0.0000  0.0000
   182. (0.00625) BD*( 1) C   8 - H  17  
                ( 37.03%)   0.6085* C   8 s( 29.35%)p 2.41( 70.62%)d 0.00(  0.03%)
                                           -0.0003  0.5416 -0.0136  0.5148 -0.0051
                                           -0.6641  0.0079  0.0000  0.0000 -0.0128
                                            0.0000 -0.0000 -0.0038 -0.0093
                ( 62.97%)  -0.7936* H  17 s( 99.90%)p 0.00(  0.10%)
                                            0.9995 -0.0022 -0.0198  0.0249 -0.0000
   183. (0.00695) BD*( 1) C   9 - C  10  
                ( 50.85%)   0.7131* C   9 s( 35.25%)p 1.84( 64.69%)d 0.00(  0.06%)
                                            0.0001  0.5936  0.0115 -0.4561  0.0257
                                            0.6612  0.0320 -0.0000  0.0000 -0.0188
                                            0.0000  0.0000 -0.0040 -0.0139
                ( 49.15%)  -0.7011* C  10 s( 36.19%)p 1.76( 63.76%)d 0.00(  0.05%)
                                           -0.0001  0.6014  0.0129  0.4869  0.0358
                                           -0.6317  0.0168 -0.0000  0.0000 -0.0153
                                           -0.0000  0.0000 -0.0087 -0.0137
   184. (0.00611) BD*( 1) C   9 - H  18  
                ( 37.23%)   0.6102* C   9 s( 29.14%)p 2.43( 70.83%)d 0.00(  0.03%)
                                            0.0003 -0.5397  0.0121 -0.8364  0.0099
                                           -0.0932  0.0030 -0.0000  0.0000 -0.0041
                                           -0.0000 -0.0000 -0.0133  0.0101
                ( 62.77%)  -0.7923* H  18 s( 99.90%)p 0.00(  0.10%)
                                           -0.9995  0.0015  0.0321  0.0029  0.0000
   185. (0.00688) BD*( 1) C  10 - H  19  
                ( 37.32%)   0.6109* C  10 s( 29.43%)p 2.40( 70.54%)d 0.00(  0.03%)
                                            0.0003 -0.5423  0.0156 -0.3314 -0.0061
                                           -0.7716  0.0110 -0.0000 -0.0000 -0.0096
                                            0.0000  0.0000  0.0103  0.0109
                ( 62.68%)  -0.7917* H  19 s( 99.90%)p 0.00(  0.10%)
                                           -0.9995  0.0014  0.0141  0.0291 -0.0000


 NHO Directionality and "Bond Bending" (deviations from line of nuclear centers)

         [Thresholds for printing:  angular deviation  >  1.0 degree]
                                    hybrid p-character > 25.0%
                                    orbital occupancy  >  0.10e

                                Line of Centers        Hybrid 1              Hybrid 2
                                ---------------  -------------------   ------------------
                NBO               Theta   Phi    Theta   Phi    Dev    Theta   Phi    Dev
 ========================================================================================
     5. BD (   1) C   2 - C   3    90.0   99.6    90.0  107.6   8.0     90.0  272.3   7.3
     6. BD (   1) C   2 - C   6    90.0  353.4    90.0  345.0   8.4     90.0  182.6   9.1
     7. BD (   1) C   3 - N   4    90.0   29.7    90.0   37.5   7.8     90.0  205.0   4.7
     8. BD (   2) C   3 - N   4    90.0   29.7     0.0    0.0  90.0      0.0    0.0  90.0
    10. BD (   1) N   4 - C   5    90.0  319.0    90.0  324.3   5.4     90.0  130.2   8.8
    12. BD (   1) C   5 - C   6    90.0  246.1    90.0  248.9   2.8     90.0   62.7   3.4
    13. BD (   1) C   5 - C  10    90.0    8.1    90.0   15.8   7.7     90.0  182.3   5.8
    14. BD (   2) C   5 - C  10    90.0    8.1     0.0    0.0  90.0      0.0    0.0  90.0
    15. BD (   1) C   6 - C   7    90.0  307.1    90.0  301.7   5.4     90.0  131.8   4.6
    16. BD (   1) C   7 - C   8    90.0    8.0    90.0    3.6   4.4     90.0  192.0   4.0
    18. BD (   1) C   8 - C   9    90.0   67.0    90.0   63.3   3.7     90.0  250.7   3.7
    19. BD (   2) C   8 - C   9    90.0   67.0     0.0    0.0  90.0      0.0    0.0  90.0
    21. BD (   1) C   9 - C  10    90.0  125.8    90.0  121.8   3.9     90.0  310.4   4.6
    34. LP*(   1) C   2             --     --      0.0    0.0   --       --     --    --
    35. LP (   1) C   6             --     --      0.0    0.0   --       --     --    --
    36. LP*(   1) C   7             --     --      0.0    0.0   --       --     --    --
   170. BD*(   2) C   3 - N   4    90.0   29.7     0.0    0.0  90.0      0.0    0.0  90.0
   176. BD*(   2) C   5 - C  10    90.0    8.1     0.0    0.0  90.0      0.0    0.0  90.0


 Second Order Perturbation Theory Analysis of Fock Matrix in NBO Basis

     Threshold for printing:   0.25 kcal/mol
                                                                              E(2)  E(j)-E(i) F(i,j)
         Donor NBO (i)                     Acceptor NBO (j)                 kcal/mol   a.u.    a.u. 
 ===================================================================================================

 within unit  1
   1. BD (   1) C   1 - C   2        / 55. RY*(   1) C   3                    0.32    1.83    0.031
   1. BD (   1) C   1 - C   2        / 82. RY*(   1) C   6                    0.41    1.70    0.034
   1. BD (   1) C   1 - C   2        /167. BD*(   1) C   2 - C   3            1.59    1.21    0.055
   1. BD (   1) C   1 - C   2        /168. BD*(   1) C   2 - C   6            1.59    1.14    0.054
   1. BD (   1) C   1 - C   2        /169. BD*(   1) C   3 - N   4            0.85    1.05    0.038
   1. BD (   1) C   1 - C   2        /174. BD*(   1) C   5 - C   6            0.87    1.16    0.040
   2. BD (   1) C   1 - H  11        / 34. LP*(   1) C   2                    4.12    0.39    0.059
   2. BD (   1) C   1 - H  11        / 48. RY*(   3) C   2                    0.40    1.73    0.034
   2. BD (   1) C   1 - H  11        /167. BD*(   1) C   2 - C   3            1.28    1.04    0.047
   3. BD (   1) C   1 - H  12        / 34. LP*(   1) C   2                    4.12    0.39    0.059
   3. BD (   1) C   1 - H  12        / 48. RY*(   3) C   2                    0.40    1.73    0.034
   3. BD (   1) C   1 - H  12        /167. BD*(   1) C   2 - C   3            1.28    1.04    0.047
   4. BD (   1) C   1 - H  13        /168. BD*(   1) C   2 - C   6            2.65    0.98    0.065
   5. BD (   1) C   2 - C   3        / 37. RY*(   1) C   1                    0.38    1.43    0.030
   5. BD (   1) C   2 - C   3        / 66. RY*(   3) N   4                    0.49    2.01    0.040
   5. BD (   1) C   2 - C   3        / 82. RY*(   1) C   6                    0.55    1.78    0.040
   5. BD (   1) C   2 - C   3        /163. BD*(   1) C   1 - C   2            1.39    1.16    0.051
   5. BD (   1) C   2 - C   3        /168. BD*(   1) C   2 - C   6            1.25    1.23    0.050
   5. BD (   1) C   2 - C   3        /169. BD*(   1) C   3 - N   4            0.33    1.14    0.025
   5. BD (   1) C   2 - C   3        /171. BD*(   1) C   3 - H  14            0.89    1.18    0.041
   5. BD (   1) C   2 - C   3        /173. BD*(   1) N   4 - H  15            1.51    1.14    0.053
   5. BD (   1) C   2 - C   3        /177. BD*(   1) C   6 - C   7            2.64    1.28    0.073
   6. BD (   1) C   2 - C   6        / 37. RY*(   1) C   1                    0.46    1.37    0.032
   6. BD (   1) C   2 - C   6        / 56. RY*(   2) C   3                    0.28    1.22    0.024
   6. BD (   1) C   2 - C   6        / 74. RY*(   2) C   5                    0.46    1.71    0.036
   6. BD (   1) C   2 - C   6        / 91. RY*(   1) C   7                    0.43    1.83    0.036
   6. BD (   1) C   2 - C   6        /163. BD*(   1) C   1 - C   2            1.19    1.09    0.046
   6. BD (   1) C   2 - C   6        /166. BD*(   1) C   1 - H  13            0.47    1.13    0.029
   6. BD (   1) C   2 - C   6        /167. BD*(   1) C   2 - C   3            1.13    1.23    0.047
   6. BD (   1) C   2 - C   6        /169. BD*(   1) C   3 - N   4            0.60    1.07    0.032
   6. BD (   1) C   2 - C   6        /171. BD*(   1) C   3 - H  14            2.24    1.11    0.063
   6. BD (   1) C   2 - C   6        /172. BD*(   1) N   4 - C   5            0.43    1.09    0.027
   6. BD (   1) C   2 - C   6        /174. BD*(   1) C   5 - C   6            1.35    1.18    0.050
   6. BD (   1) C   2 - C   6        /175. BD*(   1) C   5 - C  10            2.06    1.21    0.063
   6. BD (   1) C   2 - C   6        /177. BD*(   1) C   6 - C   7            2.46    1.22    0.069
   6. BD (   1) C   2 - C   6        /178. BD*(   1) C   7 - C   8            0.65    1.24    0.036
   7. BD (   1) C   3 - N   4        / 47. RY*(   2) C   2                    0.88    1.69    0.049
   7. BD (   1) C   3 - N   4        / 73. RY*(   1) C   5                    0.95    1.81    0.052
   7. BD (   1) C   3 - N   4        / 75. RY*(   3) C   5                    0.26    1.52    0.025
   7. BD (   1) C   3 - N   4        /163. BD*(   1) C   1 - C   2            1.92    1.24    0.062
   7. BD (   1) C   3 - N   4        /167. BD*(   1) C   2 - C   3            0.47    1.38    0.032
   7. BD (   1) C   3 - N   4        /172. BD*(   1) N   4 - C   5            1.08    1.24    0.046
   7. BD (   1) C   3 - N   4        /173. BD*(   1) N   4 - H  15            0.49    1.23    0.031
   7. BD (   1) C   3 - N   4        /175. BD*(   1) C   5 - C  10            2.30    1.36    0.071
   8. BD (   2) C   3 - N   4        / 34. LP*(   1) C   2                   12.34    0.27    0.082
   8. BD (   2) C   3 - N   4        / 52. RY*(   7) C   2                    0.30    1.63    0.029
   8. BD (   2) C   3 - N   4        / 76. RY*(   4) C   5                    0.96    1.44    0.048
   8. BD (   2) C   3 - N   4        /170. BD*(   2) C   3 - N   4            0.79    0.30    0.020
   8. BD (   2) C   3 - N   4        /176. BD*(   2) C   5 - C  10            8.14    0.38    0.072
   9. BD (   1) C   3 - H  14        / 46. RY*(   1) C   2                    0.38    1.70    0.032
   9. BD (   1) C   3 - H  14        /167. BD*(   1) C   2 - C   3            0.80    1.13    0.038
   9. BD (   1) C   3 - H  14        /168. BD*(   1) C   2 - C   6            1.35    1.06    0.048
   9. BD (   1) C   3 - H  14        /172. BD*(   1) N   4 - C   5            1.54    0.99    0.049
  10. BD (   1) N   4 - C   5        / 56. RY*(   2) C   3                    0.86    1.38    0.044
  10. BD (   1) N   4 - C   5        / 83. RY*(   2) C   6                    0.27    2.07    0.030
  10. BD (   1) N   4 - C   5        /169. BD*(   1) C   3 - N   4            0.92    1.24    0.043
  10. BD (   1) N   4 - C   5        /171. BD*(   1) C   3 - H  14            0.98    1.28    0.045
  10. BD (   1) N   4 - C   5        /173. BD*(   1) N   4 - H  15            0.64    1.25    0.036
  10. BD (   1) N   4 - C   5        /174. BD*(   1) C   5 - C   6            0.67    1.34    0.038
  10. BD (   1) N   4 - C   5        /175. BD*(   1) C   5 - C  10            1.28    1.38    0.053
  10. BD (   1) N   4 - C   5        /177. BD*(   1) C   6 - C   7            1.31    1.38    0.054
  10. BD (   1) N   4 - C   5        /183. BD*(   1) C   9 - C  10            0.46    1.40    0.032
  11. BD (   1) N   4 - H  15        / 55. RY*(   1) C   3                    0.30    1.89    0.030
  11. BD (   1) N   4 - H  15        / 73. RY*(   1) C   5                    0.34    1.70    0.031
  11. BD (   1) N   4 - H  15        /167. BD*(   1) C   2 - C   3            0.72    1.27    0.038
  11. BD (   1) N   4 - H  15        /172. BD*(   1) N   4 - C   5            0.40    1.13    0.027
  11. BD (   1) N   4 - H  15        /174. BD*(   1) C   5 - C   6            1.02    1.21    0.045
  12. BD (   1) C   5 - C   6        / 46. RY*(   1) C   2                    0.72    1.80    0.046
  12. BD (   1) C   5 - C   6        / 91. RY*(   1) C   7                    0.46    1.83    0.037
  12. BD (   1) C   5 - C   6        /118. RY*(   1) C  10                    0.63    1.79    0.043
  12. BD (   1) C   5 - C   6        /163. BD*(   1) C   1 - C   2            2.15    1.10    0.062
  12. BD (   1) C   5 - C   6        /168. BD*(   1) C   2 - C   6            1.25    1.16    0.048
  12. BD (   1) C   5 - C   6        /172. BD*(   1) N   4 - C   5            0.52    1.10    0.030
  12. BD (   1) C   5 - C   6        /173. BD*(   1) N   4 - H  15            2.00    1.08    0.059
  12. BD (   1) C   5 - C   6        /175. BD*(   1) C   5 - C  10            2.32    1.21    0.067
  12. BD (   1) C   5 - C   6        /177. BD*(   1) C   6 - C   7            1.96    1.22    0.062
  12. BD (   1) C   5 - C   6        /179. BD*(   1) C   7 - H  16            1.23    1.14    0.047
  12. BD (   1) C   5 - C   6        /185. BD*(   1) C  10 - H  19            1.17    1.13    0.046
  13. BD (   1) C   5 - C  10        / 64. RY*(   1) N   4                    0.29    2.56    0.035
  13. BD (   1) C   5 - C  10        / 83. RY*(   2) C   6                    0.47    1.95    0.038
  13. BD (   1) C   5 - C  10        /109. RY*(   1) C   9                    0.60    1.89    0.043
  13. BD (   1) C   5 - C  10        /110. RY*(   2) C   9                    0.54    1.38    0.035
  13. BD (   1) C   5 - C  10        /168. BD*(   1) C   2 - C   6            0.86    1.21    0.041
  13. BD (   1) C   5 - C  10        /169. BD*(   1) C   3 - N   4            0.81    1.12    0.038
  13. BD (   1) C   5 - C  10        /172. BD*(   1) N   4 - C   5            1.22    1.14    0.047
  13. BD (   1) C   5 - C  10        /174. BD*(   1) C   5 - C   6            2.50    1.22    0.070
  13. BD (   1) C   5 - C  10        /183. BD*(   1) C   9 - C  10            1.30    1.28    0.052
  13. BD (   1) C   5 - C  10        /184. BD*(   1) C   9 - H  18            1.11    1.20    0.046
  13. BD (   1) C   5 - C  10        /185. BD*(   1) C  10 - H  19            0.63    1.17    0.035
  14. BD (   2) C   5 - C  10        / 65. RY*(   2) N   4                    0.89    1.62    0.054
  14. BD (   2) C   5 - C  10        / 76. RY*(   4) C   5                    0.31    1.35    0.029
  14. BD (   2) C   5 - C  10        / 85. RY*(   4) C   6                    0.89    1.34    0.049
  14. BD (   2) C   5 - C  10        /112. RY*(   4) C   9                    0.58    1.55    0.042
  14. BD (   2) C   5 - C  10        /170. BD*(   2) C   3 - N   4            9.22    0.21    0.058
  14. BD (   2) C   5 - C  10        /176. BD*(   2) C   5 - C  10            0.36    0.29    0.013
  14. BD (   2) C   5 - C  10        /181. BD*(   2) C   8 - C   9            6.99    0.30    0.062
  15. BD (   1) C   6 - C   7        / 46. RY*(   1) C   2                    0.40    1.83    0.034
  15. BD (   1) C   6 - C   7        /100. RY*(   1) C   8                    0.58    1.87    0.042
  15. BD (   1) C   6 - C   7        /101. RY*(   2) C   8                    0.60    1.37    0.036
  15. BD (   1) C   6 - C   7        /167. BD*(   1) C   2 - C   3            0.42    1.26    0.029
  15. BD (   1) C   6 - C   7        /168. BD*(   1) C   2 - C   6            2.64    1.19    0.071
  15. BD (   1) C   6 - C   7        /172. BD*(   1) N   4 - C   5            0.98    1.12    0.042
  15. BD (   1) C   6 - C   7        /174. BD*(   1) C   5 - C   6            2.14    1.20    0.064
  15. BD (   1) C   6 - C   7        /178. BD*(   1) C   7 - C   8            1.36    1.27    0.053
  15. BD (   1) C   6 - C   7        /179. BD*(   1) C   7 - H  16            0.60    1.16    0.033
  15. BD (   1) C   6 - C   7        /182. BD*(   1) C   8 - H  17            1.12    1.18    0.046
  16. BD (   1) C   7 - C   8        / 82. RY*(   1) C   6                    1.18    1.75    0.057
  16. BD (   1) C   7 - C   8        /109. RY*(   1) C   9                    0.37    1.87    0.033
  16. BD (   1) C   7 - C   8        /110. RY*(   2) C   9                    0.69    1.37    0.039
  16. BD (   1) C   7 - C   8        /168. BD*(   1) C   2 - C   6            2.48    1.19    0.069
  16. BD (   1) C   7 - C   8        /177. BD*(   1) C   6 - C   7            1.65    1.24    0.057
  16. BD (   1) C   7 - C   8        /179. BD*(   1) C   7 - H  16            0.69    1.16    0.036
  16. BD (   1) C   7 - C   8        /180. BD*(   1) C   8 - C   9            1.22    1.25    0.049
  16. BD (   1) C   7 - C   8        /182. BD*(   1) C   8 - H  17            0.64    1.18    0.035
  16. BD (   1) C   7 - C   8        /184. BD*(   1) C   9 - H  18            1.01    1.18    0.044
  17. BD (   1) C   7 - H  16        / 83. RY*(   2) C   6                    0.29    1.75    0.028
  17. BD (   1) C   7 - H  16        /100. RY*(   1) C   8                    0.35    1.69    0.031
  17. BD (   1) C   7 - H  16        /174. BD*(   1) C   5 - C   6            2.32    1.03    0.062
  17. BD (   1) C   7 - H  16        /177. BD*(   1) C   6 - C   7            0.44    1.07    0.027
  17. BD (   1) C   7 - H  16        /178. BD*(   1) C   7 - C   8            0.48    1.09    0.029
  17. BD (   1) C   7 - H  16        /180. BD*(   1) C   8 - C   9            1.94    1.07    0.057
  18. BD (   1) C   8 - C   9        / 91. RY*(   1) C   7                    0.26    1.84    0.028
  18. BD (   1) C   8 - C   9        / 92. RY*(   2) C   7                    0.79    1.38    0.042
  18. BD (   1) C   8 - C   9        /119. RY*(   2) C  10                    0.84    1.37    0.043
  18. BD (   1) C   8 - C   9        /178. BD*(   1) C   7 - C   8            1.25    1.26    0.050
  18. BD (   1) C   8 - C   9        /179. BD*(   1) C   7 - H  16            1.25    1.15    0.048
  18. BD (   1) C   8 - C   9        /182. BD*(   1) C   8 - H  17            0.60    1.17    0.034
  18. BD (   1) C   8 - C   9        /183. BD*(   1) C   9 - C  10            1.22    1.25    0.049
  18. BD (   1) C   8 - C   9        /184. BD*(   1) C   9 - H  18            0.60    1.17    0.034
  18. BD (   1) C   8 - C   9        /185. BD*(   1) C  10 - H  19            1.28    1.14    0.048
  19. BD (   2) C   8 - C   9        / 36. LP*(   1) C   7                   34.37    0.16    0.100
  19. BD (   2) C   8 - C   9        / 95. RY*(   5) C   7                    1.06    1.20    0.050
  19. BD (   2) C   8 - C   9        /103. RY*(   4) C   8                    0.32    0.94    0.024
  19. BD (   2) C   8 - C   9        /121. RY*(   4) C  10                    0.67    0.84    0.033
  19. BD (   2) C   8 - C   9        /176. BD*(   2) C   5 - C  10            9.37    0.27    0.066
  19. BD (   2) C   8 - C   9        /181. BD*(   2) C   8 - C   9            0.29    0.28    0.012
  20. BD (   1) C   8 - H  17        / 91. RY*(   1) C   7                    0.31    1.66    0.029
  20. BD (   1) C   8 - H  17        /109. RY*(   1) C   9                    0.32    1.68    0.029
  20. BD (   1) C   8 - H  17        /177. BD*(   1) C   6 - C   7            2.07    1.05    0.059
  20. BD (   1) C   8 - H  17        /178. BD*(   1) C   7 - C   8            0.43    1.08    0.027
  20. BD (   1) C   8 - H  17        /180. BD*(   1) C   8 - C   9            0.39    1.05    0.026
  20. BD (   1) C   8 - H  17        /183. BD*(   1) C   9 - C  10            1.93    1.07    0.057
  21. BD (   1) C   9 - C  10        / 73. RY*(   1) C   5                    0.73    1.70    0.045
  21. BD (   1) C   9 - C  10        / 74. RY*(   2) C   5                    0.43    1.74    0.035
  21. BD (   1) C   9 - C  10        /100. RY*(   1) C   8                    0.40    1.88    0.035
  21. BD (   1) C   9 - C  10        /101. RY*(   2) C   8                    0.69    1.37    0.039
  21. BD (   1) C   9 - C  10        /172. BD*(   1) N   4 - C   5            3.34    1.13    0.078
  21. BD (   1) C   9 - C  10        /175. BD*(   1) C   5 - C  10            1.68    1.25    0.058
  21. BD (   1) C   9 - C  10        /180. BD*(   1) C   8 - C   9            1.19    1.25    0.049
  21. BD (   1) C   9 - C  10        /182. BD*(   1) C   8 - H  17            1.00    1.19    0.044
  21. BD (   1) C   9 - C  10        /184. BD*(   1) C   9 - H  18            0.57    1.18    0.033
  21. BD (   1) C   9 - C  10        /185. BD*(   1) C  10 - H  19            0.75    1.16    0.037
  22. BD (   1) C   9 - H  18        /100. RY*(   1) C   8                    0.32    1.68    0.030
  22. BD (   1) C   9 - H  18        /118. RY*(   1) C  10                    0.30    1.63    0.028
  22. BD (   1) C   9 - H  18        /175. BD*(   1) C   5 - C  10            2.07    1.05    0.059
  22. BD (   1) C   9 - H  18        /178. BD*(   1) C   7 - C   8            1.91    1.08    0.058
  22. BD (   1) C   9 - H  18        /180. BD*(   1) C   8 - C   9            0.39    1.06    0.026
  22. BD (   1) C   9 - H  18        /183. BD*(   1) C   9 - C  10            0.36    1.07    0.025
  23. BD (   1) C  10 - H  19        / 74. RY*(   2) C   5                    0.37    1.57    0.030
  23. BD (   1) C  10 - H  19        /109. RY*(   1) C   9                    0.34    1.70    0.031
  23. BD (   1) C  10 - H  19        /174. BD*(   1) C   5 - C   6            2.31    1.03    0.062
  23. BD (   1) C  10 - H  19        /175. BD*(   1) C   5 - C  10            0.39    1.07    0.026
  23. BD (   1) C  10 - H  19        /180. BD*(   1) C   8 - C   9            1.84    1.07    0.056
  23. BD (   1) C  10 - H  19        /183. BD*(   1) C   9 - C  10            0.54    1.09    0.031
  24. CR (   1) C   1                / 49. RY*(   4) C   2                    0.26   11.01    0.068
  24. CR (   1) C   1                /127. RY*(   1) H  11                    0.40   10.60    0.082
  24. CR (   1) C   1                /131. RY*(   1) H  12                    0.40   10.60    0.082
  24. CR (   1) C   1                /135. RY*(   1) H  13                    0.36   10.54    0.078
  24. CR (   1) C   1                /167. BD*(   1) C   2 - C   3            0.53   10.64    0.095
  24. CR (   1) C   1                /168. BD*(   1) C   2 - C   6            0.47   10.57    0.090
  25. CR (   1) C   2                / 39. RY*(   3) C   1                    0.72   10.73    0.111
  25. CR (   1) C   2                / 56. RY*(   2) C   3                    0.67   10.66    0.107
  25. CR (   1) C   2                / 83. RY*(   2) C   6                    0.28   11.34    0.072
  25. CR (   1) C   2                / 84. RY*(   3) C   6                    0.33   10.73    0.076
  25. CR (   1) C   2                /171. BD*(   1) C   3 - H  14            0.46   10.56    0.089
  25. CR (   1) C   2                /174. BD*(   1) C   5 - C   6            0.27   10.62    0.069
  25. CR (   1) C   2                /177. BD*(   1) C   6 - C   7            0.81   10.66    0.118
  26. CR (   1) C   3                / 46. RY*(   1) C   2                    0.77   11.28    0.118
  26. CR (   1) C   3                / 47. RY*(   2) C   2                    0.38   11.02    0.081
  26. CR (   1) C   3                /139. RY*(   1) H  14                    0.46   10.46    0.088
  26. CR (   1) C   3                /163. BD*(   1) C   1 - C   2            0.69   10.57    0.108
  26. CR (   1) C   3                /167. BD*(   1) C   2 - C   3            0.43   10.71    0.086
  26. CR (   1) C   3                /168. BD*(   1) C   2 - C   6            0.33   10.64    0.075
  26. CR (   1) C   3                /172. BD*(   1) N   4 - C   5            0.56   10.57    0.098
  26. CR (   1) C   3                /173. BD*(   1) N   4 - H  15            0.40   10.56    0.083
  27. CR (   1) N   4                / 56. RY*(   2) C   3                    0.69   14.82    0.128
  27. CR (   1) N   4                / 58. RY*(   4) C   3                    0.26   14.81    0.078
  27. CR (   1) N   4                / 74. RY*(   2) C   5                    1.07   15.31    0.162
  27. CR (   1) N   4                / 75. RY*(   3) C   5                    0.27   14.97    0.080
  27. CR (   1) N   4                / 79. RY*(   7) C   5                    0.26   16.60    0.083
  27. CR (   1) N   4                /143. RY*(   1) H  15                    0.29   14.65    0.082
  27. CR (   1) N   4                /175. BD*(   1) C   5 - C  10            0.52   14.81    0.112
  28. CR (   1) C   5                / 82. RY*(   1) C   6                    0.82   11.17    0.121
  28. CR (   1) C   5                /119. RY*(   2) C  10                    0.81   10.80    0.118
  28. CR (   1) C   5                /168. BD*(   1) C   2 - C   6            0.32   10.62    0.074
  28. CR (   1) C   5                /169. BD*(   1) C   3 - N   4            0.49   10.53    0.091
  28. CR (   1) C   5                /173. BD*(   1) N   4 - H  15            0.43   10.53    0.085
  28. CR (   1) C   5                /174. BD*(   1) C   5 - C   6            0.40   10.63    0.083
  28. CR (   1) C   5                /177. BD*(   1) C   6 - C   7            0.50   10.67    0.093
  28. CR (   1) C   5                /183. BD*(   1) C   9 - C  10            0.33   10.69    0.076
  28. CR (   1) C   5                /185. BD*(   1) C  10 - H  19            0.32   10.58    0.074
  29. CR (   1) C   6                / 47. RY*(   2) C   2                    0.76   10.95    0.115
  29. CR (   1) C   6                / 73. RY*(   1) C   5                    0.70   11.07    0.112
  29. CR (   1) C   6                / 92. RY*(   2) C   7                    0.78   10.78    0.116
  29. CR (   1) C   6                /163. BD*(   1) C   1 - C   2            0.56   10.50    0.097
  29. CR (   1) C   6                /174. BD*(   1) C   5 - C   6            0.28   10.58    0.070
  29. CR (   1) C   6                /175. BD*(   1) C   5 - C  10            0.61   10.62    0.102
  29. CR (   1) C   6                /178. BD*(   1) C   7 - C   8            0.37   10.65    0.079
  29. CR (   1) C   6                /179. BD*(   1) C   7 - H  16            0.29   10.54    0.071
  30. CR (   1) C   7                / 83. RY*(   2) C   6                    0.44   11.32    0.089
  30. CR (   1) C   7                / 84. RY*(   3) C   6                    0.41   10.71    0.084
  30. CR (   1) C   7                /101. RY*(   2) C   8                    0.79   10.76    0.116
  30. CR (   1) C   7                /102. RY*(   3) C   8                    0.28   10.79    0.070
  30. CR (   1) C   7                /147. RY*(   1) H  16                    0.39   10.48    0.081
  30. CR (   1) C   7                /168. BD*(   1) C   2 - C   6            0.85   10.58    0.121
  30. CR (   1) C   7                /174. BD*(   1) C   5 - C   6            0.50   10.60    0.093
  30. CR (   1) C   7                /180. BD*(   1) C   8 - C   9            0.46   10.64    0.089
  30. CR (   1) C   7                /182. BD*(   1) C   8 - H  17            0.29   10.58    0.070
  31. CR (   1) C   8                / 92. RY*(   2) C   7                    0.39   10.78    0.082
  31. CR (   1) C   8                / 94. RY*(   4) C   7                    0.43   10.72    0.086
  31. CR (   1) C   8                /110. RY*(   2) C   9                    0.70   10.75    0.109
  31. CR (   1) C   8                /151. RY*(   1) H  17                    0.39   10.45    0.081
  31. CR (   1) C   8                /177. BD*(   1) C   6 - C   7            0.51   10.63    0.094
  31. CR (   1) C   8                /179. BD*(   1) C   7 - H  16            0.32   10.54    0.074
  31. CR (   1) C   8                /183. BD*(   1) C   9 - C  10            0.47   10.64    0.089
  31. CR (   1) C   8                /184. BD*(   1) C   9 - H  18            0.28   10.56    0.068
  32. CR (   1) C   9                /101. RY*(   2) C   8                    0.69   10.76    0.108
  32. CR (   1) C   9                /119. RY*(   2) C  10                    0.36   10.77    0.078
  32. CR (   1) C   9                /120. RY*(   3) C  10                    0.40   10.70    0.082
  32. CR (   1) C   9                /155. RY*(   1) H  18                    0.40   10.46    0.081
  32. CR (   1) C   9                /175. BD*(   1) C   5 - C  10            0.49   10.63    0.092
  32. CR (   1) C   9                /178. BD*(   1) C   7 - C   8            0.46   10.66    0.089
  32. CR (   1) C   9                /182. BD*(   1) C   8 - H  17            0.27   10.57    0.068
  32. CR (   1) C   9                /185. BD*(   1) C  10 - H  19            0.34   10.54    0.075
  33. CR (   1) C  10                / 75. RY*(   3) C   5                    0.56   10.79    0.099
  33. CR (   1) C  10                /110. RY*(   2) C   9                    0.77   10.76    0.115
  33. CR (   1) C  10                /111. RY*(   3) C   9                    0.33   10.82    0.075
  33. CR (   1) C  10                /159. RY*(   1) H  19                    0.40   10.46    0.082
  33. CR (   1) C  10                /172. BD*(   1) N   4 - C   5            0.73   10.52    0.112
  33. CR (   1) C  10                /174. BD*(   1) C   5 - C   6            0.59   10.60    0.101
  33. CR (   1) C  10                /180. BD*(   1) C   8 - C   9            0.45   10.64    0.088
  33. CR (   1) C  10                /184. BD*(   1) C   9 - H  18            0.27   10.58    0.068
  34. LP*(   1) C   2                / 38. RY*(   2) C   1                    0.38    0.98    0.045
  34. LP*(   1) C   2                / 52. RY*(   7) C   2                    0.73    1.36    0.073
  34. LP*(   1) C   2                / 57. RY*(   3) C   3                    0.90    0.66    0.057
  34. LP*(   1) C   2                / 59. RY*(   5) C   3                    0.31    1.97    0.057
  34. LP*(   1) C   2                / 87. RY*(   6) C   6                    0.52    1.78    0.071
  34. LP*(   1) C   2                /164. BD*(   1) C   1 - H  11            1.24    0.55    0.060
  34. LP*(   1) C   2                /165. BD*(   1) C   1 - H  12            1.24    0.55    0.060
  34. LP*(   1) C   2                /170. BD*(   2) C   3 - N   4           88.49    0.04    0.112
  35. LP (   1) C   6                / 34. LP*(   1) C   2                  279.87    0.03    0.133
  35. LP (   1) C   6                / 36. LP*(   1) C   7                  305.31    0.04    0.140
  35. LP (   1) C   6                / 50. RY*(   5) C   2                    0.35    2.00    0.045
  35. LP (   1) C   6                / 52. RY*(   7) C   2                    0.56    1.39    0.047
  35. LP (   1) C   6                / 76. RY*(   4) C   5                    0.48    1.20    0.040
  35. LP (   1) C   6                / 77. RY*(   5) C   5                    0.64    1.96    0.060
  35. LP (   1) C   6                / 85. RY*(   4) C   6                    0.77    1.20    0.051
  35. LP (   1) C   6                / 93. RY*(   3) C   7                    0.92    1.72    0.067
  35. LP (   1) C   6                /176. BD*(   2) C   5 - C  10           24.52    0.15    0.094
  36. LP*(   1) C   7                / 86. RY*(   5) C   6                    0.58    1.75    0.071
  36. LP*(   1) C   7                / 95. RY*(   5) C   7                    1.30    1.04    0.082
  36. LP*(   1) C   7                /103. RY*(   4) C   8                    1.09    0.79    0.065
  36. LP*(   1) C   7                /176. BD*(   2) C   5 - C  10            0.45    0.12    0.014
  36. LP*(   1) C   7                /181. BD*(   2) C   8 - C   9           19.30    0.13    0.099
 170. BD*(   2) C   3 - N   4        / 57. RY*(   3) C   3                    0.98    0.63    0.090
 170. BD*(   2) C   3 - N   4        / 67. RY*(   4) N   4                    0.39    1.97    0.100
 170. BD*(   2) C   3 - N   4        /176. BD*(   2) C   5 - C  10            4.19    0.08    0.048
 176. BD*(   2) C   5 - C  10        / 78. RY*(   6) C   5                    0.45    1.41    0.094
 176. BD*(   2) C   5 - C  10        /121. RY*(   4) C  10                    1.31    0.56    0.102
 176. BD*(   2) C   5 - C  10        /181. BD*(   2) C   8 - C   9           86.77    0.01    0.089
 181. BD*(   2) C   8 - C   9        /103. RY*(   4) C   8                    0.37    0.66    0.072
 181. BD*(   2) C   8 - C   9        /113. RY*(   5) C   9                    0.41    1.28    0.106


 Natural Bond Orbitals (Summary):

                                                            Principal Delocalizations
           NBO                        Occupancy    Energy   (geminal,vicinal,remote)
 ====================================================================================
 Molecular unit  1  (C9H9N)
     1. BD (   1) C   1 - C   2          0.99094    -0.80483  168(g),167(g),174(v),169(v)
                                                    82(v),55(v)
     2. BD (   1) C   1 - H  11          0.97136    -0.63900  34(v),167(v),48(v)
     3. BD (   1) C   1 - H  12          0.97137    -0.63901  34(v),167(v),48(v)
     4. BD (   1) C   1 - H  13          0.99317    -0.64224  168(v)
     5. BD (   1) C   2 - C   3          0.98757    -0.88787  177(v),173(v),163(g),168(g)
                                                    171(g),82(v),66(v),37(v)
                                                    169(g)
     6. BD (   1) C   2 - C   6          0.98172    -0.82483  177(g),171(v),175(v),174(g)
                                                    163(g),167(g),178(v),169(v)
                                                    166(v),37(v),74(v),91(v)
                                                    172(v),56(v)
     7. BD (   1) C   3 - N   4          0.99244    -0.97476  175(v),163(v),172(g),73(v)
                                                    47(v),173(g),167(g),75(v)
     8. BD (   2) C   3 - N   4          0.93518    -0.51537  34(v),176(v),76(v),170(g)
                                                    52(v)
     9. BD (   1) C   3 - H  14          0.99200    -0.72291  172(v),168(v),167(g),46(v)
    10. BD (   1) N   4 - C   5          0.99258    -0.98937  177(v),175(g),171(v),169(g)
                                                    56(v),174(g),173(g),183(v)
                                                    83(v)
    11. BD (   1) N   4 - H  15          0.99514    -0.86356  174(v),167(v),172(g),73(v)
                                                    55(v)
    12. BD (   1) C   5 - C   6          0.97893    -0.82580  175(g),163(v),173(v),177(g)
                                                    168(g),179(v),185(v),46(v)
                                                    118(v),172(g),91(v)
    13. BD (   1) C   5 - C  10          0.98722    -0.87222  174(g),183(g),172(g),184(v)
                                                    168(v),169(v),185(g),109(v)
                                                    110(v),83(v),64(v)
    14. BD (   2) C   5 - C  10          0.80378    -0.42710  170(v),181(v),65(v),85(v)
                                                    112(v),176(g),76(g)
    15. BD (   1) C   6 - C   7          0.98643    -0.85387  168(g),174(g),178(g),182(v)
                                                    172(v),101(v),179(g),100(v)
                                                    167(v),46(v)
    16. BD (   1) C   7 - C   8          0.98909    -0.85352  168(v),177(g),180(g),82(v)
                                                    184(v),110(v),179(g),182(g)
                                                    109(v)
    17. BD (   1) C   7 - H  16          0.98934    -0.67440  174(v),180(v),178(g),177(g)
                                                    100(v),83(v)
    18. BD (   1) C   8 - C   9          0.98956    -0.83988  185(v),178(g),179(v),183(g)
                                                    119(v),92(v),182(g),184(g)
                                                    91(v)
    19. BD (   2) C   8 - C   9          0.81660    -0.40708  36(v),176(v),95(v),121(v)
                                                    103(g),181(g)
    20. BD (   1) C   8 - H  17          0.98919    -0.65895  177(v),183(v),178(g),180(g)
                                                    109(v),91(v)
    21. BD (   1) C   9 - C  10          0.98779    -0.85785  172(v),175(g),180(g),182(v)
                                                    185(g),73(v),101(v),184(g)
                                                    74(v),100(v)
    22. BD (   1) C   9 - H  18          0.98912    -0.66460  175(v),178(v),180(g),183(g)
                                                    100(v),118(v)
    23. BD (   1) C  10 - H  19          0.98909    -0.68277  174(v),180(v),183(g),175(g)
                                                    74(v),109(v)
    24. CR (   1) C   1                  0.99960   -10.23233  167(v),168(v),127(v),131(v)
                                                    135(v),49(v)
    25. CR (   1) C   2                  0.99943   -10.26642  177(v),39(v),56(v),171(v)
                                                    84(v),83(v),174(v)
    26. CR (   1) C   3                  0.99945   -10.30329  46(v),163(v),172(v),139(v)
                                                    167(g),173(v),47(v),168(v)
    27. CR (   1) N   4                  0.99955   -14.42452  74(v),56(v),175(v),143(v)
                                                    75(v),79(v),58(v)
    28. CR (   1) C   5                  0.99941   -10.27771  82(v),119(v),177(v),169(v)
                                                    173(v),174(g),183(v),185(v)
                                                    168(v)
    29. CR (   1) C   6                  0.99941   -10.23364  92(v),47(v),73(v),175(v)
                                                    163(v),178(v),179(v),174(g)
    30. CR (   1) C   7                  0.99945   -10.24620  168(v),101(v),174(v),180(v)
                                                    83(v),84(v),147(v),182(v)
                                                    102(v)
    31. CR (   1) C   8                  0.99949   -10.23378  110(v),177(v),183(v),94(v)
                                                    151(v),92(v),179(v),184(v)
    32. CR (   1) C   9                  0.99949   -10.24337  101(v),175(v),178(v),120(v)
                                                    155(v),119(v),185(v),182(v)
    33. CR (   1) C  10                  0.99945   -10.25032  110(v),172(v),174(v),75(v)
                                                    180(v),159(v),111(v),184(v)
    34. LP*(   1) C   2                  0.29268    -0.25029  170(v),36(r),164(v),165(v)
                                                    57(v),52(g),87(v),38(v)
                                                    59(v)
    35. LP (   1) C   6                  0.56040    -0.28429  36(v),34(v),176(v),93(v)
                                                    85(g),77(v),52(v),76(v)
                                                    50(v)
    36. LP*(   1) C   7                  0.32427    -0.24888  181(v),34(r),95(g),103(v)
                                                    86(v),176(r)
    37. RY*(   1) C   1                  0.00176     0.54384   
    38. RY*(   2) C   1                  0.00036     0.73015   
    39. RY*(   3) C   1                  0.00035     0.46817   
    40. RY*(   4) C   1                  0.00003     0.97023   
    41. RY*(   5) C   1                  0.00001     1.81902   
    42. RY*(   6) C   1                  0.00000     1.80861   
    43. RY*(   7) C   1                  0.00000     2.03622   
    44. RY*(   8) C   1                  0.00000     2.03725   
    45. RY*(   9) C   1                  0.00000     2.11193   
    46. RY*(   1) C   2                  0.00255     0.97452   
    47. RY*(   2) C   2                  0.00131     0.71249   
    48. RY*(   3) C   2                  0.00061     1.09205   
    49. RY*(   4) C   2                  0.00042     0.77808   
    50. RY*(   5) C   2                  0.00024     1.71982   
    51. RY*(   6) C   2                  0.00018     1.90565   
    52. RY*(   7) C   2                  0.00011     1.11056   
    53. RY*(   8) C   2                  0.00005     2.00954   
    54. RY*(   9) C   2                  0.00001     2.02816   
    55. RY*(   1) C   3                  0.00222     1.02509   
    56. RY*(   2) C   3                  0.00114     0.39505   
    57. RY*(   3) C   3                  0.00101     0.41252   
    58. RY*(   4) C   3                  0.00061     0.38734   
    59. RY*(   5) C   3                  0.00028     1.71698   
    60. RY*(   6) C   3                  0.00009     2.18033   
    61. RY*(   7) C   3                  0.00002     1.94139   
    62. RY*(   8) C   3                  0.00001     1.66520   
    63. RY*(   9) C   3                  0.00000     2.00330   
    64. RY*(   1) N   4                  0.00091     1.69255   
    65. RY*(   2) N   4                  0.00065     1.19055   
    66. RY*(   3) N   4                  0.00055     1.12669   
    67. RY*(   4) N   4                  0.00015     1.75296   
    68. RY*(   5) N   4                  0.00010     1.01169   
    69. RY*(   6) N   4                  0.00004     2.44745   
    70. RY*(   7) N   4                  0.00004     2.14612   
    71. RY*(   8) N   4                  0.00001     2.38736   
    72. RY*(   9) N   4                  0.00000     1.90128   
    73. RY*(   1) C   5                  0.00277     0.83729   
    74. RY*(   2) C   5                  0.00204     0.88517   
    75. RY*(   3) C   5                  0.00100     0.54346   
    76. RY*(   4) C   5                  0.00097     0.92069   
    77. RY*(   5) C   5                  0.00044     1.67915   
    78. RY*(   6) C   5                  0.00017     1.27240   
    79. RY*(   7) C   5                  0.00013     2.17764   
    80. RY*(   8) C   5                  0.00008     1.98355   
    81. RY*(   9) C   5                  0.00001     2.00173   
    82. RY*(   1) C   6                  0.00297     0.89157   
    83. RY*(   2) C   6                  0.00191     1.07765   
    84. RY*(   3) C   6                  0.00097     0.46689   
    85. RY*(   4) C   6                  0.00034     0.91527   
    86. RY*(   5) C   6                  0.00020     1.49653   
    87. RY*(   6) C   6                  0.00011     1.53269   
    88. RY*(   7) C   6                  0.00009     2.23361   
    89. RY*(   8) C   6                  0.00005     2.06513   
    90. RY*(   9) C   6                  0.00001     2.03993   
    91. RY*(   1) C   7                  0.00262     1.00084   
    92. RY*(   2) C   7                  0.00133     0.54176   
    93. RY*(   3) C   7                  0.00040     1.43577   
    94. RY*(   4) C   7                  0.00038     0.48598   
    95. RY*(   5) C   7                  0.00013     0.79382   
    96. RY*(   6) C   7                  0.00005     2.14229   
    97. RY*(   7) C   7                  0.00002     2.19574   
    98. RY*(   8) C   7                  0.00001     1.68775   
    99. RY*(   9) C   7                  0.00000     2.06015   
   100. RY*(   1) C   8                  0.00271     1.01959   
   101. RY*(   2) C   8                  0.00132     0.51497   
   102. RY*(   3) C   8                  0.00042     0.54263   
   103. RY*(   4) C   8                  0.00035     0.53689   
   104. RY*(   5) C   8                  0.00012     1.71275   
   105. RY*(   6) C   8                  0.00007     2.21668   
   106. RY*(   7) C   8                  0.00003     2.08005   
   107. RY*(   8) C   8                  0.00000     1.66785   
   108. RY*(   9) C   8                  0.00000     2.06731   
   109. RY*(   1) C   9                  0.00269     1.01772   
   110. RY*(   2) C   9                  0.00126     0.51276   
   111. RY*(   3) C   9                  0.00041     0.56553   
   112. RY*(   4) C   9                  0.00037     1.12217   
   113. RY*(   5) C   9                  0.00009     1.15815   
   114. RY*(   6) C   9                  0.00007     2.20545   
   115. RY*(   7) C   9                  0.00002     2.05029   
   116. RY*(   8) C   9                  0.00000     1.62612   
   117. RY*(   9) C   9                  0.00000     2.05805   
   118. RY*(   1) C  10                  0.00252     0.96455   
   119. RY*(   2) C  10                  0.00133     0.52572   
   120. RY*(   3) C  10                  0.00043     0.46082   
   121. RY*(   4) C  10                  0.00027     0.42913   
   122. RY*(   5) C  10                  0.00028     1.75670   
   123. RY*(   6) C  10                  0.00005     2.11722   
   124. RY*(   7) C  10                  0.00002     2.18879   
   125. RY*(   8) C  10                  0.00000     1.70785   
   126. RY*(   9) C  10                  0.00000     2.06919   
   127. RY*(   1) H  11                  0.00039     0.36311   
   128. RY*(   2) H  11                  0.00010     1.65662   
   129. RY*(   3) H  11                  0.00008     1.60932   
   130. RY*(   4) H  11                  0.00001     2.04427   
   131. RY*(   1) H  12                  0.00039     0.36311   
   132. RY*(   2) H  12                  0.00010     1.65661   
   133. RY*(   3) H  12                  0.00008     1.60932   
   134. RY*(   4) H  12                  0.00001     2.04427   
   135. RY*(   1) H  13                  0.00055     0.30290   
   136. RY*(   2) H  13                  0.00006     1.67604   
   137. RY*(   3) H  13                  0.00007     1.60748   
   138. RY*(   4) H  13                  0.00001     2.08786   
   139. RY*(   1) H  14                  0.00036     0.15426   
   140. RY*(   2) H  14                  0.00006     1.46416   
   141. RY*(   3) H  14                  0.00003     1.83894   
   142. RY*(   4) H  14                  0.00002     2.10472   
   143. RY*(   1) H  15                  0.00103     0.22767   
   144. RY*(   2) H  15                  0.00016     1.46006   
   145. RY*(   3) H  15                  0.00008     1.70448   
   146. RY*(   4) H  15                  0.00002     2.17786   
   147. RY*(   1) H  16                  0.00071     0.23078   
   148. RY*(   2) H  16                  0.00004     1.90453   
   149. RY*(   3) H  16                  0.00005     1.50119   
   150. RY*(   4) H  16                  0.00003     2.13335   
   151. RY*(   1) H  17                  0.00068     0.21701   
   152. RY*(   2) H  17                  0.00007     1.50589   
   153. RY*(   3) H  17                  0.00003     2.06963   
   154. RY*(   4) H  17                  0.00003     1.97607   
   155. RY*(   1) H  18                  0.00069     0.21321   
   156. RY*(   2) H  18                  0.00005     1.49903   
   157. RY*(   3) H  18                  0.00004     1.83666   
   158. RY*(   4) H  18                  0.00003     2.19231   
   159. RY*(   1) H  19                  0.00070     0.20985   
   160. RY*(   2) H  19                  0.00006     1.49394   
   161. RY*(   3) H  19                  0.00004     2.12365   
   162. RY*(   4) H  19                  0.00003     1.87625   
   163. BD*(   1) C   1 - C   2          0.00772     0.26949   
   164. BD*(   1) C   1 - H  11          0.00212     0.29565   
   165. BD*(   1) C   1 - H  12          0.00212     0.29566   
   166. BD*(   1) C   1 - H  13          0.00185     0.30070   
   167. BD*(   1) C   2 - C   3          0.00909     0.40463   
   168. BD*(   1) C   2 - C   6          0.01680     0.33758   
   169. BD*(   1) C   3 - N   4          0.00688     0.24886   
   170. BD*(   2) C   3 - N   4          0.11963    -0.21383  34(v),176(v),57(g),67(g)
   171. BD*(   1) C   3 - H  14          0.00612     0.28908   
   172. BD*(   1) N   4 - C   5          0.01419     0.26979   
   173. BD*(   1) N   4 - H  15          0.00791     0.25611   
   174. BD*(   1) C   5 - C   6          0.01582     0.35105   
   175. BD*(   1) C   5 - C  10          0.01186     0.38816   
   176. BD*(   2) C   5 - C  10          0.11362    -0.13322  181(v),170(v),121(g),78(g)
   177. BD*(   1) C   6 - C   7          0.01246     0.39136   
   178. BD*(   1) C   7 - C   8          0.00708     0.41702   
   179. BD*(   1) C   7 - H  16          0.00685     0.30960   
   180. BD*(   1) C   8 - C   9          0.00831     0.39157   
   181. BD*(   2) C   8 - C   9          0.07487    -0.12250   
   182. BD*(   1) C   8 - H  17          0.00625     0.32979   
   183. BD*(   1) C   9 - C  10          0.00695     0.40792   
   184. BD*(   1) C   9 - H  18          0.00611     0.32562   
   185. BD*(   1) C  10 - H  19          0.00688     0.29969   
       -------------------------------
              Total Lewis   32.85475  ( 96.6316%)
        Valence non-Lewis    1.08845  (  3.2013%)
        Rydberg non-Lewis    0.05681  (  0.1671%)
       -------------------------------
            Total unit  1   34.00000  (100.0000%)
           Charge unit  1    1.00000
 Unable to Open any file for archive entry.
 1\1\GINC-COMPUTE-0-8\SP\UB3LYP\def2SVP\C9H9N1(1+,2)\ZAHRT2\13-Mar-2021
 \0\\# b3lyp/def2svp geom=NewRedundant pop=NBO\\99\\1,2\C,0,-2.68500484
 84,-0.5845636055,-0.2729139207\C,0,-1.4601333655,0.2415615582,-0.03743
 89329\C,0,-1.3971960967,1.5893938636,0.2336243016\N,0,-0.0786783176,1.
 9826516447,0.3887126964\C,0,0.7441428527,0.8912569455,0.2203026918\C,0
 ,-0.0950079691,-0.229715284,-0.0511279422\C,0,0.4960512783,-1.48814495
 09,-0.266220418\C,0,1.8815871175,-1.6036305039,-0.2081338313\C,0,2.694
 2532491,-0.4811376545,0.0620495776\C,0,2.1391945959,0.7775010158,0.279
 2881197\H,0,-2.7709582833,-1.4008164445,0.4648776421\H,0,-2.6695167725
 ,-1.0566212113,-1.2703677818\H,0,-3.5992746787,0.024049331,-0.20564128
 07\H,0,-2.2065467739,2.3112497178,0.3295078286\H,0,0.2305132936,2.9221
 802443,0.593162948\H,0,-0.1261525887,-2.3618680215,-0.4759223348\H,0,2
 .3521873711,-2.5756864469,-0.3734575444\H,0,3.779494644,-0.6019242649,
 0.1015293348\H,0,2.7710452922,1.6442640671,0.4881688459\\Version=ES64L
 -G16RevC.01\State=2-A\HF=-402.5808404\S2=0.75896\S2-1=0.\S2A=0.750058\
 RMSD=5.345e-09\Dipole=-0.2709746,0.8515064,0.1530792\Quadrupole=7.4782
 035,5.1959897,-12.6741932,-1.6131674,0.9028735,3.6029674\PG=C01 [X(C9H
 9N1)]\\@
 The archive entry for this job was punched.


 Some scientists claim that hydrogen, because it is so
 plentiful, is the basic building block of the universe. 
 I dispute that. I say that stupidity is far more
 abundant than hydrogen, and THAT is the basic building 
 block of the universe.
                   --Frank Zappa
 File lengths (MBytes):  RWF=     38 Int=      0 D2E=      0 Chk=      4 Scr=      1
 Normal termination of Gaussian 16
