# Supplementary material for: Machine-Learning-Guided Discovery of Electrochemical Reactions
Source: J Am Chem Soc. 2022 Dec 2;144(49):22599–610. doi: 10.1021/jacs.2c08997 (PMC9756344; doi:10.1021/jacs.2c08997)
Supplement: Supplementary file 4 — ja2c08997_si_004.zip [file ja2c08997_si_004.zip › Reactivity Prediction/Ologs_notimes/11.log]

 Entering Gaussian System, Link 0=g16
 Input=11.com
 Output=11.log
 Initial command:
  
 Copyright (c) 1988-2019, Gaussian, Inc.  All Rights Reserved.
  
 This is part of the Gaussian(R) 16 program.  It is based on
 the Gaussian(R) 09 system (copyright 2009, Gaussian, Inc.),
 the Gaussian(R) 03 system (copyright 2003, Gaussian, Inc.),
 the Gaussian(R) 98 system (copyright 1998, Gaussian, Inc.),
 the Gaussian(R) 94 system (copyright 1995, Gaussian, Inc.),
 the Gaussian 92(TM) system (copyright 1992, Gaussian, Inc.),
 the Gaussian 90(TM) system (copyright 1990, Gaussian, Inc.),
 the Gaussian 88(TM) system (copyright 1988, Gaussian, Inc.),
 the Gaussian 86(TM) system (copyright 1986, Carnegie Mellon
 University), and the Gaussian 82(TM) system (copyright 1983,
 Carnegie Mellon University). Gaussian is a federally registered
 trademark of Gaussian, Inc.
  
 This software contains proprietary and confidential information,
 including trade secrets, belonging to Gaussian, Inc.
  
 This software is provided under written license and may be
 used, copied, transmitted, or stored only in accord with that
 written license.
  
 The following legend is applicable only to US Government
 contracts under FAR:
  
                    RESTRICTED RIGHTS LEGEND
  
 Use, reproduction and disclosure by the US Government is
 subject to restrictions as set forth in subparagraphs (a)
 and (c) of the Commercial Computer Software - Restricted
 Rights clause in FAR 52.227-19.
  
 Gaussian, Inc.
 340 Quinnipiac St., Bldg. 40, Wallingford CT 06492
  
  
 ---------------------------------------------------------------
 Warning -- This program may not be used in any manner that
 competes with the business of Gaussian, Inc. or will provide
 assistance to any competitor of Gaussian, Inc.  The licensee
 of this program is prohibited from giving any competitor of
 Gaussian, Inc. access to this program.  By using this program,
 the user acknowledges that Gaussian, Inc. is engaged in the
 business of creating and licensing software in the field of
 computational chemistry and represents and warrants to the
 licensee that it is not a competitor of Gaussian, Inc. and that
 it will not use this program in any manner prohibited above.
 ---------------------------------------------------------------
  

 Cite this work as:
 Gaussian 16, Revision C.01,
 M. J. Frisch, G. W. Trucks, H. B. Schlegel, G. E. Scuseria, 
 M. A. Robb, J. R. Cheeseman, G. Scalmani, V. Barone, 
 G. A. Petersson, H. Nakatsuji, X. Li, M. Caricato, A. V. Marenich, 
 J. Bloino, B. G. Janesko, R. Gomperts, B. Mennucci, H. P. Hratchian, 
 J. V. Ortiz, A. F. Izmaylov, J. L. Sonnenberg, D. Williams-Young, 
 F. Ding, F. Lipparini, F. Egidi, J. Goings, B. Peng, A. Petrone, 
 T. Henderson, D. Ranasinghe, V. G. Zakrzewski, J. Gao, N. Rega, 
 G. Zheng, W. Liang, M. Hada, M. Ehara, K. Toyota, R. Fukuda, 
 J. Hasegawa, M. Ishida, T. Nakajima, Y. Honda, O. Kitao, H. Nakai, 
 T. Vreven, K. Throssell, J. A. Montgomery, Jr., J. E. Peralta, 
 F. Ogliaro, M. J. Bearpark, J. J. Heyd, E. N. Brothers, K. N. Kudin, 
 V. N. Staroverov, T. A. Keith, R. Kobayashi, J. Normand, 
 K. Raghavachari, A. P. Rendell, J. C. Burant, S. S. Iyengar, 
 J. Tomasi, M. Cossi, J. M. Millam, M. Klene, C. Adamo, R. Cammi, 
 J. W. Ochterski, R. L. Martin, K. Morokuma, O. Farkas, 
 J. B. Foresman, and D. J. Fox, Gaussian, Inc., Wallingford CT, 2019.
 
 ******************************************
 Gaussian 16:  ES64L-G16RevC.01  3-Jul-2019
                13-Mar-2021 
 ******************************************
 %nprocshared=16
 Will use up to   16 processors via shared memory.
 %mem=7GB
 -----------------------------------------
 # b3lyp/def2svp geom=NewRedundant pop=NBO
 -----------------------------------------
 1/29=4000,38=1,172=1/1;
 2/12=2,17=6,18=5,40=1/2;
 3/5=43,7=101,11=2,25=1,30=1,74=-5/1,2,3;
 4//1;
 5/5=2,38=5/2;
 6/7=2,8=2,9=2,10=2,28=1,40=1/1,7;
 99/5=1,9=1/99;
 --
 11
 --
 Symbolic Z-matrix:
 Charge =  1 Multiplicity = 2
 O                     1.74263   2.38336   0.18776 
 C                     1.35625   1.25141   0.05401 
 N                     2.16986   0.11647  -0.1431 
 O                     3.49627   0.22065  -0.4338 
 C                    -0.03288   0.69704   0.07329 
 C                    -1.24307   1.34578   0.27848 
 C                    -2.40984   0.56683   0.24814 
 C                    -2.35044  -0.8155    0.02372 
 C                    -1.12235  -1.46379  -0.17765 
 C                     0.02649  -0.68469  -0.15103 
 C                     1.4567   -1.08646  -0.32554 
 O                     1.93811  -2.16626  -0.55086 
 H                     3.9662    0.10413   0.4083 
 H                    -1.2752    2.4229    0.4536 
 H                    -3.38077   1.04338   0.40135 
 H                    -3.27598  -1.39544   0.00541 
 H                    -1.06197  -2.5398   -0.35208 
 
                          Input orientation:                          
 ---------------------------------------------------------------------
 Center     Atomic      Atomic             Coordinates (Angstroms)
 Number     Number       Type             X           Y           Z
 ---------------------------------------------------------------------
      1          8           0        1.742625    2.383358    0.187757
      2          6           0        1.356249    1.251412    0.054008
      3          7           0        2.169856    0.116466   -0.143102
      4          8           0        3.496268    0.220653   -0.433800
      5          6           0       -0.032877    0.697036    0.073286
      6          6           0       -1.243074    1.345778    0.278480
      7          6           0       -2.409840    0.566825    0.248140
      8          6           0       -2.350444   -0.815500    0.023723
      9          6           0       -1.122354   -1.463785   -0.177646
     10          6           0        0.026492   -0.684688   -0.151033
     11          6           0        1.456702   -1.086463   -0.325539
     12          8           0        1.938112   -2.166256   -0.550861
     13          1           0        3.966201    0.104132    0.408300
     14          1           0       -1.275205    2.422896    0.453604
     15          1           0       -3.380767    1.043380    0.401348
     16          1           0       -3.275976   -1.395441    0.005411
     17          1           0       -1.061969   -2.539801   -0.352078
 ---------------------------------------------------------------------
                    Distance matrix (angstroms):
                    1          2          3          4          5
     1  O    0.000000
     2  C    1.203527   0.000000
     3  N    2.330406   1.410287   0.000000
     4  O    2.852874   2.424892   1.361885   0.000000
     5  C    2.451366   1.495786   2.288213   3.597075   0.000000
     6  C    3.162152   2.610704   3.651990   4.922867   1.388361
     7  C    4.532814   3.832724   4.618387   5.955417   2.386939
     8  C    5.197386   4.244127   4.618387   5.955417   2.767912
     9  C    4.810627   3.683671   3.651990   4.922867   2.432915
    10  C    3.531685   2.357706   2.288213   3.597075   1.401073
    11  C    3.519216   2.370613   1.410287   2.424892   2.357706
    12  O    4.613324   3.519216   2.330406   2.852874   3.531685
    13  H    3.191833   2.872911   1.879109   0.971363   4.056648
    14  H    3.029775   2.908024   4.188570   5.329570   2.160234
    15  H    5.300029   4.754286   5.653760   6.976243   3.381707
    16  H    6.284818   5.335326   5.653760   6.976243   3.860150
    17  H    5.691631   4.515084   4.188570   5.329570   3.423022
                    6          7          8          9         10
     6  C    0.000000
     7  C    1.403221   0.000000
     8  C    2.441780   1.401682   0.000000
     9  C    2.848907   2.441780   1.403221   0.000000
    10  C    2.432915   2.767912   2.386939   1.388361   0.000000
    11  C    3.683671   4.244127   3.832724   2.610704   1.495786
    12  O    4.810627   5.197386   4.532814   3.162152   2.451366
    13  H    5.356779   6.394812   6.394812   5.356779   4.056648
    14  H    1.091734   2.185088   3.439207   3.940575   3.423022
    15  H    2.162469   1.092372   2.158610   3.423673   3.860150
    16  H    3.423673   2.158610   1.092372   2.162469   3.381707
    17  H    3.940575   3.439207   2.185088   1.091734   2.160234
                   11         12         13         14         15
    11  C    0.000000
    12  O    1.203527   0.000000
    13  H    2.872911   3.191833   0.000000
    14  H    4.515084   5.691631   5.731583   0.000000
    15  H    5.335326   6.284818   7.406765   2.517774   0.000000
    16  H    4.754286   5.300029   7.406765   4.334012   2.472973
    17  H    2.908024   3.029775   5.731584   5.032192   4.334012
                   16         17
    16  H    0.000000
    17  H    2.517774   0.000000
 Stoichiometry    C8H5NO3(1+,2)
 Framework group  CS[SG(HNO),X(C8H4O2)]
 Deg. of freedom    24
 Full point group                 CS      NOp   2
 Largest Abelian subgroup         CS      NOp   2
 Largest concise Abelian subgroup CS      NOp   2
                         Standard orientation:                         
 ---------------------------------------------------------------------
 Center     Atomic      Atomic             Coordinates (Angstroms)
 Number     Number       Type             X           Y           Z
 ---------------------------------------------------------------------
      1          8           0       -0.007520    1.350649    2.306662
      2          6           0        0.006492    0.913793    1.185307
      3          7           0        0.055773    1.676374   -0.000000
      4          8           0       -0.139264    3.024221   -0.000000
      5          6           0       -0.000351   -0.501243    0.700537
      6          6           0        0.002221   -1.685931    1.424453
      7          6           0       -0.000351   -2.888183    0.700841
      8          6           0       -0.000351   -2.888183   -0.700841
      9          6           0        0.002221   -1.685931   -1.424453
     10          6           0       -0.000351   -0.501243   -0.700537
     11          6           0        0.006492    0.913793   -1.185307
     12          8           0       -0.007520    1.350649   -2.306662
     13          1           0        0.745952    3.424145   -0.000000
     14          1           0        0.003619   -1.671859    2.516096
     15          1           0       -0.002659   -3.840209    1.236487
     16          1           0       -0.002659   -3.840209   -1.236487
     17          1           0        0.003619   -1.671859   -2.516096
 ---------------------------------------------------------------------
 Rotational constants (GHZ):           1.7252480           0.8620888           0.5760218
 Standard basis: def2SVP (5D, 7F)
 There are   111 symmetry adapted cartesian basis functions of A'  symmetry.
 There are    94 symmetry adapted cartesian basis functions of A"  symmetry.
 There are   104 symmetry adapted basis functions of A'  symmetry.
 There are    89 symmetry adapted basis functions of A"  symmetry.
   193 basis functions,   335 primitive gaussians,   205 cartesian basis functions
    42 alpha electrons       41 beta electrons
       nuclear repulsion energy       656.8015765245 Hartrees.
 NAtoms=   17 NActive=   17 NUniq=   10 SFac= 2.89D+00 NAtFMM=   60 NAOKFM=F Big=F
 Integral buffers will be    131072 words long.
 Raffenetti 2 integral format.
 Two-electron integral symmetry is turned on.
 One-electron integrals computed using PRISM.
   2 Symmetry operations used in ECPInt.
 ECPInt:  NShTT=    3828 NPrTT=   14536 LenC2=    3716 LenP2D=   10641.
 LDataN:  DoStor=T MaxTD1= 4 Len=   56
 NBasis=   193 RedAO= T EigKep=  2.83D-04  NBF=   104    89
 NBsUse=   193 1.00D-06 EigRej= -1.00D+00 NBFU=   104    89
 ExpMin= 1.22D-01 ExpMax= 2.27D+03 ExpMxC= 3.41D+02 IAcc=3 IRadAn=         5 AccDes= 0.00D+00
 Harris functional with IExCor=  402 and IRadAn=       5 diagonalized for initial guess.
 HarFok:  IExCor=  402 AccDes= 0.00D+00 IRadAn=         5 IDoV= 1 UseB2=F ITyADJ=14
 ICtDFT=  3500011 ScaDFX=  1.000000  1.000000  1.000000  1.000000
 FoFCou: FMM=F IPFlag=           0 FMFlag=      100000 FMFlg1=           0
         NFxFlg=           0 DoJE=T BraDBF=F KetDBF=T FulRan=T
         wScrn=  0.000000 ICntrl=       500 IOpCl=  0 I1Cent=   200000004 NGrid=           0
         NMat0=    1 NMatS0=      1 NMatT0=    0 NMatD0=    1 NMtDS0=    0 NMtDT0=    0
 Petite list used in FoFCou.
 Initial guess orbital symmetries:
 Alpha Orbitals:
       Occupied  (A") (A') (A') (A') (A") (A') (A') (A") (A') (A")
                 (A") (A') (A') (A") (A') (A') (A') (A") (A') (A")
                 (A') (A") (A') (A') (A') (A") (A') (A") (A') (A")
                 (A') (A') (A") (A") (A') (A') (A") (A') (A') (A")
                 (A") (A')
       Virtual   (A") (A') (A") (A') (A') (A') (A") (A") (A') (A')
                 (A") (A') (A") (A') (A") (A') (A") (A') (A') (A")
                 (A') (A") (A') (A") (A') (A') (A") (A') (A") (A')
                 (A") (A") (A') (A") (A') (A') (A") (A') (A") (A')
                 (A') (A") (A") (A') (A") (A") (A') (A') (A") (A")
                 (A') (A") (A') (A') (A") (A") (A') (A') (A") (A')
                 (A') (A") (A") (A') (A') (A") (A") (A') (A') (A")
                 (A') (A') (A') (A") (A') (A") (A') (A') (A") (A")
                 (A") (A") (A') (A") (A') (A') (A") (A') (A") (A')
                 (A') (A') (A") (A") (A') (A') (A") (A') (A') (A")
                 (A') (A") (A') (A') (A") (A") (A') (A") (A') (A')
                 (A") (A') (A") (A') (A") (A') (A") (A') (A") (A')
                 (A") (A") (A') (A") (A") (A') (A') (A') (A") (A')
                 (A") (A") (A') (A") (A") (A") (A") (A') (A") (A')
                 (A') (A") (A") (A') (A') (A") (A') (A") (A') (A")
                 (A')
 Beta  Orbitals:
       Occupied  (A") (A') (A') (A') (A") (A') (A') (A") (A') (A")
                 (A") (A') (A') (A") (A') (A') (A') (A") (A') (A")
                 (A') (A") (A') (A') (A') (A") (A') (A") (A') (A")
                 (A') (A') (A") (A") (A') (A') (A") (A') (A') (A")
                 (A")
       Virtual   (A') (A") (A') (A") (A') (A') (A') (A") (A") (A')
                 (A') (A") (A') (A") (A') (A") (A') (A") (A') (A')
                 (A") (A') (A") (A') (A") (A') (A') (A") (A') (A")
                 (A') (A") (A") (A') (A") (A') (A') (A") (A') (A")
                 (A') (A') (A") (A") (A') (A") (A") (A') (A') (A")
                 (A") (A') (A") (A') (A') (A") (A") (A') (A') (A")
                 (A') (A') (A") (A") (A') (A') (A") (A") (A') (A')
                 (A") (A') (A') (A') (A") (A') (A") (A') (A') (A")
                 (A") (A") (A") (A') (A") (A') (A') (A") (A') (A")
                 (A') (A') (A') (A") (A") (A') (A') (A") (A') (A')
                 (A") (A') (A") (A') (A') (A") (A") (A') (A") (A')
                 (A') (A") (A') (A") (A') (A") (A') (A") (A') (A")
                 (A') (A") (A") (A') (A") (A") (A') (A') (A') (A")
                 (A') (A") (A") (A') (A") (A") (A") (A") (A') (A")
                 (A') (A') (A") (A") (A') (A') (A") (A') (A") (A')
                 (A") (A')
 The electronic state of the initial guess is 2-A'.
 Initial guess <Sx>= 0.0000 <Sy>= 0.0000 <Sz>= 0.5000 <S**2>= 0.7500 S= 0.5000
 Requested convergence on RMS density matrix=1.00D-08 within 128 cycles.
 Requested convergence on MAX density matrix=1.00D-06.
 Requested convergence on             energy=1.00D-06.
 No special actions if energy rises.
 Integral accuracy reduced to 1.0D-05 until final iterations.
 Initial convergence to 1.0D-05 achieved.  Increase integral accuracy.
 SCF Done:  E(UB3LYP) =  -587.472175229     A.U. after   23 cycles
            NFock= 23  Conv=0.51D-08     -V/T= 2.0088
 <Sx>= 0.0000 <Sy>= 0.0000 <Sz>= 0.5000 <S**2>= 0.7645 S= 0.5072
 <L.S>= 0.000000000000E+00
 Annihilation of the first spin contaminant:
 S**2 before annihilation     0.7645,   after     0.7501

 **********************************************************************

            Population analysis using the SCF Density.

 **********************************************************************

 Orbital symmetries:
 Alpha Orbitals:
       Occupied  (A') (A") (A') (A') (A") (A') (A') (A") (A') (A")
                 (A") (A') (A') (A") (A') (A') (A') (A') (A") (A")
                 (A') (A") (A') (A') (A') (A") (A') (A') (A") (A')
                 (A') (A") (A") (A") (A') (A') (A") (A') (A') (A')
                 (A") (A")
       Virtual   (A") (A') (A") (A') (A') (A') (A') (A") (A") (A')
                 (A") (A') (A") (A') (A") (A") (A') (A') (A') (A")
                 (A') (A') (A") (A") (A') (A') (A") (A') (A') (A")
                 (A") (A') (A") (A') (A") (A') (A') (A") (A") (A')
                 (A') (A") (A") (A') (A') (A") (A") (A") (A') (A")
                 (A') (A') (A") (A') (A") (A") (A') (A') (A") (A')
                 (A') (A") (A') (A") (A') (A") (A") (A') (A') (A")
                 (A') (A') (A') (A') (A") (A") (A') (A') (A") (A")
                 (A") (A") (A') (A") (A') (A') (A") (A') (A') (A")
                 (A') (A') (A") (A") (A') (A') (A") (A') (A") (A')
                 (A') (A') (A") (A') (A") (A') (A") (A') (A") (A')
                 (A") (A') (A') (A") (A') (A") (A') (A") (A") (A')
                 (A") (A") (A') (A") (A') (A") (A') (A") (A') (A")
                 (A') (A") (A') (A") (A") (A") (A") (A') (A") (A')
                 (A') (A") (A') (A") (A') (A") (A') (A") (A') (A")
                 (A')
 Beta  Orbitals:
       Occupied  (A') (A") (A') (A') (A") (A') (A') (A") (A') (A")
                 (A") (A') (A') (A") (A') (A') (A') (A') (A") (A")
                 (A') (A") (A') (A') (A") (A') (A') (A') (A") (A')
                 (A") (A') (A") (A") (A') (A') (A") (A') (A") (A')
                 (A")
       Virtual   (A') (A") (A') (A") (A') (A') (A') (A") (A') (A')
                 (A") (A") (A') (A") (A') (A") (A") (A') (A') (A')
                 (A") (A') (A') (A") (A") (A') (A') (A') (A") (A')
                 (A") (A") (A') (A") (A") (A') (A') (A') (A") (A")
                 (A') (A") (A') (A") (A') (A') (A") (A") (A") (A')
                 (A") (A') (A") (A') (A') (A") (A") (A') (A') (A")
                 (A') (A') (A") (A') (A") (A') (A") (A") (A') (A')
                 (A") (A') (A') (A') (A') (A") (A") (A') (A') (A")
                 (A") (A") (A") (A') (A") (A') (A') (A") (A') (A')
                 (A") (A') (A') (A") (A") (A') (A') (A") (A') (A")
                 (A') (A') (A") (A') (A') (A") (A') (A") (A') (A")
                 (A') (A') (A") (A") (A') (A') (A") (A") (A') (A")
                 (A') (A") (A") (A') (A") (A') (A") (A') (A") (A')
                 (A") (A') (A") (A') (A") (A") (A") (A") (A') (A")
                 (A') (A') (A") (A') (A") (A') (A") (A') (A") (A')
                 (A") (A')
 The electronic state is 2-A'.
 Alpha  occ. eigenvalues --  -19.41006 -19.32829 -19.32828 -14.67621 -10.51039
 Alpha  occ. eigenvalues --  -10.51029 -10.43577 -10.43545 -10.42654 -10.42620
 Alpha  occ. eigenvalues --  -10.41069 -10.41059  -1.34268  -1.23955  -1.23831
 Alpha  occ. eigenvalues --   -1.14145  -1.07395  -0.98058  -0.96786  -0.88920
 Alpha  occ. eigenvalues --   -0.86354  -0.82656  -0.79915  -0.75653  -0.71908
 Alpha  occ. eigenvalues --   -0.71854  -0.68473  -0.66346  -0.64270  -0.64089
 Alpha  occ. eigenvalues --   -0.63319  -0.62676  -0.59662  -0.58506  -0.58473
 Alpha  occ. eigenvalues --   -0.57089  -0.54321  -0.50423  -0.49367  -0.49013
 Alpha  occ. eigenvalues --   -0.47634  -0.46413
 Alpha virt. eigenvalues --   -0.28642  -0.24134  -0.17687  -0.14522  -0.13172
 Alpha virt. eigenvalues --   -0.09918  -0.06401  -0.05810  -0.04681  -0.03733
 Alpha virt. eigenvalues --   -0.01827  -0.00552   0.01933   0.04117   0.04734
 Alpha virt. eigenvalues --    0.07938   0.09243   0.10500   0.12296   0.14069
 Alpha virt. eigenvalues --    0.15206   0.16867   0.19704   0.21098   0.23774
 Alpha virt. eigenvalues --    0.23904   0.27047   0.27123   0.27952   0.29013
 Alpha virt. eigenvalues --    0.30914   0.33247   0.34461   0.37050   0.37149
 Alpha virt. eigenvalues --    0.39322   0.41955   0.44323   0.44779   0.45103
 Alpha virt. eigenvalues --    0.45540   0.45766   0.47399   0.48406   0.50618
 Alpha virt. eigenvalues --    0.50921   0.52400   0.53646   0.54455   0.56288
 Alpha virt. eigenvalues --    0.58318   0.60258   0.62223   0.65820   0.69063
 Alpha virt. eigenvalues --    0.73094   0.74702   0.78030   0.79610   0.81928
 Alpha virt. eigenvalues --    0.84668   0.87379   0.89233   0.89733   0.90927
 Alpha virt. eigenvalues --    0.94727   0.97268   1.00000   1.00588   1.04106
 Alpha virt. eigenvalues --    1.04311   1.05333   1.07030   1.07297   1.08863
 Alpha virt. eigenvalues --    1.10824   1.15346   1.17936   1.23257   1.27361
 Alpha virt. eigenvalues --    1.27856   1.28934   1.35933   1.43051   1.43682
 Alpha virt. eigenvalues --    1.45990   1.47364   1.49478   1.51472   1.53011
 Alpha virt. eigenvalues --    1.53076   1.54706   1.56190   1.58298   1.60449
 Alpha virt. eigenvalues --    1.63983   1.68511   1.69869   1.72907   1.73073
 Alpha virt. eigenvalues --    1.76385   1.76869   1.76931   1.80137   1.82266
 Alpha virt. eigenvalues --    1.88574   1.89920   1.91661   1.92911   1.97543
 Alpha virt. eigenvalues --    2.01388   2.01486   2.02971   2.03201   2.07706
 Alpha virt. eigenvalues --    2.09343   2.13940   2.13948   2.20026   2.25657
 Alpha virt. eigenvalues --    2.29399   2.30516   2.37333   2.41267   2.42602
 Alpha virt. eigenvalues --    2.43988   2.46919   2.47061   2.50004   2.51906
 Alpha virt. eigenvalues --    2.52029   2.55666   2.59376   2.63114   2.68414
 Alpha virt. eigenvalues --    2.73107   2.77564   2.78568   2.83947   2.84899
 Alpha virt. eigenvalues --    2.87765   2.97224   3.02263   3.02885   3.20363
 Alpha virt. eigenvalues --    3.27094   3.29955   3.44902   3.46258   3.48619
 Alpha virt. eigenvalues --    3.55771
  Beta  occ. eigenvalues --  -19.40771 -19.32821 -19.32820 -14.66657 -10.51109
  Beta  occ. eigenvalues --  -10.51098 -10.43308 -10.43278 -10.42383 -10.42351
  Beta  occ. eigenvalues --  -10.41172 -10.41162  -1.33265  -1.23915  -1.23700
  Beta  occ. eigenvalues --   -1.13329  -1.06638  -0.96861  -0.96642  -0.88612
  Beta  occ. eigenvalues --   -0.85799  -0.82171  -0.79342  -0.74950  -0.71656
  Beta  occ. eigenvalues --   -0.69893  -0.68138  -0.66047  -0.64247  -0.63462
  Beta  occ. eigenvalues --   -0.62647  -0.62305  -0.59528  -0.58395  -0.56922
  Beta  occ. eigenvalues --   -0.56675  -0.54113  -0.48835  -0.47356  -0.47070
  Beta  occ. eigenvalues --   -0.46249
  Beta virt. eigenvalues --   -0.41931  -0.27678  -0.23245  -0.16457  -0.13768
  Beta virt. eigenvalues --   -0.12104  -0.09807  -0.05762  -0.05659  -0.03593
  Beta virt. eigenvalues --   -0.03405  -0.01641  -0.00352   0.02154   0.04465
  Beta virt. eigenvalues --    0.04955   0.08238   0.09467   0.10909   0.12463
  Beta virt. eigenvalues --    0.14414   0.15402   0.17136   0.19985   0.21324
  Beta virt. eigenvalues --    0.24107   0.24342   0.27371   0.27461   0.28659
  Beta virt. eigenvalues --    0.29273   0.30837   0.33532   0.34582   0.37604
  Beta virt. eigenvalues --    0.37926   0.39732   0.42530   0.44836   0.44848
  Beta virt. eigenvalues --    0.45259   0.45935   0.45961   0.47566   0.48483
  Beta virt. eigenvalues --    0.50846   0.51068   0.53234   0.53804   0.54566
  Beta virt. eigenvalues --    0.56643   0.58574   0.62346   0.62541   0.65921
  Beta virt. eigenvalues --    0.69343   0.73201   0.75406   0.78481   0.79723
  Beta virt. eigenvalues --    0.82251   0.84918   0.87499   0.89742   0.89829
  Beta virt. eigenvalues --    0.91186   0.94841   0.97380   1.00549   1.01388
  Beta virt. eigenvalues --    1.04275   1.04832   1.05541   1.07387   1.07797
  Beta virt. eigenvalues --    1.09027   1.11224   1.15860   1.18503   1.23622
  Beta virt. eigenvalues --    1.27635   1.28159   1.29205   1.36331   1.43173
  Beta virt. eigenvalues --    1.43874   1.46124   1.47523   1.49900   1.51887
  Beta virt. eigenvalues --    1.53150   1.53581   1.55678   1.56430   1.58411
  Beta virt. eigenvalues --    1.60910   1.64651   1.68814   1.70026   1.72885
  Beta virt. eigenvalues --    1.73385   1.76454   1.77081   1.77402   1.80520
  Beta virt. eigenvalues --    1.82382   1.89494   1.90463   1.92544   1.92928
  Beta virt. eigenvalues --    1.98124   2.01770   2.02817   2.03207   2.04353
  Beta virt. eigenvalues --    2.08433   2.10444   2.13990   2.14188   2.21684
  Beta virt. eigenvalues --    2.25878   2.30057   2.31068   2.37685   2.42087
  Beta virt. eigenvalues --    2.44071   2.44344   2.46985   2.47391   2.50069
  Beta virt. eigenvalues --    2.51948   2.52114   2.56123   2.59795   2.63396
  Beta virt. eigenvalues --    2.68621   2.73720   2.77816   2.79156   2.84146
  Beta virt. eigenvalues --    2.85190   2.88192   2.97293   3.02757   3.03055
  Beta virt. eigenvalues --    3.20412   3.27237   3.30359   3.44922   3.46457
  Beta virt. eigenvalues --    3.48754   3.56430
          Condensed to atoms (all electrons):
               1          2          3          4          5          6
     1  O    7.406885   0.820522  -0.077390   0.000535  -0.104811   0.008333
     2  C    0.820522   4.858629   0.222669  -0.007633   0.034622  -0.062833
     3  N   -0.077390   0.222669   6.928035   0.129646  -0.139619   0.006537
     4  O    0.000535  -0.007633   0.129646   7.620461   0.007877  -0.000023
     5  C   -0.104811   0.034622  -0.139619   0.007877   5.832537   0.283896
     6  C    0.008333  -0.062833   0.006537  -0.000023   0.283896   5.095349
     7  C    0.000407   0.016466  -0.000149   0.000001   0.116708   0.228852
     8  C   -0.000011  -0.001385  -0.000149   0.000001  -0.151980   0.101284
     9  C   -0.000037   0.013818   0.006537  -0.000023   0.026759  -0.120024
    10  C    0.001477  -0.006035  -0.139619   0.007877   0.137508   0.026759
    11  C   -0.000810  -0.129186   0.222669  -0.007633  -0.006035   0.013818
    12  O   -0.000009  -0.000810  -0.077390   0.000535   0.001477  -0.000037
    13  H    0.000937  -0.000063  -0.018275   0.320097   0.000089   0.000020
    14  H    0.003561  -0.008881   0.000494  -0.000002  -0.066108   0.455547
    15  H   -0.000001  -0.000217   0.000001  -0.000000   0.013230  -0.058832
    16  H   -0.000000   0.000028   0.000001  -0.000000  -0.001505   0.011675
    17  H    0.000001  -0.000273   0.000494  -0.000002   0.013618  -0.001660
               7          8          9         10         11         12
     1  O    0.000407  -0.000011  -0.000037   0.001477  -0.000810  -0.000009
     2  C    0.016466  -0.001385   0.013818  -0.006035  -0.129186  -0.000810
     3  N   -0.000149  -0.000149   0.006537  -0.139619   0.222669  -0.077390
     4  O    0.000001   0.000001  -0.000023   0.007877  -0.007633   0.000535
     5  C    0.116708  -0.151980   0.026759   0.137508  -0.006035   0.001477
     6  C    0.228852   0.101284  -0.120024   0.026759   0.013818  -0.000037
     7  C    5.088274   0.175450   0.101284  -0.151980  -0.001385  -0.000011
     8  C    0.175450   5.088274   0.228852   0.116708   0.016466   0.000407
     9  C    0.101284   0.228852   5.095349   0.283896  -0.062833   0.008333
    10  C   -0.151980   0.116708   0.283896   5.832537   0.034622  -0.104811
    11  C   -0.001385   0.016466  -0.062833   0.034622   4.858629   0.820522
    12  O   -0.000011   0.000407   0.008333  -0.104811   0.820522   7.406885
    13  H   -0.000000  -0.000000   0.000020   0.000089  -0.000063   0.000937
    14  H   -0.059744   0.011586  -0.001660   0.013618  -0.000273   0.000001
    15  H    0.446864  -0.061220   0.011675  -0.001505   0.000028  -0.000000
    16  H   -0.061220   0.446864  -0.058832   0.013230  -0.000217  -0.000001
    17  H    0.011586  -0.059744   0.455547  -0.066108  -0.008881   0.003561
              13         14         15         16         17
     1  O    0.000937   0.003561  -0.000001  -0.000000   0.000001
     2  C   -0.000063  -0.008881  -0.000217   0.000028  -0.000273
     3  N   -0.018275   0.000494   0.000001   0.000001   0.000494
     4  O    0.320097  -0.000002  -0.000000  -0.000000  -0.000002
     5  C    0.000089  -0.066108   0.013230  -0.001505   0.013618
     6  C    0.000020   0.455547  -0.058832   0.011675  -0.001660
     7  C   -0.000000  -0.059744   0.446864  -0.061220   0.011586
     8  C   -0.000000   0.011586  -0.061220   0.446864  -0.059744
     9  C    0.000020  -0.001660   0.011675  -0.058832   0.455547
    10  C    0.000089   0.013618  -0.001505   0.013230  -0.066108
    11  C   -0.000063  -0.000273   0.000028  -0.000217  -0.008881
    12  O    0.000937   0.000001  -0.000000  -0.000001   0.003561
    13  H    0.441517  -0.000001   0.000000   0.000000  -0.000001
    14  H   -0.000001   0.593880  -0.008983  -0.000127   0.000015
    15  H    0.000000  -0.008983   0.588147  -0.010091  -0.000127
    16  H    0.000000  -0.000127  -0.010091   0.588147  -0.008983
    17  H   -0.000001   0.000015  -0.000127  -0.008983   0.593880
          Atomic-Atomic Spin Densities.
               1          2          3          4          5          6
     1  O   -0.002026   0.008141  -0.001292   0.000216   0.001111  -0.000079
     2  C    0.008141  -0.035316  -0.011992   0.001644  -0.006098   0.001306
     3  N   -0.001292  -0.011992   0.515235  -0.042590  -0.016021  -0.000162
     4  O    0.000216   0.001644  -0.042590   0.099845   0.000346   0.000002
     5  C    0.001111  -0.006098  -0.016021   0.000346   0.199217   0.003029
     6  C   -0.000079   0.001306  -0.000162   0.000002   0.003029  -0.082862
     7  C   -0.000009  -0.000055   0.000045  -0.000000  -0.004430  -0.009109
     8  C   -0.000000   0.000021   0.000045  -0.000000  -0.006242  -0.001166
     9  C   -0.000002  -0.000395  -0.000162   0.000002   0.000183   0.001060
    10  C    0.000165  -0.002275  -0.016021   0.000346   0.018301   0.000183
    11  C    0.000059   0.002543  -0.011992   0.001644  -0.002275  -0.000395
    12  O   -0.000000   0.000059  -0.001292   0.000216   0.000165  -0.000002
    13  H    0.000004  -0.000153  -0.008641   0.003719   0.000039   0.000000
    14  H   -0.000046   0.000077  -0.000003  -0.000000   0.000234  -0.000150
    15  H   -0.000000   0.000006  -0.000000   0.000000  -0.000084   0.000052
    16  H   -0.000000   0.000001  -0.000000   0.000000  -0.000036  -0.000093
    17  H   -0.000000  -0.000009  -0.000003  -0.000000   0.000191  -0.000052
               7          8          9         10         11         12
     1  O   -0.000009  -0.000000  -0.000002   0.000165   0.000059  -0.000000
     2  C   -0.000055   0.000021  -0.000395  -0.002275   0.002543   0.000059
     3  N    0.000045   0.000045  -0.000162  -0.016021  -0.011992  -0.001292
     4  O   -0.000000  -0.000000   0.000002   0.000346   0.001644   0.000216
     5  C   -0.004430  -0.006242   0.000183   0.018301  -0.002275   0.000165
     6  C   -0.009109  -0.001166   0.001060   0.000183  -0.000395  -0.000002
     7  C    0.190996   0.026216  -0.001166  -0.006242   0.000021  -0.000000
     8  C    0.026216   0.190996  -0.009109  -0.004430  -0.000055  -0.000009
     9  C   -0.001166  -0.009109  -0.082862   0.003029   0.001306  -0.000079
    10  C   -0.006242  -0.004430   0.003029   0.199217  -0.006098   0.001111
    11  C    0.000021  -0.000055   0.001306  -0.006098  -0.035316   0.008141
    12  O   -0.000000  -0.000009  -0.000079   0.001111   0.008141  -0.002026
    13  H   -0.000000  -0.000000   0.000000   0.000039  -0.000153   0.000004
    14  H   -0.000244   0.000122  -0.000052   0.000191  -0.000009  -0.000000
    15  H    0.002294  -0.000960  -0.000093  -0.000036   0.000001  -0.000000
    16  H   -0.000960   0.002294   0.000052  -0.000084   0.000006  -0.000000
    17  H    0.000122  -0.000244  -0.000150   0.000234   0.000077  -0.000046
              13         14         15         16         17
     1  O    0.000004  -0.000046  -0.000000  -0.000000  -0.000000
     2  C   -0.000153   0.000077   0.000006   0.000001  -0.000009
     3  N   -0.008641  -0.000003  -0.000000  -0.000000  -0.000003
     4  O    0.003719  -0.000000   0.000000   0.000000  -0.000000
     5  C    0.000039   0.000234  -0.000084  -0.000036   0.000191
     6  C    0.000000  -0.000150   0.000052  -0.000093  -0.000052
     7  C   -0.000000  -0.000244   0.002294  -0.000960   0.000122
     8  C   -0.000000   0.000122  -0.000960   0.002294  -0.000244
     9  C    0.000000  -0.000052  -0.000093   0.000052  -0.000150
    10  C    0.000039   0.000191  -0.000036  -0.000084   0.000234
    11  C   -0.000153  -0.000009   0.000001   0.000006   0.000077
    12  O    0.000004  -0.000000  -0.000000  -0.000000  -0.000046
    13  H    0.026054   0.000000   0.000000   0.000000   0.000000
    14  H    0.000000   0.002114   0.000075   0.000001  -0.000001
    15  H    0.000000   0.000075  -0.009875   0.000165   0.000001
    16  H    0.000000   0.000001   0.000165  -0.009875   0.000075
    17  H    0.000000  -0.000001   0.000001   0.000075   0.002114
 Mulliken charges and spin densities:
               1          2
     1  O   -0.059588   0.006241
     2  C    0.250562  -0.042495
     3  N   -0.064492   0.405151
     4  O   -0.071712   0.065390
     5  C    0.001737   0.187629
     6  C    0.011339  -0.088437
     7  C    0.088597   0.197478
     8  C    0.088597   0.197478
     9  C    0.011339  -0.088437
    10  C    0.001737   0.187629
    11  C    0.250562  -0.042495
    12  O   -0.059588   0.006241
    13  H    0.254698   0.020911
    14  H    0.067075   0.002311
    15  H    0.081032  -0.008454
    16  H    0.081032  -0.008454
    17  H    0.067075   0.002311
 Sum of Mulliken charges =   1.00000   1.00000
 Mulliken charges and spin densities with hydrogens summed into heavy atoms:
               1          2
     1  O   -0.059588   0.006241
     2  C    0.250562  -0.042495
     3  N   -0.064492   0.405151
     4  O    0.182985   0.086301
     5  C    0.001737   0.187629
     6  C    0.078413  -0.086125
     7  C    0.169629   0.189024
     8  C    0.169629   0.189024
     9  C    0.078413  -0.086125
    10  C    0.001737   0.187629
    11  C    0.250562  -0.042495
    12  O   -0.059588   0.006241
 Electronic spatial extent (au):  <R**2>=           1794.9761
 Charge=              1.0000 electrons
 Dipole moment (field-independent basis, Debye):
    X=              1.5907    Y=             -4.6476    Z=              0.0000  Tot=              4.9123
 Quadrupole moment (field-independent basis, Debye-Ang):
   XX=            -62.6578   YY=            -26.9435   ZZ=            -64.0479
   XY=              5.9409   XZ=             -0.0000   YZ=             -0.0000
 Traceless Quadrupole moment (field-independent basis, Debye-Ang):
   XX=            -11.4414   YY=             24.2729   ZZ=            -12.8315
   XY=              5.9409   XZ=             -0.0000   YZ=             -0.0000
 Octapole moment (field-independent basis, Debye-Ang**2):
  XXX=              1.1824  YYY=            -14.7717  ZZZ=              0.0000  XYY=             20.7733
  XXY=             18.1305  XXZ=              0.0000  XZZ=              0.2348  YZZ=            -28.9943
  YYZ=             -0.0000  XYZ=             -0.0000
 Hexadecapole moment (field-independent basis, Debye-Ang**3):
 XXXX=            -60.0454 YYYY=           -934.2217 ZZZZ=           -727.7894 XXXY=              5.7853
 XXXZ=             -0.0000 YYYX=             75.1237 YYYZ=              0.0000 ZZZX=             -0.0000
 ZZZY=              0.0000 XXYY=           -238.8136 XXZZ=           -129.4052 YYZZ=           -330.3809
 XXYZ=             -0.0000 YYXZ=             -0.0000 ZZXY=              0.9893
 N-N= 6.568015765245D+02 E-N=-2.668405193639D+03  KE= 5.823650126465D+02
 Symmetry A'   KE= 3.519657758169D+02
 Symmetry A"   KE= 2.303992368296D+02
 Symmetry A'   SP= 9.999999999999D-01
 Symmetry A"   SP=-3.508799255650D-15
                          Isotropic Fermi Contact Couplings
        Atom                 a.u.       MegaHertz       Gauss      10(-4) cm-1
     1  O(17)             -0.00018       0.10883       0.03883       0.03630
     2  C(13)             -0.02252     -25.31254      -9.03214      -8.44335
     3  N(14)              0.14648      47.32823      16.88789      15.78700
     4  O(17)              0.10759     -65.21839     -23.27154     -21.75451
     5  C(13)              0.02570      28.88684      10.30754       9.63561
     6  C(13)             -0.02076     -23.34255      -8.32920      -7.78624
     7  C(13)              0.02623      29.48249      10.52009       9.83430
     8  C(13)              0.02623      29.48249      10.52009       9.83430
     9  C(13)             -0.02076     -23.34255      -8.32920      -7.78624
    10  C(13)              0.02570      28.88684      10.30754       9.63561
    11  C(13)             -0.02252     -25.31254      -9.03214      -8.44335
    12  O(17)             -0.00018       0.10883       0.03883       0.03630
    13  H(1)               0.01440      64.38706      22.97490      21.47721
    14  H(1)               0.00068       3.01960       1.07747       1.00723
    15  H(1)              -0.00272     -12.16983      -4.34250      -4.05942
    16  H(1)              -0.00272     -12.16983      -4.34250      -4.05942
    17  H(1)               0.00068       3.01960       1.07747       1.00723
 --------------------------------------------------------
       Center         ----  Spin Dipole Couplings  ----
                      3XX-RR        3YY-RR        3ZZ-RR
 --------------------------------------------------------
     1   Atom        0.024995     -0.021503     -0.003492
     2   Atom       -0.031559      0.010312      0.021248
     3   Atom        1.047585     -0.526075     -0.521510
     4   Atom        0.333424     -0.166006     -0.167418
     5   Atom        0.212652     -0.106096     -0.106556
     6   Atom       -0.066828      0.036125      0.030703
     7   Atom        0.212676     -0.108262     -0.104414
     8   Atom        0.212676     -0.108262     -0.104414
     9   Atom       -0.066828      0.036125      0.030703
    10   Atom        0.212652     -0.106096     -0.106556
    11   Atom       -0.031559      0.010312      0.021248
    12   Atom        0.024995     -0.021503     -0.003492
    13   Atom        0.008252      0.010389     -0.018641
    14   Atom       -0.004132      0.003349      0.000783
    15   Atom       -0.003678      0.006114     -0.002436
    16   Atom       -0.003678      0.006114     -0.002436
    17   Atom       -0.004132      0.003349      0.000783
 --------------------------------------------------------
                        XY            XZ            YZ
 --------------------------------------------------------
     1   Atom       -0.023294      0.004057      0.007404
     2   Atom        0.001741     -0.002904     -0.007229
     3   Atom        0.025232      0.000000      0.000000
     4   Atom       -0.136800      0.000000     -0.000000
     5   Atom       -0.009804     -0.007395     -0.001031
     6   Atom        0.000041      0.000355     -0.000718
     7   Atom        0.002114      0.001138     -0.002356
     8   Atom        0.002114     -0.001138      0.002356
     9   Atom        0.000041     -0.000355      0.000718
    10   Atom       -0.009804      0.007395      0.001031
    11   Atom        0.001741      0.002904      0.007229
    12   Atom       -0.023294     -0.004057     -0.007404
    13   Atom        0.022428     -0.000000     -0.000000
    14   Atom        0.000006     -0.000001     -0.001165
    15   Atom        0.000014      0.000070     -0.015864
    16   Atom        0.000014     -0.000070      0.015864
    17   Atom        0.000006      0.000001      0.001165
 --------------------------------------------------------


 ---------------------------------------------------------------------------------
              Anisotropic Spin Dipole Couplings in Principal Axis System
 ---------------------------------------------------------------------------------

       Atom             a.u.   MegaHertz   Gauss  10(-4) cm-1        Axes

              Baa    -0.0335     2.425     0.865     0.809  0.3723  0.8882 -0.2694
     1 O(17)  Bbb    -0.0012     0.084     0.030     0.028  0.0806  0.2582  0.9627
              Bcc     0.0347    -2.509    -0.895    -0.837  0.9246 -0.3801  0.0245
 
              Baa    -0.0318    -4.262    -1.521    -1.422  0.9982 -0.0327  0.0502
     2 C(13)  Bbb     0.0067     0.901     0.322     0.301  0.0068  0.8948  0.4465
              Bcc     0.0250     3.361     1.199     1.121 -0.0595 -0.4454  0.8934
 
              Baa    -0.5265   -20.305    -7.245    -6.773 -0.0160  0.9999 -0.0000
     3 N(14)  Bbb    -0.5215   -20.113    -7.177    -6.709 -0.0000  0.0000  1.0000
              Bcc     1.0480    40.419    14.422    13.482  0.9999  0.0160  0.0000
 
              Baa    -0.2010    14.546     5.190     4.852  0.2480  0.9688  0.0000
     4 O(17)  Bbb    -0.1674    12.114     4.323     4.041 -0.0000 -0.0000  1.0000
              Bcc     0.3684   -26.660    -9.513    -8.893  0.9688 -0.2480  0.0000
 
              Baa    -0.1078   -14.470    -5.163    -4.827  0.0375  0.6589  0.7513
     5 C(13)  Bbb    -0.1053   -14.129    -5.042    -4.713  0.0078  0.7516 -0.6596
              Bcc     0.2131    28.599    10.205     9.540  0.9993 -0.0306 -0.0230
 
              Baa    -0.0668    -8.968    -3.200    -2.991  1.0000 -0.0004 -0.0036
     6 C(13)  Bbb     0.0306     4.108     1.466     1.370  0.0037  0.1291  0.9916
              Bcc     0.0362     4.860     1.734     1.621 -0.0001  0.9916 -0.1291
 
              Baa    -0.1094   -14.680    -5.238    -4.897 -0.0074  0.9034  0.4288
     7 C(13)  Bbb    -0.1033   -13.861    -4.946    -4.624 -0.0004 -0.4288  0.9034
              Bcc     0.2127    28.542    10.184     9.520  1.0000  0.0066  0.0035
 
              Baa    -0.1094   -14.680    -5.238    -4.897 -0.0074  0.9034 -0.4288
     8 C(13)  Bbb    -0.1033   -13.861    -4.946    -4.624  0.0004  0.4288  0.9034
              Bcc     0.2127    28.542    10.184     9.520  1.0000  0.0066 -0.0035
 
              Baa    -0.0668    -8.968    -3.200    -2.991  1.0000 -0.0004  0.0036
     9 C(13)  Bbb     0.0306     4.108     1.466     1.370 -0.0037 -0.1291  0.9916
              Bcc     0.0362     4.860     1.734     1.621 -0.0001  0.9916  0.1291
 
              Baa    -0.1078   -14.470    -5.163    -4.827 -0.0375 -0.6589  0.7513
    10 C(13)  Bbb    -0.1053   -14.129    -5.042    -4.713  0.0078  0.7516  0.6596
              Bcc     0.2131    28.599    10.205     9.540  0.9993 -0.0306  0.0230
 
              Baa    -0.0318    -4.262    -1.521    -1.422  0.9982 -0.0327 -0.0502
    11 C(13)  Bbb     0.0067     0.901     0.322     0.301  0.0068  0.8948 -0.4465
              Bcc     0.0250     3.361     1.199     1.121  0.0595  0.4454  0.8934
 
              Baa    -0.0335     2.425     0.865     0.809  0.3723  0.8882  0.2694
    12 O(17)  Bbb    -0.0012     0.084     0.030     0.028 -0.0806 -0.2582  0.9627
              Bcc     0.0347    -2.509    -0.895    -0.837  0.9246 -0.3801 -0.0245
 
              Baa    -0.0186    -9.946    -3.549    -3.318  0.0000  0.0000  1.0000
    13 H(1)   Bbb    -0.0131    -7.007    -2.500    -2.337  0.7237 -0.6901  0.0000
              Bcc     0.0318    16.953     6.049     5.655  0.6901  0.7237 -0.0000
 
              Baa    -0.0041    -2.205    -0.787    -0.735  1.0000 -0.0008  0.0001
    14 H(1)   Bbb     0.0003     0.178     0.063     0.059  0.0002  0.3605  0.9328
              Bcc     0.0038     2.027     0.723     0.676  0.0008  0.9328 -0.3605
 
              Baa    -0.0146    -7.785    -2.778    -2.597 -0.0059  0.6082  0.7938
    15 H(1)   Bbb    -0.0037    -1.962    -0.700    -0.654  1.0000  0.0047  0.0038
              Bcc     0.0183     9.748     3.478     3.251 -0.0015  0.7938 -0.6082
 
              Baa    -0.0146    -7.785    -2.778    -2.597  0.0059 -0.6082  0.7938
    16 H(1)   Bbb    -0.0037    -1.962    -0.700    -0.654  1.0000  0.0047 -0.0038
              Bcc     0.0183     9.748     3.478     3.251 -0.0015  0.7938  0.6082
 
              Baa    -0.0041    -2.205    -0.787    -0.735  1.0000 -0.0008 -0.0001
    17 H(1)   Bbb     0.0003     0.178     0.063     0.059 -0.0002 -0.3605  0.9328
              Bcc     0.0038     2.027     0.723     0.676  0.0008  0.9328  0.3605
 

 ---------------------------------------------------------------------------------

 ******************************Gaussian NBO Version 3.1******************************
             N A T U R A L   A T O M I C   O R B I T A L   A N D
          N A T U R A L   B O N D   O R B I T A L   A N A L Y S I S
 ******************************Gaussian NBO Version 3.1******************************
       /RESON  / : Allow strongly delocalized NBO set

 Analyzing the SCF density

 Job title: 11                                                              

 Storage needed:    112824 in NPA,    149878 in NBO ( 939522515 available)


 NATURAL POPULATIONS:  Natural atomic orbital occupancies 
                                                          
   NAO  Atom  No  lang   Type(AO)    Occupancy
 --------------------------------------------
     1    O    1  S      Cor( 1S)     1.99972
     2    O    1  S      Val( 2S)     1.69039
     3    O    1  S      Ryd( 3S)     0.00146
     4    O    1  px     Val( 2p)     1.33199
     5    O    1  px     Ryd( 3p)     0.00067
     6    O    1  py     Val( 2p)     1.80405
     7    O    1  py     Ryd( 3p)     0.00241
     8    O    1  pz     Val( 2p)     1.61760
     9    O    1  pz     Ryd( 3p)     0.00090
    10    O    1  dxy    Ryd( 3d)     0.00027
    11    O    1  dxz    Ryd( 3d)     0.00185
    12    O    1  dyz    Ryd( 3d)     0.00156
    13    O    1  dx2y2  Ryd( 3d)     0.00024
    14    O    1  dz2    Ryd( 3d)     0.00166

    15    C    2  S      Cor( 1S)     1.99915
    16    C    2  S      Val( 2S)     0.74393
    17    C    2  S      Ryd( 3S)     0.00493
    18    C    2  px     Val( 2p)     0.83651
    19    C    2  px     Ryd( 3p)     0.00167
    20    C    2  py     Val( 2p)     0.92542
    21    C    2  py     Ryd( 3p)     0.01180
    22    C    2  pz     Val( 2p)     0.76730
    23    C    2  pz     Ryd( 3p)     0.01874
    24    C    2  dxy    Ryd( 3d)     0.00088
    25    C    2  dxz    Ryd( 3d)     0.00335
    26    C    2  dyz    Ryd( 3d)     0.00415
    27    C    2  dx2y2  Ryd( 3d)     0.00089
    28    C    2  dz2    Ryd( 3d)     0.00295

    29    N    3  S      Cor( 1S)     1.99899
    30    N    3  S      Val( 2S)     1.22496
    31    N    3  S      Ryd( 3S)     0.00461
    32    N    3  px     Val( 2p)     1.38336
    33    N    3  px     Ryd( 3p)     0.00160
    34    N    3  py     Val( 2p)     1.04629
    35    N    3  py     Ryd( 3p)     0.00522
    36    N    3  pz     Val( 2p)     1.36097
    37    N    3  pz     Ryd( 3p)     0.00186
    38    N    3  dxy    Ryd( 3d)     0.00165
    39    N    3  dxz    Ryd( 3d)     0.00036
    40    N    3  dyz    Ryd( 3d)     0.00231
    41    N    3  dx2y2  Ryd( 3d)     0.00128
    42    N    3  dz2    Ryd( 3d)     0.00089

    43    O    4  S      Cor( 1S)     1.99973
    44    O    4  S      Val( 2S)     1.68526
    45    O    4  S      Ryd( 3S)     0.00205
    46    O    4  px     Val( 2p)     1.59681
    47    O    4  px     Ryd( 3p)     0.00221
    48    O    4  py     Val( 2p)     1.17751
    49    O    4  py     Ryd( 3p)     0.00232
    50    O    4  pz     Val( 2p)     1.95972
    51    O    4  pz     Ryd( 3p)     0.00455
    52    O    4  dxy    Ryd( 3d)     0.00137
    53    O    4  dxz    Ryd( 3d)     0.00094
    54    O    4  dyz    Ryd( 3d)     0.00056
    55    O    4  dx2y2  Ryd( 3d)     0.00187
    56    O    4  dz2    Ryd( 3d)     0.00086

    57    C    5  S      Cor( 1S)     1.99875
    58    C    5  S      Val( 2S)     0.89368
    59    C    5  S      Ryd( 3S)     0.00283
    60    C    5  px     Val( 2p)     0.92189
    61    C    5  px     Ryd( 3p)     0.00107
    62    C    5  py     Val( 2p)     1.12101
    63    C    5  py     Ryd( 3p)     0.00523
    64    C    5  pz     Val( 2p)     1.08558
    65    C    5  pz     Ryd( 3p)     0.00537
    66    C    5  dxy    Ryd( 3d)     0.00053
    67    C    5  dxz    Ryd( 3d)     0.00065
    68    C    5  dyz    Ryd( 3d)     0.00071
    69    C    5  dx2y2  Ryd( 3d)     0.00069
    70    C    5  dz2    Ryd( 3d)     0.00087

    71    C    6  S      Cor( 1S)     1.99892
    72    C    6  S      Val( 2S)     0.95643
    73    C    6  S      Ryd( 3S)     0.00151
    74    C    6  px     Val( 2p)     0.92882
    75    C    6  px     Ryd( 3p)     0.00101
    76    C    6  py     Val( 2p)     1.04839
    77    C    6  py     Ryd( 3p)     0.00431
    78    C    6  pz     Val( 2p)     1.22734
    79    C    6  pz     Ryd( 3p)     0.00759
    80    C    6  dxy    Ryd( 3d)     0.00031
    81    C    6  dxz    Ryd( 3d)     0.00057
    82    C    6  dyz    Ryd( 3d)     0.00080
    83    C    6  dx2y2  Ryd( 3d)     0.00046
    84    C    6  dz2    Ryd( 3d)     0.00060

    85    C    7  S      Cor( 1S)     1.99898
    86    C    7  S      Val( 2S)     0.97945
    87    C    7  S      Ryd( 3S)     0.00126
    88    C    7  px     Val( 2p)     0.82150
    89    C    7  px     Ryd( 3p)     0.00042
    90    C    7  py     Val( 2p)     1.17293
    91    C    7  py     Ryd( 3p)     0.00589
    92    C    7  pz     Val( 2p)     1.08995
    93    C    7  pz     Ryd( 3p)     0.00423
    94    C    7  dxy    Ryd( 3d)     0.00053
    95    C    7  dxz    Ryd( 3d)     0.00051
    96    C    7  dyz    Ryd( 3d)     0.00076
    97    C    7  dx2y2  Ryd( 3d)     0.00050
    98    C    7  dz2    Ryd( 3d)     0.00074

    99    C    8  S      Cor( 1S)     1.99898
   100    C    8  S      Val( 2S)     0.97945
   101    C    8  S      Ryd( 3S)     0.00126
   102    C    8  px     Val( 2p)     0.82150
   103    C    8  px     Ryd( 3p)     0.00042
   104    C    8  py     Val( 2p)     1.17293
   105    C    8  py     Ryd( 3p)     0.00589
   106    C    8  pz     Val( 2p)     1.08995
   107    C    8  pz     Ryd( 3p)     0.00423
   108    C    8  dxy    Ryd( 3d)     0.00053
   109    C    8  dxz    Ryd( 3d)     0.00051
   110    C    8  dyz    Ryd( 3d)     0.00076
   111    C    8  dx2y2  Ryd( 3d)     0.00050
   112    C    8  dz2    Ryd( 3d)     0.00074

   113    C    9  S      Cor( 1S)     1.99892
   114    C    9  S      Val( 2S)     0.95643
   115    C    9  S      Ryd( 3S)     0.00151
   116    C    9  px     Val( 2p)     0.92882
   117    C    9  px     Ryd( 3p)     0.00101
   118    C    9  py     Val( 2p)     1.04839
   119    C    9  py     Ryd( 3p)     0.00431
   120    C    9  pz     Val( 2p)     1.22734
   121    C    9  pz     Ryd( 3p)     0.00759
   122    C    9  dxy    Ryd( 3d)     0.00031
   123    C    9  dxz    Ryd( 3d)     0.00057
   124    C    9  dyz    Ryd( 3d)     0.00080
   125    C    9  dx2y2  Ryd( 3d)     0.00046
   126    C    9  dz2    Ryd( 3d)     0.00060

   127    C   10  S      Cor( 1S)     1.99875
   128    C   10  S      Val( 2S)     0.89368
   129    C   10  S      Ryd( 3S)     0.00283
   130    C   10  px     Val( 2p)     0.92189
   131    C   10  px     Ryd( 3p)     0.00107
   132    C   10  py     Val( 2p)     1.12101
   133    C   10  py     Ryd( 3p)     0.00523
   134    C   10  pz     Val( 2p)     1.08558
   135    C   10  pz     Ryd( 3p)     0.00537
   136    C   10  dxy    Ryd( 3d)     0.00053
   137    C   10  dxz    Ryd( 3d)     0.00065
   138    C   10  dyz    Ryd( 3d)     0.00071
   139    C   10  dx2y2  Ryd( 3d)     0.00069
   140    C   10  dz2    Ryd( 3d)     0.00087

   141    C   11  S      Cor( 1S)     1.99915
   142    C   11  S      Val( 2S)     0.74393
   143    C   11  S      Ryd( 3S)     0.00493
   144    C   11  px     Val( 2p)     0.83651
   145    C   11  px     Ryd( 3p)     0.00167
   146    C   11  py     Val( 2p)     0.92542
   147    C   11  py     Ryd( 3p)     0.01180
   148    C   11  pz     Val( 2p)     0.76730
   149    C   11  pz     Ryd( 3p)     0.01874
   150    C   11  dxy    Ryd( 3d)     0.00088
   151    C   11  dxz    Ryd( 3d)     0.00335
   152    C   11  dyz    Ryd( 3d)     0.00415
   153    C   11  dx2y2  Ryd( 3d)     0.00089
   154    C   11  dz2    Ryd( 3d)     0.00295

   155    O   12  S      Cor( 1S)     1.99972
   156    O   12  S      Val( 2S)     1.69039
   157    O   12  S      Ryd( 3S)     0.00146
   158    O   12  px     Val( 2p)     1.33199
   159    O   12  px     Ryd( 3p)     0.00067
   160    O   12  py     Val( 2p)     1.80405
   161    O   12  py     Ryd( 3p)     0.00241
   162    O   12  pz     Val( 2p)     1.61760
   163    O   12  pz     Ryd( 3p)     0.00090
   164    O   12  dxy    Ryd( 3d)     0.00027
   165    O   12  dxz    Ryd( 3d)     0.00185
   166    O   12  dyz    Ryd( 3d)     0.00156
   167    O   12  dx2y2  Ryd( 3d)     0.00024
   168    O   12  dz2    Ryd( 3d)     0.00166

   169    H   13  S      Val( 1S)     0.47413
   170    H   13  S      Ryd( 2S)     0.00106
   171    H   13  px     Ryd( 2p)     0.00201
   172    H   13  py     Ryd( 2p)     0.00142
   173    H   13  pz     Ryd( 2p)     0.00173

   174    H   14  S      Val( 1S)     0.71831
   175    H   14  S      Ryd( 2S)     0.00175
   176    H   14  px     Ryd( 2p)     0.00012
   177    H   14  py     Ryd( 2p)     0.00007
   178    H   14  pz     Ryd( 2p)     0.00089

   179    H   15  S      Val( 1S)     0.73117
   180    H   15  S      Ryd( 2S)     0.00137
   181    H   15  px     Ryd( 2p)     0.00009
   182    H   15  py     Ryd( 2p)     0.00069
   183    H   15  pz     Ryd( 2p)     0.00027

   184    H   16  S      Val( 1S)     0.73117
   185    H   16  S      Ryd( 2S)     0.00137
   186    H   16  px     Ryd( 2p)     0.00009
   187    H   16  py     Ryd( 2p)     0.00069
   188    H   16  pz     Ryd( 2p)     0.00027

   189    H   17  S      Val( 1S)     0.71831
   190    H   17  S      Ryd( 2S)     0.00175
   191    H   17  px     Ryd( 2p)     0.00012
   192    H   17  py     Ryd( 2p)     0.00007
   193    H   17  pz     Ryd( 2p)     0.00089

 WARNING:  1 low occupancy (<1.9990e) core orbital  found on  N    3
           1 low occupancy (<1.9990e) core orbital  found on  C    5
           1 low occupancy (<1.9990e) core orbital  found on  C    6
           1 low occupancy (<1.9990e) core orbital  found on  C    7
           1 low occupancy (<1.9990e) core orbital  found on  C    8
           1 low occupancy (<1.9990e) core orbital  found on  C    9
           1 low occupancy (<1.9990e) core orbital  found on  C   10


 Summary of Natural Population Analysis:                  
                                                          
                                       Natural Population 
                Natural  -----------------------------------------------
    Atom  No    Charge         Core      Valence    Rydberg      Total
 -----------------------------------------------------------------------
      O    1   -0.45481      1.99972     6.44405    0.01104     8.45481
      C    2    0.67834      1.99915     3.27316    0.04935     5.32166
      N    3   -0.03432      1.99899     5.01558    0.01975     7.03432
      O    4   -0.43576      1.99973     6.41930    0.01673     8.43576
      C    5   -0.03886      1.99875     4.02216    0.01795     6.03886
      C    6   -0.17705      1.99892     4.16098    0.01716     6.17705
      C    7   -0.07766      1.99898     4.06383    0.01484     6.07766
      C    8   -0.07766      1.99898     4.06383    0.01484     6.07766
      C    9   -0.17705      1.99892     4.16098    0.01716     6.17705
      C   10   -0.03886      1.99875     4.02216    0.01795     6.03886
      C   11    0.67834      1.99915     3.27316    0.04935     5.32166
      O   12   -0.45481      1.99972     6.44405    0.01104     8.45481
      H   13    0.51965      0.00000     0.47413    0.00622     0.48035
      H   14    0.27886      0.00000     0.71831    0.00283     0.72114
      H   15    0.26640      0.00000     0.73117    0.00243     0.73360
      H   16    0.26640      0.00000     0.73117    0.00243     0.73360
      H   17    0.27886      0.00000     0.71831    0.00283     0.72114
 =======================================================================
   * Total *    1.00000     23.98976    58.73633    0.27391    83.00000

                                 Natural Population      
 --------------------------------------------------------
   Core                      23.98976 ( 99.9573% of  24)
   Valence                   58.73633 ( 99.5531% of  59)
   Natural Minimal Basis     82.72609 ( 99.6700% of  83)
   Natural Rydberg Basis      0.27391 (  0.3300% of  83)
 --------------------------------------------------------

    Atom  No          Natural Electron Configuration
 ----------------------------------------------------------------------------
      O    1      [core]2S( 1.69)2p( 4.75)3d( 0.01)
      C    2      [core]2S( 0.74)2p( 2.53)3p( 0.03)3d( 0.01)
      N    3      [core]2S( 1.22)2p( 3.79)3p( 0.01)3d( 0.01)
      O    4      [core]2S( 1.69)2p( 4.73)3p( 0.01)3d( 0.01)
      C    5      [core]2S( 0.89)2p( 3.13)3p( 0.01)
      C    6      [core]2S( 0.96)2p( 3.20)3p( 0.01)
      C    7      [core]2S( 0.98)2p( 3.08)3p( 0.01)
      C    8      [core]2S( 0.98)2p( 3.08)3p( 0.01)
      C    9      [core]2S( 0.96)2p( 3.20)3p( 0.01)
      C   10      [core]2S( 0.89)2p( 3.13)3p( 0.01)
      C   11      [core]2S( 0.74)2p( 2.53)3p( 0.03)3d( 0.01)
      O   12      [core]2S( 1.69)2p( 4.75)3d( 0.01)
      H   13            1S( 0.47)2p( 0.01)
      H   14            1S( 0.72)
      H   15            1S( 0.73)
      H   16            1S( 0.73)
      H   17            1S( 0.72)


 ***************************************************
 *******         Alpha spin orbitals         *******
 ***************************************************


 NATURAL POPULATIONS:  Natural atomic orbital occupancies 
                                                          
   NAO  Atom  No  lang   Type(AO)    Occupancy      Energy
 ----------------------------------------------------------
     1    O    1  S      Cor( 1S)     0.99986     -19.07455
     2    O    1  S      Val( 2S)     0.84522      -1.04823
     3    O    1  S      Ryd( 3S)     0.00073       1.42841
     4    O    1  px     Val( 2p)     0.66980      -0.43242
     5    O    1  px     Ryd( 3p)     0.00026       0.88958
     6    O    1  py     Val( 2p)     0.90133      -0.45553
     7    O    1  py     Ryd( 3p)     0.00119       1.01389
     8    O    1  pz     Val( 2p)     0.80869      -0.49687
     9    O    1  pz     Ryd( 3p)     0.00045       0.87660
    10    O    1  dxy    Ryd( 3d)     0.00014       2.48206
    11    O    1  dxz    Ryd( 3d)     0.00094       2.65579
    12    O    1  dyz    Ryd( 3d)     0.00078       2.93406
    13    O    1  dx2y2  Ryd( 3d)     0.00012       2.51746
    14    O    1  dz2    Ryd( 3d)     0.00083       3.10370

    15    C    2  S      Cor( 1S)     0.99957     -10.39789
    16    C    2  S      Val( 2S)     0.36991      -0.32566
    17    C    2  S      Ryd( 3S)     0.00245       0.32992
    18    C    2  px     Val( 2p)     0.40862      -0.33633
    19    C    2  px     Ryd( 3p)     0.00101       0.33084
    20    C    2  py     Val( 2p)     0.46003      -0.25363
    21    C    2  py     Ryd( 3p)     0.00596       0.47838
    22    C    2  pz     Val( 2p)     0.38155      -0.19813
    23    C    2  pz     Ryd( 3p)     0.00939       0.41873
    24    C    2  dxy    Ryd( 3d)     0.00052       1.63323
    25    C    2  dxz    Ryd( 3d)     0.00174       1.74214
    26    C    2  dyz    Ryd( 3d)     0.00205       2.20371
    27    C    2  dx2y2  Ryd( 3d)     0.00044       1.93681
    28    C    2  dz2    Ryd( 3d)     0.00147       2.20514

    29    N    3  S      Cor( 1S)     0.99950     -14.54488
    30    N    3  S      Val( 2S)     0.62118      -0.77503
    31    N    3  S      Ryd( 3S)     0.00237       0.87824
    32    N    3  px     Val( 2p)     0.87419      -0.55668
    33    N    3  px     Ryd( 3p)     0.00073       0.62520
    34    N    3  py     Val( 2p)     0.52649      -0.48901
    35    N    3  py     Ryd( 3p)     0.00266       1.00900
    36    N    3  pz     Val( 2p)     0.68488      -0.52226
    37    N    3  pz     Ryd( 3p)     0.00091       1.00659
    38    N    3  dxy    Ryd( 3d)     0.00083       2.04534
    39    N    3  dxz    Ryd( 3d)     0.00018       1.99027
    40    N    3  dyz    Ryd( 3d)     0.00115       2.51968
    41    N    3  dx2y2  Ryd( 3d)     0.00055       2.36898
    42    N    3  dz2    Ryd( 3d)     0.00042       2.40259

    43    O    4  S      Cor( 1S)     0.99988     -19.24594
    44    O    4  S      Val( 2S)     0.84719      -1.09254
    45    O    4  S      Ryd( 3S)     0.00109       1.09690
    46    O    4  px     Val( 2p)     0.83446      -0.54216
    47    O    4  px     Ryd( 3p)     0.00129       0.85353
    48    O    4  py     Val( 2p)     0.58616      -0.49430
    49    O    4  py     Ryd( 3p)     0.00118       0.82867
    50    O    4  pz     Val( 2p)     0.98016      -0.53991
    51    O    4  pz     Ryd( 3p)     0.00227       0.83640
    52    O    4  dxy    Ryd( 3d)     0.00065       2.77675
    53    O    4  dxz    Ryd( 3d)     0.00045       2.52298
    54    O    4  dyz    Ryd( 3d)     0.00027       2.59651
    55    O    4  dx2y2  Ryd( 3d)     0.00091       2.96688
    56    O    4  dz2    Ryd( 3d)     0.00043       2.84884

    57    C    5  S      Cor( 1S)     0.99938     -10.30108
    58    C    5  S      Val( 2S)     0.44976      -0.35445
    59    C    5  S      Ryd( 3S)     0.00144       0.38140
    60    C    5  px     Val( 2p)     0.53881      -0.34956
    61    C    5  px     Ryd( 3p)     0.00057       0.41939
    62    C    5  py     Val( 2p)     0.56215      -0.30826
    63    C    5  py     Ryd( 3p)     0.00265       0.88352
    64    C    5  pz     Val( 2p)     0.54283      -0.29171
    65    C    5  pz     Ryd( 3p)     0.00268       0.77010
    66    C    5  dxy    Ryd( 3d)     0.00023       1.66399
    67    C    5  dxz    Ryd( 3d)     0.00038       1.67650
    68    C    5  dyz    Ryd( 3d)     0.00035       2.16882
    69    C    5  dx2y2  Ryd( 3d)     0.00031       2.04815
    70    C    5  dz2    Ryd( 3d)     0.00042       2.20490

    71    C    6  S      Cor( 1S)     0.99946     -10.27966
    72    C    6  S      Val( 2S)     0.47637      -0.35095
    73    C    6  S      Ryd( 3S)     0.00076       0.37068
    74    C    6  px     Val( 2p)     0.43975      -0.30650
    75    C    6  px     Ryd( 3p)     0.00051       0.36348
    76    C    6  py     Val( 2p)     0.52171      -0.24579
    77    C    6  py     Ryd( 3p)     0.00216       0.44636
    78    C    6  pz     Val( 2p)     0.61249      -0.27410
    79    C    6  pz     Ryd( 3p)     0.00383       0.82574
    80    C    6  dxy    Ryd( 3d)     0.00023       1.72541
    81    C    6  dxz    Ryd( 3d)     0.00028       1.71187
    82    C    6  dyz    Ryd( 3d)     0.00039       2.23711
    83    C    6  dx2y2  Ryd( 3d)     0.00023       2.08517
    84    C    6  dz2    Ryd( 3d)     0.00030       2.24026

    85    C    7  S      Cor( 1S)     0.99949     -10.29906
    86    C    7  S      Val( 2S)     0.49283      -0.38670
    87    C    7  S      Ryd( 3S)     0.00063       0.38188
    88    C    7  px     Val( 2p)     0.49570      -0.33513
    89    C    7  px     Ryd( 3p)     0.00026       0.35437
    90    C    7  py     Val( 2p)     0.58841      -0.27027
    91    C    7  py     Ryd( 3p)     0.00297       0.73695
    92    C    7  pz     Val( 2p)     0.54483      -0.25905
    93    C    7  pz     Ryd( 3p)     0.00211       0.54400
    94    C    7  dxy    Ryd( 3d)     0.00025       1.67995
    95    C    7  dxz    Ryd( 3d)     0.00033       1.69595
    96    C    7  dyz    Ryd( 3d)     0.00038       2.26862
    97    C    7  dx2y2  Ryd( 3d)     0.00022       2.04524
    98    C    7  dz2    Ryd( 3d)     0.00036       2.16584

    99    C    8  S      Cor( 1S)     0.99949     -10.29906
   100    C    8  S      Val( 2S)     0.49283      -0.38670
   101    C    8  S      Ryd( 3S)     0.00063       0.38188
   102    C    8  px     Val( 2p)     0.49570      -0.33513
   103    C    8  px     Ryd( 3p)     0.00026       0.35437
   104    C    8  py     Val( 2p)     0.58841      -0.27027
   105    C    8  py     Ryd( 3p)     0.00297       0.73695
   106    C    8  pz     Val( 2p)     0.54483      -0.25905
   107    C    8  pz     Ryd( 3p)     0.00211       0.54400
   108    C    8  dxy    Ryd( 3d)     0.00025       1.67995
   109    C    8  dxz    Ryd( 3d)     0.00033       1.69595
   110    C    8  dyz    Ryd( 3d)     0.00038       2.26862
   111    C    8  dx2y2  Ryd( 3d)     0.00022       2.04524
   112    C    8  dz2    Ryd( 3d)     0.00036       2.16584

   113    C    9  S      Cor( 1S)     0.99946     -10.27966
   114    C    9  S      Val( 2S)     0.47637      -0.35095
   115    C    9  S      Ryd( 3S)     0.00076       0.37068
   116    C    9  px     Val( 2p)     0.43975      -0.30650
   117    C    9  px     Ryd( 3p)     0.00051       0.36348
   118    C    9  py     Val( 2p)     0.52171      -0.24579
   119    C    9  py     Ryd( 3p)     0.00216       0.44636
   120    C    9  pz     Val( 2p)     0.61249      -0.27410
   121    C    9  pz     Ryd( 3p)     0.00383       0.82574
   122    C    9  dxy    Ryd( 3d)     0.00023       1.72541
   123    C    9  dxz    Ryd( 3d)     0.00028       1.71187
   124    C    9  dyz    Ryd( 3d)     0.00039       2.23711
   125    C    9  dx2y2  Ryd( 3d)     0.00023       2.08517
   126    C    9  dz2    Ryd( 3d)     0.00030       2.24026

   127    C   10  S      Cor( 1S)     0.99938     -10.30108
   128    C   10  S      Val( 2S)     0.44976      -0.35445
   129    C   10  S      Ryd( 3S)     0.00144       0.38140
   130    C   10  px     Val( 2p)     0.53881      -0.34956
   131    C   10  px     Ryd( 3p)     0.00057       0.41939
   132    C   10  py     Val( 2p)     0.56215      -0.30826
   133    C   10  py     Ryd( 3p)     0.00265       0.88352
   134    C   10  pz     Val( 2p)     0.54283      -0.29171
   135    C   10  pz     Ryd( 3p)     0.00268       0.77010
   136    C   10  dxy    Ryd( 3d)     0.00023       1.66399
   137    C   10  dxz    Ryd( 3d)     0.00038       1.67650
   138    C   10  dyz    Ryd( 3d)     0.00035       2.16882
   139    C   10  dx2y2  Ryd( 3d)     0.00031       2.04815
   140    C   10  dz2    Ryd( 3d)     0.00042       2.20490

   141    C   11  S      Cor( 1S)     0.99957     -10.39789
   142    C   11  S      Val( 2S)     0.36991      -0.32566
   143    C   11  S      Ryd( 3S)     0.00245       0.32992
   144    C   11  px     Val( 2p)     0.40862      -0.33633
   145    C   11  px     Ryd( 3p)     0.00101       0.33084
   146    C   11  py     Val( 2p)     0.46003      -0.25363
   147    C   11  py     Ryd( 3p)     0.00596       0.47838
   148    C   11  pz     Val( 2p)     0.38155      -0.19813
   149    C   11  pz     Ryd( 3p)     0.00939       0.41873
   150    C   11  dxy    Ryd( 3d)     0.00052       1.63323
   151    C   11  dxz    Ryd( 3d)     0.00174       1.74214
   152    C   11  dyz    Ryd( 3d)     0.00205       2.20371
   153    C   11  dx2y2  Ryd( 3d)     0.00044       1.93681
   154    C   11  dz2    Ryd( 3d)     0.00147       2.20514

   155    O   12  S      Cor( 1S)     0.99986     -19.07455
   156    O   12  S      Val( 2S)     0.84522      -1.04823
   157    O   12  S      Ryd( 3S)     0.00073       1.42841
   158    O   12  px     Val( 2p)     0.66980      -0.43242
   159    O   12  px     Ryd( 3p)     0.00026       0.88958
   160    O   12  py     Val( 2p)     0.90133      -0.45553
   161    O   12  py     Ryd( 3p)     0.00119       1.01389
   162    O   12  pz     Val( 2p)     0.80869      -0.49687
   163    O   12  pz     Ryd( 3p)     0.00045       0.87660
   164    O   12  dxy    Ryd( 3d)     0.00014       2.48206
   165    O   12  dxz    Ryd( 3d)     0.00094       2.65579
   166    O   12  dyz    Ryd( 3d)     0.00078       2.93406
   167    O   12  dx2y2  Ryd( 3d)     0.00012       2.51746
   168    O   12  dz2    Ryd( 3d)     0.00083       3.10370

   169    H   13  S      Val( 1S)     0.24486      -0.09920
   170    H   13  S      Ryd( 2S)     0.00059       0.23249
   171    H   13  px     Ryd( 2p)     0.00101       2.08535
   172    H   13  py     Ryd( 2p)     0.00071       1.65423
   173    H   13  pz     Ryd( 2p)     0.00087       1.42889

   174    H   14  S      Val( 1S)     0.35981      -0.08454
   175    H   14  S      Ryd( 2S)     0.00086       0.16852
   176    H   14  px     Ryd( 2p)     0.00006       1.48054
   177    H   14  py     Ryd( 2p)     0.00004       1.81391
   178    H   14  pz     Ryd( 2p)     0.00045       2.20431

   179    H   15  S      Val( 1S)     0.36309      -0.09337
   180    H   15  S      Ryd( 2S)     0.00068       0.15777
   181    H   15  px     Ryd( 2p)     0.00005       1.45902
   182    H   15  py     Ryd( 2p)     0.00034       2.09403
   183    H   15  pz     Ryd( 2p)     0.00013       1.88524

   184    H   16  S      Val( 1S)     0.36309      -0.09337
   185    H   16  S      Ryd( 2S)     0.00068       0.15777
   186    H   16  px     Ryd( 2p)     0.00005       1.45902
   187    H   16  py     Ryd( 2p)     0.00034       2.09403
   188    H   16  pz     Ryd( 2p)     0.00013       1.88524

   189    H   17  S      Val( 1S)     0.35981      -0.08454
   190    H   17  S      Ryd( 2S)     0.00086       0.16852
   191    H   17  px     Ryd( 2p)     0.00006       1.48054
   192    H   17  py     Ryd( 2p)     0.00004       1.81391
   193    H   17  pz     Ryd( 2p)     0.00045       2.20431


 Summary of Natural Population Analysis:                  
                                                          
                                       Natural Population 
                Natural  -----------------------------------------------
    Atom  No    Charge         Core      Valence    Rydberg      Total
 -----------------------------------------------------------------------
      O    1   -0.23034      0.99986     3.22504    0.00544     4.23034
      C    2    0.35530      0.99957     1.62010    0.02503     2.64470
      N    3   -0.21603      0.99950     2.70673    0.00980     3.71603
      O    4   -0.25640      0.99988     3.24798    0.00854     4.25640
      C    5   -0.10197      0.99938     2.09355    0.00904     3.10197
      C    6   -0.05847      0.99946     2.05032    0.00869     3.05847
      C    7   -0.12877      0.99949     2.12177    0.00751     3.12877
      C    8   -0.12877      0.99949     2.12177    0.00751     3.12877
      C    9   -0.05847      0.99946     2.05032    0.00869     3.05847
      C   10   -0.10197      0.99938     2.09355    0.00904     3.10197
      C   11    0.35530      0.99957     1.62010    0.02503     2.64470
      O   12   -0.23034      0.99986     3.22504    0.00544     4.23034
      H   13    0.25196      0.00000     0.24486    0.00318     0.24804
      H   14    0.13878      0.00000     0.35981    0.00140     0.36122
      H   15    0.13570      0.00000     0.36309    0.00121     0.36430
      H   16    0.13570      0.00000     0.36309    0.00121     0.36430
      H   17    0.13878      0.00000     0.35981    0.00140     0.36122
 =======================================================================
   * Total *   -0.00000     11.99490    29.86693    0.13817    42.00000

                                 Natural Population      
 --------------------------------------------------------
   Core                      11.99490 ( 99.9575% of  12)
   Valence                   29.86693 ( 99.5564% of  30)
   Natural Minimal Basis     41.86183 ( 99.6710% of  42)
   Natural Rydberg Basis      0.13817 (  0.3290% of  42)
 --------------------------------------------------------

    Atom  No          Natural Electron Configuration
 ----------------------------------------------------------------------------
      O    1      [core]2S( 0.85)2p( 2.38)
      C    2      [core]2S( 0.37)2p( 1.25)3p( 0.02)3d( 0.01)
      N    3      [core]2S( 0.62)2p( 2.09)
      O    4      [core]2S( 0.85)2p( 2.40)
      C    5      [core]2S( 0.45)2p( 1.64)3p( 0.01)
      C    6      [core]2S( 0.48)2p( 1.57)3p( 0.01)
      C    7      [core]2S( 0.49)2p( 1.63)3p( 0.01)
      C    8      [core]2S( 0.49)2p( 1.63)3p( 0.01)
      C    9      [core]2S( 0.48)2p( 1.57)3p( 0.01)
      C   10      [core]2S( 0.45)2p( 1.64)3p( 0.01)
      C   11      [core]2S( 0.37)2p( 1.25)3p( 0.02)3d( 0.01)
      O   12      [core]2S( 0.85)2p( 2.38)
      H   13            1S( 0.24)
      H   14            1S( 0.36)
      H   15            1S( 0.36)
      H   16            1S( 0.36)
      H   17            1S( 0.36)


 NATURAL BOND ORBITAL ANALYSIS, alpha spin orbitals:

                       Occupancies       Lewis Structure    Low   High
           Occ.    -------------------  -----------------   occ   occ
  Cycle   Thresh.   Lewis   Non-Lewis     CR  BD  3C  LP    (L)   (NL)   Dev
 =============================================================================
   1(1)    0.90    39.77177   2.22823     12  20   0  10     4      4    0.03
   2(2)    0.90    39.77177   2.22823     12  20   0  10     4      4    0.03
   3(1)    0.80    40.92232   1.07768     12  23   0   7     0      3    0.03
 -----------------------------------------------------------------------------

 Structure accepted: No low occupancy Lewis orbitals

 --------------------------------------------------------
   Core                     11.99490 ( 99.958% of  12)
   Valence Lewis            28.92742 ( 96.425% of  30)
  ==================       ============================
   Total Lewis              40.92232 ( 97.434% of  42)
  -----------------------------------------------------
   Valence non-Lewis         0.97894 (  2.331% of  42)
   Rydberg non-Lewis         0.09874 (  0.235% of  42)
  ==================       ============================
   Total non-Lewis           1.07768 (  2.566% of  42)
 --------------------------------------------------------


       (Occupancy)   Bond orbital/ Coefficients/ Hybrids
 ---------------------------------------------------------------------------------
     1. (0.99723) BD ( 1) O   1 - C   2  
                ( 65.28%)   0.8080* O   1 s( 42.80%)p 1.33( 57.11%)d 0.00(  0.09%)
                                            0.0000 -0.6537  0.0246 -0.0173  0.0002
                                            0.2642 -0.0058  0.7075 -0.0185  0.0005
                                            0.0010 -0.0175  0.0016 -0.0246
                ( 34.72%)   0.5892* C   2 s( 34.41%)p 1.90( 65.39%)d 0.01(  0.20%)
                                            0.0000 -0.5856  0.0345  0.0016  0.0013
                                           -0.3100 -0.0285 -0.7444 -0.0531 -0.0001
                                           -0.0001 -0.0288  0.0061 -0.0340
     2. (0.98541) BD ( 2) O   1 - C   2  
                ( 64.69%)   0.8043* O   1 s(  0.00%)p 1.00( 99.83%)d 0.00(  0.16%)
                                            0.0000 -0.0047  0.0002  0.9986 -0.0100
                                           -0.0174  0.0005  0.0265 -0.0003 -0.0145
                                           -0.0378  0.0003  0.0004 -0.0016
                ( 35.31%)   0.5942* C   2 s(  0.01%)p 1.00( 99.68%)d 0.00(  0.31%)
                                           -0.0001 -0.0077  0.0023  0.9976 -0.0319
                                           -0.0182 -0.0006  0.0160 -0.0033  0.0223
                                            0.0509 -0.0006  0.0004  0.0020
     3. (0.99342) BD ( 1) C   2 - N   3  
                ( 34.27%)   0.5854* C   2 s( 27.59%)p 2.62( 72.23%)d 0.01(  0.18%)
                                           -0.0001  0.5253 -0.0028  0.0246  0.0021
                                            0.5510  0.0458 -0.6449  0.0102  0.0014
                                           -0.0014 -0.0346 -0.0099  0.0228
                ( 65.73%)   0.8108* N   3 s( 37.19%)p 1.69( 62.78%)d 0.00(  0.03%)
                                            0.0002  0.6098 -0.0059 -0.0370 -0.0007
                                           -0.3550 -0.0250  0.7070  0.0004  0.0021
                                           -0.0021 -0.0145 -0.0015  0.0089
     4. (0.98361) BD ( 1) C   2 - C   5  
                ( 47.27%)   0.6876* C   2 s( 37.45%)p 1.67( 62.49%)d 0.00(  0.07%)
                                            0.0000 -0.6116 -0.0207  0.0067  0.0012
                                            0.7728 -0.0129  0.1619 -0.0359  0.0003
                                            0.0002 -0.0179  0.0167  0.0073
                ( 52.73%)   0.7261* C   5 s( 29.55%)p 2.38( 70.40%)d 0.00(  0.05%)
                                           -0.0001 -0.5436  0.0031 -0.0043  0.0005
                                           -0.7629  0.0268 -0.3477 -0.0194 -0.0003
                                           -0.0001 -0.0086  0.0177  0.0094
     5. (0.99521) BD ( 1) N   3 - O   4  
                ( 47.80%)   0.6914* N   3 s( 24.43%)p 3.09( 75.44%)d 0.01(  0.14%)
                                           -0.0000  0.4927  0.0389 -0.1146  0.0111
                                            0.8600 -0.0394 -0.0000 -0.0000 -0.0071
                                           -0.0000  0.0000 -0.0304 -0.0201
                ( 52.20%)   0.7225* O   4 s( 21.30%)p 3.69( 78.56%)d 0.01(  0.14%)
                                           -0.0001  0.4608 -0.0257  0.1545 -0.0127
                                           -0.8725 -0.0199  0.0000  0.0000 -0.0196
                                            0.0000  0.0000 -0.0235 -0.0213
     6. (0.99342) BD ( 1) N   3 - C  11  
                ( 65.73%)   0.8108* N   3 s( 37.19%)p 1.69( 62.78%)d 0.00(  0.03%)
                                            0.0002  0.6098 -0.0059 -0.0370 -0.0007
                                           -0.3550 -0.0250 -0.7070 -0.0004  0.0021
                                            0.0021  0.0145 -0.0015  0.0089
                ( 34.27%)   0.5854* C  11 s( 27.59%)p 2.62( 72.23%)d 0.01(  0.18%)
                                           -0.0001  0.5253 -0.0028  0.0246  0.0021
                                            0.5510  0.0458  0.6449 -0.0102  0.0014
                                            0.0014  0.0346 -0.0099  0.0228
     7. (0.99536) BD ( 1) O   4 - H  13  
                ( 75.55%)   0.8692* O   4 s( 22.50%)p 3.44( 77.40%)d 0.00(  0.10%)
                                            0.0001  0.4741 -0.0137  0.7883  0.0134
                                            0.3890  0.0332  0.0000  0.0000  0.0060
                                            0.0000  0.0000  0.0269 -0.0145
                ( 24.45%)   0.4945* H  13 s( 99.46%)p 0.01(  0.54%)
                                            0.9973 -0.0028 -0.0593 -0.0428  0.0000
     8. (0.98718) BD ( 1) C   5 - C   6  
                ( 52.22%)   0.7227* C   5 s( 38.19%)p 1.62( 61.78%)d 0.00(  0.03%)
                                           -0.0001  0.6180  0.0049  0.0022  0.0001
                                           -0.6450  0.0122  0.4483  0.0247 -0.0002
                                           -0.0000 -0.0127 -0.0116 -0.0021
                ( 47.78%)   0.6912* C   6 s( 34.42%)p 1.90( 65.52%)d 0.00(  0.05%)
                                            0.0001  0.5866  0.0122  0.0002 -0.0002
                                            0.7090  0.0190 -0.3891  0.0264 -0.0000
                                            0.0000 -0.0177 -0.0152  0.0004
     9. (0.81735) BD ( 2) C   5 - C   6  
                ( 57.55%)   0.7586* C   5 s(  0.00%)p 1.00( 99.99%)d 0.00(  0.01%)
                                           -0.0000 -0.0029 -0.0009  0.9999  0.0106
                                           -0.0019  0.0002 -0.0037 -0.0001 -0.0108
                                           -0.0016  0.0001  0.0001 -0.0001
                ( 42.45%)   0.6516* C   6 s(  0.00%)p 1.00( 99.93%)d 0.00(  0.07%)
                                            0.0000 -0.0003 -0.0001  0.9995  0.0162
                                           -0.0012  0.0003 -0.0021 -0.0003  0.0112
                                           -0.0248  0.0000  0.0001  0.0002
    10. (0.98129) BD ( 1) C   5 - C  10  
                ( 50.00%)   0.7071* C   5 s( 32.14%)p 2.11( 67.81%)d 0.00(  0.05%)
                                           -0.0001  0.5669  0.0027 -0.0014 -0.0005
                                           -0.0287 -0.0022 -0.8230  0.0016 -0.0000
                                           -0.0001 -0.0027 -0.0018  0.0213
                ( 50.00%)   0.7071* C  10 s( 32.14%)p 2.11( 67.81%)d 0.00(  0.05%)
                                           -0.0001  0.5669  0.0027 -0.0014 -0.0005
                                           -0.0287 -0.0022  0.8230 -0.0016 -0.0000
                                            0.0001  0.0027 -0.0018  0.0213
    11. (0.98921) BD ( 1) C   6 - C   7  
                ( 50.13%)   0.7081* C   6 s( 34.88%)p 1.87( 65.07%)d 0.00(  0.05%)
                                           -0.0000  0.5905  0.0115 -0.0015  0.0001
                                           -0.7040 -0.0264 -0.3914  0.0349 -0.0000
                                            0.0000  0.0176 -0.0129  0.0021
                ( 49.87%)   0.7062* C   7 s( 35.50%)p 1.82( 64.46%)d 0.00(  0.04%)
                                            0.0000  0.5958  0.0041  0.0014  0.0000
                                            0.6789 -0.0161  0.4267  0.0371  0.0001
                                            0.0001  0.0144 -0.0145 -0.0046
    12. (0.98892) BD ( 1) C   6 - H  14  
                ( 64.02%)   0.8001* C   6 s( 30.61%)p 2.27( 69.37%)d 0.00(  0.03%)
                                           -0.0003  0.5530 -0.0161  0.0019 -0.0001
                                            0.0003 -0.0056  0.8328 -0.0104  0.0000
                                            0.0001  0.0011 -0.0021  0.0158
                ( 35.98%)   0.5999* H  14 s( 99.89%)p 0.00(  0.11%)
                                            0.9994 -0.0027  0.0001 -0.0004 -0.0332
    13. (0.99116) BD ( 1) C   7 - C   8  
                ( 50.00%)   0.7071* C   7 s( 35.02%)p 1.85( 64.93%)d 0.00(  0.05%)
                                            0.0000  0.5917  0.0088 -0.0002 -0.0001
                                           -0.0137 -0.0401 -0.8046 -0.0102  0.0000
                                           -0.0000 -0.0026  0.0010  0.0220
                ( 50.00%)   0.7071* C   8 s( 35.02%)p 1.85( 64.93%)d 0.00(  0.05%)
                                            0.0000  0.5917  0.0088 -0.0002 -0.0001
                                           -0.0137 -0.0401  0.8046  0.0102  0.0000
                                            0.0000  0.0026  0.0010  0.0220
    14. (0.83525) BD ( 2) C   7 - C   8  
                ( 50.00%)   0.7071* C   7 s(  0.00%)p 1.00( 99.93%)d 0.00(  0.07%)
                                           -0.0000  0.0001 -0.0004  0.9996 -0.0027
                                           -0.0020 -0.0001 -0.0002  0.0001  0.0138
                                           -0.0232  0.0000  0.0001 -0.0000
                ( 50.00%)   0.7071* C   8 s(  0.00%)p 1.00( 99.93%)d 0.00(  0.07%)
                                           -0.0000  0.0001 -0.0004  0.9996 -0.0027
                                           -0.0020 -0.0001  0.0002 -0.0001  0.0138
                                            0.0232 -0.0000  0.0001 -0.0000
    15. (0.98957) BD ( 1) C   7 - H  15  
                ( 63.66%)   0.7979* C   7 s( 29.39%)p 2.40( 70.59%)d 0.00(  0.02%)
                                            0.0003 -0.5420  0.0135  0.0014  0.0001
                                            0.7330 -0.0105 -0.4104  0.0035 -0.0000
                                            0.0000  0.0113  0.0107  0.0028
                ( 36.34%)   0.6028* H  15 s( 99.89%)p 0.00(  0.11%)
                                           -0.9995  0.0036 -0.0001 -0.0284  0.0163
    16. (0.98921) BD ( 1) C   8 - C   9  
                ( 49.87%)   0.7062* C   8 s( 35.50%)p 1.82( 64.46%)d 0.00(  0.04%)
                                            0.0000  0.5958  0.0041  0.0014  0.0000
                                            0.6789 -0.0161 -0.4267 -0.0371  0.0001
                                           -0.0001 -0.0144 -0.0145 -0.0046
                ( 50.13%)   0.7081* C   9 s( 34.88%)p 1.87( 65.07%)d 0.00(  0.05%)
                                           -0.0000  0.5905  0.0115 -0.0015  0.0001
                                           -0.7040 -0.0264  0.3914 -0.0349 -0.0000
                                           -0.0000 -0.0176 -0.0129  0.0021
    17. (0.98957) BD ( 1) C   8 - H  16  
                ( 63.66%)   0.7979* C   8 s( 29.39%)p 2.40( 70.59%)d 0.00(  0.02%)
                                            0.0003 -0.5420  0.0135  0.0014  0.0001
                                            0.7330 -0.0105  0.4104 -0.0035 -0.0000
                                           -0.0000 -0.0113  0.0107  0.0028
                ( 36.34%)   0.6028* H  16 s( 99.89%)p 0.00(  0.11%)
                                           -0.9995  0.0036 -0.0001 -0.0284 -0.0163
    18. (0.98718) BD ( 1) C   9 - C  10  
                ( 47.78%)   0.6912* C   9 s( 34.42%)p 1.90( 65.52%)d 0.00(  0.05%)
                                            0.0001  0.5866  0.0122  0.0002 -0.0002
                                            0.7090  0.0190  0.3891 -0.0264 -0.0000
                                           -0.0000  0.0177 -0.0152  0.0004
                ( 52.22%)   0.7227* C  10 s( 38.19%)p 1.62( 61.78%)d 0.00(  0.03%)
                                           -0.0001  0.6180  0.0049  0.0022  0.0001
                                           -0.6450  0.0122 -0.4483 -0.0247 -0.0002
                                            0.0000  0.0127 -0.0116 -0.0021
    19. (0.81735) BD ( 2) C   9 - C  10  
                ( 42.45%)   0.6516* C   9 s(  0.00%)p 1.00( 99.93%)d 0.00(  0.07%)
                                            0.0000 -0.0003 -0.0001  0.9995  0.0162
                                           -0.0012  0.0003  0.0021  0.0003  0.0112
                                            0.0248 -0.0000  0.0001  0.0002
                ( 57.55%)   0.7586* C  10 s(  0.00%)p 1.00( 99.99%)d 0.00(  0.01%)
                                           -0.0000 -0.0029 -0.0009  0.9999  0.0106
                                           -0.0019  0.0002  0.0037  0.0001 -0.0108
                                            0.0016 -0.0001  0.0001 -0.0001
    20. (0.98892) BD ( 1) C   9 - H  17  
                ( 64.02%)   0.8001* C   9 s( 30.61%)p 2.27( 69.37%)d 0.00(  0.03%)
                                            0.0003 -0.5530  0.0161 -0.0019  0.0001
                                           -0.0003  0.0056  0.8328 -0.0104 -0.0000
                                            0.0001  0.0011  0.0021 -0.0158
                ( 35.98%)   0.5999* H  17 s( 99.89%)p 0.00(  0.11%)
                                           -0.9994  0.0027 -0.0001  0.0004 -0.0332
    21. (0.98361) BD ( 1) C  10 - C  11  
                ( 52.73%)   0.7261* C  10 s( 29.55%)p 2.38( 70.40%)d 0.00(  0.05%)
                                            0.0001  0.5436 -0.0031  0.0043 -0.0005
                                            0.7629 -0.0268 -0.3477 -0.0194  0.0003
                                           -0.0001 -0.0086 -0.0177 -0.0094
                ( 47.27%)   0.6876* C  11 s( 37.45%)p 1.67( 62.49%)d 0.00(  0.07%)
                                           -0.0000  0.6116  0.0207 -0.0067 -0.0012
                                           -0.7728  0.0129  0.1619 -0.0359 -0.0003
                                            0.0002 -0.0179 -0.0167 -0.0073
    22. (0.99723) BD ( 1) C  11 - O  12  
                ( 34.72%)   0.5892* C  11 s( 34.41%)p 1.90( 65.39%)d 0.01(  0.20%)
                                           -0.0000  0.5856 -0.0345 -0.0016 -0.0013
                                            0.3100  0.0285 -0.7444 -0.0531  0.0001
                                           -0.0001 -0.0288 -0.0061  0.0340
                ( 65.28%)   0.8080* O  12 s( 42.80%)p 1.33( 57.11%)d 0.00(  0.09%)
                                           -0.0000  0.6537 -0.0246  0.0173 -0.0002
                                           -0.2642  0.0058  0.7075 -0.0185 -0.0005
                                            0.0010 -0.0175 -0.0016  0.0246
    23. (0.98541) BD ( 2) C  11 - O  12  
                ( 35.31%)   0.5942* C  11 s(  0.01%)p 1.00( 99.68%)d 0.00(  0.31%)
                                           -0.0001 -0.0077  0.0023  0.9976 -0.0319
                                           -0.0182 -0.0006 -0.0160  0.0033  0.0223
                                           -0.0509  0.0006  0.0004  0.0020
                ( 64.69%)   0.8043* O  12 s(  0.00%)p 1.00( 99.83%)d 0.00(  0.16%)
                                            0.0000 -0.0047  0.0002  0.9986 -0.0100
                                           -0.0174  0.0005 -0.0265  0.0003 -0.0145
                                            0.0378 -0.0003  0.0004 -0.0016
    24. (0.99986) CR ( 1) O   1           s(100.00%)p 0.00(  0.00%)
                                            1.0000 -0.0004 -0.0000  0.0000 -0.0000
                                           -0.0001  0.0000 -0.0004 -0.0000 -0.0000
                                           -0.0000  0.0000 -0.0000  0.0000
    25. (0.99957) CR ( 1) C   2           s(100.00%)
                                            1.0000  0.0001 -0.0000  0.0001 -0.0000
                                            0.0000  0.0000 -0.0000  0.0000  0.0000
                                            0.0000 -0.0000 -0.0000  0.0000
    26. (0.99950) CR ( 1) N   3           s(100.00%)p 0.00(  0.00%)
                                            1.0000 -0.0002  0.0000  0.0001  0.0000
                                            0.0001  0.0000 -0.0000 -0.0000 -0.0000
                                           -0.0000  0.0000  0.0000 -0.0000
    27. (0.99988) CR ( 1) O   4           s(100.00%)p 0.00(  0.00%)
                                            1.0000 -0.0001 -0.0000 -0.0001 -0.0000
                                           -0.0002 -0.0000  0.0000  0.0000 -0.0000
                                            0.0000  0.0000 -0.0000 -0.0000
    28. (0.99938) CR ( 1) C   5           s(100.00%)p 0.00(  0.00%)
                                            1.0000  0.0001  0.0000  0.0000  0.0000
                                           -0.0001  0.0000 -0.0001  0.0000 -0.0000
                                           -0.0000 -0.0000  0.0000  0.0000
    29. (0.99946) CR ( 1) C   6           s(100.00%)p 0.00(  0.00%)
                                            1.0000  0.0001 -0.0000 -0.0000 -0.0000
                                           -0.0001 -0.0000  0.0003 -0.0000 -0.0000
                                            0.0000  0.0000  0.0000  0.0000
    30. (0.99949) CR ( 1) C   7           s(100.00%)p 0.00(  0.00%)
                                            1.0000  0.0001 -0.0000  0.0000 -0.0000
                                           -0.0002  0.0000  0.0001 -0.0000  0.0000
                                           -0.0000 -0.0000 -0.0000 -0.0000
    31. (0.99949) CR ( 1) C   8           s(100.00%)p 0.00(  0.00%)
                                            1.0000  0.0001 -0.0000  0.0000 -0.0000
                                           -0.0002  0.0000 -0.0001  0.0000  0.0000
                                            0.0000  0.0000 -0.0000 -0.0000
    32. (0.99946) CR ( 1) C   9           s(100.00%)p 0.00(  0.00%)
                                            1.0000  0.0001 -0.0000 -0.0000 -0.0000
                                           -0.0001 -0.0000 -0.0003  0.0000 -0.0000
                                           -0.0000 -0.0000  0.0000  0.0000
    33. (0.99938) CR ( 1) C  10           s(100.00%)p 0.00(  0.00%)
                                            1.0000  0.0001  0.0000  0.0000  0.0000
                                           -0.0001  0.0000  0.0001 -0.0000 -0.0000
                                            0.0000  0.0000  0.0000  0.0000
    34. (0.99957) CR ( 1) C  11           s(100.00%)
                                            1.0000  0.0001 -0.0000  0.0001 -0.0000
                                            0.0000  0.0000  0.0000 -0.0000  0.0000
                                           -0.0000  0.0000 -0.0000  0.0000
    35. (0.99986) CR ( 1) O  12           s(100.00%)p 0.00(  0.00%)
                                            1.0000 -0.0004 -0.0000  0.0000 -0.0000
                                           -0.0001  0.0000  0.0004  0.0000 -0.0000
                                            0.0000 -0.0000 -0.0000  0.0000
    36. (0.98889) LP ( 1) O   1           s( 57.20%)p 0.75( 42.78%)d 0.00(  0.02%)
                                            0.0005  0.7562  0.0138 -0.0080  0.0004
                                            0.2542  0.0003  0.6025  0.0014  0.0001
                                            0.0005 -0.0077  0.0034 -0.0108
    37. (0.91624) LP ( 2) O   1           s(  0.04%)p99.99( 99.86%)d 2.31(  0.10%)
                                            0.0000  0.0208  0.0000 -0.0258 -0.0003
                                           -0.9295 -0.0117  0.3657  0.0053 -0.0003
                                            0.0010  0.0235 -0.0108 -0.0183
    38. (0.88075) LP ( 1) N   3           s(  1.06%)p93.06( 98.93%)d 0.01(  0.01%)
                                           -0.0001  0.1031 -0.0031  0.9919 -0.0007
                                            0.0734  0.0033 -0.0000 -0.0000 -0.0091
                                           -0.0000  0.0000 -0.0012  0.0020
    39. (0.99309) LP ( 1) O   4           s( 56.26%)p 0.78( 43.71%)d 0.00(  0.03%)
                                            0.0001  0.7499  0.0144 -0.5940  0.0094
                                            0.2900  0.0055  0.0000  0.0000  0.0147
                                            0.0000  0.0000 -0.0090  0.0038
    40. (0.98124) LP ( 2) O   4           s(  0.00%)p 1.00( 99.93%)d 0.00(  0.07%)
                                            0.0000  0.0000  0.0000  0.0000  0.0000
                                            0.0000  0.0000  0.9995 -0.0210  0.0000
                                            0.0213 -0.0144  0.0000  0.0000
    41. (0.98889) LP ( 1) O  12           s( 57.20%)p 0.75( 42.78%)d 0.00(  0.02%)
                                            0.0005  0.7562  0.0138 -0.0080  0.0004
                                            0.2542  0.0003 -0.6025 -0.0014  0.0001
                                           -0.0005  0.0077  0.0034 -0.0108
    42. (0.91624) LP ( 2) O  12           s(  0.04%)p99.99( 99.86%)d 2.31(  0.10%)
                                            0.0000  0.0208  0.0000 -0.0258 -0.0003
                                           -0.9295 -0.0117 -0.3657 -0.0053 -0.0003
                                           -0.0010 -0.0235 -0.0108 -0.0183
    43. (0.00123) RY*( 1) O   1           s(  1.48%)p65.74( 97.53%)d 0.66(  0.98%)
                                           -0.0000  0.0023  0.1218 -0.0007  0.0027
                                           -0.0104  0.9127 -0.0006 -0.3771 -0.0030
                                            0.0030  0.0708 -0.0445 -0.0531
    44. (0.00026) RY*( 2) O   1           s(  6.16%)p14.95( 92.16%)d 0.27(  1.68%)
                                            0.0000  0.0012  0.2483  0.0148  0.9593
                                           -0.0030 -0.0339 -0.0060  0.0023  0.0299
                                            0.1238 -0.0004  0.0013  0.0230
    45. (0.00014) RY*( 3) O   1           s( 91.83%)p 0.08(  7.73%)d 0.00(  0.44%)
                                           -0.0000  0.0053  0.9583 -0.0036 -0.2477
                                           -0.0067 -0.1219 -0.0245  0.0207 -0.0087
                                           -0.0387  0.0430 -0.0235  0.0204
    46. (0.00004) RY*( 4) O   1           s(  0.08%)p99.99( 97.97%)d24.68(  1.95%)
    47. (0.00000) RY*( 5) O   1           s(  0.00%)p 1.00(  0.12%)d99.99( 99.88%)
    48. (0.00000) RY*( 6) O   1           s(  0.00%)p 1.00(  1.83%)d53.76( 98.17%)
    49. (0.00001) RY*( 7) O   1           s(  0.26%)p 3.00(  0.78%)d99.99( 98.95%)
    50. (0.00000) RY*( 8) O   1           s(  0.08%)p 2.57(  0.20%)d99.99( 99.72%)
    51. (0.00001) RY*( 9) O   1           s(  0.05%)p41.64(  2.10%)d99.99( 97.84%)
    52. (0.00877) RY*( 1) C   2           s(  7.88%)p11.66( 91.93%)d 0.02(  0.19%)
                                            0.0000  0.0718  0.2714 -0.0026  0.0143
                                            0.0112 -0.3753  0.0264 -0.8817 -0.0019
                                           -0.0080  0.0165  0.0116  0.0372
    53. (0.00619) RY*( 2) C   2           s(  0.05%)p99.99( 69.37%)d99.99( 30.58%)
                                            0.0000  0.0204  0.0083  0.0051  0.0020
                                            0.0408 -0.7661 -0.0294  0.3228  0.0004
                                           -0.0405  0.4241 -0.1494 -0.3193
    54. (0.00263) RY*( 3) C   2           s(  1.07%)p33.79( 36.13%)d58.74( 62.80%)
                                           -0.0000 -0.0005  0.1034  0.0607  0.5948
                                           -0.0026 -0.0226  0.0090  0.0572 -0.1242
                                           -0.7698 -0.1331  0.0433  0.0187
    55. (0.00166) RY*( 4) C   2           s( 15.85%)p 1.69( 26.75%)d 3.62( 57.40%)
                                           -0.0000  0.0057  0.3981 -0.0129 -0.0965
                                           -0.0032 -0.4085  0.0178  0.3013  0.0791
                                            0.1261 -0.6120  0.2044  0.3680
    56. (0.00131) RY*( 5) C   2           s( 67.92%)p 0.16( 10.85%)d 0.31( 21.23%)
                                            0.0000 -0.0063  0.8241 -0.0046 -0.0173
                                            0.0317  0.3094  0.0243  0.1040  0.0565
                                            0.0504  0.0996 -0.1600 -0.4136
    57. (0.00042) RY*( 6) C   2           s(  0.39%)p17.28(  6.71%)d99.99( 92.91%)
                                            0.0000 -0.0009  0.0623  0.0100  0.2564
                                            0.0019 -0.0169 -0.0000  0.0304 -0.8954
                                            0.3545 -0.0010 -0.0189  0.0363
    58. (0.00018) RY*( 7) C   2           s(  6.45%)p 0.47(  3.02%)d14.03( 90.53%)
                                           -0.0000 -0.0241  0.2529 -0.0011  0.1280
                                            0.0013  0.0716 -0.0295  0.0885  0.0916
                                            0.0441  0.6391  0.3077  0.6259
    59. (0.00011) RY*( 8) C   2           s(  0.64%)p86.77( 55.27%)d69.21( 44.09%)
                                            0.0000 -0.0026  0.0798  0.0108 -0.7428
                                            0.0021  0.0250 -0.0039  0.0130 -0.4055
                                           -0.5032  0.0820  0.1046  0.0744
    60. (0.00001) RY*( 9) C   2           s(  0.30%)p 0.62(  0.18%)d99.99( 99.52%)
    61. (0.00181) RY*( 1) N   3           s( 82.32%)p 0.19( 15.69%)d 0.02(  1.99%)
                                           -0.0000  0.0069  0.9073  0.0025 -0.0333
                                           -0.0319  0.3934 -0.0000  0.0000 -0.0638
                                            0.0000 -0.0000 -0.1196 -0.0396
    62. (0.00130) RY*( 2) N   3           s(  0.00%)p 1.00( 48.00%)d 1.08( 52.00%)
                                           -0.0000  0.0000 -0.0000  0.0000 -0.0000
                                           -0.0000  0.0000  0.0140  0.6927 -0.0000
                                           -0.0839  0.7162 -0.0000  0.0000
    63. (0.00090) RY*( 3) N   3           s(  1.34%)p37.70( 50.41%)d36.09( 48.25%)
                                            0.0000 -0.0158  0.1145 -0.0018  0.6612
                                           -0.0142 -0.2582  0.0000 -0.0000 -0.6683
                                           -0.0000  0.0000  0.1622  0.0977
    64. (0.00077) RY*( 4) N   3           s( 14.92%)p 3.89( 58.05%)d 1.81( 27.03%)
                                            0.0000 -0.0405  0.3841  0.0131  0.0501
                                           -0.0160 -0.7600 -0.0000 -0.0000  0.4627
                                           -0.0000  0.0000  0.0821  0.2225
    65. (0.00055) RY*( 5) N   3           s(  0.00%)p 1.00( 52.04%)d 0.92( 47.96%)
                                            0.0000 -0.0000  0.0000  0.0000  0.0000
                                            0.0000 -0.0000 -0.0142  0.7213 -0.0000
                                            0.0850 -0.6873  0.0000 -0.0000
    66. (0.00047) RY*( 6) N   3           s(  0.63%)p99.41( 63.08%)d57.18( 36.28%)
                                            0.0000 -0.0104  0.0790 -0.0039 -0.7441
                                            0.0031 -0.2776 -0.0000 -0.0000 -0.5567
                                           -0.0000  0.0000  0.1250  0.1932
    67. (0.00022) RY*( 7) N   3           s(  0.13%)p96.44( 12.13%)d99.99( 87.74%)
                                           -0.0000  0.0277 -0.0221 -0.0061  0.0363
                                            0.0392  0.3442 -0.0000  0.0000  0.1511
                                            0.0000 -0.0000  0.6458  0.6614
    68. (0.00016) RY*( 8) N   3           s(  0.00%)p 0.00(  0.00%)d 1.00(100.00%)
                                           -0.0000 -0.0000 -0.0000  0.0000 -0.0000
                                            0.0000  0.0000  0.0054 -0.0032 -0.0000
                                            0.9928  0.1193 -0.0000  0.0000
    69. (0.00001) RY*( 9) N   3           s(  0.80%)p 0.84(  0.67%)d99.99( 98.53%)
    70. (0.00190) RY*( 1) O   4           s(  0.00%)p 1.00( 96.58%)d 0.04(  3.42%)
                                            0.0000  0.0000  0.0000  0.0000  0.0000
                                            0.0000  0.0000  0.0177  0.9826  0.0000
                                            0.0163 -0.1843  0.0000  0.0000
    71. (0.00143) RY*( 2) O   4           s( 19.71%)p 3.38( 66.70%)d 0.69( 13.59%)
                                            0.0000 -0.0025  0.4440  0.0013  0.7959
                                           -0.0229  0.1815  0.0000  0.0000 -0.3668
                                            0.0000  0.0000  0.0335  0.0151
    72. (0.00031) RY*( 3) O   4           s( 51.75%)p 0.86( 44.58%)d 0.07(  3.67%)
                                            0.0000  0.0013  0.7193  0.0097 -0.4349
                                           -0.0247  0.5059  0.0000  0.0000  0.1706
                                            0.0000  0.0000 -0.0632 -0.0604
    73. (0.00003) RY*( 4) O   4           s( 26.52%)p 2.67( 70.84%)d 0.10(  2.65%)
    74. (0.00001) RY*( 5) O   4           s(  1.78%)p 9.69( 17.25%)d45.47( 80.97%)
    75. (0.00000) RY*( 6) O   4           s(  0.00%)p 1.00(  0.07%)d99.99( 99.93%)
    76. (0.00001) RY*( 7) O   4           s(  0.00%)p 1.00(  3.42%)d28.26( 96.58%)
    77. (0.00001) RY*( 8) O   4           s(  0.14%)p 3.55(  0.48%)d99.99( 99.38%)
    78. (0.00001) RY*( 9) O   4           s(  0.05%)p 9.22(  0.48%)d99.99( 99.47%)
    79. (0.00292) RY*( 1) C   5           s(  0.10%)p99.99( 94.80%)d52.53(  5.11%)
                                            0.0000  0.0109  0.0292  0.0001  0.0005
                                           -0.0249 -0.7274  0.0054 -0.6467  0.0030
                                            0.0002  0.1513 -0.0973 -0.1367
    80. (0.00191) RY*( 2) C   5           s( 34.45%)p 1.81( 62.20%)d 0.10(  3.35%)
                                           -0.0000  0.0172  0.5867  0.0003  0.0145
                                            0.0198  0.5148  0.0119 -0.5969 -0.0077
                                           -0.0001 -0.1788 -0.0254  0.0277
    81. (0.00116) RY*( 3) C   5           s( 64.89%)p 0.50( 32.17%)d 0.05(  2.94%)
                                            0.0000 -0.0169  0.8053  0.0005  0.0094
                                           -0.0067 -0.3463 -0.0058  0.4490 -0.0148
                                            0.0062  0.1565 -0.0065  0.0679
    82. (0.00061) RY*( 4) C   5           s(  0.00%)p 1.00( 53.92%)d 0.85( 46.08%)
                                            0.0000 -0.0002  0.0026  0.0043 -0.7343
                                           -0.0001  0.0040  0.0002 -0.0067 -0.4042
                                            0.5453 -0.0004  0.0008 -0.0007
    83. (0.00034) RY*( 5) C   5           s(  0.04%)p99.99( 45.59%)d99.99( 54.36%)
                                            0.0000 -0.0006  0.0203  0.0100 -0.6752
                                           -0.0003  0.0024 -0.0000  0.0014  0.3549
                                           -0.6462 -0.0010 -0.0075 -0.0062
    84. (0.00015) RY*( 6) C   5           s(  0.00%)p 1.00(  0.82%)d99.99( 99.18%)
                                           -0.0000  0.0020 -0.0006  0.0101 -0.0659
                                            0.0017 -0.0490  0.0078 -0.0352  0.7977
                                            0.5023 -0.0499  0.1817  0.2603
    85. (0.00013) RY*( 7) C   5           s(  0.19%)p14.72(  2.77%)d99.99( 97.04%)
                                            0.0000 -0.0079  0.0426  0.0032 -0.0152
                                           -0.0047  0.1114 -0.0236  0.1202  0.2689
                                            0.1791  0.0038 -0.5447 -0.7545
    86. (0.00009) RY*( 8) C   5           s(  0.06%)p99.99(  7.72%)d99.99( 92.22%)
    87. (0.00001) RY*( 9) C   5           s(  0.39%)p 0.09(  0.03%)d99.99( 99.58%)
    88. (0.00336) RY*( 1) C   6           s(  0.08%)p99.99( 95.26%)d58.10(  4.66%)
                                           -0.0000  0.0256  0.0122 -0.0003 -0.0008
                                            0.0042 -0.2983 -0.0338 -0.9287  0.0011
                                            0.0001 -0.0097  0.0902  0.1958
    89. (0.00155) RY*( 2) C   6           s(  2.06%)p46.64( 96.02%)d 0.93(  1.92%)
                                            0.0000  0.0145  0.1427 -0.0006  0.0064
                                           -0.0288  0.9374 -0.0055 -0.2839  0.0078
                                           -0.0005  0.1189  0.0170  0.0685
    90. (0.00065) RY*( 3) C   6           s(  0.06%)p99.99( 81.13%)d99.99( 18.80%)
                                           -0.0000 -0.0001  0.0251 -0.0218  0.9004
                                            0.0006 -0.0121  0.0007  0.0042  0.4219
                                           -0.1001 -0.0013  0.0029 -0.0001
    91. (0.00046) RY*( 4) C   6           s( 94.93%)p 0.02(  1.67%)d 0.04(  3.39%)
                                            0.0000 -0.0072  0.9743  0.0008 -0.0291
                                            0.0012 -0.1226  0.0250  0.0154  0.0017
                                            0.0031 -0.0769 -0.1177 -0.1189
    92. (0.00020) RY*( 5) C   6           s(  0.02%)p99.99( 15.89%)d99.99( 84.09%)
                                           -0.0000  0.0000  0.0140 -0.0012  0.3987
                                            0.0002  0.0009  0.0003 -0.0025 -0.8969
                                           -0.1908  0.0082 -0.0046 -0.0021
    93. (0.00005) RY*( 6) C   6           s(  1.55%)p 1.90(  2.95%)d61.67( 95.51%)
    94. (0.00003) RY*( 7) C   6           s(  1.34%)p 2.54(  3.39%)d71.31( 95.28%)
    95. (0.00000) RY*( 8) C   6           s(  0.00%)p 1.00(  2.97%)d32.63( 97.03%)
    96. (0.00000) RY*( 9) C   6           s(  0.05%)p16.23(  0.82%)d99.99( 99.13%)
    97. (0.00264) RY*( 1) C   7           s(  0.47%)p99.99( 91.99%)d16.04(  7.54%)
                                           -0.0000  0.0295  0.0619  0.0002  0.0007
                                            0.0312  0.8408 -0.0165 -0.4602  0.0007
                                           -0.0002 -0.2301 -0.1039 -0.1081
    98. (0.00122) RY*( 2) C   7           s(  1.85%)p52.29( 96.74%)d 0.76(  1.41%)
                                            0.0000 -0.0012  0.1360  0.0001 -0.0047
                                            0.0121 -0.4753  0.0327 -0.8604  0.0002
                                            0.0011  0.0779 -0.0538 -0.0718
    99. (0.00049) RY*( 3) C   7           s( 89.87%)p 0.02(  2.08%)d 0.09(  8.06%)
                                            0.0000 -0.0020  0.9480  0.0002  0.0184
                                           -0.0181  0.0761  0.0071  0.1194 -0.0016
                                           -0.0104  0.2388 -0.0384  0.1481
   100. (0.00040) RY*( 4) C   7           s(  0.03%)p99.99( 21.24%)d99.99( 78.74%)
                                            0.0000 -0.0001  0.0163  0.0128 -0.4606
                                           -0.0004  0.0030 -0.0001  0.0048  0.3515
                                            0.8147  0.0038 -0.0005  0.0019
   101. (0.00022) RY*( 5) C   7           s(  0.01%)p 1.00( 70.26%)d 0.42( 29.73%)
                                            0.0000 -0.0000  0.0092 -0.0020 -0.8382
                                           -0.0002  0.0044 -0.0001  0.0038 -0.4738
                                           -0.2697  0.0076 -0.0037  0.0026
   102. (0.00008) RY*( 6) C   7           s(  0.16%)p 8.50(  1.32%)d99.99( 98.52%)
   103. (0.00002) RY*( 7) C   7           s(  7.67%)p 0.81(  6.24%)d11.23( 86.09%)
   104. (0.00000) RY*( 8) C   7           s(  0.05%)p36.37(  1.70%)d99.99( 98.26%)
   105. (0.00000) RY*( 9) C   7           s(  0.00%)p 1.00(  8.54%)d10.71( 91.46%)
   106. (0.00264) RY*( 1) C   8           s(  0.47%)p99.99( 91.99%)d16.04(  7.54%)
                                           -0.0000  0.0295  0.0619  0.0002  0.0007
                                            0.0312  0.8408  0.0165  0.4602  0.0007
                                            0.0002  0.2301 -0.1039 -0.1081
   107. (0.00122) RY*( 2) C   8           s(  1.85%)p52.29( 96.74%)d 0.76(  1.41%)
                                           -0.0000 -0.0012  0.1360  0.0001 -0.0047
                                            0.0121 -0.4753 -0.0327  0.8604  0.0002
                                           -0.0011 -0.0779 -0.0538 -0.0718
   108. (0.00049) RY*( 3) C   8           s( 89.87%)p 0.02(  2.08%)d 0.09(  8.06%)
                                            0.0000 -0.0020  0.9480  0.0002  0.0184
                                           -0.0181  0.0761 -0.0071 -0.1194 -0.0016
                                            0.0104 -0.2388 -0.0384  0.1481
   109. (0.00040) RY*( 4) C   8           s(  0.03%)p99.99( 21.24%)d99.99( 78.74%)
                                            0.0000 -0.0001  0.0163  0.0128 -0.4606
                                           -0.0004  0.0030  0.0001 -0.0048  0.3515
                                           -0.8147 -0.0038 -0.0005  0.0019
   110. (0.00022) RY*( 5) C   8           s(  0.01%)p 1.00( 70.26%)d 0.42( 29.73%)
                                            0.0000 -0.0000  0.0092 -0.0020 -0.8382
                                           -0.0002  0.0044  0.0001 -0.0038 -0.4738
                                            0.2697 -0.0076 -0.0037  0.0026
   111. (0.00008) RY*( 6) C   8           s(  0.16%)p 8.50(  1.32%)d99.99( 98.52%)
   112. (0.00002) RY*( 7) C   8           s(  7.67%)p 0.81(  6.24%)d11.23( 86.09%)
   113. (0.00000) RY*( 8) C   8           s(  0.05%)p36.37(  1.70%)d99.99( 98.26%)
   114. (0.00000) RY*( 9) C   8           s(  0.00%)p 1.00(  8.54%)d10.71( 91.46%)
   115. (0.00336) RY*( 1) C   9           s(  0.08%)p99.99( 95.26%)d58.10(  4.66%)
                                           -0.0000  0.0256  0.0122 -0.0003 -0.0008
                                            0.0042 -0.2983  0.0338  0.9287  0.0011
                                           -0.0001  0.0097  0.0902  0.1958
   116. (0.00155) RY*( 2) C   9           s(  2.06%)p46.64( 96.02%)d 0.93(  1.92%)
                                            0.0000  0.0145  0.1427 -0.0006  0.0064
                                           -0.0288  0.9374  0.0055  0.2839  0.0078
                                            0.0005 -0.1189  0.0170  0.0685
   117. (0.00065) RY*( 3) C   9           s(  0.06%)p99.99( 81.13%)d99.99( 18.80%)
                                           -0.0000 -0.0001  0.0251 -0.0218  0.9004
                                            0.0006 -0.0121 -0.0007 -0.0042  0.4219
                                            0.1001  0.0013  0.0029 -0.0001
   118. (0.00046) RY*( 4) C   9           s( 94.93%)p 0.02(  1.67%)d 0.04(  3.39%)
                                            0.0000 -0.0072  0.9743  0.0008 -0.0291
                                            0.0012 -0.1226 -0.0250 -0.0154  0.0017
                                           -0.0031  0.0769 -0.1177 -0.1189
   119. (0.00020) RY*( 5) C   9           s(  0.02%)p99.99( 15.89%)d99.99( 84.09%)
                                           -0.0000  0.0000  0.0140 -0.0012  0.3987
                                            0.0002  0.0009 -0.0003  0.0025 -0.8969
                                            0.1908 -0.0082 -0.0046 -0.0021
   120. (0.00005) RY*( 6) C   9           s(  1.55%)p 1.90(  2.95%)d61.67( 95.51%)
   121. (0.00003) RY*( 7) C   9           s(  1.34%)p 2.54(  3.39%)d71.31( 95.28%)
   122. (0.00000) RY*( 8) C   9           s(  0.00%)p 1.00(  2.97%)d32.63( 97.03%)
   123. (0.00000) RY*( 9) C   9           s(  0.05%)p16.23(  0.82%)d99.99( 99.13%)
   124. (0.00292) RY*( 1) C  10           s(  0.10%)p99.99( 94.80%)d52.53(  5.11%)
                                            0.0000  0.0109  0.0292  0.0001  0.0005
                                           -0.0249 -0.7274 -0.0054  0.6467  0.0030
                                           -0.0002 -0.1513 -0.0973 -0.1367
   125. (0.00191) RY*( 2) C  10           s( 34.45%)p 1.81( 62.20%)d 0.10(  3.35%)
                                           -0.0000  0.0172  0.5867  0.0003  0.0145
                                            0.0198  0.5148 -0.0119  0.5969 -0.0077
                                            0.0001  0.1788 -0.0254  0.0277
   126. (0.00116) RY*( 3) C  10           s( 64.89%)p 0.50( 32.17%)d 0.05(  2.94%)
                                           -0.0000 -0.0169  0.8053  0.0005  0.0094
                                           -0.0067 -0.3463  0.0058 -0.4490 -0.0148
                                           -0.0062 -0.1565 -0.0065  0.0679
   127. (0.00061) RY*( 4) C  10           s(  0.00%)p 1.00( 53.92%)d 0.85( 46.08%)
                                            0.0000 -0.0002  0.0026  0.0043 -0.7343
                                           -0.0001  0.0040 -0.0002  0.0067 -0.4042
                                           -0.5453  0.0004  0.0008 -0.0007
   128. (0.00034) RY*( 5) C  10           s(  0.04%)p99.99( 45.59%)d99.99( 54.36%)
                                            0.0000 -0.0006  0.0203  0.0100 -0.6752
                                           -0.0003  0.0024  0.0000 -0.0014  0.3549
                                            0.6462  0.0010 -0.0075 -0.0062
   129. (0.00015) RY*( 6) C  10           s(  0.00%)p 1.00(  0.82%)d99.99( 99.18%)
                                            0.0000  0.0020 -0.0006  0.0101 -0.0659
                                            0.0017 -0.0490 -0.0078  0.0352  0.7977
                                           -0.5023  0.0499  0.1817  0.2603
   130. (0.00013) RY*( 7) C  10           s(  0.19%)p14.72(  2.77%)d99.99( 97.04%)
                                           -0.0000 -0.0079  0.0426  0.0032 -0.0152
                                           -0.0047  0.1114  0.0236 -0.1202  0.2689
                                           -0.1791 -0.0038 -0.5447 -0.7545
   131. (0.00009) RY*( 8) C  10           s(  0.06%)p99.99(  7.72%)d99.99( 92.22%)
   132. (0.00001) RY*( 9) C  10           s(  0.39%)p 0.09(  0.03%)d99.99( 99.58%)
   133. (0.00877) RY*( 1) C  11           s(  7.88%)p11.66( 91.93%)d 0.02(  0.19%)
                                            0.0000  0.0718  0.2714 -0.0026  0.0143
                                            0.0112 -0.3753 -0.0264  0.8817 -0.0019
                                            0.0080 -0.0165  0.0116  0.0372
   134. (0.00619) RY*( 2) C  11           s(  0.05%)p99.99( 69.37%)d99.99( 30.58%)
                                            0.0000  0.0204  0.0083  0.0051  0.0020
                                            0.0408 -0.7661  0.0294 -0.3228  0.0004
                                            0.0405 -0.4241 -0.1494 -0.3193
   135. (0.00263) RY*( 3) C  11           s(  1.07%)p33.79( 36.13%)d58.74( 62.80%)
                                           -0.0000 -0.0005  0.1034  0.0607  0.5948
                                           -0.0026 -0.0226 -0.0090 -0.0572 -0.1242
                                            0.7698  0.1331  0.0433  0.0187
   136. (0.00166) RY*( 4) C  11           s( 15.85%)p 1.69( 26.75%)d 3.62( 57.40%)
                                            0.0000  0.0057  0.3981 -0.0129 -0.0965
                                           -0.0032 -0.4085 -0.0178 -0.3013  0.0791
                                           -0.1261  0.6120  0.2044  0.3680
   137. (0.00131) RY*( 5) C  11           s( 67.92%)p 0.16( 10.85%)d 0.31( 21.23%)
                                            0.0000 -0.0063  0.8241 -0.0046 -0.0173
                                            0.0317  0.3094 -0.0243 -0.1040  0.0565
                                           -0.0504 -0.0996 -0.1600 -0.4136
   138. (0.00042) RY*( 6) C  11           s(  0.39%)p17.28(  6.71%)d99.99( 92.91%)
                                            0.0000 -0.0009  0.0623  0.0100  0.2564
                                            0.0019 -0.0169  0.0000 -0.0304 -0.8954
                                           -0.3545  0.0010 -0.0189  0.0363
   139. (0.00018) RY*( 7) C  11           s(  6.45%)p 0.47(  3.02%)d14.03( 90.53%)
                                           -0.0000 -0.0241  0.2529 -0.0011  0.1280
                                            0.0013  0.0716  0.0295 -0.0885  0.0916
                                           -0.0441 -0.6391  0.3077  0.6259
   140. (0.00011) RY*( 8) C  11           s(  0.64%)p86.77( 55.27%)d69.21( 44.09%)
                                           -0.0000 -0.0026  0.0798  0.0108 -0.7428
                                            0.0021  0.0250  0.0039 -0.0130 -0.4055
                                            0.5032 -0.0820  0.1046  0.0744
   141. (0.00001) RY*( 9) C  11           s(  0.30%)p 0.62(  0.18%)d99.99( 99.52%)
   142. (0.00123) RY*( 1) O  12           s(  1.48%)p65.74( 97.53%)d 0.66(  0.98%)
                                            0.0000  0.0023  0.1218 -0.0007  0.0027
                                           -0.0104  0.9127  0.0006  0.3771 -0.0030
                                           -0.0030 -0.0708 -0.0445 -0.0531
   143. (0.00026) RY*( 2) O  12           s(  6.16%)p14.95( 92.16%)d 0.27(  1.68%)
                                           -0.0000  0.0012  0.2483  0.0148  0.9593
                                           -0.0030 -0.0339  0.0060 -0.0023  0.0299
                                           -0.1238  0.0004  0.0013  0.0230
   144. (0.00014) RY*( 3) O  12           s( 91.83%)p 0.08(  7.73%)d 0.00(  0.44%)
                                           -0.0000  0.0053  0.9583 -0.0036 -0.2477
                                           -0.0067 -0.1219  0.0245 -0.0207 -0.0087
                                            0.0387 -0.0430 -0.0235  0.0204
   145. (0.00004) RY*( 4) O  12           s(  0.08%)p99.99( 97.97%)d24.68(  1.95%)
   146. (0.00000) RY*( 5) O  12           s(  0.00%)p 1.00(  0.12%)d99.99( 99.88%)
   147. (0.00000) RY*( 6) O  12           s(  0.00%)p 1.00(  1.83%)d53.76( 98.17%)
   148. (0.00001) RY*( 7) O  12           s(  0.26%)p 3.00(  0.78%)d99.99( 98.95%)
   149. (0.00000) RY*( 8) O  12           s(  0.08%)p 2.57(  0.20%)d99.99( 99.72%)
   150. (0.00001) RY*( 9) O  12           s(  0.05%)p41.64(  2.10%)d99.99( 97.84%)
   151. (0.00087) RY*( 1) H  13           s(  0.00%)p 1.00(100.00%)
                                            0.0000  0.0000  0.0000  0.0000  1.0000
   152. (0.00063) RY*( 2) H  13           s( 90.95%)p 0.10(  9.05%)
                                            0.0129  0.9536  0.2692 -0.1341  0.0000
   153. (0.00040) RY*( 3) H  13           s(  6.18%)p15.19( 93.82%)
                                            0.0104  0.2483 -0.4539  0.8557  0.0000
   154. (0.00001) RY*( 4) H  13           s(  3.40%)p28.37( 96.60%)
   155. (0.00086) RY*( 1) H  14           s( 99.80%)p 0.00(  0.20%)
                                            0.0042  0.9990  0.0007 -0.0029  0.0450
   156. (0.00006) RY*( 2) H  14           s(  0.00%)p 1.00(100.00%)
   157. (0.00004) RY*( 3) H  14           s(  0.00%)p 1.00(100.00%)
   158. (0.00003) RY*( 4) H  14           s(  0.31%)p99.99( 99.69%)
   159. (0.00069) RY*( 1) H  15           s( 99.78%)p 0.00(  0.22%)
                                            0.0052  0.9989  0.0004 -0.0392  0.0255
   160. (0.00005) RY*( 2) H  15           s(  0.00%)p 1.00(100.00%)
   161. (0.00003) RY*( 3) H  15           s(  0.23%)p99.99( 99.77%)
   162. (0.00003) RY*( 4) H  15           s(  0.09%)p99.99( 99.91%)
   163. (0.00069) RY*( 1) H  16           s( 99.78%)p 0.00(  0.22%)
                                            0.0052  0.9989  0.0004 -0.0392 -0.0255
   164. (0.00005) RY*( 2) H  16           s(  0.00%)p 1.00(100.00%)
   165. (0.00003) RY*( 3) H  16           s(  0.23%)p99.99( 99.77%)
   166. (0.00003) RY*( 4) H  16           s(  0.09%)p99.99( 99.91%)
   167. (0.00086) RY*( 1) H  17           s( 99.80%)p 0.00(  0.20%)
                                            0.0042  0.9990  0.0007 -0.0029 -0.0450
   168. (0.00006) RY*( 2) H  17           s(  0.00%)p 1.00(100.00%)
   169. (0.00004) RY*( 3) H  17           s(  0.00%)p 1.00(100.00%)
   170. (0.00003) RY*( 4) H  17           s(  0.31%)p99.99( 99.69%)
   171. (0.00559) BD*( 1) O   1 - C   2  
                ( 34.72%)   0.5892* O   1 s( 42.80%)p 1.33( 57.11%)d 0.00(  0.09%)
                                           -0.0000  0.6537 -0.0246  0.0173 -0.0002
                                           -0.2642  0.0058 -0.7075  0.0185 -0.0005
                                           -0.0010  0.0175 -0.0016  0.0246
                ( 65.28%)  -0.8080* C   2 s( 34.41%)p 1.90( 65.39%)d 0.01(  0.20%)
                                           -0.0000  0.5856 -0.0345 -0.0016 -0.0013
                                            0.3100  0.0285  0.7444  0.0531  0.0001
                                            0.0001  0.0288 -0.0061  0.0340
   172. (0.09402) BD*( 2) O   1 - C   2  
                ( 35.31%)   0.5942* O   1 s(  0.00%)p 1.00( 99.83%)d 0.00(  0.16%)
                                           -0.0000  0.0047 -0.0002 -0.9986  0.0100
                                            0.0174 -0.0005 -0.0265  0.0003  0.0145
                                            0.0378 -0.0003 -0.0004  0.0016
                ( 64.69%)  -0.8043* C   2 s(  0.01%)p 1.00( 99.68%)d 0.00(  0.31%)
                                            0.0001  0.0077 -0.0023 -0.9976  0.0319
                                            0.0182  0.0006 -0.0160  0.0033 -0.0223
                                           -0.0509  0.0006 -0.0004 -0.0020
   173. (0.05999) BD*( 1) C   2 - N   3  
                ( 65.73%)   0.8108* C   2 s( 27.59%)p 2.62( 72.23%)d 0.01(  0.18%)
                                           -0.0001  0.5253 -0.0028  0.0246  0.0021
                                            0.5510  0.0458 -0.6449  0.0102  0.0014
                                           -0.0014 -0.0346 -0.0099  0.0228
                ( 34.27%)  -0.5854* N   3 s( 37.19%)p 1.69( 62.78%)d 0.00(  0.03%)
                                            0.0002  0.6098 -0.0059 -0.0370 -0.0007
                                           -0.3550 -0.0250  0.7070  0.0004  0.0021
                                           -0.0021 -0.0145 -0.0015  0.0089
   174. (0.03875) BD*( 1) C   2 - C   5  
                ( 52.73%)   0.7261* C   2 s( 37.45%)p 1.67( 62.49%)d 0.00(  0.07%)
                                            0.0000 -0.6116 -0.0207  0.0067  0.0012
                                            0.7728 -0.0129  0.1619 -0.0359  0.0003
                                            0.0002 -0.0179  0.0167  0.0073
                ( 47.27%)  -0.6876* C   5 s( 29.55%)p 2.38( 70.40%)d 0.00(  0.05%)
                                           -0.0001 -0.5436  0.0031 -0.0043  0.0005
                                           -0.7629  0.0268 -0.3477 -0.0194 -0.0003
                                           -0.0001 -0.0086  0.0177  0.0094
   175. (0.01287) BD*( 1) N   3 - O   4  
                ( 52.20%)   0.7225* N   3 s( 24.43%)p 3.09( 75.44%)d 0.01(  0.14%)
                                           -0.0000  0.4927  0.0389 -0.1146  0.0111
                                            0.8600 -0.0394 -0.0000 -0.0000 -0.0071
                                           -0.0000  0.0000 -0.0304 -0.0201
                ( 47.80%)  -0.6914* O   4 s( 21.30%)p 3.69( 78.56%)d 0.01(  0.14%)
                                           -0.0001  0.4608 -0.0257  0.1545 -0.0127
                                           -0.8725 -0.0199  0.0000  0.0000 -0.0196
                                            0.0000  0.0000 -0.0235 -0.0213
   176. (0.05999) BD*( 1) N   3 - C  11  
                ( 34.27%)   0.5854* N   3 s( 37.19%)p 1.69( 62.78%)d 0.00(  0.03%)
                                           -0.0002 -0.6098  0.0059  0.0370  0.0007
                                            0.3550  0.0250  0.7070  0.0004 -0.0021
                                           -0.0021 -0.0145  0.0015 -0.0089
                ( 65.73%)  -0.8108* C  11 s( 27.59%)p 2.62( 72.23%)d 0.01(  0.18%)
                                            0.0001 -0.5253  0.0028 -0.0246 -0.0021
                                           -0.5510 -0.0458 -0.6449  0.0102 -0.0014
                                           -0.0014 -0.0346  0.0099 -0.0228
   177. (0.00365) BD*( 1) O   4 - H  13  
                ( 24.45%)   0.4945* O   4 s( 22.50%)p 3.44( 77.40%)d 0.00(  0.10%)
                                           -0.0001 -0.4741  0.0137 -0.7883 -0.0134
                                           -0.3890 -0.0332 -0.0000 -0.0000 -0.0060
                                           -0.0000 -0.0000 -0.0269  0.0145
                ( 75.55%)  -0.8692* H  13 s( 99.46%)p 0.01(  0.54%)
                                           -0.9973  0.0028  0.0593  0.0428 -0.0000
   178. (0.01173) BD*( 1) C   5 - C   6  
                ( 47.78%)   0.6912* C   5 s( 38.19%)p 1.62( 61.78%)d 0.00(  0.03%)
                                            0.0001 -0.6180 -0.0049 -0.0022 -0.0001
                                            0.6450 -0.0122 -0.4483 -0.0247  0.0002
                                            0.0000  0.0127  0.0116  0.0021
                ( 52.22%)  -0.7227* C   6 s( 34.42%)p 1.90( 65.52%)d 0.00(  0.05%)
                                           -0.0001 -0.5866 -0.0122 -0.0002  0.0002
                                           -0.7090 -0.0190  0.3891 -0.0264  0.0000
                                           -0.0000  0.0177  0.0152 -0.0004
   179. (0.16145) BD*( 2) C   5 - C   6  
                ( 42.45%)   0.6516* C   5 s(  0.00%)p 1.00( 99.99%)d 0.00(  0.01%)
                                            0.0000  0.0029  0.0009 -0.9999 -0.0106
                                            0.0019 -0.0002  0.0037  0.0001  0.0108
                                            0.0016 -0.0001 -0.0001  0.0001
                ( 57.55%)  -0.7586* C   6 s(  0.00%)p 1.00( 99.93%)d 0.00(  0.07%)
                                           -0.0000  0.0003  0.0001 -0.9995 -0.0162
                                            0.0012 -0.0003  0.0021  0.0003 -0.0112
                                            0.0248 -0.0000 -0.0001 -0.0002
   180. (0.01526) BD*( 1) C   5 - C  10  
                ( 50.00%)   0.7071* C   5 s( 32.14%)p 2.11( 67.81%)d 0.00(  0.05%)
                                            0.0001 -0.5669 -0.0027  0.0014  0.0005
                                            0.0287  0.0022  0.8230 -0.0016  0.0000
                                            0.0001  0.0027  0.0018 -0.0213
                ( 50.00%)  -0.7071* C  10 s( 32.14%)p 2.11( 67.81%)d 0.00(  0.05%)
                                            0.0001 -0.5669 -0.0027  0.0014  0.0005
                                            0.0287  0.0022 -0.8230  0.0016  0.0000
                                           -0.0001 -0.0027  0.0018 -0.0213
   181. (0.00711) BD*( 1) C   6 - C   7  
                ( 49.87%)   0.7062* C   6 s( 34.88%)p 1.87( 65.07%)d 0.00(  0.05%)
                                            0.0000 -0.5905 -0.0115  0.0015 -0.0001
                                            0.7040  0.0264  0.3914 -0.0349  0.0000
                                           -0.0000 -0.0176  0.0129 -0.0021
                ( 50.13%)  -0.7081* C   7 s( 35.50%)p 1.82( 64.46%)d 0.00(  0.04%)
                                           -0.0000 -0.5958 -0.0041 -0.0014 -0.0000
                                           -0.6789  0.0161 -0.4267 -0.0371 -0.0001
                                           -0.0001 -0.0144  0.0145  0.0046
   182. (0.00686) BD*( 1) C   6 - H  14  
                ( 35.98%)   0.5999* C   6 s( 30.61%)p 2.27( 69.37%)d 0.00(  0.03%)
                                            0.0003 -0.5530  0.0161 -0.0019  0.0001
                                           -0.0003  0.0056 -0.8328  0.0104 -0.0000
                                           -0.0001 -0.0011  0.0021 -0.0158
                ( 64.02%)  -0.8001* H  14 s( 99.89%)p 0.00(  0.11%)
                                           -0.9994  0.0027 -0.0001  0.0004  0.0332
   183. (0.00742) BD*( 1) C   7 - C   8  
                ( 50.00%)   0.7071* C   7 s( 35.02%)p 1.85( 64.93%)d 0.00(  0.05%)
                                            0.0000  0.5917  0.0088 -0.0002 -0.0001
                                           -0.0137 -0.0401 -0.8046 -0.0102  0.0000
                                           -0.0000 -0.0026  0.0010  0.0220
                ( 50.00%)  -0.7071* C   8 s( 35.02%)p 1.85( 64.93%)d 0.00(  0.05%)
                                            0.0000  0.5917  0.0088 -0.0002 -0.0001
                                           -0.0137 -0.0401  0.8046  0.0102  0.0000
                                            0.0000  0.0026  0.0010  0.0220
   184. (0.15658) BD*( 2) C   7 - C   8  
                ( 50.00%)   0.7071* C   7 s(  0.00%)p 1.00( 99.93%)d 0.00(  0.07%)
                                           -0.0000  0.0001 -0.0004  0.9996 -0.0027
                                           -0.0020 -0.0001 -0.0002  0.0001  0.0138
                                           -0.0232  0.0000  0.0001 -0.0000
                ( 50.00%)  -0.7071* C   8 s(  0.00%)p 1.00( 99.93%)d 0.00(  0.07%)
                                           -0.0000  0.0001 -0.0004  0.9996 -0.0027
                                           -0.0020 -0.0001  0.0002 -0.0001  0.0138
                                            0.0232 -0.0000  0.0001 -0.0000
   185. (0.00608) BD*( 1) C   7 - H  15  
                ( 36.34%)   0.6028* C   7 s( 29.39%)p 2.40( 70.59%)d 0.00(  0.02%)
                                           -0.0003  0.5420 -0.0135 -0.0014 -0.0001
                                           -0.7330  0.0105  0.4104 -0.0035  0.0000
                                           -0.0000 -0.0113 -0.0107 -0.0028
                ( 63.66%)  -0.7979* H  15 s( 99.89%)p 0.00(  0.11%)
                                            0.9995 -0.0036  0.0001  0.0284 -0.0163
   186. (0.00711) BD*( 1) C   8 - C   9  
                ( 50.13%)   0.7081* C   8 s( 35.50%)p 1.82( 64.46%)d 0.00(  0.04%)
                                            0.0000  0.5958  0.0041  0.0014  0.0000
                                            0.6789 -0.0161 -0.4267 -0.0371  0.0001
                                           -0.0001 -0.0144 -0.0145 -0.0046
                ( 49.87%)  -0.7062* C   9 s( 34.88%)p 1.87( 65.07%)d 0.00(  0.05%)
                                           -0.0000  0.5905  0.0115 -0.0015  0.0001
                                           -0.7040 -0.0264  0.3914 -0.0349 -0.0000
                                           -0.0000 -0.0176 -0.0129  0.0021
   187. (0.00608) BD*( 1) C   8 - H  16  
                ( 36.34%)   0.6028* C   8 s( 29.39%)p 2.40( 70.59%)d 0.00(  0.02%)
                                           -0.0003  0.5420 -0.0135 -0.0014 -0.0001
                                           -0.7330  0.0105 -0.4104  0.0035  0.0000
                                            0.0000  0.0113 -0.0107 -0.0028
                ( 63.66%)  -0.7979* H  16 s( 99.89%)p 0.00(  0.11%)
                                            0.9995 -0.0036  0.0001  0.0284  0.0163
   188. (0.01173) BD*( 1) C   9 - C  10  
                ( 52.22%)   0.7227* C   9 s( 34.42%)p 1.90( 65.52%)d 0.00(  0.05%)
                                            0.0001  0.5866  0.0122  0.0002 -0.0002
                                            0.7090  0.0190  0.3891 -0.0264 -0.0000
                                           -0.0000  0.0177 -0.0152  0.0004
                ( 47.78%)  -0.6912* C  10 s( 38.19%)p 1.62( 61.78%)d 0.00(  0.03%)
                                           -0.0001  0.6180  0.0049  0.0022  0.0001
                                           -0.6450  0.0122 -0.4483 -0.0247 -0.0002
                                            0.0000  0.0127 -0.0116 -0.0021
   189. (0.16145) BD*( 2) C   9 - C  10  
                ( 57.55%)   0.7586* C   9 s(  0.00%)p 1.00( 99.93%)d 0.00(  0.07%)
                                            0.0000 -0.0003 -0.0001  0.9995  0.0162
                                           -0.0012  0.0003  0.0021  0.0003  0.0112
                                            0.0248 -0.0000  0.0001  0.0002
                ( 42.45%)  -0.6516* C  10 s(  0.00%)p 1.00( 99.99%)d 0.00(  0.01%)
                                           -0.0000 -0.0029 -0.0009  0.9999  0.0106
                                           -0.0019  0.0002  0.0037  0.0001 -0.0108
                                            0.0016 -0.0001  0.0001 -0.0001
   190. (0.00686) BD*( 1) C   9 - H  17  
                ( 35.98%)   0.5999* C   9 s( 30.61%)p 2.27( 69.37%)d 0.00(  0.03%)
                                           -0.0003  0.5530 -0.0161  0.0019 -0.0001
                                            0.0003 -0.0056 -0.8328  0.0104  0.0000
                                           -0.0001 -0.0011 -0.0021  0.0158
                ( 64.02%)  -0.8001* H  17 s( 99.89%)p 0.00(  0.11%)
                                            0.9994 -0.0027  0.0001 -0.0004  0.0332
   191. (0.03875) BD*( 1) C  10 - C  11  
                ( 47.27%)   0.6876* C  10 s( 29.55%)p 2.38( 70.40%)d 0.00(  0.05%)
                                           -0.0001 -0.5436  0.0031 -0.0043  0.0005
                                           -0.7629  0.0268  0.3477  0.0194 -0.0003
                                            0.0001  0.0086  0.0177  0.0094
                ( 52.73%)  -0.7261* C  11 s( 37.45%)p 1.67( 62.49%)d 0.00(  0.07%)
                                            0.0000 -0.6116 -0.0207  0.0067  0.0012
                                            0.7728 -0.0129 -0.1619  0.0359  0.0003
                                           -0.0002  0.0179  0.0167  0.0073
   192. (0.00559) BD*( 1) C  11 - O  12  
                ( 65.28%)   0.8080* C  11 s( 34.41%)p 1.90( 65.39%)d 0.01(  0.20%)
                                           -0.0000  0.5856 -0.0345 -0.0016 -0.0013
                                            0.3100  0.0285 -0.7444 -0.0531  0.0001
                                           -0.0001 -0.0288 -0.0061  0.0340
                ( 34.72%)  -0.5892* O  12 s( 42.80%)p 1.33( 57.11%)d 0.00(  0.09%)
                                           -0.0000  0.6537 -0.0246  0.0173 -0.0002
                                           -0.2642  0.0058  0.7075 -0.0185 -0.0005
                                            0.0010 -0.0175 -0.0016  0.0246
   193. (0.09402) BD*( 2) C  11 - O  12  
                ( 64.69%)   0.8043* C  11 s(  0.01%)p 1.00( 99.68%)d 0.00(  0.31%)
                                           -0.0001 -0.0077  0.0023  0.9976 -0.0319
                                           -0.0182 -0.0006 -0.0160  0.0033  0.0223
                                           -0.0509  0.0006  0.0004  0.0020
                ( 35.31%)  -0.5942* O  12 s(  0.00%)p 1.00( 99.83%)d 0.00(  0.16%)
                                            0.0000 -0.0047  0.0002  0.9986 -0.0100
                                           -0.0174  0.0005 -0.0265  0.0003 -0.0145
                                            0.0378 -0.0003  0.0004 -0.0016


 NHO Directionality and "Bond Bending" (deviations from line of nuclear centers)

         [Thresholds for printing:  angular deviation  >  1.0 degree]
                                    hybrid p-character > 25.0%
                                    orbital occupancy  >  0.10e

                                Line of Centers        Hybrid 1              Hybrid 2
                                ---------------  -------------------   ------------------
                NBO               Theta   Phi    Theta   Phi    Dev    Theta   Phi    Dev
 ========================================================================================
     1. BD (   1) O   1 - C   2   158.7  271.8     --     --    --      23.0   90.5   1.8
     2. BD (   2) O   1 - C   2   158.7  271.8    91.5  179.0  89.6     90.8  178.9  89.6
     3. BD (   1) C   2 - N   3   147.2   86.3   136.7   87.4  10.5     28.4  264.3   4.6
     4. BD (   1) C   2 - C   5   108.9  269.7    99.4  269.4   9.5     63.5   89.7   7.6
     5. BD (   1) N   3 - O   4    90.0   98.2    90.0   97.2   1.0      --     --    --
     6. BD (   1) N   3 - C  11   147.2  266.3   151.6  264.3   4.6     43.3   87.4  10.5
     7. BD (   1) O   4 - H  13    90.0   24.3    90.0   27.8   3.5      --     --    --
     8. BD (   1) C   5 - C   6    58.6  270.1    53.2  270.2   5.3    116.5   90.0   4.9
     9. BD (   2) C   5 - C   6    58.6  270.1    89.8  179.9  90.1     89.9  179.9  89.9
    10. BD (   1) C   5 - C  10   180.0    0.0   177.8  266.5   2.2      2.2  266.5   2.2
    11. BD (   1) C   6 - C   7   121.0  269.9   116.0  269.9   5.0     55.0   89.9   3.9
    12. BD (   1) C   6 - H  14     0.7   84.3     0.4  289.0   1.1      --     --    --
    13. BD (   1) C   7 - C   8   180.0    0.0   176.2  269.7   3.8      3.8  269.7   3.8
    14. BD (   2) C   7 - C   8   180.0    0.0    90.0  179.9  90.0     90.0  179.9  90.0
    16. BD (   1) C   8 - C   9   121.0   89.9   125.0   89.9   3.9     64.0  269.9   5.0
    18. BD (   1) C   9 - C  10    58.6   90.1    63.5   90.0   4.9    126.8  270.2   5.3
    19. BD (   2) C   9 - C  10    58.6   90.1    90.1  179.9  89.9     90.2  179.9  90.1
    20. BD (   1) C   9 - H  17   179.3   84.3   179.6  289.0   1.1      --     --    --
    21. BD (   1) C  10 - C  11   108.9   89.7   116.5   89.7   7.6     80.6  269.4   9.5
    22. BD (   1) C  11 - O  12   158.7   91.8   157.0   90.5   1.8      --     --    --
    23. BD (   2) C  11 - O  12   158.7   91.8    89.2  178.9  89.6     88.5  179.0  89.6
    36. LP (   1) O   1             --     --     22.9   91.7   --       --     --    --
    37. LP (   2) O   1             --     --     68.5  268.4   --       --     --    --
    38. LP (   1) N   3             --     --     90.0    4.4   --       --     --    --
    39. LP (   1) O   4             --     --     90.0  153.2   --       --     --    --
    40. LP (   2) O   4             --     --      0.0    0.0   --       --     --    --
    41. LP (   1) O  12             --     --    157.1   91.7   --       --     --    --
    42. LP (   2) O  12             --     --    111.5  268.4   --       --     --    --
   179. BD*(   2) C   5 - C   6    58.6  270.1    89.8  179.9  90.1     89.9  179.9  89.9
   184. BD*(   2) C   7 - C   8   180.0    0.0    90.0  179.9  90.0     90.0  179.9  90.0
   189. BD*(   2) C   9 - C  10    58.6   90.1    90.1  179.9  89.9     90.2  179.9  90.1


 Second Order Perturbation Theory Analysis of Fock Matrix in NBO Basis

     Threshold for printing:   0.25 kcal/mol
                                                                              E(2)  E(j)-E(i) F(i,j)
         Donor NBO (i)                     Acceptor NBO (j)                 kcal/mol   a.u.    a.u. 
 ===================================================================================================

 within unit  1
   1. BD (   1) O   1 - C   2        / 52. RY*(   1) C   2                    0.89    1.64    0.048
   1. BD (   1) O   1 - C   2        /173. BD*(   1) C   2 - N   3            0.38    1.44    0.030
   1. BD (   1) O   1 - C   2        /174. BD*(   1) C   2 - C   5            1.23    1.49    0.055
   1. BD (   1) O   1 - C   2        /176. BD*(   1) N   3 - C  11            0.52    1.44    0.036
   1. BD (   1) O   1 - C   2        /180. BD*(   1) C   5 - C  10            0.30    1.61    0.028
   2. BD (   2) O   1 - C   2        /179. BD*(   2) C   5 - C   6            2.16    0.40    0.040
   3. BD (   1) C   2 - N   3        / 43. RY*(   1) O   1                    0.28    2.07    0.031
   3. BD (   1) C   2 - N   3        / 70. RY*(   1) O   4                    0.54    1.90    0.041
   3. BD (   1) C   2 - N   3        / 80. RY*(   2) C   5                    0.43    1.75    0.035
   3. BD (   1) C   2 - N   3        /134. RY*(   2) C  11                    0.48    2.04    0.039
   3. BD (   1) C   2 - N   3        /137. RY*(   5) C  11                    0.26    1.85    0.028
   3. BD (   1) C   2 - N   3        /171. BD*(   1) O   1 - C   2            0.38    1.46    0.030
   3. BD (   1) C   2 - N   3        /176. BD*(   1) N   3 - C  11            0.54    1.19    0.033
   3. BD (   1) C   2 - N   3        /178. BD*(   1) C   5 - C   6            1.34    1.40    0.055
   3. BD (   1) C   2 - N   3        /192. BD*(   1) C  11 - O  12            1.43    1.46    0.058
   4. BD (   1) C   2 - C   5        / 43. RY*(   1) O   1                    0.72    1.90    0.047
   4. BD (   1) C   2 - C   5        / 88. RY*(   1) C   6                    0.53    1.79    0.039
   4. BD (   1) C   2 - C   5        /124. RY*(   1) C  10                    0.44    1.81    0.036
   4. BD (   1) C   2 - C   5        /171. BD*(   1) O   1 - C   2            1.04    1.29    0.047
   4. BD (   1) C   2 - C   5        /175. BD*(   1) N   3 - O   4            2.34    0.87    0.057
   4. BD (   1) C   2 - C   5        /178. BD*(   1) C   5 - C   6            1.46    1.24    0.054
   4. BD (   1) C   2 - C   5        /180. BD*(   1) C   5 - C  10            0.90    1.20    0.041
   4. BD (   1) C   2 - C   5        /181. BD*(   1) C   6 - C   7            0.93    1.22    0.043
   4. BD (   1) C   2 - C   5        /188. BD*(   1) C   9 - C  10            2.08    1.24    0.064
   5. BD (   1) N   3 - O   4        / 52. RY*(   1) C   2                    0.44    1.49    0.033
   5. BD (   1) N   3 - O   4        /133. RY*(   1) C  11                    0.44    1.49    0.033
   5. BD (   1) N   3 - O   4        /174. BD*(   1) C   2 - C   5            0.62    1.34    0.037
   5. BD (   1) N   3 - O   4        /191. BD*(   1) C  10 - C  11            0.62    1.34    0.037
   6. BD (   1) N   3 - C  11        / 53. RY*(   2) C   2                    0.48    2.04    0.039
   6. BD (   1) N   3 - C  11        / 56. RY*(   5) C   2                    0.26    1.85    0.028
   6. BD (   1) N   3 - C  11        / 70. RY*(   1) O   4                    0.54    1.90    0.041
   6. BD (   1) N   3 - C  11        /125. RY*(   2) C  10                    0.43    1.75    0.035
   6. BD (   1) N   3 - C  11        /142. RY*(   1) O  12                    0.28    2.07    0.031
   6. BD (   1) N   3 - C  11        /171. BD*(   1) O   1 - C   2            1.43    1.46    0.058
   6. BD (   1) N   3 - C  11        /173. BD*(   1) C   2 - N   3            0.54    1.19    0.033
   6. BD (   1) N   3 - C  11        /188. BD*(   1) C   9 - C  10            1.34    1.40    0.055
   6. BD (   1) N   3 - C  11        /192. BD*(   1) C  11 - O  12            0.38    1.46    0.030
   7. BD (   1) O   4 - H  13        / 63. RY*(   3) N   3                    0.94    2.26    0.058
   7. BD (   1) O   4 - H  13        /173. BD*(   1) C   2 - N   3            0.61    1.11    0.034
   7. BD (   1) O   4 - H  13        /175. BD*(   1) N   3 - O   4            0.27    0.95    0.020
   7. BD (   1) O   4 - H  13        /176. BD*(   1) N   3 - C  11            0.61    1.11    0.034
   8. BD (   1) C   5 - C   6        / 52. RY*(   1) C   2                    0.45    1.27    0.030
   8. BD (   1) C   5 - C   6        / 97. RY*(   1) C   7                    0.54    1.91    0.041
   8. BD (   1) C   5 - C   6        / 98. RY*(   2) C   7                    0.59    1.39    0.036
   8. BD (   1) C   5 - C   6        /173. BD*(   1) C   2 - N   3            0.40    1.07    0.027
   8. BD (   1) C   5 - C   6        /174. BD*(   1) C   2 - C   5            1.59    1.13    0.054
   8. BD (   1) C   5 - C   6        /180. BD*(   1) C   5 - C  10            2.48    1.24    0.070
   8. BD (   1) C   5 - C   6        /181. BD*(   1) C   6 - C   7            1.10    1.27    0.047
   8. BD (   1) C   5 - C   6        /182. BD*(   1) C   6 - H  14            0.74    1.20    0.038
   8. BD (   1) C   5 - C   6        /185. BD*(   1) C   7 - H  15            1.03    1.20    0.045
   8. BD (   1) C   5 - C   6        /191. BD*(   1) C  10 - C  11            1.10    1.13    0.045
   9. BD (   2) C   5 - C   6        / 54. RY*(   3) C   2                    0.31    1.71    0.032
   9. BD (   2) C   5 - C   6        / 57. RY*(   6) C   2                    0.26    2.01    0.032
   9. BD (   2) C   5 - C   6        / 82. RY*(   4) C   5                    0.34    1.47    0.031
   9. BD (   2) C   5 - C   6        /101. RY*(   5) C   7                    0.81    1.21    0.044
   9. BD (   2) C   5 - C   6        /127. RY*(   4) C  10                    0.75    1.47    0.046
   9. BD (   2) C   5 - C   6        /172. BD*(   2) O   1 - C   2            9.13    0.29    0.068
   9. BD (   2) C   5 - C   6        /184. BD*(   2) C   7 - C   8            8.56    0.28    0.063
   9. BD (   2) C   5 - C   6        /189. BD*(   2) C   9 - C  10           10.49    0.30    0.071
  10. BD (   1) C   5 - C  10        / 88. RY*(   1) C   6                    0.68    1.83    0.045
  10. BD (   1) C   5 - C  10        /115. RY*(   1) C   9                    0.68    1.83    0.045
  10. BD (   1) C   5 - C  10        /171. BD*(   1) O   1 - C   2            1.99    1.33    0.065
  10. BD (   1) C   5 - C  10        /174. BD*(   1) C   2 - C   5            0.55    1.12    0.032
  10. BD (   1) C   5 - C  10        /178. BD*(   1) C   5 - C   6            2.25    1.28    0.068
  10. BD (   1) C   5 - C  10        /182. BD*(   1) C   6 - H  14            1.19    1.20    0.048
  10. BD (   1) C   5 - C  10        /188. BD*(   1) C   9 - C  10            2.25    1.28    0.068
  10. BD (   1) C   5 - C  10        /190. BD*(   1) C   9 - H  17            1.19    1.20    0.048
  10. BD (   1) C   5 - C  10        /191. BD*(   1) C  10 - C  11            0.55    1.12    0.032
  10. BD (   1) C   5 - C  10        /192. BD*(   1) C  11 - O  12            1.99    1.33    0.065
  11. BD (   1) C   6 - C   7        / 79. RY*(   1) C   5                    0.95    1.84    0.053
  11. BD (   1) C   6 - C   7        /106. RY*(   1) C   8                    0.43    1.89    0.036
  11. BD (   1) C   6 - C   7        /107. RY*(   2) C   8                    0.63    1.37    0.037
  11. BD (   1) C   6 - C   7        /174. BD*(   1) C   2 - C   5            2.43    1.11    0.066
  11. BD (   1) C   6 - C   7        /178. BD*(   1) C   5 - C   6            1.51    1.26    0.055
  11. BD (   1) C   6 - C   7        /182. BD*(   1) C   6 - H  14            0.66    1.18    0.035
  11. BD (   1) C   6 - C   7        /183. BD*(   1) C   7 - C   8            0.92    1.24    0.043
  11. BD (   1) C   6 - C   7        /185. BD*(   1) C   7 - H  15            0.49    1.18    0.031
  11. BD (   1) C   6 - C   7        /187. BD*(   1) C   8 - H  16            1.06    1.18    0.045
  12. BD (   1) C   6 - H  14        / 79. RY*(   1) C   5                    0.34    1.65    0.030
  12. BD (   1) C   6 - H  14        / 97. RY*(   1) C   7                    0.30    1.70    0.029
  12. BD (   1) C   6 - H  14        /178. BD*(   1) C   5 - C   6            0.60    1.07    0.032
  12. BD (   1) C   6 - H  14        /180. BD*(   1) C   5 - C  10            2.47    1.03    0.064
  12. BD (   1) C   6 - H  14        /181. BD*(   1) C   6 - C   7            0.46    1.06    0.028
  12. BD (   1) C   6 - H  14        /183. BD*(   1) C   7 - C   8            1.77    1.05    0.054
  13. BD (   1) C   7 - C   8        / 89. RY*(   2) C   6                    0.96    1.40    0.046
  13. BD (   1) C   7 - C   8        /116. RY*(   2) C   9                    0.96    1.40    0.046
  13. BD (   1) C   7 - C   8        /181. BD*(   1) C   6 - C   7            0.96    1.26    0.044
  13. BD (   1) C   7 - C   8        /182. BD*(   1) C   6 - H  14            1.16    1.20    0.047
  13. BD (   1) C   7 - C   8        /185. BD*(   1) C   7 - H  15            0.46    1.20    0.030
  13. BD (   1) C   7 - C   8        /186. BD*(   1) C   8 - C   9            0.96    1.26    0.044
  13. BD (   1) C   7 - C   8        /187. BD*(   1) C   8 - H  16            0.46    1.20    0.030
  13. BD (   1) C   7 - C   8        /190. BD*(   1) C   9 - H  17            1.16    1.20    0.047
  14. BD (   2) C   7 - C   8        / 92. RY*(   5) C   6                    0.48    1.98    0.043
  14. BD (   2) C   7 - C   8        /101. RY*(   5) C   7                    0.26    1.21    0.024
  14. BD (   2) C   7 - C   8        /110. RY*(   5) C   8                    0.26    1.21    0.024
  14. BD (   2) C   7 - C   8        /119. RY*(   5) C   9                    0.48    1.98    0.043
  14. BD (   2) C   7 - C   8        /179. BD*(   2) C   5 - C   6           10.75    0.30    0.072
  14. BD (   2) C   7 - C   8        /189. BD*(   2) C   9 - C  10           10.75    0.30    0.072
  15. BD (   1) C   7 - H  15        / 88. RY*(   1) C   6                    0.29    1.63    0.028
  15. BD (   1) C   7 - H  15        /106. RY*(   1) C   8                    0.32    1.71    0.030
  15. BD (   1) C   7 - H  15        /178. BD*(   1) C   5 - C   6            1.98    1.08    0.058
  15. BD (   1) C   7 - H  15        /181. BD*(   1) C   6 - C   7            0.31    1.06    0.023
  15. BD (   1) C   7 - H  15        /183. BD*(   1) C   7 - C   8            0.25    1.06    0.021
  15. BD (   1) C   7 - H  15        /186. BD*(   1) C   8 - C   9            2.02    1.06    0.059
  16. BD (   1) C   8 - C   9        / 97. RY*(   1) C   7                    0.43    1.89    0.036
  16. BD (   1) C   8 - C   9        / 98. RY*(   2) C   7                    0.63    1.37    0.037
  16. BD (   1) C   8 - C   9        /124. RY*(   1) C  10                    0.95    1.84    0.053
  16. BD (   1) C   8 - C   9        /183. BD*(   1) C   7 - C   8            0.92    1.24    0.043
  16. BD (   1) C   8 - C   9        /185. BD*(   1) C   7 - H  15            1.06    1.18    0.045
  16. BD (   1) C   8 - C   9        /187. BD*(   1) C   8 - H  16            0.49    1.18    0.031
  16. BD (   1) C   8 - C   9        /188. BD*(   1) C   9 - C  10            1.51    1.26    0.055
  16. BD (   1) C   8 - C   9        /190. BD*(   1) C   9 - H  17            0.66    1.18    0.035
  16. BD (   1) C   8 - C   9        /191. BD*(   1) C  10 - C  11            2.43    1.11    0.066
  17. BD (   1) C   8 - H  16        / 97. RY*(   1) C   7                    0.32    1.71    0.030
  17. BD (   1) C   8 - H  16        /115. RY*(   1) C   9                    0.29    1.63    0.028
  17. BD (   1) C   8 - H  16        /181. BD*(   1) C   6 - C   7            2.02    1.06    0.059
  17. BD (   1) C   8 - H  16        /183. BD*(   1) C   7 - C   8            0.25    1.06    0.021
  17. BD (   1) C   8 - H  16        /186. BD*(   1) C   8 - C   9            0.31    1.06    0.023
  17. BD (   1) C   8 - H  16        /188. BD*(   1) C   9 - C  10            1.98    1.08    0.058
  18. BD (   1) C   9 - C  10        /106. RY*(   1) C   8                    0.54    1.91    0.041
  18. BD (   1) C   9 - C  10        /107. RY*(   2) C   8                    0.59    1.39    0.036
  18. BD (   1) C   9 - C  10        /133. RY*(   1) C  11                    0.45    1.27    0.030
  18. BD (   1) C   9 - C  10        /174. BD*(   1) C   2 - C   5            1.10    1.13    0.045
  18. BD (   1) C   9 - C  10        /176. BD*(   1) N   3 - C  11            0.40    1.07    0.027
  18. BD (   1) C   9 - C  10        /180. BD*(   1) C   5 - C  10            2.48    1.24    0.070
  18. BD (   1) C   9 - C  10        /186. BD*(   1) C   8 - C   9            1.10    1.27    0.047
  18. BD (   1) C   9 - C  10        /187. BD*(   1) C   8 - H  16            1.03    1.20    0.045
  18. BD (   1) C   9 - C  10        /190. BD*(   1) C   9 - H  17            0.74    1.20    0.038
  18. BD (   1) C   9 - C  10        /191. BD*(   1) C  10 - C  11            1.59    1.13    0.054
  19. BD (   2) C   9 - C  10        / 82. RY*(   4) C   5                    0.75    1.47    0.046
  19. BD (   2) C   9 - C  10        /110. RY*(   5) C   8                    0.81    1.21    0.044
  19. BD (   2) C   9 - C  10        /127. RY*(   4) C  10                    0.34    1.47    0.031
  19. BD (   2) C   9 - C  10        /135. RY*(   3) C  11                    0.31    1.71    0.032
  19. BD (   2) C   9 - C  10        /138. RY*(   6) C  11                    0.26    2.01    0.032
  19. BD (   2) C   9 - C  10        /179. BD*(   2) C   5 - C   6           10.49    0.30    0.071
  19. BD (   2) C   9 - C  10        /184. BD*(   2) C   7 - C   8            8.56    0.28    0.063
  19. BD (   2) C   9 - C  10        /193. BD*(   2) C  11 - O  12            9.13    0.29    0.068
  20. BD (   1) C   9 - H  17        /106. RY*(   1) C   8                    0.30    1.70    0.029
  20. BD (   1) C   9 - H  17        /124. RY*(   1) C  10                    0.34    1.65    0.030
  20. BD (   1) C   9 - H  17        /180. BD*(   1) C   5 - C  10            2.47    1.03    0.064
  20. BD (   1) C   9 - H  17        /183. BD*(   1) C   7 - C   8            1.77    1.05    0.054
  20. BD (   1) C   9 - H  17        /186. BD*(   1) C   8 - C   9            0.46    1.06    0.028
  20. BD (   1) C   9 - H  17        /188. BD*(   1) C   9 - C  10            0.60    1.07    0.032
  21. BD (   1) C  10 - C  11        / 79. RY*(   1) C   5                    0.44    1.81    0.036
  21. BD (   1) C  10 - C  11        /115. RY*(   1) C   9                    0.53    1.79    0.039
  21. BD (   1) C  10 - C  11        /142. RY*(   1) O  12                    0.72    1.90    0.047
  21. BD (   1) C  10 - C  11        /175. BD*(   1) N   3 - O   4            2.34    0.87    0.057
  21. BD (   1) C  10 - C  11        /178. BD*(   1) C   5 - C   6            2.08    1.24    0.064
  21. BD (   1) C  10 - C  11        /180. BD*(   1) C   5 - C  10            0.90    1.20    0.041
  21. BD (   1) C  10 - C  11        /186. BD*(   1) C   8 - C   9            0.93    1.22    0.043
  21. BD (   1) C  10 - C  11        /188. BD*(   1) C   9 - C  10            1.46    1.24    0.054
  21. BD (   1) C  10 - C  11        /192. BD*(   1) C  11 - O  12            1.04    1.29    0.047
  22. BD (   1) C  11 - O  12        /133. RY*(   1) C  11                    0.89    1.64    0.048
  22. BD (   1) C  11 - O  12        /173. BD*(   1) C   2 - N   3            0.52    1.44    0.036
  22. BD (   1) C  11 - O  12        /176. BD*(   1) N   3 - C  11            0.38    1.44    0.030
  22. BD (   1) C  11 - O  12        /180. BD*(   1) C   5 - C  10            0.30    1.61    0.028
  22. BD (   1) C  11 - O  12        /191. BD*(   1) C  10 - C  11            1.23    1.49    0.055
  23. BD (   2) C  11 - O  12        /189. BD*(   2) C   9 - C  10            2.16    0.40    0.040
  24. CR (   1) O   1                / 52. RY*(   1) C   2                    3.45   19.43    0.328
  24. CR (   1) O   1                /173. BD*(   1) C   2 - N   3            0.31   19.24    0.100
  24. CR (   1) O   1                /174. BD*(   1) C   2 - C   5            0.48   19.29    0.125
  25. CR (   1) C   2                / 79. RY*(   1) C   5                    0.37   11.34    0.082
  25. CR (   1) C   2                /175. BD*(   1) N   3 - O   4            0.38   10.40    0.080
  25. CR (   1) C   2                /176. BD*(   1) N   3 - C  11            0.48   10.56    0.093
  25. CR (   1) C   2                /178. BD*(   1) C   5 - C   6            0.54   10.77    0.097
  25. CR (   1) C   2                /180. BD*(   1) C   5 - C  10            0.25   10.73    0.066
  26. CR (   1) N   3                / 53. RY*(   2) C   2                    1.01   15.55    0.159
  26. CR (   1) N   3                / 55. RY*(   4) C   2                    0.27   15.92    0.083
  26. CR (   1) N   3                /134. RY*(   2) C  11                    1.01   15.55    0.159
  26. CR (   1) N   3                /136. RY*(   4) C  11                    0.27   15.92    0.083
  26. CR (   1) N   3                /175. BD*(   1) N   3 - O   4            0.39   14.55    0.095
  27. CR (   1) O   4                / 64. RY*(   4) N   3                    0.46   20.59    0.122
  27. CR (   1) O   4                /173. BD*(   1) C   2 - N   3            0.31   19.41    0.101
  27. CR (   1) O   4                /176. BD*(   1) N   3 - C  11            0.31   19.41    0.101
  28. CR (   1) C   5                / 53. RY*(   2) C   2                    0.49   11.31    0.094
  28. CR (   1) C   5                / 89. RY*(   2) C   6                    0.89   10.79    0.124
  28. CR (   1) C   5                /124. RY*(   1) C  10                    0.30   11.25    0.074
  28. CR (   1) C   5                /125. RY*(   2) C  10                    0.62   11.02    0.105
  28. CR (   1) C   5                /171. BD*(   1) O   1 - C   2            0.45   10.72    0.088
  28. CR (   1) C   5                /180. BD*(   1) C   5 - C  10            0.38   10.63    0.081
  28. CR (   1) C   5                /181. BD*(   1) C   6 - C   7            0.35   10.65    0.078
  28. CR (   1) C   5                /182. BD*(   1) C   6 - H  14            0.31   10.59    0.072
  28. CR (   1) C   5                /188. BD*(   1) C   9 - C  10            0.58   10.67    0.100
  28. CR (   1) C   5                /191. BD*(   1) C  10 - C  11            0.29   10.51    0.070
  29. CR (   1) C   6                / 81. RY*(   3) C   5                    0.72   10.87    0.112
  29. CR (   1) C   6                / 98. RY*(   2) C   7                    0.57   10.75    0.099
  29. CR (   1) C   6                / 99. RY*(   3) C   7                    0.34   10.80    0.077
  29. CR (   1) C   6                /155. RY*(   1) H  14                    0.43   10.46    0.084
  29. CR (   1) C   6                /174. BD*(   1) C   2 - C   5            0.71   10.49    0.111
  29. CR (   1) C   6                /180. BD*(   1) C   5 - C  10            0.64   10.61    0.104
  29. CR (   1) C   6                /183. BD*(   1) C   7 - C   8            0.43   10.62    0.085
  29. CR (   1) C   6                /185. BD*(   1) C   7 - H  15            0.25   10.56    0.065
  30. CR (   1) C   7                / 89. RY*(   2) C   6                    0.39   10.79    0.082
  30. CR (   1) C   7                / 91. RY*(   4) C   6                    0.34   10.74    0.076
  30. CR (   1) C   7                /107. RY*(   2) C   8                    0.82   10.77    0.119
  30. CR (   1) C   7                /159. RY*(   1) H  15                    0.42   10.47    0.084
  30. CR (   1) C   7                /178. BD*(   1) C   5 - C   6            0.46   10.67    0.088
  30. CR (   1) C   7                /182. BD*(   1) C   6 - H  14            0.31   10.59    0.072
  30. CR (   1) C   7                /186. BD*(   1) C   8 - C   9            0.43   10.65    0.086
  31. CR (   1) C   8                / 98. RY*(   2) C   7                    0.82   10.77    0.119
  31. CR (   1) C   8                /116. RY*(   2) C   9                    0.39   10.79    0.082
  31. CR (   1) C   8                /118. RY*(   4) C   9                    0.34   10.74    0.076
  31. CR (   1) C   8                /163. RY*(   1) H  16                    0.42   10.47    0.084
  31. CR (   1) C   8                /181. BD*(   1) C   6 - C   7            0.43   10.65    0.086
  31. CR (   1) C   8                /188. BD*(   1) C   9 - C  10            0.46   10.67    0.088
  31. CR (   1) C   8                /190. BD*(   1) C   9 - H  17            0.31   10.59    0.072
  32. CR (   1) C   9                /107. RY*(   2) C   8                    0.57   10.75    0.099
  32. CR (   1) C   9                /108. RY*(   3) C   8                    0.34   10.80    0.077
  32. CR (   1) C   9                /126. RY*(   3) C  10                    0.72   10.87    0.112
  32. CR (   1) C   9                /167. RY*(   1) H  17                    0.43   10.46    0.084
  32. CR (   1) C   9                /180. BD*(   1) C   5 - C  10            0.64   10.61    0.104
  32. CR (   1) C   9                /183. BD*(   1) C   7 - C   8            0.43   10.62    0.085
  32. CR (   1) C   9                /187. BD*(   1) C   8 - H  16            0.25   10.56    0.065
  32. CR (   1) C   9                /191. BD*(   1) C  10 - C  11            0.71   10.49    0.111
  33. CR (   1) C  10                / 79. RY*(   1) C   5                    0.30   11.25    0.074
  33. CR (   1) C  10                / 80. RY*(   2) C   5                    0.62   11.02    0.105
  33. CR (   1) C  10                /116. RY*(   2) C   9                    0.89   10.79    0.124
  33. CR (   1) C  10                /134. RY*(   2) C  11                    0.49   11.31    0.094
  33. CR (   1) C  10                /174. BD*(   1) C   2 - C   5            0.29   10.51    0.070
  33. CR (   1) C  10                /178. BD*(   1) C   5 - C   6            0.58   10.67    0.100
  33. CR (   1) C  10                /180. BD*(   1) C   5 - C  10            0.38   10.63    0.081
  33. CR (   1) C  10                /186. BD*(   1) C   8 - C   9            0.35   10.65    0.078
  33. CR (   1) C  10                /190. BD*(   1) C   9 - H  17            0.31   10.59    0.072
  33. CR (   1) C  10                /192. BD*(   1) C  11 - O  12            0.45   10.72    0.088
  34. CR (   1) C  11                /124. RY*(   1) C  10                    0.37   11.34    0.082
  34. CR (   1) C  11                /173. BD*(   1) C   2 - N   3            0.48   10.56    0.093
  34. CR (   1) C  11                /175. BD*(   1) N   3 - O   4            0.38   10.40    0.080
  34. CR (   1) C  11                /180. BD*(   1) C   5 - C  10            0.25   10.73    0.066
  34. CR (   1) C  11                /188. BD*(   1) C   9 - C  10            0.54   10.77    0.097
  35. CR (   1) O  12                /133. RY*(   1) C  11                    3.45   19.43    0.328
  35. CR (   1) O  12                /176. BD*(   1) N   3 - C  11            0.31   19.24    0.100
  35. CR (   1) O  12                /191. BD*(   1) C  10 - C  11            0.48   19.29    0.125
  36. LP (   1) O   1                / 52. RY*(   1) C   2                    7.00    1.21    0.116
  36. LP (   1) O   1                /173. BD*(   1) C   2 - N   3            0.93    1.01    0.040
  36. LP (   1) O   1                /174. BD*(   1) C   2 - C   5            1.71    1.06    0.055
  37. LP (   2) O   1                / 53. RY*(   2) C   2                    1.37    1.46    0.059
  37. LP (   2) O   1                / 55. RY*(   4) C   2                    1.47    1.83    0.068
  37. LP (   2) O   1                / 56. RY*(   5) C   2                    0.57    1.27    0.035
  37. LP (   2) O   1                /173. BD*(   1) C   2 - N   3           17.69    0.61    0.133
  37. LP (   2) O   1                /174. BD*(   1) C   2 - C   5            9.94    0.66    0.105
  38. LP (   1) N   3                / 54. RY*(   3) C   2                    1.02    1.79    0.057
  38. LP (   1) N   3                / 57. RY*(   6) C   2                    0.28    2.10    0.033
  38. LP (   1) N   3                / 71. RY*(   2) O   4                    0.96    1.67    0.054
  38. LP (   1) N   3                /135. RY*(   3) C  11                    1.02    1.79    0.057
  38. LP (   1) N   3                /138. RY*(   6) C  11                    0.28    2.10    0.033
  38. LP (   1) N   3                /172. BD*(   2) O   1 - C   2           16.45    0.38    0.101
  38. LP (   1) N   3                /177. BD*(   1) O   4 - H  13            1.34    0.78    0.043
  38. LP (   1) N   3                /193. BD*(   2) C  11 - O  12           16.45    0.38    0.101
  39. LP (   1) O   4                / 64. RY*(   4) N   3                    0.82    2.21    0.054
  39. LP (   1) O   4                /153. RY*(   3) H  13                    0.31    2.30    0.034
  39. LP (   1) O   4                /173. BD*(   1) C   2 - N   3            0.68    1.02    0.034
  39. LP (   1) O   4                /176. BD*(   1) N   3 - C  11            0.68    1.02    0.034
  40. LP (   2) O   4                / 62. RY*(   2) N   3                    0.72    2.16    0.050
  40. LP (   2) O   4                / 65. RY*(   5) N   3                    0.41    2.43    0.040
  40. LP (   2) O   4                /151. RY*(   1) H  13                    1.14    1.97    0.060
  40. LP (   2) O   4                /173. BD*(   1) C   2 - N   3            2.58    0.70    0.055
  40. LP (   2) O   4                /174. BD*(   1) C   2 - C   5            0.29    0.75    0.019
  40. LP (   2) O   4                /176. BD*(   1) N   3 - C  11            2.58    0.70    0.055
  40. LP (   2) O   4                /191. BD*(   1) C  10 - C  11            0.29    0.75    0.019
  41. LP (   1) O  12                /133. RY*(   1) C  11                    7.00    1.21    0.116
  41. LP (   1) O  12                /176. BD*(   1) N   3 - C  11            0.93    1.01    0.040
  41. LP (   1) O  12                /191. BD*(   1) C  10 - C  11            1.71    1.06    0.055
  42. LP (   2) O  12                /134. RY*(   2) C  11                    1.37    1.46    0.059
  42. LP (   2) O  12                /136. RY*(   4) C  11                    1.47    1.83    0.068
  42. LP (   2) O  12                /137. RY*(   5) C  11                    0.57    1.27    0.035
  42. LP (   2) O  12                /176. BD*(   1) N   3 - C  11           17.69    0.61    0.133
  42. LP (   2) O  12                /191. BD*(   1) C  10 - C  11            9.94    0.66    0.105
 172. BD*(   2) O   1 - C   2        / 44. RY*(   2) O   1                    0.64    1.12    0.110
 172. BD*(   2) O   1 - C   2        / 54. RY*(   3) C   2                    0.37    1.41    0.093
 172. BD*(   2) O   1 - C   2        / 59. RY*(   8) C   2                    0.93    1.14    0.134
 173. BD*(   1) C   2 - N   3        / 53. RY*(   2) C   2                    1.24    0.85    0.159
 173. BD*(   1) C   2 - N   3        / 56. RY*(   5) C   2                    0.35    0.66    0.077
 173. BD*(   1) C   2 - N   3        / 61. RY*(   1) N   3                    0.46    0.85    0.101
 173. BD*(   1) C   2 - N   3        / 62. RY*(   2) N   3                    0.54    1.46    0.143
 173. BD*(   1) C   2 - N   3        /171. BD*(   1) O   1 - C   2            0.43    0.26    0.052
 173. BD*(   1) C   2 - N   3        /178. BD*(   1) C   5 - C   6            0.35    0.21    0.040
 173. BD*(   1) C   2 - N   3        /180. BD*(   1) C   5 - C  10            0.99    0.17    0.060
 173. BD*(   1) C   2 - N   3        /191. BD*(   1) C  10 - C  11            2.29    0.05    0.044
 173. BD*(   1) C   2 - N   3        /192. BD*(   1) C  11 - O  12            0.34    0.26    0.047
 176. BD*(   1) N   3 - C  11        / 61. RY*(   1) N   3                    0.46    0.85    0.101
 176. BD*(   1) N   3 - C  11        / 62. RY*(   2) N   3                    0.54    1.46    0.143
 176. BD*(   1) N   3 - C  11        /134. RY*(   2) C  11                    1.24    0.85    0.159
 176. BD*(   1) N   3 - C  11        /137. RY*(   5) C  11                    0.35    0.66    0.077
 176. BD*(   1) N   3 - C  11        /171. BD*(   1) O   1 - C   2            0.34    0.26    0.047
 176. BD*(   1) N   3 - C  11        /174. BD*(   1) C   2 - C   5            2.29    0.05    0.044
 176. BD*(   1) N   3 - C  11        /180. BD*(   1) C   5 - C  10            0.99    0.17    0.060
 176. BD*(   1) N   3 - C  11        /188. BD*(   1) C   9 - C  10            0.35    0.21    0.040
 176. BD*(   1) N   3 - C  11        /192. BD*(   1) C  11 - O  12            0.43    0.26    0.052
 179. BD*(   2) C   5 - C   6        / 83. RY*(   5) C   5                    0.61    1.30    0.088
 179. BD*(   2) C   5 - C   6        / 90. RY*(   3) C   6                    1.75    0.78    0.116
 179. BD*(   2) C   5 - C   6        /101. RY*(   5) C   7                    0.35    0.91    0.056
 184. BD*(   2) C   7 - C   8        /100. RY*(   4) C   7                    0.50    1.60    0.091
 184. BD*(   2) C   7 - C   8        /101. RY*(   5) C   7                    0.29    0.92    0.052
 184. BD*(   2) C   7 - C   8        /109. RY*(   4) C   8                    0.50    1.60    0.091
 184. BD*(   2) C   7 - C   8        /110. RY*(   5) C   8                    0.29    0.92    0.052
 184. BD*(   2) C   7 - C   8        /179. BD*(   2) C   5 - C   6          108.81    0.01    0.086
 184. BD*(   2) C   7 - C   8        /189. BD*(   2) C   9 - C  10          108.81    0.01    0.086
 189. BD*(   2) C   9 - C  10        /110. RY*(   5) C   8                    0.35    0.91    0.056
 189. BD*(   2) C   9 - C  10        /117. RY*(   3) C   9                    1.75    0.78    0.116
 189. BD*(   2) C   9 - C  10        /128. RY*(   5) C  10                    0.61    1.30    0.088
 193. BD*(   2) C  11 - O  12        /135. RY*(   3) C  11                    0.37    1.41    0.093
 193. BD*(   2) C  11 - O  12        /140. RY*(   8) C  11                    0.93    1.14    0.134
 193. BD*(   2) C  11 - O  12        /143. RY*(   2) O  12                    0.64    1.12    0.110


 Natural Bond Orbitals (Summary):

                                                            Principal Delocalizations
           NBO                        Occupancy    Energy   (geminal,vicinal,remote)
 ====================================================================================
 Molecular unit  1  (C8H5NO3)
     1. BD (   1) O   1 - C   2          0.99723    -1.28240  174(g),52(g),176(v),173(g)
                                                    180(v)
     2. BD (   2) O   1 - C   2          0.98541    -0.58065  179(v)
     3. BD (   1) C   2 - N   3          0.99342    -1.03539  192(v),178(v),176(g),70(v)
                                                    134(v),80(v),171(g),43(v)
                                                    137(v)
     4. BD (   1) C   2 - C   5          0.98361    -0.86811  175(v),188(v),178(g),171(g)
                                                    181(v),180(g),43(v),88(v)
                                                    124(v)
     5. BD (   1) N   3 - O   4          0.99521    -1.12646  174(v),191(v),52(v),133(v)
     6. BD (   1) N   3 - C  11          0.99342    -1.03539  171(v),188(v),173(g),70(v)
                                                    53(v),125(v),192(g),142(v)
                                                    56(v)
     7. BD (   1) O   4 - H  13          0.99536    -0.94942  63(v),173(v),176(v),175(g)
     8. BD (   1) C   5 - C   6          0.98718    -0.91496  180(g),174(g),191(v),181(g)
                                                    185(v),182(g),98(v),97(v)
                                                    52(v),173(v)
     9. BD (   2) C   5 - C   6          0.81735    -0.47445  189(v),172(v),184(v),101(v)
                                                    127(v),82(g),54(v),57(v)
    10. BD (   1) C   5 - C  10          0.98129    -0.90977  178(g),188(g),171(v),192(v)
                                                    182(v),190(v),88(v),115(v)
                                                    174(g),191(g)
    11. BD (   1) C   6 - C   7          0.98921    -0.89479  174(v),178(g),187(v),79(v)
                                                    183(g),182(g),107(v),185(g)
                                                    106(v)
    12. BD (   1) C   6 - H  14          0.98892    -0.70439  180(v),183(v),178(g),181(g)
                                                    79(v),97(v)
    13. BD (   1) C   7 - C   8          0.99116    -0.91116  182(v),190(v),89(v),116(v)
                                                    181(g),186(g),185(g),187(g)
    14. BD (   2) C   7 - C   8          0.83525    -0.47867  179(v),189(v),92(v),119(v)
                                                    101(g),110(g)
    15. BD (   1) C   7 - H  15          0.98957    -0.71271  186(v),178(v),106(v),181(g)
                                                    88(v)
    16. BD (   1) C   8 - C   9          0.98921    -0.89479  191(v),188(g),185(v),124(v)
                                                    183(g),190(g),98(v),187(g)
                                                    97(v)
    17. BD (   1) C   8 - H  16          0.98957    -0.71271  181(v),188(v),97(v),186(g)
                                                    115(v)
    18. BD (   1) C   9 - C  10          0.98718    -0.91496  180(g),191(g),174(v),186(g)
                                                    187(v),190(g),107(v),106(v)
                                                    133(v),176(v)
    19. BD (   2) C   9 - C  10          0.81735    -0.47445  179(v),193(v),184(v),110(v)
                                                    82(v),127(g),135(v),138(v)
    20. BD (   1) C   9 - H  17          0.98892    -0.70439  180(v),183(v),188(g),186(g)
                                                    124(v),106(v)
    21. BD (   1) C  10 - C  11          0.98361    -0.86811  175(v),178(v),188(g),192(g)
                                                    186(v),180(g),142(v),115(v)
                                                    79(v)
    22. BD (   1) C  11 - O  12          0.99723    -1.28240  191(g),133(g),173(v),176(g)
                                                    180(v)
    23. BD (   2) C  11 - O  12          0.98541    -0.58065  189(v)
    24. CR (   1) O   1                  0.99986   -19.07602  52(v),174(v),173(v)
    25. CR (   1) C   2                  0.99957   -10.39796  178(v),176(v),175(v),79(v)
                                                    180(v)
    26. CR (   1) N   3                  0.99950   -14.54531  53(v),134(v),175(g),55(v)
                                                    136(v)
    27. CR (   1) O   4                  0.99988   -19.24615  64(v),173(v),176(v)
    28. CR (   1) C   5                  0.99938   -10.30116  89(v),125(v),188(v),53(v)
                                                    171(v),180(g),181(v),182(v)
                                                    124(v),191(v)
    29. CR (   1) C   6                  0.99946   -10.27983  174(v),81(v),180(v),98(v)
                                                    183(v),155(v),99(v),185(v)
    30. CR (   1) C   7                  0.99949   -10.29924  107(v),178(v),186(v),159(v)
                                                    89(v),91(v),182(v),187(v)
    31. CR (   1) C   8                  0.99949   -10.29924  98(v),188(v),181(v),163(v)
                                                    116(v),118(v),190(v),185(v)
    32. CR (   1) C   9                  0.99946   -10.27983  191(v),126(v),180(v),107(v)
                                                    183(v),167(v),108(v),187(v)
    33. CR (   1) C  10                  0.99938   -10.30116  116(v),80(v),178(v),134(v)
                                                    192(v),180(g),186(v),190(v)
                                                    79(v),174(v)
    34. CR (   1) C  11                  0.99957   -10.39796  188(v),173(v),175(v),124(v)
                                                    180(v)
    35. CR (   1) O  12                  0.99986   -19.07602  133(v),191(v),176(v)
    36. LP (   1) O   1                  0.98889    -0.84896  52(v),174(v),173(v)
    37. LP (   2) O   1                  0.91624    -0.45026  173(v),174(v),55(v),53(v)
                                                    56(v)
    38. LP (   1) N   3                  0.88075    -0.56253  172(v),193(v),177(v),54(v)
                                                    135(v),71(v),57(v),138(v)
    39. LP (   1) O   4                  0.99309    -0.86414  64(v),173(v),176(v),153(v)
    40. LP (   2) O   4                  0.98124    -0.54126  173(v),176(v),151(v),62(v)
                                                    65(v),174(r),191(r)
    41. LP (   1) O  12                  0.98889    -0.84896  133(v),191(v),176(v)
    42. LP (   2) O  12                  0.91624    -0.45026  176(v),191(v),136(v),134(v)
                                                    137(v)
    43. RY*(   1) O   1                  0.00123     1.03087   
    44. RY*(   2) O   1                  0.00026     0.93778   
    45. RY*(   3) O   1                  0.00014     1.41207   
    46. RY*(   4) O   1                  0.00004     0.87215   
    47. RY*(   5) O   1                  0.00000     2.48111   
    48. RY*(   6) O   1                  0.00000     2.64091   
    49. RY*(   7) O   1                  0.00001     2.92239   
    50. RY*(   8) O   1                  0.00000     2.51568   
    51. RY*(   9) O   1                  0.00001     3.08038   
    52. RY*(   1) C   2                  0.00877     0.35857   
    53. RY*(   2) C   2                  0.00619     1.00891   
    54. RY*(   3) C   2                  0.00263     1.23065   
    55. RY*(   4) C   2                  0.00166     1.37714   
    56. RY*(   5) C   2                  0.00131     0.81655   
    57. RY*(   6) C   2                  0.00042     1.53560   
    58. RY*(   7) C   2                  0.00018     2.02761   
    59. RY*(   8) C   2                  0.00011     0.95870   
    60. RY*(   9) C   2                  0.00001     1.91927   
    61. RY*(   1) N   3                  0.00181     1.00457   
    62. RY*(   2) N   3                  0.00130     1.61806   
    63. RY*(   3) N   3                  0.00090     1.31169   
    64. RY*(   4) N   3                  0.00077     1.34587   
    65. RY*(   5) N   3                  0.00055     1.89032   
    66. RY*(   6) N   3                  0.00047     1.12692   
    67. RY*(   7) N   3                  0.00022     2.24289   
    68. RY*(   8) N   3                  0.00016     2.00542   
    69. RY*(   9) N   3                  0.00001     2.28817   
    70. RY*(   1) O   4                  0.00190     0.86539   
    71. RY*(   2) O   4                  0.00143     1.10404   
    72. RY*(   3) O   4                  0.00031     1.17857   
    73. RY*(   4) O   4                  0.00003     0.87660   
    74. RY*(   5) O   4                  0.00001     2.41465   
    75. RY*(   6) O   4                  0.00000     2.52382   
    76. RY*(   7) O   4                  0.00001     2.56803   
    77. RY*(   8) O   4                  0.00001     2.96630   
    78. RY*(   9) O   4                  0.00001     2.81882   
    79. RY*(   1) C   5                  0.00292     0.94597   
    80. RY*(   2) C   5                  0.00191     0.71498   
    81. RY*(   3) C   5                  0.00116     0.58670   
    82. RY*(   4) C   5                  0.00061     0.99728   
    83. RY*(   5) C   5                  0.00034     1.12170   
    84. RY*(   6) C   5                  0.00015     1.69721   
    85. RY*(   7) C   5                  0.00013     2.13952   
    86. RY*(   8) C   5                  0.00009     2.03188   
    87. RY*(   9) C   5                  0.00001     1.97134   
    88. RY*(   1) C   6                  0.00336     0.92175   
    89. RY*(   2) C   6                  0.00155     0.48868   
    90. RY*(   3) C   6                  0.00065     0.60591   
    91. RY*(   4) C   6                  0.00046     0.43634   
    92. RY*(   5) C   6                  0.00020     1.49908   
    93. RY*(   6) C   6                  0.00005     2.14610   
    94. RY*(   7) C   6                  0.00003     2.16772   
    95. RY*(   8) C   6                  0.00000     1.69201   
    96. RY*(   9) C   6                  0.00000     2.02899   
    97. RY*(   1) C   7                  0.00264     0.99259   
    98. RY*(   2) C   7                  0.00122     0.47503   
    99. RY*(   3) C   7                  0.00049     0.52285   
   100. RY*(   4) C   7                  0.00040     1.41022   
   101. RY*(   5) C   7                  0.00022     0.73296   
   102. RY*(   6) C   7                  0.00008     2.15666   
   103. RY*(   7) C   7                  0.00002     1.98607   
   104. RY*(   8) C   7                  0.00000     1.99459   
   105. RY*(   9) C   7                  0.00000     1.58634   
   106. RY*(   1) C   8                  0.00264     0.99259   
   107. RY*(   2) C   8                  0.00122     0.47503   
   108. RY*(   3) C   8                  0.00049     0.52285   
   109. RY*(   4) C   8                  0.00040     1.41022   
   110. RY*(   5) C   8                  0.00022     0.73296   
   111. RY*(   6) C   8                  0.00008     2.15666   
   112. RY*(   7) C   8                  0.00002     1.98607   
   113. RY*(   8) C   8                  0.00000     1.99459   
   114. RY*(   9) C   8                  0.00000     1.58634   
   115. RY*(   1) C   9                  0.00336     0.92175   
   116. RY*(   2) C   9                  0.00155     0.48868   
   117. RY*(   3) C   9                  0.00065     0.60591   
   118. RY*(   4) C   9                  0.00046     0.43634   
   119. RY*(   5) C   9                  0.00020     1.49908   
   120. RY*(   6) C   9                  0.00005     2.14610   
   121. RY*(   7) C   9                  0.00003     2.16772   
   122. RY*(   8) C   9                  0.00000     1.69201   
   123. RY*(   9) C   9                  0.00000     2.02899   
   124. RY*(   1) C  10                  0.00292     0.94597   
   125. RY*(   2) C  10                  0.00191     0.71498   
   126. RY*(   3) C  10                  0.00116     0.58670   
   127. RY*(   4) C  10                  0.00061     0.99728   
   128. RY*(   5) C  10                  0.00034     1.12170   
   129. RY*(   6) C  10                  0.00015     1.69721   
   130. RY*(   7) C  10                  0.00013     2.13952   
   131. RY*(   8) C  10                  0.00009     2.03188   
   132. RY*(   9) C  10                  0.00001     1.97134   
   133. RY*(   1) C  11                  0.00877     0.35857   
   134. RY*(   2) C  11                  0.00619     1.00891   
   135. RY*(   3) C  11                  0.00263     1.23065   
   136. RY*(   4) C  11                  0.00166     1.37714   
   137. RY*(   5) C  11                  0.00131     0.81655   
   138. RY*(   6) C  11                  0.00042     1.53560   
   139. RY*(   7) C  11                  0.00018     2.02761   
   140. RY*(   8) C  11                  0.00011     0.95870   
   141. RY*(   9) C  11                  0.00001     1.91927   
   142. RY*(   1) O  12                  0.00123     1.03087   
   143. RY*(   2) O  12                  0.00026     0.93778   
   144. RY*(   3) O  12                  0.00014     1.41207   
   145. RY*(   4) O  12                  0.00004     0.87215   
   146. RY*(   5) O  12                  0.00000     2.48111   
   147. RY*(   6) O  12                  0.00000     2.64091   
   148. RY*(   7) O  12                  0.00001     2.92239   
   149. RY*(   8) O  12                  0.00000     2.51568   
   150. RY*(   9) O  12                  0.00001     3.08038   
   151. RY*(   1) H  13                  0.00087     1.42889   
   152. RY*(   2) H  13                  0.00063     0.42563   
   153. RY*(   3) H  13                  0.00040     1.43909   
   154. RY*(   4) H  13                  0.00001     2.07657   
   155. RY*(   1) H  14                  0.00086     0.18024   
   156. RY*(   2) H  14                  0.00006     1.48079   
   157. RY*(   3) H  14                  0.00004     1.81363   
   158. RY*(   4) H  14                  0.00003     2.18278   
   159. RY*(   1) H  15                  0.00069     0.16994   
   160. RY*(   2) H  15                  0.00005     1.45903   
   161. RY*(   3) H  15                  0.00003     2.07776   
   162. RY*(   4) H  15                  0.00003     1.87937   
   163. RY*(   1) H  16                  0.00069     0.16994   
   164. RY*(   2) H  16                  0.00005     1.45903   
   165. RY*(   3) H  16                  0.00003     2.07776   
   166. RY*(   4) H  16                  0.00003     1.87937   
   167. RY*(   1) H  17                  0.00086     0.18024   
   168. RY*(   2) H  17                  0.00006     1.48079   
   169. RY*(   3) H  17                  0.00004     1.81363   
   170. RY*(   4) H  17                  0.00003     2.18278   
   171. BD*(   1) O   1 - C   2          0.00559     0.42149   
   172. BD*(   2) O   1 - C   2          0.09402    -0.18261   
   173. BD*(   1) C   2 - N   3          0.05999     0.15917   
   174. BD*(   1) C   2 - C   5          0.03875     0.21078   
   175. BD*(   1) N   3 - O   4          0.01287     0.00150   
   176. BD*(   1) N   3 - C  11          0.05999     0.15917   
   177. BD*(   1) O   4 - H  13          0.00365     0.21356   
   178. BD*(   1) C   5 - C   6          0.01173     0.36747   
   179. BD*(   2) C   5 - C   6          0.16145    -0.17644  189(v),172(v),184(v),90(g)
                                                    83(g),101(v)
   180. BD*(   1) C   5 - C  10          0.01526     0.32939   
   181. BD*(   1) C   6 - C   7          0.00711     0.35143   
   182. BD*(   1) C   6 - H  14          0.00686     0.28903   
   183. BD*(   1) C   7 - C   8          0.00742     0.34481   
   184. BD*(   2) C   7 - C   8          0.15658    -0.19005  179(v),189(v),100(g),109(g)
                                                    101(g),110(g)
   185. BD*(   1) C   7 - H  15          0.00608     0.28457   
   186. BD*(   1) C   8 - C   9          0.00711     0.35143   
   187. BD*(   1) C   8 - H  16          0.00608     0.28457   
   188. BD*(   1) C   9 - C  10          0.01173     0.36747   
   189. BD*(   2) C   9 - C  10          0.16145    -0.17644  179(v),193(v),184(v),117(g)
                                                    128(g),110(v)
   190. BD*(   1) C   9 - H  17          0.00686     0.28903   
   191. BD*(   1) C  10 - C  11          0.03875     0.21078   
   192. BD*(   1) C  11 - O  12          0.00559     0.42149   
   193. BD*(   2) C  11 - O  12          0.09402    -0.18261   
       -------------------------------
              Total Lewis   40.92232  ( 97.4341%)
        Valence non-Lewis    0.97894  (  2.3308%)
        Rydberg non-Lewis    0.09874  (  0.2351%)
       -------------------------------
            Total unit  1   42.00000  (100.0000%)
           Charge unit  1    0.00000


 ***************************************************
 *******         Beta  spin orbitals         *******
 ***************************************************


 NATURAL POPULATIONS:  Natural atomic orbital occupancies 
                                                          
   NAO  Atom  No  lang   Type(AO)    Occupancy      Energy
 ----------------------------------------------------------
     1    O    1  S      Cor( 1S)     0.99986     -19.07448
     2    O    1  S      Val( 2S)     0.84517      -1.04783
     3    O    1  S      Ryd( 3S)     0.00073       1.42862
     4    O    1  px     Val( 2p)     0.66219      -0.43055
     5    O    1  px     Ryd( 3p)     0.00041       0.89020
     6    O    1  py     Val( 2p)     0.90273      -0.45574
     7    O    1  py     Ryd( 3p)     0.00123       1.01391
     8    O    1  pz     Val( 2p)     0.80891      -0.49682
     9    O    1  pz     Ryd( 3p)     0.00045       0.87668
    10    O    1  dxy    Ryd( 3d)     0.00013       2.48255
    11    O    1  dxz    Ryd( 3d)     0.00091       2.65631
    12    O    1  dyz    Ryd( 3d)     0.00078       2.93401
    13    O    1  dx2y2  Ryd( 3d)     0.00012       2.51794
    14    O    1  dz2    Ryd( 3d)     0.00083       3.10380

    15    C    2  S      Cor( 1S)     0.99957     -10.39850
    16    C    2  S      Val( 2S)     0.37402      -0.32788
    17    C    2  S      Ryd( 3S)     0.00248       0.32944
    18    C    2  px     Val( 2p)     0.42789      -0.34024
    19    C    2  px     Ryd( 3p)     0.00066       0.33086
    20    C    2  py     Val( 2p)     0.46540      -0.25533
    21    C    2  py     Ryd( 3p)     0.00583       0.47872
    22    C    2  pz     Val( 2p)     0.38575      -0.19987
    23    C    2  pz     Ryd( 3p)     0.00935       0.41924
    24    C    2  dxy    Ryd( 3d)     0.00035       1.63220
    25    C    2  dxz    Ryd( 3d)     0.00161       1.74083
    26    C    2  dyz    Ryd( 3d)     0.00210       2.20315
    27    C    2  dx2y2  Ryd( 3d)     0.00045       1.93484
    28    C    2  dz2    Ryd( 3d)     0.00149       2.20400

    29    N    3  S      Cor( 1S)     0.99949     -14.53604
    30    N    3  S      Val( 2S)     0.60379      -0.73746
    31    N    3  S      Ryd( 3S)     0.00224       0.88849
    32    N    3  px     Val( 2p)     0.50917      -0.46385
    33    N    3  px     Ryd( 3p)     0.00087       0.65476
    34    N    3  py     Val( 2p)     0.51980      -0.47563
    35    N    3  py     Ryd( 3p)     0.00256       1.01367
    36    N    3  pz     Val( 2p)     0.67610      -0.50784
    37    N    3  pz     Ryd( 3p)     0.00095       1.01129
    38    N    3  dxy    Ryd( 3d)     0.00081       2.07730
    39    N    3  dxz    Ryd( 3d)     0.00017       2.02319
    40    N    3  dyz    Ryd( 3d)     0.00115       2.52598
    41    N    3  dx2y2  Ryd( 3d)     0.00073       2.40091
    42    N    3  dz2    Ryd( 3d)     0.00047       2.41777

    43    O    4  S      Cor( 1S)     0.99985     -19.24374
    44    O    4  S      Val( 2S)     0.83807      -1.08510
    45    O    4  S      Ryd( 3S)     0.00096       1.10104
    46    O    4  px     Val( 2p)     0.76235      -0.52146
    47    O    4  px     Ryd( 3p)     0.00092       0.86105
    48    O    4  py     Val( 2p)     0.59134      -0.49285
    49    O    4  py     Ryd( 3p)     0.00113       0.83065
    50    O    4  pz     Val( 2p)     0.97956      -0.53706
    51    O    4  pz     Ryd( 3p)     0.00228       0.83798
    52    O    4  dxy    Ryd( 3d)     0.00072       2.78315
    53    O    4  dxz    Ryd( 3d)     0.00049       2.52959
    54    O    4  dyz    Ryd( 3d)     0.00029       2.59770
    55    O    4  dx2y2  Ryd( 3d)     0.00096       2.97404
    56    O    4  dz2    Ryd( 3d)     0.00043       2.85240

    57    C    5  S      Cor( 1S)     0.99937     -10.29866
    58    C    5  S      Val( 2S)     0.44392      -0.34062
    59    C    5  S      Ryd( 3S)     0.00139       0.38752
    60    C    5  px     Val( 2p)     0.38308      -0.31447
    61    C    5  px     Ryd( 3p)     0.00050       0.42938
    62    C    5  py     Val( 2p)     0.55886      -0.30365
    63    C    5  py     Ryd( 3p)     0.00258       0.88514
    64    C    5  pz     Val( 2p)     0.54275      -0.28692
    65    C    5  pz     Ryd( 3p)     0.00269       0.77279
    66    C    5  dxy    Ryd( 3d)     0.00030       1.67638
    67    C    5  dxz    Ryd( 3d)     0.00027       1.69070
    68    C    5  dyz    Ryd( 3d)     0.00035       2.17078
    69    C    5  dx2y2  Ryd( 3d)     0.00038       2.06117
    70    C    5  dz2    Ryd( 3d)     0.00045       2.21065

    71    C    6  S      Cor( 1S)     0.99946     -10.28058
    72    C    6  S      Val( 2S)     0.48005      -0.35546
    73    C    6  S      Ryd( 3S)     0.00075       0.36871
    74    C    6  px     Val( 2p)     0.48908      -0.31662
    75    C    6  px     Ryd( 3p)     0.00050       0.36115
    76    C    6  py     Val( 2p)     0.52668      -0.24791
    77    C    6  py     Ryd( 3p)     0.00215       0.44645
    78    C    6  pz     Val( 2p)     0.61485      -0.27616
    79    C    6  pz     Ryd( 3p)     0.00377       0.82557
    80    C    6  dxy    Ryd( 3d)     0.00008       1.72248
    81    C    6  dxz    Ryd( 3d)     0.00030       1.70801
    82    C    6  dyz    Ryd( 3d)     0.00041       2.23641
    83    C    6  dx2y2  Ryd( 3d)     0.00023       2.08111
    84    C    6  dz2    Ryd( 3d)     0.00030       2.23823

    85    C    7  S      Cor( 1S)     0.99949     -10.29662
    86    C    7  S      Val( 2S)     0.48662      -0.37193
    87    C    7  S      Ryd( 3S)     0.00062       0.38812
    88    C    7  px     Val( 2p)     0.32580      -0.29823
    89    C    7  px     Ryd( 3p)     0.00016       0.36448
    90    C    7  py     Val( 2p)     0.58451      -0.26502
    91    C    7  py     Ryd( 3p)     0.00292       0.73868
    92    C    7  pz     Val( 2p)     0.54512      -0.25408
    93    C    7  pz     Ryd( 3p)     0.00212       0.54574
    94    C    7  dxy    Ryd( 3d)     0.00028       1.69352
    95    C    7  dxz    Ryd( 3d)     0.00018       1.71082
    96    C    7  dyz    Ryd( 3d)     0.00038       2.27091
    97    C    7  dx2y2  Ryd( 3d)     0.00028       2.05912
    98    C    7  dz2    Ryd( 3d)     0.00039       2.17190

    99    C    8  S      Cor( 1S)     0.99949     -10.29662
   100    C    8  S      Val( 2S)     0.48662      -0.37193
   101    C    8  S      Ryd( 3S)     0.00062       0.38812
   102    C    8  px     Val( 2p)     0.32580      -0.29823
   103    C    8  px     Ryd( 3p)     0.00016       0.36448
   104    C    8  py     Val( 2p)     0.58451      -0.26502
   105    C    8  py     Ryd( 3p)     0.00292       0.73868
   106    C    8  pz     Val( 2p)     0.54512      -0.25408
   107    C    8  pz     Ryd( 3p)     0.00212       0.54574
   108    C    8  dxy    Ryd( 3d)     0.00028       1.69352
   109    C    8  dxz    Ryd( 3d)     0.00018       1.71082
   110    C    8  dyz    Ryd( 3d)     0.00038       2.27091
   111    C    8  dx2y2  Ryd( 3d)     0.00028       2.05912
   112    C    8  dz2    Ryd( 3d)     0.00039       2.17190

   113    C    9  S      Cor( 1S)     0.99946     -10.28058
   114    C    9  S      Val( 2S)     0.48005      -0.35546
   115    C    9  S      Ryd( 3S)     0.00075       0.36871
   116    C    9  px     Val( 2p)     0.48908      -0.31662
   117    C    9  px     Ryd( 3p)     0.00050       0.36115
   118    C    9  py     Val( 2p)     0.52668      -0.24791
   119    C    9  py     Ryd( 3p)     0.00215       0.44645
   120    C    9  pz     Val( 2p)     0.61485      -0.27616
   121    C    9  pz     Ryd( 3p)     0.00377       0.82557
   122    C    9  dxy    Ryd( 3d)     0.00008       1.72248
   123    C    9  dxz    Ryd( 3d)     0.00030       1.70801
   124    C    9  dyz    Ryd( 3d)     0.00041       2.23641
   125    C    9  dx2y2  Ryd( 3d)     0.00023       2.08111
   126    C    9  dz2    Ryd( 3d)     0.00030       2.23823

   127    C   10  S      Cor( 1S)     0.99937     -10.29866
   128    C   10  S      Val( 2S)     0.44392      -0.34062
   129    C   10  S      Ryd( 3S)     0.00139       0.38752
   130    C   10  px     Val( 2p)     0.38308      -0.31447
   131    C   10  px     Ryd( 3p)     0.00050       0.42938
   132    C   10  py     Val( 2p)     0.55886      -0.30365
   133    C   10  py     Ryd( 3p)     0.00258       0.88514
   134    C   10  pz     Val( 2p)     0.54275      -0.28692
   135    C   10  pz     Ryd( 3p)     0.00269       0.77279
   136    C   10  dxy    Ryd( 3d)     0.00030       1.67638
   137    C   10  dxz    Ryd( 3d)     0.00027       1.69070
   138    C   10  dyz    Ryd( 3d)     0.00035       2.17078
   139    C   10  dx2y2  Ryd( 3d)     0.00038       2.06117
   140    C   10  dz2    Ryd( 3d)     0.00045       2.21065

   141    C   11  S      Cor( 1S)     0.99957     -10.39850
   142    C   11  S      Val( 2S)     0.37402      -0.32788
   143    C   11  S      Ryd( 3S)     0.00248       0.32944
   144    C   11  px     Val( 2p)     0.42789      -0.34024
   145    C   11  px     Ryd( 3p)     0.00066       0.33086
   146    C   11  py     Val( 2p)     0.46540      -0.25533
   147    C   11  py     Ryd( 3p)     0.00583       0.47872
   148    C   11  pz     Val( 2p)     0.38575      -0.19987
   149    C   11  pz     Ryd( 3p)     0.00935       0.41924
   150    C   11  dxy    Ryd( 3d)     0.00035       1.63220
   151    C   11  dxz    Ryd( 3d)     0.00161       1.74083
   152    C   11  dyz    Ryd( 3d)     0.00210       2.20315
   153    C   11  dx2y2  Ryd( 3d)     0.00045       1.93484
   154    C   11  dz2    Ryd( 3d)     0.00149       2.20400

   155    O   12  S      Cor( 1S)     0.99986     -19.07448
   156    O   12  S      Val( 2S)     0.84517      -1.04783
   157    O   12  S      Ryd( 3S)     0.00073       1.42862
   158    O   12  px     Val( 2p)     0.66219      -0.43055
   159    O   12  px     Ryd( 3p)     0.00041       0.89020
   160    O   12  py     Val( 2p)     0.90273      -0.45574
   161    O   12  py     Ryd( 3p)     0.00123       1.01391
   162    O   12  pz     Val( 2p)     0.80891      -0.49682
   163    O   12  pz     Ryd( 3p)     0.00045       0.87668
   164    O   12  dxy    Ryd( 3d)     0.00013       2.48255
   165    O   12  dxz    Ryd( 3d)     0.00091       2.65631
   166    O   12  dyz    Ryd( 3d)     0.00078       2.93401
   167    O   12  dx2y2  Ryd( 3d)     0.00012       2.51794
   168    O   12  dz2    Ryd( 3d)     0.00083       3.10380

   169    H   13  S      Val( 1S)     0.22928      -0.08898
   170    H   13  S      Ryd( 2S)     0.00047       0.23416
   171    H   13  px     Ryd( 2p)     0.00100       2.09080
   172    H   13  py     Ryd( 2p)     0.00071       1.65928
   173    H   13  pz     Ryd( 2p)     0.00086       1.43383

   174    H   14  S      Val( 1S)     0.35850      -0.08422
   175    H   14  S      Ryd( 2S)     0.00089       0.16860
   176    H   14  px     Ryd( 2p)     0.00006       1.48032
   177    H   14  py     Ryd( 2p)     0.00004       1.81412
   178    H   14  pz     Ryd( 2p)     0.00044       2.20426

   179    H   15  S      Val( 1S)     0.36808      -0.09494
   180    H   15  S      Ryd( 2S)     0.00069       0.15758
   181    H   15  px     Ryd( 2p)     0.00003       1.45975
   182    H   15  py     Ryd( 2p)     0.00035       2.09380
   183    H   15  pz     Ryd( 2p)     0.00014       1.88496

   184    H   16  S      Val( 1S)     0.36808      -0.09494
   185    H   16  S      Ryd( 2S)     0.00069       0.15758
   186    H   16  px     Ryd( 2p)     0.00003       1.45975
   187    H   16  py     Ryd( 2p)     0.00035       2.09380
   188    H   16  pz     Ryd( 2p)     0.00014       1.88496

   189    H   17  S      Val( 1S)     0.35850      -0.08422
   190    H   17  S      Ryd( 2S)     0.00089       0.16860
   191    H   17  px     Ryd( 2p)     0.00006       1.48032
   192    H   17  py     Ryd( 2p)     0.00004       1.81412
   193    H   17  pz     Ryd( 2p)     0.00044       2.20426


 Summary of Natural Population Analysis:                  
                                                          
                                       Natural Population 
                Natural  -----------------------------------------------
    Atom  No    Charge         Core      Valence    Rydberg      Total
 -----------------------------------------------------------------------
      O    1   -0.22448      0.99986     3.21901    0.00561     4.22448
      C    2    0.32304      0.99957     1.65306    0.02432     2.67696
      N    3    0.18171      0.99949     2.30885    0.00995     3.31829
      O    4   -0.17936      0.99985     3.17132    0.00818     4.17936
      C    5    0.06310      0.99937     1.92861    0.00891     2.93690
      C    6   -0.11859      0.99946     2.11066    0.00847     3.11859
      C    7    0.05112      0.99949     1.94206    0.00733     2.94888
      C    8    0.05112      0.99949     1.94206    0.00733     2.94888
      C    9   -0.11859      0.99946     2.11066    0.00847     3.11859
      C   10    0.06310      0.99937     1.92861    0.00891     2.93690
      C   11    0.32304      0.99957     1.65306    0.02432     2.67696
      O   12   -0.22448      0.99986     3.21901    0.00561     4.22448
      H   13    0.26768      0.00000     0.22928    0.00304     0.23232
      H   14    0.14008      0.00000     0.35850    0.00143     0.35992
      H   15    0.13070      0.00000     0.36808    0.00122     0.36930
      H   16    0.13070      0.00000     0.36808    0.00122     0.36930
      H   17    0.14008      0.00000     0.35850    0.00143     0.35992
 =======================================================================
   * Total *    1.00000     11.99486    28.86940    0.13574    41.00000

                                 Natural Population      
 --------------------------------------------------------
   Core                      11.99486 ( 99.9571% of  12)
   Valence                   28.86940 ( 99.5497% of  29)
   Natural Minimal Basis     40.86426 ( 99.6689% of  41)
   Natural Rydberg Basis      0.13574 (  0.3311% of  41)
 --------------------------------------------------------

    Atom  No          Natural Electron Configuration
 ----------------------------------------------------------------------------
      O    1      [core]2S( 0.85)2p( 2.37)
      C    2      [core]2S( 0.37)2p( 1.28)3p( 0.02)3d( 0.01)
      N    3      [core]2S( 0.60)2p( 1.71)
      O    4      [core]2S( 0.84)2p( 2.33)
      C    5      [core]2S( 0.44)2p( 1.48)3p( 0.01)
      C    6      [core]2S( 0.48)2p( 1.63)3p( 0.01)
      C    7      [core]2S( 0.49)2p( 1.46)3p( 0.01)
      C    8      [core]2S( 0.49)2p( 1.46)3p( 0.01)
      C    9      [core]2S( 0.48)2p( 1.63)3p( 0.01)
      C   10      [core]2S( 0.44)2p( 1.48)3p( 0.01)
      C   11      [core]2S( 0.37)2p( 1.28)3p( 0.02)3d( 0.01)
      O   12      [core]2S( 0.85)2p( 2.37)
      H   13            1S( 0.23)
      H   14            1S( 0.36)
      H   15            1S( 0.37)
      H   16            1S( 0.37)
      H   17            1S( 0.36)


 NATURAL BOND ORBITAL ANALYSIS, beta spin orbitals:

                       Occupancies       Lewis Structure    Low   High
           Occ.    -------------------  -----------------   occ   occ
  Cycle   Thresh.   Lewis   Non-Lewis     CR  BD  3C  LP    (L)   (NL)   Dev
 =============================================================================
   1(1)    0.90    38.93596   2.06404     12  20   0   9     3      0    0.03
   2(2)    0.90    38.93596   2.06404     12  20   0   9     3      0    0.03
   3(1)    0.80    38.71086   2.28914     12  21   0   8     3      0    0.17
   4(2)    0.80    38.93596   2.06404     12  20   0   9     3      0    0.03
   5(3)    0.80    38.71086   2.28914     12  21   0   8     3      0    0.17
   6(4)    0.80    38.93596   2.06404     12  20   0   9     3      0    0.03
   7(1)    0.70    39.24994   1.75006     12  21   0   8     1      0    0.17
   8(2)    0.70    39.24994   1.75006     12  21   0   8     1      0    0.17
   9(1)    0.60    35.84348   5.15652     12  13   0  16     1      1    0.45
  10(2)    0.60    35.84348   5.15652     12  13   0  16     1      1    0.45

    The hybrids on atom  5 are linearly dependent.  An eigenvalue (  0.000018)
    of the hybrid overlap matrix is too small (<0.00010).

    PRJTHR will be raised from  0.200 to 0.250 and the NBO search repeated.


    The hybrids on atom  5 are linearly dependent.  An eigenvalue (  0.000018)
    of the hybrid overlap matrix is too small (<0.00010).

    PRJTHR will be raised from  0.250 to 0.300 and the NBO search repeated.


    The hybrids on atom  5 are linearly dependent.  An eigenvalue (  0.000018)
    of the hybrid overlap matrix is too small (<0.00010).

    PRJTHR will be raised from  0.300 to 0.350 and the NBO search repeated.


    The hybrids on atom  5 are linearly dependent.  An eigenvalue (  0.000018)
    of the hybrid overlap matrix is too small (<0.00010).

    PRJTHR will be raised from  0.350 to 0.400 and the NBO search repeated.


    The hybrids on atom  5 are linearly dependent.  An eigenvalue (  0.000018)
    of the hybrid overlap matrix is too small (<0.00010).

    PRJTHR will be raised from  0.400 to 0.450 and the NBO search repeated.


    The hybrids on atom  5 are linearly dependent.  An eigenvalue (  0.000018)
    of the hybrid overlap matrix is too small (<0.00010).

    PRJTHR will be raised from  0.450 to 0.500 and the NBO search repeated.

  11(1)    0.50    32.67819   8.32181     12   6   0  23     0      5    0.45
  12(2)    0.50    32.67819   8.32181     12   6   0  23     0      5    0.45
  13(1)    0.70    39.24994   1.75006     12  21   0   8     1      0    0.17
 -----------------------------------------------------------------------------

 Structure accepted: RESONANCE keyword permits strongly delocalized structure

 --------------------------------------------------------
   Core                     11.99485 ( 99.957% of  12)
   Valence Lewis            27.25509 ( 93.983% of  29)
  ==================       ============================
   Total Lewis              39.24994 ( 95.732% of  41)
  -----------------------------------------------------
   Valence non-Lewis         1.65438 (  4.035% of  41)
   Rydberg non-Lewis         0.09568 (  0.233% of  41)
  ==================       ============================
   Total non-Lewis           1.75006 (  4.268% of  41)
 --------------------------------------------------------


       (Occupancy)   Bond orbital/ Coefficients/ Hybrids
 ---------------------------------------------------------------------------------
     1. (0.99723) BD ( 1) O   1 - C   2  
                ( 65.25%)   0.8078* O   1 s( 42.78%)p 1.34( 57.12%)d 0.00(  0.09%)
                                            0.0000 -0.6536  0.0248 -0.0064  0.0001
                                            0.2648 -0.0058  0.7076 -0.0186  0.0002
                                            0.0006 -0.0175  0.0017 -0.0246
                ( 34.75%)   0.5895* C   2 s( 34.18%)p 1.92( 65.62%)d 0.01(  0.20%)
                                            0.0000 -0.5836  0.0348  0.0127  0.0009
                                           -0.3095 -0.0286 -0.7460 -0.0533  0.0002
                                            0.0005 -0.0288  0.0060 -0.0337
     2. (0.97416) BD ( 2) O   1 - C   2  
                ( 63.69%)   0.7981* O   1 s(  0.00%)p 1.00( 99.84%)d 0.00(  0.16%)
                                            0.0000  0.0017 -0.0003  0.9983 -0.0102
                                           -0.0327  0.0005  0.0228 -0.0001 -0.0142
                                           -0.0378  0.0008  0.0002 -0.0017
                ( 36.31%)   0.6026* C   2 s(  0.00%)p 1.00( 99.71%)d 0.00(  0.28%)
                                           -0.0000 -0.0055  0.0026  0.9975 -0.0290
                                           -0.0208 -0.0013  0.0302 -0.0028  0.0253
                                            0.0467 -0.0006  0.0008  0.0022
     3. (0.99343) BD ( 1) C   2 - N   3  
                ( 35.39%)   0.5949* C   2 s( 27.90%)p 2.58( 71.91%)d 0.01(  0.19%)
                                           -0.0001  0.5282 -0.0018  0.0341  0.0027
                                            0.5500  0.0448 -0.6430  0.0090  0.0019
                                           -0.0027 -0.0354 -0.0101  0.0234
                ( 64.61%)   0.8038* N   3 s( 37.15%)p 1.69( 62.81%)d 0.00(  0.04%)
                                            0.0002  0.6095 -0.0039 -0.0053 -0.0008
                                           -0.3573 -0.0253  0.7070  0.0006  0.0017
                                           -0.0022 -0.0146 -0.0069  0.0124
     4. (0.98355) BD ( 1) C   2 - C   5  
                ( 47.72%)   0.6908* C   2 s( 37.39%)p 1.67( 62.55%)d 0.00(  0.07%)
                                            0.0000 -0.6111 -0.0219  0.0078  0.0010
                                            0.7736 -0.0128  0.1598 -0.0359  0.0008
                                            0.0001 -0.0183  0.0166  0.0075
                ( 52.28%)   0.7231* C   5 s( 29.54%)p 2.38( 70.40%)d 0.00(  0.05%)
                                           -0.0001 -0.5435  0.0007  0.0009  0.0004
                                           -0.7625  0.0265 -0.3487 -0.0195 -0.0007
                                           -0.0000 -0.0087  0.0199  0.0081
     5. (0.99516) BD ( 1) N   3 - O   4  
                ( 47.37%)   0.6883* N   3 s( 25.51%)p 2.91( 74.34%)d 0.01(  0.16%)
                                           -0.0000  0.5035  0.0388  0.0212  0.0135
                                            0.8610 -0.0385 -0.0000 -0.0000 -0.0083
                                           -0.0000  0.0000 -0.0350 -0.0175
                ( 52.63%)   0.7254* O   4 s( 18.57%)p 4.38( 81.27%)d 0.01(  0.16%)
                                           -0.0001  0.4304 -0.0225  0.1623 -0.0110
                                           -0.8865 -0.0186  0.0000  0.0000 -0.0229
                                            0.0000  0.0000 -0.0243 -0.0216
     6. (0.99343) BD ( 1) N   3 - C  11  
                ( 64.61%)   0.8038* N   3 s( 37.15%)p 1.69( 62.81%)d 0.00(  0.04%)
                                            0.0002  0.6095 -0.0039 -0.0053 -0.0008
                                           -0.3573 -0.0253 -0.7070 -0.0006  0.0017
                                            0.0022  0.0146 -0.0069  0.0124
                ( 35.39%)   0.5949* C  11 s( 27.90%)p 2.58( 71.91%)d 0.01(  0.19%)
                                           -0.0001  0.5282 -0.0018  0.0341  0.0027
                                            0.5500  0.0448  0.6430 -0.0090  0.0019
                                            0.0027  0.0354 -0.0101  0.0234
     7. (0.98708) BD ( 1) C   5 - C   6  
                ( 51.74%)   0.7193* C   5 s( 38.06%)p 1.63( 61.90%)d 0.00(  0.04%)
                                           -0.0001  0.6169  0.0078  0.0002  0.0000
                                           -0.6455  0.0118  0.4490  0.0247 -0.0000
                                            0.0002 -0.0126 -0.0143 -0.0006
                ( 48.26%)   0.6947* C   6 s( 34.52%)p 1.90( 65.43%)d 0.00(  0.05%)
                                            0.0001  0.5874  0.0109 -0.0017 -0.0003
                                            0.7089  0.0190 -0.3882  0.0262 -0.0001
                                            0.0001 -0.0179 -0.0148  0.0001
     8. (0.76252) BD ( 2) C   5 - C   6  
                ( 41.86%)   0.6470* C   5 s(  0.00%)p 1.00( 99.97%)d 0.00(  0.03%)
                                           -0.0000  0.0005 -0.0028  0.9998  0.0071
                                            0.0008 -0.0005  0.0001  0.0002 -0.0162
                                            0.0061  0.0001  0.0002 -0.0003
                ( 58.14%)   0.7625* C   6 s(  0.00%)p 1.00( 99.94%)d 0.00(  0.06%)
                                            0.0000  0.0021 -0.0003  0.9997  0.0034
                                           -0.0006  0.0007 -0.0022  0.0011  0.0034
                                           -0.0242  0.0001 -0.0000 -0.0000
     9. (0.98083) BD ( 1) C   5 - C  10  
                ( 50.00%)   0.7071* C   5 s( 32.26%)p 2.10( 67.68%)d 0.00(  0.06%)
                                           -0.0001  0.5680  0.0054 -0.0001 -0.0006
                                           -0.0289 -0.0020 -0.8222  0.0003  0.0001
                                            0.0001 -0.0028 -0.0053  0.0231
                ( 50.00%)   0.7071* C  10 s( 32.26%)p 2.10( 67.68%)d 0.00(  0.06%)
                                           -0.0001  0.5680  0.0054 -0.0048 -0.0006
                                           -0.0288 -0.0020  0.8221 -0.0003  0.0002
                                           -0.0000  0.0028 -0.0053  0.0231
    10. (0.98916) BD ( 1) C   6 - C   7  
                ( 50.61%)   0.7114* C   6 s( 34.96%)p 1.86( 65.00%)d 0.00(  0.05%)
                                           -0.0000  0.5912  0.0104 -0.0025  0.0001
                                           -0.7041 -0.0263 -0.3902  0.0347  0.0001
                                            0.0001  0.0178 -0.0124  0.0017
                ( 49.39%)   0.7027* C   7 s( 35.36%)p 1.83( 64.59%)d 0.00(  0.05%)
                                            0.0000  0.5946  0.0066 -0.0023  0.0000
                                            0.6792 -0.0159  0.4278  0.0371  0.0000
                                            0.0001  0.0145 -0.0170 -0.0031
    11. (0.98904) BD ( 1) C   6 - H  14  
                ( 64.16%)   0.8010* C   6 s( 30.44%)p 2.28( 69.54%)d 0.00(  0.02%)
                                           -0.0003  0.5515 -0.0167  0.0007 -0.0001
                                            0.0004 -0.0057  0.8338 -0.0103 -0.0001
                                            0.0001  0.0011 -0.0014  0.0153
                ( 35.84%)   0.5987* H  14 s( 99.89%)p 0.00(  0.11%)
                                            0.9994 -0.0032  0.0000 -0.0004 -0.0331
    12. (0.99080) BD ( 1) C   7 - C   8  
                ( 50.00%)   0.7071* C   7 s( 35.13%)p 1.84( 64.81%)d 0.00(  0.06%)
                                            0.0000  0.5926  0.0117  0.0000 -0.0001
                                           -0.0128 -0.0394 -0.8039 -0.0112 -0.0000
                                           -0.0000 -0.0029 -0.0028  0.0240
                ( 50.00%)   0.7071* C   8 s( 35.13%)p 1.84( 64.81%)d 0.00(  0.06%)
                                            0.0000  0.5926  0.0117  0.0005 -0.0001
                                           -0.0128 -0.0394  0.8039  0.0112  0.0000
                                            0.0000  0.0029 -0.0028  0.0240
    13. (0.98953) BD ( 1) C   7 - H  15  
                ( 63.16%)   0.7947* C   7 s( 29.40%)p 2.40( 70.57%)d 0.00(  0.03%)
                                            0.0003 -0.5421  0.0114  0.0005  0.0001
                                            0.7328 -0.0104 -0.4107  0.0040 -0.0000
                                            0.0000  0.0114  0.0129  0.0015
                ( 36.84%)   0.6070* H  15 s( 99.89%)p 0.00(  0.11%)
                                           -0.9994  0.0016 -0.0002 -0.0287  0.0166
    14. (0.98916) BD ( 1) C   8 - C   9  
                ( 49.39%)   0.7027* C   8 s( 35.36%)p 1.83( 64.59%)d 0.00(  0.05%)
                                            0.0000  0.5946  0.0066 -0.0020  0.0000
                                            0.6792 -0.0159 -0.4278 -0.0371  0.0000
                                           -0.0001 -0.0145 -0.0170 -0.0031
                ( 50.61%)   0.7114* C   9 s( 34.96%)p 1.86( 65.00%)d 0.00(  0.05%)
                                           -0.0000  0.5911  0.0104 -0.0042  0.0001
                                           -0.7041 -0.0263  0.3902 -0.0347  0.0001
                                           -0.0001 -0.0178 -0.0124  0.0017
    15. (0.75128) BD ( 2) C   8 - C   9  
                ( 38.11%)   0.6174* C   8 s(  0.00%)p 1.00( 99.90%)d 0.00(  0.10%)
                                            0.0000  0.0019 -0.0000  0.9995 -0.0062
                                           -0.0001 -0.0000 -0.0020 -0.0001  0.0309
                                           -0.0029 -0.0001  0.0001 -0.0000
                ( 61.89%)   0.7867* C   9 s(  0.00%)p 1.00( 99.94%)d 0.00(  0.06%)
                                           -0.0000  0.0038 -0.0006  0.9997 -0.0069
                                           -0.0023 -0.0002  0.0008  0.0001 -0.0028
                                            0.0247  0.0000 -0.0002  0.0001
    16. (0.98953) BD ( 1) C   8 - H  16  
                ( 63.15%)   0.7947* C   8 s( 29.40%)p 2.40( 70.57%)d 0.00(  0.03%)
                                            0.0003 -0.5421  0.0114  0.0019  0.0001
                                            0.7328 -0.0104  0.4107 -0.0040  0.0000
                                           -0.0001 -0.0114  0.0129  0.0015
                ( 36.85%)   0.6070* H  16 s( 99.89%)p 0.00(  0.11%)
                                           -0.9994  0.0016 -0.0002 -0.0287 -0.0166
    17. (0.98708) BD ( 1) C   9 - C  10  
                ( 48.26%)   0.6947* C   9 s( 34.52%)p 1.90( 65.43%)d 0.00(  0.05%)
                                            0.0001  0.5874  0.0109 -0.0009 -0.0003
                                            0.7089  0.0190  0.3882 -0.0262 -0.0001
                                           -0.0001  0.0179 -0.0148  0.0001
                ( 51.74%)   0.7193* C  10 s( 38.06%)p 1.63( 61.90%)d 0.00(  0.04%)
                                           -0.0001  0.6169  0.0078  0.0003  0.0000
                                           -0.6455  0.0118 -0.4490 -0.0247 -0.0001
                                           -0.0002  0.0126 -0.0143 -0.0006
    18. (0.98904) BD ( 1) C   9 - H  17  
                ( 64.16%)   0.8010* C   9 s( 30.44%)p 2.28( 69.54%)d 0.00(  0.02%)
                                            0.0003 -0.5515  0.0167  0.0014  0.0001
                                           -0.0004  0.0057  0.8338 -0.0103  0.0000
                                            0.0001  0.0011  0.0014 -0.0153
                ( 35.84%)   0.5987* H  17 s( 99.89%)p 0.00(  0.11%)
                                           -0.9994  0.0032 -0.0000  0.0004 -0.0331
    19. (0.98359) BD ( 1) C  10 - C  11  
                ( 52.29%)   0.7231* C  10 s( 29.54%)p 2.38( 70.41%)d 0.00(  0.05%)
                                            0.0001  0.5435 -0.0007  0.0112 -0.0003
                                            0.7624 -0.0265 -0.3486 -0.0195  0.0006
                                           -0.0001 -0.0087 -0.0199 -0.0081
                ( 47.71%)   0.6907* C  11 s( 37.39%)p 1.67( 62.55%)d 0.00(  0.07%)
                                           -0.0000  0.6111  0.0219 -0.0078 -0.0010
                                           -0.7736  0.0128  0.1598 -0.0359 -0.0008
                                            0.0001 -0.0183 -0.0166 -0.0075
    20. (0.99723) BD ( 1) C  11 - O  12  
                ( 34.75%)   0.5895* C  11 s( 34.18%)p 1.92( 65.62%)d 0.01(  0.20%)
                                           -0.0000  0.5836 -0.0348 -0.0127 -0.0009
                                            0.3095  0.0286 -0.7460 -0.0533 -0.0002
                                            0.0005 -0.0288 -0.0060  0.0337
                ( 65.25%)   0.8078* O  12 s( 42.78%)p 1.34( 57.12%)d 0.00(  0.09%)
                                           -0.0000  0.6536 -0.0248  0.0064 -0.0001
                                           -0.2648  0.0058  0.7076 -0.0186 -0.0002
                                            0.0006 -0.0175 -0.0017  0.0246
    21. (0.97416) BD ( 2) C  11 - O  12  
                ( 36.31%)   0.6026* C  11 s(  0.00%)p 1.00( 99.71%)d 0.00(  0.28%)
                                           -0.0000 -0.0055  0.0026  0.9975 -0.0290
                                           -0.0208 -0.0013 -0.0302  0.0028  0.0253
                                           -0.0467  0.0006  0.0008  0.0022
                ( 63.69%)   0.7981* O  12 s(  0.00%)p 1.00( 99.84%)d 0.00(  0.16%)
                                            0.0000  0.0017 -0.0003  0.9983 -0.0102
                                           -0.0327  0.0005 -0.0228  0.0001 -0.0142
                                            0.0378 -0.0008  0.0002 -0.0017
    22. (0.99986) CR ( 1) O   1           s(100.00%)p 0.00(  0.00%)
                                            1.0000 -0.0004 -0.0000  0.0000 -0.0000
                                           -0.0001  0.0000 -0.0004 -0.0000 -0.0000
                                           -0.0000  0.0000 -0.0000  0.0000
    23. (0.99957) CR ( 1) C   2           s(100.00%)
                                            1.0000  0.0001 -0.0000  0.0000 -0.0000
                                            0.0000  0.0000 -0.0000  0.0000  0.0000
                                            0.0000 -0.0000 -0.0000  0.0000
    24. (0.99949) CR ( 1) N   3           s(100.00%)p 0.00(  0.00%)
                                            1.0000 -0.0002  0.0000  0.0000  0.0000
                                            0.0002  0.0000 -0.0000 -0.0000 -0.0000
                                           -0.0000  0.0000  0.0000 -0.0000
    25. (0.99985) CR ( 1) O   4           s(100.00%)p 0.00(  0.00%)
                                            1.0000  0.0001  0.0000 -0.0011 -0.0000
                                           -0.0002 -0.0000  0.0000  0.0000  0.0000
                                            0.0000  0.0000 -0.0000  0.0000
    26. (0.99937) CR ( 1) C   5           s(100.00%)p 0.00(  0.00%)
                                            1.0000  0.0001  0.0000  0.0000  0.0000
                                           -0.0001  0.0000 -0.0001  0.0000 -0.0000
                                            0.0000 -0.0000  0.0000  0.0000
    27. (0.99946) CR ( 1) C   6           s(100.00%)p 0.00(  0.00%)
                                            1.0000  0.0001 -0.0000 -0.0000 -0.0000
                                           -0.0001 -0.0000  0.0003 -0.0000 -0.0000
                                            0.0000  0.0000  0.0000  0.0000
    28. (0.99949) CR ( 1) C   7           s(100.00%)p 0.00(  0.00%)
                                            1.0000  0.0001 -0.0000 -0.0000 -0.0000
                                           -0.0002  0.0000  0.0001 -0.0000  0.0000
                                           -0.0000 -0.0000 -0.0000 -0.0000
    29. (0.99949) CR ( 1) C   8           s(100.00%)p 0.00(  0.00%)
                                            1.0000  0.0001 -0.0000 -0.0000  0.0000
                                           -0.0002  0.0000 -0.0001  0.0000 -0.0000
                                            0.0000  0.0000 -0.0000 -0.0000
    30. (0.99946) CR ( 1) C   9           s(100.00%)p 0.00(  0.00%)
                                            1.0000  0.0001 -0.0000  0.0000 -0.0000
                                           -0.0001 -0.0000 -0.0003  0.0000 -0.0000
                                            0.0000 -0.0000  0.0000  0.0000
    31. (0.99937) CR ( 1) C  10           s(100.00%)p 0.00(  0.00%)
                                            1.0000  0.0001  0.0000 -0.0000 -0.0000
                                           -0.0001  0.0000  0.0001 -0.0000 -0.0000
                                           -0.0000  0.0000  0.0000  0.0000
    32. (0.99957) CR ( 1) C  11           s(100.00%)
                                            1.0000  0.0001 -0.0000  0.0000 -0.0000
                                            0.0000  0.0000  0.0000 -0.0000  0.0000
                                           -0.0000  0.0000 -0.0000  0.0000
    33. (0.99986) CR ( 1) O  12           s(100.00%)p 0.00(  0.00%)
                                            1.0000 -0.0004 -0.0000  0.0000 -0.0000
                                           -0.0001  0.0000  0.0004  0.0000 -0.0000
                                            0.0000 -0.0000 -0.0000  0.0000
    34. (0.98892) LP ( 1) O   1           s( 57.23%)p 0.75( 42.75%)d 0.00(  0.02%)
                                            0.0005  0.7564  0.0138 -0.0068  0.0004
                                            0.2527  0.0002  0.6030  0.0014  0.0002
                                            0.0004 -0.0077  0.0032 -0.0108
    35. (0.91831) LP ( 2) O   1           s(  0.04%)p99.99( 99.86%)d 2.72(  0.10%)
                                            0.0000  0.0191  0.0000 -0.0388 -0.0004
                                           -0.9293 -0.0119  0.3651  0.0054 -0.0001
                                            0.0014  0.0234 -0.0107 -0.0182
    36. (0.50827) LP ( 1) N   3           s(  0.01%)p 1.00( 99.99%)d 0.00(  0.00%)
                                            0.0000  0.0040  0.0071 -0.9996 -0.0140
                                            0.0218 -0.0057 -0.0000 -0.0000  0.0043
                                           -0.0000  0.0000 -0.0008 -0.0044
    37. (0.98073) LP ( 1) O   4           s(  0.00%)p 1.00( 99.93%)d 0.00(  0.07%)
                                            0.0000  0.0000  0.0000  0.0000  0.0000
                                            0.0000  0.0000  0.9994 -0.0219  0.0000
                                            0.0223 -0.0149  0.0000  0.0000
    38. (0.93534) LP ( 2) O   4           s( 70.19%)p 0.42( 29.77%)d 0.00(  0.04%)
                                           -0.0005  0.8377  0.0112 -0.4375  0.0116
                                            0.3257  0.0085  0.0000  0.0000  0.0195
                                            0.0000  0.0000 -0.0070  0.0014
    39. (0.72935) LP ( 3) O   4           s( 11.28%)p 7.86( 88.62%)d 0.01(  0.10%)
                                            0.0010  0.3354 -0.0155  0.8833  0.0122
                                            0.3237  0.0318  0.0000  0.0000 -0.0009
                                            0.0000  0.0000  0.0286 -0.0149
    40. (0.32604) LP*( 1) C   7           s(  0.00%)p 1.00( 99.93%)d 0.00(  0.07%)
                                           -0.0000  0.0016  0.0001  0.9996 -0.0056
                                            0.0012  0.0003  0.0012  0.0000  0.0263
                                           -0.0049  0.0001  0.0001 -0.0001
    41. (0.38303) LP*( 1) C  10           s(  0.00%)p 1.00( 99.99%)d 0.00(  0.00%)
                                           -0.0000  0.0035  0.0046 -0.9999 -0.0069
                                            0.0085  0.0011 -0.0081 -0.0001  0.0049
                                           -0.0030  0.0001 -0.0004  0.0003
    42. (0.98892) LP ( 1) O  12           s( 57.23%)p 0.75( 42.75%)d 0.00(  0.02%)
                                            0.0005  0.7564  0.0138 -0.0068  0.0004
                                            0.2527  0.0002 -0.6030 -0.0014  0.0002
                                           -0.0004  0.0077  0.0032 -0.0108
    43. (0.91831) LP ( 2) O  12           s(  0.04%)p99.99( 99.86%)d 2.72(  0.10%)
                                            0.0000  0.0191  0.0000 -0.0388 -0.0004
                                           -0.9293 -0.0119 -0.3651 -0.0054 -0.0001
                                           -0.0014 -0.0234 -0.0107 -0.0182
    44. (0.23051) LP*( 1) H  13           s( 99.47%)p 0.01(  0.53%)
                                            0.9973 -0.0015 -0.0607 -0.0407  0.0000
    45. (0.00127) RY*( 1) O   1           s(  1.34%)p72.91( 97.70%)d 0.72(  0.96%)
                                           -0.0000  0.0022  0.1157 -0.0008  0.0023
                                           -0.0107  0.9144 -0.0003 -0.3752 -0.0035
                                            0.0032  0.0701 -0.0439 -0.0524
    46. (0.00044) RY*( 2) O   1           s(  1.70%)p57.02( 96.73%)d 0.93(  1.57%)
                                           -0.0000  0.0005  0.1302  0.0152  0.9832
                                           -0.0022 -0.0165 -0.0030  0.0036  0.0332
                                            0.1198 -0.0038  0.0018  0.0164
    47. (0.00014) RY*( 3) O   1           s( 96.36%)p 0.03(  3.28%)d 0.00(  0.36%)
                                           -0.0000  0.0056  0.9816 -0.0016 -0.1293
                                           -0.0072 -0.1236 -0.0254  0.0084  0.0039
                                           -0.0262  0.0437 -0.0227  0.0228
    48. (0.00004) RY*( 4) O   1           s(  0.13%)p99.99( 97.79%)d15.44(  2.08%)
    49. (0.00000) RY*( 5) O   1           s(  0.01%)p 1.00(  0.13%)d99.99( 99.87%)
    50. (0.00000) RY*( 6) O   1           s(  0.01%)p 1.00(  1.64%)d59.98( 98.35%)
    51. (0.00001) RY*( 7) O   1           s(  0.28%)p 2.96(  0.82%)d99.99( 98.91%)
    52. (0.00000) RY*( 8) O   1           s(  0.08%)p 2.51(  0.19%)d99.99( 99.74%)
    53. (0.00001) RY*( 9) O   1           s(  0.06%)p39.10(  2.16%)d99.99( 97.79%)
    54. (0.00875) RY*( 1) C   2           s(  7.89%)p11.65( 91.87%)d 0.03(  0.24%)
                                            0.0000  0.0704  0.2719 -0.0034  0.0120
                                            0.0097 -0.3616  0.0286 -0.8871 -0.0060
                                           -0.0031  0.0081  0.0147  0.0452
    55. (0.00603) RY*( 2) C   2           s(  0.05%)p99.99( 67.92%)d99.99( 32.03%)
                                            0.0000  0.0216  0.0039  0.0034 -0.0169
                                            0.0413 -0.7659 -0.0294  0.2995 -0.0208
                                           -0.0124  0.4366 -0.1540 -0.3247
    56. (0.00228) RY*( 3) C   2           s(  0.62%)p30.78( 19.06%)d99.99( 80.32%)
                                           -0.0000 -0.0005  0.0787  0.0582  0.4261
                                           -0.0028 -0.0504  0.0085  0.0553 -0.2669
                                           -0.8457 -0.1232  0.0373  0.0141
    57. (0.00165) RY*( 4) C   2           s( 12.37%)p 2.31( 28.60%)d 4.77( 59.03%)
                                            0.0000  0.0059  0.3516 -0.0121 -0.0479
                                           -0.0047 -0.4376  0.0168  0.3029  0.0648
                                            0.1384 -0.6141  0.2090  0.3823
    58. (0.00132) RY*( 5) C   2           s( 72.01%)p 0.14(  9.76%)d 0.25( 18.23%)
                                            0.0000 -0.0065  0.8485 -0.0032  0.0210
                                            0.0323  0.2832  0.0257  0.1234  0.0395
                                            0.0458  0.0654 -0.1426 -0.3925
    59. (0.00022) RY*( 6) C   2           s(  0.34%)p99.99( 62.04%)d99.99( 37.63%)
                                           -0.0000 -0.0085  0.0574  0.0076  0.7866
                                           -0.0005  0.0131 -0.0103  0.0367 -0.2492
                                            0.4571  0.2218  0.0762  0.2240
    60. (0.00018) RY*( 7) C   2           s(  6.66%)p 1.09(  7.27%)d12.92( 86.07%)
                                           -0.0000 -0.0226  0.2571 -0.0015 -0.2445
                                            0.0022  0.0692 -0.0278  0.0854  0.1087
                                           -0.1963  0.6009  0.3125  0.5930
    61. (0.00008) RY*( 8) C   2           s(  0.24%)p56.13( 13.52%)d99.99( 86.24%)
    62. (0.00001) RY*( 9) C   2           s(  0.36%)p 0.48(  0.17%)d99.99( 99.47%)
    63. (0.00172) RY*( 1) N   3           s( 81.91%)p 0.20( 16.40%)d 0.02(  1.69%)
                                           -0.0000  0.0045  0.9051  0.0041 -0.0385
                                           -0.0307  0.4019  0.0000  0.0000 -0.0646
                                            0.0000 -0.0000 -0.1012 -0.0498
    64. (0.00134) RY*( 2) N   3           s(  0.00%)p 1.00( 50.29%)d 0.99( 49.71%)
                                           -0.0000 -0.0000  0.0000  0.0000  0.0000
                                            0.0000 -0.0000  0.0136  0.7090 -0.0000
                                           -0.0806  0.7005  0.0000 -0.0000
    65. (0.00094) RY*( 3) N   3           s(  4.83%)p12.77( 61.64%)d 6.95( 33.53%)
                                            0.0000 -0.0288  0.2178 -0.0082  0.6305
                                           -0.0205 -0.4673 -0.0000 -0.0000 -0.5461
                                           -0.0000  0.0000  0.1395  0.1328
    66. (0.00073) RY*( 4) N   3           s(  9.80%)p 3.12( 30.59%)d 6.08( 59.61%)
                                            0.0000 -0.0314  0.3115  0.0060  0.0987
                                           -0.0099 -0.5441  0.0000 -0.0000  0.7532
                                           -0.0000 -0.0000  0.0265  0.1675
    67. (0.00055) RY*( 5) N   3           s(  0.00%)p 1.00( 49.75%)d 1.01( 50.25%)
                                           -0.0000  0.0000  0.0000  0.0000  0.0000
                                           -0.0000 -0.0000  0.0149 -0.7052  0.0000
                                           -0.0857  0.7037  0.0000 -0.0000
    68. (0.00049) RY*( 6) N   3           s(  2.77%)p27.15( 75.19%)d 7.96( 22.04%)
                                            0.0000 -0.0166  0.1656  0.0114 -0.7590
                                            0.0050 -0.4192 -0.0000 -0.0000 -0.3382
                                           -0.0000  0.0000  0.1883  0.2655
    69. (0.00021) RY*( 7) N   3           s(  0.32%)p49.70( 15.72%)d99.99( 83.96%)
                                            0.0000 -0.0319  0.0463  0.0060 -0.1167
                                           -0.0387 -0.3770 -0.0000 -0.0000 -0.1113
                                           -0.0000  0.0000 -0.6371 -0.6491
    70. (0.00016) RY*( 8) N   3           s(  0.00%)p 0.00(  0.00%)d 1.00(100.00%)
                                           -0.0000 -0.0000  0.0000  0.0000  0.0000
                                            0.0000 -0.0000  0.0055 -0.0033  0.0000
                                            0.9931  0.1175  0.0000 -0.0000
    71. (0.00001) RY*( 9) N   3           s(  0.56%)p 0.83(  0.47%)d99.99( 98.97%)
    72. (0.00187) RY*( 1) O   4           s(  0.00%)p 1.00( 96.47%)d 0.04(  3.53%)
                                            0.0000  0.0000  0.0000  0.0000  0.0000
                                            0.0000  0.0000  0.0184  0.9820  0.0000
                                            0.0160 -0.1871  0.0000  0.0000
    73. (0.00096) RY*( 2) O   4           s( 31.44%)p 1.89( 59.38%)d 0.29(  9.18%)
                                           -0.0000 -0.0042  0.5607 -0.0002  0.7223
                                           -0.0232  0.2676  0.0000  0.0000 -0.3029
                                            0.0000  0.0000  0.0062 -0.0005
    74. (0.00029) RY*( 3) O   4           s( 39.29%)p 1.44( 56.41%)d 0.11(  4.29%)
                                           -0.0000  0.0016  0.6268  0.0090 -0.5841
                                           -0.0174  0.4718  0.0000  0.0000  0.1845
                                            0.0000  0.0000 -0.0670 -0.0664
    75. (0.00003) RY*( 4) O   4           s( 27.58%)p 2.58( 71.11%)d 0.05(  1.31%)
    76. (0.00000) RY*( 5) O   4           s(  1.32%)p 9.41( 12.45%)d65.16( 86.22%)
    77. (0.00000) RY*( 6) O   4           s(  0.00%)p 1.00(  0.07%)d99.99( 99.93%)
    78. (0.00001) RY*( 7) O   4           s(  0.00%)p 1.00(  3.52%)d27.39( 96.48%)
    79. (0.00001) RY*( 8) O   4           s(  0.27%)p 1.38(  0.37%)d99.99( 99.36%)
    80. (0.00001) RY*( 9) O   4           s(  0.05%)p11.96(  0.61%)d99.99( 99.33%)
    81. (0.00291) RY*( 1) C   5           s(  0.15%)p99.99( 94.86%)d34.20(  4.99%)
                                            0.0000  0.0108  0.0366 -0.0000 -0.0008
                                           -0.0239 -0.7118  0.0063 -0.6644  0.0063
                                           -0.0035  0.1470 -0.0967 -0.1374
    82. (0.00186) RY*( 2) C   5           s( 30.89%)p 2.11( 65.21%)d 0.13(  3.90%)
                                           -0.0000  0.0144  0.5556  0.0012  0.0217
                                            0.0206  0.5426  0.0128 -0.5972 -0.0266
                                            0.0186 -0.1920 -0.0168  0.0276
    83. (0.00113) RY*( 3) C   5           s( 67.86%)p 0.43( 28.94%)d 0.05(  3.20%)
                                            0.0000 -0.0198  0.8235  0.0008  0.0273
                                           -0.0059 -0.3331 -0.0057  0.4215 -0.0507
                                            0.0403  0.1524 -0.0029  0.0680
    84. (0.00050) RY*( 4) C   5           s(  0.11%)p99.99( 38.74%)d99.99( 61.14%)
                                           -0.0000 -0.0004  0.0338  0.0083  0.6223
                                            0.0001 -0.0042 -0.0001  0.0098  0.5855
                                           -0.5181 -0.0041  0.0047  0.0120
    85. (0.00046) RY*( 5) C   5           s(  0.51%)p99.99( 61.18%)d75.60( 38.32%)
                                           -0.0000 -0.0013  0.0712  0.0158 -0.7820
                                            0.0000  0.0010  0.0004  0.0073  0.4616
                                           -0.4123 -0.0047  0.0002  0.0092
    86. (0.00015) RY*( 6) C   5           s(  0.01%)p31.21(  0.41%)d99.99( 99.58%)
                                            0.0000 -0.0025  0.0112 -0.0058  0.0032
                                           -0.0017  0.0468 -0.0086  0.0423 -0.6175
                                           -0.7015  0.0268 -0.2020 -0.2843
    87. (0.00013) RY*( 7) C   5           s(  0.21%)p13.23(  2.75%)d99.99( 97.04%)
                                            0.0000 -0.0082  0.0448  0.0023  0.0028
                                           -0.0048  0.1156 -0.0231  0.1165  0.2428
                                            0.2596  0.0221 -0.5315 -0.7491
    88. (0.00009) RY*( 8) C   5           s(  0.06%)p99.99(  7.92%)d99.99( 92.02%)
    89. (0.00001) RY*( 9) C   5           s(  0.33%)p 0.09(  0.03%)d99.99( 99.64%)
    90. (0.00331) RY*( 1) C   6           s(  0.06%)p99.99( 95.09%)d75.69(  4.85%)
                                           -0.0000  0.0253  0.0004  0.0012 -0.0076
                                            0.0046 -0.3111 -0.0337 -0.9235 -0.0057
                                            0.0004 -0.0115  0.0913  0.2000
    91. (0.00153) RY*( 2) C   6           s(  1.85%)p51.77( 96.00%)d 1.16(  2.15%)
                                            0.0000  0.0150  0.1353 -0.0004  0.0082
                                           -0.0284  0.9330 -0.0061 -0.2975  0.0049
                                           -0.0006  0.1245  0.0150  0.0755
    92. (0.00057) RY*( 3) C   6           s(  0.12%)p99.99( 91.77%)d65.45(  8.10%)
                                           -0.0000  0.0001  0.0352 -0.0067  0.9578
                                            0.0009 -0.0166  0.0006 -0.0023  0.2651
                                           -0.1034  0.0028  0.0082  0.0041
    93. (0.00046) RY*( 4) C   6           s( 95.04%)p 0.02(  1.57%)d 0.04(  3.39%)
                                            0.0000 -0.0052  0.9749  0.0007 -0.0338
                                            0.0011 -0.1181  0.0242  0.0035 -0.0071
                                            0.0035 -0.0770 -0.1204 -0.1159
    94. (0.00006) RY*( 5) C   6           s(  0.06%)p65.73(  3.88%)d99.99( 96.06%)
    95. (0.00005) RY*( 6) C   6           s(  1.54%)p 1.92(  2.95%)d62.17( 95.52%)
    96. (0.00003) RY*( 7) C   6           s(  1.36%)p 2.45(  3.33%)d70.24( 95.31%)
    97. (0.00000) RY*( 8) C   6           s(  0.00%)p 1.00(  4.38%)d21.83( 95.62%)
    98. (0.00001) RY*( 9) C   6           s(  0.05%)p21.82(  1.14%)d99.99( 98.81%)
    99. (0.00262) RY*( 1) C   7           s(  0.39%)p99.99( 92.04%)d19.60(  7.58%)
                                           -0.0000  0.0282  0.0554 -0.0003 -0.0012
                                            0.0314  0.8371 -0.0155 -0.4673 -0.0003
                                           -0.0010 -0.2306 -0.1033 -0.1092
   100. (0.00122) RY*( 2) C   7           s(  1.46%)p66.70( 97.15%)d 0.96(  1.39%)
                                           -0.0000 -0.0024  0.1207  0.0000 -0.0031
                                            0.0126 -0.4827  0.0330 -0.8586  0.0001
                                            0.0006  0.0748 -0.0508 -0.0759
   101. (0.00047) RY*( 3) C   7           s( 90.52%)p 0.02(  1.62%)d 0.09(  7.86%)
                                            0.0000 -0.0063  0.9514  0.0001  0.0025
                                           -0.0178  0.0750  0.0081  0.1010 -0.0054
                                           -0.0087  0.2366 -0.0307  0.1470
   102. (0.00025) RY*( 4) C   7           s(  0.01%)p 1.00( 30.58%)d 2.27( 69.41%)
                                            0.0000 -0.0001  0.0088 -0.0065 -0.5529
                                           -0.0002  0.0022 -0.0000  0.0027  0.2748
                                            0.7865  0.0031 -0.0007  0.0012
   103. (0.00013) RY*( 5) C   7           s(  0.00%)p 1.00( 59.43%)d 0.68( 40.56%)
                                            0.0000 -0.0000  0.0068 -0.0078  0.7709
                                            0.0000 -0.0021  0.0002 -0.0014  0.5268
                                            0.3578 -0.0105  0.0000  0.0022
   104. (0.00008) RY*( 6) C   7           s(  0.13%)p10.43(  1.35%)d99.99( 98.52%)
   105. (0.00002) RY*( 7) C   7           s(  7.52%)p 0.87(  6.55%)d11.43( 85.93%)
   106. (0.00000) RY*( 8) C   7           s(  0.09%)p14.61(  1.33%)d99.99( 98.58%)
   107. (0.00000) RY*( 9) C   7           s(  0.00%)p 1.00( 10.05%)d 8.95( 89.95%)
   108. (0.00262) RY*( 1) C   8           s(  0.39%)p99.99( 92.04%)d19.60(  7.58%)
                                           -0.0000  0.0282  0.0554  0.0001 -0.0011
                                            0.0314  0.8371  0.0155  0.4673 -0.0005
                                            0.0014  0.2306 -0.1033 -0.1092
   109. (0.00122) RY*( 2) C   8           s(  1.46%)p66.70( 97.15%)d 0.96(  1.39%)
                                           -0.0000 -0.0024  0.1207 -0.0000 -0.0031
                                            0.0126 -0.4827 -0.0330  0.8586  0.0002
                                           -0.0007 -0.0748 -0.0508 -0.0759
   110. (0.00047) RY*( 3) C   8           s( 90.51%)p 0.02(  1.62%)d 0.09(  7.87%)
                                            0.0000 -0.0063  0.9514  0.0003  0.0030
                                           -0.0178  0.0750 -0.0081 -0.1010 -0.0064
                                            0.0107 -0.2366 -0.0307  0.1470
   111. (0.00027) RY*( 4) C   8           s(  0.01%)p99.99( 23.44%)d99.99( 76.55%)
                                           -0.0000 -0.0001  0.0114 -0.0153 -0.4839
                                           -0.0003  0.0026  0.0000 -0.0027  0.3192
                                           -0.8146 -0.0026 -0.0007  0.0019
   112. (0.00013) RY*( 5) C   8           s(  0.00%)p 1.00( 66.60%)d 0.50( 33.40%)
                                           -0.0000 -0.0000  0.0066 -0.0113  0.8160
                                            0.0000 -0.0021 -0.0002  0.0016  0.5007
                                           -0.2883  0.0106  0.0002  0.0025
   113. (0.00008) RY*( 6) C   8           s(  0.13%)p10.43(  1.35%)d99.99( 98.52%)
   114. (0.00002) RY*( 7) C   8           s(  7.52%)p 0.87(  6.55%)d11.43( 85.93%)
   115. (0.00000) RY*( 8) C   8           s(  0.09%)p14.61(  1.33%)d99.99( 98.58%)
   116. (0.00000) RY*( 9) C   8           s(  0.00%)p 1.00( 10.05%)d 8.95( 89.95%)
   117. (0.00331) RY*( 1) C   9           s(  0.06%)p99.99( 95.08%)d75.71(  4.85%)
                                           -0.0000  0.0253  0.0005 -0.0003 -0.0058
                                            0.0046 -0.3110  0.0337  0.9235 -0.0052
                                           -0.0002  0.0114  0.0914  0.2000
   118. (0.00153) RY*( 2) C   9           s(  1.85%)p51.79( 96.00%)d 1.16(  2.14%)
                                            0.0000  0.0150  0.1353  0.0001  0.0067
                                           -0.0284  0.9331  0.0061  0.2974  0.0044
                                            0.0004 -0.1245  0.0150  0.0755
   119. (0.00052) RY*( 3) C   9           s(  0.27%)p99.99( 91.89%)d29.01(  7.84%)
                                            0.0000  0.0000  0.0520  0.0047  0.9584
                                            0.0008 -0.0164 -0.0010  0.0011  0.2585
                                            0.1074 -0.0015  0.0057  0.0017
   120. (0.00046) RY*( 4) C   9           s( 94.89%)p 0.02(  1.70%)d 0.04(  3.41%)
                                            0.0000 -0.0052  0.9741  0.0003 -0.0502
                                            0.0011 -0.1179 -0.0242 -0.0035 -0.0113
                                           -0.0055  0.0771 -0.1205 -0.1160
   121. (0.00006) RY*( 5) C   9           s(  0.05%)p80.11(  3.61%)d99.99( 96.35%)
   122. (0.00005) RY*( 6) C   9           s(  1.55%)p 1.91(  2.95%)d61.59( 95.50%)
   123. (0.00003) RY*( 7) C   9           s(  1.36%)p 2.45(  3.33%)d70.25( 95.31%)
   124. (0.00000) RY*( 8) C   9           s(  0.00%)p 1.00(  4.40%)d21.75( 95.60%)
   125. (0.00001) RY*( 9) C   9           s(  0.05%)p21.81(  1.14%)d99.99( 98.81%)
   126. (0.00291) RY*( 1) C  10           s(  0.15%)p99.99( 94.86%)d33.42(  4.99%)
                                            0.0000  0.0108  0.0371 -0.0007 -0.0008
                                           -0.0239 -0.7116 -0.0063  0.6646  0.0050
                                            0.0025 -0.1470 -0.0967 -0.1374
   127. (0.00185) RY*( 2) C  10           s( 30.75%)p 2.13( 65.38%)d 0.13(  3.87%)
                                           -0.0000  0.0144  0.5543  0.0032  0.0217
                                            0.0206  0.5436 -0.0128  0.5977 -0.0206
                                           -0.0136  0.1925 -0.0167  0.0276
   128. (0.00113) RY*( 3) C  10           s( 68.22%)p 0.42( 28.78%)d 0.04(  3.01%)
                                           -0.0000 -0.0198  0.8257  0.0030  0.0277
                                           -0.0059 -0.3317  0.0057 -0.4206 -0.0380
                                           -0.0297 -0.1518 -0.0029  0.0683
   129. (0.00048) RY*( 4) C  10           s(  0.04%)p99.99( 92.46%)d99.99(  7.51%)
                                           -0.0000 -0.0005  0.0193  0.0063 -0.9615
                                           -0.0000  0.0039 -0.0003  0.0026 -0.2045
                                           -0.1823 -0.0009 -0.0039 -0.0041
   130. (0.00040) RY*( 5) C  10           s(  0.36%)p20.38(  7.43%)d99.99( 92.21%)
                                           -0.0000 -0.0010  0.0604  0.0037 -0.2724
                                            0.0001 -0.0016 -0.0004 -0.0082  0.7088
                                            0.6476  0.0071  0.0038  0.0138
   131. (0.00015) RY*( 6) C  10           s(  0.01%)p31.72(  0.42%)d99.99( 99.56%)
                                            0.0000 -0.0026  0.0113 -0.0052  0.0041
                                           -0.0017  0.0476  0.0087 -0.0430 -0.6250
                                            0.6920 -0.0271 -0.2050 -0.2887
   132. (0.00013) RY*( 7) C  10           s(  0.21%)p13.16(  2.74%)d99.99( 97.05%)
                                            0.0000 -0.0082  0.0449  0.0021  0.0023
                                           -0.0048  0.1153  0.0231 -0.1163  0.2507
                                           -0.2596 -0.0218 -0.5303 -0.7474
   133. (0.00009) RY*( 8) C  10           s(  0.06%)p99.99(  7.92%)d99.99( 92.02%)
   134. (0.00001) RY*( 9) C  10           s(  0.33%)p 0.09(  0.03%)d99.99( 99.64%)
   135. (0.00875) RY*( 1) C  11           s(  7.89%)p11.65( 91.87%)d 0.03(  0.24%)
                                            0.0000  0.0704  0.2719 -0.0034  0.0120
                                            0.0097 -0.3616 -0.0286  0.8871 -0.0060
                                            0.0031 -0.0081  0.0147  0.0452
   136. (0.00603) RY*( 2) C  11           s(  0.05%)p99.99( 67.92%)d99.99( 32.03%)
                                            0.0000  0.0216  0.0039  0.0034 -0.0169
                                            0.0413 -0.7659  0.0294 -0.2995 -0.0208
                                            0.0124 -0.4366 -0.1540 -0.3247
   137. (0.00228) RY*( 3) C  11           s(  0.62%)p30.78( 19.06%)d99.99( 80.32%)
                                           -0.0000 -0.0005  0.0787  0.0582  0.4261
                                           -0.0028 -0.0504 -0.0085 -0.0553 -0.2669
                                            0.8457  0.1232  0.0373  0.0141
   138. (0.00165) RY*( 4) C  11           s( 12.37%)p 2.31( 28.60%)d 4.77( 59.03%)
                                           -0.0000  0.0059  0.3516 -0.0121 -0.0479
                                           -0.0047 -0.4376 -0.0168 -0.3029  0.0648
                                           -0.1384  0.6141  0.2090  0.3823
   139. (0.00132) RY*( 5) C  11           s( 72.01%)p 0.14(  9.76%)d 0.25( 18.23%)
                                            0.0000 -0.0065  0.8485 -0.0032  0.0210
                                            0.0323  0.2832 -0.0257 -0.1234  0.0395
                                           -0.0458 -0.0654 -0.1426 -0.3925
   140. (0.00022) RY*( 6) C  11           s(  0.34%)p99.99( 62.04%)d99.99( 37.63%)
                                           -0.0000 -0.0085  0.0574  0.0076  0.7866
                                           -0.0005  0.0131  0.0103 -0.0367 -0.2492
                                           -0.4571 -0.2218  0.0762  0.2240
   141. (0.00018) RY*( 7) C  11           s(  6.66%)p 1.09(  7.27%)d12.92( 86.07%)
                                           -0.0000 -0.0226  0.2571 -0.0015 -0.2445
                                            0.0022  0.0692  0.0278 -0.0854  0.1087
                                            0.1963 -0.6009  0.3125  0.5930
   142. (0.00008) RY*( 8) C  11           s(  0.24%)p56.13( 13.52%)d99.99( 86.24%)
   143. (0.00001) RY*( 9) C  11           s(  0.36%)p 0.48(  0.17%)d99.99( 99.47%)
   144. (0.00127) RY*( 1) O  12           s(  1.34%)p72.91( 97.70%)d 0.72(  0.96%)
                                            0.0000  0.0022  0.1157 -0.0008  0.0023
                                           -0.0107  0.9144  0.0003  0.3752 -0.0035
                                           -0.0032 -0.0701 -0.0439 -0.0524
   145. (0.00044) RY*( 2) O  12           s(  1.70%)p57.02( 96.73%)d 0.93(  1.57%)
                                            0.0000  0.0005  0.1302  0.0152  0.9832
                                           -0.0022 -0.0165  0.0030 -0.0036  0.0332
                                           -0.1198  0.0038  0.0018  0.0164
   146. (0.00014) RY*( 3) O  12           s( 96.36%)p 0.03(  3.28%)d 0.00(  0.36%)
                                           -0.0000  0.0056  0.9816 -0.0016 -0.1293
                                           -0.0072 -0.1236  0.0254 -0.0084  0.0039
                                            0.0262 -0.0437 -0.0227  0.0228
   147. (0.00004) RY*( 4) O  12           s(  0.13%)p99.99( 97.79%)d15.44(  2.08%)
   148. (0.00000) RY*( 5) O  12           s(  0.01%)p 1.00(  0.13%)d99.99( 99.87%)
   149. (0.00000) RY*( 6) O  12           s(  0.01%)p 1.00(  1.64%)d59.98( 98.35%)
   150. (0.00001) RY*( 7) O  12           s(  0.28%)p 2.96(  0.82%)d99.99( 98.91%)
   151. (0.00000) RY*( 8) O  12           s(  0.08%)p 2.51(  0.19%)d99.99( 99.74%)
   152. (0.00001) RY*( 9) O  12           s(  0.06%)p39.10(  2.16%)d99.99( 97.79%)
   153. (0.00086) RY*( 1) H  13           s(  0.00%)p 1.00(100.00%)
                                            0.0000  0.0000  0.0000  0.0000  1.0000
   154. (0.00054) RY*( 2) H  13           s( 56.47%)p 0.77( 43.53%)
                                            0.0074  0.7515  0.4348 -0.4962  0.0000
   155. (0.00039) RY*( 3) H  13           s( 41.14%)p 1.43( 58.86%)
                                            0.0111  0.6413 -0.3054  0.7038  0.0000
   156. (0.00001) RY*( 4) H  13           s(  2.92%)p33.27( 97.08%)
   157. (0.00089) RY*( 1) H  14           s( 99.84%)p 0.00(  0.16%)
                                            0.0045  0.9992  0.0009 -0.0034  0.0399
   158. (0.00006) RY*( 2) H  14           s(  0.00%)p 1.00(100.00%)
   159. (0.00004) RY*( 3) H  14           s(  0.00%)p 1.00(100.00%)
   160. (0.00003) RY*( 4) H  14           s(  0.27%)p99.99( 99.73%)
   161. (0.00069) RY*( 1) H  15           s( 99.69%)p 0.00(  0.31%)
                                            0.0035  0.9984 -0.0009 -0.0483  0.0285
   162. (0.00003) RY*( 2) H  15           s(  0.00%)p 1.00(100.00%)
   163. (0.00003) RY*( 3) H  15           s(  0.32%)p99.99( 99.68%)
   164. (0.00004) RY*( 4) H  15           s(  0.11%)p99.99( 99.89%)
   165. (0.00069) RY*( 1) H  16           s( 99.69%)p 0.00(  0.31%)
                                            0.0035  0.9984 -0.0009 -0.0483 -0.0285
   166. (0.00003) RY*( 2) H  16           s(  0.00%)p 1.00(100.00%)
   167. (0.00003) RY*( 3) H  16           s(  0.32%)p99.99( 99.68%)
   168. (0.00004) RY*( 4) H  16           s(  0.11%)p99.99( 99.89%)
   169. (0.00089) RY*( 1) H  17           s( 99.84%)p 0.00(  0.16%)
                                            0.0045  0.9992  0.0009 -0.0034 -0.0399
   170. (0.00006) RY*( 2) H  17           s(  0.00%)p 1.00(100.00%)
   171. (0.00004) RY*( 3) H  17           s(  0.00%)p 1.00(100.00%)
   172. (0.00003) RY*( 4) H  17           s(  0.27%)p99.99( 99.73%)
   173. (0.00564) BD*( 1) O   1 - C   2  
                ( 34.75%)   0.5895* O   1 s( 42.78%)p 1.34( 57.12%)d 0.00(  0.09%)
                                           -0.0000  0.6536 -0.0248  0.0064 -0.0001
                                           -0.2648  0.0058 -0.7076  0.0186 -0.0002
                                           -0.0006  0.0175 -0.0017  0.0246
                ( 65.25%)  -0.8078* C   2 s( 34.18%)p 1.92( 65.62%)d 0.01(  0.20%)
                                           -0.0000  0.5836 -0.0348 -0.0127 -0.0009
                                            0.3095  0.0286  0.7460  0.0533 -0.0002
                                           -0.0005  0.0288 -0.0060  0.0337
   174. (0.11663) BD*( 2) O   1 - C   2  
                ( 36.31%)   0.6026* O   1 s(  0.00%)p 1.00( 99.84%)d 0.00(  0.16%)
                                           -0.0000 -0.0017  0.0003 -0.9983  0.0102
                                            0.0327 -0.0005 -0.0228  0.0001  0.0142
                                            0.0378 -0.0008 -0.0002  0.0017
                ( 63.69%)  -0.7981* C   2 s(  0.00%)p 1.00( 99.71%)d 0.00(  0.28%)
                                            0.0000  0.0055 -0.0026 -0.9975  0.0290
                                            0.0208  0.0013 -0.0302  0.0028 -0.0253
                                           -0.0467  0.0006 -0.0008 -0.0022
   175. (0.05822) BD*( 1) C   2 - N   3  
                ( 64.61%)   0.8038* C   2 s( 27.90%)p 2.58( 71.91%)d 0.01(  0.19%)
                                           -0.0001  0.5282 -0.0018  0.0341  0.0027
                                            0.5500  0.0448 -0.6430  0.0090  0.0019
                                           -0.0027 -0.0354 -0.0101  0.0234
                ( 35.39%)  -0.5949* N   3 s( 37.15%)p 1.69( 62.81%)d 0.00(  0.04%)
                                            0.0002  0.6095 -0.0039 -0.0053 -0.0008
                                           -0.3573 -0.0253  0.7070  0.0006  0.0017
                                           -0.0022 -0.0146 -0.0069  0.0124
   176. (0.03861) BD*( 1) C   2 - C   5  
                ( 52.28%)   0.7231* C   2 s( 37.39%)p 1.67( 62.55%)d 0.00(  0.07%)
                                            0.0000 -0.6111 -0.0219  0.0078  0.0010
                                            0.7736 -0.0128  0.1598 -0.0359  0.0008
                                            0.0001 -0.0183  0.0166  0.0075
                ( 47.72%)  -0.6908* C   5 s( 29.54%)p 2.38( 70.40%)d 0.00(  0.05%)
                                           -0.0001 -0.5435  0.0007  0.0009  0.0004
                                           -0.7625  0.0265 -0.3487 -0.0195 -0.0007
                                           -0.0000 -0.0087  0.0199  0.0081
   177. (0.01518) BD*( 1) N   3 - O   4  
                ( 52.63%)   0.7254* N   3 s( 25.51%)p 2.91( 74.34%)d 0.01(  0.16%)
                                           -0.0000  0.5035  0.0388  0.0212  0.0135
                                            0.8610 -0.0385 -0.0000 -0.0000 -0.0083
                                           -0.0000  0.0000 -0.0350 -0.0175
                ( 47.37%)  -0.6883* O   4 s( 18.57%)p 4.38( 81.27%)d 0.01(  0.16%)
                                           -0.0001  0.4304 -0.0225  0.1623 -0.0110
                                           -0.8865 -0.0186  0.0000  0.0000 -0.0229
                                            0.0000  0.0000 -0.0243 -0.0216
   178. (0.05822) BD*( 1) N   3 - C  11  
                ( 35.39%)   0.5949* N   3 s( 37.15%)p 1.69( 62.81%)d 0.00(  0.04%)
                                           -0.0002 -0.6095  0.0039  0.0053  0.0008
                                            0.3573  0.0253  0.7070  0.0006 -0.0017
                                           -0.0022 -0.0146  0.0069 -0.0124
                ( 64.61%)  -0.8038* C  11 s( 27.90%)p 2.58( 71.91%)d 0.01(  0.19%)
                                            0.0001 -0.5282  0.0018 -0.0341 -0.0027
                                           -0.5500 -0.0448 -0.6430  0.0090 -0.0019
                                           -0.0027 -0.0354  0.0101 -0.0234
   179. (0.01192) BD*( 1) C   5 - C   6  
                ( 48.26%)   0.6947* C   5 s( 38.06%)p 1.63( 61.90%)d 0.00(  0.04%)
                                            0.0001 -0.6169 -0.0078 -0.0002 -0.0000
                                            0.6455 -0.0118 -0.4490 -0.0247  0.0000
                                           -0.0002  0.0126  0.0143  0.0006
                ( 51.74%)  -0.7193* C   6 s( 34.52%)p 1.90( 65.43%)d 0.00(  0.05%)
                                           -0.0001 -0.5874 -0.0109  0.0017  0.0003
                                           -0.7089 -0.0190  0.3882 -0.0262  0.0001
                                           -0.0001  0.0179  0.0148 -0.0001
   180. (0.10985) BD*( 2) C   5 - C   6  
                ( 58.14%)   0.7625* C   5 s(  0.00%)p 1.00( 99.97%)d 0.00(  0.03%)
                                           -0.0000  0.0005 -0.0028  0.9998  0.0071
                                            0.0008 -0.0005  0.0001  0.0002 -0.0162
                                            0.0061  0.0001  0.0002 -0.0003
                ( 41.86%)  -0.6470* C   6 s(  0.00%)p 1.00( 99.94%)d 0.00(  0.06%)
                                            0.0000  0.0021 -0.0003  0.9997  0.0034
                                           -0.0006  0.0007 -0.0022  0.0011  0.0034
                                           -0.0242  0.0001 -0.0000 -0.0000
   181. (0.01534) BD*( 1) C   5 - C  10  
                ( 50.00%)   0.7071* C   5 s( 32.26%)p 2.10( 67.68%)d 0.00(  0.06%)
                                           -0.0001  0.5680  0.0054 -0.0001 -0.0006
                                           -0.0289 -0.0020 -0.8222  0.0003  0.0001
                                            0.0001 -0.0028 -0.0053  0.0231
                ( 50.00%)  -0.7071* C  10 s( 32.26%)p 2.10( 67.68%)d 0.00(  0.06%)
                                           -0.0001  0.5680  0.0054 -0.0048 -0.0006
                                           -0.0288 -0.0020  0.8221 -0.0003  0.0002
                                           -0.0000  0.0028 -0.0053  0.0231
   182. (0.00719) BD*( 1) C   6 - C   7  
                ( 49.39%)   0.7027* C   6 s( 34.96%)p 1.86( 65.00%)d 0.00(  0.05%)
                                            0.0000 -0.5912 -0.0104  0.0025 -0.0001
                                            0.7041  0.0263  0.3902 -0.0347 -0.0001
                                           -0.0001 -0.0178  0.0124 -0.0017
                ( 50.61%)  -0.7114* C   7 s( 35.36%)p 1.83( 64.59%)d 0.00(  0.05%)
                                           -0.0000 -0.5946 -0.0066  0.0023 -0.0000
                                           -0.6792  0.0159 -0.4278 -0.0371 -0.0000
                                           -0.0001 -0.0145  0.0170  0.0031
   183. (0.00693) BD*( 1) C   6 - H  14  
                ( 35.84%)   0.5987* C   6 s( 30.44%)p 2.28( 69.54%)d 0.00(  0.02%)
                                            0.0003 -0.5515  0.0167 -0.0007  0.0001
                                           -0.0004  0.0057 -0.8338  0.0103  0.0001
                                           -0.0001 -0.0011  0.0014 -0.0153
                ( 64.16%)  -0.8010* H  14 s( 99.89%)p 0.00(  0.11%)
                                           -0.9994  0.0032 -0.0000  0.0004  0.0331
   184. (0.00760) BD*( 1) C   7 - C   8  
                ( 50.00%)   0.7071* C   7 s( 35.13%)p 1.84( 64.81%)d 0.00(  0.06%)
                                           -0.0000 -0.5926 -0.0117 -0.0000  0.0001
                                            0.0128  0.0394  0.8039  0.0112  0.0000
                                            0.0000  0.0029  0.0028 -0.0240
                ( 50.00%)  -0.7071* C   8 s( 35.13%)p 1.84( 64.81%)d 0.00(  0.06%)
                                           -0.0000 -0.5926 -0.0117 -0.0005  0.0001
                                            0.0128  0.0394 -0.8039 -0.0112 -0.0000
                                           -0.0000 -0.0029  0.0028 -0.0240
   185. (0.00619) BD*( 1) C   7 - H  15  
                ( 36.84%)   0.6070* C   7 s( 29.40%)p 2.40( 70.57%)d 0.00(  0.03%)
                                           -0.0003  0.5421 -0.0114 -0.0005 -0.0001
                                           -0.7328  0.0104  0.4107 -0.0040  0.0000
                                           -0.0000 -0.0114 -0.0129 -0.0015
                ( 63.16%)  -0.7947* H  15 s( 99.89%)p 0.00(  0.11%)
                                            0.9994 -0.0016  0.0002  0.0287 -0.0166
   186. (0.00719) BD*( 1) C   8 - C   9  
                ( 50.61%)   0.7114* C   8 s( 35.36%)p 1.83( 64.59%)d 0.00(  0.05%)
                                            0.0000  0.5946  0.0066 -0.0020  0.0000
                                            0.6792 -0.0159 -0.4278 -0.0371  0.0000
                                           -0.0001 -0.0145 -0.0170 -0.0031
                ( 49.39%)  -0.7027* C   9 s( 34.96%)p 1.86( 65.00%)d 0.00(  0.05%)
                                           -0.0000  0.5911  0.0104 -0.0042  0.0001
                                           -0.7041 -0.0263  0.3902 -0.0347  0.0001
                                           -0.0001 -0.0178 -0.0124  0.0017
   187. (0.06410) BD*( 2) C   8 - C   9  
                ( 61.89%)   0.7867* C   8 s(  0.00%)p 1.00( 99.90%)d 0.00(  0.10%)
                                            0.0000  0.0019 -0.0000  0.9995 -0.0062
                                           -0.0001 -0.0000 -0.0020 -0.0001  0.0309
                                           -0.0029 -0.0001  0.0001 -0.0000
                ( 38.11%)  -0.6174* C   9 s(  0.00%)p 1.00( 99.94%)d 0.00(  0.06%)
                                           -0.0000  0.0038 -0.0006  0.9997 -0.0069
                                           -0.0023 -0.0002  0.0008  0.0001 -0.0028
                                            0.0247  0.0000 -0.0002  0.0001
   188. (0.00619) BD*( 1) C   8 - H  16  
                ( 36.85%)   0.6070* C   8 s( 29.40%)p 2.40( 70.57%)d 0.00(  0.03%)
                                           -0.0003  0.5421 -0.0114 -0.0019 -0.0001
                                           -0.7328  0.0104 -0.4107  0.0040 -0.0000
                                            0.0001  0.0114 -0.0129 -0.0015
                ( 63.15%)  -0.7947* H  16 s( 99.89%)p 0.00(  0.11%)
                                            0.9994 -0.0016  0.0002  0.0287  0.0166
   189. (0.01192) BD*( 1) C   9 - C  10  
                ( 51.74%)   0.7193* C   9 s( 34.52%)p 1.90( 65.43%)d 0.00(  0.05%)
                                            0.0001  0.5874  0.0109 -0.0009 -0.0003
                                            0.7089  0.0190  0.3882 -0.0262 -0.0001
                                           -0.0001  0.0179 -0.0148  0.0001
                ( 48.26%)  -0.6947* C  10 s( 38.06%)p 1.63( 61.90%)d 0.00(  0.04%)
                                           -0.0001  0.6169  0.0078  0.0003  0.0000
                                           -0.6455  0.0118 -0.4490 -0.0247 -0.0001
                                           -0.0002  0.0126 -0.0143 -0.0006
   190. (0.00693) BD*( 1) C   9 - H  17  
                ( 35.84%)   0.5987* C   9 s( 30.44%)p 2.28( 69.54%)d 0.00(  0.02%)
                                           -0.0003  0.5515 -0.0167 -0.0014 -0.0001
                                            0.0004 -0.0057 -0.8338  0.0103 -0.0000
                                           -0.0001 -0.0011 -0.0014  0.0153
                ( 64.16%)  -0.8010* H  17 s( 99.89%)p 0.00(  0.11%)
                                            0.9994 -0.0032  0.0000 -0.0004  0.0331
   191. (0.03866) BD*( 1) C  10 - C  11  
                ( 47.71%)   0.6907* C  10 s( 29.54%)p 2.38( 70.41%)d 0.00(  0.05%)
                                           -0.0001 -0.5435  0.0007 -0.0112  0.0003
                                           -0.7624  0.0265  0.3486  0.0195 -0.0006
                                            0.0001  0.0087  0.0199  0.0081
                ( 52.29%)  -0.7231* C  11 s( 37.39%)p 1.67( 62.55%)d 0.00(  0.07%)
                                            0.0000 -0.6111 -0.0219  0.0078  0.0010
                                            0.7736 -0.0128 -0.1598  0.0359  0.0008
                                           -0.0001  0.0183  0.0166  0.0075
   192. (0.00564) BD*( 1) C  11 - O  12  
                ( 65.25%)   0.8078* C  11 s( 34.18%)p 1.92( 65.62%)d 0.01(  0.20%)
                                           -0.0000  0.5836 -0.0348 -0.0127 -0.0009
                                            0.3095  0.0286 -0.7460 -0.0533 -0.0002
                                            0.0005 -0.0288 -0.0060  0.0337
                ( 34.75%)  -0.5895* O  12 s( 42.78%)p 1.34( 57.12%)d 0.00(  0.09%)
                                           -0.0000  0.6536 -0.0248  0.0064 -0.0001
                                           -0.2648  0.0058  0.7076 -0.0186 -0.0002
                                            0.0006 -0.0175 -0.0017  0.0246
   193. (0.11663) BD*( 2) C  11 - O  12  
                ( 63.69%)   0.7981* C  11 s(  0.00%)p 1.00( 99.71%)d 0.00(  0.28%)
                                           -0.0000 -0.0055  0.0026  0.9975 -0.0290
                                           -0.0208 -0.0013 -0.0302  0.0028  0.0253
                                           -0.0467  0.0006  0.0008  0.0022
                ( 36.31%)  -0.6026* O  12 s(  0.00%)p 1.00( 99.84%)d 0.00(  0.16%)
                                            0.0000  0.0017 -0.0003  0.9983 -0.0102
                                           -0.0327  0.0005 -0.0228  0.0001 -0.0142
                                            0.0378 -0.0008  0.0002 -0.0017


 NHO Directionality and "Bond Bending" (deviations from line of nuclear centers)

         [Thresholds for printing:  angular deviation  >  1.0 degree]
                                    hybrid p-character > 25.0%
                                    orbital occupancy  >  0.10e

                                Line of Centers        Hybrid 1              Hybrid 2
                                ---------------  -------------------   ------------------
                NBO               Theta   Phi    Theta   Phi    Dev    Theta   Phi    Dev
 ========================================================================================
     1. BD (   1) O   1 - C   2   158.7  271.8     --     --    --      22.9   92.3   1.7
     2. BD (   2) O   1 - C   2   158.7  271.8    88.7  358.1  89.9     91.6  178.7  90.4
     3. BD (   1) C   2 - N   3   147.2   86.3   136.8   86.5  10.4     28.4  269.1   4.6
     4. BD (   1) C   2 - C   5   108.9  269.7    99.3  269.3   9.7     63.4   90.1   7.7
     5. BD (   1) N   3 - O   4    90.0   98.2    90.0   87.6  10.6     90.0  279.5   1.3
     6. BD (   1) N   3 - C  11   147.2  266.3   151.6  269.1   4.6     43.2   86.5  10.4
     7. BD (   1) C   5 - C   6    58.6  270.1    53.2  270.0   5.4    116.4   90.2   5.0
     8. BD (   2) C   5 - C   6    58.6  270.1    90.0  180.0  90.1     90.1    0.0  90.1
     9. BD (   1) C   5 - C  10   180.0    0.0   177.8  268.7   2.2      2.2  260.0   2.2
    10. BD (   1) C   6 - C   7   121.0  269.9   116.0  269.8   5.1     55.0   90.2   4.0
    11. BD (   1) C   6 - H  14     0.7   84.3     0.4  276.1   1.1      --     --    --
    12. BD (   1) C   7 - C   8   180.0    0.0   176.3  269.9   3.7      3.7  270.4   3.7
    14. BD (   1) C   8 - C   9   121.0   89.9   125.0   90.2   4.0     64.0  269.7   5.1
    15. BD (   2) C   8 - C   9   121.0   89.9    90.1    0.0  89.8     89.9  359.9  90.0
    17. BD (   1) C   9 - C  10    58.6   90.1    63.6   90.1   5.0    126.8  270.0   5.4
    18. BD (   1) C   9 - H  17   179.3   84.3   179.6  253.5   1.1      --     --    --
    19. BD (   1) C  10 - C  11   108.9   89.7   116.6   89.2   7.7     80.7  269.3   9.7
    20. BD (   1) C  11 - O  12   158.7   91.8   157.1   92.3   1.7      --     --    --
    21. BD (   2) C  11 - O  12   158.7   91.8    88.4  178.7  90.4     91.3  358.1  89.9
    34. LP (   1) O   1             --     --     22.7   91.4   --       --     --    --
    35. LP (   2) O   1             --     --     68.5  267.6   --       --     --    --
    36. LP (   1) N   3             --     --     90.0  179.1   --       --     --    --
    37. LP (   1) O   4             --     --      0.0    0.0   --       --     --    --
    38. LP (   2) O   4             --     --     90.0  141.9   --       --     --    --
    39. LP (   3) O   4             --     --     90.0   21.7   --       --     --    --
    40. LP*(   1) C   7             --     --     89.9    0.1   --       --     --    --
    41. LP*(   1) C  10             --     --     90.5  179.5   --       --     --    --
    42. LP (   1) O  12             --     --    157.3   91.4   --       --     --    --
    43. LP (   2) O  12             --     --    111.5  267.6   --       --     --    --
   174. BD*(   2) O   1 - C   2   158.7  271.8    88.7  358.1  89.9     91.6  178.7  90.4
   180. BD*(   2) C   5 - C   6    58.6  270.1    90.0  180.0  90.1     90.1    0.0  90.1
   193. BD*(   2) C  11 - O  12   158.7   91.8    88.4  178.7  90.4     91.3  358.1  89.9

 The molecular units found in the alpha and beta manifolds are inequivalent.
 For labelling purposes, the molecular units of the beta system will be used.


 Second Order Perturbation Theory Analysis of Fock Matrix in NBO Basis

     Threshold for printing:   0.25 kcal/mol
    (Intermolecular threshold: 0.03 kcal/mol)
                                                                              E(2)  E(j)-E(i) F(i,j)
         Donor NBO (i)                     Acceptor NBO (j)                 kcal/mol   a.u.    a.u. 
 ===================================================================================================

 within unit  1
   1. BD (   1) O   1 - C   2        / 54. RY*(   1) C   2                    0.89    1.64    0.048
   1. BD (   1) O   1 - C   2        /175. BD*(   1) C   2 - N   3            0.37    1.45    0.030
   1. BD (   1) O   1 - C   2        /176. BD*(   1) C   2 - C   5            1.24    1.50    0.055
   1. BD (   1) O   1 - C   2        /178. BD*(   1) N   3 - C  11            0.52    1.45    0.036
   1. BD (   1) O   1 - C   2        /181. BD*(   1) C   5 - C  10            0.30    1.62    0.028
   2. BD (   2) O   1 - C   2        /180. BD*(   2) C   5 - C   6            2.93    0.41    0.046
   3. BD (   1) C   2 - N   3        / 45. RY*(   1) O   1                    0.30    2.05    0.032
   3. BD (   1) C   2 - N   3        / 72. RY*(   1) O   4                    0.53    1.89    0.040
   3. BD (   1) C   2 - N   3        / 82. RY*(   2) C   5                    0.42    1.77    0.034
   3. BD (   1) C   2 - N   3        /136. RY*(   2) C  11                    0.43    2.06    0.037
   3. BD (   1) C   2 - N   3        /139. RY*(   5) C  11                    0.25    1.78    0.027
   3. BD (   1) C   2 - N   3        /173. BD*(   1) O   1 - C   2            0.39    1.45    0.030
   3. BD (   1) C   2 - N   3        /178. BD*(   1) N   3 - C  11            0.63    1.19    0.036
   3. BD (   1) C   2 - N   3        /179. BD*(   1) C   5 - C   6            1.38    1.39    0.056
   3. BD (   1) C   2 - N   3        /192. BD*(   1) C  11 - O  12            1.43    1.45    0.057
   4. BD (   1) C   2 - C   5        / 45. RY*(   1) O   1                    0.74    1.90    0.048
   4. BD (   1) C   2 - C   5        / 90. RY*(   1) C   6                    0.52    1.79    0.039
   4. BD (   1) C   2 - C   5        /126. RY*(   1) C  10                    0.42    1.81    0.035
   4. BD (   1) C   2 - C   5        /173. BD*(   1) O   1 - C   2            1.06    1.29    0.047
   4. BD (   1) C   2 - C   5        /177. BD*(   1) N   3 - O   4            2.34    0.87    0.057
   4. BD (   1) C   2 - C   5        /179. BD*(   1) C   5 - C   6            1.54    1.24    0.055
   4. BD (   1) C   2 - C   5        /181. BD*(   1) C   5 - C  10            0.96    1.20    0.043
   4. BD (   1) C   2 - C   5        /182. BD*(   1) C   6 - C   7            0.91    1.22    0.042
   4. BD (   1) C   2 - C   5        /189. BD*(   1) C   9 - C  10            2.06    1.24    0.064
   5. BD (   1) N   3 - O   4        / 54. RY*(   1) C   2                    0.43    1.47    0.032
   5. BD (   1) N   3 - O   4        /135. RY*(   1) C  11                    0.43    1.47    0.032
   5. BD (   1) N   3 - O   4        /176. BD*(   1) C   2 - C   5            0.62    1.32    0.037
   5. BD (   1) N   3 - O   4        /191. BD*(   1) C  10 - C  11            0.62    1.32    0.037
   6. BD (   1) N   3 - C  11        / 55. RY*(   2) C   2                    0.43    2.06    0.037
   6. BD (   1) N   3 - C  11        / 58. RY*(   5) C   2                    0.25    1.78    0.027
   6. BD (   1) N   3 - C  11        / 72. RY*(   1) O   4                    0.53    1.89    0.040
   6. BD (   1) N   3 - C  11        /127. RY*(   2) C  10                    0.42    1.77    0.034
   6. BD (   1) N   3 - C  11        /144. RY*(   1) O  12                    0.30    2.05    0.032
   6. BD (   1) N   3 - C  11        /173. BD*(   1) O   1 - C   2            1.43    1.45    0.057
   6. BD (   1) N   3 - C  11        /175. BD*(   1) C   2 - N   3            0.63    1.19    0.036
   6. BD (   1) N   3 - C  11        /189. BD*(   1) C   9 - C  10            1.38    1.39    0.056
   6. BD (   1) N   3 - C  11        /192. BD*(   1) C  11 - O  12            0.39    1.45    0.030
   7. BD (   1) C   5 - C   6        / 54. RY*(   1) C   2                    0.45    1.27    0.030
   7. BD (   1) C   5 - C   6        / 99. RY*(   1) C   7                    0.53    1.91    0.040
   7. BD (   1) C   5 - C   6        /100. RY*(   2) C   7                    0.59    1.39    0.036
   7. BD (   1) C   5 - C   6        /175. BD*(   1) C   2 - N   3            0.38    1.08    0.026
   7. BD (   1) C   5 - C   6        /176. BD*(   1) C   2 - C   5            1.66    1.13    0.055
   7. BD (   1) C   5 - C   6        /181. BD*(   1) C   5 - C  10            2.59    1.25    0.072
   7. BD (   1) C   5 - C   6        /182. BD*(   1) C   6 - C   7            1.11    1.27    0.047
   7. BD (   1) C   5 - C   6        /183. BD*(   1) C   6 - H  14            0.74    1.20    0.038
   7. BD (   1) C   5 - C   6        /185. BD*(   1) C   7 - H  15            1.05    1.20    0.045
   7. BD (   1) C   5 - C   6        /191. BD*(   1) C  10 - C  11            1.08    1.13    0.045
   8. BD (   2) C   5 - C   6        / 40. LP*(   1) C   7                   40.22    0.16    0.107
   8. BD (   2) C   5 - C   6        / 41. LP*(   1) C  10                   21.78    0.15    0.077
   8. BD (   2) C   5 - C   6        / 94. RY*(   5) C   6                    0.30    2.12    0.037
   8. BD (   2) C   5 - C   6        /103. RY*(   5) C   7                    1.01    1.35    0.053
   8. BD (   2) C   5 - C   6        /129. RY*(   4) C  10                    0.50    0.98    0.032
   8. BD (   2) C   5 - C   6        /174. BD*(   2) O   1 - C   2            6.57    0.27    0.057
   8. BD (   2) C   5 - C   6        /180. BD*(   2) C   5 - C   6            0.97    0.29    0.023
   9. BD (   1) C   5 - C  10        / 90. RY*(   1) C   6                    0.67    1.82    0.045
   9. BD (   1) C   5 - C  10        /117. RY*(   1) C   9                    0.67    1.82    0.045
   9. BD (   1) C   5 - C  10        /173. BD*(   1) O   1 - C   2            2.00    1.32    0.065
   9. BD (   1) C   5 - C  10        /176. BD*(   1) C   2 - C   5            0.59    1.11    0.033
   9. BD (   1) C   5 - C  10        /179. BD*(   1) C   5 - C   6            2.37    1.27    0.070
   9. BD (   1) C   5 - C  10        /183. BD*(   1) C   6 - H  14            1.20    1.19    0.048
   9. BD (   1) C   5 - C  10        /189. BD*(   1) C   9 - C  10            2.37    1.27    0.070
   9. BD (   1) C   5 - C  10        /190. BD*(   1) C   9 - H  17            1.20    1.19    0.048
   9. BD (   1) C   5 - C  10        /191. BD*(   1) C  10 - C  11            0.59    1.11    0.033
   9. BD (   1) C   5 - C  10        /192. BD*(   1) C  11 - O  12            2.00    1.32    0.065
  10. BD (   1) C   6 - C   7        / 81. RY*(   1) C   5                    0.96    1.84    0.053
  10. BD (   1) C   6 - C   7        /108. RY*(   1) C   8                    0.43    1.89    0.036
  10. BD (   1) C   6 - C   7        /109. RY*(   2) C   8                    0.64    1.37    0.037
  10. BD (   1) C   6 - C   7        /176. BD*(   1) C   2 - C   5            2.45    1.11    0.067
  10. BD (   1) C   6 - C   7        /179. BD*(   1) C   5 - C   6            1.51    1.26    0.055
  10. BD (   1) C   6 - C   7        /183. BD*(   1) C   6 - H  14            0.65    1.18    0.035
  10. BD (   1) C   6 - C   7        /184. BD*(   1) C   7 - C   8            0.99    1.25    0.044
  10. BD (   1) C   6 - C   7        /185. BD*(   1) C   7 - H  15            0.53    1.18    0.032
  10. BD (   1) C   6 - C   7        /188. BD*(   1) C   8 - H  16            1.04    1.18    0.044
  11. BD (   1) C   6 - H  14        / 81. RY*(   1) C   5                    0.34    1.65    0.030
  11. BD (   1) C   6 - H  14        / 99. RY*(   1) C   7                    0.30    1.70    0.029
  11. BD (   1) C   6 - H  14        /179. BD*(   1) C   5 - C   6            0.60    1.08    0.032
  11. BD (   1) C   6 - H  14        /181. BD*(   1) C   5 - C  10            2.44    1.04    0.064
  11. BD (   1) C   6 - H  14        /182. BD*(   1) C   6 - C   7            0.45    1.06    0.028
  11. BD (   1) C   6 - H  14        /184. BD*(   1) C   7 - C   8            1.74    1.06    0.054
  12. BD (   1) C   7 - C   8        / 91. RY*(   2) C   6                    0.96    1.40    0.046
  12. BD (   1) C   7 - C   8        /118. RY*(   2) C   9                    0.96    1.40    0.046
  12. BD (   1) C   7 - C   8        /182. BD*(   1) C   6 - C   7            1.04    1.25    0.046
  12. BD (   1) C   7 - C   8        /183. BD*(   1) C   6 - H  14            1.17    1.19    0.047
  12. BD (   1) C   7 - C   8        /185. BD*(   1) C   7 - H  15            0.51    1.19    0.031
  12. BD (   1) C   7 - C   8        /186. BD*(   1) C   8 - C   9            1.04    1.25    0.046
  12. BD (   1) C   7 - C   8        /188. BD*(   1) C   8 - H  16            0.51    1.19    0.031
  12. BD (   1) C   7 - C   8        /190. BD*(   1) C   9 - H  17            1.17    1.19    0.047
  13. BD (   1) C   7 - H  15        / 90. RY*(   1) C   6                    0.29    1.63    0.027
  13. BD (   1) C   7 - H  15        /108. RY*(   1) C   8                    0.32    1.70    0.029
  13. BD (   1) C   7 - H  15        /179. BD*(   1) C   5 - C   6            1.95    1.08    0.058
  13. BD (   1) C   7 - H  15        /182. BD*(   1) C   6 - C   7            0.34    1.06    0.024
  13. BD (   1) C   7 - H  15        /184. BD*(   1) C   7 - C   8            0.31    1.06    0.023
  13. BD (   1) C   7 - H  15        /186. BD*(   1) C   8 - C   9            2.00    1.06    0.058
  14. BD (   1) C   8 - C   9        / 99. RY*(   1) C   7                    0.43    1.89    0.036
  14. BD (   1) C   8 - C   9        /100. RY*(   2) C   7                    0.64    1.37    0.037
  14. BD (   1) C   8 - C   9        /126. RY*(   1) C  10                    0.96    1.84    0.053
  14. BD (   1) C   8 - C   9        /184. BD*(   1) C   7 - C   8            0.99    1.25    0.044
  14. BD (   1) C   8 - C   9        /185. BD*(   1) C   7 - H  15            1.04    1.18    0.044
  14. BD (   1) C   8 - C   9        /188. BD*(   1) C   8 - H  16            0.53    1.18    0.032
  14. BD (   1) C   8 - C   9        /189. BD*(   1) C   9 - C  10            1.51    1.26    0.055
  14. BD (   1) C   8 - C   9        /190. BD*(   1) C   9 - H  17            0.65    1.18    0.035
  14. BD (   1) C   8 - C   9        /191. BD*(   1) C  10 - C  11            2.45    1.11    0.067
  15. BD (   2) C   8 - C   9        / 40. LP*(   1) C   7                   21.14    0.15    0.074
  15. BD (   2) C   8 - C   9        / 41. LP*(   1) C  10                   50.81    0.13    0.112
  15. BD (   2) C   8 - C   9        /102. RY*(   4) C   7                    0.37    1.74    0.037
  15. BD (   2) C   8 - C   9        /119. RY*(   3) C   9                    0.62    0.91    0.035
  15. BD (   2) C   8 - C   9        /130. RY*(   5) C  10                    0.64    2.06    0.053
  15. BD (   2) C   8 - C   9        /187. BD*(   2) C   8 - C   9            1.10    0.28    0.025
  16. BD (   1) C   8 - H  16        / 99. RY*(   1) C   7                    0.32    1.70    0.029
  16. BD (   1) C   8 - H  16        /117. RY*(   1) C   9                    0.29    1.63    0.027
  16. BD (   1) C   8 - H  16        /182. BD*(   1) C   6 - C   7            2.00    1.06    0.058
  16. BD (   1) C   8 - H  16        /184. BD*(   1) C   7 - C   8            0.31    1.06    0.023
  16. BD (   1) C   8 - H  16        /186. BD*(   1) C   8 - C   9            0.34    1.06    0.024
  16. BD (   1) C   8 - H  16        /189. BD*(   1) C   9 - C  10            1.95    1.08    0.058
  17. BD (   1) C   9 - C  10        /108. RY*(   1) C   8                    0.53    1.91    0.040
  17. BD (   1) C   9 - C  10        /109. RY*(   2) C   8                    0.59    1.39    0.036
  17. BD (   1) C   9 - C  10        /135. RY*(   1) C  11                    0.45    1.27    0.030
  17. BD (   1) C   9 - C  10        /176. BD*(   1) C   2 - C   5            1.08    1.13    0.045
  17. BD (   1) C   9 - C  10        /178. BD*(   1) N   3 - C  11            0.38    1.08    0.026
  17. BD (   1) C   9 - C  10        /181. BD*(   1) C   5 - C  10            2.59    1.25    0.072
  17. BD (   1) C   9 - C  10        /186. BD*(   1) C   8 - C   9            1.11    1.27    0.047
  17. BD (   1) C   9 - C  10        /188. BD*(   1) C   8 - H  16            1.05    1.20    0.045
  17. BD (   1) C   9 - C  10        /190. BD*(   1) C   9 - H  17            0.74    1.20    0.038
  17. BD (   1) C   9 - C  10        /191. BD*(   1) C  10 - C  11            1.66    1.13    0.055
  18. BD (   1) C   9 - H  17        /108. RY*(   1) C   8                    0.30    1.70    0.029
  18. BD (   1) C   9 - H  17        /126. RY*(   1) C  10                    0.34    1.65    0.030
  18. BD (   1) C   9 - H  17        /181. BD*(   1) C   5 - C  10            2.44    1.04    0.064
  18. BD (   1) C   9 - H  17        /184. BD*(   1) C   7 - C   8            1.74    1.06    0.054
  18. BD (   1) C   9 - H  17        /186. BD*(   1) C   8 - C   9            0.45    1.06    0.028
  18. BD (   1) C   9 - H  17        /189. BD*(   1) C   9 - C  10            0.60    1.08    0.032
  19. BD (   1) C  10 - C  11        / 81. RY*(   1) C   5                    0.42    1.81    0.035
  19. BD (   1) C  10 - C  11        /117. RY*(   1) C   9                    0.52    1.79    0.039
  19. BD (   1) C  10 - C  11        /144. RY*(   1) O  12                    0.74    1.90    0.048
  19. BD (   1) C  10 - C  11        /177. BD*(   1) N   3 - O   4            2.35    0.87    0.057
  19. BD (   1) C  10 - C  11        /179. BD*(   1) C   5 - C   6            2.06    1.24    0.064
  19. BD (   1) C  10 - C  11        /181. BD*(   1) C   5 - C  10            0.96    1.20    0.043
  19. BD (   1) C  10 - C  11        /186. BD*(   1) C   8 - C   9            0.91    1.22    0.042
  19. BD (   1) C  10 - C  11        /189. BD*(   1) C   9 - C  10            1.54    1.24    0.055
  19. BD (   1) C  10 - C  11        /192. BD*(   1) C  11 - O  12            1.06    1.29    0.047
  20. BD (   1) C  11 - O  12        /135. RY*(   1) C  11                    0.89    1.64    0.048
  20. BD (   1) C  11 - O  12        /175. BD*(   1) C   2 - N   3            0.52    1.45    0.036
  20. BD (   1) C  11 - O  12        /178. BD*(   1) N   3 - C  11            0.37    1.45    0.030
  20. BD (   1) C  11 - O  12        /181. BD*(   1) C   5 - C  10            0.30    1.62    0.028
  20. BD (   1) C  11 - O  12        /191. BD*(   1) C  10 - C  11            1.24    1.50    0.055
  21. BD (   2) C  11 - O  12        / 41. LP*(   1) C  10                    4.64    0.27    0.055
  21. BD (   2) C  11 - O  12        /129. RY*(   4) C  10                    0.29    1.10    0.023
  22. CR (   1) O   1                / 54. RY*(   1) C   2                    3.46   19.44    0.329
  22. CR (   1) O   1                /175. BD*(   1) C   2 - N   3            0.29   19.24    0.098
  22. CR (   1) O   1                /176. BD*(   1) C   2 - C   5            0.48   19.29    0.124
  23. CR (   1) C   2                / 81. RY*(   1) C   5                    0.36   11.34    0.081
  23. CR (   1) C   2                /177. BD*(   1) N   3 - O   4            0.38   10.41    0.080
  23. CR (   1) C   2                /178. BD*(   1) N   3 - C  11            0.48   10.57    0.093
  23. CR (   1) C   2                /179. BD*(   1) C   5 - C   6            0.54   10.77    0.097
  23. CR (   1) C   2                /181. BD*(   1) C   5 - C  10            0.25   10.74    0.066
  24. CR (   1) N   3                / 55. RY*(   2) C   2                    0.98   15.57    0.156
  24. CR (   1) N   3                / 57. RY*(   4) C   2                    0.27   15.95    0.083
  24. CR (   1) N   3                /136. RY*(   2) C  11                    0.98   15.57    0.156
  24. CR (   1) N   3                /138. RY*(   4) C  11                    0.27   15.95    0.083
  24. CR (   1) N   3                /177. BD*(   1) N   3 - O   4            0.47   14.54    0.105
  25. CR (   1) O   4                / 65. RY*(   3) N   3                    0.28   20.43    0.096
  25. CR (   1) O   4                /175. BD*(   1) C   2 - N   3            0.32   19.41    0.103
  25. CR (   1) O   4                /178. BD*(   1) N   3 - C  11            0.32   19.41    0.103
  26. CR (   1) C   5                / 55. RY*(   2) C   2                    0.50   11.33    0.095
  26. CR (   1) C   5                / 91. RY*(   2) C   6                    0.89   10.79    0.123
  26. CR (   1) C   5                /126. RY*(   1) C  10                    0.33   11.24    0.077
  26. CR (   1) C   5                /127. RY*(   2) C  10                    0.62   11.04    0.104
  26. CR (   1) C   5                /173. BD*(   1) O   1 - C   2            0.45   10.72    0.088
  26. CR (   1) C   5                /181. BD*(   1) C   5 - C  10            0.38   10.64    0.081
  26. CR (   1) C   5                /182. BD*(   1) C   6 - C   7            0.35   10.65    0.078
  26. CR (   1) C   5                /183. BD*(   1) C   6 - H  14            0.31   10.59    0.072
  26. CR (   1) C   5                /189. BD*(   1) C   9 - C  10            0.58   10.67    0.100
  26. CR (   1) C   5                /191. BD*(   1) C  10 - C  11            0.29   10.51    0.071
  27. CR (   1) C   6                / 83. RY*(   3) C   5                    0.71   10.86    0.111
  27. CR (   1) C   6                /100. RY*(   2) C   7                    0.58   10.76    0.100
  27. CR (   1) C   6                /101. RY*(   3) C   7                    0.34   10.81    0.076
  27. CR (   1) C   6                /157. RY*(   1) H  14                    0.43   10.46    0.084
  27. CR (   1) C   6                /176. BD*(   1) C   2 - C   5            0.71   10.49    0.111
  27. CR (   1) C   6                /181. BD*(   1) C   5 - C  10            0.63   10.62    0.104
  27. CR (   1) C   6                /184. BD*(   1) C   7 - C   8            0.42   10.64    0.085
  27. CR (   1) C   6                /185. BD*(   1) C   7 - H  15            0.25   10.57    0.065
  28. CR (   1) C   7                / 91. RY*(   2) C   6                    0.38   10.79    0.081
  28. CR (   1) C   7                / 93. RY*(   4) C   6                    0.33   10.73    0.075
  28. CR (   1) C   7                /109. RY*(   2) C   8                    0.81   10.77    0.118
  28. CR (   1) C   7                /161. RY*(   1) H  15                    0.42   10.47    0.083
  28. CR (   1) C   7                /179. BD*(   1) C   5 - C   6            0.45   10.67    0.088
  28. CR (   1) C   7                /183. BD*(   1) C   6 - H  14            0.31   10.58    0.073
  28. CR (   1) C   7                /186. BD*(   1) C   8 - C   9            0.44   10.65    0.086
  28. CR (   1) C   7                /188. BD*(   1) C   8 - H  16            0.25   10.58    0.065
  29. CR (   1) C   8                /100. RY*(   2) C   7                    0.81   10.77    0.118
  29. CR (   1) C   8                /118. RY*(   2) C   9                    0.38   10.79    0.081
  29. CR (   1) C   8                /120. RY*(   4) C   9                    0.33   10.73    0.075
  29. CR (   1) C   8                /165. RY*(   1) H  16                    0.42   10.47    0.083
  29. CR (   1) C   8                /182. BD*(   1) C   6 - C   7            0.44   10.65    0.086
  29. CR (   1) C   8                /185. BD*(   1) C   7 - H  15            0.25   10.58    0.065
  29. CR (   1) C   8                /189. BD*(   1) C   9 - C  10            0.45   10.67    0.088
  29. CR (   1) C   8                /190. BD*(   1) C   9 - H  17            0.31   10.58    0.073
  30. CR (   1) C   9                /109. RY*(   2) C   8                    0.58   10.76    0.100
  30. CR (   1) C   9                /110. RY*(   3) C   8                    0.34   10.81    0.076
  30. CR (   1) C   9                /128. RY*(   3) C  10                    0.71   10.86    0.111
  30. CR (   1) C   9                /169. RY*(   1) H  17                    0.43   10.46    0.084
  30. CR (   1) C   9                /181. BD*(   1) C   5 - C  10            0.63   10.62    0.104
  30. CR (   1) C   9                /184. BD*(   1) C   7 - C   8            0.42   10.64    0.085
  30. CR (   1) C   9                /188. BD*(   1) C   8 - H  16            0.25   10.57    0.065
  30. CR (   1) C   9                /191. BD*(   1) C  10 - C  11            0.71   10.49    0.111
  31. CR (   1) C  10                / 81. RY*(   1) C   5                    0.33   11.24    0.077
  31. CR (   1) C  10                / 82. RY*(   2) C   5                    0.62   11.04    0.104
  31. CR (   1) C  10                /118. RY*(   2) C   9                    0.89   10.79    0.123
  31. CR (   1) C  10                /136. RY*(   2) C  11                    0.50   11.33    0.095
  31. CR (   1) C  10                /176. BD*(   1) C   2 - C   5            0.29   10.51    0.071
  31. CR (   1) C  10                /179. BD*(   1) C   5 - C   6            0.58   10.67    0.100
  31. CR (   1) C  10                /181. BD*(   1) C   5 - C  10            0.38   10.64    0.081
  31. CR (   1) C  10                /186. BD*(   1) C   8 - C   9            0.35   10.65    0.078
  31. CR (   1) C  10                /190. BD*(   1) C   9 - H  17            0.31   10.59    0.072
  31. CR (   1) C  10                /192. BD*(   1) C  11 - O  12            0.45   10.72    0.088
  32. CR (   1) C  11                /126. RY*(   1) C  10                    0.36   11.34    0.081
  32. CR (   1) C  11                /175. BD*(   1) C   2 - N   3            0.48   10.57    0.093
  32. CR (   1) C  11                /177. BD*(   1) N   3 - O   4            0.38   10.41    0.080
  32. CR (   1) C  11                /181. BD*(   1) C   5 - C  10            0.25   10.74    0.066
  32. CR (   1) C  11                /189. BD*(   1) C   9 - C  10            0.54   10.77    0.097
  33. CR (   1) O  12                /135. RY*(   1) C  11                    3.46   19.44    0.329
  33. CR (   1) O  12                /178. BD*(   1) N   3 - C  11            0.29   19.24    0.098
  33. CR (   1) O  12                /191. BD*(   1) C  10 - C  11            0.48   19.29    0.124
  34. LP (   1) O   1                / 54. RY*(   1) C   2                    7.01    1.21    0.116
  34. LP (   1) O   1                /175. BD*(   1) C   2 - N   3            0.90    1.02    0.039
  34. LP (   1) O   1                /176. BD*(   1) C   2 - C   5            1.68    1.06    0.054
  35. LP (   2) O   1                / 55. RY*(   2) C   2                    1.41    1.49    0.060
  35. LP (   2) O   1                / 57. RY*(   4) C   2                    1.48    1.86    0.069
  35. LP (   2) O   1                / 58. RY*(   5) C   2                    0.47    1.21    0.031
  35. LP (   2) O   1                /175. BD*(   1) C   2 - N   3           17.07    0.62    0.131
  35. LP (   2) O   1                /176. BD*(   1) C   2 - C   5            9.89    0.66    0.105
  36. LP (   1) N   3                / 41. LP*(   1) C  10                    0.34    0.15    0.010
  36. LP (   1) N   3                / 56. RY*(   3) C   2                    0.41    1.94    0.050
  36. LP (   1) N   3                / 61. RY*(   8) C   2                    0.27    1.92    0.040
  36. LP (   1) N   3                / 73. RY*(   2) O   4                    0.73    1.53    0.059
  36. LP (   1) N   3                /137. RY*(   3) C  11                    0.41    1.94    0.050
  36. LP (   1) N   3                /142. RY*(   8) C  11                    0.27    1.92    0.040
  36. LP (   1) N   3                /174. BD*(   2) O   1 - C   2           15.26    0.28    0.104
  36. LP (   1) N   3                /177. BD*(   1) N   3 - O   4            2.01    0.47    0.054
  36. LP (   1) N   3                /193. BD*(   2) C  11 - O  12           15.26    0.28    0.104
  37. LP (   1) O   4                / 64. RY*(   2) N   3                    0.72    2.13    0.050
  37. LP (   1) O   4                / 67. RY*(   5) N   3                    0.41    2.47    0.041
  37. LP (   1) O   4                /175. BD*(   1) C   2 - N   3            2.68    0.71    0.056
  37. LP (   1) O   4                /176. BD*(   1) C   2 - C   5            0.29    0.75    0.019
  37. LP (   1) O   4                /178. BD*(   1) N   3 - C  11            2.68    0.71    0.056
  37. LP (   1) O   4                /191. BD*(   1) C  10 - C  11            0.29    0.75    0.019
  38. LP (   2) O   4                / 66. RY*(   4) N   3                    0.55    2.65    0.050
  38. LP (   2) O   4                /175. BD*(   1) C   2 - N   3            0.95    1.10    0.041
  38. LP (   2) O   4                /178. BD*(   1) N   3 - C  11            0.95    1.10    0.041
  39. LP (   3) O   4                / 65. RY*(   3) N   3                    0.86    1.77    0.058
  39. LP (   3) O   4                / 66. RY*(   4) N   3                    0.68    2.32    0.059
  39. LP (   3) O   4                / 75. RY*(   4) O   4                    0.42    1.44    0.037
  39. LP (   3) O   4                / 76. RY*(   5) O   4                    0.33    3.12    0.047
  39. LP (   3) O   4                / 79. RY*(   8) O   4                    0.64    3.56    0.070
  39. LP (   3) O   4                / 80. RY*(   9) O   4                    0.37    3.41    0.053
  39. LP (   3) O   4                /175. BD*(   1) C   2 - N   3            0.26    0.76    0.020
  39. LP (   3) O   4                /178. BD*(   1) N   3 - C  11            0.26    0.76    0.020
  40. LP*(   1) C   7                / 94. RY*(   5) C   6                    0.55    1.96    0.073
  40. LP*(   1) C   7                /103. RY*(   5) C   7                    1.04    1.19    0.078
  40. LP*(   1) C   7                /111. RY*(   4) C   8                    0.61    1.69    0.071
  40. LP*(   1) C   7                /180. BD*(   2) C   5 - C   6           19.09    0.13    0.095
  40. LP*(   1) C   7                /187. BD*(   2) C   8 - C   9           22.36    0.13    0.110
  41. LP*(   1) C  10                / 40. LP*(   1) C   7                    2.13    0.02    0.009
  41. LP*(   1) C  10                / 84. RY*(   4) C   5                    0.54    1.52    0.058
  41. LP*(   1) C  10                /119. RY*(   3) C   9                    1.47    0.77    0.069
  41. LP*(   1) C  10                /129. RY*(   4) C  10                    0.88    0.83    0.055
  41. LP*(   1) C  10                /137. RY*(   3) C  11                    0.29    1.79    0.047
  41. LP*(   1) C  10                /180. BD*(   2) C   5 - C   6           26.52    0.15    0.112
  41. LP*(   1) C  10                /187. BD*(   2) C   8 - C   9           16.22    0.15    0.092
  41. LP*(   1) C  10                /193. BD*(   2) C  11 - O  12           24.44    0.13    0.100
  42. LP (   1) O  12                /135. RY*(   1) C  11                    7.01    1.21    0.116
  42. LP (   1) O  12                /178. BD*(   1) N   3 - C  11            0.90    1.02    0.039
  42. LP (   1) O  12                /191. BD*(   1) C  10 - C  11            1.68    1.06    0.054
  43. LP (   2) O  12                /136. RY*(   2) C  11                    1.41    1.49    0.060
  43. LP (   2) O  12                /138. RY*(   4) C  11                    1.48    1.86    0.069
  43. LP (   2) O  12                /139. RY*(   5) C  11                    0.47    1.21    0.031
  43. LP (   2) O  12                /178. BD*(   1) N   3 - C  11           17.07    0.62    0.131
  43. LP (   2) O  12                /191. BD*(   1) C  10 - C  11            9.89    0.66    0.105
 174. BD*(   2) O   1 - C   2        / 46. RY*(   2) O   1                    0.86    1.10    0.113
 174. BD*(   2) O   1 - C   2        / 56. RY*(   3) C   2                    0.62    1.66    0.118
 174. BD*(   2) O   1 - C   2        / 59. RY*(   6) C   2                    0.56    1.08    0.091
 174. BD*(   2) O   1 - C   2        /180. BD*(   2) C   5 - C   6           55.81    0.02    0.082
 175. BD*(   1) C   2 - N   3        / 55. RY*(   2) C   2                    1.21    0.87    0.161
 175. BD*(   1) C   2 - N   3        / 58. RY*(   5) C   2                    0.37    0.59    0.077
 175. BD*(   1) C   2 - N   3        / 63. RY*(   1) N   3                    0.45    0.85    0.101
 175. BD*(   1) C   2 - N   3        / 64. RY*(   2) N   3                    0.54    1.42    0.143
 175. BD*(   1) C   2 - N   3        /173. BD*(   1) O   1 - C   2            0.42    0.25    0.052
 175. BD*(   1) C   2 - N   3        /179. BD*(   1) C   5 - C   6            0.34    0.20    0.040
 175. BD*(   1) C   2 - N   3        /181. BD*(   1) C   5 - C  10            0.96    0.17    0.059
 175. BD*(   1) C   2 - N   3        /191. BD*(   1) C  10 - C  11            2.61    0.05    0.044
 175. BD*(   1) C   2 - N   3        /192. BD*(   1) C  11 - O  12            0.36    0.25    0.048
 176. BD*(   1) C   2 - C   5        / 55. RY*(   2) C   2                    0.62    0.82    0.134
 176. BD*(   1) C   2 - C   5        / 83. RY*(   3) C   5                    0.47    0.36    0.083
 176. BD*(   1) C   2 - C   5        /173. BD*(   1) O   1 - C   2            0.34    0.21    0.051
 176. BD*(   1) C   2 - C   5        /179. BD*(   1) C   5 - C   6            0.37    0.16    0.043
 176. BD*(   1) C   2 - C   5        /182. BD*(   1) C   6 - C   7            0.55    0.14    0.052
 176. BD*(   1) C   2 - C   5        /183. BD*(   1) C   6 - H  14            1.09    0.07    0.053
 176. BD*(   1) C   2 - C   5        /189. BD*(   1) C   9 - C  10            0.43    0.16    0.046
 178. BD*(   1) N   3 - C  11        / 63. RY*(   1) N   3                    0.45    0.85    0.101
 178. BD*(   1) N   3 - C  11        / 64. RY*(   2) N   3                    0.54    1.42    0.143
 178. BD*(   1) N   3 - C  11        /136. RY*(   2) C  11                    1.21    0.87    0.161
 178. BD*(   1) N   3 - C  11        /139. RY*(   5) C  11                    0.37    0.59    0.077
 178. BD*(   1) N   3 - C  11        /173. BD*(   1) O   1 - C   2            0.36    0.25    0.048
 178. BD*(   1) N   3 - C  11        /176. BD*(   1) C   2 - C   5            2.61    0.05    0.044
 178. BD*(   1) N   3 - C  11        /181. BD*(   1) C   5 - C  10            0.96    0.17    0.059
 178. BD*(   1) N   3 - C  11        /189. BD*(   1) C   9 - C  10            0.34    0.20    0.040
 178. BD*(   1) N   3 - C  11        /192. BD*(   1) C  11 - O  12            0.42    0.25    0.052
 180. BD*(   2) C   5 - C   6        / 85. RY*(   5) C   5                    0.67    1.09    0.103
 180. BD*(   2) C   5 - C   6        / 92. RY*(   3) C   6                    1.17    0.63    0.103
 187. BD*(   2) C   8 - C   9        /112. RY*(   5) C   8                    0.55    0.96    0.115
 187. BD*(   2) C   8 - C   9        /119. RY*(   3) C   9                    0.28    0.62    0.065
 191. BD*(   1) C  10 - C  11        /128. RY*(   3) C  10                    0.47    0.36    0.083
 191. BD*(   1) C  10 - C  11        /136. RY*(   2) C  11                    0.62    0.82    0.134
 191. BD*(   1) C  10 - C  11        /179. BD*(   1) C   5 - C   6            0.43    0.16    0.046
 191. BD*(   1) C  10 - C  11        /186. BD*(   1) C   8 - C   9            0.56    0.14    0.052
 191. BD*(   1) C  10 - C  11        /189. BD*(   1) C   9 - C  10            0.37    0.16    0.043
 191. BD*(   1) C  10 - C  11        /190. BD*(   1) C   9 - H  17            1.09    0.07    0.053
 191. BD*(   1) C  10 - C  11        /192. BD*(   1) C  11 - O  12            0.34    0.21    0.051
 193. BD*(   2) C  11 - O  12        /137. RY*(   3) C  11                    0.62    1.66    0.118
 193. BD*(   2) C  11 - O  12        /140. RY*(   6) C  11                    0.56    1.08    0.091
 193. BD*(   2) C  11 - O  12        /145. RY*(   2) O  12                    0.86    1.10    0.113

 from unit  1 to unit  2
   3. BD (   1) C   2 - N   3        / 44. LP*(   1) H  13                    0.03    0.97    0.007
   5. BD (   1) N   3 - O   4        / 44. LP*(   1) H  13                    2.44    1.05    0.072
   5. BD (   1) N   3 - O   4        /154. RY*(   2) H  13                    0.09    1.98    0.017
   5. BD (   1) N   3 - O   4        /155. RY*(   3) H  13                    0.08    2.09    0.016
   6. BD (   1) N   3 - C  11        / 44. LP*(   1) H  13                    0.03    0.97    0.007
  24. CR (   1) N   3                / 44. LP*(   1) H  13                    0.03   14.48    0.030
  25. CR (   1) O   4                / 44. LP*(   1) H  13                    4.11   19.18    0.404
  25. CR (   1) O   4                /154. RY*(   2) H  13                    0.14   20.11    0.066
  25. CR (   1) O   4                /155. RY*(   3) H  13                    0.04   20.23    0.037
  25. CR (   1) O   4                /156. RY*(   4) H  13                    0.11   21.34    0.060
  36. LP (   1) N   3                / 44. LP*(   1) H  13                    0.10    0.41    0.009
  36. LP (   1) N   3                /154. RY*(   2) H  13                    0.04    1.34    0.013
  37. LP (   1) O   4                /153. RY*(   1) H  13                    1.14    1.97    0.060
  38. LP (   2) O   4                / 44. LP*(   1) H  13                   27.55    0.87    0.214
  38. LP (   2) O   4                /154. RY*(   2) H  13                    1.08    1.80    0.058
  38. LP (   2) O   4                /156. RY*(   4) H  13                    0.12    3.02    0.025
  39. LP (   3) O   4                / 44. LP*(   1) H  13                  245.13    0.53    0.466
  39. LP (   3) O   4                /154. RY*(   2) H  13                    4.87    1.46    0.125
  39. LP (   3) O   4                /155. RY*(   3) H  13                    3.01    1.58    0.102
  39. LP (   3) O   4                /156. RY*(   4) H  13                    2.97    2.69    0.132

 from unit  2 to unit  1
  44. LP*(   1) H  13                / 63. RY*(   1) N   3                    0.04    1.08    0.017
  44. LP*(   1) H  13                / 65. RY*(   3) N   3                    0.03    1.24    0.017
  44. LP*(   1) H  13                / 66. RY*(   4) N   3                    0.23    1.78    0.053
  44. LP*(   1) H  13                / 68. RY*(   6) N   3                    0.04    1.07    0.017
  44. LP*(   1) H  13                / 69. RY*(   7) N   3                    0.05    2.24    0.027
  44. LP*(   1) H  13                / 73. RY*(   2) O   4                    0.16    1.13    0.036
  44. LP*(   1) H  13                / 75. RY*(   4) O   4                    0.76    0.91    0.069
  44. LP*(   1) H  13                / 76. RY*(   5) O   4                    0.78    2.58    0.118
  44. LP*(   1) H  13                / 79. RY*(   8) O   4                    0.55    3.03    0.107
  44. LP*(   1) H  13                / 80. RY*(   9) O   4                    0.48    2.88    0.098
  44. LP*(   1) H  13                /175. BD*(   1) C   2 - N   3            0.30    0.23    0.019
  44. LP*(   1) H  13                /176. BD*(   1) C   2 - C   5            0.03    0.27    0.007
  44. LP*(   1) H  13                /177. BD*(   1) N   3 - O   4            0.56    0.07    0.015
  44. LP*(   1) H  13                /178. BD*(   1) N   3 - C  11            0.30    0.23    0.019
  44. LP*(   1) H  13                /191. BD*(   1) C  10 - C  11            0.03    0.27    0.007

 within unit  2
  44. LP*(   1) H  13                /154. RY*(   2) H  13                    8.64    0.93    0.235
  44. LP*(   1) H  13                /155. RY*(   3) H  13                    4.21    1.05    0.174
  44. LP*(   1) H  13                /156. RY*(   4) H  13                    4.01    2.15    0.244


 Natural Bond Orbitals (Summary):

                                                            Principal Delocalizations
           NBO                        Occupancy    Energy   (geminal,vicinal,remote)
 ====================================================================================
 Molecular unit  1  (C8H4NO3)
     1. BD (   1) O   1 - C   2          0.99723    -1.28187  176(g),54(g),178(v),175(g)
                                                    181(v)
     2. BD (   2) O   1 - C   2          0.97416    -0.57977  180(v)
     3. BD (   1) C   2 - N   3          0.99343    -1.02413  192(v),179(v),178(g),72(v)
                                                    136(v),82(v),173(g),45(v)
                                                    139(v),44(r)
     4. BD (   1) C   2 - C   5          0.98355    -0.86573  177(v),189(v),179(g),173(g)
                                                    181(g),182(v),45(v),90(v)
                                                    126(v)
     5. BD (   1) N   3 - O   4          0.99516    -1.10449  44(r),176(v),191(v),54(v)
                                                    135(v),154(r),155(r)
     6. BD (   1) N   3 - C  11          0.99343    -1.02413  173(v),189(v),175(g),72(v)
                                                    55(v),127(v),192(g),144(v)
                                                    58(v),44(r)
     7. BD (   1) C   5 - C   6          0.98708    -0.91240  181(g),176(g),182(g),191(v)
                                                    185(v),183(g),100(v),99(v)
                                                    54(v),175(v)
     8. BD (   2) C   5 - C   6          0.76252    -0.45956  40(v),41(v),174(v),103(v)
                                                    180(g),129(v),94(g)
     9. BD (   1) C   5 - C  10          0.98083    -0.90058  179(g),189(g),173(v),192(v)
                                                    183(v),190(v),90(v),117(v)
                                                    191(g),176(g)
    10. BD (   1) C   6 - C   7          0.98916    -0.89263  176(v),179(g),188(v),184(g)
                                                    81(v),183(g),109(v),185(g)
                                                    108(v)
    11. BD (   1) C   6 - H  14          0.98904    -0.70525  181(v),184(v),179(g),182(g)
                                                    81(v),99(v)
    12. BD (   1) C   7 - C   8          0.99080    -0.90075  183(v),190(v),182(g),186(g)
                                                    91(v),118(v),185(g),188(g)
    13. BD (   1) C   7 - H  15          0.98953    -0.70939  186(v),179(v),182(g),108(v)
                                                    184(g),90(v)
    14. BD (   1) C   8 - C   9          0.98916    -0.89263  191(v),189(g),185(v),184(g)
                                                    126(v),190(g),100(v),188(g)
                                                    99(v)
    15. BD (   2) C   8 - C   9          0.75128    -0.44844  41(v),40(v),187(g),130(v)
                                                    119(g),102(v)
    16. BD (   1) C   8 - H  16          0.98953    -0.70939  182(v),189(v),186(g),99(v)
                                                    184(g),117(v)
    17. BD (   1) C   9 - C  10          0.98708    -0.91240  181(g),191(g),186(g),176(v)
                                                    188(v),190(g),109(v),108(v)
                                                    135(v),178(v)
    18. BD (   1) C   9 - H  17          0.98904    -0.70524  181(v),184(v),189(g),186(g)
                                                    126(v),108(v)
    19. BD (   1) C  10 - C  11          0.98359    -0.86572  177(v),179(v),189(g),192(g)
                                                    181(g),186(v),144(v),117(v)
                                                    81(v)
    20. BD (   1) C  11 - O  12          0.99723    -1.28187  191(g),135(g),175(v),178(g)
                                                    181(v)
    21. BD (   2) C  11 - O  12          0.97416    -0.57977  41(v),129(v)
    22. CR (   1) O   1                  0.99986   -19.07595  54(v),176(v),175(v)
    23. CR (   1) C   2                  0.99957   -10.39857  179(v),178(v),177(v),81(v)
                                                    181(v)
    24. CR (   1) N   3                  0.99949   -14.53642  55(v),136(v),177(g),57(v)
                                                    138(v),44(r)
    25. CR (   1) O   4                  0.99985   -19.24318  44(r),175(v),178(v),65(v)
                                                    154(r),156(r),155(r)
    26. CR (   1) C   5                  0.99937   -10.29873  91(v),127(v),189(v),55(v)
                                                    173(v),181(g),182(v),126(v)
                                                    183(v),191(v)
    27. CR (   1) C   6                  0.99946   -10.28075  176(v),83(v),181(v),100(v)
                                                    184(v),157(v),101(v),185(v)
    28. CR (   1) C   7                  0.99949   -10.29679  109(v),179(v),186(v),161(v)
                                                    91(v),93(v),183(v),188(v)
    29. CR (   1) C   8                  0.99949   -10.29679  100(v),189(v),182(v),165(v)
                                                    118(v),120(v),190(v),185(v)
    30. CR (   1) C   9                  0.99946   -10.28075  191(v),128(v),181(v),109(v)
                                                    184(v),169(v),110(v),188(v)
    31. CR (   1) C  10                  0.99937   -10.29873  118(v),82(v),179(v),136(v)
                                                    192(v),181(g),186(v),81(v)
                                                    190(v),176(v)
    32. CR (   1) C  11                  0.99957   -10.39857  189(v),175(v),177(v),126(v)
                                                    181(v)
    33. CR (   1) O  12                  0.99986   -19.07595  135(v),191(v),178(v)
    34. LP (   1) O   1                  0.98892    -0.84901  54(v),176(v),175(v)
    35. LP (   2) O   1                  0.91831    -0.45064  175(v),176(v),57(v),55(v)
                                                    58(v)
    36. LP (   1) N   3                  0.50827    -0.46423  174(v),193(v),177(g),73(v)
                                                    56(v),137(v),61(v),142(v)
                                                    44(r),154(r)
    37. LP (   1) O   4                  0.98073    -0.53860  175(v),178(v),153(r),64(v)
                                                    67(v),191(r),176(r)
    38. LP (   2) O   4                  0.93534    -0.92750  44(r),154(r),175(v),178(v)
                                                    66(v),156(r)
    39. LP (   3) O   4                  0.72935    -0.59132  44(r),154(r),155(r),156(r)
                                                    65(v),66(v),79(g),75(g)
                                                    80(g),76(g)
    40. LP*(   1) C   7                  0.32604    -0.29783  187(v),180(v),103(g),41(r)
                                                    111(v),94(v)
    41. LP*(   1) C  10                  0.38303    -0.31353  180(v),193(v),187(v),119(v)
                                                    40(r),129(g),84(v),137(v)
    42. LP (   1) O  12                  0.98892    -0.84901  135(v),191(v),178(v)
    43. LP (   2) O  12                  0.91831    -0.45064  178(v),191(v),138(v),136(v)
                                                    139(v)
    45. RY*(   1) O   1                  0.00127     1.03010   
    46. RY*(   2) O   1                  0.00044     0.91129   
    47. RY*(   3) O   1                  0.00014     1.44036   
    48. RY*(   4) O   1                  0.00004     0.87221   
    49. RY*(   5) O   1                  0.00000     2.48147   
    50. RY*(   6) O   1                  0.00000     2.64379   
    51. RY*(   7) O   1                  0.00001     2.92109   
    52. RY*(   8) O   1                  0.00000     2.51628   
    53. RY*(   9) O   1                  0.00001     3.07911   
    54. RY*(   1) C   2                  0.00875     0.36055   
    55. RY*(   2) C   2                  0.00603     1.03525   
    56. RY*(   3) C   2                  0.00228     1.47366   
    57. RY*(   4) C   2                  0.00165     1.41183   
    58. RY*(   5) C   2                  0.00132     0.75696   
    59. RY*(   6) C   2                  0.00022     0.89882   
    60. RY*(   7) C   2                  0.00018     1.92352   
    61. RY*(   8) C   2                  0.00008     1.45139   
    62. RY*(   9) C   2                  0.00001     1.91567   
    63. RY*(   1) N   3                  0.00172     1.01797   
    64. RY*(   2) N   3                  0.00134     1.58974   
    65. RY*(   3) N   3                  0.00094     1.18333   
    66. RY*(   4) N   3                  0.00073     1.72409   
    67. RY*(   5) N   3                  0.00055     1.93027   
    68. RY*(   6) N   3                  0.00049     1.00688   
    69. RY*(   7) N   3                  0.00021     2.18200   
    70. RY*(   8) N   3                  0.00016     2.03771   
    71. RY*(   9) N   3                  0.00001     2.32931   
    72. RY*(   1) O   4                  0.00187     0.86815   
    73. RY*(   2) O   4                  0.00096     1.06660   
    74. RY*(   3) O   4                  0.00029     1.15841   
    75. RY*(   4) O   4                  0.00003     0.85181   
    76. RY*(   5) O   4                  0.00000     2.52522   
    77. RY*(   6) O   4                  0.00000     2.53057   
    78. RY*(   7) O   4                  0.00001     2.56809   
    79. RY*(   8) O   4                  0.00001     2.96928   
    80. RY*(   9) O   4                  0.00001     2.82011   
    81. RY*(   1) C   5                  0.00291     0.94351   
    82. RY*(   2) C   5                  0.00186     0.74522   
    83. RY*(   3) C   5                  0.00113     0.57842   
    84. RY*(   4) C   5                  0.00050     1.20241   
    85. RY*(   5) C   5                  0.00046     0.92596   
    86. RY*(   6) C   5                  0.00015     1.72726   
    87. RY*(   7) C   5                  0.00013     2.13045   
    88. RY*(   8) C   5                  0.00009     2.03108   
    89. RY*(   9) C   5                  0.00001     1.98787   
    90. RY*(   1) C   6                  0.00331     0.92140   
    91. RY*(   2) C   6                  0.00153     0.49608   
    92. RY*(   3) C   6                  0.00057     0.45960   
    93. RY*(   4) C   6                  0.00046     0.43506   
    94. RY*(   5) C   6                  0.00006     1.66432   
    95. RY*(   6) C   6                  0.00005     2.12979   
    96. RY*(   7) C   6                  0.00003     2.15918   
    97. RY*(   8) C   6                  0.00000     1.67885   
    98. RY*(   9) C   6                  0.00001     2.02714   
    99. RY*(   1) C   7                  0.00262     0.99470   
   100. RY*(   2) C   7                  0.00122     0.47639   
   101. RY*(   3) C   7                  0.00047     0.52600   
   102. RY*(   4) C   7                  0.00025     1.29593   
   103. RY*(   5) C   7                  0.00013     0.89090   
   104. RY*(   6) C   7                  0.00008     2.15911   
   105. RY*(   7) C   7                  0.00002     1.99455   
   106. RY*(   8) C   7                  0.00000     2.00728   
   107. RY*(   9) C   7                  0.00000     1.58161   
   108. RY*(   1) C   8                  0.00262     0.99470   
   109. RY*(   2) C   8                  0.00122     0.47639   
   110. RY*(   3) C   8                  0.00047     0.52606   
   111. RY*(   4) C   8                  0.00027     1.39503   
   112. RY*(   5) C   8                  0.00013     0.79128   
   113. RY*(   6) C   8                  0.00008     2.15910   
   114. RY*(   7) C   8                  0.00002     1.99455   
   115. RY*(   8) C   8                  0.00000     2.00728   
   116. RY*(   9) C   8                  0.00000     1.58164   
   117. RY*(   1) C   9                  0.00331     0.92145   
   118. RY*(   2) C   9                  0.00153     0.49605   
   119. RY*(   3) C   9                  0.00052     0.45717   
   120. RY*(   4) C   9                  0.00046     0.43526   
   121. RY*(   5) C   9                  0.00006     1.66492   
   122. RY*(   6) C   9                  0.00005     2.13293   
   123. RY*(   7) C   9                  0.00003     2.15927   
   124. RY*(   8) C   9                  0.00000     1.67867   
   125. RY*(   9) C   9                  0.00001     2.02714   
   126. RY*(   1) C  10                  0.00291     0.94343   
   127. RY*(   2) C  10                  0.00185     0.74576   
   128. RY*(   3) C  10                  0.00113     0.57509   
   129. RY*(   4) C  10                  0.00048     0.51984   
   130. RY*(   5) C  10                  0.00040     1.61251   
   131. RY*(   6) C  10                  0.00015     1.72914   
   132. RY*(   7) C  10                  0.00013     2.12830   
   133. RY*(   8) C  10                  0.00009     2.03107   
   134. RY*(   9) C  10                  0.00001     1.98787   
   135. RY*(   1) C  11                  0.00875     0.36055   
   136. RY*(   2) C  11                  0.00603     1.03525   
   137. RY*(   3) C  11                  0.00228     1.47366   
   138. RY*(   4) C  11                  0.00165     1.41183   
   139. RY*(   5) C  11                  0.00132     0.75696   
   140. RY*(   6) C  11                  0.00022     0.89882   
   141. RY*(   7) C  11                  0.00018     1.92352   
   142. RY*(   8) C  11                  0.00008     1.45139   
   143. RY*(   9) C  11                  0.00001     1.91567   
   144. RY*(   1) O  12                  0.00127     1.03010   
   145. RY*(   2) O  12                  0.00044     0.91129   
   146. RY*(   3) O  12                  0.00014     1.44036   
   147. RY*(   4) O  12                  0.00004     0.87221   
   148. RY*(   5) O  12                  0.00000     2.48147   
   149. RY*(   6) O  12                  0.00000     2.64379   
   150. RY*(   7) O  12                  0.00001     2.92109   
   151. RY*(   8) O  12                  0.00000     2.51628   
   152. RY*(   9) O  12                  0.00001     3.07911   
   157. RY*(   1) H  14                  0.00089     0.17830   
   158. RY*(   2) H  14                  0.00006     1.48046   
   159. RY*(   3) H  14                  0.00004     1.81394   
   160. RY*(   4) H  14                  0.00003     2.18462   
   161. RY*(   1) H  15                  0.00069     0.17428   
   162. RY*(   2) H  15                  0.00003     1.45975   
   163. RY*(   3) H  15                  0.00003     2.07430   
   164. RY*(   4) H  15                  0.00004     1.87836   
   165. RY*(   1) H  16                  0.00069     0.17428   
   166. RY*(   2) H  16                  0.00003     1.45975   
   167. RY*(   3) H  16                  0.00003     2.07430   
   168. RY*(   4) H  16                  0.00004     1.87836   
   169. RY*(   1) H  17                  0.00089     0.17830   
   170. RY*(   2) H  17                  0.00006     1.48046   
   171. RY*(   3) H  17                  0.00004     1.81394   
   172. RY*(   4) H  17                  0.00003     2.18462   
   173. BD*(   1) O   1 - C   2          0.00564     0.42134   
   174. BD*(   2) O   1 - C   2          0.11663    -0.18563  193(r),180(v),46(g),56(g)
                                                    59(g)
   175. BD*(   1) C   2 - N   3          0.05822     0.16808   
   176. BD*(   1) C   2 - C   5          0.03861     0.21372   
   177. BD*(   1) N   3 - O   4          0.01518     0.00662   
   178. BD*(   1) N   3 - C  11          0.05822     0.16808   
   179. BD*(   1) C   5 - C   6          0.01192     0.37018   
   180. BD*(   2) C   5 - C   6          0.10985    -0.16842  174(v),187(r),41(v),40(v)
                                                    92(g),85(g)
   181. BD*(   1) C   5 - C  10          0.01534     0.33847   
   182. BD*(   1) C   6 - C   7          0.00719     0.35408   
   183. BD*(   1) C   6 - H  14          0.00693     0.28798   
   184. BD*(   1) C   7 - C   8          0.00760     0.35474   
   185. BD*(   1) C   7 - H  15          0.00619     0.28734   
   186. BD*(   1) C   8 - C   9          0.00719     0.35408   
   187. BD*(   2) C   8 - C   9          0.06410    -0.16566   
   188. BD*(   1) C   8 - H  16          0.00619     0.28734   
   189. BD*(   1) C   9 - C  10          0.01192     0.37018   
   190. BD*(   1) C   9 - H  17          0.00693     0.28798   
   191. BD*(   1) C  10 - C  11          0.03866     0.21369   
   192. BD*(   1) C  11 - O  12          0.00564     0.42134   
   193. BD*(   2) C  11 - O  12          0.11663    -0.18563  174(r),41(v),145(g),137(g)
                                                    140(g)
       -------------------------------
              Total Lewis   39.24994  ( 96.2771%)
        Valence non-Lewis    1.42387  (  3.4926%)
        Rydberg non-Lewis    0.09387  (  0.2303%)
       -------------------------------
            Total unit  1   40.76768  (100.0000%)
           Charge unit  1    0.73232

 Molecular unit  2  (H)
    44. LP*(   1) H  13                  0.23051    -0.05858  154(g),155(g),156(g),76(r)
                                                    75(r),79(r),177(r),80(r)
                                                    175(r),178(r),66(r),73(r)
                                                    69(r),68(r),63(r),65(r)
                                                    176(r),191(r)
   153. RY*(   1) H  13                  0.00086     1.43383   
   154. RY*(   2) H  13                  0.00054     0.87124   
   155. RY*(   3) H  13                  0.00039     0.98833   
   156. RY*(   4) H  13                  0.00001     2.09427   
       -------------------------------
              Total Lewis    0.00000  (  0.0000%)
        Valence non-Lewis    0.23051  ( 99.2212%)
        Rydberg non-Lewis    0.00181  (  0.7788%)
       -------------------------------
            Total unit  2    0.23232  (100.0000%)
           Charge unit  2    0.26768
 Unable to Open any file for archive entry.
 1\1\GINC-COMPUTE-0-1\SP\UB3LYP\def2SVP\C8H5N1O3(1+,2)\ZAHRT2\13-Mar-20
 21\0\\# b3lyp/def2svp geom=NewRedundant pop=NBO\\11\\1,2\O,0,1.7426254
 941,2.3833577278,0.1877574821\C,0,1.3562490791,1.2514116775,0.05400812
 \N,0,2.1698555577,0.1164658592,-0.143101555\O,0,3.4962684419,0.2206528
 59,-0.4338000268\C,0,-0.0328771254,0.6970360306,0.0732864672\C,0,-1.24
 30740999,1.3457779765,0.2784797818\C,0,-2.4098396042,0.5668252133,0.24
 81399683\C,0,-2.3504443045,-0.8154998669,0.023722828\C,0,-1.1223536955
 ,-1.4637850788,-0.1776459694\C,0,0.0264923779,-0.6846884368,-0.1510330
 205\C,0,1.4567022132,-1.0864633048,-0.3255391927\O,0,1.938111899,-2.16
 62560158,-0.5508609627\H,0,3.9662005923,0.1041320973,0.4083003352\H,0,
 -1.2752048179,2.4228958378,0.4536040108\H,0,-3.3807666408,1.0433799988
 ,0.4013480014\H,0,-3.2759761487,-1.3954412178,0.005411346\H,0,-1.06196
 92172,-2.5398013802,-0.3520776172\\Version=ES64L-G16RevC.01\State=2-A'
 \HF=-587.4721752\S2=0.764492\S2-1=0.\S2A=0.750129\RMSD=5.117e-09\Dipol
 e=-1.7701772,-0.1978142,0.7499582\Quadrupole=18.5349887,-9.5076542,-9.
 0273345,0.8208816,2.3741064,0.0188004\PG=CS [SG(H1N1O1),X(C8H4O2)]\\@
 The archive entry for this job was punched.


 YOU WILL NEVER "FIND" TIME FOR ANYTHING.
 IF YOU WANT TIME, YOU MUST MAKE IT.

                        -- CHARLES BIXTON
 File lengths (MBytes):  RWF=     42 Int=      0 D2E=      0 Chk=      4 Scr=      1
 Normal termination of Gaussian 16
