# Supplementary material for: Machine-Learning-Guided Discovery of Electrochemical Reactions
Source: J Am Chem Soc. 2022 Dec 2;144(49):22599–610. doi: 10.1021/jacs.2c08997 (PMC9756344; doi:10.1021/jacs.2c08997)
Supplement: Supplementary file 4 — ja2c08997_si_004.zip [file ja2c08997_si_004.zip › Reactivity Prediction/Ologs_notimes/16.log]

 Entering Gaussian System, Link 0=g16
 Input=16.com
 Output=16.log
 Initial command:
  
 Copyright (c) 1988-2019, Gaussian, Inc.  All Rights Reserved.
  
 This is part of the Gaussian(R) 16 program.  It is based on
 the Gaussian(R) 09 system (copyright 2009, Gaussian, Inc.),
 the Gaussian(R) 03 system (copyright 2003, Gaussian, Inc.),
 the Gaussian(R) 98 system (copyright 1998, Gaussian, Inc.),
 the Gaussian(R) 94 system (copyright 1995, Gaussian, Inc.),
 the Gaussian 92(TM) system (copyright 1992, Gaussian, Inc.),
 the Gaussian 90(TM) system (copyright 1990, Gaussian, Inc.),
 the Gaussian 88(TM) system (copyright 1988, Gaussian, Inc.),
 the Gaussian 86(TM) system (copyright 1986, Carnegie Mellon
 University), and the Gaussian 82(TM) system (copyright 1983,
 Carnegie Mellon University). Gaussian is a federally registered
 trademark of Gaussian, Inc.
  
 This software contains proprietary and confidential information,
 including trade secrets, belonging to Gaussian, Inc.
  
 This software is provided under written license and may be
 used, copied, transmitted, or stored only in accord with that
 written license.
  
 The following legend is applicable only to US Government
 contracts under FAR:
  
                    RESTRICTED RIGHTS LEGEND
  
 Use, reproduction and disclosure by the US Government is
 subject to restrictions as set forth in subparagraphs (a)
 and (c) of the Commercial Computer Software - Restricted
 Rights clause in FAR 52.227-19.
  
 Gaussian, Inc.
 340 Quinnipiac St., Bldg. 40, Wallingford CT 06492
  
  
 ---------------------------------------------------------------
 Warning -- This program may not be used in any manner that
 competes with the business of Gaussian, Inc. or will provide
 assistance to any competitor of Gaussian, Inc.  The licensee
 of this program is prohibited from giving any competitor of
 Gaussian, Inc. access to this program.  By using this program,
 the user acknowledges that Gaussian, Inc. is engaged in the
 business of creating and licensing software in the field of
 computational chemistry and represents and warrants to the
 licensee that it is not a competitor of Gaussian, Inc. and that
 it will not use this program in any manner prohibited above.
 ---------------------------------------------------------------
  

 Cite this work as:
 Gaussian 16, Revision C.01,
 M. J. Frisch, G. W. Trucks, H. B. Schlegel, G. E. Scuseria, 
 M. A. Robb, J. R. Cheeseman, G. Scalmani, V. Barone, 
 G. A. Petersson, H. Nakatsuji, X. Li, M. Caricato, A. V. Marenich, 
 J. Bloino, B. G. Janesko, R. Gomperts, B. Mennucci, H. P. Hratchian, 
 J. V. Ortiz, A. F. Izmaylov, J. L. Sonnenberg, D. Williams-Young, 
 F. Ding, F. Lipparini, F. Egidi, J. Goings, B. Peng, A. Petrone, 
 T. Henderson, D. Ranasinghe, V. G. Zakrzewski, J. Gao, N. Rega, 
 G. Zheng, W. Liang, M. Hada, M. Ehara, K. Toyota, R. Fukuda, 
 J. Hasegawa, M. Ishida, T. Nakajima, Y. Honda, O. Kitao, H. Nakai, 
 T. Vreven, K. Throssell, J. A. Montgomery, Jr., J. E. Peralta, 
 F. Ogliaro, M. J. Bearpark, J. J. Heyd, E. N. Brothers, K. N. Kudin, 
 V. N. Staroverov, T. A. Keith, R. Kobayashi, J. Normand, 
 K. Raghavachari, A. P. Rendell, J. C. Burant, S. S. Iyengar, 
 J. Tomasi, M. Cossi, J. M. Millam, M. Klene, C. Adamo, R. Cammi, 
 J. W. Ochterski, R. L. Martin, K. Morokuma, O. Farkas, 
 J. B. Foresman, and D. J. Fox, Gaussian, Inc., Wallingford CT, 2019.
 
 ******************************************
 Gaussian 16:  ES64L-G16RevC.01  3-Jul-2019
                13-Mar-2021 
 ******************************************
 %nprocshared=16
 Will use up to   16 processors via shared memory.
 %mem=7GB
 -----------------------------------------
 # b3lyp/def2svp geom=NewRedundant pop=NBO
 -----------------------------------------
 1/29=4000,38=1,172=1/1;
 2/12=2,17=6,18=5,40=1/2;
 3/5=43,7=101,11=2,25=1,30=1,74=-5/1,2,3;
 4//1;
 5/5=2,38=5/2;
 6/7=2,8=2,9=2,10=2,28=1,40=1/1,7;
 99/5=1,9=1/99;
 --
 16
 --
 Symbolic Z-matrix:
 Charge =  1 Multiplicity = 2
 C                    -3.2858    0.80261  -0.51057 
 C                    -2.6276   -0.23802   0.40561 
 C                    -1.13039  -0.32055   0.21919 
 C                    -0.568    -1.13067  -0.78312 
 C                     0.80522  -1.17555  -0.99575 
 C                     1.66894  -0.40057  -0.20406 
 O                     2.99524  -0.50775  -0.47966 
 C                     3.9097    0.24411   0.28086 
 C                     1.12946   0.41383   0.80081 
 C                    -0.25609   0.44398   0.99788 
 H                    -3.09723   0.56883  -1.57062 
 H                    -4.37665   0.83965  -0.35798 
 H                    -2.87874   1.80813  -0.31812 
 H                    -2.8533    0.006     1.45714 
 H                    -3.07629  -1.22753   0.21421 
 H                    -1.22419  -1.74344  -1.40819 
 H                     1.24197  -1.80866  -1.77043 
 H                     3.73285   1.33074   0.18159 
 H                     3.8706   -0.02169   1.35312 
 H                     4.91013   0.00993  -0.10703 
 H                     1.77181   1.02344   1.4359 
 H                    -0.66163   1.08319   1.78764 
 
                          Input orientation:                          
 ---------------------------------------------------------------------
 Center     Atomic      Atomic             Coordinates (Angstroms)
 Number     Number       Type             X           Y           Z
 ---------------------------------------------------------------------
      1          6           0       -3.285797    0.802614   -0.510574
      2          6           0       -2.627602   -0.238023    0.405605
      3          6           0       -1.130392   -0.320550    0.219191
      4          6           0       -0.568004   -1.130673   -0.783124
      5          6           0        0.805221   -1.175551   -0.995747
      6          6           0        1.668944   -0.400575   -0.204055
      7          8           0        2.995238   -0.507752   -0.479663
      8          6           0        3.909699    0.244112    0.280860
      9          6           0        1.129458    0.413830    0.800811
     10          6           0       -0.256088    0.443976    0.997883
     11          1           0       -3.097230    0.568834   -1.570622
     12          1           0       -4.376646    0.839647   -0.357978
     13          1           0       -2.878742    1.808129   -0.318125
     14          1           0       -2.853302    0.006001    1.457135
     15          1           0       -3.076285   -1.227532    0.214207
     16          1           0       -1.224189   -1.743438   -1.408190
     17          1           0        1.241965   -1.808660   -1.770434
     18          1           0        3.732846    1.330743    0.181588
     19          1           0        3.870602   -0.021693    1.353116
     20          1           0        4.910126    0.009934   -0.107034
     21          1           0        1.771806    1.023438    1.435901
     22          1           0       -0.661627    1.083189    1.787642
 ---------------------------------------------------------------------
                    Distance matrix (angstroms):
                    1          2          3          4          5
     1  C    0.000000
     2  C    1.534774   0.000000
     3  C    2.537682   1.511026   0.000000
     4  C    3.346384   2.540048   1.406134   0.000000
     5  C    4.570007   3.824529   2.440020   1.390313   0.000000
     6  C    5.107942   4.342628   2.832282   2.423283   1.404770
     7  O    6.416340   5.698490   4.188587   3.629988   2.347013
     8  C    7.260403   6.556243   5.071998   4.803324   3.644578
     9  C    4.622268   3.833615   2.446328   2.788497   2.420512
    10  C    3.403411   2.537715   1.398309   2.397665   2.779173
    11  H    1.101777   2.185645   2.804084   3.147294   4.313060
    12  H    1.102093   2.191709   3.495333   4.309138   5.596385
    13  H    1.101722   2.184856   2.806548   3.767266   4.788852
    14  H    2.166454   1.102816   2.146523   3.396083   4.560427
    15  H    2.165802   1.103213   2.146891   2.701023   4.066053
    16  H    3.396812   2.743301   2.163742   1.093968   2.147350
    17  H    5.376489   4.709098   3.435281   2.170354   1.091656
    18  H    7.072437   6.554885   5.136075   5.048421   4.029716
    19  H    7.440892   6.570482   5.136637   5.049216   4.030521
    20  H    8.244050   7.559209   6.058342   5.636311   4.364107
    21  H    5.423734   4.691225   3.421907   3.878013   3.418004
    22  H    3.499541   2.742387   2.156447   3.393934   3.873087
                    6          7          8          9         10
     6  C    0.000000
     7  O    1.358861   0.000000
     8  C    2.381543   1.407101   0.000000
     9  C    1.401448   2.443371   2.833530   0.000000
    10  C    2.421501   3.695950   4.231766   1.399816   0.000000
    11  H    5.052096   6.282308   7.254687   4.848981   3.832088
    12  H    6.173411   7.494996   8.332244   5.642810   4.355906
    13  H    5.056959   6.316094   6.991985   4.388822   3.235909
    14  H    4.834828   6.182277   6.868661   4.057027   2.673622
    15  H    4.834873   6.153286   7.139618   4.552631   3.370697
    16  H    3.409316   4.493623   5.758476   3.882415   3.392814
    17  H    2.149083   2.536221   3.941888   3.400503   3.870673
    18  H    2.721374   2.088392   1.105395   2.828745   4.167048
    19  H    2.723166   2.088443   1.105402   2.829945   4.168046
    20  H    3.268516   2.018328   1.098252   3.909062   5.300849
    21  H    2.174362   2.740568   2.551872   1.089758   2.154064
    22  H    3.405873   4.587420   4.885842   2.151711   1.093972
                   11         12         13         14         15
    11  H    0.000000
    12  H    1.783466   0.000000
    13  H    1.775483   1.784170   0.000000
    14  H    3.089271   2.512007   2.529794   0.000000
    15  H    2.532387   2.508300   3.088307   1.765275   0.000000
    16  H    2.980146   4.208713   4.066869   3.731573   2.515670
    17  H    4.951870   6.370036   5.671913   5.520998   4.787880
    18  H    7.092298   8.142247   6.647610   6.838078   7.273933
    19  H    7.579423   8.466809   7.189919   6.724765   7.142156
    20  H    8.159180   9.327140   7.996533   7.919436   8.088095
    21  H    5.740502   6.407438   5.031893   4.735743   5.483010
    22  H    4.180271   4.297019   3.142514   2.464348   3.694009
                   16         17         18         19         20
    16  H    0.000000
    17  H    2.493470   0.000000
    18  H    6.045675   4.457660   0.000000
    19  H    6.045338   4.456405   1.794585   0.000000
    20  H    6.511309   4.419230   1.792715   1.792665   0.000000
    21  H    4.971966   4.310696   2.348066   2.346080   3.641001
    22  H    4.303445   4.964510   4.685305   4.685154   5.982149
                   21         22
    21  H    0.000000
    22  H    2.459449   0.000000
 Stoichiometry    C9H12O(1+,2)
 Framework group  C1[X(C9H12O)]
 Deg. of freedom    60
 Full point group                 C1      NOp   1
 Largest Abelian subgroup         C1      NOp   1
 Largest concise Abelian subgroup C1      NOp   1
                         Standard orientation:                         
 ---------------------------------------------------------------------
 Center     Atomic      Atomic             Coordinates (Angstroms)
 Number     Number       Type             X           Y           Z
 ---------------------------------------------------------------------
      1          6           0       -3.592394   -0.219991    0.860891
      2          6           0       -2.872939   -0.172771   -0.493983
      3          6           0       -1.376164   -0.016309   -0.358398
      4          6           0       -0.789426    1.254068   -0.220220
      5          6           0        0.581366    1.406167   -0.044813
      6          6           0        1.417802    0.278463    0.000333
      7          8           0        2.743836    0.520218    0.172637
      8          6           0        3.631628   -0.570202    0.225030
      9          6           0        0.853768   -0.997256   -0.135538
     10          6           0       -0.528838   -1.127654   -0.311275
     11          1           0       -3.407291    0.700789    1.436924
     12          1           0       -4.681597   -0.330038    0.733865
     13          1           0       -3.231191   -1.065672    1.467643
     14          1           0       -3.095733   -1.093660   -1.058367
     15          1           0       -3.276467    0.662020   -1.091785
     16          1           0       -1.424055    2.144448   -0.255381
     17          1           0        1.037260    2.392825    0.057070
     18          1           0        3.401814   -1.248555    1.067004
     19          1           0        3.619807   -1.156634   -0.711919
     20          1           0        4.636731   -0.151899    0.369757
     21          1           0        1.474865   -1.892337   -0.110207
     22          1           0       -0.953652   -2.130123   -0.417867
 ---------------------------------------------------------------------
 Rotational constants (GHZ):           3.8794978           0.6774009           0.6124675
 Standard basis: def2SVP (5D, 7F)
 There are   210 symmetry adapted cartesian basis functions of A   symmetry.
 There are   200 symmetry adapted basis functions of A   symmetry.
   200 basis functions,   334 primitive gaussians,   210 cartesian basis functions
    37 alpha electrons       36 beta electrons
       nuclear repulsion energy       501.1767979574 Hartrees.
 NAtoms=   22 NActive=   22 NUniq=   22 SFac= 1.00D+00 NAtFMM=   60 NAOKFM=F Big=F
 Integral buffers will be    131072 words long.
 Raffenetti 2 integral format.
 Two-electron integral symmetry is turned on.
 One-electron integrals computed using PRISM.
   1 Symmetry operations used in ECPInt.
 ECPInt:  NShTT=    4656 NPrTT=   16456 LenC2=    4485 LenP2D=   12287.
 LDataN:  DoStor=T MaxTD1= 4 Len=   56
 NBasis=   200 RedAO= T EigKep=  2.57D-04  NBF=   200
 NBsUse=   200 1.00D-06 EigRej= -1.00D+00 NBFU=   200
 ExpMin= 1.22D-01 ExpMax= 2.27D+03 ExpMxC= 3.41D+02 IAcc=3 IRadAn=         5 AccDes= 0.00D+00
 Harris functional with IExCor=  402 and IRadAn=       5 diagonalized for initial guess.
 HarFok:  IExCor=  402 AccDes= 0.00D+00 IRadAn=         5 IDoV= 1 UseB2=F ITyADJ=14
 ICtDFT=  3500011 ScaDFX=  1.000000  1.000000  1.000000  1.000000
 FoFCou: FMM=F IPFlag=           0 FMFlag=      100000 FMFlg1=           0
         NFxFlg=           0 DoJE=T BraDBF=F KetDBF=T FulRan=T
         wScrn=  0.000000 ICntrl=       500 IOpCl=  0 I1Cent=   200000004 NGrid=           0
         NMat0=    1 NMatS0=      1 NMatT0=    0 NMatD0=    1 NMtDS0=    0 NMtDT0=    0
 Petite list used in FoFCou.
 Initial guess <Sx>= 0.0000 <Sy>= 0.0000 <Sz>= 0.5000 <S**2>= 0.7500 S= 0.5000
 Requested convergence on RMS density matrix=1.00D-08 within 128 cycles.
 Requested convergence on MAX density matrix=1.00D-06.
 Requested convergence on             energy=1.00D-06.
 No special actions if energy rises.
 Integral accuracy reduced to 1.0D-05 until final iterations.
 Initial convergence to 1.0D-05 achieved.  Increase integral accuracy.
 SCF Done:  E(UB3LYP) =  -424.808350522     A.U. after   21 cycles
            NFock= 21  Conv=0.52D-08     -V/T= 2.0111
 <Sx>= 0.0000 <Sy>= 0.0000 <Sz>= 0.5000 <S**2>= 0.7596 S= 0.5048
 <L.S>= 0.000000000000E+00
 Annihilation of the first spin contaminant:
 S**2 before annihilation     0.7596,   after     0.7500

 **********************************************************************

            Population analysis using the SCF Density.

 **********************************************************************

 Orbital symmetries:
 Alpha Orbitals:
       Occupied  (A) (A) (A) (A) (A) (A) (A) (A) (A) (A) (A) (A)
                 (A) (A) (A) (A) (A) (A) (A) (A) (A) (A) (A) (A)
                 (A) (A) (A) (A) (A) (A) (A) (A) (A) (A) (A) (A)
                 (A)
       Virtual   (A) (A) (A) (A) (A) (A) (A) (A) (A) (A) (A) (A)
                 (A) (A) (A) (A) (A) (A) (A) (A) (A) (A) (A) (A)
                 (A) (A) (A) (A) (A) (A) (A) (A) (A) (A) (A) (A)
                 (A) (A) (A) (A) (A) (A) (A) (A) (A) (A) (A) (A)
                 (A) (A) (A) (A) (A) (A) (A) (A) (A) (A) (A) (A)
                 (A) (A) (A) (A) (A) (A) (A) (A) (A) (A) (A) (A)
                 (A) (A) (A) (A) (A) (A) (A) (A) (A) (A) (A) (A)
                 (A) (A) (A) (A) (A) (A) (A) (A) (A) (A) (A) (A)
                 (A) (A) (A) (A) (A) (A) (A) (A) (A) (A) (A) (A)
                 (A) (A) (A) (A) (A) (A) (A) (A) (A) (A) (A) (A)
                 (A) (A) (A) (A) (A) (A) (A) (A) (A) (A) (A) (A)
                 (A) (A) (A) (A) (A) (A) (A) (A) (A) (A) (A) (A)
                 (A) (A) (A) (A) (A) (A) (A) (A) (A) (A) (A) (A)
                 (A) (A) (A) (A) (A) (A) (A)
 Beta  Orbitals:
       Occupied  (A) (A) (A) (A) (A) (A) (A) (A) (A) (A) (A) (A)
                 (A) (A) (A) (A) (A) (A) (A) (A) (A) (A) (A) (A)
                 (A) (A) (A) (A) (A) (A) (A) (A) (A) (A) (A) (A)
       Virtual   (A) (A) (A) (A) (A) (A) (A) (A) (A) (A) (A) (A)
                 (A) (A) (A) (A) (A) (A) (A) (A) (A) (A) (A) (A)
                 (A) (A) (A) (A) (A) (A) (A) (A) (A) (A) (A) (A)
                 (A) (A) (A) (A) (A) (A) (A) (A) (A) (A) (A) (A)
                 (A) (A) (A) (A) (A) (A) (A) (A) (A) (A) (A) (A)
                 (A) (A) (A) (A) (A) (A) (A) (A) (A) (A) (A) (A)
                 (A) (A) (A) (A) (A) (A) (A) (A) (A) (A) (A) (A)
                 (A) (A) (A) (A) (A) (A) (A) (A) (A) (A) (A) (A)
                 (A) (A) (A) (A) (A) (A) (A) (A) (A) (A) (A) (A)
                 (A) (A) (A) (A) (A) (A) (A) (A) (A) (A) (A) (A)
                 (A) (A) (A) (A) (A) (A) (A) (A) (A) (A) (A) (A)
                 (A) (A) (A) (A) (A) (A) (A) (A) (A) (A) (A) (A)
                 (A) (A) (A) (A) (A) (A) (A) (A) (A) (A) (A) (A)
                 (A) (A) (A) (A) (A) (A) (A) (A)
 The electronic state is 2-A.
 Alpha  occ. eigenvalues --  -19.39724 -10.46981 -10.40960 -10.40746 -10.39348
 Alpha  occ. eigenvalues --  -10.39196 -10.39022 -10.38162 -10.34862 -10.32355
 Alpha  occ. eigenvalues --   -1.27864  -1.05709  -0.97360  -0.94048  -0.90649
 Alpha  occ. eigenvalues --   -0.86718  -0.80820  -0.78502  -0.74990  -0.72744
 Alpha  occ. eigenvalues --   -0.68744  -0.67214  -0.65084  -0.62958  -0.61529
 Alpha  occ. eigenvalues --   -0.61163  -0.58992  -0.57447  -0.56734  -0.54796
 Alpha  occ. eigenvalues --   -0.54235  -0.52275  -0.51051  -0.49928  -0.48791
 Alpha  occ. eigenvalues --   -0.45336  -0.43453
 Alpha virt. eigenvalues --   -0.20801  -0.20301  -0.09498  -0.07577  -0.06073
 Alpha virt. eigenvalues --   -0.05606  -0.05017  -0.04225  -0.01879  -0.01660
 Alpha virt. eigenvalues --   -0.01536  -0.01117  -0.00257   0.01206   0.02364
 Alpha virt. eigenvalues --    0.03079   0.03898   0.06585   0.07907   0.12055
 Alpha virt. eigenvalues --    0.12374   0.13060   0.14347   0.17202   0.21848
 Alpha virt. eigenvalues --    0.23394   0.24717   0.26669   0.26881   0.27174
 Alpha virt. eigenvalues --    0.28790   0.29240   0.30487   0.31256   0.33189
 Alpha virt. eigenvalues --    0.33700   0.35373   0.36282   0.38309   0.41824
 Alpha virt. eigenvalues --    0.43218   0.44670   0.45533   0.46457   0.46720
 Alpha virt. eigenvalues --    0.48777   0.49541   0.49881   0.51193   0.51338
 Alpha virt. eigenvalues --    0.51603   0.52549   0.53795   0.54344   0.55491
 Alpha virt. eigenvalues --    0.55901   0.56768   0.57086   0.57334   0.58782
 Alpha virt. eigenvalues --    0.59850   0.64020   0.65392   0.69324   0.71951
 Alpha virt. eigenvalues --    0.76490   0.80508   0.81776   0.85012   0.88557
 Alpha virt. eigenvalues --    0.90740   0.93969   0.99428   1.01930   1.04070
 Alpha virt. eigenvalues --    1.05900   1.06869   1.07854   1.08319   1.11458
 Alpha virt. eigenvalues --    1.13634   1.20324   1.22756   1.27586   1.28630
 Alpha virt. eigenvalues --    1.33192   1.35185   1.36177   1.40491   1.43999
 Alpha virt. eigenvalues --    1.47870   1.49459   1.50454   1.53079   1.53991
 Alpha virt. eigenvalues --    1.55511   1.55995   1.56647   1.58993   1.59950
 Alpha virt. eigenvalues --    1.60782   1.61025   1.63266   1.63886   1.65634
 Alpha virt. eigenvalues --    1.66412   1.68159   1.68461   1.69733   1.69915
 Alpha virt. eigenvalues --    1.72096   1.75043   1.76234   1.77056   1.79316
 Alpha virt. eigenvalues --    1.79803   1.83171   1.88013   1.90394   1.93357
 Alpha virt. eigenvalues --    1.94086   1.97107   1.99170   2.01651   2.04473
 Alpha virt. eigenvalues --    2.05689   2.06062   2.12105   2.13781   2.13872
 Alpha virt. eigenvalues --    2.14987   2.16967   2.21063   2.23022   2.24876
 Alpha virt. eigenvalues --    2.26339   2.35587   2.37522   2.41547   2.43531
 Alpha virt. eigenvalues --    2.43688   2.44663   2.47143   2.48655   2.54663
 Alpha virt. eigenvalues --    2.61021   2.61569   2.64937   2.66524   2.68246
 Alpha virt. eigenvalues --    2.69700   2.71318   2.78914   2.79117   2.81907
 Alpha virt. eigenvalues --    2.83343   2.87798   2.88763   2.92786   3.01129
 Alpha virt. eigenvalues --    3.19358   3.28233   3.48794
  Beta  occ. eigenvalues --  -19.38984 -10.46699 -10.40986 -10.40249 -10.39230
  Beta  occ. eigenvalues --  -10.38990 -10.38982 -10.38236 -10.34865 -10.32276
  Beta  occ. eigenvalues --   -1.26506  -1.04906  -0.96406  -0.93754  -0.90435
  Beta  occ. eigenvalues --   -0.86119  -0.80359  -0.78139  -0.74715  -0.72340
  Beta  occ. eigenvalues --   -0.68447  -0.64876  -0.64723  -0.62738  -0.61312
  Beta  occ. eigenvalues --   -0.60957  -0.57932  -0.57313  -0.55854  -0.54544
  Beta  occ. eigenvalues --   -0.53103  -0.51879  -0.49790  -0.48794  -0.48686
  Beta  occ. eigenvalues --   -0.44673
  Beta virt. eigenvalues --   -0.35882  -0.19367  -0.17655  -0.09367  -0.07476
  Beta virt. eigenvalues --   -0.05792  -0.05535  -0.04028  -0.03638  -0.01806
  Beta virt. eigenvalues --   -0.01439  -0.01382  -0.01017  -0.00104   0.01274
  Beta virt. eigenvalues --    0.02512   0.03125   0.04601   0.07018   0.08253
  Beta virt. eigenvalues --    0.12349   0.12797   0.13330   0.14616   0.17478
  Beta virt. eigenvalues --    0.22317   0.23484   0.24771   0.27036   0.27400
  Beta virt. eigenvalues --    0.27579   0.29337   0.29410   0.30725   0.31828
  Beta virt. eigenvalues --    0.33387   0.33918   0.36087   0.36662   0.38565
  Beta virt. eigenvalues --    0.42393   0.43552   0.45127   0.45741   0.46661
  Beta virt. eigenvalues --    0.47029   0.48896   0.49648   0.49978   0.51365
  Beta virt. eigenvalues --    0.51498   0.51896   0.52773   0.54158   0.54693
  Beta virt. eigenvalues --    0.55576   0.56058   0.56928   0.57429   0.57578
  Beta virt. eigenvalues --    0.59223   0.60010   0.64170   0.65735   0.69495
  Beta virt. eigenvalues --    0.72171   0.76981   0.80868   0.83252   0.85338
  Beta virt. eigenvalues --    0.88787   0.90854   0.94253   0.99756   1.02615
  Beta virt. eigenvalues --    1.04881   1.06112   1.07143   1.08136   1.08876
  Beta virt. eigenvalues --    1.12228   1.13888   1.20441   1.23304   1.28181
  Beta virt. eigenvalues --    1.29105   1.33312   1.35378   1.36420   1.40526
  Beta virt. eigenvalues --    1.44418   1.48122   1.49706   1.50658   1.53541
  Beta virt. eigenvalues --    1.54629   1.56047   1.56422   1.57148   1.59382
  Beta virt. eigenvalues --    1.60383   1.60968   1.61441   1.63377   1.64198
  Beta virt. eigenvalues --    1.65717   1.66574   1.68551   1.68855   1.70151
  Beta virt. eigenvalues --    1.70360   1.72331   1.75342   1.76488   1.77173
  Beta virt. eigenvalues --    1.79617   1.80008   1.83256   1.88329   1.90498
  Beta virt. eigenvalues --    1.93704   1.94441   1.97913   1.99587   2.01982
  Beta virt. eigenvalues --    2.05144   2.05924   2.07035   2.12552   2.14168
  Beta virt. eigenvalues --    2.14278   2.15449   2.17193   2.21432   2.23318
  Beta virt. eigenvalues --    2.25056   2.26765   2.35761   2.38071   2.42393
  Beta virt. eigenvalues --    2.43900   2.44120   2.44862   2.47316   2.49061
  Beta virt. eigenvalues --    2.54734   2.61558   2.61771   2.65207   2.68243
  Beta virt. eigenvalues --    2.68625   2.69975   2.71499   2.79006   2.79273
  Beta virt. eigenvalues --    2.82096   2.83486   2.89094   2.89840   2.92918
  Beta virt. eigenvalues --    3.01526   3.19691   3.28649   3.49063
          Condensed to atoms (all electrons):
               1          2          3          4          5          6
     1  C    4.462011   0.437497  -0.045406  -0.005139  -0.000292   0.000065
     2  C    0.437497   4.609473   0.409506  -0.073677   0.008265  -0.000089
     3  C   -0.045406   0.409506   5.359092   0.165783   0.124563  -0.183483
     4  C   -0.005139  -0.073677   0.165783   5.137101   0.273481   0.144113
     5  C   -0.000292   0.008265   0.124563   0.273481   5.131354   0.154284
     6  C    0.000065  -0.000089  -0.183483   0.144113   0.154284   5.191945
     7  O    0.000000   0.000002  -0.000209   0.003374  -0.070203   0.422137
     8  C   -0.000000   0.000000   0.000064  -0.000220   0.006353  -0.051046
     9  C   -0.000333   0.009093   0.112062  -0.122267   0.035832   0.078068
    10  C   -0.004289  -0.073641   0.177517   0.053737  -0.113027   0.140474
    11  H    0.395078  -0.024702  -0.007658   0.006685  -0.000536  -0.000020
    12  H    0.391131  -0.010636   0.006253  -0.000006   0.000017   0.000001
    13  H    0.392883  -0.025616  -0.004708  -0.002415   0.000121  -0.000030
    14  H   -0.012420   0.362458  -0.014321   0.010165  -0.000651  -0.000006
    15  H   -0.011938   0.359412  -0.010208  -0.012638   0.000941  -0.000009
    16  H   -0.000063  -0.011335  -0.070190   0.452029  -0.059938   0.014581
    17  H   -0.000003  -0.000112   0.014703  -0.060381   0.445466  -0.071520
    18  H    0.000000   0.000000  -0.000048   0.000039  -0.000334  -0.009430
    19  H   -0.000000   0.000000  -0.000037   0.000037  -0.000353  -0.009638
    20  H    0.000000  -0.000000   0.000004   0.000006  -0.000138   0.004331
    21  H   -0.000003  -0.000141   0.015511  -0.002348   0.012254  -0.087682
    22  H    0.000009  -0.011641  -0.069201   0.013630  -0.001952   0.013834
               7          8          9         10         11         12
     1  C    0.000000  -0.000000  -0.000333  -0.004289   0.395078   0.391131
     2  C    0.000002   0.000000   0.009093  -0.073641  -0.024702  -0.010636
     3  C   -0.000209   0.000064   0.112062   0.177517  -0.007658   0.006253
     4  C    0.003374  -0.000220  -0.122267   0.053737   0.006685  -0.000006
     5  C   -0.070203   0.006353   0.035832  -0.113027  -0.000536   0.000017
     6  C    0.422137  -0.051046   0.078068   0.140474  -0.000020   0.000001
     7  O    7.706916   0.274359  -0.073367   0.003881  -0.000000   0.000000
     8  C    0.274359   4.433982   0.005018   0.001077   0.000000   0.000000
     9  C   -0.073367   0.005018   5.297531   0.257834   0.000123   0.000019
    10  C    0.003881   0.001077   0.257834   5.117987  -0.001937  -0.000065
    11  H   -0.000000   0.000000   0.000123  -0.001937   0.637769  -0.018211
    12  H    0.000000   0.000000   0.000019  -0.000065  -0.018211   0.590561
    13  H   -0.000000  -0.000000  -0.000550   0.005292  -0.024573  -0.018900
    14  H   -0.000000   0.000000   0.001121  -0.012638   0.007898  -0.006172
    15  H   -0.000000  -0.000000  -0.000709   0.009430  -0.009272  -0.006597
    16  H   -0.000058   0.000006  -0.002164   0.013867   0.001058  -0.000119
    17  H    0.001442  -0.000205   0.017406  -0.002853   0.000008  -0.000000
    18  H   -0.019859   0.399066   0.003764   0.000561  -0.000000  -0.000000
    19  H   -0.019815   0.399180   0.003943   0.000547  -0.000000   0.000000
    20  H   -0.019089   0.398441   0.000186  -0.000027   0.000000  -0.000000
    21  H   -0.006932   0.010063   0.455079  -0.050209   0.000001  -0.000000
    22  H   -0.000058  -0.000036  -0.055193   0.446049   0.000034  -0.000095
              13         14         15         16         17         18
     1  C    0.392883  -0.012420  -0.011938  -0.000063  -0.000003   0.000000
     2  C   -0.025616   0.362458   0.359412  -0.011335  -0.000112   0.000000
     3  C   -0.004708  -0.014321  -0.010208  -0.070190   0.014703  -0.000048
     4  C   -0.002415   0.010165  -0.012638   0.452029  -0.060381   0.000039
     5  C    0.000121  -0.000651   0.000941  -0.059938   0.445466  -0.000334
     6  C   -0.000030  -0.000006  -0.000009   0.014581  -0.071520  -0.009430
     7  O   -0.000000  -0.000000  -0.000000  -0.000058   0.001442  -0.019859
     8  C   -0.000000   0.000000  -0.000000   0.000006  -0.000205   0.399066
     9  C   -0.000550   0.001121  -0.000709  -0.002164   0.017406   0.003764
    10  C    0.005292  -0.012638   0.009430   0.013867  -0.002853   0.000561
    11  H   -0.024573   0.007898  -0.009272   0.001058   0.000008  -0.000000
    12  H   -0.018900  -0.006172  -0.006597  -0.000119  -0.000000  -0.000000
    13  H    0.642748  -0.009354   0.008003   0.000042   0.000001   0.000000
    14  H   -0.009354   0.648899  -0.028632   0.000186   0.000006  -0.000000
    15  H    0.008003  -0.028632   0.643430   0.004579  -0.000003   0.000000
    16  H    0.000042   0.000186   0.004579   0.623066  -0.011627  -0.000000
    17  H    0.000001   0.000006  -0.000003  -0.011627   0.611564   0.000061
    18  H    0.000000  -0.000000   0.000000  -0.000000   0.000061   0.593041
    19  H   -0.000000   0.000000  -0.000000  -0.000000   0.000062  -0.029244
    20  H   -0.000000   0.000000   0.000000  -0.000000  -0.000102  -0.017249
    21  H    0.000009  -0.000006   0.000007   0.000012  -0.000136   0.000784
    22  H    0.000679   0.005282   0.000182  -0.000214   0.000020   0.000019
              19         20         21         22
     1  C   -0.000000   0.000000  -0.000003   0.000009
     2  C    0.000000  -0.000000  -0.000141  -0.011641
     3  C   -0.000037   0.000004   0.015511  -0.069201
     4  C    0.000037   0.000006  -0.002348   0.013630
     5  C   -0.000353  -0.000138   0.012254  -0.001952
     6  C   -0.009638   0.004331  -0.087682   0.013834
     7  O   -0.019815  -0.019089  -0.006932  -0.000058
     8  C    0.399180   0.398441   0.010063  -0.000036
     9  C    0.003943   0.000186   0.455079  -0.055193
    10  C    0.000547  -0.000027  -0.050209   0.446049
    11  H   -0.000000   0.000000   0.000001   0.000034
    12  H    0.000000  -0.000000  -0.000000  -0.000095
    13  H   -0.000000  -0.000000   0.000009   0.000679
    14  H    0.000000   0.000000  -0.000006   0.005282
    15  H   -0.000000   0.000000   0.000007   0.000182
    16  H   -0.000000  -0.000000   0.000012  -0.000214
    17  H    0.000062  -0.000102  -0.000136   0.000020
    18  H   -0.029244  -0.017249   0.000784   0.000019
    19  H    0.592389  -0.017212   0.000832   0.000018
    20  H   -0.017212   0.554874  -0.000300  -0.000001
    21  H    0.000832  -0.000300   0.627510  -0.012152
    22  H    0.000018  -0.000001  -0.012152   0.624501
          Atomic-Atomic Spin Densities.
               1          2          3          4          5          6
     1  C    0.041185   0.015421  -0.012727  -0.000586   0.000088   0.000036
     2  C    0.015421  -0.010023  -0.024846  -0.001068   0.000065   0.000042
     3  C   -0.012727  -0.024846   0.376386   0.016870  -0.005480  -0.010441
     4  C   -0.000586  -0.001068   0.016870  -0.062241  -0.026212  -0.000542
     5  C    0.000088   0.000065  -0.005480  -0.026212   0.151620   0.029991
     6  C    0.000036   0.000042  -0.010441  -0.000542   0.029991   0.197292
     7  O   -0.000000   0.000000   0.000091   0.000219  -0.007066  -0.061413
     8  C   -0.000000  -0.000000  -0.000000   0.000004  -0.000167   0.000267
     9  C    0.000080   0.000103  -0.006590  -0.002175   0.004069   0.032072
    10  C   -0.001084  -0.003125   0.031543   0.001661  -0.004405  -0.002443
    11  H   -0.001590   0.000036   0.001034   0.000124  -0.000034  -0.000008
    12  H   -0.002083  -0.000783   0.000622   0.000016  -0.000002  -0.000001
    13  H   -0.001795  -0.000162   0.001238   0.000060  -0.000013  -0.000009
    14  H   -0.003174   0.003067  -0.001614  -0.000066   0.000004   0.000002
    15  H   -0.003927   0.003518  -0.002243  -0.000004   0.000067   0.000005
    16  H   -0.000048   0.000137  -0.000610   0.000770  -0.000003   0.000148
    17  H    0.000000   0.000004  -0.000006   0.000120   0.002574  -0.000890
    18  H    0.000000   0.000000  -0.000011  -0.000008   0.000123   0.002374
    19  H   -0.000000  -0.000000  -0.000019  -0.000008   0.000140   0.002269
    20  H   -0.000000   0.000000   0.000000   0.000000   0.000002   0.000014
    21  H   -0.000000   0.000003   0.000085  -0.000098   0.000063  -0.000658
    22  H   -0.000031   0.000153  -0.000967   0.000008  -0.000074   0.000109
               7          8          9         10         11         12
     1  C   -0.000000  -0.000000   0.000080  -0.001084  -0.001590  -0.002083
     2  C    0.000000  -0.000000   0.000103  -0.003125   0.000036  -0.000783
     3  C    0.000091  -0.000000  -0.006590   0.031543   0.001034   0.000622
     4  C    0.000219   0.000004  -0.002175   0.001661   0.000124   0.000016
     5  C   -0.007066  -0.000167   0.004069  -0.004405  -0.000034  -0.000002
     6  C   -0.061413   0.000267   0.032072  -0.002443  -0.000008  -0.000001
     7  O    0.322519  -0.003546  -0.004270   0.000248   0.000000   0.000000
     8  C   -0.003546  -0.016863  -0.000328   0.000038   0.000000   0.000000
     9  C   -0.004270  -0.000328   0.091764  -0.035682  -0.000009  -0.000002
    10  C    0.000248   0.000038  -0.035682   0.024349   0.000090   0.000031
    11  H    0.000000   0.000000  -0.000009   0.000090  -0.001058   0.000539
    12  H    0.000000   0.000000  -0.000002   0.000031   0.000539   0.005402
    13  H    0.000000   0.000000  -0.000037   0.000292   0.000428   0.000649
    14  H   -0.000000   0.000000   0.000054   0.000041   0.000061   0.000494
    15  H   -0.000000  -0.000000   0.000009  -0.000086   0.000186   0.000633
    16  H    0.000001  -0.000000  -0.000067   0.000060   0.000011   0.000003
    17  H   -0.000081  -0.000008  -0.000125  -0.000056  -0.000000   0.000000
    18  H   -0.004167   0.001356   0.001217  -0.000074  -0.000000  -0.000000
    19  H   -0.004173   0.001492   0.001227  -0.000096   0.000000   0.000000
    20  H    0.000011   0.000371  -0.000006  -0.000001   0.000000   0.000000
    21  H    0.000087  -0.000267   0.001961   0.000141   0.000000   0.000000
    22  H    0.000001   0.000000  -0.000038   0.001788  -0.000001   0.000003
              13         14         15         16         17         18
     1  C   -0.001795  -0.003174  -0.003927  -0.000048   0.000000   0.000000
     2  C   -0.000162   0.003067   0.003518   0.000137   0.000004   0.000000
     3  C    0.001238  -0.001614  -0.002243  -0.000610  -0.000006  -0.000011
     4  C    0.000060  -0.000066  -0.000004   0.000770   0.000120  -0.000008
     5  C   -0.000013   0.000004   0.000067  -0.000003   0.002574   0.000123
     6  C   -0.000009   0.000002   0.000005   0.000148  -0.000890   0.002374
     7  O    0.000000  -0.000000  -0.000000   0.000001  -0.000081  -0.004167
     8  C    0.000000   0.000000  -0.000000  -0.000000  -0.000008   0.001356
     9  C   -0.000037   0.000054   0.000009  -0.000067  -0.000125   0.001217
    10  C    0.000292   0.000041  -0.000086   0.000060  -0.000056  -0.000074
    11  H    0.000428   0.000061   0.000186   0.000011  -0.000000  -0.000000
    12  H    0.000649   0.000494   0.000633   0.000003   0.000000  -0.000000
    13  H   -0.000987   0.000177   0.000105  -0.000002   0.000000  -0.000000
    14  H    0.000177   0.005991   0.000997   0.000007  -0.000000  -0.000000
    15  H    0.000105   0.000997   0.009993  -0.000057   0.000000  -0.000000
    16  H   -0.000002   0.000007  -0.000057   0.000987   0.000137  -0.000000
    17  H    0.000000  -0.000000   0.000000   0.000137  -0.008752  -0.000001
    18  H   -0.000000  -0.000000  -0.000000  -0.000000  -0.000001   0.024431
    19  H    0.000000   0.000000   0.000000   0.000000   0.000001  -0.005501
    20  H   -0.000000   0.000000  -0.000000   0.000000   0.000000  -0.000068
    21  H   -0.000000   0.000001  -0.000000  -0.000001   0.000004   0.000021
    22  H    0.000003  -0.000046   0.000004   0.000001  -0.000001  -0.000002
              19         20         21         22
     1  C   -0.000000  -0.000000  -0.000000  -0.000031
     2  C   -0.000000   0.000000   0.000003   0.000153
     3  C   -0.000019   0.000000   0.000085  -0.000967
     4  C   -0.000008   0.000000  -0.000098   0.000008
     5  C    0.000140   0.000002   0.000063  -0.000074
     6  C    0.002269   0.000014  -0.000658   0.000109
     7  O   -0.004173   0.000011   0.000087   0.000001
     8  C    0.001492   0.000371  -0.000267   0.000000
     9  C    0.001227  -0.000006   0.001961  -0.000038
    10  C   -0.000096  -0.000001   0.000141   0.001788
    11  H    0.000000   0.000000   0.000000  -0.000001
    12  H    0.000000   0.000000   0.000000   0.000003
    13  H    0.000000  -0.000000  -0.000000   0.000003
    14  H    0.000000   0.000000   0.000001  -0.000046
    15  H    0.000000  -0.000000  -0.000000   0.000004
    16  H    0.000000   0.000000  -0.000001   0.000001
    17  H    0.000001   0.000000   0.000004  -0.000001
    18  H   -0.005501  -0.000068   0.000021  -0.000002
    19  H    0.024287  -0.000051   0.000087   0.000001
    20  H   -0.000051  -0.000280  -0.000001   0.000000
    21  H    0.000087  -0.000001  -0.006248   0.000150
    22  H    0.000001   0.000000   0.000150  -0.002897
 Mulliken charges and spin densities:
               1          2
     1  C    0.001212   0.029766
     2  C    0.035882  -0.017458
     3  C    0.020413   0.362314
     4  C    0.018909  -0.073156
     5  C    0.054491   0.145351
     6  C    0.249120   0.188218
     7  O   -0.202521   0.238460
     8  C    0.123897  -0.017651
     9  C   -0.022497   0.083229
    10  C    0.030433   0.013230
    11  H    0.038257  -0.000190
    12  H    0.072820   0.005521
    13  H    0.036368  -0.000056
    14  H    0.048187   0.005996
    15  H    0.054021   0.009200
    16  H    0.046284   0.001472
    17  H    0.056203  -0.007081
    18  H    0.078829   0.019690
    19  H    0.079291   0.019655
    20  H    0.096276  -0.000007
    21  H    0.037845  -0.004672
    22  H    0.046283  -0.001833
 Sum of Mulliken charges =   1.00000   1.00000
 Mulliken charges and spin densities with hydrogens summed into heavy atoms:
               1          2
     1  C    0.148656   0.035041
     2  C    0.138089  -0.002262
     3  C    0.020413   0.362314
     4  C    0.065192  -0.071684
     5  C    0.110694   0.138271
     6  C    0.249120   0.188218
     7  O   -0.202521   0.238460
     8  C    0.378292   0.021688
     9  C    0.015348   0.078557
    10  C    0.076716   0.011397
 Electronic spatial extent (au):  <R**2>=           1881.4881
 Charge=              1.0000 electrons
 Dipole moment (field-independent basis, Debye):
    X=              1.5643    Y=             -1.1120    Z=             -0.2208  Tot=              1.9319
 Quadrupole moment (field-independent basis, Debye-Ang):
   XX=            -21.8866   YY=            -47.7122   ZZ=            -58.4353
   XY=             -4.5697   XZ=              1.7245   YZ=              0.0793
 Traceless Quadrupole moment (field-independent basis, Debye-Ang):
   XX=             20.7915   YY=             -5.0342   ZZ=            -15.7573
   XY=             -4.5697   XZ=              1.7245   YZ=              0.0793
 Octapole moment (field-independent basis, Debye-Ang**2):
  XXX=             45.9317  YYY=              4.0640  ZZZ=              2.3816  XYY=              5.5333
  XXY=            -19.0034  XXZ=              5.6047  XZZ=              3.7238  YZZ=             -1.1095
  YYZ=             -1.1671  XYZ=             -0.6961
 Hexadecapole moment (field-independent basis, Debye-Ang**3):
 XXXX=          -1418.9805 YYYY=           -298.0363 ZZZZ=           -140.6585 XXXY=            -48.6767
 XXXZ=             17.5269 YYYX=             -0.5030 YYYZ=              2.8876 ZZZX=              4.1214
 ZZZY=             -0.3414 XXYY=           -357.1287 XXZZ=           -334.7254 YYZZ=            -82.2480
 XXYZ=             -3.5771 YYXZ=              4.9893 ZZXY=             -1.6173
 N-N= 5.011767979574D+02 E-N=-1.973763574421D+03  KE= 4.201638150860D+02
                          Isotropic Fermi Contact Couplings
        Atom                 a.u.       MegaHertz       Gauss      10(-4) cm-1
     1  C(13)              0.03092      34.76393      12.40464      11.59600
     2  C(13)             -0.01212     -13.62696      -4.86244      -4.54547
     3  C(13)              0.05627      63.26018      22.57280      21.10132
     4  C(13)             -0.02113     -23.74995      -8.47457      -7.92213
     5  C(13)              0.01781      20.02281       7.14464       6.67889
     6  C(13)              0.01618      18.18932       6.49040       6.06730
     7  O(17)              0.11221     -68.02208     -24.27197     -22.68973
     8  C(13)             -0.01146     -12.87897      -4.59554      -4.29596
     9  C(13)              0.00614       6.90578       2.46416       2.30352
    10  C(13)             -0.00732      -8.22812      -2.93600      -2.74461
    11  H(1)              -0.00045      -2.00295      -0.71470      -0.66811
    12  H(1)               0.00192       8.59768       3.06787       2.86788
    13  H(1)              -0.00045      -1.99585      -0.71217      -0.66574
    14  H(1)               0.00282      12.62173       4.50375       4.21016
    15  H(1)               0.00427      19.09052       6.81197       6.36791
    16  H(1)               0.00036       1.59626       0.56958       0.53245
    17  H(1)              -0.00229     -10.21583      -3.64526      -3.40763
    18  H(1)               0.00724      32.36079      11.54713      10.79440
    19  H(1)               0.00724      32.37204      11.55115      10.79815
    20  H(1)              -0.00010      -0.44095      -0.15734      -0.14709
    21  H(1)              -0.00158      -7.06636      -2.52145      -2.35709
    22  H(1)              -0.00069      -3.07701      -1.09795      -1.02638
 --------------------------------------------------------
       Center         ----  Spin Dipole Couplings  ----
                      3XX-RR        3YY-RR        3ZZ-RR
 --------------------------------------------------------
     1   Atom        0.010391     -0.027051      0.016661
     2   Atom       -0.008706     -0.020065      0.028771
     3   Atom       -0.180158     -0.191819      0.371977
     4   Atom        0.017014      0.020167     -0.037181
     5   Atom       -0.082216     -0.078879      0.161095
     6   Atom       -0.110988     -0.126698      0.237686
     7   Atom       -0.517341     -0.547956      1.065296
     8   Atom        0.000686      0.001368     -0.002054
     9   Atom       -0.051274     -0.047291      0.098564
    10   Atom       -0.023925     -0.023930      0.047855
    11   Atom        0.000650     -0.001157      0.000506
    12   Atom        0.005720     -0.003842     -0.001878
    13   Atom        0.000547     -0.001439      0.000892
    14   Atom        0.002866      0.000973     -0.003838
    15   Atom        0.003909     -0.000045     -0.003864
    16   Atom       -0.001218      0.006273     -0.005055
    17   Atom       -0.009732      0.015189     -0.005458
    18   Atom        0.000349      0.002646     -0.002995
    19   Atom        0.001367      0.001735     -0.003102
    20   Atom        0.008006     -0.003642     -0.004365
    21   Atom       -0.005530      0.010581     -0.005050
    22   Atom       -0.005554      0.010675     -0.005121
 --------------------------------------------------------
                        XY            XZ            YZ
 --------------------------------------------------------
     1   Atom        0.002126     -0.039844     -0.002448
     2   Atom        0.000629     -0.006265     -0.001960
     3   Atom        0.002420     -0.063191     -0.028303
     4   Atom        0.003461      0.007065      0.001281
     5   Atom       -0.001526     -0.030176     -0.012369
     6   Atom        0.004373     -0.043760     -0.018554
     7   Atom        0.003698     -0.197054     -0.084220
     8   Atom       -0.010814     -0.000247     -0.001134
     9   Atom        0.002918     -0.018345     -0.007618
    10   Atom       -0.003911     -0.009276     -0.001705
    11   Atom       -0.001055     -0.003391      0.004126
    12   Atom        0.000897      0.000177      0.000074
    13   Atom        0.001058     -0.002869     -0.004587
    14   Atom        0.004274      0.002598      0.001960
    15   Atom       -0.004191      0.002920     -0.001845
    16   Atom       -0.000256      0.000315      0.000605
    17   Atom        0.004259     -0.000294      0.001595
    18   Atom       -0.004156      0.002346     -0.004693
    19   Atom       -0.005006     -0.001873      0.004118
    20   Atom       -0.003583      0.001342     -0.000394
    21   Atom       -0.005729     -0.000359      0.000093
    22   Atom        0.001266     -0.000179      0.000823
 --------------------------------------------------------


 ---------------------------------------------------------------------------------
              Anisotropic Spin Dipole Couplings in Principal Axis System
 ---------------------------------------------------------------------------------

       Atom             a.u.   MegaHertz   Gauss  10(-4) cm-1        Axes

              Baa    -0.0272    -3.649    -1.302    -1.217  0.0700  0.9904  0.1189
     1 C(13)  Bbb    -0.0264    -3.546    -1.265    -1.183  0.7315 -0.1320  0.6689
              Bcc     0.0536     7.196     2.568     2.400 -0.6782 -0.0401  0.7338
 
              Baa    -0.0202    -2.705    -0.965    -0.902 -0.0355  0.9987  0.0355
     2 C(13)  Bbb    -0.0097    -1.304    -0.465    -0.435  0.9863  0.0293  0.1621
              Bcc     0.0299     4.009     1.430     1.337 -0.1608 -0.0407  0.9861
 
              Baa    -0.1933   -25.943    -9.257    -8.654  0.1207  0.9907  0.0631
     3 C(13)  Bbb    -0.1872   -25.120    -8.964    -8.379  0.9863 -0.1269  0.1050
              Bcc     0.3805    51.063    18.220    17.033 -0.1121 -0.0496  0.9925
 
              Baa    -0.0381    -5.112    -1.824    -1.705 -0.1263 -0.0143  0.9919
     4 C(13)  Bbb     0.0153     2.051     0.732     0.684  0.8008 -0.5916  0.0934
              Bcc     0.0228     3.062     1.093     1.021  0.5855  0.8061  0.0861
 
              Baa    -0.0871   -11.687    -4.170    -3.898  0.9209  0.3673  0.1303
     5 C(13)  Bbb    -0.0783   -10.505    -3.749    -3.504 -0.3706  0.9288  0.0013
              Bcc     0.1654    22.193     7.919     7.403 -0.1205 -0.0495  0.9915
 
              Baa    -0.1280   -17.181    -6.131    -5.731 -0.1793  0.9834  0.0284
     6 C(13)  Bbb    -0.1160   -15.570    -5.556    -5.194  0.9761  0.1742  0.1299
              Bcc     0.2441    32.751    11.686    10.925 -0.1228 -0.0510  0.9911
 
              Baa    -0.5554    40.186    14.340    13.405  0.4195  0.9025  0.0979
     7 O(17)  Bbb    -0.5384    38.958    13.901    12.995  0.8996 -0.4277  0.0881
              Bcc     1.0938   -79.144   -28.241   -26.400 -0.1214 -0.0511  0.9913
 
              Baa    -0.0099    -1.330    -0.475    -0.444  0.7102  0.6932  0.1224
     8 C(13)  Bbb    -0.0020    -0.264    -0.094    -0.088 -0.1201 -0.0521  0.9914
              Bcc     0.0119     1.594     0.569     0.532 -0.6936  0.7188 -0.0462
 
              Baa    -0.0541    -7.260    -2.591    -2.422  0.9501 -0.2958  0.0994
     9 C(13)  Bbb    -0.0471    -6.320    -2.255    -2.108  0.2880  0.9538  0.0861
              Bcc     0.1012    13.580     4.846     4.530 -0.1203 -0.0532  0.9913
 
              Baa    -0.0287    -3.846    -1.372    -1.283  0.7475  0.6558  0.1052
    10 C(13)  Bbb    -0.0204    -2.737    -0.976    -0.913 -0.6523  0.7547 -0.0698
              Bcc     0.0491     6.583     2.349     2.196 -0.1252 -0.0165  0.9920
 
              Baa    -0.0049    -2.636    -0.941    -0.879  0.2902 -0.6672  0.6860
    11 H(1)   Bbb    -0.0010    -0.556    -0.198    -0.185  0.7926  0.5693  0.2184
              Bcc     0.0060     3.192     1.139     1.065 -0.5363  0.4803  0.6940
 
              Baa    -0.0039    -2.095    -0.748    -0.699 -0.0921  0.9954 -0.0278
    12 H(1)   Bbb    -0.0019    -1.003    -0.358    -0.335 -0.0262  0.0255  0.9993
              Bcc     0.0058     3.099     1.106     1.034  0.9954  0.0927  0.0238
 
              Baa    -0.0052    -2.765    -0.987    -0.922  0.1872  0.7394  0.6467
    13 H(1)   Bbb    -0.0008    -0.452    -0.161    -0.151  0.8603 -0.4412  0.2554
              Bcc     0.0060     3.217     1.148     1.073 -0.4742 -0.5085  0.7187
 
              Baa    -0.0048    -2.559    -0.913    -0.854 -0.2446 -0.1445  0.9588
    14 H(1)   Bbb    -0.0025    -1.310    -0.467    -0.437 -0.6145  0.7880 -0.0380
              Bcc     0.0073     3.869     1.381     1.291  0.7501  0.5985  0.2815
 
              Baa    -0.0049    -2.617    -0.934    -0.873 -0.2448  0.1525  0.9575
    15 H(1)   Bbb    -0.0027    -1.441    -0.514    -0.481  0.5347  0.8450  0.0021
              Bcc     0.0076     4.058     1.448     1.354  0.8088 -0.5125  0.2884
 
              Baa    -0.0051    -2.729    -0.974    -0.910 -0.0840 -0.0547  0.9950
    16 H(1)   Bbb    -0.0012    -0.639    -0.228    -0.213  0.9960  0.0273  0.0856
              Bcc     0.0063     3.368     1.202     1.124 -0.0318  0.9981  0.0522
 
              Baa    -0.0105    -5.603    -1.999    -1.869  0.9794 -0.1692  0.1106
    17 H(1)   Bbb    -0.0055    -2.937    -1.048    -0.980 -0.1208 -0.0515  0.9913
              Bcc     0.0160     8.540     3.047     2.849  0.1620  0.9842  0.0709
 
              Baa    -0.0057    -3.015    -1.076    -1.006  0.0012  0.4928  0.8701
    18 H(1)   Bbb    -0.0026    -1.361    -0.486    -0.454  0.8545  0.4514 -0.2568
              Bcc     0.0082     4.376     1.562     1.460 -0.5194  0.7439 -0.4206
 
              Baa    -0.0056    -3.008    -1.073    -1.003 -0.2022 -0.5786  0.7901
    19 H(1)   Bbb    -0.0026    -1.366    -0.487    -0.456  0.7631  0.4125  0.4974
              Bcc     0.0082     4.374     1.561     1.459 -0.6138  0.7036  0.3581
 
              Baa    -0.0047    -2.485    -0.887    -0.829  0.2622  0.9607  0.0909
    20 H(1)   Bbb    -0.0045    -2.405    -0.858    -0.802 -0.1234 -0.0601  0.9905
              Bcc     0.0092     4.890     1.745     1.631  0.9571 -0.2710  0.1028
 
              Baa    -0.0074    -3.949    -1.409    -1.317  0.9446  0.3003  0.1322
    21 H(1)   Bbb    -0.0050    -2.674    -0.954    -0.892 -0.1226 -0.0510  0.9912
              Bcc     0.0124     6.623     2.363     2.209 -0.3044  0.9525  0.0113
 
              Baa    -0.0058    -3.069    -1.095    -1.024  0.9209 -0.0900  0.3793
    22 H(1)   Bbb    -0.0051    -2.701    -0.964    -0.901 -0.3822 -0.0176  0.9239
              Bcc     0.0108     5.770     2.059     1.925  0.0765  0.9958  0.0506
 

 ---------------------------------------------------------------------------------

 ******************************Gaussian NBO Version 3.1******************************
             N A T U R A L   A T O M I C   O R B I T A L   A N D
          N A T U R A L   B O N D   O R B I T A L   A N A L Y S I S
 ******************************Gaussian NBO Version 3.1******************************
       /RESON  / : Allow strongly delocalized NBO set

 Analyzing the SCF density

 Job title: 16                                                              

 Storage needed:    121674 in NPA,    161098 in NBO ( 939521456 available)
 GSVD:  LWork=       24520 too small for GESVD, short by        5666 words or        5666 for optimal perf.


 NATURAL POPULATIONS:  Natural atomic orbital occupancies 
                                                          
   NAO  Atom  No  lang   Type(AO)    Occupancy
 --------------------------------------------
     1    C    1  S      Cor( 1S)     1.99923
     2    C    1  S      Val( 2S)     1.09988
     3    C    1  S      Ryd( 3S)     0.00042
     4    C    1  px     Val( 2p)     1.19988
     5    C    1  px     Ryd( 3p)     0.00259
     6    C    1  py     Val( 2p)     1.23126
     7    C    1  py     Ryd( 3p)     0.00135
     8    C    1  pz     Val( 2p)     1.07278
     9    C    1  pz     Ryd( 3p)     0.00128
    10    C    1  dxy    Ryd( 3d)     0.00025
    11    C    1  dxz    Ryd( 3d)     0.00045
    12    C    1  dyz    Ryd( 3d)     0.00078
    13    C    1  dx2y2  Ryd( 3d)     0.00066
    14    C    1  dz2    Ryd( 3d)     0.00044

    15    C    2  S      Cor( 1S)     1.99908
    16    C    2  S      Val( 2S)     1.02095
    17    C    2  S      Ryd( 3S)     0.00083
    18    C    2  px     Val( 2p)     1.03217
    19    C    2  px     Ryd( 3p)     0.00191
    20    C    2  py     Val( 2p)     1.25759
    21    C    2  py     Ryd( 3p)     0.00675
    22    C    2  pz     Val( 2p)     1.13661
    23    C    2  pz     Ryd( 3p)     0.00130
    24    C    2  dxy    Ryd( 3d)     0.00030
    25    C    2  dxz    Ryd( 3d)     0.00045
    26    C    2  dyz    Ryd( 3d)     0.00087
    27    C    2  dx2y2  Ryd( 3d)     0.00088
    28    C    2  dz2    Ryd( 3d)     0.00059

    29    C    3  S      Cor( 1S)     1.99883
    30    C    3  S      Val( 2S)     0.88900
    31    C    3  S      Ryd( 3S)     0.00218
    32    C    3  px     Val( 2p)     1.09395
    33    C    3  px     Ryd( 3p)     0.00579
    34    C    3  py     Val( 2p)     1.07982
    35    C    3  py     Ryd( 3p)     0.00349
    36    C    3  pz     Val( 2p)     0.79519
    37    C    3  pz     Ryd( 3p)     0.00238
    38    C    3  dxy    Ryd( 3d)     0.00116
    39    C    3  dxz    Ryd( 3d)     0.00085
    40    C    3  dyz    Ryd( 3d)     0.00065
    41    C    3  dx2y2  Ryd( 3d)     0.00084
    42    C    3  dz2    Ryd( 3d)     0.00042

    43    C    4  S      Cor( 1S)     1.99889
    44    C    4  S      Val( 2S)     0.95230
    45    C    4  S      Ryd( 3S)     0.00159
    46    C    4  px     Val( 2p)     1.11181
    47    C    4  px     Ryd( 3p)     0.00472
    48    C    4  py     Val( 2p)     1.16204
    49    C    4  py     Ryd( 3p)     0.00582
    50    C    4  pz     Val( 2p)     0.95048
    51    C    4  pz     Ryd( 3p)     0.00071
    52    C    4  dxy    Ryd( 3d)     0.00073
    53    C    4  dxz    Ryd( 3d)     0.00051
    54    C    4  dyz    Ryd( 3d)     0.00041
    55    C    4  dx2y2  Ryd( 3d)     0.00075
    56    C    4  dz2    Ryd( 3d)     0.00040

    57    C    5  S      Cor( 1S)     1.99892
    58    C    5  S      Val( 2S)     0.96529
    59    C    5  S      Ryd( 3S)     0.00157
    60    C    5  px     Val( 2p)     1.09164
    61    C    5  px     Ryd( 3p)     0.00543
    62    C    5  py     Val( 2p)     1.17610
    63    C    5  py     Ryd( 3p)     0.00585
    64    C    5  pz     Val( 2p)     0.92037
    65    C    5  pz     Ryd( 3p)     0.00105
    66    C    5  dxy    Ryd( 3d)     0.00092
    67    C    5  dxz    Ryd( 3d)     0.00053
    68    C    5  dyz    Ryd( 3d)     0.00047
    69    C    5  dx2y2  Ryd( 3d)     0.00050
    70    C    5  dz2    Ryd( 3d)     0.00043

    71    C    6  S      Cor( 1S)     1.99863
    72    C    6  S      Val( 2S)     0.82668
    73    C    6  S      Ryd( 3S)     0.00194
    74    C    6  px     Val( 2p)     0.76635
    75    C    6  px     Ryd( 3p)     0.00670
    76    C    6  py     Val( 2p)     1.08700
    77    C    6  py     Ryd( 3p)     0.00553
    78    C    6  pz     Val( 2p)     0.87206
    79    C    6  pz     Ryd( 3p)     0.00099
    80    C    6  dxy    Ryd( 3d)     0.00180
    81    C    6  dxz    Ryd( 3d)     0.00200
    82    C    6  dyz    Ryd( 3d)     0.00091
    83    C    6  dx2y2  Ryd( 3d)     0.00204
    84    C    6  dz2    Ryd( 3d)     0.00076

    85    O    7  S      Cor( 1S)     1.99963
    86    O    7  S      Val( 2S)     1.58661
    87    O    7  S      Ryd( 3S)     0.00061
    88    O    7  px     Val( 2p)     1.43789
    89    O    7  px     Ryd( 3p)     0.00066
    90    O    7  py     Val( 2p)     1.72558
    91    O    7  py     Ryd( 3p)     0.00243
    92    O    7  pz     Val( 2p)     1.63602
    93    O    7  pz     Ryd( 3p)     0.00149
    94    O    7  dxy    Ryd( 3d)     0.00122
    95    O    7  dxz    Ryd( 3d)     0.00058
    96    O    7  dyz    Ryd( 3d)     0.00087
    97    O    7  dx2y2  Ryd( 3d)     0.00128
    98    O    7  dz2    Ryd( 3d)     0.00067

    99    C    8  S      Cor( 1S)     1.99922
   100    C    8  S      Val( 2S)     1.10031
   101    C    8  S      Ryd( 3S)     0.00174
   102    C    8  px     Val( 2p)     1.02182
   103    C    8  px     Ryd( 3p)     0.00379
   104    C    8  py     Val( 2p)     0.91726
   105    C    8  py     Ryd( 3p)     0.00363
   106    C    8  pz     Val( 2p)     1.21749
   107    C    8  pz     Ryd( 3p)     0.00052
   108    C    8  dxy    Ryd( 3d)     0.00195
   109    C    8  dxz    Ryd( 3d)     0.00058
   110    C    8  dyz    Ryd( 3d)     0.00105
   111    C    8  dx2y2  Ryd( 3d)     0.00101
   112    C    8  dz2    Ryd( 3d)     0.00093

   113    C    9  S      Cor( 1S)     1.99893
   114    C    9  S      Val( 2S)     0.96033
   115    C    9  S      Ryd( 3S)     0.00163
   116    C    9  px     Val( 2p)     1.12899
   117    C    9  px     Ryd( 3p)     0.00382
   118    C    9  py     Val( 2p)     1.15781
   119    C    9  py     Ryd( 3p)     0.00485
   120    C    9  pz     Val( 2p)     0.98004
   121    C    9  pz     Ryd( 3p)     0.00097
   122    C    9  dxy    Ryd( 3d)     0.00076
   123    C    9  dxz    Ryd( 3d)     0.00047
   124    C    9  dyz    Ryd( 3d)     0.00046
   125    C    9  dx2y2  Ryd( 3d)     0.00059
   126    C    9  dz2    Ryd( 3d)     0.00042

   127    C   10  S      Cor( 1S)     1.99888
   128    C   10  S      Val( 2S)     0.95214
   129    C   10  S      Ryd( 3S)     0.00165
   130    C   10  px     Val( 2p)     1.07771
   131    C   10  px     Ryd( 3p)     0.00402
   132    C   10  py     Val( 2p)     1.19040
   133    C   10  py     Ryd( 3p)     0.00651
   134    C   10  pz     Val( 2p)     0.91985
   135    C   10  pz     Ryd( 3p)     0.00076
   136    C   10  dxy    Ryd( 3d)     0.00079
   137    C   10  dxz    Ryd( 3d)     0.00050
   138    C   10  dyz    Ryd( 3d)     0.00045
   139    C   10  dx2y2  Ryd( 3d)     0.00071
   140    C   10  dz2    Ryd( 3d)     0.00040

   141    H   11  S      Val( 1S)     0.77369
   142    H   11  S      Ryd( 2S)     0.00135
   143    H   11  px     Ryd( 2p)     0.00016
   144    H   11  py     Ryd( 2p)     0.00053
   145    H   11  pz     Ryd( 2p)     0.00035

   146    H   12  S      Val( 1S)     0.74685
   147    H   12  S      Ryd( 2S)     0.00102
   148    H   12  px     Ryd( 2p)     0.00072
   149    H   12  py     Ryd( 2p)     0.00018
   150    H   12  pz     Ryd( 2p)     0.00012

   151    H   13  S      Val( 1S)     0.77401
   152    H   13  S      Ryd( 2S)     0.00140
   153    H   13  px     Ryd( 2p)     0.00018
   154    H   13  py     Ryd( 2p)     0.00049
   155    H   13  pz     Ryd( 2p)     0.00037

   156    H   14  S      Val( 1S)     0.74566
   157    H   14  S      Ryd( 2S)     0.00222
   158    H   14  px     Ryd( 2p)     0.00020
   159    H   14  py     Ryd( 2p)     0.00051
   160    H   14  pz     Ryd( 2p)     0.00033

   161    H   15  S      Val( 1S)     0.74070
   162    H   15  S      Ryd( 2S)     0.00221
   163    H   15  px     Ryd( 2p)     0.00026
   164    H   15  py     Ryd( 2p)     0.00043
   165    H   15  pz     Ryd( 2p)     0.00036

   166    H   16  S      Val( 1S)     0.73669
   167    H   16  S      Ryd( 2S)     0.00143
   168    H   16  px     Ryd( 2p)     0.00032
   169    H   16  py     Ryd( 2p)     0.00060
   170    H   16  pz     Ryd( 2p)     0.00012

   171    H   17  S      Val( 1S)     0.72641
   172    H   17  S      Ryd( 2S)     0.00174
   173    H   17  px     Ryd( 2p)     0.00023
   174    H   17  py     Ryd( 2p)     0.00072
   175    H   17  pz     Ryd( 2p)     0.00012

   176    H   18  S      Val( 1S)     0.77802
   177    H   18  S      Ryd( 2S)     0.00143
   178    H   18  px     Ryd( 2p)     0.00015
   179    H   18  py     Ryd( 2p)     0.00039
   180    H   18  pz     Ryd( 2p)     0.00058

   181    H   19  S      Val( 1S)     0.77778
   182    H   19  S      Ryd( 2S)     0.00143
   183    H   19  px     Ryd( 2p)     0.00016
   184    H   19  py     Ryd( 2p)     0.00033
   185    H   19  pz     Ryd( 2p)     0.00063

   186    H   20  S      Val( 1S)     0.75343
   187    H   20  S      Ryd( 2S)     0.00049
   188    H   20  px     Ryd( 2p)     0.00070
   189    H   20  py     Ryd( 2p)     0.00016
   190    H   20  pz     Ryd( 2p)     0.00017

   191    H   21  S      Val( 1S)     0.73665
   192    H   21  S      Ryd( 2S)     0.00133
   193    H   21  px     Ryd( 2p)     0.00030
   194    H   21  py     Ryd( 2p)     0.00061
   195    H   21  pz     Ryd( 2p)     0.00015

   196    H   22  S      Val( 1S)     0.73847
   197    H   22  S      Ryd( 2S)     0.00151
   198    H   22  px     Ryd( 2p)     0.00019
   199    H   22  py     Ryd( 2p)     0.00074
   200    H   22  pz     Ryd( 2p)     0.00013

 WARNING:  1 low occupancy (<1.9990e) core orbital  found on  C    3
           1 low occupancy (<1.9990e) core orbital  found on  C    4
           1 low occupancy (<1.9990e) core orbital  found on  C    5
           1 low occupancy (<1.9990e) core orbital  found on  C    6
           1 low occupancy (<1.9990e) core orbital  found on  C    9
           1 low occupancy (<1.9990e) core orbital  found on  C   10


 Summary of Natural Population Analysis:                  
                                                          
                                       Natural Population 
                Natural  -----------------------------------------------
    Atom  No    Charge         Core      Valence    Rydberg      Total
 -----------------------------------------------------------------------
      C    1   -0.61126      1.99923     4.60381    0.00822     6.61126
      C    2   -0.46030      1.99908     4.44733    0.01389     6.46030
      C    3    0.12543      1.99883     3.85797    0.01776     5.87457
      C    4   -0.19117      1.99889     4.17663    0.01565     6.19117
      C    5   -0.16906      1.99892     4.15340    0.01673     6.16906
      C    6    0.42661      1.99863     3.55209    0.02267     5.57339
      O    7   -0.39551      1.99963     6.38609    0.00979     8.39551
      C    8   -0.27128      1.99922     4.25686    0.01519     6.27128
      C    9   -0.24007      1.99893     4.22717    0.01397     6.24007
      C   10   -0.15478      1.99888     4.14010    0.01580     6.15478
      H   11    0.22391      0.00000     0.77369    0.00240     0.77609
      H   12    0.25111      0.00000     0.74685    0.00204     0.74889
      H   13    0.22355      0.00000     0.77401    0.00244     0.77645
      H   14    0.25109      0.00000     0.74566    0.00326     0.74891
      H   15    0.25604      0.00000     0.74070    0.00326     0.74396
      H   16    0.26084      0.00000     0.73669    0.00247     0.73916
      H   17    0.27078      0.00000     0.72641    0.00280     0.72922
      H   18    0.21943      0.00000     0.77802    0.00256     0.78057
      H   19    0.21966      0.00000     0.77778    0.00255     0.78034
      H   20    0.24505      0.00000     0.75343    0.00152     0.75495
      H   21    0.26097      0.00000     0.73665    0.00239     0.73903
      H   22    0.25896      0.00000     0.73847    0.00257     0.74104
 =======================================================================
   * Total *    1.00000     19.99025    52.82981    0.17994    73.00000

                                 Natural Population      
 --------------------------------------------------------
   Core                      19.99025 ( 99.9513% of  20)
   Valence                   52.82981 ( 99.6789% of  53)
   Natural Minimal Basis     72.82006 ( 99.7535% of  73)
   Natural Rydberg Basis      0.17994 (  0.2465% of  73)
 --------------------------------------------------------

    Atom  No          Natural Electron Configuration
 ----------------------------------------------------------------------------
      C    1      [core]2S( 1.10)2p( 3.50)3p( 0.01)
      C    2      [core]2S( 1.02)2p( 3.43)3p( 0.01)
      C    3      [core]2S( 0.89)2p( 2.97)3p( 0.01)
      C    4      [core]2S( 0.95)2p( 3.22)3p( 0.01)
      C    5      [core]2S( 0.97)2p( 3.19)3p( 0.01)
      C    6      [core]2S( 0.83)2p( 2.73)3p( 0.01)3d( 0.01)
      O    7      [core]2S( 1.59)2p( 4.80)
      C    8      [core]2S( 1.10)2p( 3.16)3p( 0.01)3d( 0.01)
      C    9      [core]2S( 0.96)2p( 3.27)3p( 0.01)
      C   10      [core]2S( 0.95)2p( 3.19)3p( 0.01)
      H   11            1S( 0.77)
      H   12            1S( 0.75)
      H   13            1S( 0.77)
      H   14            1S( 0.75)
      H   15            1S( 0.74)
      H   16            1S( 0.74)
      H   17            1S( 0.73)
      H   18            1S( 0.78)
      H   19            1S( 0.78)
      H   20            1S( 0.75)
      H   21            1S( 0.74)
      H   22            1S( 0.74)


 ***************************************************
 *******         Alpha spin orbitals         *******
 ***************************************************


 NATURAL POPULATIONS:  Natural atomic orbital occupancies 
                                                          
   NAO  Atom  No  lang   Type(AO)    Occupancy      Energy
 ----------------------------------------------------------
     1    C    1  S      Cor( 1S)     0.99962     -10.20947
     2    C    1  S      Val( 2S)     0.55152      -0.37447
     3    C    1  S      Ryd( 3S)     0.00024       0.74489
     4    C    1  px     Val( 2p)     0.60511      -0.21409
     5    C    1  px     Ryd( 3p)     0.00132       0.48565
     6    C    1  py     Val( 2p)     0.61620      -0.21195
     7    C    1  py     Ryd( 3p)     0.00068       0.46447
     8    C    1  pz     Val( 2p)     0.54400      -0.20353
     9    C    1  pz     Ryd( 3p)     0.00065       0.38725
    10    C    1  dxy    Ryd( 3d)     0.00013       2.01170
    11    C    1  dxz    Ryd( 3d)     0.00024       2.04271
    12    C    1  dyz    Ryd( 3d)     0.00038       2.24907
    13    C    1  dx2y2  Ryd( 3d)     0.00033       2.29230
    14    C    1  dz2    Ryd( 3d)     0.00023       2.05510

    15    C    2  S      Cor( 1S)     0.99954     -10.22570
    16    C    2  S      Val( 2S)     0.50948      -0.36572
    17    C    2  S      Ryd( 3S)     0.00044       0.75469
    18    C    2  px     Val( 2p)     0.51235      -0.22320
    19    C    2  px     Ryd( 3p)     0.00098       0.39143
    20    C    2  py     Val( 2p)     0.62790      -0.23920
    21    C    2  py     Ryd( 3p)     0.00340       0.63400
    22    C    2  pz     Val( 2p)     0.57273      -0.23585
    23    C    2  pz     Ryd( 3p)     0.00076       0.43105
    24    C    2  dxy    Ryd( 3d)     0.00015       2.05046
    25    C    2  dxz    Ryd( 3d)     0.00029       1.99167
    26    C    2  dyz    Ryd( 3d)     0.00044       2.24511
    27    C    2  dx2y2  Ryd( 3d)     0.00043       2.17688
    28    C    2  dz2    Ryd( 3d)     0.00030       2.00382

    29    C    3  S      Cor( 1S)     0.99942     -10.27153
    30    C    3  S      Val( 2S)     0.45040      -0.32943
    31    C    3  S      Ryd( 3S)     0.00113       0.45124
    32    C    3  px     Val( 2p)     0.55152      -0.25197
    33    C    3  px     Ryd( 3p)     0.00295       0.91510
    34    C    3  py     Val( 2p)     0.54232      -0.24505
    35    C    3  py     Ryd( 3p)     0.00172       0.67422
    36    C    3  pz     Val( 2p)     0.54054      -0.31508
    37    C    3  pz     Ryd( 3p)     0.00145       0.47921
    38    C    3  dxy    Ryd( 3d)     0.00059       2.25799
    39    C    3  dxz    Ryd( 3d)     0.00051       1.73021
    40    C    3  dyz    Ryd( 3d)     0.00034       1.72276
    41    C    3  dx2y2  Ryd( 3d)     0.00042       2.20192
    42    C    3  dz2    Ryd( 3d)     0.00013       1.97879

    43    C    4  S      Cor( 1S)     0.99945     -10.25014
    44    C    4  S      Val( 2S)     0.47443      -0.32637
    45    C    4  S      Ryd( 3S)     0.00081       0.41432
    46    C    4  px     Val( 2p)     0.55406      -0.23337
    47    C    4  px     Ryd( 3p)     0.00239       0.65950
    48    C    4  py     Val( 2p)     0.57854      -0.23873
    49    C    4  py     Ryd( 3p)     0.00294       0.72357
    50    C    4  pz     Val( 2p)     0.46077      -0.28519
    51    C    4  pz     Ryd( 3p)     0.00038       0.39894
    52    C    4  dxy    Ryd( 3d)     0.00037       2.31788
    53    C    4  dxz    Ryd( 3d)     0.00028       1.76593
    54    C    4  dyz    Ryd( 3d)     0.00028       1.75776
    55    C    4  dx2y2  Ryd( 3d)     0.00037       2.25321
    56    C    4  dz2    Ryd( 3d)     0.00020       2.02743

    57    C    5  S      Cor( 1S)     0.99946     -10.26171
    58    C    5  S      Val( 2S)     0.48488      -0.34832
    59    C    5  S      Ryd( 3S)     0.00079       0.39109
    60    C    5  px     Val( 2p)     0.54760      -0.23827
    61    C    5  px     Ryd( 3p)     0.00271       0.55390
    62    C    5  py     Val( 2p)     0.58827      -0.25552
    63    C    5  py     Ryd( 3p)     0.00294       0.76115
    64    C    5  pz     Val( 2p)     0.52299      -0.30725
    65    C    5  pz     Ryd( 3p)     0.00059       0.38292
    66    C    5  dxy    Ryd( 3d)     0.00046       2.28024
    67    C    5  dxz    Ryd( 3d)     0.00025       1.75863
    68    C    5  dyz    Ryd( 3d)     0.00032       1.72586
    69    C    5  dx2y2  Ryd( 3d)     0.00025       2.25956
    70    C    5  dz2    Ryd( 3d)     0.00017       2.01044

    71    C    6  S      Cor( 1S)     0.99931     -10.34958
    72    C    6  S      Val( 2S)     0.41549      -0.33410
    73    C    6  S      Ryd( 3S)     0.00099       0.42244
    74    C    6  px     Val( 2p)     0.38272      -0.23211
    75    C    6  px     Ryd( 3p)     0.00337       0.64270
    76    C    6  py     Val( 2p)     0.54329      -0.26441
    77    C    6  py     Ryd( 3p)     0.00276       0.67952
    78    C    6  pz     Val( 2p)     0.52255      -0.33960
    79    C    6  pz     Ryd( 3p)     0.00048       0.39065
    80    C    6  dxy    Ryd( 3d)     0.00090       2.22964
    81    C    6  dxz    Ryd( 3d)     0.00120       1.69757
    82    C    6  dyz    Ryd( 3d)     0.00051       1.69410
    83    C    6  dx2y2  Ryd( 3d)     0.00101       2.16741
    84    C    6  dz2    Ryd( 3d)     0.00033       1.94329

    85    O    7  S      Cor( 1S)     0.99982     -19.19674
    86    O    7  S      Val( 2S)     0.79658      -1.06790
    87    O    7  S      Ryd( 3S)     0.00031       1.39171
    88    O    7  px     Val( 2p)     0.72248      -0.53299
    89    O    7  px     Ryd( 3p)     0.00033       1.15976
    90    O    7  py     Val( 2p)     0.86416      -0.54457
    91    O    7  py     Ryd( 3p)     0.00120       1.10493
    92    O    7  pz     Val( 2p)     0.93284      -0.54689
    93    O    7  pz     Ryd( 3p)     0.00102       0.88694
    94    O    7  dxy    Ryd( 3d)     0.00061       2.85352
    95    O    7  dxz    Ryd( 3d)     0.00025       2.53155
    96    O    7  dyz    Ryd( 3d)     0.00047       2.45253
    97    O    7  dx2y2  Ryd( 3d)     0.00064       2.85223
    98    O    7  dz2    Ryd( 3d)     0.00031       2.67007

    99    C    8  S      Cor( 1S)     0.99961     -10.31208
   100    C    8  S      Val( 2S)     0.54921      -0.42661
   101    C    8  S      Ryd( 3S)     0.00086       0.61843
   102    C    8  px     Val( 2p)     0.50923      -0.25400
   103    C    8  px     Ryd( 3p)     0.00191       0.51790
   104    C    8  py     Val( 2p)     0.45626      -0.23766
   105    C    8  py     Ryd( 3p)     0.00181       0.35675
   106    C    8  pz     Val( 2p)     0.60870      -0.26156
   107    C    8  pz     Ryd( 3p)     0.00032       0.38661
   108    C    8  dxy    Ryd( 3d)     0.00096       2.10373
   109    C    8  dxz    Ryd( 3d)     0.00030       1.87267
   110    C    8  dyz    Ryd( 3d)     0.00062       2.21153
   111    C    8  dx2y2  Ryd( 3d)     0.00050       2.03942
   112    C    8  dz2    Ryd( 3d)     0.00046       2.11082

   113    C    9  S      Cor( 1S)     0.99946     -10.26409
   114    C    9  S      Val( 2S)     0.48123      -0.34969
   115    C    9  S      Ryd( 3S)     0.00082       0.39108
   116    C    9  px     Val( 2p)     0.56548      -0.25262
   117    C    9  px     Ryd( 3p)     0.00193       0.66103
   118    C    9  py     Val( 2p)     0.57820      -0.25802
   119    C    9  py     Ryd( 3p)     0.00244       0.73582
   120    C    9  pz     Val( 2p)     0.53100      -0.31170
   121    C    9  pz     Ryd( 3p)     0.00056       0.38685
   122    C    9  dxy    Ryd( 3d)     0.00038       2.29509
   123    C    9  dxz    Ryd( 3d)     0.00023       1.74373
   124    C    9  dyz    Ryd( 3d)     0.00033       1.73616
   125    C    9  dx2y2  Ryd( 3d)     0.00029       2.26921
   126    C    9  dz2    Ryd( 3d)     0.00018       2.01146

   127    C   10  S      Cor( 1S)     0.99944     -10.25771
   128    C   10  S      Val( 2S)     0.47581      -0.33418
   129    C   10  S      Ryd( 3S)     0.00084       0.41188
   130    C   10  px     Val( 2p)     0.53801      -0.23186
   131    C   10  px     Ryd( 3p)     0.00204       0.59013
   132    C   10  py     Val( 2p)     0.59375      -0.24949
   133    C   10  py     Ryd( 3p)     0.00328       0.78201
   134    C   10  pz     Val( 2p)     0.47817      -0.29629
   135    C   10  pz     Ryd( 3p)     0.00043       0.39385
   136    C   10  dxy    Ryd( 3d)     0.00040       2.26912
   137    C   10  dxz    Ryd( 3d)     0.00030       1.76194
   138    C   10  dyz    Ryd( 3d)     0.00029       1.74470
   139    C   10  dx2y2  Ryd( 3d)     0.00035       2.28862
   140    C   10  dz2    Ryd( 3d)     0.00018       2.01850

   141    H   11  S      Val( 1S)     0.38640      -0.05437
   142    H   11  S      Ryd( 2S)     0.00067       0.25187
   143    H   11  px     Ryd( 2p)     0.00008       1.66887
   144    H   11  py     Ryd( 2p)     0.00026       2.05954
   145    H   11  pz     Ryd( 2p)     0.00017       1.77775

   146    H   12  S      Val( 1S)     0.37501      -0.03847
   147    H   12  S      Ryd( 2S)     0.00051       0.23419
   148    H   12  px     Ryd( 2p)     0.00036       2.23950
   149    H   12  py     Ryd( 2p)     0.00009       1.67752
   150    H   12  pz     Ryd( 2p)     0.00006       1.61089

   151    H   13  S      Val( 1S)     0.38656      -0.05487
   152    H   13  S      Ryd( 2S)     0.00070       0.24670
   153    H   13  px     Ryd( 2p)     0.00009       1.70471
   154    H   13  py     Ryd( 2p)     0.00025       1.99667
   155    H   13  pz     Ryd( 2p)     0.00018       1.79654

   156    H   14  S      Val( 1S)     0.37556      -0.06201
   157    H   14  S      Ryd( 2S)     0.00114       0.23694
   158    H   14  px     Ryd( 2p)     0.00010       1.66226
   159    H   14  py     Ryd( 2p)     0.00026       2.06451
   160    H   14  pz     Ryd( 2p)     0.00016       1.80461

   161    H   15  S      Val( 1S)     0.37443      -0.06154
   162    H   15  S      Ryd( 2S)     0.00114       0.23502
   163    H   15  px     Ryd( 2p)     0.00013       1.72195
   164    H   15  py     Ryd( 2p)     0.00022       1.98803
   165    H   15  pz     Ryd( 2p)     0.00018       1.82884

   166    H   16  S      Val( 1S)     0.36874      -0.07371
   167    H   16  S      Ryd( 2S)     0.00071       0.19431
   168    H   16  px     Ryd( 2p)     0.00016       1.96544
   169    H   16  py     Ryd( 2p)     0.00030       2.08623
   170    H   16  pz     Ryd( 2p)     0.00006       1.50330

   171    H   17  S      Val( 1S)     0.36112      -0.07594
   172    H   17  S      Ryd( 2S)     0.00085       0.17805
   173    H   17  px     Ryd( 2p)     0.00011       1.88476
   174    H   17  py     Ryd( 2p)     0.00035       2.14218
   175    H   17  pz     Ryd( 2p)     0.00006       1.49792

   176    H   18  S      Val( 1S)     0.39602      -0.11182
   177    H   18  S      Ryd( 2S)     0.00077       0.21358
   178    H   18  px     Ryd( 2p)     0.00008       1.59001
   179    H   18  py     Ryd( 2p)     0.00020       1.80104
   180    H   18  pz     Ryd( 2p)     0.00029       1.93978

   181    H   19  S      Val( 1S)     0.39591      -0.11160
   182    H   19  S      Ryd( 2S)     0.00077       0.21384
   183    H   19  px     Ryd( 2p)     0.00008       1.57904
   184    H   19  py     Ryd( 2p)     0.00017       1.74139
   185    H   19  pz     Ryd( 2p)     0.00032       2.01134

   186    H   20  S      Val( 1S)     0.37671      -0.07335
   187    H   20  S      Ryd( 2S)     0.00025       0.18140
   188    H   20  px     Ryd( 2p)     0.00035       2.10620
   189    H   20  py     Ryd( 2p)     0.00008       1.63408
   190    H   20  pz     Ryd( 2p)     0.00009       1.58929

   191    H   21  S      Val( 1S)     0.36691      -0.09214
   192    H   21  S      Ryd( 2S)     0.00065       0.20498
   193    H   21  px     Ryd( 2p)     0.00015       1.95961
   194    H   21  py     Ryd( 2p)     0.00030       2.08178
   195    H   21  pz     Ryd( 2p)     0.00008       1.48643

   196    H   22  S      Val( 1S)     0.36865      -0.07977
   197    H   22  S      Ryd( 2S)     0.00075       0.18943
   198    H   22  px     Ryd( 2p)     0.00010       1.90348
   199    H   22  py     Ryd( 2p)     0.00037       2.15271
   200    H   22  pz     Ryd( 2p)     0.00007       1.50259


 Summary of Natural Population Analysis:                  
                                                          
                                       Natural Population 
                Natural  -----------------------------------------------
    Atom  No    Charge         Core      Valence    Rydberg      Total
 -----------------------------------------------------------------------
      C    1   -0.32064      0.99962     2.31683    0.00419     3.32064
      C    2   -0.22921      0.99954     2.22246    0.00721     3.22921
      C    3   -0.09342      0.99942     2.08477    0.00923     3.09342
      C    4   -0.07526      0.99945     2.06780    0.00802     3.07526
      C    5   -0.15168      0.99946     2.14373    0.00848     3.15168
      C    6    0.12508      0.99931     1.86405    0.01156     2.87492
      O    7   -0.32101      0.99982     3.31605    0.00514     4.32101
      C    8   -0.13074      0.99961     2.12340    0.00774     3.13074
      C    9   -0.16253      0.99946     2.15591    0.00716     3.16253
      C   10   -0.09330      0.99944     2.08575    0.00811     3.09330
      H   11    0.11241      0.00000     0.38640    0.00120     0.38759
      H   12    0.12397      0.00000     0.37501    0.00102     0.37603
      H   13    0.11222      0.00000     0.38656    0.00122     0.38778
      H   14    0.12279      0.00000     0.37556    0.00166     0.37721
      H   15    0.12389      0.00000     0.37443    0.00167     0.37611
      H   16    0.13003      0.00000     0.36874    0.00123     0.36997
      H   17    0.13751      0.00000     0.36112    0.00138     0.36249
      H   18    0.10264      0.00000     0.39602    0.00134     0.39736
      H   19    0.10275      0.00000     0.39591    0.00134     0.39725
      H   20    0.12253      0.00000     0.37671    0.00076     0.37747
      H   21    0.13191      0.00000     0.36691    0.00118     0.36809
      H   22    0.13007      0.00000     0.36865    0.00128     0.36993
 =======================================================================
   * Total *    0.00000      9.99514    26.91275    0.09211    37.00000

                                 Natural Population      
 --------------------------------------------------------
   Core                       9.99514 ( 99.9514% of  10)
   Valence                   26.91275 ( 99.6769% of  27)
   Natural Minimal Basis     36.90789 ( 99.7511% of  37)
   Natural Rydberg Basis      0.09211 (  0.2489% of  37)
 --------------------------------------------------------

    Atom  No          Natural Electron Configuration
 ----------------------------------------------------------------------------
      C    1      [core]2S( 0.55)2p( 1.77)
      C    2      [core]2S( 0.51)2p( 1.71)3p( 0.01)
      C    3      [core]2S( 0.45)2p( 1.63)3p( 0.01)
      C    4      [core]2S( 0.47)2p( 1.59)3p( 0.01)
      C    5      [core]2S( 0.48)2p( 1.66)3p( 0.01)
      C    6      [core]2S( 0.42)2p( 1.45)3p( 0.01)
      O    7      [core]2S( 0.80)2p( 2.52)
      C    8      [core]2S( 0.55)2p( 1.57)
      C    9      [core]2S( 0.48)2p( 1.67)
      C   10      [core]2S( 0.48)2p( 1.61)3p( 0.01)
      H   11            1S( 0.39)
      H   12            1S( 0.38)
      H   13            1S( 0.39)
      H   14            1S( 0.38)
      H   15            1S( 0.37)
      H   16            1S( 0.37)
      H   17            1S( 0.36)
      H   18            1S( 0.40)
      H   19            1S( 0.40)
      H   20            1S( 0.38)
      H   21            1S( 0.37)
      H   22            1S( 0.37)


 NATURAL BOND ORBITAL ANALYSIS, alpha spin orbitals:

                       Occupancies       Lewis Structure    Low   High
           Occ.    -------------------  -----------------   occ   occ
  Cycle   Thresh.   Lewis   Non-Lewis     CR  BD  3C  LP    (L)   (NL)   Dev
 =============================================================================
   1(1)    0.90    35.30264   1.69736     10  22   0   5     3      3    0.03
   2(2)    0.90    35.30264   1.69736     10  22   0   5     3      3    0.03
   3(1)    0.80    36.23437   0.76563     10  25   0   2     0      3    0.03
 -----------------------------------------------------------------------------

 Structure accepted: No low occupancy Lewis orbitals

 --------------------------------------------------------
   Core                      9.99514 ( 99.951% of  10)
   Valence Lewis            26.23923 ( 97.182% of  27)
  ==================       ============================
   Total Lewis              36.23437 ( 97.931% of  37)
  -----------------------------------------------------
   Valence non-Lewis         0.70162 (  1.896% of  37)
   Rydberg non-Lewis         0.06401 (  0.173% of  37)
  ==================       ============================
   Total non-Lewis           0.76563 (  2.069% of  37)
 --------------------------------------------------------


       (Occupancy)   Bond orbital/ Coefficients/ Hybrids
 ---------------------------------------------------------------------------------
     1. (0.98762) BD ( 1) C   1 - C   2  
                ( 48.08%)   0.6934* C   1 s( 28.75%)p 2.48( 71.19%)d 0.00(  0.05%)
                                            0.0005  0.5362  0.0063  0.3938 -0.0089
                                            0.0260 -0.0012 -0.7456 -0.0136  0.0007
                                           -0.0176 -0.0012  0.0050  0.0143
                ( 51.92%)   0.7206* C   2 s( 27.99%)p 2.57( 71.97%)d 0.00(  0.04%)
                                            0.0001  0.5290  0.0072 -0.3891 -0.0246
                                           -0.0249 -0.0034  0.7530 -0.0016  0.0003
                                           -0.0115 -0.0005  0.0031  0.0166
     2. (0.99406) BD ( 1) C   1 - H  11  
                ( 61.32%)   0.7831* C   1 s( 23.51%)p 3.25( 76.45%)d 0.00(  0.04%)
                                            0.0000  0.4849 -0.0044  0.1483 -0.0154
                                            0.7331 -0.0055  0.4523  0.0132  0.0072
                                            0.0037  0.0142 -0.0118 -0.0035
                ( 38.68%)   0.6219* H  11 s( 99.92%)p 0.00(  0.08%)
                                            0.9996 -0.0015 -0.0015 -0.0230 -0.0177
     3. (0.99217) BD ( 1) C   1 - H  12  
                ( 62.33%)   0.7895* C   1 s( 24.20%)p 3.13( 75.77%)d 0.00(  0.04%)
                                            0.0000 -0.4919 -0.0036  0.8597 -0.0051
                                            0.0873 -0.0008  0.1038 -0.0139 -0.0033
                                           -0.0061 -0.0007 -0.0158  0.0088
                ( 37.67%)   0.6138* H  12 s( 99.91%)p 0.00(  0.09%)
                                           -0.9996  0.0006 -0.0292 -0.0029 -0.0011
     4. (0.99416) BD ( 1) C   1 - H  13  
                ( 61.31%)   0.7830* C   1 s( 23.50%)p 3.25( 76.46%)d 0.00(  0.04%)
                                            0.0000  0.4847 -0.0042  0.2881 -0.0161
                                           -0.6735  0.0027  0.4769  0.0129 -0.0109
                                            0.0068 -0.0137 -0.0077 -0.0026
                ( 38.69%)   0.6220* H  13 s( 99.91%)p 0.00(  0.09%)
                                            0.9996 -0.0016 -0.0059  0.0218 -0.0185
     5. (0.98680) BD ( 1) C   2 - C   3  
                ( 47.07%)   0.6861* C   2 s( 27.20%)p 2.67( 72.74%)d 0.00(  0.05%)
                                            0.0004  0.5215  0.0086  0.8449  0.0098
                                            0.0880  0.0008  0.0736 -0.0166  0.0041
                                            0.0044  0.0004  0.0197 -0.0104
                ( 52.93%)   0.7275* C   3 s( 33.17%)p 2.01( 66.80%)d 0.00(  0.02%)
                                            0.0000  0.5757 -0.0153 -0.8074  0.0280
                                           -0.0851  0.0028 -0.0895 -0.0101  0.0031
                                            0.0016  0.0002  0.0130 -0.0077
     6. (0.98799) BD ( 1) C   2 - H  14  
                ( 62.39%)   0.7898* C   2 s( 22.40%)p 3.46( 77.56%)d 0.00(  0.04%)
                                            0.0002 -0.4733  0.0058  0.1760  0.0141
                                            0.7371 -0.0187  0.4479  0.0072 -0.0038
                                           -0.0020 -0.0147  0.0129  0.0028
                ( 37.61%)   0.6133* H  14 s( 99.91%)p 0.00(  0.09%)
                                           -0.9995  0.0028 -0.0091 -0.0229 -0.0175
     7. (0.98714) BD ( 1) C   2 - H  15  
                ( 62.48%)   0.7905* C   2 s( 22.36%)p 3.47( 77.60%)d 0.00(  0.04%)
                                           -0.0002  0.4729 -0.0055 -0.3198 -0.0094
                                            0.6686 -0.0209 -0.4755 -0.0072 -0.0083
                                            0.0051 -0.0146 -0.0099 -0.0018
                ( 37.52%)   0.6125* H  15 s( 99.91%)p 0.00(  0.09%)
                                            0.9995 -0.0027  0.0134 -0.0202  0.0185
     8. (0.98704) BD ( 1) C   3 - C   4  
                ( 51.04%)   0.7144* C   3 s( 33.33%)p 2.00( 66.63%)d 0.00(  0.04%)
                                           -0.0001  0.5773  0.0045  0.3237 -0.0180
                                            0.7446  0.0171  0.0805 -0.0034  0.0158
                                            0.0017  0.0039 -0.0099 -0.0085
                ( 48.96%)   0.6997* C   4 s( 35.30%)p 1.83( 64.65%)d 0.00(  0.05%)
                                            0.0001  0.5941  0.0048 -0.3474 -0.0238
                                           -0.7205  0.0107 -0.0773 -0.0047  0.0124
                                            0.0014  0.0031 -0.0136 -0.0120
     9. (0.98755) BD ( 1) C   3 - C  10  
                ( 50.80%)   0.7127* C   3 s( 33.48%)p 1.99( 66.47%)d 0.00(  0.05%)
                                           -0.0001  0.5786  0.0064  0.4785 -0.0132
                                           -0.6591 -0.0212  0.0263 -0.0042 -0.0191
                                            0.0009 -0.0020 -0.0028 -0.0088
                ( 49.20%)   0.7015* C  10 s( 35.71%)p 1.80( 64.24%)d 0.00(  0.05%)
                                            0.0001  0.5976  0.0040 -0.4957 -0.0206
                                            0.6288 -0.0153 -0.0255 -0.0055 -0.0176
                                            0.0006 -0.0007 -0.0069 -0.0115
    10. (0.84271) BD ( 2) C   3 - C  10  
                ( 54.78%)   0.7401* C   3 s(  0.01%)p99.99( 99.92%)d 4.47(  0.06%)
                                           -0.0000 -0.0102 -0.0064 -0.1117  0.0053
                                           -0.0506  0.0004  0.9920 -0.0001 -0.0001
                                            0.0235 -0.0087 -0.0029  0.0039
                ( 45.22%)   0.6725* C  10 s(  0.00%)p 1.00( 99.92%)d 0.00(  0.08%)
                                           -0.0000 -0.0011 -0.0021 -0.1184  0.0001
                                           -0.0521 -0.0010  0.9912  0.0079 -0.0028
                                           -0.0055  0.0267  0.0017  0.0012
    11. (0.98787) BD ( 1) C   4 - C   5  
                ( 49.59%)   0.7042* C   4 s( 35.32%)p 1.83( 64.63%)d 0.00(  0.05%)
                                            0.0000  0.5941  0.0136  0.7904  0.0023
                                            0.0985  0.0424  0.1005  0.0032  0.0003
                                            0.0048  0.0002  0.0179 -0.0116
                ( 50.41%)   0.7100* C   5 s( 36.70%)p 1.72( 63.26%)d 0.00(  0.04%)
                                           -0.0001  0.6057  0.0067 -0.7847 -0.0086
                                           -0.0717  0.0404 -0.1003  0.0007  0.0081
                                            0.0044  0.0012  0.0144 -0.0101
    12. (0.83567) BD ( 2) C   4 - C   5  
                ( 45.48%)   0.6744* C   4 s(  0.00%)p 1.00( 99.93%)d 0.00(  0.06%)
                                           -0.0000  0.0001 -0.0021 -0.1201  0.0009
                                           -0.0485  0.0007  0.9912  0.0032  0.0004
                                            0.0219 -0.0120 -0.0034  0.0035
                ( 54.52%)   0.7384* C   5 s(  0.00%)p 1.00( 99.94%)d 0.00(  0.06%)
                                            0.0000  0.0012 -0.0003 -0.1214  0.0010
                                           -0.0477  0.0002  0.9911 -0.0070  0.0030
                                           -0.0136 -0.0186  0.0008 -0.0046
    13. (0.98894) BD ( 1) C   4 - H  16  
                ( 63.12%)   0.7945* C   4 s( 29.28%)p 2.41( 70.69%)d 0.00(  0.03%)
                                           -0.0004  0.5409 -0.0131 -0.4884  0.0129
                                            0.6838 -0.0008 -0.0258  0.0009 -0.0128
                                            0.0009 -0.0006 -0.0042 -0.0097
                ( 36.88%)   0.6073* H  16 s( 99.90%)p 0.00(  0.10%)
                                            0.9995 -0.0023  0.0179 -0.0264  0.0011
    14. (0.98748) BD ( 1) C   5 - C   6  
                ( 49.03%)   0.7002* C   5 s( 33.60%)p 1.97( 66.35%)d 0.00(  0.05%)
                                            0.0002  0.5795  0.0132  0.5021  0.0336
                                           -0.6397  0.0110  0.0301  0.0047 -0.0191
                                            0.0007 -0.0010 -0.0066 -0.0114
                ( 50.97%)   0.7140* C   6 s( 36.67%)p 1.73( 63.28%)d 0.00(  0.04%)
                                           -0.0003  0.6056 -0.0004 -0.4434  0.0443
                                            0.6586  0.0111 -0.0199  0.0060 -0.0170
                                            0.0002 -0.0009 -0.0067 -0.0089
    15. (0.98762) BD ( 1) C   5 - H  17  
                ( 63.79%)   0.7987* C   5 s( 29.64%)p 2.37( 70.33%)d 0.00(  0.02%)
                                           -0.0003  0.5442 -0.0172  0.3403 -0.0114
                                            0.7625 -0.0051  0.0777 -0.0016  0.0111
                                            0.0015  0.0023 -0.0065 -0.0083
                ( 36.21%)   0.6018* H  17 s( 99.90%)p 0.00(  0.10%)
                                            0.9995 -0.0034 -0.0132 -0.0293 -0.0029
    16. (0.99582) BD ( 1) C   6 - O   7  
                ( 31.46%)   0.5609* C   6 s( 24.61%)p 3.05( 75.12%)d 0.01(  0.27%)
                                            0.0001 -0.4959  0.0160 -0.8507 -0.0282
                                           -0.1180 -0.0295 -0.1087 -0.0049 -0.0126
                                           -0.0111 -0.0016 -0.0426  0.0245
                ( 68.54%)   0.8279* O   7 s( 33.54%)p 1.98( 66.40%)d 0.00(  0.06%)
                                           -0.0000 -0.5791 -0.0033  0.7940  0.0060
                                            0.1510 -0.0036  0.1036  0.0005 -0.0170
                                           -0.0050 -0.0023 -0.0145  0.0110
    17. (0.99008) BD ( 1) C   6 - C   9  
                ( 50.48%)   0.7105* C   6 s( 38.39%)p 1.60( 61.56%)d 0.00(  0.04%)
                                           -0.0000  0.6195  0.0104 -0.2497  0.0131
                                           -0.7406 -0.0013 -0.0678  0.0016  0.0119
                                            0.0008  0.0029 -0.0134 -0.0087
                ( 49.52%)   0.7037* C   9 s( 33.76%)p 1.96( 66.19%)d 0.00(  0.05%)
                                           -0.0000  0.5810  0.0083  0.3601  0.0280
                                            0.7242 -0.0043  0.0836  0.0032  0.0149
                                            0.0017  0.0036 -0.0124 -0.0114
    18. (0.85020) BD ( 2) C   6 - C   9  
                ( 49.51%)   0.7037* C   6 s(  0.00%)p 1.00( 99.94%)d 0.00(  0.06%)
                                           -0.0000 -0.0001  0.0003 -0.1196  0.0001
                                           -0.0505  0.0003  0.9912 -0.0026  0.0030
                                           -0.0182 -0.0162  0.0013 -0.0054
                ( 50.49%)   0.7105* C   9 s(  0.00%)p 1.00( 99.93%)d 0.00(  0.07%)
                                           -0.0000  0.0003 -0.0000 -0.1214 -0.0002
                                           -0.0542 -0.0000  0.9908  0.0007 -0.0031
                                           -0.0009  0.0262  0.0015  0.0023
    19. (0.99654) BD ( 1) O   7 - C   8  
                ( 71.25%)   0.8441* O   7 s( 31.60%)p 2.16( 68.34%)d 0.00(  0.06%)
                                            0.0001  0.5621  0.0006  0.5264  0.0155
                                           -0.6364  0.0123  0.0316  0.0025 -0.0146
                                           -0.0003 -0.0000 -0.0158 -0.0111
                ( 28.75%)   0.5362* C   8 s( 20.84%)p 3.78( 78.81%)d 0.02(  0.35%)
                                            0.0001  0.4557  0.0267 -0.5848 -0.0088
                                            0.6641  0.0604 -0.0373  0.0020 -0.0508
                                            0.0031 -0.0033 -0.0052 -0.0298
    20. (0.99756) BD ( 1) C   8 - H  18  
                ( 60.72%)   0.7792* C   8 s( 26.40%)p 2.79( 73.55%)d 0.00(  0.05%)
                                           -0.0001 -0.5136  0.0134  0.2145 -0.0269
                                            0.5019  0.0041 -0.6609 -0.0034 -0.0087
                                            0.0090  0.0155  0.0035 -0.0087
                ( 39.28%)   0.6267* H  18 s( 99.90%)p 0.00(  0.10%)
                                           -0.9995  0.0012 -0.0008 -0.0195  0.0240
    21. (0.99755) BD ( 1) C   8 - H  19  
                ( 60.73%)   0.7793* C   8 s( 26.40%)p 2.79( 73.55%)d 0.00(  0.05%)
                                           -0.0001 -0.5137  0.0134  0.0428 -0.0269
                                            0.4295  0.0040  0.7405 -0.0028 -0.0042
                                           -0.0039 -0.0154  0.0035 -0.0143
                ( 39.27%)   0.6267* H  19 s( 99.90%)p 0.00(  0.10%)
                                           -0.9995  0.0012  0.0052 -0.0169 -0.0253
    22. (0.99449) BD ( 1) C   8 - H  20  
                ( 62.30%)   0.7893* C   8 s( 26.41%)p 2.79( 73.55%)d 0.00(  0.04%)
                                           -0.0001  0.5137  0.0151  0.7788 -0.0173
                                            0.3403 -0.0051  0.1130 -0.0024  0.0164
                                            0.0037  0.0023  0.0093 -0.0077
                ( 37.70%)   0.6140* H  20 s( 99.90%)p 0.00(  0.10%)
                                            0.9995 -0.0007 -0.0294 -0.0093 -0.0041
    23. (0.98668) BD ( 1) C   9 - C  10  
                ( 50.54%)   0.7109* C   9 s( 36.40%)p 1.75( 63.56%)d 0.00(  0.04%)
                                           -0.0001  0.6032  0.0101 -0.7857 -0.0002
                                           -0.0818 -0.0372 -0.1009 -0.0023 -0.0017
                                            0.0042 -0.0000  0.0158 -0.0107
                ( 49.46%)   0.7033* C  10 s( 35.15%)p 1.84( 64.81%)d 0.00(  0.05%)
                                            0.0001  0.5927  0.0149  0.7950  0.0117
                                            0.0669 -0.0407  0.0992 -0.0000  0.0069
                                            0.0047  0.0010  0.0161 -0.0110
    24. (0.98743) BD ( 1) C   9 - H  21  
                ( 63.23%)   0.7951* C   9 s( 29.76%)p 2.36( 70.21%)d 0.00(  0.03%)
                                            0.0003 -0.5453  0.0148 -0.4869  0.0178
                                            0.6813  0.0044 -0.0222  0.0024  0.0128
                                           -0.0009  0.0005  0.0024  0.0092
                ( 36.77%)   0.6064* H  21 s( 99.90%)p 0.00(  0.10%)
                                           -0.9995  0.0019  0.0165 -0.0270  0.0005
    25. (0.98911) BD ( 1) C  10 - H  22  
                ( 63.13%)   0.7946* C  10 s( 29.06%)p 2.44( 70.92%)d 0.00(  0.03%)
                                            0.0004 -0.5388  0.0145  0.3265 -0.0119
                                            0.7721 -0.0049  0.0791 -0.0013 -0.0101
                                           -0.0013 -0.0027  0.0092  0.0089
                ( 36.87%)   0.6072* H  22 s( 99.90%)p 0.00(  0.10%)
                                           -0.9995  0.0028 -0.0121 -0.0294 -0.0032
    26. (0.99962) CR ( 1) C   1           s(100.00%)p 0.00(  0.00%)
                                            1.0000 -0.0002 -0.0000 -0.0002  0.0000
                                           -0.0000  0.0000  0.0003  0.0000 -0.0000
                                            0.0000  0.0000 -0.0000 -0.0000
    27. (0.99954) CR ( 1) C   2           s(100.00%)p 0.00(  0.00%)
                                            1.0000 -0.0001 -0.0000 -0.0004 -0.0000
                                           -0.0000 -0.0000 -0.0003  0.0000 -0.0000
                                            0.0000 -0.0000 -0.0000  0.0000
    28. (0.99942) CR ( 1) C   3           s(100.00%)
                                            1.0000  0.0001  0.0000  0.0001 -0.0000
                                            0.0000 -0.0000  0.0000 -0.0000 -0.0000
                                            0.0000 -0.0000 -0.0000 -0.0000
    29. (0.99945) CR ( 1) C   4           s(100.00%)p 0.00(  0.00%)
                                            1.0000  0.0001 -0.0000 -0.0002  0.0000
                                            0.0003 -0.0000  0.0000  0.0000 -0.0000
                                            0.0000 -0.0000 -0.0000 -0.0000
    30. (0.99946) CR ( 1) C   5           s(100.00%)p 0.00(  0.00%)
                                            1.0000  0.0001 -0.0000 -0.0000 -0.0000
                                            0.0003 -0.0000 -0.0000 -0.0000  0.0000
                                            0.0000  0.0000 -0.0000 -0.0000
    31. (0.99931) CR ( 1) C   6           s(100.00%)p 0.00(  0.00%)
                                            1.0000  0.0002 -0.0000 -0.0000  0.0000
                                            0.0001  0.0000  0.0000  0.0000 -0.0000
                                            0.0000 -0.0000  0.0000 -0.0000
    32. (0.99982) CR ( 1) O   7           s(100.00%)
                                            1.0000 -0.0002 -0.0000 -0.0001 -0.0000
                                           -0.0001 -0.0000 -0.0000 -0.0000  0.0000
                                            0.0000  0.0000 -0.0000 -0.0000
    33. (0.99961) CR ( 1) C   8           s(100.00%)p 0.00(  0.00%)
                                            1.0000 -0.0000  0.0000  0.0002 -0.0000
                                            0.0000 -0.0000  0.0000 -0.0000  0.0000
                                            0.0000  0.0000  0.0000  0.0000
    34. (0.99946) CR ( 1) C   9           s(100.00%)p 0.00(  0.00%)
                                            1.0000  0.0002 -0.0000  0.0001 -0.0000
                                           -0.0002 -0.0000  0.0000 -0.0000 -0.0000
                                            0.0000  0.0000  0.0000 -0.0000
    35. (0.99945) CR ( 1) C  10           s(100.00%)p 0.00(  0.00%)
                                            1.0000  0.0001 -0.0000 -0.0001  0.0000
                                           -0.0004  0.0000 -0.0000  0.0000  0.0000
                                            0.0000  0.0000 -0.0000 -0.0000
    36. (0.98296) LP ( 1) O   7           s( 34.84%)p 1.87( 65.11%)d 0.00(  0.05%)
                                            0.0002  0.5903 -0.0008  0.2775  0.0009
                                            0.7543 -0.0053  0.0716 -0.0002 -0.0131
                                           -0.0013 -0.0032  0.0134  0.0107
    37. (0.93602) LP ( 2) O   7           s(  0.00%)p 1.00( 99.94%)d 0.00(  0.06%)
                                            0.0000 -0.0000 -0.0000 -0.1199 -0.0004
                                           -0.0500 -0.0002  0.9912  0.0034  0.0031
                                           -0.0109 -0.0205  0.0003 -0.0041
    38. (0.00128) RY*( 1) C   1           s( 10.31%)p 7.85( 80.89%)d 0.85(  8.80%)
                                           -0.0000  0.0125  0.3208  0.0205  0.8759
                                            0.0020  0.0640  0.0085  0.1925  0.0308
                                           -0.1129 -0.0024  0.1810 -0.2039
    39. (0.00084) RY*( 2) C   1           s(  0.01%)p99.99( 79.09%)d99.99( 20.90%)
                                           -0.0000  0.0005  0.0113 -0.0006 -0.0633
                                            0.0124  0.8869  0.0001 -0.0124  0.1217
                                            0.0384 -0.4388 -0.0091  0.0068
    40. (0.00022) RY*( 3) C   1           s(  4.71%)p20.21( 95.19%)d 0.02(  0.10%)
                                            0.0000  0.0138  0.2166 -0.0085  0.1284
                                           -0.0004 -0.0049  0.0238 -0.9668  0.0039
                                           -0.0049  0.0046  0.0294  0.0083
    41. (0.00007) RY*( 4) C   1           s( 68.55%)p 0.08(  5.47%)d 0.38( 25.98%)
    42. (0.00000) RY*( 5) C   1           s(  0.06%)p34.81(  2.01%)d99.99( 97.93%)
    43. (0.00001) RY*( 6) C   1           s(  4.56%)p 1.00(  4.58%)d19.92( 90.86%)
    44. (0.00000) RY*( 7) C   1           s(  0.09%)p99.99( 18.98%)d99.99( 80.93%)
    45. (0.00000) RY*( 8) C   1           s(  2.02%)p 2.95(  5.95%)d45.59( 92.03%)
    46. (0.00001) RY*( 9) C   1           s(  9.73%)p 0.82(  7.98%)d 8.45( 82.28%)
    47. (0.00316) RY*( 1) C   2           s(  0.01%)p99.99( 97.16%)d99.99(  2.83%)
                                            0.0000 -0.0004  0.0110  0.0026  0.1188
                                           -0.0313 -0.9778 -0.0001 -0.0178 -0.1102
                                            0.0087 -0.1244  0.0248  0.0039
    48. (0.00082) RY*( 2) C   2           s( 15.97%)p 3.59( 57.25%)d 1.68( 26.79%)
                                            0.0000 -0.0124  0.3994 -0.0151  0.0683
                                           -0.0008  0.0255 -0.0073 -0.7529  0.0401
                                           -0.4604 -0.0257  0.1934 -0.1273
    49. (0.00049) RY*( 3) C   2           s(  0.41%)p99.99( 85.67%)d34.37( 13.92%)
                                           -0.0000  0.0162  0.0616 -0.0160  0.9145
                                           -0.0011  0.1109  0.0089 -0.0878 -0.0538
                                            0.1699  0.0374 -0.2452  0.2144
    50. (0.00038) RY*( 4) C   2           s( 60.63%)p 0.48( 29.40%)d 0.16(  9.96%)
                                            0.0000  0.0086  0.7786 -0.0099  0.1093
                                           -0.0016  0.0143 -0.0090  0.5308  0.0320
                                           -0.0339 -0.0255  0.1454 -0.2751
    51. (0.00020) RY*( 5) C   2           s(  0.01%)p 1.00(  0.36%)d99.99( 99.63%)
                                            0.0000 -0.0002  0.0096 -0.0011 -0.0126
                                            0.0122 -0.0563 -0.0003  0.0117 -0.4826
                                           -0.0579  0.8664  0.0879 -0.0411
    52. (0.00008) RY*( 6) C   2           s(  7.44%)p 0.90(  6.71%)d11.54( 85.85%)
    53. (0.00001) RY*( 7) C   2           s(  0.76%)p 6.62(  5.03%)d99.99( 94.21%)
    54. (0.00000) RY*( 8) C   2           s(  0.02%)p99.99(  2.58%)d99.99( 97.40%)
    55. (0.00001) RY*( 9) C   2           s( 14.80%)p 1.08( 15.97%)d 4.68( 69.23%)
    56. (0.00273) RY*( 1) C   3           s(  7.61%)p11.13( 84.76%)d 1.00(  7.63%)
                                            0.0000  0.0018  0.2759  0.0325  0.9146
                                            0.0043  0.1000 -0.0009 -0.0070  0.0526
                                            0.1053  0.0008  0.2477 -0.0327
    57. (0.00179) RY*( 2) C   3           s( 17.63%)p 4.15( 73.12%)d 0.52(  9.25%)
                                           -0.0000  0.0097  0.4198 -0.0152 -0.1082
                                           -0.0028  0.0340  0.0087  0.8474  0.0100
                                           -0.2949 -0.0187  0.0630 -0.0328
    58. (0.00144) RY*( 3) C   3           s(  0.20%)p99.99( 96.42%)d16.79(  3.38%)
                                            0.0000 -0.0003  0.0448 -0.0038  0.0958
                                            0.0219 -0.9767  0.0017  0.0231  0.1723
                                           -0.0222  0.0475 -0.0363 -0.0029
    59. (0.00056) RY*( 4) C   3           s( 72.09%)p 0.25( 18.33%)d 0.13(  9.58%)
                                           -0.0000 -0.0029  0.8491 -0.0240 -0.2019
                                           -0.0022  0.0077 -0.0001 -0.3767 -0.0611
                                            0.1450  0.0338 -0.2630 -0.0268
    60. (0.00038) RY*( 5) C   3           s(  0.01%)p 1.00(  0.51%)d99.99( 99.48%)
                                            0.0000  0.0004  0.0086 -0.0003 -0.0016
                                            0.0075 -0.0606 -0.0119  0.0352 -0.0676
                                            0.1643 -0.9793 -0.0377 -0.0534
    61. (0.00025) RY*( 6) C   3           s(  0.00%)p 1.00(  3.04%)d31.87( 96.96%)
                                            0.0000 -0.0001  0.0038 -0.0038  0.0208
                                            0.0289 -0.1705  0.0029 -0.0082 -0.9590
                                           -0.0390  0.0608  0.2102  0.0212
    62. (0.00012) RY*( 7) C   3           s(  0.32%)p39.75( 12.86%)d99.99( 86.82%)
                                            0.0000 -0.0034  0.0568  0.0021  0.0278
                                           -0.0000  0.0140  0.0210 -0.3566  0.0597
                                           -0.8878 -0.1647  0.1637 -0.1499
    63. (0.00008) RY*( 8) C   3           s(  2.05%)p 4.97( 10.20%)d42.76( 87.75%)
    64. (0.00001) RY*( 9) C   3           s(  0.08%)p12.16(  0.94%)d99.99( 98.99%)
    65. (0.00309) RY*( 1) C   4           s(  0.22%)p99.99( 93.96%)d26.91(  5.82%)
                                            0.0000 -0.0255  0.0389 -0.0214 -0.6757
                                            0.0242  0.6942 -0.0012 -0.0092  0.2216
                                            0.0176  0.0218  0.0871  0.0272
    66. (0.00143) RY*( 2) C   4           s( 10.88%)p 8.03( 87.32%)d 0.17(  1.80%)
                                            0.0000  0.0150  0.3295  0.0146 -0.6578
                                            0.0164 -0.6631  0.0042  0.0151 -0.0323
                                            0.0289 -0.0039  0.1247 -0.0242
    67. (0.00054) RY*( 3) C   4           s( 62.87%)p 0.51( 32.37%)d 0.08(  4.76%)
                                            0.0000 -0.0081  0.7929 -0.0191  0.2221
                                            0.0030  0.1706 -0.0018  0.4949  0.0752
                                           -0.1022 -0.1424 -0.0525 -0.0920
    68. (0.00044) RY*( 4) C   4           s( 17.52%)p 1.42( 24.91%)d 3.29( 57.56%)
                                            0.0000 -0.0041  0.4186 -0.0069  0.1296
                                            0.0051  0.0750 -0.0050 -0.4760 -0.0209
                                            0.5486  0.5052 -0.0572  0.1254
    69. (0.00026) RY*( 5) C   4           s(  6.94%)p 7.06( 49.02%)d 6.34( 44.04%)
                                            0.0000 -0.0027  0.2635 -0.0043  0.0766
                                            0.0050  0.0259  0.0136 -0.6953  0.1425
                                           -0.5823 -0.2053  0.0586 -0.1882
    70. (0.00006) RY*( 6) C   4           s(  0.53%)p 5.39(  2.85%)d99.99( 96.62%)
    71. (0.00003) RY*( 7) C   4           s(  0.62%)p 6.99(  4.31%)d99.99( 95.07%)
    72. (0.00001) RY*( 8) C   4           s(  0.20%)p22.10(  4.36%)d99.99( 95.44%)
    73. (0.00000) RY*( 9) C   4           s(  0.33%)p 2.97(  0.97%)d99.99( 98.70%)
    74. (0.00298) RY*( 1) C   5           s(  0.15%)p99.99( 95.71%)d27.73(  4.14%)
                                           -0.0000  0.0250  0.0295 -0.0061 -0.6760
                                           -0.0329 -0.6970 -0.0023 -0.1152  0.1528
                                           -0.0022  0.0269 -0.1295 -0.0228
    75. (0.00160) RY*( 2) C   5           s(  1.03%)p93.67( 96.90%)d 2.00(  2.07%)
                                            0.0000  0.0122  0.1010 -0.0302  0.7119
                                            0.0117 -0.6755 -0.0033  0.0693  0.1314
                                            0.0167  0.0162  0.0450 -0.0293
    76. (0.00058) RY*( 3) C   5           s(  0.09%)p99.99( 81.72%)d99.99( 18.19%)
                                            0.0000 -0.0000  0.0298  0.0007  0.1162
                                            0.0010  0.0360 -0.0055 -0.8958 -0.0184
                                           -0.3123  0.2815  0.0533 -0.0439
    77. (0.00051) RY*( 4) C   5           s( 96.22%)p 0.01(  0.79%)d 0.03(  2.99%)
                                            0.0000 -0.0045  0.9809  0.0061 -0.0611
                                            0.0239  0.0590  0.0026  0.0048 -0.1483
                                            0.0545 -0.0348  0.0381 -0.0478
    78. (0.00026) RY*( 5) C   5           s(  0.16%)p97.15( 15.49%)d99.99( 84.35%)
                                            0.0000 -0.0003  0.0399  0.0009 -0.0557
                                            0.0011 -0.0115 -0.0048  0.3894  0.0046
                                           -0.8557  0.2614  0.1191 -0.1694
    79. (0.00008) RY*( 6) C   5           s(  1.75%)p 2.11(  3.69%)d54.02( 94.56%)
    80. (0.00001) RY*( 7) C   5           s(  0.00%)p 1.00(  2.80%)d34.75( 97.20%)
    81. (0.00002) RY*( 8) C   5           s(  0.59%)p 3.48(  2.06%)d99.99( 97.34%)
    82. (0.00000) RY*( 9) C   5           s(  0.07%)p13.72(  0.94%)d99.99( 98.99%)
    83. (0.00306) RY*( 1) C   6           s(  0.45%)p99.99( 96.53%)d 6.65(  3.01%)
                                            0.0000  0.0462  0.0489  0.0094 -0.6605
                                            0.0259 -0.7172  0.0025 -0.1175  0.1341
                                            0.0251  0.0142  0.1043 -0.0208
    84. (0.00194) RY*( 2) C   6           s(  1.11%)p69.69( 77.31%)d19.45( 21.58%)
                                            0.0000  0.0116  0.1047 -0.0245 -0.5832
                                            0.0135  0.6563 -0.0026 -0.0376  0.4387
                                            0.0468  0.0464  0.1325 -0.0378
    85. (0.00128) RY*( 3) C   6           s(  0.04%)p67.46(  2.94%)d99.99( 97.02%)
                                           -0.0000  0.0001  0.0209  0.0035  0.0238
                                            0.0015  0.0049 -0.0226 -0.1681  0.0849
                                           -0.9168 -0.2600  0.0885 -0.2168
    86. (0.00108) RY*( 4) C   6           s( 70.57%)p 0.06(  4.03%)d 0.36( 25.40%)
                                           -0.0000  0.0004  0.8401  0.0290  0.1676
                                            0.0156 -0.1025  0.0046  0.0249  0.3021
                                           -0.0336  0.0528 -0.3800  0.1199
    87. (0.00056) RY*( 5) C   6           s(  0.00%)p 1.00(  1.87%)d52.55( 98.13%)
                                            0.0000 -0.0000  0.0030 -0.0014  0.0144
                                           -0.0006  0.0105  0.0107 -0.1351 -0.1044
                                           -0.2530  0.9479  0.0825  0.0319
    88. (0.00039) RY*( 6) C   6           s( 23.91%)p 0.20(  4.69%)d 2.99( 71.40%)
                                           -0.0000 -0.0048  0.4890 -0.0178 -0.0268
                                           -0.0115  0.0488 -0.0029  0.2081 -0.4201
                                            0.0204 -0.0770  0.7284  0.0227
    89. (0.00037) RY*( 7) C   6           s(  1.23%)p73.81( 90.98%)d 6.32(  7.79%)
                                           -0.0000 -0.0007  0.1110 -0.0034  0.1126
                                           -0.0024  0.0624 -0.0007 -0.9451 -0.0945
                                            0.2016 -0.1062  0.1226  0.0450
    90. (0.00013) RY*( 8) C   6           s(  1.46%)p14.87( 21.69%)d52.67( 76.85%)
                                            0.0000  0.0266  0.1178  0.0331 -0.4217
                                            0.0012  0.1921  0.0039 -0.0328 -0.6987
                                           -0.1146 -0.0668 -0.5064  0.0794
    91. (0.00001) RY*( 9) C   6           s(  1.53%)p 0.04(  0.06%)d64.17( 98.41%)
    92. (0.00142) RY*( 1) O   7           s( 15.53%)p 4.88( 75.75%)d 0.56(  8.72%)
                                            0.0000 -0.0097  0.3940 -0.0040  0.1266
                                            0.0090  0.8588 -0.0000  0.0623 -0.2027
                                            0.0262 -0.0301  0.2032 -0.0567
    93. (0.00105) RY*( 2) O   7           s(  0.00%)p 1.00( 96.76%)d 0.03(  3.24%)
                                           -0.0000 -0.0000  0.0003 -0.0010  0.1193
                                           -0.0004  0.0526  0.0076 -0.9750 -0.0242
                                            0.0701  0.1614  0.0006  0.0291
    94. (0.00018) RY*( 3) O   7           s(  3.69%)p13.56( 50.09%)d12.51( 46.22%)
                                            0.0000 -0.0065  0.1921  0.0098  0.6446
                                           -0.0055 -0.2848  0.0009  0.0640  0.2483
                                            0.1216  0.0087  0.6067 -0.1327
    95. (0.00015) RY*( 4) O   7           s(  0.00%)p 1.00(  0.01%)d99.99( 99.99%)
                                           -0.0000 -0.0000  0.0044  0.0002  0.0015
                                           -0.0000 -0.0034 -0.0006  0.0102 -0.0084
                                           -0.8650  0.4616  0.1331 -0.1442
    96. (0.00009) RY*( 5) O   7           s( 79.51%)p 0.23( 18.37%)d 0.03(  2.12%)
    97. (0.00005) RY*( 6) O   7           s(  0.69%)p61.22( 42.08%)d83.28( 57.24%)
    98. (0.00000) RY*( 7) O   7           s(  0.00%)p 1.00(  3.21%)d30.12( 96.79%)
    99. (0.00000) RY*( 8) O   7           s(  0.37%)p32.24( 11.82%)d99.99( 87.82%)
   100. (0.00000) RY*( 9) O   7           s(  0.23%)p 9.37(  2.12%)d99.99( 97.65%)
   101. (0.00146) RY*( 1) C   8           s( 22.00%)p 2.67( 58.72%)d 0.88( 19.28%)
                                           -0.0000  0.0075  0.4690 -0.0128 -0.7581
                                           -0.0512  0.0395 -0.0042 -0.0900 -0.0457
                                            0.0593 -0.0240  0.4301 -0.0400
   102. (0.00083) RY*( 2) C   8           s(  1.09%)p88.28( 96.15%)d 2.53(  2.76%)
                                            0.0000 -0.0246  0.1014  0.0457  0.1494
                                           -0.0461  0.9646  0.0033  0.0665 -0.1468
                                            0.0110 -0.0160  0.0514 -0.0552
   103. (0.00075) RY*( 3) C   8           s(  0.00%)p 1.00( 25.93%)d 2.86( 74.07%)
                                           -0.0000 -0.0000  0.0003 -0.0011 -0.0614
                                           -0.0005 -0.0248  0.0097  0.5048 -0.0555
                                           -0.5202  0.6744  0.0982 -0.0508
   104. (0.00020) RY*( 4) C   8           s(  9.19%)p 1.16( 10.69%)d 8.72( 80.12%)
                                            0.0000  0.0005  0.3032  0.0065 -0.3158
                                           -0.0221  0.0719 -0.0003 -0.0382  0.0410
                                           -0.1008  0.0544 -0.8861 -0.0337
   105. (0.00014) RY*( 5) C   8           s(  0.00%)p 1.00( 72.13%)d 0.39( 27.87%)
                                            0.0000 -0.0000  0.0019  0.0012 -0.1028
                                            0.0005 -0.0423 -0.0096  0.8420  0.0517
                                            0.1800 -0.4909 -0.0504 -0.0053
   106. (0.00000) RY*( 6) C   8           s(  0.00%)p 1.00(  1.90%)d51.71( 98.10%)
   107. (0.00001) RY*( 7) C   8           s( 67.45%)p 0.47( 32.00%)d 0.01(  0.55%)
   108. (0.00001) RY*( 8) C   8           s(  0.07%)p32.57(  2.37%)d99.99( 97.55%)
   109. (0.00000) RY*( 9) C   8           s(  0.14%)p 4.55(  0.65%)d99.99( 99.21%)
   110. (0.00231) RY*( 1) C   9           s(  1.29%)p72.45( 93.43%)d 4.10(  5.28%)
                                           -0.0000  0.0245  0.1109 -0.0185 -0.5449
                                            0.0179  0.7977 -0.0014 -0.0186 -0.2236
                                           -0.0066 -0.0217 -0.0285 -0.0385
   111. (0.00115) RY*( 2) C   9           s(  1.30%)p74.52( 97.08%)d 1.24(  1.62%)
                                            0.0000  0.0090  0.1138 -0.0117  0.8088
                                           -0.0290  0.5413 -0.0029  0.1504 -0.0097
                                            0.0124 -0.0074  0.1253 -0.0138
   112. (0.00059) RY*( 3) C   9           s( 91.39%)p 0.05(  5.02%)d 0.04(  3.59%)
                                            0.0000 -0.0067  0.9560  0.0146 -0.0264
                                           -0.0163 -0.1058  0.0016 -0.1944  0.1789
                                            0.0491  0.0050 -0.0037 -0.0380
   113. (0.00056) RY*( 4) C   9           s(  3.09%)p29.73( 91.99%)d 1.59(  4.92%)
                                            0.0000 -0.0015  0.1759  0.0037 -0.1403
                                           -0.0022 -0.0885 -0.0062  0.9446  0.0101
                                           -0.0044  0.2211  0.0095  0.0093
   114. (0.00034) RY*( 5) C   9           s(  0.12%)p12.25(  1.41%)d99.99( 98.47%)
                                           -0.0000 -0.0003  0.0339 -0.0012 -0.0220
                                           -0.0011 -0.0147  0.0144  0.1149  0.1153
                                           -0.7824 -0.5515  0.0662 -0.2253
   115. (0.00006) RY*( 6) C   9           s(  2.02%)p 2.20(  4.46%)d46.24( 93.52%)
   116. (0.00004) RY*( 7) C   9           s(  0.77%)p 3.53(  2.71%)d99.99( 96.53%)
   117. (0.00001) RY*( 8) C   9           s(  0.00%)p 1.00(  3.44%)d28.08( 96.56%)
   118. (0.00000) RY*( 9) C   9           s(  0.09%)p 6.60(  0.59%)d99.99( 99.32%)
   119. (0.00312) RY*( 1) C  10           s(  0.34%)p99.99( 93.57%)d17.84(  6.09%)
                                            0.0000 -0.0253  0.0527 -0.0166 -0.4857
                                           -0.0287 -0.8338 -0.0037 -0.0580 -0.1688
                                            0.0068 -0.0316  0.1759  0.0208
   120. (0.00142) RY*( 2) C  10           s(  7.05%)p12.90( 90.90%)d 0.29(  2.05%)
                                           -0.0000  0.0147  0.2650  0.0185 -0.8140
                                           -0.0120  0.4911  0.0021  0.0682  0.0846
                                            0.0233  0.0108  0.1102 -0.0241
   121. (0.00059) RY*( 3) C  10           s( 63.62%)p 0.53( 33.88%)d 0.04(  2.50%)
                                            0.0000 -0.0063  0.7976 -0.0178  0.2274
                                           -0.0068 -0.1164 -0.0086  0.5226 -0.0511
                                           -0.0695  0.1136 -0.0122 -0.0672
   122. (0.00045) RY*( 4) C  10           s( 14.99%)p 1.39( 20.77%)d 4.29( 64.25%)
                                            0.0000 -0.0029  0.3871 -0.0081  0.0948
                                           -0.0075  0.0137  0.0179 -0.4451 -0.0325
                                            0.6768 -0.4154 -0.0782  0.0686
   123. (0.00033) RY*( 5) C  10           s( 12.69%)p 3.85( 48.85%)d 3.03( 38.47%)
                                            0.0000 -0.0029  0.3562 -0.0037  0.0818
                                           -0.0071  0.0396 -0.0007 -0.6929 -0.0348
                                           -0.5786  0.1083  0.1039 -0.1618
   124. (0.00006) RY*( 6) C  10           s(  0.18%)p14.02(  2.49%)d99.99( 97.33%)
   125. (0.00003) RY*( 7) C  10           s(  0.62%)p 7.44(  4.62%)d99.99( 94.76%)
   126. (0.00001) RY*( 8) C  10           s(  0.10%)p37.70(  3.91%)d99.99( 95.98%)
   127. (0.00000) RY*( 9) C  10           s(  0.50%)p 2.25(  1.13%)d99.99( 98.37%)
   128. (0.00069) RY*( 1) H  11           s( 98.13%)p 0.02(  1.87%)
                                            0.0054  0.9906  0.0120  0.0844  0.1068
   129. (0.00009) RY*( 2) H  11           s(  0.06%)p99.99( 99.94%)
   130. (0.00007) RY*( 3) H  11           s(  0.01%)p 1.00( 99.99%)
   131. (0.00001) RY*( 4) H  11           s(  1.88%)p52.15( 98.12%)
   132. (0.00053) RY*( 1) H  12           s( 97.89%)p 0.02(  2.11%)
                                            0.0048  0.9894 -0.1424 -0.0125  0.0259
   133. (0.00009) RY*( 2) H  12           s(  0.00%)p 1.00(100.00%)
   134. (0.00006) RY*( 3) H  12           s(  0.01%)p 1.00( 99.99%)
   135. (0.00002) RY*( 4) H  12           s(  2.19%)p44.72( 97.81%)
   136. (0.00071) RY*( 1) H  13           s( 98.26%)p 0.02(  1.74%)
                                            0.0053  0.9912  0.0267 -0.0726  0.1071
   137. (0.00008) RY*( 2) H  13           s(  0.04%)p99.99( 99.96%)
   138. (0.00009) RY*( 3) H  13           s(  0.03%)p99.99( 99.97%)
   139. (0.00001) RY*( 4) H  13           s(  1.75%)p56.02( 98.25%)
   140. (0.00114) RY*( 1) H  14           s( 99.58%)p 0.00(  0.42%)
                                            0.0045  0.9979  0.0176 -0.0492 -0.0387
   141. (0.00008) RY*( 2) H  14           s(  0.06%)p99.99( 99.94%)
   142. (0.00006) RY*( 3) H  14           s(  0.04%)p99.99( 99.96%)
   143. (0.00002) RY*( 4) H  14           s(  0.40%)p99.99( 99.60%)
   144. (0.00115) RY*( 1) H  15           s( 99.61%)p 0.00(  0.39%)
                                            0.0043  0.9981  0.0063  0.0495 -0.0372
   145. (0.00009) RY*( 2) H  15           s(  0.06%)p99.99( 99.94%)
   146. (0.00006) RY*( 3) H  15           s(  0.04%)p99.99( 99.96%)
   147. (0.00002) RY*( 4) H  15           s(  0.38%)p99.99( 99.62%)
   148. (0.00071) RY*( 1) H  16           s( 99.56%)p 0.00(  0.44%)
                                            0.0041  0.9978 -0.0575  0.0320  0.0096
   149. (0.00006) RY*( 2) H  16           s(  0.02%)p99.99( 99.98%)
   150. (0.00003) RY*( 3) H  16           s(  0.18%)p99.99( 99.82%)
   151. (0.00004) RY*( 4) H  16           s(  0.35%)p99.99( 99.65%)
   152. (0.00085) RY*( 1) H  17           s( 99.61%)p 0.00(  0.39%)
                                            0.0054  0.9980  0.0173  0.0599  0.0056
   153. (0.00006) RY*( 2) H  17           s(  0.00%)p 1.00(100.00%)
   154. (0.00004) RY*( 3) H  17           s(  0.07%)p99.99( 99.93%)
   155. (0.00003) RY*( 4) H  17           s(  0.43%)p99.99( 99.57%)
   156. (0.00079) RY*( 1) H  18           s( 98.43%)p 0.02(  1.57%)
                                            0.0032  0.9921 -0.0490 -0.1148 -0.0113
   157. (0.00009) RY*( 2) H  18           s(  1.04%)p94.85( 98.96%)
   158. (0.00007) RY*( 3) H  18           s(  0.04%)p99.99( 99.96%)
   159. (0.00001) RY*( 4) H  18           s(  0.59%)p99.99( 99.41%)
   160. (0.00078) RY*( 1) H  19           s( 98.42%)p 0.02(  1.58%)
                                            0.0032  0.9921 -0.0481 -0.1153 -0.0122
   161. (0.00009) RY*( 2) H  19           s(  1.04%)p94.77( 98.96%)
   162. (0.00007) RY*( 3) H  19           s(  0.03%)p99.99( 99.97%)
   163. (0.00001) RY*( 4) H  19           s(  0.59%)p99.99( 99.41%)
   164. (0.00025) RY*( 1) H  20           s( 97.22%)p 0.03(  2.78%)
                                            0.0055  0.9860  0.1260  0.1068  0.0217
   165. (0.00008) RY*( 2) H  20           s(  0.00%)p 1.00(100.00%)
   166. (0.00005) RY*( 3) H  20           s(  2.36%)p41.28( 97.64%)
   167. (0.00000) RY*( 4) H  20           s(  0.51%)p99.99( 99.49%)
   168. (0.00065) RY*( 1) H  21           s( 99.45%)p 0.01(  0.55%)
                                            0.0039  0.9972  0.0669 -0.0318  0.0066
   169. (0.00008) RY*( 2) H  21           s(  0.00%)p 1.00(100.00%)
   170. (0.00004) RY*( 3) H  21           s(  0.50%)p99.99( 99.50%)
   171. (0.00003) RY*( 4) H  21           s(  0.16%)p99.99( 99.84%)
   172. (0.00075) RY*( 1) H  22           s( 99.64%)p 0.00(  0.36%)
                                            0.0046  0.9982 -0.0418 -0.0433  0.0056
   173. (0.00006) RY*( 2) H  22           s(  0.01%)p99.99( 99.99%)
   174. (0.00003) RY*( 3) H  22           s(  0.27%)p99.99( 99.73%)
   175. (0.00004) RY*( 4) H  22           s(  0.18%)p99.99( 99.82%)
   176. (0.00483) BD*( 1) C   1 - C   2  
                ( 51.92%)   0.7206* C   1 s( 28.75%)p 2.48( 71.19%)d 0.00(  0.05%)
                                            0.0005  0.5362  0.0063  0.3938 -0.0089
                                            0.0260 -0.0012 -0.7456 -0.0136  0.0007
                                           -0.0176 -0.0012  0.0050  0.0143
                ( 48.08%)  -0.6934* C   2 s( 27.99%)p 2.57( 71.97%)d 0.00(  0.04%)
                                            0.0001  0.5290  0.0072 -0.3891 -0.0246
                                           -0.0249 -0.0034  0.7530 -0.0016  0.0003
                                           -0.0115 -0.0005  0.0031  0.0166
   177. (0.00363) BD*( 1) C   1 - H  11  
                ( 38.68%)   0.6219* C   1 s( 23.51%)p 3.25( 76.45%)d 0.00(  0.04%)
                                           -0.0000 -0.4849  0.0044 -0.1483  0.0154
                                           -0.7331  0.0055 -0.4523 -0.0132 -0.0072
                                           -0.0037 -0.0142  0.0118  0.0035
                ( 61.32%)  -0.7831* H  11 s( 99.92%)p 0.00(  0.08%)
                                           -0.9996  0.0015  0.0015  0.0230  0.0177
   178. (0.00257) BD*( 1) C   1 - H  12  
                ( 37.67%)   0.6138* C   1 s( 24.20%)p 3.13( 75.77%)d 0.00(  0.04%)
                                           -0.0000  0.4919  0.0036 -0.8597  0.0051
                                           -0.0873  0.0008 -0.1038  0.0139  0.0033
                                            0.0061  0.0007  0.0158 -0.0088
                ( 62.33%)  -0.7895* H  12 s( 99.91%)p 0.00(  0.09%)
                                            0.9996 -0.0006  0.0292  0.0029  0.0011
   179. (0.00364) BD*( 1) C   1 - H  13  
                ( 38.69%)   0.6220* C   1 s( 23.50%)p 3.25( 76.46%)d 0.00(  0.04%)
                                           -0.0000 -0.4847  0.0042 -0.2881  0.0161
                                            0.6735 -0.0027 -0.4769 -0.0129  0.0109
                                           -0.0068  0.0137  0.0077  0.0026
                ( 61.31%)  -0.7830* H  13 s( 99.91%)p 0.00(  0.09%)
                                           -0.9996  0.0016  0.0059 -0.0218  0.0185
   180. (0.01235) BD*( 1) C   2 - C   3  
                ( 52.93%)   0.7275* C   2 s( 27.20%)p 2.67( 72.74%)d 0.00(  0.05%)
                                            0.0004  0.5215  0.0086  0.8449  0.0098
                                            0.0880  0.0008  0.0736 -0.0166  0.0041
                                            0.0044  0.0004  0.0197 -0.0104
                ( 47.07%)  -0.6861* C   3 s( 33.17%)p 2.01( 66.80%)d 0.00(  0.02%)
                                            0.0000  0.5757 -0.0153 -0.8074  0.0280
                                           -0.0851  0.0028 -0.0895 -0.0101  0.0031
                                            0.0016  0.0002  0.0130 -0.0077
   181. (0.00685) BD*( 1) C   2 - H  14  
                ( 37.61%)   0.6133* C   2 s( 22.40%)p 3.46( 77.56%)d 0.00(  0.04%)
                                           -0.0002  0.4733 -0.0058 -0.1760 -0.0141
                                           -0.7371  0.0187 -0.4479 -0.0072  0.0038
                                            0.0020  0.0147 -0.0129 -0.0028
                ( 62.39%)  -0.7898* H  14 s( 99.91%)p 0.00(  0.09%)
                                            0.9995 -0.0028  0.0091  0.0229  0.0175
   182. (0.00711) BD*( 1) C   2 - H  15  
                ( 37.52%)   0.6125* C   2 s( 22.36%)p 3.47( 77.60%)d 0.00(  0.04%)
                                            0.0002 -0.4729  0.0055  0.3198  0.0094
                                           -0.6686  0.0209  0.4755  0.0072  0.0083
                                           -0.0051  0.0146  0.0099  0.0018
                ( 62.48%)  -0.7905* H  15 s( 99.91%)p 0.00(  0.09%)
                                           -0.9995  0.0027 -0.0134  0.0202 -0.0185
   183. (0.01295) BD*( 1) C   3 - C   4  
                ( 48.96%)   0.6997* C   3 s( 33.33%)p 2.00( 66.63%)d 0.00(  0.04%)
                                            0.0001 -0.5773 -0.0045 -0.3237  0.0180
                                           -0.7446 -0.0171 -0.0805  0.0034 -0.0158
                                           -0.0017 -0.0039  0.0099  0.0085
                ( 51.04%)  -0.7144* C   4 s( 35.30%)p 1.83( 64.65%)d 0.00(  0.05%)
                                           -0.0001 -0.5941 -0.0048  0.3474  0.0238
                                            0.7205 -0.0107  0.0773  0.0047 -0.0124
                                           -0.0014 -0.0031  0.0136  0.0120
   184. (0.01249) BD*( 1) C   3 - C  10  
                ( 49.20%)   0.7015* C   3 s( 33.48%)p 1.99( 66.47%)d 0.00(  0.05%)
                                            0.0001 -0.5786 -0.0064 -0.4785  0.0132
                                            0.6591  0.0212 -0.0263  0.0042  0.0191
                                           -0.0009  0.0020  0.0028  0.0088
                ( 50.80%)  -0.7127* C  10 s( 35.71%)p 1.80( 64.24%)d 0.00(  0.05%)
                                           -0.0001 -0.5976 -0.0040  0.4957  0.0206
                                           -0.6288  0.0153  0.0255  0.0055  0.0176
                                           -0.0006  0.0007  0.0069  0.0115
   185. (0.17473) BD*( 2) C   3 - C  10  
                ( 45.22%)   0.6725* C   3 s(  0.01%)p99.99( 99.92%)d 4.47(  0.06%)
                                            0.0000  0.0102  0.0064  0.1117 -0.0053
                                            0.0506 -0.0004 -0.9920  0.0001  0.0001
                                           -0.0235  0.0087  0.0029 -0.0039
                ( 54.78%)  -0.7401* C  10 s(  0.00%)p 1.00( 99.92%)d 0.00(  0.08%)
                                            0.0000  0.0011  0.0021  0.1184 -0.0001
                                            0.0521  0.0010 -0.9912 -0.0079  0.0028
                                            0.0055 -0.0267 -0.0017 -0.0012
   186. (0.00682) BD*( 1) C   4 - C   5  
                ( 50.41%)   0.7100* C   4 s( 35.32%)p 1.83( 64.63%)d 0.00(  0.05%)
                                            0.0000  0.5941  0.0136  0.7904  0.0023
                                            0.0985  0.0424  0.1005  0.0032  0.0003
                                            0.0048  0.0002  0.0179 -0.0116
                ( 49.59%)  -0.7042* C   5 s( 36.70%)p 1.72( 63.26%)d 0.00(  0.04%)
                                           -0.0001  0.6057  0.0067 -0.7847 -0.0086
                                           -0.0717  0.0404 -0.1003  0.0007  0.0081
                                            0.0044  0.0012  0.0144 -0.0101
   187. (0.14671) BD*( 2) C   4 - C   5  
                ( 54.52%)   0.7384* C   4 s(  0.00%)p 1.00( 99.93%)d 0.00(  0.06%)
                                           -0.0000  0.0001 -0.0021 -0.1201  0.0009
                                           -0.0485  0.0007  0.9912  0.0032  0.0004
                                            0.0219 -0.0120 -0.0034  0.0035
                ( 45.48%)  -0.6744* C   5 s(  0.00%)p 1.00( 99.94%)d 0.00(  0.06%)
                                            0.0000  0.0012 -0.0003 -0.1214  0.0010
                                           -0.0477  0.0002  0.9911 -0.0070  0.0030
                                           -0.0136 -0.0186  0.0008 -0.0046
   188. (0.00692) BD*( 1) C   4 - H  16  
                ( 36.88%)   0.6073* C   4 s( 29.28%)p 2.41( 70.69%)d 0.00(  0.03%)
                                            0.0004 -0.5409  0.0131  0.4884 -0.0129
                                           -0.6838  0.0008  0.0258 -0.0009  0.0128
                                           -0.0009  0.0006  0.0042  0.0097
                ( 63.12%)  -0.7945* H  16 s( 99.90%)p 0.00(  0.10%)
                                           -0.9995  0.0023 -0.0179  0.0264 -0.0011
   189. (0.01205) BD*( 1) C   5 - C   6  
                ( 50.97%)   0.7140* C   5 s( 33.60%)p 1.97( 66.35%)d 0.00(  0.05%)
                                            0.0002  0.5795  0.0132  0.5021  0.0336
                                           -0.6397  0.0110  0.0301  0.0047 -0.0191
                                            0.0007 -0.0010 -0.0066 -0.0114
                ( 49.03%)  -0.7002* C   6 s( 36.67%)p 1.73( 63.28%)d 0.00(  0.04%)
                                           -0.0003  0.6056 -0.0004 -0.4434  0.0443
                                            0.6586  0.0111 -0.0199  0.0060 -0.0170
                                            0.0002 -0.0009 -0.0067 -0.0089
   190. (0.00604) BD*( 1) C   5 - H  17  
                ( 36.21%)   0.6018* C   5 s( 29.64%)p 2.37( 70.33%)d 0.00(  0.02%)
                                            0.0003 -0.5442  0.0172 -0.3403  0.0114
                                           -0.7625  0.0051 -0.0777  0.0016 -0.0111
                                           -0.0015 -0.0023  0.0065  0.0083
                ( 63.79%)  -0.7987* H  17 s( 99.90%)p 0.00(  0.10%)
                                           -0.9995  0.0034  0.0132  0.0293  0.0029
   191. (0.01772) BD*( 1) C   6 - O   7  
                ( 68.54%)   0.8279* C   6 s( 24.61%)p 3.05( 75.12%)d 0.01(  0.27%)
                                            0.0001 -0.4959  0.0160 -0.8507 -0.0282
                                           -0.1180 -0.0295 -0.1087 -0.0049 -0.0126
                                           -0.0111 -0.0016 -0.0426  0.0245
                ( 31.46%)  -0.5609* O   7 s( 33.54%)p 1.98( 66.40%)d 0.00(  0.06%)
                                           -0.0000 -0.5791 -0.0033  0.7940  0.0060
                                            0.1510 -0.0036  0.1036  0.0005 -0.0170
                                           -0.0050 -0.0023 -0.0145  0.0110
   192. (0.01493) BD*( 1) C   6 - C   9  
                ( 49.52%)   0.7037* C   6 s( 38.39%)p 1.60( 61.56%)d 0.00(  0.04%)
                                            0.0000 -0.6195 -0.0104  0.2497 -0.0131
                                            0.7406  0.0013  0.0678 -0.0016 -0.0119
                                           -0.0008 -0.0029  0.0134  0.0087
                ( 50.48%)  -0.7105* C   9 s( 33.76%)p 1.96( 66.19%)d 0.00(  0.05%)
                                            0.0000 -0.5810 -0.0083 -0.3601 -0.0280
                                           -0.7242  0.0043 -0.0836 -0.0032 -0.0149
                                           -0.0017 -0.0036  0.0124  0.0114
   193. (0.20577) BD*( 2) C   6 - C   9  
                ( 50.49%)   0.7105* C   6 s(  0.00%)p 1.00( 99.94%)d 0.00(  0.06%)
                                           -0.0000 -0.0001  0.0003 -0.1196  0.0001
                                           -0.0505  0.0003  0.9912 -0.0026  0.0030
                                           -0.0182 -0.0162  0.0013 -0.0054
                ( 49.51%)  -0.7037* C   9 s(  0.00%)p 1.00( 99.93%)d 0.00(  0.07%)
                                           -0.0000  0.0003 -0.0000 -0.1214 -0.0002
                                           -0.0542 -0.0000  0.9908  0.0007 -0.0031
                                           -0.0009  0.0262  0.0015  0.0023
   194. (0.00400) BD*( 1) O   7 - C   8  
                ( 28.75%)   0.5362* O   7 s( 31.60%)p 2.16( 68.34%)d 0.00(  0.06%)
                                           -0.0001 -0.5621 -0.0006 -0.5264 -0.0155
                                            0.6364 -0.0123 -0.0316 -0.0025  0.0146
                                            0.0003  0.0000  0.0158  0.0111
                ( 71.25%)  -0.8441* C   8 s( 20.84%)p 3.78( 78.81%)d 0.02(  0.35%)
                                           -0.0001 -0.4557 -0.0267  0.5848  0.0088
                                           -0.6641 -0.0604  0.0373 -0.0020  0.0508
                                           -0.0031  0.0033  0.0052  0.0298
   195. (0.00750) BD*( 1) C   8 - H  18  
                ( 39.28%)   0.6267* C   8 s( 26.40%)p 2.79( 73.55%)d 0.00(  0.05%)
                                            0.0001  0.5136 -0.0134 -0.2145  0.0269
                                           -0.5019 -0.0041  0.6609  0.0034  0.0087
                                           -0.0090 -0.0155 -0.0035  0.0087
                ( 60.72%)  -0.7792* H  18 s( 99.90%)p 0.00(  0.10%)
                                            0.9995 -0.0012  0.0008  0.0195 -0.0240
   196. (0.00750) BD*( 1) C   8 - H  19  
                ( 39.27%)   0.6267* C   8 s( 26.40%)p 2.79( 73.55%)d 0.00(  0.05%)
                                            0.0001  0.5137 -0.0134 -0.0428  0.0269
                                           -0.4295 -0.0040 -0.7405  0.0028  0.0042
                                            0.0039  0.0154 -0.0035  0.0143
                ( 60.73%)  -0.7793* H  19 s( 99.90%)p 0.00(  0.10%)
                                            0.9995 -0.0012 -0.0052  0.0169  0.0253
   197. (0.00352) BD*( 1) C   8 - H  20  
                ( 37.70%)   0.6140* C   8 s( 26.41%)p 2.79( 73.55%)d 0.00(  0.04%)
                                            0.0001 -0.5137 -0.0151 -0.7788  0.0173
                                           -0.3403  0.0051 -0.1130  0.0024 -0.0164
                                           -0.0037 -0.0023 -0.0093  0.0077
                ( 62.30%)  -0.7893* H  20 s( 99.90%)p 0.00(  0.10%)
                                           -0.9995  0.0007  0.0294  0.0093  0.0041
   198. (0.00744) BD*( 1) C   9 - C  10  
                ( 49.46%)   0.7033* C   9 s( 36.40%)p 1.75( 63.56%)d 0.00(  0.04%)
                                            0.0001 -0.6032 -0.0101  0.7857  0.0002
                                            0.0818  0.0372  0.1009  0.0023  0.0017
                                           -0.0042  0.0000 -0.0158  0.0107
                ( 50.54%)  -0.7109* C  10 s( 35.15%)p 1.84( 64.81%)d 0.00(  0.05%)
                                           -0.0001 -0.5927 -0.0149 -0.7950 -0.0117
                                           -0.0669  0.0407 -0.0992  0.0000 -0.0069
                                           -0.0047 -0.0010 -0.0161  0.0110
   199. (0.00660) BD*( 1) C   9 - H  21  
                ( 36.77%)   0.6064* C   9 s( 29.76%)p 2.36( 70.21%)d 0.00(  0.03%)
                                           -0.0003  0.5453 -0.0148  0.4869 -0.0178
                                           -0.6813 -0.0044  0.0222 -0.0024 -0.0128
                                            0.0009 -0.0005 -0.0024 -0.0092
                ( 63.23%)  -0.7951* H  21 s( 99.90%)p 0.00(  0.10%)
                                            0.9995 -0.0019 -0.0165  0.0270 -0.0005
   200. (0.00696) BD*( 1) C  10 - H  22  
                ( 36.87%)   0.6072* C  10 s( 29.06%)p 2.44( 70.92%)d 0.00(  0.03%)
                                           -0.0004  0.5388 -0.0145 -0.3265  0.0119
                                           -0.7721  0.0049 -0.0791  0.0013  0.0101
                                            0.0013  0.0027 -0.0092 -0.0089
                ( 63.13%)  -0.7946* H  22 s( 99.90%)p 0.00(  0.10%)
                                            0.9995 -0.0028  0.0121  0.0294  0.0032


 NHO Directionality and "Bond Bending" (deviations from line of nuclear centers)

         [Thresholds for printing:  angular deviation  >  1.0 degree]
                                    hybrid p-character > 25.0%
                                    orbital occupancy  >  0.10e

                                Line of Centers        Hybrid 1              Hybrid 2
                                ---------------  -------------------   ------------------
                NBO               Theta   Phi    Theta   Phi    Dev    Theta   Phi    Dev
 ========================================================================================
     1. BD (   1) C   1 - C   2   152.0    3.8   153.1    3.7   1.1      --     --    --
     2. BD (   1) C   1 - H  11    58.5   78.6    57.8   79.6   1.1      --     --    --
     4. BD (   1) C   1 - H  13    56.6  293.1    55.9  292.1   1.1      --     --    --
     5. BD (   1) C   2 - C   3    84.9    6.0    86.2    5.9   1.4     97.2  186.0   2.1
     6. BD (   1) C   2 - H  14   120.8  256.4   121.5  255.2   1.3      --     --    --
     7. BD (   1) C   2 - H  15   122.8  115.8   123.6  116.9   1.2      --     --    --
     8. BD (   1) C   3 - C   4    84.4   65.2    84.6   68.1   2.9     95.8  242.4   2.8
     9. BD (   1) C   3 - C  10    88.1  307.3    88.5  304.4   3.0     92.2  130.1   2.8
    10. BD (   2) C   3 - C  10    88.1  307.3   173.2   25.2  90.5    172.6   24.2  89.8
    11. BD (   1) C   4 - C   5    82.8    6.3    82.7   10.1   3.7     97.2  182.3   4.0
    12. BD (   2) C   4 - C   5    82.8    6.3   172.6   21.8  90.2      7.5  201.5  90.0
    14. BD (   1) C   5 - C   6    88.2  306.6    87.6  310.4   3.9     91.0  120.8   5.8
    15. BD (   1) C   5 - H  17    84.6   65.2    84.7   66.5   1.3      --     --    --
    17. BD (   1) C   6 - C   9    95.6  246.1    94.9  252.3   6.2     83.9   61.7   4.5
    18. BD (   2) C   6 - C   9    95.6  246.1     7.5  202.8  90.1      7.6  204.0  90.1
    19. BD (   1) O   7 - C   8    87.9  309.2    87.6  311.0   1.8      --     --    --
    20. BD (   1) C   8 - H  18    40.4  251.3    39.1  249.7   1.7      --     --    --
    21. BD (   1) C   8 - H  19   148.0  268.8   149.5  267.9   1.7      --     --    --
    22. BD (   1) C   8 - H  20    82.4   22.6    82.4   23.8   1.2      --     --    --
    23. BD (   1) C   9 - C  10    97.2  185.4    97.4  188.6   3.2     83.0    1.9   3.5
    36. LP (   1) O   7             --     --     84.9   69.6   --       --     --    --
    37. LP (   2) O   7             --     --      7.5  202.7   --       --     --    --
   185. BD*(   2) C   3 - C  10    88.1  307.3   173.2   25.2  90.5    172.6   24.2  89.8
   187. BD*(   2) C   4 - C   5    82.8    6.3   172.6   21.8  90.2      7.5  201.5  90.0
   193. BD*(   2) C   6 - C   9    95.6  246.1     7.5  202.8  90.1      7.6  204.0  90.1


 Second Order Perturbation Theory Analysis of Fock Matrix in NBO Basis

     Threshold for printing:   0.25 kcal/mol
                                                                              E(2)  E(j)-E(i) F(i,j)
         Donor NBO (i)                     Acceptor NBO (j)                 kcal/mol   a.u.    a.u. 
 ===================================================================================================

 within unit  1
   1. BD (   1) C   1 - C   2        / 57. RY*(   2) C   3                    0.92    1.37    0.045
   1. BD (   1) C   1 - C   2        /180. BD*(   1) C   2 - C   3            0.61    0.99    0.031
   1. BD (   1) C   1 - C   2        /181. BD*(   1) C   2 - H  14            0.34    1.05    0.024
   1. BD (   1) C   1 - C   2        /182. BD*(   1) C   2 - H  15            0.34    1.05    0.024
   1. BD (   1) C   1 - C   2        /183. BD*(   1) C   3 - C   4            0.27    1.11    0.022
   1. BD (   1) C   1 - C   2        /184. BD*(   1) C   3 - C  10            0.37    1.12    0.026
   1. BD (   1) C   1 - C   2        /185. BD*(   2) C   3 - C  10            1.42    0.58    0.040
   2. BD (   1) C   1 - H  11        /181. BD*(   1) C   2 - H  14            1.53    0.92    0.048
   3. BD (   1) C   1 - H  12        /180. BD*(   1) C   2 - C   3            1.93    0.87    0.052
   4. BD (   1) C   1 - H  13        /182. BD*(   1) C   2 - H  15            1.53    0.92    0.047
   5. BD (   1) C   2 - C   3        / 38. RY*(   1) C   1                    0.53    1.48    0.036
   5. BD (   1) C   2 - C   3        / 65. RY*(   1) C   4                    0.68    1.78    0.044
   5. BD (   1) C   2 - C   3        /119. RY*(   1) C  10                    0.69    1.77    0.044
   5. BD (   1) C   2 - C   3        /176. BD*(   1) C   1 - C   2            0.44    1.03    0.027
   5. BD (   1) C   2 - C   3        /178. BD*(   1) C   1 - H  12            0.74    1.12    0.036
   5. BD (   1) C   2 - C   3        /183. BD*(   1) C   3 - C   4            1.28    1.16    0.049
   5. BD (   1) C   2 - C   3        /184. BD*(   1) C   3 - C  10            1.30    1.17    0.049
   5. BD (   1) C   2 - C   3        /186. BD*(   1) C   4 - C   5            1.38    1.19    0.051
   5. BD (   1) C   2 - C   3        /198. BD*(   1) C   9 - C  10            1.46    1.17    0.052
   6. BD (   1) C   2 - H  14        / 39. RY*(   2) C   1                    0.29    1.43    0.026
   6. BD (   1) C   2 - H  14        /177. BD*(   1) C   1 - H  11            1.46    0.95    0.047
   6. BD (   1) C   2 - H  14        /183. BD*(   1) C   3 - C   4            1.99    1.00    0.056
   6. BD (   1) C   2 - H  14        /185. BD*(   2) C   3 - C  10            0.36    0.47    0.018
   7. BD (   1) C   2 - H  15        / 39. RY*(   2) C   1                    0.27    1.43    0.025
   7. BD (   1) C   2 - H  15        /179. BD*(   1) C   1 - H  13            1.46    0.95    0.047
   7. BD (   1) C   2 - H  15        /184. BD*(   1) C   3 - C  10            1.85    1.01    0.055
   7. BD (   1) C   2 - H  15        /185. BD*(   2) C   3 - C  10            0.69    0.47    0.025
   8. BD (   1) C   3 - C   4        / 47. RY*(   1) C   2                    0.65    1.59    0.041
   8. BD (   1) C   3 - C   4        / 75. RY*(   2) C   5                    1.06    1.41    0.049
   8. BD (   1) C   3 - C   4        /119. RY*(   1) C  10                    0.40    1.86    0.035
   8. BD (   1) C   3 - C   4        /180. BD*(   1) C   2 - C   3            1.17    1.12    0.046
   8. BD (   1) C   3 - C   4        /181. BD*(   1) C   2 - H  14            0.36    1.18    0.026
   8. BD (   1) C   3 - C   4        /184. BD*(   1) C   3 - C  10            1.39    1.25    0.053
   8. BD (   1) C   3 - C   4        /186. BD*(   1) C   4 - C   5            1.40    1.27    0.053
   8. BD (   1) C   3 - C   4        /188. BD*(   1) C   4 - H  16            0.63    1.18    0.034
   8. BD (   1) C   3 - C   4        /190. BD*(   1) C   5 - H  17            1.08    1.17    0.045
   8. BD (   1) C   3 - C   4        /200. BD*(   1) C  10 - H  22            1.33    1.17    0.050
   9. BD (   1) C   3 - C  10        / 47. RY*(   1) C   2                    0.64    1.60    0.040
   9. BD (   1) C   3 - C  10        / 65. RY*(   1) C   4                    0.42    1.87    0.036
   9. BD (   1) C   3 - C  10        /110. RY*(   1) C   9                    0.58    1.85    0.042
   9. BD (   1) C   3 - C  10        /111. RY*(   2) C   9                    0.53    1.47    0.035
   9. BD (   1) C   3 - C  10        /180. BD*(   1) C   2 - C   3            1.19    1.13    0.046
   9. BD (   1) C   3 - C  10        /182. BD*(   1) C   2 - H  15            0.32    1.19    0.025
   9. BD (   1) C   3 - C  10        /183. BD*(   1) C   3 - C   4            1.40    1.26    0.053
   9. BD (   1) C   3 - C  10        /188. BD*(   1) C   4 - H  16            1.26    1.19    0.049
   9. BD (   1) C   3 - C  10        /198. BD*(   1) C   9 - C  10            1.40    1.27    0.053
   9. BD (   1) C   3 - C  10        /199. BD*(   1) C   9 - H  21            1.02    1.17    0.044
   9. BD (   1) C   3 - C  10        /200. BD*(   1) C  10 - H  22            0.63    1.18    0.034
  10. BD (   2) C   3 - C  10        / 48. RY*(   2) C   2                    0.34    1.38    0.030
  10. BD (   2) C   3 - C  10        / 67. RY*(   3) C   4                    0.32    0.94    0.024
  10. BD (   2) C   3 - C  10        / 68. RY*(   4) C   4                    0.61    1.63    0.043
  10. BD (   2) C   3 - C  10        /113. RY*(   4) C   9                    0.58    0.88    0.031
  10. BD (   2) C   3 - C  10        /114. RY*(   5) C   9                    0.26    2.17    0.033
  10. BD (   2) C   3 - C  10        /176. BD*(   1) C   1 - C   2            1.54    0.70    0.045
  10. BD (   2) C   3 - C  10        /182. BD*(   1) C   2 - H  15            0.62    0.76    0.030
  10. BD (   2) C   3 - C  10        /187. BD*(   2) C   4 - C   5           11.76    0.30    0.076
  10. BD (   2) C   3 - C  10        /193. BD*(   2) C   6 - C   9            8.93    0.27    0.064
  11. BD (   1) C   4 - C   5        / 56. RY*(   1) C   3                    0.54    1.86    0.040
  11. BD (   1) C   4 - C   5        / 58. RY*(   3) C   3                    0.66    1.62    0.042
  11. BD (   1) C   4 - C   5        / 83. RY*(   1) C   6                    0.87    1.54    0.046
  11. BD (   1) C   4 - C   5        /180. BD*(   1) C   2 - C   3            1.59    1.13    0.053
  11. BD (   1) C   4 - C   5        /183. BD*(   1) C   3 - C   4            1.51    1.25    0.055
  11. BD (   1) C   4 - C   5        /188. BD*(   1) C   4 - H  16            0.66    1.18    0.035
  11. BD (   1) C   4 - C   5        /189. BD*(   1) C   5 - C   6            1.16    1.23    0.048
  11. BD (   1) C   4 - C   5        /190. BD*(   1) C   5 - H  17            0.79    1.17    0.039
  11. BD (   1) C   4 - C   5        /191. BD*(   1) C   6 - O   7            1.92    1.04    0.057
  12. BD (   2) C   4 - C   5        / 76. RY*(   3) C   5                    0.33    1.05    0.026
  12. BD (   2) C   4 - C   5        / 87. RY*(   5) C   6                    0.32    2.09    0.036
  12. BD (   2) C   4 - C   5        / 89. RY*(   7) C   6                    0.59    0.94    0.032
  12. BD (   2) C   4 - C   5        /185. BD*(   2) C   3 - C  10            8.36    0.28    0.062
  12. BD (   2) C   4 - C   5        /193. BD*(   2) C   6 - C   9           12.30    0.26    0.073
  13. BD (   1) C   4 - H  16        / 56. RY*(   1) C   3                    0.44    1.67    0.034
  13. BD (   1) C   4 - H  16        / 74. RY*(   1) C   5                    0.31    1.60    0.028
  13. BD (   1) C   4 - H  16        /183. BD*(   1) C   3 - C   4            0.48    1.05    0.028
  13. BD (   1) C   4 - H  16        /184. BD*(   1) C   3 - C  10            2.11    1.06    0.060
  13. BD (   1) C   4 - H  16        /186. BD*(   1) C   4 - C   5            0.53    1.08    0.030
  13. BD (   1) C   4 - H  16        /189. BD*(   1) C   5 - C   6            2.08    1.03    0.058
  14. BD (   1) C   5 - C   6        / 65. RY*(   1) C   4                    0.42    1.88    0.036
  14. BD (   1) C   5 - C   6        / 66. RY*(   2) C   4                    0.74    1.44    0.042
  14. BD (   1) C   5 - C   6        / 92. RY*(   1) O   7                    0.44    2.00    0.038
  14. BD (   1) C   5 - C   6        /110. RY*(   1) C   9                    0.37    1.86    0.033
  14. BD (   1) C   5 - C   6        /111. RY*(   2) C   9                    0.34    1.48    0.028
  14. BD (   1) C   5 - C   6        /186. BD*(   1) C   4 - C   5            1.17    1.29    0.049
  14. BD (   1) C   5 - C   6        /188. BD*(   1) C   4 - H  16            1.12    1.20    0.046
  14. BD (   1) C   5 - C   6        /190. BD*(   1) C   5 - H  17            0.49    1.20    0.031
  14. BD (   1) C   5 - C   6        /191. BD*(   1) C   6 - O   7            0.29    1.06    0.022
  14. BD (   1) C   5 - C   6        /192. BD*(   1) C   6 - C   9            1.77    1.25    0.059
  14. BD (   1) C   5 - C   6        /194. BD*(   1) O   7 - C   8            1.48    1.01    0.049
  14. BD (   1) C   5 - C   6        /199. BD*(   1) C   9 - H  21            1.24    1.19    0.049
  15. BD (   1) C   5 - H  17        / 65. RY*(   1) C   4                    0.30    1.68    0.028
  15. BD (   1) C   5 - H  17        /183. BD*(   1) C   3 - C   4            2.07    1.06    0.059
  15. BD (   1) C   5 - H  17        /186. BD*(   1) C   4 - C   5            0.62    1.09    0.033
  15. BD (   1) C   5 - H  17        /191. BD*(   1) C   6 - O   7            0.66    0.85    0.030
  15. BD (   1) C   5 - H  17        /192. BD*(   1) C   6 - C   9            2.29    1.04    0.062
  16. BD (   1) C   6 - O   7        / 74. RY*(   1) C   5                    0.26    2.03    0.029
  16. BD (   1) C   6 - O   7        /102. RY*(   2) C   8                    0.66    1.53    0.040
  16. BD (   1) C   6 - O   7        /186. BD*(   1) C   4 - C   5            0.74    1.51    0.042
  16. BD (   1) C   6 - O   7        /189. BD*(   1) C   5 - C   6            0.35    1.46    0.029
  16. BD (   1) C   6 - O   7        /192. BD*(   1) C   6 - C   9            0.41    1.46    0.031
  16. BD (   1) C   6 - O   7        /197. BD*(   1) C   8 - H  20            0.32    1.42    0.027
  16. BD (   1) C   6 - O   7        /198. BD*(   1) C   9 - C  10            0.59    1.49    0.038
  17. BD (   1) C   6 - C   9        / 74. RY*(   1) C   5                    0.72    1.82    0.046
  17. BD (   1) C   6 - C   9        / 92. RY*(   1) O   7                    0.28    2.01    0.030
  17. BD (   1) C   6 - C   9        /119. RY*(   1) C  10                    0.42    1.89    0.036
  17. BD (   1) C   6 - C   9        /120. RY*(   2) C  10                    0.72    1.45    0.041
  17. BD (   1) C   6 - C   9        /189. BD*(   1) C   5 - C   6            1.86    1.26    0.061
  17. BD (   1) C   6 - C   9        /190. BD*(   1) C   5 - H  17            0.98    1.21    0.044
  17. BD (   1) C   6 - C   9        /198. BD*(   1) C   9 - C  10            1.34    1.29    0.053
  17. BD (   1) C   6 - C   9        /199. BD*(   1) C   9 - H  21            0.62    1.20    0.035
  17. BD (   1) C   6 - C   9        /200. BD*(   1) C  10 - H  22            1.00    1.20    0.044
  18. BD (   2) C   6 - C   9        / 76. RY*(   3) C   5                    1.16    1.08    0.049
  18. BD (   2) C   6 - C   9        / 93. RY*(   2) O   7                    0.44    1.39    0.034
  18. BD (   2) C   6 - C   9        /123. RY*(   5) C  10                    0.78    1.38    0.045
  18. BD (   2) C   6 - C   9        /185. BD*(   2) C   3 - C  10           10.10    0.31    0.072
  18. BD (   2) C   6 - C   9        /187. BD*(   2) C   4 - C   5            8.14    0.32    0.065
  18. BD (   2) C   6 - C   9        /193. BD*(   2) C   6 - C   9            0.50    0.29    0.016
  19. BD (   1) O   7 - C   8        / 83. RY*(   1) C   6                    0.67    1.71    0.043
  19. BD (   1) O   7 - C   8        / 84. RY*(   2) C   6                    0.55    2.10    0.043
  19. BD (   1) O   7 - C   8        /189. BD*(   1) C   5 - C   6            1.40    1.39    0.056
  22. BD (   1) C   8 - H  20        / 92. RY*(   1) O   7                    0.29    1.78    0.029
  22. BD (   1) C   8 - H  20        /191. BD*(   1) C   6 - O   7            2.05    0.83    0.052
  23. BD (   1) C   9 - C  10        / 56. RY*(   1) C   3                    0.57    1.86    0.041
  23. BD (   1) C   9 - C  10        / 58. RY*(   3) C   3                    0.69    1.62    0.042
  23. BD (   1) C   9 - C  10        / 84. RY*(   2) C   6                    0.72    1.93    0.047
  23. BD (   1) C   9 - C  10        /180. BD*(   1) C   2 - C   3            1.64    1.12    0.054
  23. BD (   1) C   9 - C  10        /184. BD*(   1) C   3 - C  10            1.50    1.25    0.055
  23. BD (   1) C   9 - C  10        /191. BD*(   1) C   6 - O   7            2.56    1.03    0.065
  23. BD (   1) C   9 - C  10        /192. BD*(   1) C   6 - C   9            1.46    1.22    0.053
  23. BD (   1) C   9 - C  10        /199. BD*(   1) C   9 - H  21            0.83    1.16    0.039
  23. BD (   1) C   9 - C  10        /200. BD*(   1) C  10 - H  22            0.59    1.17    0.033
  24. BD (   1) C   9 - H  21        / 83. RY*(   1) C   6                    0.40    1.37    0.030
  24. BD (   1) C   9 - H  21        /119. RY*(   1) C  10                    0.36    1.69    0.031
  24. BD (   1) C   9 - H  21        /184. BD*(   1) C   3 - C  10            1.96    1.08    0.058
  24. BD (   1) C   9 - H  21        /189. BD*(   1) C   5 - C   6            2.10    1.05    0.059
  24. BD (   1) C   9 - H  21        /191. BD*(   1) C   6 - O   7            0.36    0.86    0.022
  24. BD (   1) C   9 - H  21        /192. BD*(   1) C   6 - C   9            0.33    1.05    0.024
  24. BD (   1) C   9 - H  21        /198. BD*(   1) C   9 - C  10            0.63    1.08    0.033
  25. BD (   1) C  10 - H  22        / 56. RY*(   1) C   3                    0.47    1.67    0.036
  25. BD (   1) C  10 - H  22        /110. RY*(   1) C   9                    0.29    1.65    0.028
  25. BD (   1) C  10 - H  22        /183. BD*(   1) C   3 - C   4            2.17    1.06    0.061
  25. BD (   1) C  10 - H  22        /184. BD*(   1) C   3 - C  10            0.48    1.06    0.028
  25. BD (   1) C  10 - H  22        /192. BD*(   1) C   6 - C   9            2.09    1.04    0.059
  25. BD (   1) C  10 - H  22        /198. BD*(   1) C   9 - C  10            0.47    1.07    0.028
  26. CR (   1) C   1                /128. RY*(   1) H  11                    0.35   10.52    0.077
  26. CR (   1) C   1                /132. RY*(   1) H  12                    0.38   10.51    0.079
  26. CR (   1) C   1                /136. RY*(   1) H  13                    0.35   10.51    0.076
  27. CR (   1) C   2                / 40. RY*(   3) C   1                    0.63   10.61    0.103
  27. CR (   1) C   2                / 56. RY*(   1) C   3                    0.27   11.22    0.069
  27. CR (   1) C   2                /140. RY*(   1) H  14                    0.33   10.48    0.074
  27. CR (   1) C   2                /144. RY*(   1) H  15                    0.34   10.48    0.075
  27. CR (   1) C   2                /183. BD*(   1) C   3 - C   4            0.43   10.60    0.085
  27. CR (   1) C   2                /184. BD*(   1) C   3 - C  10            0.43   10.61    0.086
  28. CR (   1) C   3                / 49. RY*(   3) C   2                    0.50   10.89    0.093
  28. CR (   1) C   3                / 66. RY*(   2) C   4                    0.89   10.82    0.124
  28. CR (   1) C   3                /120. RY*(   2) C  10                    0.88   10.82    0.123
  28. CR (   1) C   3                /186. BD*(   1) C   4 - C   5            0.43   10.67    0.086
  28. CR (   1) C   3                /188. BD*(   1) C   4 - H  16            0.28   10.58    0.068
  28. CR (   1) C   3                /198. BD*(   1) C   9 - C  10            0.45   10.66    0.088
  28. CR (   1) C   3                /200. BD*(   1) C  10 - H  22            0.28   10.57    0.069
  29. CR (   1) C   4                / 56. RY*(   1) C   3                    0.26   11.24    0.069
  29. CR (   1) C   4                / 58. RY*(   3) C   3                    0.77   10.99    0.116
  29. CR (   1) C   4                / 74. RY*(   1) C   5                    0.28   11.17    0.071
  29. CR (   1) C   4                / 75. RY*(   2) C   5                    0.37   10.79    0.080
  29. CR (   1) C   4                / 77. RY*(   4) C   5                    0.29   10.69    0.070
  29. CR (   1) C   4                /148. RY*(   1) H  16                    0.39   10.46    0.081
  29. CR (   1) C   4                /180. BD*(   1) C   2 - C   3            0.50   10.50    0.092
  29. CR (   1) C   4                /184. BD*(   1) C   3 - C  10            0.48   10.63    0.091
  29. CR (   1) C   4                /189. BD*(   1) C   5 - C   6            0.49   10.60    0.092
  29. CR (   1) C   4                /190. BD*(   1) C   5 - H  17            0.32   10.55    0.073
  30. CR (   1) C   5                / 66. RY*(   2) C   4                    0.31   10.81    0.073
  30. CR (   1) C   5                / 67. RY*(   3) C   4                    0.49   10.75    0.091
  30. CR (   1) C   5                / 84. RY*(   2) C   6                    0.43   11.32    0.088
  30. CR (   1) C   5                / 86. RY*(   4) C   6                    0.30   11.16    0.073
  30. CR (   1) C   5                /152. RY*(   1) H  17                    0.43   10.46    0.085
  30. CR (   1) C   5                /183. BD*(   1) C   3 - C   4            0.54   10.64    0.096
  30. CR (   1) C   5                /188. BD*(   1) C   4 - H  16            0.29   10.57    0.071
  30. CR (   1) C   5                /191. BD*(   1) C   6 - O   7            0.28   10.42    0.069
  30. CR (   1) C   5                /192. BD*(   1) C   6 - C   9            0.61   10.61    0.103
  31. CR (   1) C   6                / 75. RY*(   2) C   5                    0.83   10.89    0.120
  31. CR (   1) C   6                /111. RY*(   2) C   9                    0.64   10.94    0.106
  31. CR (   1) C   6                /186. BD*(   1) C   4 - C   5            0.38   10.75    0.081
  31. CR (   1) C   6                /189. BD*(   1) C   5 - C   6            0.37   10.70    0.080
  31. CR (   1) C   6                /190. BD*(   1) C   5 - H  17            0.26   10.65    0.066
  31. CR (   1) C   6                /191. BD*(   1) C   6 - O   7            0.48   10.51    0.090
  31. CR (   1) C   6                /192. BD*(   1) C   6 - C   9            0.34   10.70    0.076
  31. CR (   1) C   6                /194. BD*(   1) O   7 - C   8            0.67   10.47    0.106
  31. CR (   1) C   6                /198. BD*(   1) C   9 - C  10            0.37   10.73    0.080
  31. CR (   1) C   6                /199. BD*(   1) C   9 - H  21            0.33   10.64    0.075
  32. CR (   1) O   7                / 83. RY*(   1) C   6                    0.98   19.86    0.177
  32. CR (   1) O   7                / 90. RY*(   8) C   6                    0.47   21.02    0.125
  32. CR (   1) O   7                /101. RY*(   1) C   8                    0.32   20.06    0.101
  32. CR (   1) O   7                /102. RY*(   2) C   8                    0.58   19.62    0.135
  32. CR (   1) O   7                /192. BD*(   1) C   6 - C   9            0.31   19.55    0.099
  33. CR (   1) C   8                /156. RY*(   1) H  18                    0.35   10.56    0.077
  33. CR (   1) C   8                /160. RY*(   1) H  19                    0.36   10.56    0.077
  33. CR (   1) C   8                /164. RY*(   1) H  20                    0.42   10.58    0.084
  33. CR (   1) C   8                /191. BD*(   1) C   6 - O   7            0.73   10.47    0.111
  33. CR (   1) C   8                /194. BD*(   1) O   7 - C   8            0.48   10.43    0.089
  34. CR (   1) C   9                / 83. RY*(   1) C   6                    0.87   10.93    0.124
  34. CR (   1) C   9                /120. RY*(   2) C  10                    0.37   10.81    0.080
  34. CR (   1) C   9                /121. RY*(   3) C  10                    0.45   10.71    0.088
  34. CR (   1) C   9                /168. RY*(   1) H  21                    0.43   10.49    0.085
  34. CR (   1) C   9                /184. BD*(   1) C   3 - C  10            0.53   10.64    0.096
  34. CR (   1) C   9                /189. BD*(   1) C   5 - C   6            0.53   10.62    0.095
  34. CR (   1) C   9                /191. BD*(   1) C   6 - O   7            0.42   10.42    0.085
  34. CR (   1) C   9                /200. BD*(   1) C  10 - H  22            0.27   10.56    0.068
  35. CR (   1) C  10                / 56. RY*(   1) C   3                    0.28   11.25    0.071
  35. CR (   1) C  10                / 58. RY*(   3) C   3                    0.86   11.00    0.123
  35. CR (   1) C  10                /111. RY*(   2) C   9                    0.49   10.84    0.092
  35. CR (   1) C  10                /112. RY*(   3) C   9                    0.30   10.71    0.071
  35. CR (   1) C  10                /172. RY*(   1) H  22                    0.39   10.46    0.080
  35. CR (   1) C  10                /180. BD*(   1) C   2 - C   3            0.51   10.51    0.093
  35. CR (   1) C  10                /183. BD*(   1) C   3 - C   4            0.48   10.63    0.091
  35. CR (   1) C  10                /192. BD*(   1) C   6 - C   9            0.51   10.61    0.094
  35. CR (   1) C  10                /199. BD*(   1) C   9 - H  21            0.31   10.55    0.073
  36. LP (   1) O   7                / 83. RY*(   1) C   6                    1.09    1.40    0.050
  36. LP (   1) O   7                / 84. RY*(   2) C   6                    0.48    1.79    0.037
  36. LP (   1) O   7                /101. RY*(   1) C   8                    0.77    1.59    0.045
  36. LP (   1) O   7                /102. RY*(   2) C   8                    0.30    1.15    0.024
  36. LP (   1) O   7                /189. BD*(   1) C   5 - C   6            0.34    1.08    0.024
  36. LP (   1) O   7                /192. BD*(   1) C   6 - C   9            3.62    1.08    0.079
  36. LP (   1) O   7                /195. BD*(   1) C   8 - H  18            0.59    1.00    0.031
  36. LP (   1) O   7                /196. BD*(   1) C   8 - H  19            0.58    1.00    0.031
  36. LP (   1) O   7                /197. BD*(   1) C   8 - H  20            1.03    1.04    0.042
  37. LP (   2) O   7                / 85. RY*(   3) C   6                    1.36    2.20    0.071
  37. LP (   2) O   7                /103. RY*(   3) C   8                    0.70    2.12    0.050
  37. LP (   2) O   7                /193. BD*(   2) C   6 - C   9           12.44    0.37    0.092
  37. LP (   2) O   7                /195. BD*(   1) C   8 - H  18            2.47    0.82    0.058
  37. LP (   2) O   7                /196. BD*(   1) C   8 - H  19            2.48    0.82    0.059
 185. BD*(   2) C   3 - C  10        / 62. RY*(   7) C   3                    0.27    1.72    0.066
 185. BD*(   2) C   3 - C  10        /121. RY*(   3) C  10                    0.53    0.61    0.054
 185. BD*(   2) C   3 - C  10        /122. RY*(   4) C  10                    0.63    1.42    0.090
 185. BD*(   2) C   3 - C  10        /176. BD*(   1) C   1 - C   2            0.62    0.40    0.047
 187. BD*(   2) C   4 - C   5        / 69. RY*(   5) C   4                    0.88    1.14    0.105
 187. BD*(   2) C   4 - C   5        / 76. RY*(   3) C   5                    0.37    0.76    0.055
 187. BD*(   2) C   4 - C   5        / 78. RY*(   5) C   5                    0.44    1.67    0.089
 193. BD*(   2) C   6 - C   9        / 76. RY*(   3) C   5                    0.44    0.79    0.052
 193. BD*(   2) C   6 - C   9        / 87. RY*(   5) C   6                    0.26    1.83    0.060
 193. BD*(   2) C   6 - C   9        / 89. RY*(   7) C   6                    0.63    0.68    0.058
 193. BD*(   2) C   6 - C   9        /113. RY*(   4) C   9                    1.89    0.61    0.094
 193. BD*(   2) C   6 - C   9        /123. RY*(   5) C  10                    0.29    1.09    0.049
 193. BD*(   2) C   6 - C   9        /185. BD*(   2) C   3 - C  10           77.71    0.02    0.085
 193. BD*(   2) C   6 - C   9        /187. BD*(   2) C   4 - C   5           47.65    0.03    0.080


 Natural Bond Orbitals (Summary):

                                                            Principal Delocalizations
           NBO                        Occupancy    Energy   (geminal,vicinal,remote)
 ====================================================================================
 Molecular unit  1  (C9H12O)
     1. BD (   1) C   1 - C   2          0.98762    -0.74096  185(v),57(v),180(g),184(v)
                                                    181(g),182(g),183(v)
     2. BD (   1) C   1 - H  11          0.99406    -0.61736  181(v)
     3. BD (   1) C   1 - H  12          0.99217    -0.61433  180(v)
     4. BD (   1) C   1 - H  13          0.99416    -0.61738  182(v)
     5. BD (   1) C   2 - C   3          0.98680    -0.78778  198(v),186(v),184(g),183(g)
                                                    178(v),119(v),65(v),38(v)
                                                    176(g)
     6. BD (   1) C   2 - H  14          0.98799    -0.63001  183(v),177(v),185(v),39(v)
     7. BD (   1) C   2 - H  15          0.98714    -0.62987  184(v),179(v),185(v),39(v)
     8. BD (   1) C   3 - C   4          0.98704    -0.87248  186(g),184(g),200(v),180(g)
                                                    190(v),75(v),47(v),188(g)
                                                    119(v),181(v)
     9. BD (   1) C   3 - C  10          0.98755    -0.88350  198(g),183(g),188(v),180(g)
                                                    199(v),47(v),200(g),110(v)
                                                    111(v),65(v),182(v)
    10. BD (   2) C   3 - C  10          0.84271    -0.45203  187(v),193(v),176(v),182(v)
                                                    68(v),113(v),48(v),67(v)
                                                    114(v)
    11. BD (   1) C   4 - C   5          0.98787    -0.87509  191(v),180(v),183(g),189(g)
                                                    83(v),190(g),58(v),188(g)
                                                    56(v)
    12. BD (   2) C   4 - C   5          0.83567    -0.44231  193(v),185(v),89(v),76(g)
                                                    87(v)
    13. BD (   1) C   4 - H  16          0.98894    -0.67810  184(v),189(v),186(g),183(g)
                                                    56(v),74(v)
    14. BD (   1) C   5 - C   6          0.98748    -0.89607  192(g),194(v),199(v),186(g)
                                                    188(v),66(v),190(g),92(v)
                                                    65(v),110(v),111(v),191(g)
    15. BD (   1) C   5 - H  17          0.98762    -0.68862  192(v),183(v),191(v),186(g)
                                                    65(v)
    16. BD (   1) C   6 - O   7          0.99582    -1.10992  186(v),102(v),198(v),192(g)
                                                    189(g),197(v),74(v)
    17. BD (   1) C   6 - C   9          0.99008    -0.90679  189(g),198(g),200(v),190(v)
                                                    120(v),74(v),199(g),119(v)
                                                    92(v)
    18. BD (   2) C   6 - C   9          0.85020    -0.47193  185(v),187(v),76(v),123(v)
                                                    193(g),93(v)
    19. BD (   1) O   7 - C   8          0.99654    -1.04302  189(v),83(v),84(v)
    20. BD (   1) C   8 - H  18          0.99756    -0.68352   
    21. BD (   1) C   8 - H  19          0.99755    -0.68345   
    22. BD (   1) C   8 - H  20          0.99449    -0.67124  191(v),92(v)
    23. BD (   1) C   9 - C  10          0.98668    -0.87265  191(v),180(v),184(g),192(g)
                                                    199(g),84(v),58(v),200(g)
                                                    56(v)
    24. BD (   1) C   9 - H  21          0.98743    -0.70027  189(v),184(v),198(g),83(v)
                                                    119(v),191(v),192(g)
    25. BD (   1) C  10 - H  22          0.98911    -0.68427  183(v),192(v),184(g),198(g)
                                                    56(v),110(v)
    26. CR (   1) C   1                  0.99962   -10.20911  132(v),128(v),136(v)
    27. CR (   1) C   2                  0.99954   -10.22554  40(v),184(v),183(v),144(v)
                                                    140(v),56(v)
    28. CR (   1) C   3                  0.99942   -10.27163  66(v),120(v),49(v),198(v)
                                                    186(v),200(v),188(v)
    29. CR (   1) C   4                  0.99945   -10.25033  58(v),180(v),189(v),184(v)
                                                    148(v),75(v),190(v),77(v)
                                                    74(v),56(v)
    30. CR (   1) C   5                  0.99946   -10.26186  192(v),183(v),67(v),152(v)
                                                    84(v),66(v),86(v),188(v)
                                                    191(v)
    31. CR (   1) C   6                  0.99931   -10.34986  75(v),194(v),111(v),191(g)
                                                    186(v),189(g),198(v),192(g)
                                                    199(v),190(v)
    32. CR (   1) O   7                  0.99982   -19.19742  83(v),102(v),90(v),101(v)
                                                    192(v)
    33. CR (   1) C   8                  0.99961   -10.31204  191(v),194(g),164(v),160(v)
                                                    156(v)
    34. CR (   1) C   9                  0.99946   -10.26440  83(v),184(v),189(v),121(v)
                                                    168(v),191(v),120(v),200(v)
    35. CR (   1) C  10                  0.99945   -10.25789  58(v),192(v),180(v),111(v)
                                                    183(v),172(v),199(v),112(v)
                                                    56(v)
    36. LP (   1) O   7                  0.98296    -0.73062  192(v),83(v),197(v),101(v)
                                                    195(v),196(v),84(v),189(v)
                                                    102(v)
    37. LP (   2) O   7                  0.93602    -0.54766  193(v),196(v),195(v),85(v)
                                                    103(v)
    38. RY*(   1) C   1                  0.00128     0.69135   
    39. RY*(   2) C   1                  0.00084     0.80392   
    40. RY*(   3) C   1                  0.00022     0.38758   
    41. RY*(   4) C   1                  0.00007     1.07647   
    42. RY*(   5) C   1                  0.00000     1.99377   
    43. RY*(   6) C   1                  0.00001     1.92129   
    44. RY*(   7) C   1                  0.00000     1.91819   
    45. RY*(   8) C   1                  0.00000     2.12091   
    46. RY*(   9) C   1                  0.00001     1.80351   
    47. RY*(   1) C   2                  0.00316     0.71789   
    48. RY*(   2) C   2                  0.00082     0.92477   
    49. RY*(   3) C   2                  0.00049     0.61767   
    50. RY*(   4) C   2                  0.00038     0.78563   
    51. RY*(   5) C   2                  0.00020     2.01272   
    52. RY*(   6) C   2                  0.00008     1.87998   
    53. RY*(   7) C   2                  0.00001     2.00755   
    54. RY*(   8) C   2                  0.00000     2.19482   
    55. RY*(   9) C   2                  0.00001     1.51915   
    56. RY*(   1) C   3                  0.00273     0.98953   
    57. RY*(   2) C   3                  0.00179     0.62553   
    58. RY*(   3) C   3                  0.00144     0.74396   
    59. RY*(   4) C   3                  0.00056     0.63162   
    60. RY*(   5) C   3                  0.00038     1.72169   
    61. RY*(   6) C   3                  0.00025     2.17515   
    62. RY*(   7) C   3                  0.00012     1.55841   
    63. RY*(   8) C   3                  0.00008     1.98174   
    64. RY*(   9) C   3                  0.00001     1.97756   
    65. RY*(   1) C   4                  0.00309     0.98890   
    66. RY*(   2) C   4                  0.00143     0.54653   
    67. RY*(   3) C   4                  0.00054     0.48570   
    68. RY*(   4) C   4                  0.00044     1.18258   
    69. RY*(   5) C   4                  0.00026     0.99081   
    70. RY*(   6) C   4                  0.00006     2.17593   
    71. RY*(   7) C   4                  0.00003     2.19201   
    72. RY*(   8) C   4                  0.00001     1.69931   
    73. RY*(   9) C   4                  0.00000     2.04083   
    74. RY*(   1) C   5                  0.00298     0.91786   
    75. RY*(   2) C   5                  0.00160     0.53762   
    76. RY*(   3) C   5                  0.00058     0.61176   
    77. RY*(   4) C   5                  0.00051     0.44090   
    78. RY*(   5) C   5                  0.00026     1.52308   
    79. RY*(   6) C   5                  0.00008     2.14700   
    80. RY*(   7) C   5                  0.00001     1.69473   
    81. RY*(   8) C   5                  0.00002     2.20964   
    82. RY*(   9) C   5                  0.00000     2.02607   
    83. RY*(   1) C   6                  0.00306     0.66636   
    84. RY*(   2) C   6                  0.00194     1.05464   
    85. RY*(   3) C   6                  0.00128     1.65005   
    86. RY*(   4) C   6                  0.00108     0.89651   
    87. RY*(   5) C   6                  0.00056     1.65020   
    88. RY*(   6) C   6                  0.00039     1.65856   
    89. RY*(   7) C   6                  0.00037     0.50097   
    90. RY*(   8) C   6                  0.00013     1.82149   
    91. RY*(   9) C   6                  0.00001     1.95104   
    92. RY*(   1) O   7                  0.00142     1.10376   
    93. RY*(   2) O   7                  0.00105     0.91356   
    94. RY*(   3) O   7                  0.00018     2.22207   
    95. RY*(   4) O   7                  0.00015     2.51386   
    96. RY*(   5) O   7                  0.00009     1.48309   
    97. RY*(   6) O   7                  0.00005     2.05042   
    98. RY*(   7) O   7                  0.00000     2.42328   
    99. RY*(   8) O   7                  0.00000     2.56177   
   100. RY*(   9) O   7                  0.00000     2.62830   
   101. RY*(   1) C   8                  0.00146     0.86086   
   102. RY*(   2) C   8                  0.00083     0.42151   
   103. RY*(   3) C   8                  0.00075     1.56741   
   104. RY*(   4) C   8                  0.00020     1.73977   
   105. RY*(   5) C   8                  0.00014     0.86015   
   106. RY*(   6) C   8                  0.00000     2.02614   
   107. RY*(   7) C   8                  0.00001     0.54992   
   108. RY*(   8) C   8                  0.00001     2.05614   
   109. RY*(   9) C   8                  0.00000     2.10046   
   110. RY*(   1) C   9                  0.00231     0.96512   
   111. RY*(   2) C   9                  0.00115     0.58515   
   112. RY*(   3) C   9                  0.00059     0.45404   
   113. RY*(   4) C   9                  0.00056     0.43167   
   114. RY*(   5) C   9                  0.00034     1.71489   
   115. RY*(   6) C   9                  0.00006     2.13068   
   116. RY*(   7) C   9                  0.00004     2.22637   
   117. RY*(   8) C   9                  0.00001     1.68439   
   118. RY*(   9) C   9                  0.00000     2.02271   
   119. RY*(   1) C  10                  0.00312     0.98583   
   120. RY*(   2) C  10                  0.00142     0.54774   
   121. RY*(   3) C  10                  0.00059     0.44928   
   122. RY*(   4) C  10                  0.00045     1.26365   
   123. RY*(   5) C  10                  0.00033     0.91002   
   124. RY*(   6) C  10                  0.00006     2.18156   
   125. RY*(   7) C  10                  0.00003     2.18024   
   126. RY*(   8) C  10                  0.00001     1.71251   
   127. RY*(   9) C  10                  0.00000     2.01339   
   128. RY*(   1) H  11                  0.00069     0.31369   
   129. RY*(   2) H  11                  0.00009     1.64567   
   130. RY*(   3) H  11                  0.00007     1.67924   
   131. RY*(   4) H  11                  0.00001     2.11177   
   132. RY*(   1) H  12                  0.00053     0.30468   
   133. RY*(   2) H  12                  0.00009     1.67167   
   134. RY*(   3) H  12                  0.00006     1.66828   
   135. RY*(   4) H  12                  0.00002     2.10987   
   136. RY*(   1) H  13                  0.00071     0.30529   
   137. RY*(   2) H  13                  0.00008     1.68415   
   138. RY*(   3) H  13                  0.00009     1.63741   
   139. RY*(   4) H  13                  0.00001     2.11005   
   140. RY*(   1) H  14                  0.00114     0.25603   
   141. RY*(   2) H  14                  0.00008     1.65059   
   142. RY*(   3) H  14                  0.00006     1.67479   
   143. RY*(   4) H  14                  0.00002     2.17834   
   144. RY*(   1) H  15                  0.00115     0.25297   
   145. RY*(   2) H  15                  0.00009     1.65467   
   146. RY*(   3) H  15                  0.00006     1.67874   
   147. RY*(   4) H  15                  0.00002     2.17888   
   148. RY*(   1) H  16                  0.00071     0.21365   
   149. RY*(   2) H  16                  0.00006     1.49701   
   150. RY*(   3) H  16                  0.00003     2.07348   
   151. RY*(   4) H  16                  0.00004     1.95592   
   152. RY*(   1) H  17                  0.00085     0.19697   
   153. RY*(   2) H  17                  0.00006     1.48899   
   154. RY*(   3) H  17                  0.00004     1.90684   
   155. RY*(   4) H  17                  0.00003     2.10036   
   156. RY*(   1) H  18                  0.00079     0.25054   
   157. RY*(   2) H  18                  0.00009     1.60134   
   158. RY*(   3) H  18                  0.00007     1.71180   
   159. RY*(   4) H  18                  0.00001     1.97294   
   160. RY*(   1) H  19                  0.00078     0.25084   
   161. RY*(   2) H  19                  0.00009     1.60204   
   162. RY*(   3) H  19                  0.00007     1.71235   
   163. RY*(   4) H  19                  0.00001     1.97258   
   164. RY*(   1) H  20                  0.00025     0.26662   
   165. RY*(   2) H  20                  0.00008     1.57814   
   166. RY*(   3) H  20                  0.00005     1.85237   
   167. RY*(   4) H  20                  0.00000     1.80562   
   168. RY*(   1) H  21                  0.00065     0.22805   
   169. RY*(   2) H  21                  0.00008     1.48013   
   170. RY*(   3) H  21                  0.00004     1.95811   
   171. RY*(   4) H  21                  0.00003     2.05743   
   172. RY*(   1) H  22                  0.00075     0.20643   
   173. RY*(   2) H  22                  0.00006     1.49264   
   174. RY*(   3) H  22                  0.00003     2.13575   
   175. RY*(   4) H  22                  0.00004     1.90400   
   176. BD*(   1) C   1 - C   2          0.00483     0.24535   
   177. BD*(   1) C   1 - H  11          0.00363     0.31945   
   178. BD*(   1) C   1 - H  12          0.00257     0.33145   
   179. BD*(   1) C   1 - H  13          0.00364     0.31887   
   180. BD*(   1) C   2 - C   3          0.01235     0.25149   
   181. BD*(   1) C   2 - H  14          0.00685     0.30550   
   182. BD*(   1) C   2 - H  15          0.00711     0.30501   
   183. BD*(   1) C   3 - C   4          0.01295     0.37319   
   184. BD*(   1) C   3 - C  10          0.01249     0.38025   
   185. BD*(   2) C   3 - C  10          0.17473    -0.15815  187(v),193(v),122(g),176(v)
                                                    121(g),62(g)
   186. BD*(   1) C   4 - C   5          0.00682     0.39807   
   187. BD*(   2) C   4 - C   5          0.14671    -0.15072  185(v),193(v),69(g),78(g)
                                                    76(g)
   188. BD*(   1) C   4 - H  16          0.00692     0.30363   
   189. BD*(   1) C   5 - C   6          0.01205     0.35134   
   190. BD*(   1) C   5 - H  17          0.00604     0.29958   
   191. BD*(   1) C   6 - O   7          0.01772     0.16006   
   192. BD*(   1) C   6 - C   9          0.01493     0.35154   
   193. BD*(   2) C   6 - C   9          0.20577    -0.18031  185(v),187(v),113(g),89(g)
                                                    76(v),123(v),87(g)
   194. BD*(   1) O   7 - C   8          0.00400     0.11583   
   195. BD*(   1) C   8 - H  18          0.00750     0.26888   
   196. BD*(   1) C   8 - H  19          0.00750     0.26903   
   197. BD*(   1) C   8 - H  20          0.00352     0.30609   
   198. BD*(   1) C   9 - C  10          0.00744     0.38378   
   199. BD*(   1) C   9 - H  21          0.00660     0.28950   
   200. BD*(   1) C  10 - H  22          0.00696     0.29734   
       -------------------------------
              Total Lewis   36.23437  ( 97.9307%)
        Valence non-Lewis    0.70162  (  1.8963%)
        Rydberg non-Lewis    0.06401  (  0.1730%)
       -------------------------------
            Total unit  1   37.00000  (100.0000%)
           Charge unit  1    0.00000


 ***************************************************
 *******         Beta  spin orbitals         *******
 ***************************************************


 NATURAL POPULATIONS:  Natural atomic orbital occupancies 
                                                          
   NAO  Atom  No  lang   Type(AO)    Occupancy      Energy
 ----------------------------------------------------------
     1    C    1  S      Cor( 1S)     0.99961     -10.20873
     2    C    1  S      Val( 2S)     0.54836      -0.37127
     3    C    1  S      Ryd( 3S)     0.00019       0.74500
     4    C    1  px     Val( 2p)     0.59477      -0.21058
     5    C    1  px     Ryd( 3p)     0.00127       0.48631
     6    C    1  py     Val( 2p)     0.61507      -0.21056
     7    C    1  py     Ryd( 3p)     0.00068       0.46481
     8    C    1  pz     Val( 2p)     0.52878      -0.19897
     9    C    1  pz     Ryd( 3p)     0.00063       0.38828
    10    C    1  dxy    Ryd( 3d)     0.00012       2.01343
    11    C    1  dxz    Ryd( 3d)     0.00021       2.04559
    12    C    1  dyz    Ryd( 3d)     0.00039       2.25120
    13    C    1  dx2y2  Ryd( 3d)     0.00033       2.29404
    14    C    1  dz2    Ryd( 3d)     0.00021       2.05778

    15    C    2  S      Cor( 1S)     0.99954     -10.22572
    16    C    2  S      Val( 2S)     0.51148      -0.36559
    17    C    2  S      Ryd( 3S)     0.00038       0.75550
    18    C    2  px     Val( 2p)     0.51982      -0.22451
    19    C    2  px     Ryd( 3p)     0.00093       0.39145
    20    C    2  py     Val( 2p)     0.62969      -0.23969
    21    C    2  py     Ryd( 3p)     0.00335       0.63446
    22    C    2  pz     Val( 2p)     0.56388      -0.23299
    23    C    2  pz     Ryd( 3p)     0.00054       0.43266
    24    C    2  dxy    Ryd( 3d)     0.00015       2.04988
    25    C    2  dxz    Ryd( 3d)     0.00015       1.99283
    26    C    2  dyz    Ryd( 3d)     0.00043       2.24580
    27    C    2  dx2y2  Ryd( 3d)     0.00045       2.17649
    28    C    2  dz2    Ryd( 3d)     0.00029       2.00512

    29    C    3  S      Cor( 1S)     0.99941     -10.26705
    30    C    3  S      Val( 2S)     0.43861      -0.30377
    31    C    3  S      Ryd( 3S)     0.00106       0.46345
    32    C    3  px     Val( 2p)     0.54244      -0.24236
    33    C    3  px     Ryd( 3p)     0.00284       0.91914
    34    C    3  py     Val( 2p)     0.53750      -0.23568
    35    C    3  py     Ryd( 3p)     0.00176       0.67763
    36    C    3  pz     Val( 2p)     0.25466      -0.25149
    37    C    3  pz     Ryd( 3p)     0.00093       0.49725
    38    C    3  dxy    Ryd( 3d)     0.00057       2.26263
    39    C    3  dxz    Ryd( 3d)     0.00034       1.75353
    40    C    3  dyz    Ryd( 3d)     0.00031       1.74704
    41    C    3  dx2y2  Ryd( 3d)     0.00042       2.20627
    42    C    3  dz2    Ryd( 3d)     0.00029       2.00937

    43    C    4  S      Cor( 1S)     0.99944     -10.25079
    44    C    4  S      Val( 2S)     0.47787      -0.32907
    45    C    4  S      Ryd( 3S)     0.00078       0.41307
    46    C    4  px     Val( 2p)     0.55775      -0.23489
    47    C    4  px     Ryd( 3p)     0.00233       0.65957
    48    C    4  py     Val( 2p)     0.58350      -0.24034
    49    C    4  py     Ryd( 3p)     0.00289       0.72366
    50    C    4  pz     Val( 2p)     0.48971      -0.29041
    51    C    4  pz     Ryd( 3p)     0.00033       0.39785
    52    C    4  dxy    Ryd( 3d)     0.00037       2.31727
    53    C    4  dxz    Ryd( 3d)     0.00022       1.76419
    54    C    4  dyz    Ryd( 3d)     0.00013       1.75672
    55    C    4  dx2y2  Ryd( 3d)     0.00038       2.25267
    56    C    4  dz2    Ryd( 3d)     0.00020       2.02454

    57    C    5  S      Cor( 1S)     0.99946     -10.25984
    58    C    5  S      Val( 2S)     0.48041      -0.33718
    59    C    5  S      Ryd( 3S)     0.00078       0.39565
    60    C    5  px     Val( 2p)     0.54405      -0.23419
    61    C    5  px     Ryd( 3p)     0.00271       0.55523
    62    C    5  py     Val( 2p)     0.58783      -0.25171
    63    C    5  py     Ryd( 3p)     0.00291       0.76284
    64    C    5  pz     Val( 2p)     0.39738      -0.27950
    65    C    5  pz     Ryd( 3p)     0.00046       0.39054
    66    C    5  dxy    Ryd( 3d)     0.00046       2.28249
    67    C    5  dxz    Ryd( 3d)     0.00028       1.76899
    68    C    5  dyz    Ryd( 3d)     0.00015       1.73719
    69    C    5  dx2y2  Ryd( 3d)     0.00025       2.26128
    70    C    5  dz2    Ryd( 3d)     0.00025       2.02314

    71    C    6  S      Cor( 1S)     0.99931     -10.34700
    72    C    6  S      Val( 2S)     0.41119      -0.31911
    73    C    6  S      Ryd( 3S)     0.00095       0.42862
    74    C    6  px     Val( 2p)     0.38364      -0.22794
    75    C    6  px     Ryd( 3p)     0.00333       0.64524
    76    C    6  py     Val( 2p)     0.54371      -0.25947
    77    C    6  py     Ryd( 3p)     0.00277       0.68215
    78    C    6  pz     Val( 2p)     0.34950      -0.30029
    79    C    6  pz     Ryd( 3p)     0.00052       0.40172
    80    C    6  dxy    Ryd( 3d)     0.00090       2.23205
    81    C    6  dxz    Ryd( 3d)     0.00080       1.71167
    82    C    6  dyz    Ryd( 3d)     0.00040       1.70922
    83    C    6  dx2y2  Ryd( 3d)     0.00103       2.16943
    84    C    6  dz2    Ryd( 3d)     0.00042       1.96034

    85    O    7  S      Cor( 1S)     0.99982     -19.19003
    86    O    7  S      Val( 2S)     0.79003      -1.04355
    87    O    7  S      Ryd( 3S)     0.00030       1.39881
    88    O    7  px     Val( 2p)     0.71541      -0.52327
    89    O    7  px     Ryd( 3p)     0.00032       1.16355
    90    O    7  py     Val( 2p)     0.86142      -0.53614
    91    O    7  py     Ryd( 3p)     0.00122       1.10922
    92    O    7  pz     Val( 2p)     0.70318      -0.48390
    93    O    7  pz     Ryd( 3p)     0.00047       0.90904
    94    O    7  dxy    Ryd( 3d)     0.00061       2.85770
    95    O    7  dxz    Ryd( 3d)     0.00032       2.55217
    96    O    7  dyz    Ryd( 3d)     0.00040       2.47310
    97    O    7  dx2y2  Ryd( 3d)     0.00064       2.85650
    98    O    7  dz2    Ryd( 3d)     0.00036       2.69655

    99    C    8  S      Cor( 1S)     0.99961     -10.31230
   100    C    8  S      Val( 2S)     0.55110      -0.42730
   101    C    8  S      Ryd( 3S)     0.00088       0.61915
   102    C    8  px     Val( 2p)     0.51259      -0.25497
   103    C    8  px     Ryd( 3p)     0.00188       0.51833
   104    C    8  py     Val( 2p)     0.46100      -0.23865
   105    C    8  py     Ryd( 3p)     0.00182       0.35690
   106    C    8  pz     Val( 2p)     0.60878      -0.26155
   107    C    8  pz     Ryd( 3p)     0.00020       0.38721
   108    C    8  dxy    Ryd( 3d)     0.00098       2.10316
   109    C    8  dxz    Ryd( 3d)     0.00028       1.87234
   110    C    8  dyz    Ryd( 3d)     0.00043       2.21163
   111    C    8  dx2y2  Ryd( 3d)     0.00051       2.03864
   112    C    8  dz2    Ryd( 3d)     0.00047       2.11048

   113    C    9  S      Cor( 1S)     0.99946     -10.26301
   114    C    9  S      Val( 2S)     0.47910      -0.34286
   115    C    9  S      Ryd( 3S)     0.00081       0.39385
   116    C    9  px     Val( 2p)     0.56351      -0.25020
   117    C    9  px     Ryd( 3p)     0.00189       0.66228
   118    C    9  py     Val( 2p)     0.57961      -0.25587
   119    C    9  py     Ryd( 3p)     0.00241       0.73715
   120    C    9  pz     Val( 2p)     0.44904      -0.29411
   121    C    9  pz     Ryd( 3p)     0.00042       0.39201
   122    C    9  dxy    Ryd( 3d)     0.00038       2.29638
   123    C    9  dxz    Ryd( 3d)     0.00024       1.75022
   124    C    9  dyz    Ryd( 3d)     0.00013       1.74372
   125    C    9  dx2y2  Ryd( 3d)     0.00030       2.27038
   126    C    9  dz2    Ryd( 3d)     0.00023       2.01926

   127    C   10  S      Cor( 1S)     0.99944     -10.25733
   128    C   10  S      Val( 2S)     0.47633      -0.33105
   129    C   10  S      Ryd( 3S)     0.00081       0.41288
   130    C   10  px     Val( 2p)     0.53969      -0.23106
   131    C   10  px     Ryd( 3p)     0.00199       0.59066
   132    C   10  py     Val( 2p)     0.59665      -0.24894
   133    C   10  py     Ryd( 3p)     0.00322       0.78267
   134    C   10  pz     Val( 2p)     0.44168      -0.28746
   135    C   10  pz     Ryd( 3p)     0.00033       0.39655
   136    C   10  dxy    Ryd( 3d)     0.00040       2.26989
   137    C   10  dxz    Ryd( 3d)     0.00021       1.76579
   138    C   10  dyz    Ryd( 3d)     0.00016       1.74879
   139    C   10  dx2y2  Ryd( 3d)     0.00036       2.28887
   140    C   10  dz2    Ryd( 3d)     0.00022       2.02216

   141    H   11  S      Val( 1S)     0.38730      -0.05464
   142    H   11  S      Ryd( 2S)     0.00068       0.25180
   143    H   11  px     Ryd( 2p)     0.00008       1.66878
   144    H   11  py     Ryd( 2p)     0.00027       2.05949
   145    H   11  pz     Ryd( 2p)     0.00018       1.77772

   146    H   12  S      Val( 1S)     0.37184      -0.03680
   147    H   12  S      Ryd( 2S)     0.00051       0.23444
   148    H   12  px     Ryd( 2p)     0.00036       2.24039
   149    H   12  py     Ryd( 2p)     0.00009       1.67830
   150    H   12  pz     Ryd( 2p)     0.00006       1.61183

   151    H   13  S      Val( 1S)     0.38745      -0.05514
   152    H   13  S      Ryd( 2S)     0.00070       0.24654
   153    H   13  px     Ryd( 2p)     0.00009       1.70462
   154    H   13  py     Ryd( 2p)     0.00025       1.99659
   155    H   13  pz     Ryd( 2p)     0.00019       1.79651

   156    H   14  S      Val( 1S)     0.37010      -0.05992
   157    H   14  S      Ryd( 2S)     0.00109       0.23721
   158    H   14  px     Ryd( 2p)     0.00010       1.66322
   159    H   14  py     Ryd( 2p)     0.00025       2.06576
   160    H   14  pz     Ryd( 2p)     0.00017       1.80561

   161    H   15  S      Val( 1S)     0.36627      -0.05835
   162    H   15  S      Ryd( 2S)     0.00107       0.23548
   163    H   15  px     Ryd( 2p)     0.00013       1.72342
   164    H   15  py     Ryd( 2p)     0.00021       1.98983
   165    H   15  pz     Ryd( 2p)     0.00018       1.83034

   166    H   16  S      Val( 1S)     0.36795      -0.07359
   167    H   16  S      Ryd( 2S)     0.00072       0.19439
   168    H   16  px     Ryd( 2p)     0.00016       1.96544
   169    H   16  py     Ryd( 2p)     0.00030       2.08631
   170    H   16  pz     Ryd( 2p)     0.00006       1.50315

   171    H   17  S      Val( 1S)     0.36530      -0.07726
   172    H   17  S      Ryd( 2S)     0.00089       0.17794
   173    H   17  px     Ryd( 2p)     0.00011       1.88431
   174    H   17  py     Ryd( 2p)     0.00037       2.14212
   175    H   17  pz     Ryd( 2p)     0.00005       1.49842

   176    H   18  S      Val( 1S)     0.38200      -0.10609
   177    H   18  S      Ryd( 2S)     0.00066       0.21448
   178    H   18  px     Ryd( 2p)     0.00007       1.59285
   179    H   18  py     Ryd( 2p)     0.00019       1.80362
   180    H   18  pz     Ryd( 2p)     0.00029       1.94249

   181    H   19  S      Val( 1S)     0.38187      -0.10587
   182    H   19  S      Ryd( 2S)     0.00066       0.21474
   183    H   19  px     Ryd( 2p)     0.00008       1.58187
   184    H   19  py     Ryd( 2p)     0.00016       1.74397
   185    H   19  pz     Ryd( 2p)     0.00031       2.01408

   186    H   20  S      Val( 1S)     0.37672      -0.07344
   187    H   20  S      Ryd( 2S)     0.00024       0.18140
   188    H   20  px     Ryd( 2p)     0.00035       2.10613
   189    H   20  py     Ryd( 2p)     0.00008       1.63403
   190    H   20  pz     Ryd( 2p)     0.00008       1.58931

   191    H   21  S      Val( 1S)     0.36974      -0.09304
   192    H   21  S      Ryd( 2S)     0.00068       0.20484
   193    H   21  px     Ryd( 2p)     0.00015       1.95929
   194    H   21  py     Ryd( 2p)     0.00031       2.08173
   195    H   21  pz     Ryd( 2p)     0.00007       1.48683

   196    H   22  S      Val( 1S)     0.36982      -0.08021
   197    H   22  S      Ryd( 2S)     0.00076       0.18944
   198    H   22  px     Ryd( 2p)     0.00010       1.90336
   199    H   22  py     Ryd( 2p)     0.00037       2.15275
   200    H   22  pz     Ryd( 2p)     0.00006       1.50275


 Summary of Natural Population Analysis:                  
                                                          
                                       Natural Population 
                Natural  -----------------------------------------------
    Atom  No    Charge         Core      Valence    Rydberg      Total
 -----------------------------------------------------------------------
      C    1   -0.29062      0.99961     2.28698    0.00403     3.29062
      C    2   -0.23109      0.99954     2.22487    0.00667     3.23109
      C    3    0.21885      0.99941     1.77320    0.00853     2.78115
      C    4   -0.11591      0.99944     2.10883    0.00763     3.11591
      C    5   -0.01738      0.99946     2.00967    0.00825     3.01738
      C    6    0.30153      0.99931     1.68804    0.01112     2.69847
      O    7   -0.07450      0.99982     3.07004    0.00465     4.07450
      C    8   -0.14054      0.99961     2.13347    0.00746     3.14054
      C    9   -0.07754      0.99946     2.07126    0.00681     3.07754
      C   10   -0.06149      0.99944     2.05435    0.00769     3.06149
      H   11    0.11150      0.00000     0.38730    0.00120     0.38850
      H   12    0.12714      0.00000     0.37184    0.00102     0.37286
      H   13    0.11133      0.00000     0.38745    0.00122     0.38867
      H   14    0.12830      0.00000     0.37010    0.00160     0.37170
      H   15    0.13215      0.00000     0.36627    0.00159     0.36785
      H   16    0.13081      0.00000     0.36795    0.00124     0.36919
      H   17    0.13328      0.00000     0.36530    0.00143     0.36672
      H   18    0.11679      0.00000     0.38200    0.00122     0.38321
      H   19    0.11691      0.00000     0.38187    0.00122     0.38309
      H   20    0.12252      0.00000     0.37672    0.00076     0.37748
      H   21    0.12906      0.00000     0.36974    0.00120     0.37094
      H   22    0.12889      0.00000     0.36982    0.00129     0.37111
 =======================================================================
   * Total *    1.00000      9.99512    25.91706    0.08783    36.00000

                                 Natural Population      
 --------------------------------------------------------
   Core                       9.99512 ( 99.9512% of  10)
   Valence                   25.91706 ( 99.6810% of  26)
   Natural Minimal Basis     35.91217 ( 99.7560% of  36)
   Natural Rydberg Basis      0.08783 (  0.2440% of  36)
 --------------------------------------------------------

    Atom  No          Natural Electron Configuration
 ----------------------------------------------------------------------------
      C    1      [core]2S( 0.55)2p( 1.74)
      C    2      [core]2S( 0.51)2p( 1.71)
      C    3      [core]2S( 0.44)2p( 1.33)3p( 0.01)
      C    4      [core]2S( 0.48)2p( 1.63)3p( 0.01)
      C    5      [core]2S( 0.48)2p( 1.53)3p( 0.01)
      C    6      [core]2S( 0.41)2p( 1.28)3p( 0.01)
      O    7      [core]2S( 0.79)2p( 2.28)
      C    8      [core]2S( 0.55)2p( 1.58)
      C    9      [core]2S( 0.48)2p( 1.59)
      C   10      [core]2S( 0.48)2p( 1.58)3p( 0.01)
      H   11            1S( 0.39)
      H   12            1S( 0.37)
      H   13            1S( 0.39)
      H   14            1S( 0.37)
      H   15            1S( 0.37)
      H   16            1S( 0.37)
      H   17            1S( 0.37)
      H   18            1S( 0.38)
      H   19            1S( 0.38)
      H   20            1S( 0.38)
      H   21            1S( 0.37)
      H   22            1S( 0.37)


 NATURAL BOND ORBITAL ANALYSIS, beta spin orbitals:

                       Occupancies       Lewis Structure    Low   High
           Occ.    -------------------  -----------------   occ   occ
  Cycle   Thresh.   Lewis   Non-Lewis     CR  BD  3C  LP    (L)   (NL)   Dev
 =============================================================================
   1(1)    0.90    34.57425   1.42575     10  23   0   3     2      0    0.02
   2(2)    0.90    34.57425   1.42575     10  23   0   3     2      0    0.02
   3(1)    0.80    35.35273   0.64727     10  25   0   1     0      0    0.02
 -----------------------------------------------------------------------------

 Structure accepted: No low occupancy Lewis orbitals

 --------------------------------------------------------
   Core                      9.99512 ( 99.951% of  10)
   Valence Lewis            25.35762 ( 97.529% of  26)
  ==================       ============================
   Total Lewis              35.35273 ( 98.202% of  36)
  -----------------------------------------------------
   Valence non-Lewis         0.58836 (  1.634% of  36)
   Rydberg non-Lewis         0.05891 (  0.164% of  36)
  ==================       ============================
   Total non-Lewis           0.64727 (  1.798% of  36)
 --------------------------------------------------------


       (Occupancy)   Bond orbital/ Coefficients/ Hybrids
 ---------------------------------------------------------------------------------
     1. (0.96169) BD ( 1) C   1 - C   2  
                ( 46.83%)   0.6843* C   1 s( 28.57%)p 2.50( 71.39%)d 0.00(  0.05%)
                                            0.0009  0.5344  0.0077  0.3891 -0.0108
                                            0.0264 -0.0012 -0.7493 -0.0124  0.0008
                                           -0.0161 -0.0012  0.0052  0.0132
                ( 53.17%)   0.7292* C   2 s( 28.42%)p 2.52( 71.55%)d 0.00(  0.03%)
                                            0.0001  0.5331  0.0052 -0.3971 -0.0225
                                           -0.0249 -0.0032  0.7461 -0.0030  0.0001
                                           -0.0077 -0.0002  0.0025  0.0155
     2. (0.99389) BD ( 1) C   1 - H  11  
                ( 61.22%)   0.7824* C   1 s( 23.68%)p 3.22( 76.28%)d 0.00(  0.04%)
                                           -0.0000  0.4866 -0.0047  0.1492 -0.0156
                                            0.7331 -0.0058  0.4501  0.0132  0.0069
                                            0.0038  0.0146 -0.0120 -0.0033
                ( 38.78%)   0.6227* H  11 s( 99.91%)p 0.00(  0.09%)
                                            0.9996 -0.0013 -0.0015 -0.0231 -0.0178
     3. (0.98699) BD ( 1) C   1 - H  12  
                ( 62.45%)   0.7903* C   1 s( 23.99%)p 3.17( 75.97%)d 0.00(  0.04%)
                                            0.0002 -0.4898 -0.0027  0.8611 -0.0056
                                            0.0876 -0.0008  0.1014 -0.0145 -0.0032
                                           -0.0063 -0.0007 -0.0156  0.0089
                ( 37.55%)   0.6128* H  12 s( 99.91%)p 0.00(  0.09%)
                                           -0.9996  0.0012 -0.0295 -0.0029 -0.0003
     4. (0.99401) BD ( 1) C   1 - H  13  
                ( 61.21%)   0.7824* C   1 s( 23.72%)p 3.21( 76.24%)d 0.00(  0.04%)
                                           -0.0000  0.4870 -0.0045  0.2897 -0.0163
                                           -0.6735  0.0030  0.4737  0.0129 -0.0107
                                            0.0070 -0.0140 -0.0079 -0.0024
                ( 38.79%)   0.6228* H  13 s( 99.91%)p 0.00(  0.09%)
                                            0.9996 -0.0013 -0.0059  0.0218 -0.0186
     5. (0.98644) BD ( 1) C   2 - C   3  
                ( 47.89%)   0.6921* C   2 s( 27.67%)p 2.61( 72.27%)d 0.00(  0.06%)
                                            0.0004  0.5260  0.0069  0.8420  0.0091
                                            0.0879  0.0007  0.0756 -0.0164  0.0042
                                            0.0045  0.0004  0.0204 -0.0110
                ( 52.11%)   0.7218* C   3 s( 33.16%)p 2.01( 66.80%)d 0.00(  0.04%)
                                            0.0000  0.5758 -0.0104 -0.8069  0.0277
                                           -0.0846  0.0026 -0.0946 -0.0102  0.0031
                                            0.0025  0.0006  0.0134 -0.0131
     6. (0.98155) BD ( 1) C   2 - H  14  
                ( 62.68%)   0.7917* C   2 s( 22.00%)p 3.54( 77.96%)d 0.00(  0.04%)
                                            0.0002 -0.4691  0.0051  0.1751  0.0145
                                            0.7368 -0.0190  0.4532  0.0073 -0.0037
                                           -0.0004 -0.0144  0.0127  0.0031
                ( 37.32%)   0.6109* H  14 s( 99.91%)p 0.00(  0.09%)
                                           -0.9995  0.0033 -0.0094 -0.0224 -0.0182
     7. (0.97797) BD ( 1) C   2 - H  15  
                ( 62.93%)   0.7933* C   2 s( 21.85%)p 3.57( 78.11%)d 0.00(  0.04%)
                                           -0.0002  0.4674 -0.0049 -0.3183 -0.0098
                                            0.6689 -0.0213 -0.4814 -0.0073 -0.0081
                                            0.0031 -0.0146 -0.0098 -0.0022
                ( 37.07%)   0.6088* H  15 s( 99.91%)p 0.00(  0.09%)
                                            0.9995 -0.0036  0.0137 -0.0194  0.0193
     8. (0.98672) BD ( 1) C   3 - C   4  
                ( 50.31%)   0.7093* C   3 s( 33.28%)p 2.00( 66.67%)d 0.00(  0.06%)
                                           -0.0001  0.5768  0.0099  0.3241 -0.0171
                                            0.7451  0.0177  0.0763 -0.0034  0.0154
                                            0.0028  0.0043 -0.0097 -0.0143
                ( 49.69%)   0.7049* C   4 s( 35.50%)p 1.82( 64.45%)d 0.00(  0.05%)
                                            0.0001  0.5958  0.0037 -0.3472 -0.0237
                                           -0.7191  0.0103 -0.0788 -0.0047  0.0123
                                            0.0016  0.0033 -0.0137 -0.0127
     9. (0.98711) BD ( 1) C   3 - C  10  
                ( 50.22%)   0.7087* C   3 s( 33.52%)p 1.98( 66.42%)d 0.00(  0.06%)
                                           -0.0001  0.5788  0.0122  0.4789 -0.0120
                                           -0.6586 -0.0221  0.0231 -0.0042 -0.0188
                                            0.0021 -0.0014 -0.0027 -0.0150
                ( 49.78%)   0.7055* C  10 s( 35.90%)p 1.78( 64.05%)d 0.00(  0.05%)
                                            0.0001  0.5991  0.0042 -0.4948 -0.0207
                                            0.6279 -0.0146 -0.0270 -0.0055 -0.0175
                                            0.0011 -0.0005 -0.0071 -0.0138
    10. (0.98797) BD ( 1) C   4 - C   5  
                ( 49.96%)   0.7068* C   4 s( 35.33%)p 1.83( 64.62%)d 0.00(  0.05%)
                                            0.0000  0.5942  0.0124  0.7901  0.0022
                                            0.1003  0.0423  0.1004  0.0032  0.0004
                                            0.0046  0.0002  0.0182 -0.0110
                ( 50.04%)   0.7074* C   5 s( 36.58%)p 1.73( 63.38%)d 0.00(  0.04%)
                                           -0.0000  0.6048  0.0084 -0.7854 -0.0087
                                           -0.0707  0.0404 -0.1010  0.0007  0.0080
                                            0.0049  0.0013  0.0146 -0.0120
    11. (0.85445) BD ( 2) C   4 - C   5  
                ( 55.74%)   0.7466* C   4 s(  0.00%)p 1.00( 99.94%)d 0.00(  0.06%)
                                           -0.0000  0.0006 -0.0022 -0.1201  0.0026
                                           -0.0501  0.0015  0.9912 -0.0081  0.0004
                                            0.0202 -0.0121 -0.0032  0.0031
                ( 44.26%)   0.6653* C   5 s(  0.00%)p 1.00( 99.92%)d 0.00(  0.08%)
                                            0.0000  0.0018 -0.0005 -0.1217  0.0016
                                           -0.0487  0.0004  0.9909 -0.0106  0.0031
                                           -0.0224 -0.0157  0.0020 -0.0063
    12. (0.98903) BD ( 1) C   4 - H  16  
                ( 63.20%)   0.7950* C   4 s( 29.07%)p 2.44( 70.90%)d 0.00(  0.03%)
                                           -0.0004  0.5390 -0.0132 -0.4890  0.0126
                                            0.6849 -0.0009 -0.0250  0.0009 -0.0126
                                            0.0008 -0.0006 -0.0042 -0.0092
                ( 36.80%)   0.6066* H  16 s( 99.90%)p 0.00(  0.10%)
                                            0.9995 -0.0026  0.0179 -0.0263  0.0011
    13. (0.98703) BD ( 1) C   5 - C   6  
                ( 49.15%)   0.7011* C   5 s( 33.74%)p 1.96( 66.20%)d 0.00(  0.06%)
                                            0.0002  0.5807  0.0157  0.5011  0.0339
                                           -0.6393  0.0098  0.0291  0.0046 -0.0188
                                            0.0014 -0.0007 -0.0068 -0.0149
                ( 50.85%)   0.7131* C   6 s( 36.56%)p 1.73( 63.39%)d 0.00(  0.05%)
                                           -0.0003  0.6046 -0.0041 -0.4454  0.0431
                                            0.6581  0.0117 -0.0211  0.0059 -0.0166
                                            0.0012 -0.0005 -0.0070 -0.0133
    14. (0.98777) BD ( 1) C   5 - H  17  
                ( 63.37%)   0.7961* C   5 s( 29.60%)p 2.38( 70.37%)d 0.00(  0.03%)
                                           -0.0003  0.5438 -0.0155  0.3399 -0.0109
                                            0.7628 -0.0055  0.0782 -0.0016  0.0110
                                            0.0019  0.0025 -0.0066 -0.0102
                ( 36.63%)   0.6052* H  17 s( 99.89%)p 0.00(  0.11%)
                                            0.9995 -0.0018 -0.0133 -0.0296 -0.0029
    15. (0.99575) BD ( 1) C   6 - O   7  
                ( 31.90%)   0.5648* C   6 s( 24.85%)p 3.01( 74.86%)d 0.01(  0.29%)
                                            0.0001 -0.4983  0.0154 -0.8493 -0.0271
                                           -0.1183 -0.0292 -0.1079 -0.0048 -0.0130
                                           -0.0114 -0.0017 -0.0433  0.0261
                ( 68.10%)   0.8252* O   7 s( 33.96%)p 1.94( 65.97%)d 0.00(  0.07%)
                                           -0.0000 -0.5828 -0.0024  0.7918  0.0051
                                            0.1479 -0.0037  0.1040  0.0004 -0.0170
                                           -0.0056 -0.0026 -0.0149  0.0138
    16. (0.93743) BD ( 2) C   6 - O   7  
                ( 28.53%)   0.5342* C   6 s(  0.00%)p 1.00( 99.79%)d 0.00(  0.21%)
                                           -0.0000  0.0016  0.0000 -0.1196  0.0019
                                           -0.0507  0.0009  0.9903 -0.0169 -0.0032
                                            0.0439  0.0072 -0.0050  0.0099
                ( 71.47%)   0.8454* O   7 s(  0.00%)p 1.00( 99.91%)d 0.00(  0.09%)
                                            0.0000 -0.0001  0.0000 -0.1207 -0.0001
                                           -0.0507 -0.0000  0.9910  0.0010  0.0036
                                           -0.0193 -0.0210  0.0013 -0.0060
    17. (0.98972) BD ( 1) C   6 - C   9  
                ( 50.24%)   0.7088* C   6 s( 38.25%)p 1.61( 61.70%)d 0.00(  0.05%)
                                           -0.0000  0.6184  0.0066 -0.2509  0.0118
                                           -0.7410 -0.0020 -0.0693  0.0013  0.0113
                                            0.0018  0.0033 -0.0132 -0.0131
                ( 49.76%)   0.7054* C   9 s( 33.90%)p 1.95( 66.04%)d 0.00(  0.06%)
                                           -0.0000  0.5821  0.0102  0.3596  0.0281
                                            0.7235 -0.0032  0.0822  0.0033  0.0146
                                            0.0023  0.0038 -0.0125 -0.0141
    18. (0.99659) BD ( 1) O   7 - C   8  
                ( 70.52%)   0.8398* O   7 s( 31.79%)p 2.14( 68.15%)d 0.00(  0.07%)
                                            0.0001  0.5638  0.0006  0.5286  0.0152
                                           -0.6330  0.0127  0.0320  0.0025 -0.0146
                                            0.0003  0.0003 -0.0158 -0.0142
                ( 29.48%)   0.5429* C   8 s( 20.93%)p 3.76( 78.71%)d 0.02(  0.36%)
                                            0.0001  0.4567  0.0262 -0.5834 -0.0089
                                            0.6646  0.0601 -0.0371  0.0020 -0.0510
                                            0.0031 -0.0033 -0.0054 -0.0301
    19. (0.98689) BD ( 1) C   8 - H  18  
                ( 61.60%)   0.7848* C   8 s( 26.39%)p 2.79( 73.57%)d 0.00(  0.04%)
                                           -0.0000 -0.5135  0.0139  0.2145 -0.0270
                                            0.5021  0.0037 -0.6609 -0.0022 -0.0085
                                            0.0103  0.0134  0.0032 -0.0085
                ( 38.40%)   0.6197* H  18 s( 99.90%)p 0.00(  0.10%)
                                           -0.9995  0.0036 -0.0005 -0.0194  0.0241
    20. (0.98686) BD ( 1) C   8 - H  19  
                ( 61.61%)   0.7849* C   8 s( 26.39%)p 2.79( 73.57%)d 0.00(  0.04%)
                                           -0.0000 -0.5135  0.0138  0.0428 -0.0267
                                            0.4296  0.0037  0.7406 -0.0039 -0.0044
                                           -0.0052 -0.0133  0.0037 -0.0143
                ( 38.39%)   0.6196* H  19 s( 99.90%)p 0.00(  0.10%)
                                           -0.9995  0.0036  0.0056 -0.0169 -0.0254
    21. (0.99458) BD ( 1) C   8 - H  20  
                ( 62.31%)   0.7894* C   8 s( 26.34%)p 2.79( 73.62%)d 0.00(  0.04%)
                                           -0.0001  0.5130  0.0152  0.7799 -0.0173
                                            0.3389 -0.0050  0.1131 -0.0024  0.0164
                                            0.0037  0.0023  0.0092 -0.0077
                ( 37.69%)   0.6139* H  20 s( 99.90%)p 0.00(  0.10%)
                                            0.9995 -0.0008 -0.0293 -0.0094 -0.0041
    22. (0.98681) BD ( 1) C   9 - C  10  
                ( 50.42%)   0.7101* C   9 s( 36.35%)p 1.75( 63.61%)d 0.00(  0.04%)
                                           -0.0001  0.6028  0.0106 -0.7858 -0.0002
                                           -0.0831 -0.0372 -0.1013 -0.0022 -0.0015
                                            0.0045  0.0001  0.0161 -0.0117
                ( 49.58%)   0.7041* C  10 s( 35.11%)p 1.85( 64.84%)d 0.00(  0.05%)
                                            0.0001  0.5924  0.0144  0.7953  0.0114
                                            0.0652 -0.0407  0.0995 -0.0000  0.0068
                                            0.0049  0.0010  0.0165 -0.0113
    23. (0.86123) BD ( 2) C   9 - C  10  
                ( 50.48%)   0.7105* C   9 s(  0.00%)p 1.00( 99.94%)d 0.00(  0.06%)
                                            0.0000  0.0014 -0.0004 -0.1210  0.0012
                                           -0.0536  0.0006  0.9909 -0.0087 -0.0003
                                           -0.0211  0.0119  0.0033 -0.0035
                ( 49.52%)   0.7037* C  10 s(  0.00%)p 1.00( 99.94%)d 0.00(  0.06%)
                                           -0.0000  0.0003 -0.0019 -0.1199  0.0020
                                           -0.0521 -0.0003  0.9911 -0.0063 -0.0029
                                            0.0193  0.0145 -0.0017  0.0054
    24. (0.98760) BD ( 1) C   9 - H  21  
                ( 62.95%)   0.7934* C   9 s( 29.67%)p 2.37( 70.31%)d 0.00(  0.03%)
                                            0.0003 -0.5445  0.0136 -0.4872  0.0173
                                            0.6819  0.0041 -0.0218  0.0023  0.0128
                                           -0.0012  0.0004  0.0025  0.0103
                ( 37.05%)   0.6087* H  21 s( 99.90%)p 0.00(  0.10%)
                                           -0.9995  0.0010  0.0165 -0.0272  0.0004
    25. (0.98915) BD ( 1) C  10 - H  22  
                ( 63.02%)   0.7939* C  10 s( 28.90%)p 2.46( 71.07%)d 0.00(  0.03%)
                                            0.0004 -0.5374  0.0138  0.3265 -0.0114
                                            0.7730 -0.0052  0.0803 -0.0012 -0.0099
                                           -0.0014 -0.0026  0.0093  0.0095
                ( 36.98%)   0.6081* H  22 s( 99.90%)p 0.00(  0.10%)
                                           -0.9995  0.0024 -0.0121 -0.0295 -0.0033
    26. (0.99960) CR ( 1) C   1           s(100.00%)p 0.00(  0.00%)
                                            1.0000 -0.0004 -0.0000 -0.0006  0.0000
                                           -0.0000  0.0000  0.0007  0.0000 -0.0000
                                            0.0000  0.0000 -0.0000 -0.0000
    27. (0.99954) CR ( 1) C   2           s(100.00%)p 0.00(  0.00%)
                                            1.0000 -0.0001 -0.0000 -0.0004 -0.0000
                                           -0.0000 -0.0000 -0.0003  0.0000 -0.0000
                                           -0.0000 -0.0000 -0.0000  0.0000
    28. (0.99941) CR ( 1) C   3           s(100.00%)
                                            1.0000  0.0001  0.0000  0.0001 -0.0000
                                            0.0000 -0.0000  0.0000 -0.0000 -0.0000
                                            0.0000  0.0000 -0.0000 -0.0000
    29. (0.99945) CR ( 1) C   4           s(100.00%)p 0.00(  0.00%)
                                            1.0000  0.0001 -0.0000 -0.0002  0.0000
                                            0.0003 -0.0000  0.0000  0.0000 -0.0000
                                            0.0000 -0.0000 -0.0000 -0.0000
    30. (0.99946) CR ( 1) C   5           s(100.00%)p 0.00(  0.00%)
                                            1.0000  0.0001 -0.0000 -0.0000 -0.0000
                                            0.0003 -0.0000 -0.0000 -0.0000  0.0000
                                            0.0000  0.0000 -0.0000 -0.0000
    31. (0.99931) CR ( 1) C   6           s(100.00%)p 0.00(  0.00%)
                                            1.0000  0.0002 -0.0000 -0.0000  0.0000
                                            0.0002  0.0000  0.0000  0.0000 -0.0000
                                            0.0000  0.0000  0.0000 -0.0000
    32. (0.99982) CR ( 1) O   7           s(100.00%)
                                            1.0000 -0.0002  0.0000 -0.0001 -0.0000
                                           -0.0001  0.0000 -0.0000 -0.0000  0.0000
                                           -0.0000  0.0000 -0.0000  0.0000
    33. (0.99961) CR ( 1) C   8           s(100.00%)p 0.00(  0.00%)
                                            1.0000  0.0000  0.0000  0.0002 -0.0000
                                            0.0000 -0.0000  0.0000 -0.0000  0.0000
                                            0.0000  0.0000  0.0000  0.0000
    34. (0.99946) CR ( 1) C   9           s(100.00%)p 0.00(  0.00%)
                                            1.0000  0.0002 -0.0000  0.0001 -0.0000
                                           -0.0002 -0.0000 -0.0000 -0.0000 -0.0000
                                            0.0000 -0.0000  0.0000 -0.0000
    35. (0.99944) CR ( 1) C  10           s(100.00%)p 0.00(  0.00%)
                                            1.0000  0.0001 -0.0000 -0.0001  0.0000
                                           -0.0004  0.0000 -0.0000  0.0000  0.0000
                                            0.0000  0.0000 -0.0000 -0.0000
    36. (0.25034) LP*( 1) C   3           s(  0.00%)p 1.00( 99.98%)d 0.00(  0.02%)
                                            0.0000  0.0026  0.0020  0.1134  0.0046
                                            0.0501  0.0016 -0.9917 -0.0308  0.0012
                                           -0.0134 -0.0038  0.0015 -0.0047
    37. (0.98239) LP ( 1) O   7           s( 34.22%)p 1.92( 65.74%)d 0.00(  0.04%)
                                            0.0002  0.5850 -0.0015  0.2793 -0.0003
                                            0.7576 -0.0082  0.0729 -0.0005 -0.0132
                                           -0.0006 -0.0029  0.0131  0.0071
    38. (0.00120) RY*( 1) C   1           s(  8.03%)p10.32( 82.83%)d 1.14(  9.14%)
                                           -0.0000  0.0129  0.2831  0.0215  0.8788
                                            0.0018  0.0542  0.0071  0.2292  0.0300
                                           -0.1230  0.0020  0.1808 -0.2065
    39. (0.00084) RY*( 2) C   1           s(  0.01%)p99.99( 79.34%)d99.99( 20.64%)
                                           -0.0000  0.0005  0.0106 -0.0004 -0.0521
                                            0.0130  0.8891  0.0002 -0.0062  0.1207
                                            0.0361 -0.4365 -0.0073  0.0049
    40. (0.00020) RY*( 3) C   1           s(  1.80%)p54.07( 97.56%)d 0.35(  0.63%)
                                            0.0000  0.0160  0.1334 -0.0072  0.1833
                                           -0.0003  0.0029  0.0231 -0.9703  0.0107
                                           -0.0442 -0.0008  0.0537 -0.0371
    41. (0.00005) RY*( 4) C   1           s( 54.90%)p 0.01(  0.38%)d 0.81( 44.72%)
    42. (0.00000) RY*( 5) C   1           s(  0.09%)p22.11(  1.94%)d99.99( 97.97%)
    43. (0.00001) RY*( 6) C   1           s(  0.89%)p 2.34(  2.07%)d99.99( 97.04%)
    44. (0.00000) RY*( 7) C   1           s(  0.11%)p99.99( 18.77%)d99.99( 81.12%)
    45. (0.00000) RY*( 8) C   1           s(  9.33%)p 0.90(  8.44%)d 8.81( 82.23%)
    46. (0.00000) RY*( 9) C   1           s( 24.88%)p 0.35(  8.77%)d 2.67( 66.34%)
    47. (0.00309) RY*( 1) C   2           s(  0.01%)p 1.00( 97.02%)d 0.03(  2.97%)
                                            0.0000 -0.0005  0.0081  0.0028  0.1162
                                           -0.0317 -0.9774 -0.0002 -0.0205 -0.1148
                                            0.0070 -0.1255  0.0266  0.0037
    48. (0.00053) RY*( 2) C   2           s( 37.97%)p 0.91( 34.71%)d 0.72( 27.31%)
                                            0.0000 -0.0066  0.6162 -0.0210  0.2209
                                           -0.0015  0.0434 -0.0057 -0.5440  0.0417
                                           -0.3760 -0.0170  0.2572 -0.2522
    49. (0.00047) RY*( 3) C   2           s(  0.03%)p99.99( 80.68%)d99.99( 19.29%)
                                           -0.0000  0.0169  0.0031 -0.0116  0.8919
                                           -0.0007  0.1033  0.0064 -0.0208 -0.0593
                                            0.1900  0.0360 -0.2893  0.2614
    50. (0.00033) RY*( 4) C   2           s( 38.24%)p 1.52( 58.04%)d 0.10(  3.73%)
                                           -0.0000  0.0130  0.6182 -0.0018  0.0589
                                           -0.0013 -0.0009 -0.0056  0.7595  0.0252
                                            0.0851 -0.0385  0.0320 -0.1640
    51. (0.00019) RY*( 5) C   2           s(  0.04%)p11.83(  0.48%)d99.99( 99.48%)
                                           -0.0000  0.0003  0.0200 -0.0006 -0.0128
                                            0.0120 -0.0533 -0.0005  0.0400 -0.4939
                                           -0.0543  0.8604  0.0808 -0.0340
    52. (0.00005) RY*( 6) C   2           s( 11.38%)p 0.79(  9.02%)d 6.99( 79.60%)
    53. (0.00000) RY*( 7) C   2           s(  0.02%)p99.99(  2.70%)d99.99( 97.28%)
    54. (0.00000) RY*( 8) C   2           s( 12.04%)p 1.13( 13.61%)d 6.18( 74.35%)
    55. (0.00001) RY*( 9) C   2           s(  0.32%)p11.95(  3.86%)d99.99( 95.82%)
    56. (0.00269) RY*( 1) C   3           s(  8.38%)p10.04( 84.13%)d 0.89(  7.49%)
                                            0.0000 -0.0014  0.2895  0.0298  0.9072
                                            0.0039  0.1010  0.0054  0.0841  0.0531
                                            0.0813  0.0039  0.2543 -0.0281
    57. (0.00146) RY*( 2) C   3           s(  0.03%)p99.99( 96.78%)d99.99(  3.19%)
                                            0.0000  0.0017  0.0168  0.0016 -0.1198
                                           -0.0233  0.9729 -0.0021  0.0799 -0.1657
                                           -0.0232 -0.0489  0.0385 -0.0026
    58. (0.00112) RY*( 3) C   3           s( 35.89%)p 1.36( 48.94%)d 0.42( 15.17%)
                                           -0.0000  0.0032  0.5991 -0.0198 -0.2104
                                            0.0009 -0.0985 -0.0170  0.6593  0.0301
                                           -0.3776 -0.0784  0.0032 -0.0456
    59. (0.00046) RY*( 4) C   3           s( 51.83%)p 0.44( 22.97%)d 0.49( 25.20%)
                                           -0.0000 -0.0106  0.7198 -0.0205 -0.1347
                                           -0.0026  0.0235  0.0064 -0.4588 -0.0809
                                            0.3636  0.1633 -0.2923  0.0338
    60. (0.00030) RY*( 5) C   3           s(  0.21%)p 4.52(  0.95%)d99.99( 98.85%)
                                           -0.0000 -0.0008  0.0457 -0.0034  0.0051
                                            0.0135 -0.0914  0.0016 -0.0296 -0.3142
                                            0.2124 -0.9180 -0.0168 -0.0407
    61. (0.00024) RY*( 6) C   3           s(  0.01%)p99.99(  2.33%)d99.99( 97.66%)
                                           -0.0000 -0.0003  0.0101  0.0027 -0.0179
                                           -0.0261  0.1490 -0.0000 -0.0078  0.9085
                                            0.1086 -0.2950 -0.2271 -0.0289
    62. (0.00008) RY*( 7) C   3           s(  1.14%)p 8.14(  9.29%)d78.50( 89.57%)
    63. (0.00005) RY*( 8) C   3           s(  2.45%)p13.74( 33.68%)d26.05( 63.87%)
    64. (0.00001) RY*( 9) C   3           s(  0.10%)p10.38(  1.07%)d99.99( 98.83%)
    65. (0.00303) RY*( 1) C   4           s(  0.32%)p99.99( 93.57%)d19.38(  6.11%)
                                            0.0000 -0.0254  0.0501 -0.0218 -0.6727
                                            0.0238  0.6943 -0.0006 -0.0089  0.2279
                                            0.0127  0.0191  0.0890  0.0271
    66. (0.00139) RY*( 2) C   4           s( 10.76%)p 8.10( 87.19%)d 0.19(  2.05%)
                                            0.0000  0.0150  0.3277  0.0145 -0.6561
                                            0.0160 -0.6639  0.0063  0.0087 -0.0305
                                            0.0030 -0.0212  0.1334 -0.0367
    67. (0.00052) RY*( 3) C   4           s( 77.35%)p 0.27( 20.92%)d 0.02(  1.74%)
                                            0.0000 -0.0073  0.8794 -0.0197  0.2535
                                            0.0037  0.1746  0.0011  0.3377  0.0729
                                            0.0071 -0.0296 -0.0734 -0.0757
    68. (0.00028) RY*( 4) C   4           s(  9.47%)p 8.25( 78.10%)d 1.31( 12.43%)
                                            0.0000 -0.0026  0.3077 -0.0024  0.0994
                                            0.0068  0.0303 -0.0050 -0.8776  0.0622
                                            0.1104  0.3289  0.0051  0.0008
    69. (0.00007) RY*( 5) C   4           s(  0.43%)p 6.15(  2.64%)d99.99( 96.93%)
    70. (0.00004) RY*( 6) C   4           s(  0.65%)p10.90(  7.13%)d99.99( 92.22%)
    71. (0.00003) RY*( 7) C   4           s(  0.51%)p 8.10(  4.15%)d99.99( 95.34%)
    72. (0.00001) RY*( 8) C   4           s(  0.25%)p20.18(  5.08%)d99.99( 94.67%)
    73. (0.00000) RY*( 9) C   4           s(  0.36%)p 3.60(  1.30%)d99.99( 98.34%)
    74. (0.00296) RY*( 1) C   5           s(  0.09%)p99.99( 95.66%)d46.40(  4.25%)
                                           -0.0000  0.0245  0.0178 -0.0065 -0.6782
                                           -0.0326 -0.6944 -0.0023 -0.1152  0.1536
                                           -0.0034  0.0278 -0.1324 -0.0241
    75. (0.00160) RY*( 2) C   5           s(  0.55%)p99.99( 97.32%)d 3.89(  2.13%)
                                            0.0000  0.0112  0.0731 -0.0313  0.7110
                                            0.0112 -0.6800 -0.0034  0.0657  0.1352
                                            0.0187  0.0156  0.0423 -0.0250
    76. (0.00050) RY*( 3) C   5           s( 97.18%)p 0.00(  0.39%)d 0.02(  2.43%)
                                            0.0000 -0.0073  0.9858  0.0047 -0.0471
                                            0.0242  0.0327  0.0023 -0.0043 -0.1408
                                            0.0072 -0.0122  0.0417 -0.0502
    77. (0.00049) RY*( 4) C   5           s(  0.00%)p 1.00( 77.88%)d 0.28( 22.12%)
                                           -0.0000 -0.0000  0.0002 -0.0016 -0.1142
                                           -0.0008 -0.0347  0.0144  0.8743  0.0072
                                            0.3859 -0.2549 -0.0599  0.0607
    78. (0.00008) RY*( 5) C   5           s(  1.62%)p 2.18(  3.53%)d58.54( 94.85%)
    79. (0.00007) RY*( 6) C   5           s(  0.00%)p 1.00( 11.46%)d 7.73( 88.54%)
    80. (0.00002) RY*( 7) C   5           s(  0.57%)p 4.03(  2.28%)d99.99( 97.16%)
    81. (0.00000) RY*( 8) C   5           s(  0.00%)p 1.00( 10.70%)d 8.35( 89.30%)
    82. (0.00000) RY*( 9) C   5           s(  0.07%)p12.62(  0.92%)d99.99( 99.01%)
    83. (0.00317) RY*( 1) C   6           s(  0.60%)p99.99( 95.91%)d 5.79(  3.49%)
                                            0.0000  0.0450  0.0633  0.0087 -0.6723
                                            0.0270 -0.7016  0.0022 -0.1183  0.1545
                                            0.0265  0.0163  0.0990 -0.0164
    84. (0.00192) RY*( 2) C   6           s(  1.20%)p64.74( 77.66%)d17.63( 21.14%)
                                            0.0000  0.0094  0.1091 -0.0250 -0.5645
                                            0.0119  0.6752 -0.0027 -0.0344  0.4342
                                            0.0490  0.0478  0.1309 -0.0336
    85. (0.00107) RY*( 3) C   6           s( 66.43%)p 0.08(  5.23%)d 0.43( 28.34%)
                                           -0.0000  0.0041  0.8150  0.0248  0.1732
                                            0.0140 -0.0993  0.0125  0.1073  0.3220
                                           -0.1997  0.0084 -0.3667  0.0727
    86. (0.00102) RY*( 4) C   6           s(  2.13%)p11.35( 24.13%)d34.69( 73.74%)
                                           -0.0000  0.0007  0.1458  0.0108  0.0953
                                            0.0051  0.0076 -0.0462 -0.4795 -0.0104
                                            0.7836  0.2274 -0.1626  0.2124
    87. (0.00038) RY*( 5) C   6           s( 26.65%)p 0.01(  0.36%)d 2.74( 73.00%)
                                            0.0000 -0.0029  0.5162 -0.0195  0.0009
                                           -0.0112  0.0511 -0.0031  0.0210 -0.4315
                                            0.0570 -0.0097  0.7344  0.0327
    88. (0.00037) RY*( 6) C   6           s(  0.19%)p 3.03(  0.56%)d99.99( 99.25%)
                                            0.0000 -0.0002  0.0431 -0.0010  0.0105
                                           -0.0008  0.0063 -0.0043 -0.0740  0.0697
                                            0.2321 -0.9656 -0.0170 -0.0346
    89. (0.00024) RY*( 7) C   6           s(  0.01%)p99.99( 74.82%)d99.99( 25.17%)
                                            0.0000  0.0003  0.0111 -0.0011  0.0996
                                           -0.0006  0.0466  0.0082 -0.8579  0.0179
                                           -0.4837 -0.0448  0.0655 -0.1053
    90. (0.00013) RY*( 8) C   6           s(  1.75%)p12.30( 21.54%)d43.79( 76.71%)
                                            0.0000  0.0273  0.1295  0.0332 -0.4208
                                            0.0015  0.1900  0.0040 -0.0333 -0.6977
                                           -0.1117 -0.0661 -0.5074  0.0775
    91. (0.00001) RY*( 9) C   6           s(  1.39%)p 0.03(  0.05%)d70.92( 98.56%)
    92. (0.00141) RY*( 1) O   7           s( 15.53%)p 4.86( 75.42%)d 0.58(  9.05%)
                                            0.0000 -0.0086  0.3939 -0.0035  0.1420
                                            0.0113  0.8545  0.0001  0.0611 -0.2051
                                            0.0270 -0.0304  0.2090 -0.0559
    93. (0.00055) RY*( 2) O   7           s(  0.00%)p 1.00( 84.03%)d 0.19( 15.97%)
                                           -0.0000  0.0000  0.0001  0.0002 -0.1099
                                            0.0001 -0.0467 -0.0020  0.9089  0.0227
                                            0.2606 -0.2970 -0.0469  0.0290
    94. (0.00018) RY*( 3) O   7           s(  1.21%)p44.33( 53.72%)d37.19( 45.07%)
                                            0.0000 -0.0074  0.1098  0.0097  0.6793
                                           -0.0049 -0.2664  0.0009  0.0687  0.2499
                                            0.1132  0.0120  0.5989 -0.1288
    95. (0.00010) RY*( 4) O   7           s( 80.37%)p 0.23( 18.42%)d 0.02(  1.22%)
    96. (0.00006) RY*( 5) O   7           s(  0.00%)p 1.00( 13.53%)d 6.39( 86.47%)
    97. (0.00005) RY*( 6) O   7           s(  2.56%)p15.19( 38.91%)d22.85( 58.53%)
    98. (0.00000) RY*( 7) O   7           s(  0.00%)p 1.00(  2.48%)d39.29( 97.52%)
    99. (0.00000) RY*( 8) O   7           s(  0.29%)p40.91( 11.71%)d99.99( 88.01%)
   100. (0.00001) RY*( 9) O   7           s(  0.08%)p26.13(  2.02%)d99.99( 97.90%)
   101. (0.00145) RY*( 1) C   8           s( 22.51%)p 2.54( 57.09%)d 0.91( 20.39%)
                                            0.0000  0.0069  0.4744 -0.0116 -0.7452
                                           -0.0522  0.0725 -0.0041 -0.0868 -0.0462
                                            0.0599 -0.0241  0.4429 -0.0376
   102. (0.00083) RY*( 2) C   8           s(  0.89%)p99.99( 96.72%)d 2.69(  2.39%)
                                            0.0000 -0.0252  0.0909  0.0455  0.1848
                                           -0.0433  0.9613  0.0034  0.0711 -0.1389
                                            0.0086 -0.0152  0.0461 -0.0466
   103. (0.00056) RY*( 3) C   8           s(  0.00%)p 1.00( 27.85%)d 2.59( 72.15%)
                                           -0.0000 -0.0000  0.0004 -0.0008 -0.0632
                                           -0.0003 -0.0263  0.0068  0.5233 -0.0505
                                           -0.5366  0.6467  0.0979 -0.0565
   104. (0.00020) RY*( 4) C   8           s(  8.72%)p 1.37( 11.91%)d 9.10( 79.37%)
                                            0.0000  0.0005  0.2953  0.0071 -0.3317
                                           -0.0238  0.0833 -0.0003 -0.0391  0.0264
                                           -0.0994  0.0522 -0.8825 -0.0394
   105. (0.00003) RY*( 5) C   8           s(  0.00%)p 1.00( 70.11%)d 0.43( 29.89%)
   106. (0.00001) RY*( 6) C   8           s( 67.60%)p 0.47( 32.09%)d 0.00(  0.31%)
   107. (0.00000) RY*( 7) C   8           s(  0.00%)p 1.00(  1.99%)d49.22( 98.01%)
   108. (0.00001) RY*( 8) C   8           s(  0.09%)p24.53(  2.18%)d99.99( 97.73%)
   109. (0.00000) RY*( 9) C   8           s(  0.14%)p 4.32(  0.59%)d99.99( 99.27%)
   110. (0.00227) RY*( 1) C   9           s(  0.92%)p99.99( 93.54%)d 6.04(  5.54%)
                                           -0.0000  0.0239  0.0927 -0.0194 -0.5411
                                            0.0173  0.8010 -0.0014 -0.0178 -0.2285
                                           -0.0078 -0.0228 -0.0308 -0.0412
   111. (0.00114) RY*( 2) C   9           s(  1.03%)p94.49( 97.21%)d 1.71(  1.76%)
                                            0.0000  0.0080  0.1011 -0.0123  0.8119
                                           -0.0289  0.5403 -0.0031  0.1416 -0.0146
                                            0.0188 -0.0054  0.1301 -0.0089
   112. (0.00060) RY*( 3) C   9           s( 95.31%)p 0.01(  1.30%)d 0.04(  3.40%)
                                            0.0000 -0.0082  0.9762  0.0136 -0.0518
                                           -0.0169 -0.0982  0.0011 -0.0127  0.1771
                                            0.0169  0.0220 -0.0001 -0.0428
   113. (0.00044) RY*( 4) C   9           s(  0.00%)p 1.00( 83.48%)d 0.20( 16.52%)
                                           -0.0000 -0.0001  0.0006 -0.0010 -0.1191
                                           -0.0003 -0.0594  0.0093  0.9039 -0.0489
                                            0.2279  0.3230 -0.0135  0.0794
   114. (0.00006) RY*( 5) C   9           s(  1.92%)p 2.27(  4.36%)d48.86( 93.72%)
   115. (0.00005) RY*( 6) C   9           s(  0.00%)p 1.00(  5.75%)d16.40( 94.25%)
   116. (0.00004) RY*( 7) C   9           s(  0.82%)p 3.65(  3.00%)d99.99( 96.18%)
   117. (0.00000) RY*( 8) C   9           s(  0.00%)p 1.00( 10.77%)d 8.29( 89.23%)
   118. (0.00000) RY*( 9) C   9           s(  0.09%)p 7.76(  0.70%)d99.99( 99.21%)
   119. (0.00306) RY*( 1) C  10           s(  0.44%)p99.99( 93.23%)d14.47(  6.33%)
                                            0.0000 -0.0251  0.0612 -0.0173 -0.4816
                                           -0.0284 -0.8340 -0.0030 -0.0610 -0.1727
                                            0.0034 -0.0316  0.1790  0.0208
   120. (0.00138) RY*( 2) C  10           s(  6.39%)p14.28( 91.29%)d 0.36(  2.32%)
                                           -0.0000  0.0138  0.2525  0.0188 -0.8174
                                           -0.0119  0.4928  0.0046  0.0376  0.0896
                                            0.0021  0.0148  0.1183 -0.0302
   121. (0.00056) RY*( 3) C  10           s( 80.84%)p 0.22( 17.92%)d 0.02(  1.24%)
                                            0.0000 -0.0068  0.8991 -0.0186  0.2343
                                           -0.0090 -0.0885  0.0004  0.3406 -0.0597
                                           -0.0126  0.0496 -0.0171 -0.0770
   122. (0.00029) RY*( 4) C  10           s( 10.37%)p 7.14( 74.03%)d 1.50( 15.60%)
                                            0.0000 -0.0028  0.3221 -0.0017  0.0855
                                           -0.0070  0.0582 -0.0055 -0.8541 -0.0466
                                            0.2322 -0.3150 -0.0039 -0.0261
   123. (0.00006) RY*( 5) C  10           s(  0.29%)p 9.68(  2.80%)d99.99( 96.91%)
   124. (0.00006) RY*( 6) C  10           s(  0.56%)p19.04( 10.73%)d99.99( 88.70%)
   125. (0.00003) RY*( 7) C  10           s(  0.54%)p 8.38(  4.53%)d99.99( 94.93%)
   126. (0.00001) RY*( 8) C  10           s(  0.16%)p27.54(  4.28%)d99.99( 95.56%)
   127. (0.00000) RY*( 9) C  10           s(  0.49%)p 2.60(  1.28%)d99.99( 98.22%)
   128. (0.00069) RY*( 1) H  11           s( 98.16%)p 0.02(  1.84%)
                                            0.0051  0.9907  0.0155  0.0863  0.1034
   129. (0.00009) RY*( 2) H  11           s(  0.06%)p99.99( 99.94%)
   130. (0.00007) RY*( 3) H  11           s(  0.02%)p99.99( 99.98%)
   131. (0.00001) RY*( 4) H  11           s(  1.84%)p53.22( 98.16%)
   132. (0.00052) RY*( 1) H  12           s( 98.04%)p 0.02(  1.96%)
                                            0.0053  0.9901 -0.1389 -0.0125  0.0133
   133. (0.00009) RY*( 2) H  12           s(  0.00%)p 1.00(100.00%)
   134. (0.00006) RY*( 3) H  12           s(  0.03%)p99.99( 99.97%)
   135. (0.00002) RY*( 4) H  12           s(  2.02%)p48.53( 97.98%)
   136. (0.00071) RY*( 1) H  13           s( 98.29%)p 0.02(  1.71%)
                                            0.0050  0.9914  0.0310 -0.0742  0.1033
   137. (0.00008) RY*( 2) H  13           s(  0.06%)p99.99( 99.94%)
   138. (0.00009) RY*( 3) H  13           s(  0.02%)p99.99( 99.98%)
   139. (0.00001) RY*( 4) H  13           s(  1.72%)p57.23( 98.28%)
   140. (0.00110) RY*( 1) H  14           s( 99.50%)p 0.01(  0.50%)
                                            0.0049  0.9975  0.0262 -0.0563 -0.0335
   141. (0.00007) RY*( 2) H  14           s(  0.18%)p99.99( 99.82%)
   142. (0.00007) RY*( 3) H  14           s(  0.02%)p99.99( 99.98%)
   143. (0.00002) RY*( 4) H  14           s(  0.39%)p99.99( 99.61%)
   144. (0.00108) RY*( 1) H  15           s( 99.50%)p 0.01(  0.50%)
                                            0.0052  0.9975  0.0156  0.0618 -0.0308
   145. (0.00007) RY*( 2) H  15           s(  0.16%)p99.99( 99.84%)
   146. (0.00007) RY*( 3) H  15           s(  0.07%)p99.99( 99.93%)
   147. (0.00002) RY*( 4) H  15           s(  0.37%)p99.99( 99.63%)
   148. (0.00072) RY*( 1) H  16           s( 99.63%)p 0.00(  0.37%)
                                            0.0043  0.9981 -0.0532  0.0296  0.0021
   149. (0.00006) RY*( 2) H  16           s(  0.00%)p 1.00(100.00%)
   150. (0.00003) RY*( 3) H  16           s(  0.16%)p99.99( 99.84%)
   151. (0.00004) RY*( 4) H  16           s(  0.31%)p99.99( 99.69%)
   152. (0.00090) RY*( 1) H  17           s( 99.56%)p 0.00(  0.44%)
                                            0.0039  0.9978  0.0185  0.0631  0.0068
   153. (0.00005) RY*( 2) H  17           s(  0.07%)p99.99( 99.93%)
   154. (0.00005) RY*( 3) H  17           s(  0.00%)p 1.00(100.00%)
   155. (0.00003) RY*( 4) H  17           s(  0.48%)p99.99( 99.52%)
   156. (0.00068) RY*( 1) H  18           s( 97.30%)p 0.03(  2.70%)
                                            0.0059  0.9864 -0.0719 -0.1461 -0.0216
   157. (0.00009) RY*( 2) H  18           s(  1.78%)p55.17( 98.22%)
   158. (0.00007) RY*( 3) H  18           s(  0.14%)p99.99( 99.86%)
   159. (0.00001) RY*( 4) H  18           s(  0.87%)p99.99( 99.13%)
   160. (0.00068) RY*( 1) H  19           s( 97.30%)p 0.03(  2.70%)
                                            0.0059  0.9864 -0.0732 -0.1468 -0.0108
   161. (0.00008) RY*( 2) H  19           s(  1.24%)p79.34( 98.76%)
   162. (0.00008) RY*( 3) H  19           s(  0.69%)p99.99( 99.31%)
   163. (0.00001) RY*( 4) H  19           s(  0.87%)p99.99( 99.13%)
   164. (0.00025) RY*( 1) H  20           s( 97.24%)p 0.03(  2.76%)
                                            0.0056  0.9861  0.1271  0.1046  0.0221
   165. (0.00008) RY*( 2) H  20           s(  0.00%)p 1.00(100.00%)
   166. (0.00005) RY*( 3) H  20           s(  2.30%)p42.57( 97.70%)
   167. (0.00000) RY*( 4) H  20           s(  0.56%)p99.99( 99.44%)
   168. (0.00068) RY*( 1) H  21           s( 99.46%)p 0.01(  0.54%)
                                            0.0030  0.9973  0.0651 -0.0327  0.0080
   169. (0.00007) RY*( 2) H  21           s(  0.00%)p 1.00(100.00%)
   170. (0.00004) RY*( 3) H  21           s(  0.46%)p99.99( 99.54%)
   171. (0.00003) RY*( 4) H  21           s(  0.18%)p99.99( 99.82%)
   172. (0.00077) RY*( 1) H  22           s( 99.66%)p 0.00(  0.34%)
                                            0.0042  0.9983 -0.0396 -0.0427 -0.0046
   173. (0.00006) RY*( 2) H  22           s(  0.00%)p 1.00(100.00%)
   174. (0.00003) RY*( 3) H  22           s(  0.27%)p99.99( 99.73%)
   175. (0.00004) RY*( 4) H  22           s(  0.17%)p99.99( 99.83%)
   176. (0.00234) BD*( 1) C   1 - C   2  
                ( 53.17%)   0.7292* C   1 s( 28.57%)p 2.50( 71.39%)d 0.00(  0.05%)
                                            0.0009  0.5344  0.0077  0.3891 -0.0108
                                            0.0264 -0.0012 -0.7493 -0.0124  0.0008
                                           -0.0161 -0.0012  0.0052  0.0132
                ( 46.83%)  -0.6843* C   2 s( 28.42%)p 2.52( 71.55%)d 0.00(  0.03%)
                                            0.0001  0.5331  0.0052 -0.3971 -0.0225
                                           -0.0249 -0.0032  0.7461 -0.0030  0.0001
                                           -0.0077 -0.0002  0.0025  0.0155
   177. (0.00362) BD*( 1) C   1 - H  11  
                ( 38.78%)   0.6227* C   1 s( 23.68%)p 3.22( 76.28%)d 0.00(  0.04%)
                                            0.0000 -0.4866  0.0047 -0.1492  0.0156
                                           -0.7331  0.0058 -0.4501 -0.0132 -0.0069
                                           -0.0038 -0.0146  0.0120  0.0033
                ( 61.22%)  -0.7824* H  11 s( 99.91%)p 0.00(  0.09%)
                                           -0.9996  0.0013  0.0015  0.0231  0.0178
   178. (0.00253) BD*( 1) C   1 - H  12  
                ( 37.55%)   0.6128* C   1 s( 23.99%)p 3.17( 75.97%)d 0.00(  0.04%)
                                           -0.0002  0.4898  0.0027 -0.8611  0.0056
                                           -0.0876  0.0008 -0.1014  0.0145  0.0032
                                            0.0063  0.0007  0.0156 -0.0089
                ( 62.45%)  -0.7903* H  12 s( 99.91%)p 0.00(  0.09%)
                                            0.9996 -0.0012  0.0295  0.0029  0.0003
   179. (0.00362) BD*( 1) C   1 - H  13  
                ( 38.79%)   0.6228* C   1 s( 23.72%)p 3.21( 76.24%)d 0.00(  0.04%)
                                            0.0000 -0.4870  0.0045 -0.2897  0.0163
                                            0.6735 -0.0030 -0.4737 -0.0129  0.0107
                                           -0.0070  0.0140  0.0079  0.0024
                ( 61.21%)  -0.7824* H  13 s( 99.91%)p 0.00(  0.09%)
                                           -0.9996  0.0013  0.0059 -0.0218  0.0186
   180. (0.01244) BD*( 1) C   2 - C   3  
                ( 52.11%)   0.7218* C   2 s( 27.67%)p 2.61( 72.27%)d 0.00(  0.06%)
                                            0.0004  0.5260  0.0069  0.8420  0.0091
                                            0.0879  0.0007  0.0756 -0.0164  0.0042
                                            0.0045  0.0004  0.0204 -0.0110
                ( 47.89%)  -0.6921* C   3 s( 33.16%)p 2.01( 66.80%)d 0.00(  0.04%)
                                            0.0000  0.5758 -0.0104 -0.8069  0.0277
                                           -0.0846  0.0026 -0.0946 -0.0102  0.0031
                                            0.0025  0.0006  0.0134 -0.0131
   181. (0.00654) BD*( 1) C   2 - H  14  
                ( 37.32%)   0.6109* C   2 s( 22.00%)p 3.54( 77.96%)d 0.00(  0.04%)
                                           -0.0002  0.4691 -0.0051 -0.1751 -0.0145
                                           -0.7368  0.0190 -0.4532 -0.0073  0.0037
                                            0.0004  0.0144 -0.0127 -0.0031
                ( 62.68%)  -0.7917* H  14 s( 99.91%)p 0.00(  0.09%)
                                            0.9995 -0.0033  0.0094  0.0224  0.0182
   182. (0.00653) BD*( 1) C   2 - H  15  
                ( 37.07%)   0.6088* C   2 s( 21.85%)p 3.57( 78.11%)d 0.00(  0.04%)
                                            0.0002 -0.4674  0.0049  0.3183  0.0098
                                           -0.6689  0.0213  0.4814  0.0073  0.0081
                                           -0.0031  0.0146  0.0098  0.0022
                ( 62.93%)  -0.7933* H  15 s( 99.91%)p 0.00(  0.09%)
                                           -0.9995  0.0036 -0.0137  0.0194 -0.0193
   183. (0.01316) BD*( 1) C   3 - C   4  
                ( 49.69%)   0.7049* C   3 s( 33.28%)p 2.00( 66.67%)d 0.00(  0.06%)
                                            0.0001 -0.5768 -0.0099 -0.3241  0.0171
                                           -0.7451 -0.0177 -0.0763  0.0034 -0.0154
                                           -0.0028 -0.0043  0.0097  0.0143
                ( 50.31%)  -0.7093* C   4 s( 35.50%)p 1.82( 64.45%)d 0.00(  0.05%)
                                           -0.0001 -0.5958 -0.0037  0.3472  0.0237
                                            0.7191 -0.0103  0.0788  0.0047 -0.0123
                                           -0.0016 -0.0033  0.0137  0.0127
   184. (0.01273) BD*( 1) C   3 - C  10  
                ( 49.78%)   0.7055* C   3 s( 33.52%)p 1.98( 66.42%)d 0.00(  0.06%)
                                            0.0001 -0.5788 -0.0122 -0.4789  0.0120
                                            0.6586  0.0221 -0.0231  0.0042  0.0188
                                           -0.0021  0.0014  0.0027  0.0150
                ( 50.22%)  -0.7087* C  10 s( 35.90%)p 1.78( 64.05%)d 0.00(  0.05%)
                                           -0.0001 -0.5991 -0.0042  0.4948  0.0207
                                           -0.6279  0.0146  0.0270  0.0055  0.0175
                                           -0.0011  0.0005  0.0071  0.0138
   185. (0.00694) BD*( 1) C   4 - C   5  
                ( 50.04%)   0.7074* C   4 s( 35.33%)p 1.83( 64.62%)d 0.00(  0.05%)
                                            0.0000  0.5942  0.0124  0.7901  0.0022
                                            0.1003  0.0423  0.1004  0.0032  0.0004
                                            0.0046  0.0002  0.0182 -0.0110
                ( 49.96%)  -0.7068* C   5 s( 36.58%)p 1.73( 63.38%)d 0.00(  0.04%)
                                           -0.0000  0.6048  0.0084 -0.7854 -0.0087
                                           -0.0707  0.0404 -0.1010  0.0007  0.0080
                                            0.0049  0.0013  0.0146 -0.0120
   186. (0.02963) BD*( 2) C   4 - C   5  
                ( 44.26%)   0.6653* C   4 s(  0.00%)p 1.00( 99.94%)d 0.00(  0.06%)
                                            0.0000 -0.0006  0.0022  0.1201 -0.0026
                                            0.0501 -0.0015 -0.9912  0.0081 -0.0004
                                           -0.0202  0.0121  0.0032 -0.0031
                ( 55.74%)  -0.7466* C   5 s(  0.00%)p 1.00( 99.92%)d 0.00(  0.08%)
                                           -0.0000 -0.0018  0.0005  0.1217 -0.0016
                                            0.0487 -0.0004 -0.9909  0.0106 -0.0031
                                            0.0224  0.0157 -0.0020  0.0063
   187. (0.00698) BD*( 1) C   4 - H  16  
                ( 36.80%)   0.6066* C   4 s( 29.07%)p 2.44( 70.90%)d 0.00(  0.03%)
                                            0.0004 -0.5390  0.0132  0.4890 -0.0126
                                           -0.6849  0.0009  0.0250 -0.0009  0.0126
                                           -0.0008  0.0006  0.0042  0.0092
                ( 63.20%)  -0.7950* H  16 s( 99.90%)p 0.00(  0.10%)
                                           -0.9995  0.0026 -0.0179  0.0263 -0.0011
   188. (0.01229) BD*( 1) C   5 - C   6  
                ( 50.85%)   0.7131* C   5 s( 33.74%)p 1.96( 66.20%)d 0.00(  0.06%)
                                            0.0002  0.5807  0.0157  0.5011  0.0339
                                           -0.6393  0.0098  0.0291  0.0046 -0.0188
                                            0.0014 -0.0007 -0.0068 -0.0149
                ( 49.15%)  -0.7011* C   6 s( 36.56%)p 1.73( 63.39%)d 0.00(  0.05%)
                                           -0.0003  0.6046 -0.0041 -0.4454  0.0431
                                            0.6581  0.0117 -0.0211  0.0059 -0.0166
                                            0.0012 -0.0005 -0.0070 -0.0133
   189. (0.00620) BD*( 1) C   5 - H  17  
                ( 36.63%)   0.6052* C   5 s( 29.60%)p 2.38( 70.37%)d 0.00(  0.03%)
                                            0.0003 -0.5438  0.0155 -0.3399  0.0109
                                           -0.7628  0.0055 -0.0782  0.0016 -0.0110
                                           -0.0019 -0.0025  0.0066  0.0102
                ( 63.37%)  -0.7961* H  17 s( 99.89%)p 0.00(  0.11%)
                                           -0.9995  0.0018  0.0133  0.0296  0.0029
   190. (0.01719) BD*( 1) C   6 - O   7  
                ( 68.10%)   0.8252* C   6 s( 24.85%)p 3.01( 74.86%)d 0.01(  0.29%)
                                            0.0001 -0.4983  0.0154 -0.8493 -0.0271
                                           -0.1183 -0.0292 -0.1079 -0.0048 -0.0130
                                           -0.0114 -0.0017 -0.0433  0.0261
                ( 31.90%)  -0.5648* O   7 s( 33.96%)p 1.94( 65.97%)d 0.00(  0.07%)
                                           -0.0000 -0.5828 -0.0024  0.7918  0.0051
                                            0.1479 -0.0037  0.1040  0.0004 -0.0170
                                           -0.0056 -0.0026 -0.0149  0.0138
   191. (0.11374) BD*( 2) C   6 - O   7  
                ( 71.47%)   0.8454* C   6 s(  0.00%)p 1.00( 99.79%)d 0.00(  0.21%)
                                           -0.0000  0.0016  0.0000 -0.1196  0.0019
                                           -0.0507  0.0009  0.9903 -0.0169 -0.0032
                                            0.0439  0.0072 -0.0050  0.0099
                ( 28.53%)  -0.5342* O   7 s(  0.00%)p 1.00( 99.91%)d 0.00(  0.09%)
                                            0.0000 -0.0001  0.0000 -0.1207 -0.0001
                                           -0.0507 -0.0000  0.9910  0.0010  0.0036
                                           -0.0193 -0.0210  0.0013 -0.0060
   192. (0.01522) BD*( 1) C   6 - C   9  
                ( 49.76%)   0.7054* C   6 s( 38.25%)p 1.61( 61.70%)d 0.00(  0.05%)
                                            0.0000 -0.6184 -0.0066  0.2509 -0.0118
                                            0.7410  0.0020  0.0693 -0.0013 -0.0113
                                           -0.0018 -0.0033  0.0132  0.0131
                ( 50.24%)  -0.7088* C   9 s( 33.90%)p 1.95( 66.04%)d 0.00(  0.06%)
                                            0.0000 -0.5821 -0.0102 -0.3596 -0.0281
                                           -0.7235  0.0032 -0.0822 -0.0033 -0.0146
                                           -0.0023 -0.0038  0.0125  0.0141
   193. (0.00399) BD*( 1) O   7 - C   8  
                ( 29.48%)   0.5429* O   7 s( 31.79%)p 2.14( 68.15%)d 0.00(  0.07%)
                                           -0.0001 -0.5638 -0.0006 -0.5286 -0.0152
                                            0.6330 -0.0127 -0.0320 -0.0025  0.0146
                                           -0.0003 -0.0003  0.0158  0.0142
                ( 70.52%)  -0.8398* C   8 s( 20.93%)p 3.76( 78.71%)d 0.02(  0.36%)
                                           -0.0001 -0.4567 -0.0262  0.5834  0.0089
                                           -0.6646 -0.0601  0.0371 -0.0020  0.0510
                                           -0.0031  0.0033  0.0054  0.0301
   194. (0.00549) BD*( 1) C   8 - H  18  
                ( 38.40%)   0.6197* C   8 s( 26.39%)p 2.79( 73.57%)d 0.00(  0.04%)
                                            0.0000  0.5135 -0.0139 -0.2145  0.0270
                                           -0.5021 -0.0037  0.6609  0.0022  0.0085
                                           -0.0103 -0.0134 -0.0032  0.0085
                ( 61.60%)  -0.7848* H  18 s( 99.90%)p 0.00(  0.10%)
                                            0.9995 -0.0036  0.0005  0.0194 -0.0241
   195. (0.00549) BD*( 1) C   8 - H  19  
                ( 38.39%)   0.6196* C   8 s( 26.39%)p 2.79( 73.57%)d 0.00(  0.04%)
                                            0.0000  0.5135 -0.0138 -0.0428  0.0267
                                           -0.4296 -0.0037 -0.7406  0.0039  0.0044
                                            0.0052  0.0133 -0.0037  0.0143
                ( 61.61%)  -0.7849* H  19 s( 99.90%)p 0.00(  0.10%)
                                            0.9995 -0.0036 -0.0056  0.0169  0.0254
   196. (0.00362) BD*( 1) C   8 - H  20  
                ( 37.69%)   0.6139* C   8 s( 26.34%)p 2.79( 73.62%)d 0.00(  0.04%)
                                            0.0001 -0.5130 -0.0152 -0.7799  0.0173
                                           -0.3389  0.0050 -0.1131  0.0024 -0.0164
                                           -0.0037 -0.0023 -0.0092  0.0077
                ( 62.31%)  -0.7894* H  20 s( 99.90%)p 0.00(  0.10%)
                                           -0.9995  0.0008  0.0293  0.0094  0.0041
   197. (0.00754) BD*( 1) C   9 - C  10  
                ( 49.58%)   0.7041* C   9 s( 36.35%)p 1.75( 63.61%)d 0.00(  0.04%)
                                            0.0001 -0.6028 -0.0106  0.7858  0.0002
                                            0.0831  0.0372  0.1013  0.0022  0.0015
                                           -0.0045 -0.0001 -0.0161  0.0117
                ( 50.42%)  -0.7101* C  10 s( 35.11%)p 1.85( 64.84%)d 0.00(  0.05%)
                                           -0.0001 -0.5924 -0.0144 -0.7953 -0.0114
                                           -0.0652  0.0407 -0.0995  0.0000 -0.0068
                                           -0.0049 -0.0010 -0.0165  0.0113
   198. (0.02638) BD*( 2) C   9 - C  10  
                ( 49.52%)   0.7037* C   9 s(  0.00%)p 1.00( 99.94%)d 0.00(  0.06%)
                                           -0.0000 -0.0014  0.0004  0.1210 -0.0012
                                            0.0536 -0.0006 -0.9909  0.0087  0.0003
                                            0.0211 -0.0119 -0.0033  0.0035
                ( 50.48%)  -0.7105* C  10 s(  0.00%)p 1.00( 99.94%)d 0.00(  0.06%)
                                            0.0000 -0.0003  0.0019  0.1199 -0.0020
                                            0.0521  0.0003 -0.9911  0.0063  0.0029
                                           -0.0193 -0.0145  0.0017 -0.0054
   199. (0.00676) BD*( 1) C   9 - H  21  
                ( 37.05%)   0.6087* C   9 s( 29.67%)p 2.37( 70.31%)d 0.00(  0.03%)
                                           -0.0003  0.5445 -0.0136  0.4872 -0.0173
                                           -0.6819 -0.0041  0.0218 -0.0023 -0.0128
                                            0.0012 -0.0004 -0.0025 -0.0103
                ( 62.95%)  -0.7934* H  21 s( 99.90%)p 0.00(  0.10%)
                                            0.9995 -0.0010 -0.0165  0.0272 -0.0004
   200. (0.00704) BD*( 1) C  10 - H  22  
                ( 36.98%)   0.6081* C  10 s( 28.90%)p 2.46( 71.07%)d 0.00(  0.03%)
                                           -0.0004  0.5374 -0.0138 -0.3265  0.0114
                                           -0.7730  0.0052 -0.0803  0.0012  0.0099
                                            0.0014  0.0026 -0.0093 -0.0095
                ( 63.02%)  -0.7939* H  22 s( 99.90%)p 0.00(  0.10%)
                                            0.9995 -0.0024  0.0121  0.0295  0.0033


 NHO Directionality and "Bond Bending" (deviations from line of nuclear centers)

         [Thresholds for printing:  angular deviation  >  1.0 degree]
                                    hybrid p-character > 25.0%
                                    orbital occupancy  >  0.10e

                                Line of Centers        Hybrid 1              Hybrid 2
                                ---------------  -------------------   ------------------
                NBO               Theta   Phi    Theta   Phi    Dev    Theta   Phi    Dev
 ========================================================================================
     1. BD (   1) C   1 - C   2   152.0    3.8   153.5    3.8   1.6     29.5  183.8   1.5
     5. BD (   1) C   2 - C   3    84.9    6.0    86.0    5.9   1.2     97.6  186.0   2.5
     6. BD (   1) C   2 - H  14   120.8  256.4   121.8  255.2   1.4      --     --    --
     7. BD (   1) C   2 - H  15   122.8  115.8   123.9  116.9   1.4      --     --    --
     8. BD (   1) C   3 - C   4    84.4   65.2    84.9   68.1   2.9     96.0  242.4   2.8
     9. BD (   1) C   3 - C  10    88.1  307.3    88.7  304.5   2.9     92.3  130.0   2.7
    10. BD (   1) C   4 - C   5    82.8    6.3    82.7   10.2   3.8     97.2  182.2   4.1
    11. BD (   2) C   4 - C   5    82.8    6.3   172.6   22.5  90.2      7.5  201.9  90.0
    13. BD (   1) C   5 - C   6    88.2  306.6    87.7  310.4   3.8     91.1  121.0   5.6
    14. BD (   1) C   5 - H  17    84.6   65.2    84.7   66.5   1.3      --     --    --
    16. BD (   2) C   6 - O   7    82.7   10.3     7.5  202.9  90.0    172.5   22.8  90.1
    17. BD (   1) C   6 - C   9    95.6  246.1    95.0  252.2   6.0     84.0   61.7   4.4
    18. BD (   1) O   7 - C   8    87.9  309.2    87.6  311.2   2.1      --     --    --
    19. BD (   1) C   8 - H  18    40.4  251.3    39.1  249.7   1.6      --     --    --
    20. BD (   1) C   8 - H  19   148.0  268.8   149.5  267.9   1.6      --     --    --
    21. BD (   1) C   8 - H  20    82.4   22.6    82.4   23.6   1.0      --     --    --
    22. BD (   1) C   9 - C  10    97.2  185.4    97.4  188.7   3.3     83.0    1.7   3.6
    23. BD (   2) C   9 - C  10    97.2  185.4     7.6  203.9  90.0    172.5   24.0  90.1
    36. LP*(   1) C   3             --     --    172.8   23.6   --       --     --    --
    37. LP (   1) O   7             --     --     84.8   69.6   --       --     --    --
   191. BD*(   2) C   6 - O   7    82.7   10.3     7.5  202.9  90.0    172.5   22.8  90.1


 Second Order Perturbation Theory Analysis of Fock Matrix in NBO Basis

     Threshold for printing:   0.25 kcal/mol
                                                                              E(2)  E(j)-E(i) F(i,j)
         Donor NBO (i)                     Acceptor NBO (j)                 kcal/mol   a.u.    a.u. 
 ===================================================================================================

 within unit  1
   1. BD (   1) C   1 - C   2        / 36. LP*(   1) C   3                    3.75    0.49    0.061
   1. BD (   1) C   1 - C   2        / 58. RY*(   3) C   3                    0.60    1.47    0.038
   1. BD (   1) C   1 - C   2        /178. BD*(   1) C   1 - H  12            0.27    1.07    0.022
   1. BD (   1) C   1 - C   2        /180. BD*(   1) C   2 - C   3            0.55    0.99    0.030
   1. BD (   1) C   1 - C   2        /181. BD*(   1) C   2 - H  14            0.44    1.04    0.028
   1. BD (   1) C   1 - C   2        /182. BD*(   1) C   2 - H  15            0.47    1.04    0.028
   1. BD (   1) C   1 - C   2        /183. BD*(   1) C   3 - C   4            0.26    1.11    0.022
   1. BD (   1) C   1 - C   2        /184. BD*(   1) C   3 - C  10            0.36    1.12    0.026
   2. BD (   1) C   1 - H  11        /181. BD*(   1) C   2 - H  14            1.54    0.92    0.048
   3. BD (   1) C   1 - H  12        / 36. LP*(   1) C   3                    0.35    0.37    0.016
   3. BD (   1) C   1 - H  12        /180. BD*(   1) C   2 - C   3            1.88    0.87    0.051
   4. BD (   1) C   1 - H  13        /182. BD*(   1) C   2 - H  15            1.54    0.92    0.048
   5. BD (   1) C   2 - C   3        / 38. RY*(   1) C   1                    0.57    1.47    0.037
   5. BD (   1) C   2 - C   3        / 65. RY*(   1) C   4                    0.67    1.78    0.044
   5. BD (   1) C   2 - C   3        /119. RY*(   1) C  10                    0.67    1.77    0.044
   5. BD (   1) C   2 - C   3        /176. BD*(   1) C   1 - C   2            0.55    1.03    0.030
   5. BD (   1) C   2 - C   3        /178. BD*(   1) C   1 - H  12            0.75    1.12    0.037
   5. BD (   1) C   2 - C   3        /182. BD*(   1) C   2 - H  15            0.26    1.09    0.021
   5. BD (   1) C   2 - C   3        /183. BD*(   1) C   3 - C   4            1.41    1.16    0.051
   5. BD (   1) C   2 - C   3        /184. BD*(   1) C   3 - C  10            1.45    1.17    0.052
   5. BD (   1) C   2 - C   3        /185. BD*(   1) C   4 - C   5            1.35    1.18    0.051
   5. BD (   1) C   2 - C   3        /197. BD*(   1) C   9 - C  10            1.42    1.17    0.052
   6. BD (   1) C   2 - H  14        / 36. LP*(   1) C   3                    1.14    0.38    0.030
   6. BD (   1) C   2 - H  14        / 39. RY*(   2) C   1                    0.29    1.43    0.026
   6. BD (   1) C   2 - H  14        /177. BD*(   1) C   1 - H  11            1.45    0.95    0.047
   6. BD (   1) C   2 - H  14        /183. BD*(   1) C   3 - C   4            1.98    1.01    0.057
   7. BD (   1) C   2 - H  15        / 36. LP*(   1) C   3                    1.73    0.38    0.037
   7. BD (   1) C   2 - H  15        / 39. RY*(   2) C   1                    0.27    1.43    0.025
   7. BD (   1) C   2 - H  15        /179. BD*(   1) C   1 - H  13            1.45    0.95    0.047
   7. BD (   1) C   2 - H  15        /184. BD*(   1) C   3 - C  10            1.82    1.02    0.055
   8. BD (   1) C   3 - C   4        / 47. RY*(   1) C   2                    0.63    1.59    0.040
   8. BD (   1) C   3 - C   4        / 75. RY*(   2) C   5                    1.07    1.41    0.049
   8. BD (   1) C   3 - C   4        /119. RY*(   1) C  10                    0.39    1.85    0.034
   8. BD (   1) C   3 - C   4        /180. BD*(   1) C   2 - C   3            1.26    1.12    0.048
   8. BD (   1) C   3 - C   4        /181. BD*(   1) C   2 - H  14            0.35    1.17    0.026
   8. BD (   1) C   3 - C   4        /184. BD*(   1) C   3 - C  10            1.54    1.26    0.055
   8. BD (   1) C   3 - C   4        /185. BD*(   1) C   4 - C   5            1.42    1.26    0.054
   8. BD (   1) C   3 - C   4        /187. BD*(   1) C   4 - H  16            0.65    1.17    0.035
   8. BD (   1) C   3 - C   4        /189. BD*(   1) C   5 - H  17            1.11    1.17    0.046
   8. BD (   1) C   3 - C   4        /200. BD*(   1) C  10 - H  22            1.31    1.16    0.049
   9. BD (   1) C   3 - C  10        / 47. RY*(   1) C   2                    0.61    1.59    0.040
   9. BD (   1) C   3 - C  10        / 65. RY*(   1) C   4                    0.40    1.87    0.035
   9. BD (   1) C   3 - C  10        /110. RY*(   1) C   9                    0.56    1.84    0.041
   9. BD (   1) C   3 - C  10        /111. RY*(   2) C   9                    0.53    1.46    0.035
   9. BD (   1) C   3 - C  10        /180. BD*(   1) C   2 - C   3            1.30    1.13    0.048
   9. BD (   1) C   3 - C  10        /182. BD*(   1) C   2 - H  15            0.31    1.18    0.024
   9. BD (   1) C   3 - C  10        /183. BD*(   1) C   3 - C   4            1.54    1.25    0.056
   9. BD (   1) C   3 - C  10        /187. BD*(   1) C   4 - H  16            1.24    1.18    0.048
   9. BD (   1) C   3 - C  10        /197. BD*(   1) C   9 - C  10            1.45    1.26    0.054
   9. BD (   1) C   3 - C  10        /199. BD*(   1) C   9 - H  21            1.04    1.16    0.044
   9. BD (   1) C   3 - C  10        /200. BD*(   1) C  10 - H  22            0.67    1.17    0.035
  10. BD (   1) C   4 - C   5        / 56. RY*(   1) C   3                    0.52    1.87    0.040
  10. BD (   1) C   4 - C   5        / 57. RY*(   2) C   3                    0.70    1.62    0.043
  10. BD (   1) C   4 - C   5        / 83. RY*(   1) C   6                    0.85    1.55    0.046
  10. BD (   1) C   4 - C   5        /180. BD*(   1) C   2 - C   3            1.60    1.13    0.054
  10. BD (   1) C   4 - C   5        /183. BD*(   1) C   3 - C   4            1.52    1.26    0.055
  10. BD (   1) C   4 - C   5        /187. BD*(   1) C   4 - H  16            0.66    1.18    0.035
  10. BD (   1) C   4 - C   5        /188. BD*(   1) C   5 - C   6            1.23    1.24    0.049
  10. BD (   1) C   4 - C   5        /189. BD*(   1) C   5 - H  17            0.82    1.18    0.039
  10. BD (   1) C   4 - C   5        /190. BD*(   1) C   6 - O   7            1.85    1.04    0.056
  11. BD (   2) C   4 - C   5        / 36. LP*(   1) C   3                   29.09    0.19    0.099
  11. BD (   2) C   4 - C   5        / 63. RY*(   8) C   3                    0.33    1.75    0.033
  11. BD (   2) C   4 - C   5        / 68. RY*(   4) C   4                    0.27    0.99    0.022
  11. BD (   2) C   4 - C   5        / 88. RY*(   6) C   6                    0.26    2.12    0.032
  11. BD (   2) C   4 - C   5        /191. BD*(   2) C   6 - O   7           14.40    0.21    0.071
  12. BD (   1) C   4 - H  16        / 56. RY*(   1) C   3                    0.45    1.68    0.035
  12. BD (   1) C   4 - H  16        / 74. RY*(   1) C   5                    0.31    1.60    0.028
  12. BD (   1) C   4 - H  16        /183. BD*(   1) C   3 - C   4            0.50    1.06    0.029
  12. BD (   1) C   4 - H  16        /184. BD*(   1) C   3 - C  10            2.09    1.07    0.060
  12. BD (   1) C   4 - H  16        /185. BD*(   1) C   4 - C   5            0.52    1.08    0.030
  12. BD (   1) C   4 - H  16        /188. BD*(   1) C   5 - C   6            2.06    1.04    0.058
  13. BD (   1) C   5 - C   6        / 65. RY*(   1) C   4                    0.42    1.88    0.035
  13. BD (   1) C   5 - C   6        / 66. RY*(   2) C   4                    0.73    1.44    0.041
  13. BD (   1) C   5 - C   6        / 92. RY*(   1) O   7                    0.42    1.99    0.037
  13. BD (   1) C   5 - C   6        /110. RY*(   1) C   9                    0.37    1.86    0.033
  13. BD (   1) C   5 - C   6        /111. RY*(   2) C   9                    0.33    1.48    0.028
  13. BD (   1) C   5 - C   6        /185. BD*(   1) C   4 - C   5            1.24    1.29    0.051
  13. BD (   1) C   5 - C   6        /187. BD*(   1) C   4 - H  16            1.13    1.19    0.046
  13. BD (   1) C   5 - C   6        /189. BD*(   1) C   5 - H  17            0.54    1.19    0.032
  13. BD (   1) C   5 - C   6        /190. BD*(   1) C   6 - O   7            0.31    1.05    0.023
  13. BD (   1) C   5 - C   6        /192. BD*(   1) C   6 - C   9            1.96    1.25    0.062
  13. BD (   1) C   5 - C   6        /193. BD*(   1) O   7 - C   8            1.50    1.01    0.049
  13. BD (   1) C   5 - C   6        /199. BD*(   1) C   9 - H  21            1.24    1.18    0.048
  14. BD (   1) C   5 - H  17        / 65. RY*(   1) C   4                    0.29    1.68    0.028
  14. BD (   1) C   5 - H  17        /183. BD*(   1) C   3 - C   4            2.02    1.07    0.059
  14. BD (   1) C   5 - H  17        /185. BD*(   1) C   4 - C   5            0.64    1.09    0.033
  14. BD (   1) C   5 - H  17        /188. BD*(   1) C   5 - C   6            0.28    1.05    0.022
  14. BD (   1) C   5 - H  17        /190. BD*(   1) C   6 - O   7            0.65    0.85    0.030
  14. BD (   1) C   5 - H  17        /192. BD*(   1) C   6 - C   9            2.24    1.05    0.061
  15. BD (   1) C   6 - O   7        / 74. RY*(   1) C   5                    0.27    2.03    0.029
  15. BD (   1) C   6 - O   7        /102. RY*(   2) C   8                    0.65    1.53    0.040
  15. BD (   1) C   6 - O   7        /185. BD*(   1) C   4 - C   5            0.75    1.51    0.043
  15. BD (   1) C   6 - O   7        /188. BD*(   1) C   5 - C   6            0.38    1.47    0.030
  15. BD (   1) C   6 - O   7        /192. BD*(   1) C   6 - C   9            0.44    1.47    0.032
  15. BD (   1) C   6 - O   7        /196. BD*(   1) C   8 - H  20            0.31    1.41    0.027
  15. BD (   1) C   6 - O   7        /197. BD*(   1) C   9 - C  10            0.59    1.49    0.038
  16. BD (   2) C   6 - O   7        / 77. RY*(   4) C   5                    0.49    1.24    0.032
  16. BD (   2) C   6 - O   7        /103. RY*(   3) C   8                    0.50    2.08    0.042
  16. BD (   2) C   6 - O   7        /113. RY*(   4) C   9                    0.40    1.16    0.028
  16. BD (   2) C   6 - O   7        /186. BD*(   2) C   4 - C   5            4.41    0.42    0.055
  16. BD (   2) C   6 - O   7        /191. BD*(   2) C   6 - O   7            0.91    0.33    0.022
  16. BD (   2) C   6 - O   7        /194. BD*(   1) C   8 - H  18            1.56    0.83    0.047
  16. BD (   2) C   6 - O   7        /195. BD*(   1) C   8 - H  19            1.56    0.83    0.047
  16. BD (   2) C   6 - O   7        /198. BD*(   2) C   9 - C  10            3.59    0.41    0.050
  17. BD (   1) C   6 - C   9        / 74. RY*(   1) C   5                    0.71    1.82    0.046
  17. BD (   1) C   6 - C   9        / 92. RY*(   1) O   7                    0.27    2.01    0.030
  17. BD (   1) C   6 - C   9        /119. RY*(   1) C  10                    0.41    1.89    0.035
  17. BD (   1) C   6 - C   9        /120. RY*(   2) C  10                    0.71    1.45    0.041
  17. BD (   1) C   6 - C   9        /188. BD*(   1) C   5 - C   6            2.05    1.26    0.064
  17. BD (   1) C   6 - C   9        /189. BD*(   1) C   5 - H  17            0.97    1.20    0.043
  17. BD (   1) C   6 - C   9        /197. BD*(   1) C   9 - C  10            1.40    1.28    0.054
  17. BD (   1) C   6 - C   9        /199. BD*(   1) C   9 - H  21            0.67    1.19    0.036
  17. BD (   1) C   6 - C   9        /200. BD*(   1) C  10 - H  22            1.01    1.20    0.044
  18. BD (   1) O   7 - C   8        / 83. RY*(   1) C   6                    0.60    1.71    0.040
  18. BD (   1) O   7 - C   8        / 84. RY*(   2) C   6                    0.58    2.09    0.044
  18. BD (   1) O   7 - C   8        /188. BD*(   1) C   5 - C   6            1.39    1.40    0.056
  19. BD (   1) C   8 - H  18        / 93. RY*(   2) O   7                    0.30    1.82    0.030
  19. BD (   1) C   8 - H  18        /191. BD*(   2) C   6 - O   7            0.93    0.45    0.027
  20. BD (   1) C   8 - H  19        / 93. RY*(   2) O   7                    0.30    1.82    0.030
  20. BD (   1) C   8 - H  19        /191. BD*(   2) C   6 - O   7            0.93    0.45    0.027
  21. BD (   1) C   8 - H  20        / 92. RY*(   1) O   7                    0.29    1.78    0.029
  21. BD (   1) C   8 - H  20        /190. BD*(   1) C   6 - O   7            2.03    0.84    0.052
  22. BD (   1) C   9 - C  10        / 56. RY*(   1) C   3                    0.57    1.87    0.041
  22. BD (   1) C   9 - C  10        / 57. RY*(   2) C   3                    0.68    1.62    0.042
  22. BD (   1) C   9 - C  10        / 84. RY*(   2) C   6                    0.74    1.92    0.048
  22. BD (   1) C   9 - C  10        /180. BD*(   1) C   2 - C   3            1.64    1.13    0.054
  22. BD (   1) C   9 - C  10        /184. BD*(   1) C   3 - C  10            1.55    1.26    0.056
  22. BD (   1) C   9 - C  10        /190. BD*(   1) C   6 - O   7            2.50    1.04    0.065
  22. BD (   1) C   9 - C  10        /192. BD*(   1) C   6 - C   9            1.51    1.23    0.055
  22. BD (   1) C   9 - C  10        /199. BD*(   1) C   9 - H  21            0.85    1.16    0.040
  22. BD (   1) C   9 - C  10        /200. BD*(   1) C  10 - H  22            0.60    1.17    0.034
  23. BD (   2) C   9 - C  10        / 36. LP*(   1) C   3                   24.35    0.19    0.092
  23. BD (   2) C   9 - C  10        / 86. RY*(   4) C   6                    0.46    1.81    0.039
  23. BD (   2) C   9 - C  10        /191. BD*(   2) C   6 - O   7           18.35    0.21    0.080
  24. BD (   1) C   9 - H  21        / 83. RY*(   1) C   6                    0.40    1.37    0.030
  24. BD (   1) C   9 - H  21        /119. RY*(   1) C  10                    0.35    1.69    0.031
  24. BD (   1) C   9 - H  21        /184. BD*(   1) C   3 - C  10            1.91    1.09    0.058
  24. BD (   1) C   9 - H  21        /188. BD*(   1) C   5 - C   6            2.06    1.06    0.059
  24. BD (   1) C   9 - H  21        /190. BD*(   1) C   6 - O   7            0.35    0.87    0.022
  24. BD (   1) C   9 - H  21        /192. BD*(   1) C   6 - C   9            0.37    1.06    0.025
  24. BD (   1) C   9 - H  21        /197. BD*(   1) C   9 - C  10            0.64    1.08    0.033
  25. BD (   1) C  10 - H  22        / 56. RY*(   1) C   3                    0.48    1.68    0.036
  25. BD (   1) C  10 - H  22        /110. RY*(   1) C   9                    0.29    1.65    0.028
  25. BD (   1) C  10 - H  22        /183. BD*(   1) C   3 - C   4            2.15    1.06    0.061
  25. BD (   1) C  10 - H  22        /184. BD*(   1) C   3 - C  10            0.53    1.07    0.030
  25. BD (   1) C  10 - H  22        /192. BD*(   1) C   6 - C   9            2.06    1.04    0.059
  25. BD (   1) C  10 - H  22        /197. BD*(   1) C   9 - C  10            0.47    1.07    0.028
  26. CR (   1) C   1                / 50. RY*(   4) C   2                    0.36   10.82    0.079
  26. CR (   1) C   1                /128. RY*(   1) H  11                    0.35   10.52    0.077
  26. CR (   1) C   1                /132. RY*(   1) H  12                    0.38   10.51    0.080
  26. CR (   1) C   1                /136. RY*(   1) H  13                    0.34   10.51    0.076
  27. CR (   1) C   2                / 40. RY*(   3) C   1                    0.61   10.61    0.101
  27. CR (   1) C   2                / 56. RY*(   1) C   3                    0.27   11.22    0.069
  27. CR (   1) C   2                /140. RY*(   1) H  14                    0.33   10.48    0.074
  27. CR (   1) C   2                /144. RY*(   1) H  15                    0.34   10.48    0.075
  27. CR (   1) C   2                /183. BD*(   1) C   3 - C   4            0.43   10.61    0.086
  27. CR (   1) C   2                /184. BD*(   1) C   3 - C  10            0.44   10.62    0.086
  28. CR (   1) C   3                / 49. RY*(   3) C   2                    0.42   10.98    0.086
  28. CR (   1) C   3                / 66. RY*(   2) C   4                    0.89   10.82    0.124
  28. CR (   1) C   3                /120. RY*(   2) C  10                    0.88   10.82    0.123
  28. CR (   1) C   3                /185. BD*(   1) C   4 - C   5            0.43   10.67    0.086
  28. CR (   1) C   3                /187. BD*(   1) C   4 - H  16            0.28   10.57    0.069
  28. CR (   1) C   3                /197. BD*(   1) C   9 - C  10            0.45   10.65    0.088
  28. CR (   1) C   3                /200. BD*(   1) C  10 - H  22            0.29   10.56    0.070
  29. CR (   1) C   4                / 56. RY*(   1) C   3                    0.28   11.25    0.071
  29. CR (   1) C   4                / 57. RY*(   2) C   3                    0.82   11.00    0.120
  29. CR (   1) C   4                / 74. RY*(   1) C   5                    0.28   11.17    0.070
  29. CR (   1) C   4                / 75. RY*(   2) C   5                    0.39   10.79    0.082
  29. CR (   1) C   4                / 76. RY*(   3) C   5                    0.28   10.69    0.069
  29. CR (   1) C   4                /148. RY*(   1) H  16                    0.39   10.46    0.081
  29. CR (   1) C   4                /180. BD*(   1) C   2 - C   3            0.50   10.51    0.092
  29. CR (   1) C   4                /184. BD*(   1) C   3 - C  10            0.48   10.64    0.091
  29. CR (   1) C   4                /188. BD*(   1) C   5 - C   6            0.48   10.61    0.091
  29. CR (   1) C   4                /189. BD*(   1) C   5 - H  17            0.32   10.55    0.073
  30. CR (   1) C   5                / 66. RY*(   2) C   4                    0.31   10.81    0.073
  30. CR (   1) C   5                / 67. RY*(   3) C   4                    0.56   10.71    0.098
  30. CR (   1) C   5                / 84. RY*(   2) C   6                    0.45   11.31    0.090
  30. CR (   1) C   5                / 85. RY*(   3) C   6                    0.30   11.21    0.074
  30. CR (   1) C   5                /152. RY*(   1) H  17                    0.42   10.46    0.084
  30. CR (   1) C   5                /183. BD*(   1) C   3 - C   4            0.53   10.64    0.096
  30. CR (   1) C   5                /187. BD*(   1) C   4 - H  16            0.30   10.56    0.071
  30. CR (   1) C   5                /190. BD*(   1) C   6 - O   7            0.27   10.43    0.068
  30. CR (   1) C   5                /192. BD*(   1) C   6 - C   9            0.61   10.62    0.103
  31. CR (   1) C   6                / 75. RY*(   2) C   5                    0.82   10.89    0.119
  31. CR (   1) C   6                /111. RY*(   2) C   9                    0.64   10.94    0.105
  31. CR (   1) C   6                /185. BD*(   1) C   4 - C   5            0.39   10.75    0.082
  31. CR (   1) C   6                /188. BD*(   1) C   5 - C   6            0.37   10.71    0.080
  31. CR (   1) C   6                /189. BD*(   1) C   5 - H  17            0.26   10.65    0.066
  31. CR (   1) C   6                /190. BD*(   1) C   6 - O   7            0.46   10.52    0.089
  31. CR (   1) C   6                /192. BD*(   1) C   6 - C   9            0.33   10.71    0.076
  31. CR (   1) C   6                /193. BD*(   1) O   7 - C   8            0.68   10.47    0.106
  31. CR (   1) C   6                /197. BD*(   1) C   9 - C  10            0.37   10.73    0.080
  31. CR (   1) C   6                /199. BD*(   1) C   9 - H  21            0.33   10.64    0.075
  32. CR (   1) O   7                / 83. RY*(   1) C   6                    1.01   19.86    0.179
  32. CR (   1) O   7                / 90. RY*(   8) C   6                    0.47   21.01    0.126
  32. CR (   1) O   7                /101. RY*(   1) C   8                    0.34   20.06    0.104
  32. CR (   1) O   7                /102. RY*(   2) C   8                    0.54   19.62    0.130
  32. CR (   1) O   7                /192. BD*(   1) C   6 - C   9            0.31   19.55    0.099
  33. CR (   1) C   8                /156. RY*(   1) H  18                    0.36   10.58    0.078
  33. CR (   1) C   8                /160. RY*(   1) H  19                    0.36   10.58    0.078
  33. CR (   1) C   8                /164. RY*(   1) H  20                    0.42   10.58    0.084
  33. CR (   1) C   8                /190. BD*(   1) C   6 - O   7            0.73   10.48    0.111
  33. CR (   1) C   8                /193. BD*(   1) O   7 - C   8            0.44   10.43    0.086
  34. CR (   1) C   9                / 83. RY*(   1) C   6                    0.86   10.93    0.123
  34. CR (   1) C   9                /120. RY*(   2) C  10                    0.38   10.82    0.081
  34. CR (   1) C   9                /121. RY*(   3) C  10                    0.50   10.70    0.093
  34. CR (   1) C   9                /168. RY*(   1) H  21                    0.43   10.49    0.085
  34. CR (   1) C   9                /184. BD*(   1) C   3 - C  10            0.53   10.65    0.095
  34. CR (   1) C   9                /188. BD*(   1) C   5 - C   6            0.52   10.62    0.095
  34. CR (   1) C   9                /190. BD*(   1) C   6 - O   7            0.42   10.43    0.084
  34. CR (   1) C   9                /200. BD*(   1) C  10 - H  22            0.28   10.56    0.068
  35. CR (   1) C  10                / 56. RY*(   1) C   3                    0.29   11.25    0.073
  35. CR (   1) C  10                / 57. RY*(   2) C   3                    0.83   11.00    0.121
  35. CR (   1) C  10                /111. RY*(   2) C   9                    0.50   10.85    0.093
  35. CR (   1) C  10                /112. RY*(   3) C   9                    0.31   10.71    0.072
  35. CR (   1) C  10                /172. RY*(   1) H  22                    0.39   10.46    0.080
  35. CR (   1) C  10                /180. BD*(   1) C   2 - C   3            0.51   10.52    0.093
  35. CR (   1) C  10                /183. BD*(   1) C   3 - C   4            0.49   10.64    0.091
  35. CR (   1) C  10                /192. BD*(   1) C   6 - C   9            0.51   10.62    0.093
  35. CR (   1) C  10                /199. BD*(   1) C   9 - H  21            0.31   10.55    0.073
  36. LP*(   1) C   3                / 58. RY*(   3) C   3                    0.53    0.98    0.057
  36. LP*(   1) C   3                / 63. RY*(   8) C   3                    0.46    1.56    0.068
  36. LP*(   1) C   3                / 68. RY*(   4) C   4                    0.78    0.80    0.063
  36. LP*(   1) C   3                /122. RY*(   4) C  10                    0.80    0.84    0.066
  36. LP*(   1) C   3                /176. BD*(   1) C   1 - C   2            1.32    0.49    0.064
  36. LP*(   1) C   3                /181. BD*(   1) C   2 - H  14            0.32    0.55    0.033
  36. LP*(   1) C   3                /182. BD*(   1) C   2 - H  15            0.46    0.55    0.040
  36. LP*(   1) C   3                /186. BD*(   2) C   4 - C   5           14.32    0.11    0.095
  36. LP*(   1) C   3                /191. BD*(   2) C   6 - O   7            1.22    0.02    0.010
  36. LP*(   1) C   3                /198. BD*(   2) C   9 - C  10           17.18    0.10    0.101
  37. LP (   1) O   7                / 83. RY*(   1) C   6                    1.21    1.39    0.052
  37. LP (   1) O   7                / 84. RY*(   2) C   6                    0.44    1.77    0.035
  37. LP (   1) O   7                /101. RY*(   1) C   8                    0.81    1.59    0.045
  37. LP (   1) O   7                /102. RY*(   2) C   8                    0.27    1.14    0.022
  37. LP (   1) O   7                /188. BD*(   1) C   5 - C   6            0.37    1.08    0.025
  37. LP (   1) O   7                /192. BD*(   1) C   6 - C   9            3.65    1.07    0.079
  37. LP (   1) O   7                /194. BD*(   1) C   8 - H  18            0.59    0.99    0.031
  37. LP (   1) O   7                /195. BD*(   1) C   8 - H  19            0.58    0.99    0.030
  37. LP (   1) O   7                /196. BD*(   1) C   8 - H  20            1.07    1.02    0.042
 191. BD*(   2) C   6 - O   7        / 77. RY*(   4) C   5                    0.27    0.91    0.059
 191. BD*(   2) C   6 - O   7        / 89. RY*(   7) C   6                    0.65    0.95    0.093
 191. BD*(   2) C   6 - O   7        /113. RY*(   4) C   9                    0.27    0.83    0.055
 191. BD*(   2) C   6 - O   7        /186. BD*(   2) C   4 - C   5            7.23    0.09    0.085
 191. BD*(   2) C   6 - O   7        /198. BD*(   2) C   9 - C  10            7.53    0.08    0.084


 Natural Bond Orbitals (Summary):

                                                            Principal Delocalizations
           NBO                        Occupancy    Energy   (geminal,vicinal,remote)
 ====================================================================================
 Molecular unit  1  (C9H12O)
     1. BD (   1) C   1 - C   2          0.96169    -0.73438  36(v),58(v),180(g),182(g)
                                                    181(g),184(v),178(g),183(v)
     2. BD (   1) C   1 - H  11          0.99389    -0.61725  181(v)
     3. BD (   1) C   1 - H  12          0.98699    -0.61217  180(v),36(r)
     4. BD (   1) C   1 - H  13          0.99401    -0.61737  182(v)
     5. BD (   1) C   2 - C   3          0.98644    -0.78351  184(g),197(v),183(g),185(v)
                                                    178(v),119(v),65(v),38(v)
                                                    176(g),182(g)
     6. BD (   1) C   2 - H  14          0.98155    -0.62754  183(v),36(v),177(v),39(v)
     7. BD (   1) C   2 - H  15          0.97797    -0.62641  36(v),184(v),179(v),39(v)
     8. BD (   1) C   3 - C   4          0.98672    -0.86499  184(g),185(g),200(v),180(g)
                                                    189(v),75(v),187(g),47(v)
                                                    119(v),181(v)
     9. BD (   1) C   3 - C  10          0.98711    -0.87320  183(g),197(g),180(g),187(v)
                                                    199(v),200(g),47(v),110(v)
                                                    111(v),65(v),182(v)
    10. BD (   1) C   4 - C   5          0.98797    -0.87464  190(v),180(v),183(g),188(g)
                                                    83(v),189(g),57(v),187(g)
                                                    56(v)
    11. BD (   2) C   4 - C   5          0.85445    -0.43622  36(v),191(v),63(v),68(g)
                                                    88(v)
    12. BD (   1) C   4 - H  16          0.98903    -0.67846  184(v),188(v),185(g),183(g)
                                                    56(v),74(v)
    13. BD (   1) C   5 - C   6          0.98703    -0.88585  192(g),193(v),199(v),185(g)
                                                    187(v),66(v),189(g),92(v)
                                                    65(v),110(v),111(v),190(g)
    14. BD (   1) C   5 - H  17          0.98777    -0.68608  192(v),183(v),190(v),185(g)
                                                    65(v),188(g)
    15. BD (   1) C   6 - O   7          0.99575    -1.10532  185(v),102(v),197(v),192(g)
                                                    188(g),196(v),74(v)
    16. BD (   2) C   6 - O   7          0.93743    -0.55765  186(v),198(v),195(v),194(v)
                                                    191(g),103(v),77(v),113(v)
    17. BD (   1) C   6 - C   9          0.98972    -0.89753  188(g),197(g),200(v),189(v)
                                                    120(v),74(v),199(g),119(v)
                                                    92(v)
    18. BD (   1) O   7 - C   8          0.99659    -1.03518  188(v),83(v),84(v)
    19. BD (   1) C   8 - H  18          0.98689    -0.68054  191(v),93(v)
    20. BD (   1) C   8 - H  19          0.98686    -0.68046  191(v),93(v)
    21. BD (   1) C   8 - H  20          0.99458    -0.67129  190(v),92(v)
    22. BD (   1) C   9 - C  10          0.98681    -0.87246  190(v),180(v),184(g),192(g)
                                                    199(g),84(v),57(v),200(g)
                                                    56(v)
    23. BD (   2) C   9 - C  10          0.86123    -0.44008  36(v),191(v),86(v)
    24. BD (   1) C   9 - H  21          0.98760    -0.69855  188(v),184(v),197(g),83(v)
                                                    192(g),119(v),190(v)
    25. BD (   1) C  10 - H  22          0.98915    -0.68335  183(v),192(v),184(g),56(v)
                                                    197(g),110(v)
    26. CR (   1) C   1                  0.99960   -10.20818  132(v),50(v),128(v),136(v)
    27. CR (   1) C   2                  0.99954   -10.22558  40(v),184(v),183(v),144(v)
                                                    140(v),56(v)
    28. CR (   1) C   3                  0.99941   -10.26713  66(v),120(v),197(v),185(v)
                                                    49(v),200(v),187(v)
    29. CR (   1) C   4                  0.99945   -10.25098  57(v),180(v),188(v),184(v)
                                                    148(v),75(v),189(v),56(v)
                                                    76(v),74(v)
    30. CR (   1) C   5                  0.99946   -10.25997  192(v),67(v),183(v),84(v)
                                                    152(v),66(v),85(v),187(v)
                                                    190(v)
    31. CR (   1) C   6                  0.99931   -10.34728  75(v),193(v),111(v),190(g)
                                                    185(v),188(g),197(v),192(g)
                                                    199(v),189(v)
    32. CR (   1) O   7                  0.99982   -19.19070  83(v),102(v),90(v),101(v)
                                                    192(v)
    33. CR (   1) C   8                  0.99961   -10.31230  190(v),193(g),164(v),160(v)
                                                    156(v)
    34. CR (   1) C   9                  0.99946   -10.26330  83(v),184(v),188(v),121(v)
                                                    168(v),190(v),120(v),200(v)
    35. CR (   1) C  10                  0.99944   -10.25751  57(v),180(v),192(v),111(v)
                                                    183(v),172(v),199(v),112(v)
                                                    56(v)
    36. LP*(   1) C   3                  0.25034    -0.24639  198(v),186(v),176(v),191(r)
                                                    122(v),68(v),58(g),63(g)
                                                    182(v),181(v)
    37. LP (   1) O   7                  0.98239    -0.71499  192(v),83(v),196(v),101(v)
                                                    194(v),195(v),84(v),188(v)
                                                    102(v)
    38. RY*(   1) C   1                  0.00120     0.69011   
    39. RY*(   2) C   1                  0.00084     0.80106   
    40. RY*(   3) C   1                  0.00020     0.38839   
    41. RY*(   4) C   1                  0.00005     1.36887   
    42. RY*(   5) C   1                  0.00000     1.99508   
    43. RY*(   6) C   1                  0.00001     2.03317   
    44. RY*(   7) C   1                  0.00000     1.92315   
    45. RY*(   8) C   1                  0.00000     1.96673   
    46. RY*(   9) C   1                  0.00000     1.56411   
    47. RY*(   1) C   2                  0.00309     0.72102   
    48. RY*(   2) C   2                  0.00053     0.99700   
    49. RY*(   3) C   2                  0.00047     0.71342   
    50. RY*(   4) C   2                  0.00033     0.61281   
    51. RY*(   5) C   2                  0.00019     2.00713   
    52. RY*(   6) C   2                  0.00005     1.79501   
    53. RY*(   7) C   2                  0.00000     2.19223   
    54. RY*(   8) C   2                  0.00000     1.59433   
    55. RY*(   9) C   2                  0.00001     2.03391   
    56. RY*(   1) C   3                  0.00269     0.99690   
    57. RY*(   2) C   3                  0.00146     0.74491   
    58. RY*(   3) C   3                  0.00112     0.73081   
    59. RY*(   4) C   3                  0.00046     0.82548   
    60. RY*(   5) C   3                  0.00030     1.81098   
    61. RY*(   6) C   3                  0.00024     2.11806   
    62. RY*(   7) C   3                  0.00008     1.97309   
    63. RY*(   8) C   3                  0.00005     1.31750   
    64. RY*(   9) C   3                  0.00001     2.00456   
    65. RY*(   1) C   4                  0.00303     0.99212   
    66. RY*(   2) C   4                  0.00139     0.55150   
    67. RY*(   3) C   4                  0.00052     0.45230   
    68. RY*(   4) C   4                  0.00028     0.55606   
    69. RY*(   5) C   4                  0.00007     2.14780   
    70. RY*(   6) C   4                  0.00004     1.68717   
    71. RY*(   7) C   4                  0.00003     2.17546   
    72. RY*(   8) C   4                  0.00001     1.69291   
    73. RY*(   9) C   4                  0.00000     2.04029   
    74. RY*(   1) C   5                  0.00296     0.91972   
    75. RY*(   2) C   5                  0.00160     0.54132   
    76. RY*(   3) C   5                  0.00050     0.43656   
    77. RY*(   4) C   5                  0.00049     0.68116   
    78. RY*(   5) C   5                  0.00008     2.15181   
    79. RY*(   6) C   5                  0.00007     1.56617   
    80. RY*(   7) C   5                  0.00002     2.21299   
    81. RY*(   8) C   5                  0.00000     1.61204   
    82. RY*(   9) C   5                  0.00000     2.03915   
    83. RY*(   1) C   6                  0.00317     0.67090   
    84. RY*(   2) C   6                  0.00192     1.05088   
    85. RY*(   3) C   6                  0.00107     0.94709   
    86. RY*(   4) C   6                  0.00102     1.36847   
    87. RY*(   5) C   6                  0.00038     1.68825   
    88. RY*(   6) C   6                  0.00037     1.68255   
    89. RY*(   7) C   6                  0.00024     0.72409   
    90. RY*(   8) C   6                  0.00013     1.81981   
    91. RY*(   9) C   6                  0.00001     1.96873   
    92. RY*(   1) O   7                  0.00141     1.10816   
    93. RY*(   2) O   7                  0.00055     1.13877   
    94. RY*(   3) O   7                  0.00018     2.21021   
    95. RY*(   4) O   7                  0.00010     1.46809   
    96. RY*(   5) O   7                  0.00006     2.32227   
    97. RY*(   6) O   7                  0.00005     2.09371   
    98. RY*(   7) O   7                  0.00000     2.45248   
    99. RY*(   8) O   7                  0.00000     2.56478   
   100. RY*(   9) O   7                  0.00001     2.65488   
   101. RY*(   1) C   8                  0.00145     0.87049   
   102. RY*(   2) C   8                  0.00083     0.42515   
   103. RY*(   3) C   8                  0.00056     1.52421   
   104. RY*(   4) C   8                  0.00020     1.72817   
   105. RY*(   5) C   8                  0.00003     0.89395   
   106. RY*(   6) C   8                  0.00001     0.54623   
   107. RY*(   7) C   8                  0.00000     2.03568   
   108. RY*(   8) C   8                  0.00001     2.05625   
   109. RY*(   9) C   8                  0.00000     2.10315   
   110. RY*(   1) C   9                  0.00227     0.97068   
   111. RY*(   2) C   9                  0.00114     0.59042   
   112. RY*(   3) C   9                  0.00060     0.45388   
   113. RY*(   4) C   9                  0.00044     0.59965   
   114. RY*(   5) C   9                  0.00006     2.13323   
   115. RY*(   6) C   9                  0.00005     1.63594   
   116. RY*(   7) C   9                  0.00004     2.22268   
   117. RY*(   8) C   9                  0.00000     1.61498   
   118. RY*(   9) C   9                  0.00000     2.02858   
   119. RY*(   1) C  10                  0.00306     0.98916   
   120. RY*(   2) C  10                  0.00138     0.55446   
   121. RY*(   3) C  10                  0.00056     0.44124   
   122. RY*(   4) C  10                  0.00029     0.59492   
   123. RY*(   5) C  10                  0.00006     2.17335   
   124. RY*(   6) C  10                  0.00006     1.60535   
   125. RY*(   7) C  10                  0.00003     2.17105   
   126. RY*(   8) C  10                  0.00001     1.70886   
   127. RY*(   9) C  10                  0.00000     2.02509   
   128. RY*(   1) H  11                  0.00069     0.31348   
   129. RY*(   2) H  11                  0.00009     1.64528   
   130. RY*(   3) H  11                  0.00007     1.67930   
   131. RY*(   4) H  11                  0.00001     2.11213   
   132. RY*(   1) H  12                  0.00052     0.30194   
   133. RY*(   2) H  12                  0.00009     1.67244   
   134. RY*(   3) H  12                  0.00006     1.66531   
   135. RY*(   4) H  12                  0.00002     2.11738   
   136. RY*(   1) H  13                  0.00071     0.30501   
   137. RY*(   2) H  13                  0.00008     1.68172   
   138. RY*(   3) H  13                  0.00009     1.63655   
   139. RY*(   4) H  13                  0.00001     2.11334   
   140. RY*(   1) H  14                  0.00110     0.25754   
   141. RY*(   2) H  14                  0.00007     1.64052   
   142. RY*(   3) H  14                  0.00007     1.68654   
   143. RY*(   4) H  14                  0.00002     2.17842   
   144. RY*(   1) H  15                  0.00108     0.25522   
   145. RY*(   2) H  15                  0.00007     1.64866   
   146. RY*(   3) H  15                  0.00007     1.68594   
   147. RY*(   4) H  15                  0.00002     2.18029   
   148. RY*(   1) H  16                  0.00072     0.21148   
   149. RY*(   2) H  16                  0.00006     1.49663   
   150. RY*(   3) H  16                  0.00003     2.07471   
   151. RY*(   4) H  16                  0.00004     1.95715   
   152. RY*(   1) H  17                  0.00090     0.19906   
   153. RY*(   2) H  17                  0.00005     1.89330   
   154. RY*(   3) H  17                  0.00005     1.49492   
   155. RY*(   4) H  17                  0.00003     2.10624   
   156. RY*(   1) H  18                  0.00068     0.27035   
   157. RY*(   2) H  18                  0.00009     1.59311   
   158. RY*(   3) H  18                  0.00007     1.68331   
   159. RY*(   4) H  18                  0.00001     1.99791   
   160. RY*(   1) H  19                  0.00068     0.27056   
   161. RY*(   2) H  19                  0.00008     1.64097   
   162. RY*(   3) H  19                  0.00008     1.63689   
   163. RY*(   4) H  19                  0.00001     1.99747   
   164. RY*(   1) H  20                  0.00025     0.26641   
   165. RY*(   2) H  20                  0.00008     1.57815   
   166. RY*(   3) H  20                  0.00005     1.84670   
   167. RY*(   4) H  20                  0.00000     1.81134   
   168. RY*(   1) H  21                  0.00068     0.22790   
   169. RY*(   2) H  21                  0.00007     1.48060   
   170. RY*(   3) H  21                  0.00004     1.94483   
   171. RY*(   4) H  21                  0.00003     2.07054   
   172. RY*(   1) H  22                  0.00077     0.20615   
   173. RY*(   2) H  22                  0.00006     1.49280   
   174. RY*(   3) H  22                  0.00003     2.13571   
   175. RY*(   4) H  22                  0.00004     1.90437   
   176. BD*(   1) C   1 - C   2          0.00234     0.24708   
   177. BD*(   1) C   1 - H  11          0.00362     0.32013   
   178. BD*(   1) C   1 - H  12          0.00253     0.33317   
   179. BD*(   1) C   1 - H  13          0.00362     0.31955   
   180. BD*(   1) C   2 - C   3          0.01244     0.25811   
   181. BD*(   1) C   2 - H  14          0.00654     0.30633   
   182. BD*(   1) C   2 - H  15          0.00653     0.30638   
   183. BD*(   1) C   3 - C   4          0.01316     0.38059   
   184. BD*(   1) C   3 - C  10          0.01273     0.39006   
   185. BD*(   1) C   4 - C   5          0.00694     0.39973   
   186. BD*(   2) C   4 - C   5          0.02963    -0.13577   
   187. BD*(   1) C   4 - H  16          0.00698     0.30293   
   188. BD*(   1) C   5 - C   6          0.01229     0.36074   
   189. BD*(   1) C   5 - H  17          0.00620     0.30160   
   190. BD*(   1) C   6 - O   7          0.01719     0.16849   
   191. BD*(   2) C   6 - O   7          0.11374    -0.22608  198(v),186(v),89(g),36(r)
                                                    77(v),113(v)
   192. BD*(   1) C   6 - C   9          0.01522     0.35971   
   193. BD*(   1) O   7 - C   8          0.00399     0.12079   
   194. BD*(   1) C   8 - H  18          0.00549     0.27199   
   195. BD*(   1) C   8 - H  19          0.00549     0.27214   
   196. BD*(   1) C   8 - H  20          0.00362     0.30582   
   197. BD*(   1) C   9 - C  10          0.00754     0.38561   
   198. BD*(   2) C   9 - C  10          0.02638    -0.14310   
   199. BD*(   1) C   9 - H  21          0.00676     0.29074   
   200. BD*(   1) C  10 - H  22          0.00704     0.29784   
       -------------------------------
              Total Lewis   35.35273  ( 98.2020%)
        Valence non-Lewis    0.58836  (  1.6343%)
        Rydberg non-Lewis    0.05891  (  0.1636%)
       -------------------------------
            Total unit  1   36.00000  (100.0000%)
           Charge unit  1    1.00000
 Unable to Open any file for archive entry.
 1\1\GINC-COMPUTE-0-5\SP\UB3LYP\def2SVP\C9H12O1(1+,2)\ZAHRT2\13-Mar-202
 1\0\\# b3lyp/def2svp geom=NewRedundant pop=NBO\\16\\1,2\C,0,-3.2857974
 123,0.8026144442,-0.5105739102\C,0,-2.6276022955,-0.238022844,0.405605
 272\C,0,-1.1303919585,-0.3205504149,0.2191909051\C,0,-0.568004285,-1.1
 306733474,-0.7831239002\C,0,0.8052214683,-1.175550717,-0.9957466875\C,
 0,1.66894361,-0.4005747134,-0.2040553774\O,0,2.9952377189,-0.507751858
 3,-0.4796627852\C,0,3.9096986347,0.2441124059,0.280860152\C,0,1.129458
 0981,0.413829621,0.8008111223\C,0,-0.2560880052,0.44397555,0.997883337
 3\H,0,-3.0972303398,0.5688337976,-1.5706221411\H,0,-4.3766464575,0.839
 6473203,-0.357978318\H,0,-2.8787421363,1.8081290516,-0.3181247728\H,0,
 -2.8533022245,0.0060012981,1.4571353251\H,0,-3.0762851465,-1.227532055
 9,0.2142073482\H,0,-1.2241887827,-1.7434384037,-1.4081902055\H,0,1.241
 9653165,-1.8086599617,-1.7704343402\H,0,3.732846415,1.3307428998,0.181
 5879328\H,0,3.8706016336,-0.0216927036,1.3531161669\H,0,4.9101262995,0
 .0099337118,-0.1070337021\H,0,1.7718064933,1.0234380647,1.4359013533\H
 ,0,-0.6616266442,1.0831888548,1.7876418219\\Version=ES64L-G16RevC.01\S
 tate=2-A\HF=-424.8083505\S2=0.759556\S2-1=0.\S2A=0.750047\RMSD=5.214e-
 09\Dipole=0.621114,0.2117709,0.3835287\Quadrupole=15.665895,-8.1870287
 ,-7.4788663,2.0998798,2.0567375,3.9319448\PG=C01 [X(C9H12O1)]\\@
 The archive entry for this job was punched.


 We find comfort among those who agree with us -- growth among those who don't.
 -- Frank A. Clark
 File lengths (MBytes):  RWF=     43 Int=      0 D2E=      0 Chk=      4 Scr=      1
 Normal termination of Gaussian 16
