# Supplementary material for: Machine-Learning-Guided Discovery of Electrochemical Reactions
Source: J Am Chem Soc. 2022 Dec 2;144(49):22599–610. doi: 10.1021/jacs.2c08997 (PMC9756344; doi:10.1021/jacs.2c08997)
Supplement: Supplementary file 4 — ja2c08997_si_004.zip [file ja2c08997_si_004.zip › Reactivity Prediction/Ologs_notimes/20.log]

 Entering Gaussian System, Link 0=g16
 Input=20.gjf
 Output=20.log
 Initial command:
  
 Copyright (c) 1988-2019, Gaussian, Inc.  All Rights Reserved.
  
 This is part of the Gaussian(R) 16 program.  It is based on
 the Gaussian(R) 09 system (copyright 2009, Gaussian, Inc.),
 the Gaussian(R) 03 system (copyright 2003, Gaussian, Inc.),
 the Gaussian(R) 98 system (copyright 1998, Gaussian, Inc.),
 the Gaussian(R) 94 system (copyright 1995, Gaussian, Inc.),
 the Gaussian 92(TM) system (copyright 1992, Gaussian, Inc.),
 the Gaussian 90(TM) system (copyright 1990, Gaussian, Inc.),
 the Gaussian 88(TM) system (copyright 1988, Gaussian, Inc.),
 the Gaussian 86(TM) system (copyright 1986, Carnegie Mellon
 University), and the Gaussian 82(TM) system (copyright 1983,
 Carnegie Mellon University). Gaussian is a federally registered
 trademark of Gaussian, Inc.
  
 This software contains proprietary and confidential information,
 including trade secrets, belonging to Gaussian, Inc.
  
 This software is provided under written license and may be
 used, copied, transmitted, or stored only in accord with that
 written license.
  
 The following legend is applicable only to US Government
 contracts under FAR:
  
                    RESTRICTED RIGHTS LEGEND
  
 Use, reproduction and disclosure by the US Government is
 subject to restrictions as set forth in subparagraphs (a)
 and (c) of the Commercial Computer Software - Restricted
 Rights clause in FAR 52.227-19.
  
 Gaussian, Inc.
 340 Quinnipiac St., Bldg. 40, Wallingford CT 06492
  
  
 ---------------------------------------------------------------
 Warning -- This program may not be used in any manner that
 competes with the business of Gaussian, Inc. or will provide
 assistance to any competitor of Gaussian, Inc.  The licensee
 of this program is prohibited from giving any competitor of
 Gaussian, Inc. access to this program.  By using this program,
 the user acknowledges that Gaussian, Inc. is engaged in the
 business of creating and licensing software in the field of
 computational chemistry and represents and warrants to the
 licensee that it is not a competitor of Gaussian, Inc. and that
 it will not use this program in any manner prohibited above.
 ---------------------------------------------------------------
  

 Cite this work as:
 Gaussian 16, Revision C.01,
 M. J. Frisch, G. W. Trucks, H. B. Schlegel, G. E. Scuseria, 
 M. A. Robb, J. R. Cheeseman, G. Scalmani, V. Barone, 
 G. A. Petersson, H. Nakatsuji, X. Li, M. Caricato, A. V. Marenich, 
 J. Bloino, B. G. Janesko, R. Gomperts, B. Mennucci, H. P. Hratchian, 
 J. V. Ortiz, A. F. Izmaylov, J. L. Sonnenberg, D. Williams-Young, 
 F. Ding, F. Lipparini, F. Egidi, J. Goings, B. Peng, A. Petrone, 
 T. Henderson, D. Ranasinghe, V. G. Zakrzewski, J. Gao, N. Rega, 
 G. Zheng, W. Liang, M. Hada, M. Ehara, K. Toyota, R. Fukuda, 
 J. Hasegawa, M. Ishida, T. Nakajima, Y. Honda, O. Kitao, H. Nakai, 
 T. Vreven, K. Throssell, J. A. Montgomery, Jr., J. E. Peralta, 
 F. Ogliaro, M. J. Bearpark, J. J. Heyd, E. N. Brothers, K. N. Kudin, 
 V. N. Staroverov, T. A. Keith, R. Kobayashi, J. Normand, 
 K. Raghavachari, A. P. Rendell, J. C. Burant, S. S. Iyengar, 
 J. Tomasi, M. Cossi, J. M. Millam, M. Klene, C. Adamo, R. Cammi, 
 J. W. Ochterski, R. L. Martin, K. Morokuma, O. Farkas, 
 J. B. Foresman, and D. J. Fox, Gaussian, Inc., Wallingford CT, 2019.
 
 ******************************************
 Gaussian 16:  ES64L-G16RevC.01  3-Jul-2019
                15-Mar-2021 
 ******************************************
 %nprocshared=4
 Will use up to    4 processors via shared memory.
 %mem=1500MB
 -------------------------------------------------------------------
 # b3lyp empiricaldispersion=gd3bj pop=nbo def2svp geom=newredundant
 -------------------------------------------------------------------
 1/29=4000,38=1,172=1/1;
 2/12=2,17=6,18=5,40=1/2;
 3/5=43,7=101,11=2,25=1,30=1,74=-5,124=41/1,2,3;
 4//1;
 5/5=2,38=5/2;
 6/7=2,8=2,9=2,10=2,28=1,40=1/1,7;
 99/5=1,9=1/99;
 --------------------
 CC1=CC=NC2=CC=CC=C21
 --------------------
 Symbolic Z-matrix:
 Charge =  1 Multiplicity = 2
 C                     1.99536   2.04597   0. 
 C                     1.43224   0.65186   0. 
 C                     2.25364  -0.4584    0. 
 C                     1.6904   -1.76003   0. 
 N                     0.40045  -2.0024    0. 
 C                    -0.44573  -0.93425   0. 
 C                    -1.84482  -1.1872    0. 
 C                    -2.74938  -0.14743   0. 
 C                    -2.29339   1.19371   0. 
 C                    -0.94192   1.47241   0. 
 C                     0.01812   0.42365   0. 
 H                     1.66236   2.61197   0.88543 
 H                     1.66236   2.61197  -0.88543 
 H                     3.09404   2.02908   0. 
 H                     3.34037  -0.34364   0. 
 H                     2.35821  -2.63106   0. 
 H                    -2.16202  -2.23144   0. 
 H                    -3.82243  -0.35346   0. 
 H                    -3.01815   2.01131   0. 
 H                    -0.60511   2.51026   0. 
 
                          Input orientation:                          
 ---------------------------------------------------------------------
 Center     Atomic      Atomic             Coordinates (Angstroms)
 Number     Number       Type             X           Y           Z
 ---------------------------------------------------------------------
      1          6           0        1.995359    2.045974    0.000000
      2          6           0        1.432244    0.651859    0.000000
      3          6           0        2.253639   -0.458401    0.000000
      4          6           0        1.690402   -1.760032    0.000000
      5          7           0        0.400452   -2.002402    0.000000
      6          6           0       -0.445725   -0.934249    0.000000
      7          6           0       -1.844816   -1.187200    0.000000
      8          6           0       -2.749381   -0.147426    0.000000
      9          6           0       -2.293389    1.193711    0.000000
     10          6           0       -0.941921    1.472413    0.000000
     11          6           0        0.018122    0.423653    0.000000
     12          1           0        1.662359    2.611971    0.885428
     13          1           0        1.662359    2.611971   -0.885428
     14          1           0        3.094043    2.029083    0.000000
     15          1           0        3.340367   -0.343638    0.000000
     16          1           0        2.358208   -2.631060    0.000000
     17          1           0       -2.162016   -2.231437    0.000000
     18          1           0       -3.822429   -0.353456    0.000000
     19          1           0       -3.018151    2.011314    0.000000
     20          1           0       -0.605107    2.510261    0.000000
 ---------------------------------------------------------------------
                    Distance matrix (angstroms):
                    1          2          3          4          5
     1  C    0.000000
     2  C    1.503548   0.000000
     3  C    2.517658   1.381075   0.000000
     4  C    3.818204   2.425668   1.418266   0.000000
     5  N    4.351216   2.847753   2.412103   1.312522   0.000000
     6  C    3.852353   2.458151   2.740985   2.290187   1.362706
     7  C    5.019996   3.757827   4.162749   3.581327   2.388678
     8  C    5.227194   4.257328   5.012675   4.723576   3.655459
     9  C    4.372609   3.764830   4.837865   4.959354   4.179942
    10  C    2.992756   2.511965   3.733584   4.168672   3.725091
    11  C    2.557614   1.432417   2.403239   2.750455   2.455997
    12  H    1.102372   2.163094   3.249735   4.460850   4.865062
    13  H    1.102372   2.163094   3.249735   4.460850   4.865062
    14  H    1.098814   2.158315   2.625615   4.040743   4.848536
    15  H    2.742133   2.152196   1.092771   2.174524   3.375589
    16  H    4.691088   3.411007   2.175174   1.097568   2.056215
    17  H    5.964898   4.607830   4.758326   3.881153   2.572683
    18  H    6.293165   5.349976   6.076974   5.689443   4.533403
    19  H    5.013630   4.653400   5.821620   6.032704   5.272264
    20  H    2.641588   2.757618   4.121333   4.848171   4.623340
                    6          7          8          9         10
     6  C    0.000000
     7  C    1.421773   0.000000
     8  C    2.434322   1.378176   0.000000
     9  C    2.818169   2.422799   1.416537   0.000000
    10  C    2.457282   2.808694   2.427095   1.379906   0.000000
    11  C    1.434940   2.462800   2.825810   2.436406   1.421823
    12  H    4.219440   5.245756   5.278419   4.294576   2.977390
    13  H    4.219440   5.245756   5.278419   4.294576   2.977390
    14  H    4.616416   5.893794   6.235607   5.451813   4.074173
    15  H    3.831881   5.253353   6.092908   5.839747   4.651455
    16  H    3.277378   4.444113   5.679428   6.022145   5.265866
    17  H    2.151360   1.091351   2.165202   3.427667   3.899633
    18  H    3.426288   2.146179   1.092648   2.175245   3.410443
    19  H    3.910718   3.406935   2.175407   1.092591   2.145028
    20  H    3.448195   3.899756   3.414852   2.140934   1.091133
                   11         12         13         14         15
    11  C    0.000000
    12  H    2.876844   0.000000
    13  H    2.876844   1.770856   0.000000
    14  H    3.469682   1.781421   1.781421   0.000000
    15  H    3.409699   3.512167   3.512167   2.385473   0.000000
    16  H    3.848022   5.362608   5.362608   4.717879   2.489365
    17  H    3.435477   6.234455   6.234455   6.765958   5.817216
    18  H    3.918384   6.297669   6.297669   7.315332   7.162803
    19  H    3.426313   4.801244   4.801244   6.112220   6.780601
    20  H    2.177693   2.436335   2.436335   3.730314   4.869446
                   16         17         18         19         20
    16  H    0.000000
    17  H    4.537855   0.000000
    18  H    6.586938   2.506748   0.000000
    19  H    7.103300   4.328268   2.497799   0.000000
    20  H    5.934174   4.990758   4.307207   2.464088   0.000000
 Stoichiometry    C10H9N(1+,2)
 Framework group  CS[SG(C10H7N),X(H2)]
 Deg. of freedom    36
 Full point group                 CS      NOp   2
 Largest Abelian subgroup         CS      NOp   2
 Largest concise Abelian subgroup CS      NOp   2
                         Standard orientation:                         
 ---------------------------------------------------------------------
 Center     Atomic      Atomic             Coordinates (Angstroms)
 Number     Number       Type             X           Y           Z
 ---------------------------------------------------------------------
      1          6           0        1.906098    2.129379    0.000000
      2          6           0        1.403077    0.712472    0.000000
      3          6           0        2.271170   -0.361670    0.000000
      4          6           0        1.764075   -1.686182    0.000000
      5          7           0        0.485662   -1.983459    0.000000
      6          6           0       -0.405391   -0.952444    0.000000
      7          6           0       -1.792394   -1.264956    0.000000
      8          6           0       -2.740569   -0.264790    0.000000
      9          6           0       -2.342309    1.094609    0.000000
     10          6           0       -1.003986    1.430813    0.000000
     11          6           0        0.000000    0.424040    0.000000
     12          1           0        1.549214    2.680628    0.885428
     13          1           0        1.549214    2.680628   -0.885428
     14          1           0        3.004500    2.159458    0.000000
     15          1           0        3.352001   -0.200569    0.000000
     16          1           0        2.468496   -2.527875    0.000000
     17          1           0       -2.064677   -2.321795    0.000000
     18          1           0       -3.803831   -0.516490    0.000000
     19          1           0       -3.101350    1.880491    0.000000
     20          1           0       -0.711834    2.482107    0.000000
 ---------------------------------------------------------------------
 Rotational constants (GHZ):           1.9017273           1.1475719           0.7189128
 Standard basis: def2SVP (5D, 7F)
 There are   154 symmetry adapted cartesian basis functions of A'  symmetry.
 There are    56 symmetry adapted cartesian basis functions of A"  symmetry.
 There are   143 symmetry adapted basis functions of A'  symmetry.
 There are    56 symmetry adapted basis functions of A"  symmetry.
   199 basis functions,   338 primitive gaussians,   210 cartesian basis functions
    38 alpha electrons       37 beta electrons
       nuclear repulsion energy       551.2843832040 Hartrees.
 NAtoms=   20 NActive=   20 NUniq=   19 SFac= 1.11D+00 NAtFMM=   60 NAOKFM=F Big=F
 Integral buffers will be    131072 words long.
 Raffenetti 2 integral format.
 Two-electron integral symmetry is turned on.
 Nuclear repulsion after empirical dispersion term =      551.2438666113 Hartrees.
 One-electron integrals computed using PRISM.
   2 Symmetry operations used in ECPInt.
 ECPInt:  NShTT=    4371 NPrTT=   15923 LenC2=    4310 LenP2D=   12153.
 LDataN:  DoStor=T MaxTD1= 4 Len=   56
 NBasis=   199 RedAO= T EigKep=  2.65D-04  NBF=   143    56
 NBsUse=   199 1.00D-06 EigRej= -1.00D+00 NBFU=   143    56
 ExpMin= 1.22D-01 ExpMax= 1.71D+03 ExpMxC= 2.58D+02 IAcc=3 IRadAn=         5 AccDes= 0.00D+00
 Harris functional with IExCor=  402 and IRadAn=       5 diagonalized for initial guess.
 HarFok:  IExCor=  402 AccDes= 0.00D+00 IRadAn=         5 IDoV= 1 UseB2=F ITyADJ=14
 ICtDFT=  3500011 ScaDFX=  1.000000  1.000000  1.000000  1.000000
 FoFCou: FMM=F IPFlag=           0 FMFlag=      100000 FMFlg1=           0
         NFxFlg=           0 DoJE=T BraDBF=F KetDBF=T FulRan=T
         wScrn=  0.000000 ICntrl=       500 IOpCl=  0 I1Cent=   200000004 NGrid=           0
         NMat0=    1 NMatS0=      1 NMatT0=    0 NMatD0=    1 NMtDS0=    0 NMtDT0=    0
 Petite list used in FoFCou.
 Initial guess orbital symmetries:
 Alpha Orbitals:
       Occupied  (A') (A') (A') (A') (A') (A') (A') (A') (A') (A')
                 (A') (A') (A') (A') (A') (A') (A') (A') (A') (A')
                 (A') (A') (A') (A') (A') (A') (A") (A') (A') (A')
                 (A") (A') (A') (A") (A") (A') (A") (A")
       Virtual   (A") (A") (A") (A") (A') (A') (A') (A') (A") (A')
                 (A') (A") (A') (A') (A') (A') (A') (A') (A') (A')
                 (A') (A') (A') (A') (A') (A') (A') (A') (A') (A")
                 (A') (A') (A') (A") (A') (A") (A') (A") (A') (A")
                 (A') (A') (A") (A") (A') (A') (A') (A") (A') (A')
                 (A') (A') (A") (A') (A") (A') (A') (A') (A') (A")
                 (A') (A') (A') (A') (A') (A") (A') (A') (A') (A')
                 (A") (A') (A') (A") (A') (A") (A') (A") (A") (A")
                 (A") (A') (A') (A') (A") (A') (A") (A') (A") (A")
                 (A') (A') (A') (A') (A") (A') (A') (A") (A') (A')
                 (A") (A') (A") (A') (A") (A') (A') (A') (A') (A")
                 (A') (A") (A') (A") (A') (A') (A") (A') (A') (A')
                 (A') (A') (A') (A') (A") (A') (A") (A") (A') (A")
                 (A") (A') (A') (A") (A') (A") (A') (A") (A") (A')
                 (A') (A') (A") (A') (A') (A') (A') (A') (A") (A')
                 (A') (A") (A') (A') (A') (A') (A') (A') (A') (A')
                 (A')
 Beta  Orbitals:
       Occupied  (A') (A') (A') (A') (A') (A') (A') (A') (A') (A')
                 (A') (A') (A') (A') (A') (A') (A') (A') (A') (A')
                 (A') (A') (A') (A') (A') (A') (A") (A') (A') (A')
                 (A") (A') (A') (A") (A") (A') (A")
       Virtual   (A") (A") (A") (A") (A") (A') (A') (A') (A') (A")
                 (A') (A') (A") (A') (A') (A') (A') (A') (A') (A')
                 (A') (A') (A') (A') (A') (A') (A') (A') (A') (A')
                 (A") (A') (A') (A') (A") (A') (A") (A') (A") (A')
                 (A") (A') (A') (A") (A") (A') (A') (A') (A") (A')
                 (A') (A') (A') (A") (A') (A") (A') (A') (A') (A')
                 (A") (A') (A') (A') (A') (A') (A") (A') (A') (A')
                 (A') (A") (A') (A') (A") (A') (A") (A') (A") (A")
                 (A") (A") (A') (A') (A') (A") (A') (A") (A') (A")
                 (A") (A') (A') (A') (A') (A") (A') (A') (A") (A')
                 (A') (A") (A') (A") (A') (A") (A') (A') (A') (A')
                 (A") (A') (A") (A') (A") (A') (A') (A") (A') (A')
                 (A') (A') (A') (A') (A') (A") (A') (A") (A") (A')
                 (A") (A") (A') (A') (A") (A') (A") (A') (A") (A")
                 (A') (A') (A') (A") (A') (A') (A') (A') (A') (A")
                 (A') (A') (A") (A') (A') (A') (A') (A') (A') (A')
                 (A') (A')
 The electronic state of the initial guess is 2-A".
 Initial guess <Sx>= 0.0000 <Sy>= 0.0000 <Sz>= 0.5000 <S**2>= 0.7500 S= 0.5000
 Requested convergence on RMS density matrix=1.00D-08 within 128 cycles.
 Requested convergence on MAX density matrix=1.00D-06.
 Requested convergence on             energy=1.00D-06.
 No special actions if energy rises.
 Integral accuracy reduced to 1.0D-05 until final iterations.
 Initial convergence to 1.0D-05 achieved.  Increase integral accuracy.
 SCF Done:  E(UB3LYP) =  -440.668084436     A.U. after   24 cycles
            NFock= 24  Conv=0.96D-08     -V/T= 2.0110
 <Sx>= 0.0000 <Sy>= 0.0000 <Sz>= 0.5000 <S**2>= 0.7625 S= 0.5062
 <L.S>= 0.000000000000E+00
 Annihilation of the first spin contaminant:
 S**2 before annihilation     0.7625,   after     0.7501

 **********************************************************************

            Population analysis using the SCF Density.

 **********************************************************************

 Orbital symmetries:
 Alpha Orbitals:
       Occupied  (A') (A') (A') (A') (A') (A') (A') (A') (A') (A')
                 (A') (A') (A') (A') (A') (A') (A') (A') (A') (A')
                 (A') (A') (A') (A') (A') (A') (A") (A') (A") (A')
                 (A') (A') (A") (A') (A") (A") (A") (A')
       Virtual   (A") (A") (A") (A") (A') (A') (A') (A') (A') (A")
                 (A') (A") (A') (A') (A') (A') (A') (A') (A') (A')
                 (A') (A') (A') (A') (A') (A') (A') (A') (A") (A')
                 (A') (A") (A') (A') (A") (A') (A') (A") (A") (A')
                 (A') (A") (A") (A') (A") (A') (A') (A') (A') (A")
                 (A') (A') (A') (A") (A') (A') (A') (A") (A') (A')
                 (A') (A') (A') (A') (A') (A") (A') (A') (A') (A')
                 (A') (A") (A') (A") (A') (A") (A') (A") (A") (A")
                 (A") (A') (A') (A') (A") (A') (A") (A') (A") (A")
                 (A') (A') (A') (A") (A') (A') (A") (A') (A') (A')
                 (A") (A') (A") (A') (A') (A") (A') (A') (A') (A")
                 (A') (A") (A') (A") (A') (A') (A") (A') (A') (A')
                 (A') (A') (A') (A') (A") (A") (A') (A") (A") (A')
                 (A") (A') (A") (A') (A") (A') (A') (A") (A") (A')
                 (A') (A') (A") (A') (A') (A') (A') (A') (A") (A')
                 (A') (A') (A") (A') (A') (A') (A') (A') (A') (A')
                 (A')
 Beta  Orbitals:
       Occupied  (A') (A') (A') (A') (A') (A') (A') (A') (A') (A')
                 (A') (A') (A') (A') (A') (A') (A') (A') (A') (A')
                 (A') (A') (A') (A') (A') (A') (A") (A') (A') (A")
                 (A') (A') (A') (A") (A") (A") (A')
       Virtual   (A") (A") (A") (A") (A") (A') (A') (A') (A') (A')
                 (A") (A') (A') (A") (A') (A') (A') (A') (A') (A')
                 (A') (A') (A') (A') (A') (A') (A') (A') (A') (A")
                 (A') (A') (A') (A") (A') (A") (A') (A') (A") (A")
                 (A') (A') (A") (A") (A') (A") (A') (A') (A') (A')
                 (A') (A") (A') (A') (A") (A') (A') (A') (A") (A')
                 (A') (A') (A') (A') (A') (A') (A") (A') (A') (A')
                 (A') (A') (A") (A') (A') (A") (A') (A") (A") (A")
                 (A") (A') (A") (A') (A') (A") (A') (A") (A') (A")
                 (A") (A') (A') (A') (A") (A') (A') (A") (A') (A')
                 (A') (A") (A') (A") (A') (A') (A") (A') (A') (A')
                 (A") (A') (A") (A') (A") (A') (A') (A") (A') (A')
                 (A') (A') (A') (A') (A') (A") (A") (A') (A") (A")
                 (A') (A") (A') (A") (A') (A") (A') (A') (A") (A")
                 (A') (A') (A') (A") (A') (A') (A') (A') (A') (A")
                 (A') (A') (A') (A") (A') (A') (A') (A') (A') (A')
                 (A') (A')
 The electronic state is 2-A".
 Alpha  occ. eigenvalues --  -14.51540 -10.41267 -10.41240 -10.41222 -10.40574
 Alpha  occ. eigenvalues --  -10.40366 -10.39535 -10.39117 -10.39023 -10.38404
 Alpha  occ. eigenvalues --  -10.35376  -1.13043  -1.04505  -1.00613  -0.94177
 Alpha  occ. eigenvalues --   -0.93254  -0.87809  -0.82017  -0.81623  -0.76707
 Alpha  occ. eigenvalues --   -0.71066  -0.70581  -0.68218  -0.64663  -0.62998
 Alpha  occ. eigenvalues --   -0.61869  -0.61617  -0.59521  -0.57776  -0.57246
 Alpha  occ. eigenvalues --   -0.55885  -0.54638  -0.54337  -0.53261  -0.49265
 Alpha  occ. eigenvalues --   -0.44231  -0.43981  -0.43903
 Alpha virt. eigenvalues --   -0.25399  -0.20889  -0.18021  -0.10837  -0.09144
 Alpha virt. eigenvalues --   -0.06724  -0.06252  -0.03976  -0.01737  -0.01645
 Alpha virt. eigenvalues --   -0.01086   0.00390   0.00400   0.01287   0.03260
 Alpha virt. eigenvalues --    0.06389   0.07218   0.09717   0.10939   0.12483
 Alpha virt. eigenvalues --    0.12811   0.14344   0.16330   0.16974   0.19770
 Alpha virt. eigenvalues --    0.22629   0.23736   0.25707   0.26466   0.27468
 Alpha virt. eigenvalues --    0.28111   0.28659   0.28704   0.29645   0.31493
 Alpha virt. eigenvalues --    0.32562   0.34468   0.34624   0.37619   0.39609
 Alpha virt. eigenvalues --    0.41732   0.42076   0.43116   0.44267   0.45029
 Alpha virt. eigenvalues --    0.46108   0.47608   0.48683   0.48821   0.50252
 Alpha virt. eigenvalues --    0.50663   0.51455   0.52399   0.52628   0.53428
 Alpha virt. eigenvalues --    0.54834   0.56593   0.56635   0.58154   0.58785
 Alpha virt. eigenvalues --    0.60483   0.63852   0.64384   0.67350   0.70325
 Alpha virt. eigenvalues --    0.74150   0.75329   0.77723   0.86646   0.87699
 Alpha virt. eigenvalues --    0.94366   0.95709   0.96457   1.00695   1.00912
 Alpha virt. eigenvalues --    1.04029   1.04223   1.05851   1.06249   1.08828
 Alpha virt. eigenvalues --    1.10587   1.10647   1.12763   1.15091   1.17923
 Alpha virt. eigenvalues --    1.20522   1.29511   1.33786   1.35814   1.37383
 Alpha virt. eigenvalues --    1.39904   1.46580   1.49333   1.49940   1.50671
 Alpha virt. eigenvalues --    1.53143   1.54012   1.54809   1.55770   1.58261
 Alpha virt. eigenvalues --    1.58424   1.59841   1.60654   1.61982   1.63475
 Alpha virt. eigenvalues --    1.63809   1.64052   1.67161   1.68901   1.74637
 Alpha virt. eigenvalues --    1.75676   1.76562   1.78790   1.79346   1.81513
 Alpha virt. eigenvalues --    1.81856   1.88805   1.89301   1.90942   1.91969
 Alpha virt. eigenvalues --    1.93909   1.96396   1.99187   1.99818   1.99911
 Alpha virt. eigenvalues --    2.05387   2.05405   2.10227   2.11007   2.12158
 Alpha virt. eigenvalues --    2.13513   2.21748   2.22217   2.23476   2.27884
 Alpha virt. eigenvalues --    2.29861   2.35418   2.37617   2.38460   2.40043
 Alpha virt. eigenvalues --    2.41769   2.45256   2.48318   2.51407   2.55099
 Alpha virt. eigenvalues --    2.55879   2.58066   2.61647   2.62819   2.70924
 Alpha virt. eigenvalues --    2.73372   2.75399   2.76176   2.78847   2.85527
 Alpha virt. eigenvalues --    2.87382   2.94019   2.99739   3.09934   3.37336
 Alpha virt. eigenvalues --    3.43990
  Beta  occ. eigenvalues --  -14.51140 -10.41334 -10.41025 -10.40808 -10.40610
  Beta  occ. eigenvalues --  -10.39912 -10.39423 -10.39104 -10.39082 -10.38253
  Beta  occ. eigenvalues --  -10.35386  -1.12415  -1.03785  -0.99956  -0.93378
  Beta  occ. eigenvalues --   -0.92748  -0.87631  -0.81639  -0.81252  -0.76354
  Beta  occ. eigenvalues --   -0.70778  -0.70247  -0.68002  -0.64566  -0.62679
  Beta  occ. eigenvalues --   -0.61654  -0.60534  -0.59322  -0.57127  -0.56941
  Beta  occ. eigenvalues --   -0.55758  -0.54467  -0.53102  -0.52199  -0.46882
  Beta  occ. eigenvalues --   -0.44013  -0.43492
  Beta virt. eigenvalues --   -0.37237  -0.23078  -0.20138  -0.16106  -0.09349
  Beta virt. eigenvalues --   -0.09036  -0.06660  -0.06202  -0.03871  -0.01726
  Beta virt. eigenvalues --   -0.01060  -0.00873   0.00567   0.01053   0.01354
  Beta virt. eigenvalues --    0.03549   0.06504   0.07408   0.09963   0.11333
  Beta virt. eigenvalues --    0.12739   0.13066   0.14448   0.16590   0.17286
  Beta virt. eigenvalues --    0.20100   0.22980   0.24052   0.25785   0.27118
  Beta virt. eigenvalues --    0.27872   0.28276   0.29080   0.29229   0.29963
  Beta virt. eigenvalues --    0.31832   0.32913   0.34711   0.36050   0.38252
  Beta virt. eigenvalues --    0.39819   0.41941   0.42630   0.43513   0.44511
  Beta virt. eigenvalues --    0.45805   0.46276   0.47766   0.48826   0.49058
  Beta virt. eigenvalues --    0.50742   0.51096   0.51701   0.52508   0.52722
  Beta virt. eigenvalues --    0.53590   0.54993   0.56789   0.56980   0.58281
  Beta virt. eigenvalues --    0.59072   0.60777   0.64062   0.64546   0.67610
  Beta virt. eigenvalues --    0.70525   0.75442   0.75566   0.77962   0.86777
  Beta virt. eigenvalues --    0.87784   0.94468   0.96132   0.96642   1.01208
  Beta virt. eigenvalues --    1.01272   1.04428   1.04702   1.06243   1.06968
  Beta virt. eigenvalues --    1.09399   1.10841   1.11059   1.12990   1.15377
  Beta virt. eigenvalues --    1.18530   1.20678   1.29943   1.33918   1.36198
  Beta virt. eigenvalues --    1.37564   1.40063   1.46767   1.49462   1.50269
  Beta virt. eigenvalues --    1.51067   1.53391   1.54468   1.55130   1.56089
  Beta virt. eigenvalues --    1.58516   1.58757   1.60100   1.61262   1.62336
  Beta virt. eigenvalues --    1.63980   1.64068   1.64404   1.67345   1.69124
  Beta virt. eigenvalues --    1.75199   1.76098   1.76973   1.79144   1.79676
  Beta virt. eigenvalues --    1.81827   1.82001   1.89513   1.89565   1.91062
  Beta virt. eigenvalues --    1.92207   1.94248   1.96956   1.99448   1.99936
  Beta virt. eigenvalues --    2.00882   2.05747   2.05767   2.10997   2.11895
  Beta virt. eigenvalues --    2.12537   2.14198   2.21918   2.22973   2.23630
  Beta virt. eigenvalues --    2.28715   2.29963   2.35739   2.38263   2.39293
  Beta virt. eigenvalues --    2.40805   2.41891   2.45548   2.49134   2.51764
  Beta virt. eigenvalues --    2.55250   2.55968   2.58278   2.62038   2.63671
  Beta virt. eigenvalues --    2.71369   2.73627   2.75545   2.76327   2.79099
  Beta virt. eigenvalues --    2.85685   2.87641   2.94196   2.99907   3.10100
  Beta virt. eigenvalues --    3.37472   3.44142
          Condensed to atoms (all electrons):
               1          2          3          4          5          6
     1  C    4.507671   0.440042  -0.078066   0.009054  -0.000307   0.012690
     2  C    0.440042   5.139002   0.414657   0.019467  -0.041097  -0.090072
     3  C   -0.078066   0.414657   4.994624   0.393269  -0.027111  -0.054918
     4  C    0.009054   0.019467   0.393269   4.729382   0.500727  -0.048016
     5  N   -0.000307  -0.041097  -0.027111   0.500727   6.240480   0.529781
     6  C    0.012690  -0.090072  -0.054918  -0.048016   0.529781   5.317878
     7  C   -0.000239   0.012582   0.000999   0.008810  -0.084721   0.203108
     8  C    0.000105  -0.000884  -0.000293  -0.000208   0.008088   0.129624
     9  C   -0.000102   0.019880  -0.000268   0.000072  -0.000900  -0.158884
    10  C   -0.006730  -0.091387   0.014417  -0.000315   0.006427   0.050125
    11  C   -0.081085   0.289695  -0.012876  -0.071391  -0.083284   0.155567
    12  H    0.368182   0.004577   0.003230  -0.000398   0.000025  -0.000413
    13  H    0.368182   0.004577   0.003230  -0.000398   0.000025  -0.000413
    14  H    0.383985  -0.012482  -0.013050   0.000512  -0.000001  -0.000172
    15  H   -0.014421  -0.050565   0.416560  -0.040308   0.005089   0.000856
    16  H   -0.000303   0.006628  -0.057935   0.416351  -0.037423   0.004311
    17  H    0.000005  -0.000083   0.000163   0.000329   0.001067  -0.049822
    18  H   -0.000000   0.000008   0.000002   0.000004  -0.000104   0.013210
    19  H   -0.000014  -0.000317   0.000004  -0.000001   0.000009  -0.001174
    20  H    0.014502  -0.028433   0.000307  -0.000125  -0.000053   0.014056
               7          8          9         10         11         12
     1  C   -0.000239   0.000105  -0.000102  -0.006730  -0.081085   0.368182
     2  C    0.012582  -0.000884   0.019880  -0.091387   0.289695   0.004577
     3  C    0.000999  -0.000293  -0.000268   0.014417  -0.012876   0.003230
     4  C    0.008810  -0.000208   0.000072  -0.000315  -0.071391  -0.000398
     5  N   -0.084721   0.008088  -0.000900   0.006427  -0.083284   0.000025
     6  C    0.203108   0.129624  -0.158884   0.050125   0.155567  -0.000413
     7  C    5.192658   0.160348   0.127951  -0.113293  -0.001102   0.000015
     8  C    0.160348   5.144126   0.208414   0.103154  -0.139773  -0.000020
     9  C    0.127951   0.208414   5.102905   0.202694   0.089289   0.000546
    10  C   -0.113293   0.103154   0.202694   5.181649   0.219224   0.004274
    11  C   -0.001102  -0.139773   0.089289   0.219224   5.580170  -0.013959
    12  H    0.000015  -0.000020   0.000546   0.004274  -0.013959   0.585350
    13  H    0.000015  -0.000020   0.000546   0.004274  -0.013959  -0.016108
    14  H    0.000005   0.000002  -0.000034   0.000019   0.011380  -0.014880
    15  H    0.000061  -0.000003   0.000006  -0.000245   0.013564   0.000301
    16  H   -0.000487   0.000001   0.000001   0.000099   0.001728   0.000008
    17  H    0.435097  -0.074130   0.012444  -0.002647   0.020264  -0.000000
    18  H   -0.064399   0.450109  -0.062153   0.013360  -0.001841  -0.000000
    19  H    0.011911  -0.061099   0.445051  -0.060953   0.013921   0.000004
    20  H   -0.002579   0.013280  -0.066355   0.443013  -0.049644   0.001604
              13         14         15         16         17         18
     1  C    0.368182   0.383985  -0.014421  -0.000303   0.000005  -0.000000
     2  C    0.004577  -0.012482  -0.050565   0.006628  -0.000083   0.000008
     3  C    0.003230  -0.013050   0.416560  -0.057935   0.000163   0.000002
     4  C   -0.000398   0.000512  -0.040308   0.416351   0.000329   0.000004
     5  N    0.000025  -0.000001   0.005089  -0.037423   0.001067  -0.000104
     6  C   -0.000413  -0.000172   0.000856   0.004311  -0.049822   0.013210
     7  C    0.000015   0.000005   0.000061  -0.000487   0.435097  -0.064399
     8  C   -0.000020   0.000002  -0.000003   0.000001  -0.074130   0.450109
     9  C    0.000546  -0.000034   0.000006   0.000001   0.012444  -0.062153
    10  C    0.004274   0.000019  -0.000245   0.000099  -0.002647   0.013360
    11  C   -0.013959   0.011380   0.013564   0.001728   0.020264  -0.001841
    12  H   -0.016108  -0.014880   0.000301   0.000008  -0.000000  -0.000000
    13  H    0.585350  -0.014880   0.000301   0.000008  -0.000000  -0.000000
    14  H   -0.014880   0.593195   0.006502  -0.000005  -0.000000  -0.000000
    15  H    0.000301   0.006502   0.619619  -0.006034  -0.000005   0.000000
    16  H    0.000008  -0.000005  -0.006034   0.605001  -0.000103  -0.000000
    17  H   -0.000000  -0.000000  -0.000005  -0.000103   0.613461  -0.010530
    18  H   -0.000000  -0.000000   0.000000  -0.000000  -0.010530   0.607141
    19  H    0.000004  -0.000000  -0.000000   0.000000  -0.000152  -0.010124
    20  H    0.001604  -0.000260  -0.000012  -0.000001   0.000027  -0.000204
              19         20
     1  C   -0.000014   0.014502
     2  C   -0.000317  -0.028433
     3  C    0.000004   0.000307
     4  C   -0.000001  -0.000125
     5  N    0.000009  -0.000053
     6  C   -0.001174   0.014056
     7  C    0.011911  -0.002579
     8  C   -0.061099   0.013280
     9  C    0.445051  -0.066355
    10  C   -0.060953   0.443013
    11  C    0.013921  -0.049644
    12  H    0.000004   0.001604
    13  H    0.000004   0.001604
    14  H   -0.000000  -0.000260
    15  H   -0.000000  -0.000012
    16  H    0.000000  -0.000001
    17  H   -0.000152   0.000027
    18  H   -0.010124  -0.000204
    19  H    0.611824  -0.011024
    20  H   -0.011024   0.626506
          Atomic-Atomic Spin Densities.
               1          2          3          4          5          6
     1  C   -0.011346  -0.006257  -0.002124   0.000092  -0.000003  -0.000256
     2  C   -0.006257   0.173240   0.032089  -0.004759  -0.002322   0.002023
     3  C   -0.002124   0.032089   0.106313  -0.024811  -0.005490   0.001946
     4  C    0.000092  -0.004759  -0.024811  -0.022638   0.022647   0.000035
     5  N   -0.000003  -0.002322  -0.005490   0.022647   0.203716  -0.009869
     6  C   -0.000256   0.002023   0.001946   0.000035  -0.009869  -0.067832
     7  C   -0.000005   0.000902   0.000196  -0.000719  -0.010840  -0.013640
     8  C   -0.000003  -0.000083   0.000028  -0.000021  -0.000203   0.001104
     9  C    0.000013  -0.000264  -0.000026   0.000015   0.000007  -0.003042
    10  C    0.000491  -0.010702  -0.000824   0.000104   0.000530   0.005269
    11  C    0.000370  -0.000974  -0.003819   0.000458   0.001373   0.010790
    12  H    0.002896  -0.003657  -0.000447   0.000020   0.000007  -0.000008
    13  H    0.002896  -0.003657  -0.000447   0.000020   0.000007  -0.000008
    14  H    0.000422  -0.000078   0.000189   0.000010   0.000000  -0.000004
    15  H    0.000100  -0.000981   0.002097   0.000059  -0.000071  -0.000025
    16  H    0.000002   0.000099   0.000196   0.000282  -0.000137   0.000008
    17  H    0.000000   0.000021  -0.000007  -0.000019   0.000101  -0.000821
    18  H    0.000000  -0.000003   0.000000  -0.000000   0.000004   0.000149
    19  H    0.000000   0.000008   0.000000   0.000000  -0.000001  -0.000098
    20  H   -0.000362   0.000615   0.000002   0.000002   0.000003  -0.000263
               7          8          9         10         11         12
     1  C   -0.000005  -0.000003   0.000013   0.000491   0.000370   0.002896
     2  C    0.000902  -0.000083  -0.000264  -0.010702  -0.000974  -0.003657
     3  C    0.000196   0.000028  -0.000026  -0.000824  -0.003819  -0.000447
     4  C   -0.000719  -0.000021   0.000015   0.000104   0.000458   0.000020
     5  N   -0.010840  -0.000203   0.000007   0.000530   0.001373   0.000007
     6  C   -0.013640   0.001104  -0.003042   0.005269   0.010790  -0.000008
     7  C    0.344703   0.023362  -0.002769  -0.012277   0.005429  -0.000008
     8  C    0.023362   0.026204  -0.037092  -0.002796  -0.000917  -0.000004
     9  C   -0.002769  -0.037092   0.083376   0.029131  -0.001084   0.000052
    10  C   -0.012277  -0.002796   0.029131   0.319888  -0.021556   0.001112
    11  C    0.005429  -0.000917  -0.001084  -0.021556  -0.069914   0.000080
    12  H   -0.000008  -0.000004   0.000052   0.001112   0.000080   0.016032
    13  H   -0.000008  -0.000004   0.000052   0.001112   0.000080  -0.003655
    14  H    0.000000   0.000000  -0.000000   0.000021  -0.000025  -0.000078
    15  H    0.000003  -0.000000   0.000000   0.000003  -0.000058  -0.000001
    16  H    0.000007   0.000000  -0.000000  -0.000001  -0.000035  -0.000000
    17  H    0.003950  -0.000335  -0.000136  -0.000023  -0.000423  -0.000000
    18  H   -0.001391   0.001739  -0.000070   0.000131  -0.000091  -0.000000
    19  H    0.000099   0.000016   0.002184  -0.001442   0.000084  -0.000000
    20  H   -0.000027  -0.000113  -0.000782   0.004505  -0.001267   0.000113
              13         14         15         16         17         18
     1  C    0.002896   0.000422   0.000100   0.000002   0.000000   0.000000
     2  C   -0.003657  -0.000078  -0.000981   0.000099   0.000021  -0.000003
     3  C   -0.000447   0.000189   0.002097   0.000196  -0.000007   0.000000
     4  C    0.000020   0.000010   0.000059   0.000282  -0.000019  -0.000000
     5  N    0.000007   0.000000  -0.000071  -0.000137   0.000101   0.000004
     6  C   -0.000008  -0.000004  -0.000025   0.000008  -0.000821   0.000149
     7  C   -0.000008   0.000000   0.000003   0.000007   0.003950  -0.001391
     8  C   -0.000004   0.000000  -0.000000   0.000000  -0.000335   0.001739
     9  C    0.000052  -0.000000   0.000000  -0.000000  -0.000136  -0.000070
    10  C    0.001112   0.000021   0.000003  -0.000001  -0.000023   0.000131
    11  C    0.000080  -0.000025  -0.000058  -0.000035  -0.000423  -0.000091
    12  H   -0.003655  -0.000078  -0.000001  -0.000000  -0.000000  -0.000000
    13  H    0.016032  -0.000078  -0.000001  -0.000000  -0.000000  -0.000000
    14  H   -0.000078  -0.000182  -0.000034   0.000001   0.000000   0.000000
    15  H   -0.000001  -0.000034  -0.006152   0.000079   0.000000  -0.000000
    16  H   -0.000000   0.000001   0.000079  -0.000143   0.000000  -0.000000
    17  H   -0.000000   0.000000   0.000000   0.000000  -0.015749   0.000151
    18  H   -0.000000   0.000000  -0.000000  -0.000000   0.000151  -0.002651
    19  H   -0.000000  -0.000000  -0.000000  -0.000000   0.000005   0.000138
    20  H    0.000113  -0.000012   0.000000   0.000000   0.000001   0.000005
              19         20
     1  C    0.000000  -0.000362
     2  C    0.000008   0.000615
     3  C    0.000000   0.000002
     4  C    0.000000   0.000002
     5  N   -0.000001   0.000003
     6  C   -0.000098  -0.000263
     7  C    0.000099  -0.000027
     8  C    0.000016  -0.000113
     9  C    0.002184  -0.000782
    10  C   -0.001442   0.004505
    11  C    0.000084  -0.001267
    12  H   -0.000000   0.000113
    13  H   -0.000000   0.000113
    14  H   -0.000000  -0.000012
    15  H   -0.000000   0.000000
    16  H   -0.000000   0.000000
    17  H    0.000005   0.000001
    18  H    0.000138   0.000005
    19  H   -0.005373   0.000188
    20  H    0.000188  -0.015323
 Mulliken charges and spin densities:
               1          2
     1  C    0.076850  -0.013073
     2  C   -0.035792   0.175262
     3  C    0.003055   0.105061
     4  C    0.083186  -0.029223
     5  N   -0.016716   0.199459
     6  C   -0.027321  -0.074541
     7  C    0.113262   0.336966
     8  C    0.059178   0.010883
     9  C    0.078899   0.069564
    10  C    0.032841   0.312677
    11  C    0.074112  -0.081501
    12  H    0.077662   0.012453
    13  H    0.077662   0.012453
    14  H    0.060165   0.000152
    15  H    0.048737  -0.004984
    16  H    0.068155   0.000358
    17  H    0.054617  -0.013284
    18  H    0.065524  -0.001889
    19  H    0.062131  -0.004192
    20  H    0.043792  -0.012601
 Sum of Mulliken charges =   1.00000   1.00000
 Mulliken charges and spin densities with hydrogens summed into heavy atoms:
               1          2
     1  C    0.292340   0.011984
     2  C   -0.035792   0.175262
     3  C    0.051792   0.100077
     4  C    0.151341  -0.028865
     5  N   -0.016716   0.199459
     6  C   -0.027321  -0.074541
     7  C    0.167879   0.323683
     8  C    0.124703   0.008994
     9  C    0.141029   0.065372
    10  C    0.076633   0.300076
    11  C    0.074112  -0.081501
 Electronic spatial extent (au):  <R**2>=           1544.1490
 Charge=              1.0000 electrons
 Dipole moment (field-independent basis, Debye):
    X=             -0.6892    Y=              2.3941    Z=              0.0000  Tot=              2.4914
 Quadrupole moment (field-independent basis, Debye-Ang):
   XX=            -29.6252   YY=            -47.3355   ZZ=            -63.1912
   XY=             -0.0356   XZ=              0.0000   YZ=              0.0000
 Traceless Quadrupole moment (field-independent basis, Debye-Ang):
   XX=             17.0921   YY=             -0.6182   ZZ=            -16.4739
   XY=             -0.0356   XZ=              0.0000   YZ=              0.0000
 Octapole moment (field-independent basis, Debye-Ang**2):
  XXX=            -13.5399  YYY=             20.9631  ZZZ=             -0.0000  XYY=              1.8271
  XXY=             -3.9333  XXZ=              0.0000  XZZ=              2.0935  YZZ=              1.2257
  YYZ=              0.0000  XYZ=              0.0000
 Hexadecapole moment (field-independent basis, Debye-Ang**3):
 XXXX=           -928.5402 YYYY=           -704.4770 ZZZZ=            -70.9635 XXXY=            -18.8851
 XXXZ=             -0.0000 YYYX=            -13.4141 YYYZ=              0.0000 ZZZX=             -0.0000
 ZZZY=              0.0000 XXYY=           -247.9069 XXZZ=           -229.8898 YYZZ=           -138.0233
 XXYZ=             -0.0000 YYXZ=              0.0000 ZZXY=             -0.0278
 N-N= 5.512438666113D+02 E-N=-2.108643728168D+03  KE= 4.358687698961D+02
 Symmetry A'   KE= 4.236163544471D+02
 Symmetry A"   KE= 1.225241544906D+01
 Symmetry A'   SP= 5.854224508048D-14
 Symmetry A"   SP= 1.000000000000D+00
                          Isotropic Fermi Contact Couplings
        Atom                 a.u.       MegaHertz       Gauss      10(-4) cm-1
     1  C(13)             -0.00719      -8.08127      -2.88360      -2.69562
     2  C(13)              0.02535      28.49448      10.16754       9.50473
     3  C(13)              0.01249      14.04034       5.00994       4.68335
     4  C(13)             -0.01107     -12.44803      -4.44177      -4.15222
     5  N(14)              0.05095      16.46111       5.87373       5.49083
     6  C(13)             -0.02393     -26.90472      -9.60027      -8.97445
     7  C(13)              0.04981      55.99140      19.97912      18.67672
     8  C(13)             -0.00635      -7.13540      -2.54609      -2.38011
     9  C(13)              0.00441       4.96151       1.77039       1.65498
    10  C(13)              0.04484      50.40832      17.98694      16.81441
    11  C(13)             -0.01989     -22.36099      -7.97896      -7.45882
    12  H(1)               0.00503      22.48085       8.02173       7.49880
    13  H(1)               0.00503      22.48085       8.02173       7.49880
    14  H(1)               0.00000       0.00883       0.00315       0.00294
    15  H(1)              -0.00162      -7.23130      -2.58031      -2.41210
    16  H(1)              -0.00000      -0.02053      -0.00733      -0.00685
    17  H(1)              -0.00435     -19.45819      -6.94317      -6.49055
    18  H(1)              -0.00063      -2.82404      -1.00769      -0.94200
    19  H(1)              -0.00136      -6.09580      -2.17513      -2.03334
    20  H(1)              -0.00403     -18.00213      -6.42361      -6.00486
 --------------------------------------------------------
       Center         ----  Spin Dipole Couplings  ----
                      3XX-RR        3YY-RR        3ZZ-RR
 --------------------------------------------------------
     1   Atom       -0.004249     -0.001308      0.005558
     2   Atom       -0.093343     -0.094112      0.187455
     3   Atom       -0.060475     -0.062621      0.123096
     4   Atom        0.015244      0.003662     -0.018905
     5   Atom       -0.213935     -0.217523      0.431458
     6   Atom        0.034141      0.022573     -0.056714
     7   Atom       -0.174704     -0.171511      0.346215
     8   Atom       -0.022494     -0.019859      0.042353
     9   Atom       -0.046080     -0.053352      0.099431
    10   Atom       -0.158220     -0.161110      0.319330
    11   Atom        0.030529      0.018478     -0.049007
    12   Atom        0.000031      0.002279     -0.002310
    13   Atom        0.000031      0.002279     -0.002310
    14   Atom        0.001444      0.001304     -0.002748
    15   Atom        0.012447     -0.009324     -0.003124
    16   Atom        0.005683     -0.001607     -0.004076
    17   Atom       -0.017587      0.022274     -0.004687
    18   Atom        0.010162     -0.005607     -0.004555
    19   Atom        0.007820     -0.003435     -0.004385
    20   Atom       -0.014350      0.018389     -0.004038
 --------------------------------------------------------
                        XY            XZ            YZ
 --------------------------------------------------------
     1   Atom        0.001757     -0.000000      0.000000
     2   Atom       -0.003904      0.000000     -0.000000
     3   Atom       -0.003011      0.000000     -0.000000
     4   Atom        0.005448      0.000000     -0.000000
     5   Atom       -0.002248     -0.000000      0.000000
     6   Atom       -0.005704     -0.000000      0.000000
     7   Atom       -0.001022     -0.000000     -0.000000
     8   Atom       -0.004794     -0.000000      0.000000
     9   Atom        0.002340      0.000000      0.000000
    10   Atom        0.002682     -0.000000     -0.000000
    11   Atom       -0.005212     -0.000000      0.000000
    12   Atom        0.001142      0.000090      0.002808
    13   Atom        0.001142     -0.000090     -0.002808
    14   Atom        0.003246     -0.000000     -0.000000
    15   Atom       -0.001375      0.000000      0.000000
    16   Atom       -0.002673      0.000000     -0.000000
    17   Atom        0.009510     -0.000000     -0.000000
    18   Atom       -0.002043     -0.000000     -0.000000
    19   Atom       -0.009632     -0.000000     -0.000000
    20   Atom        0.013387     -0.000000      0.000000
 --------------------------------------------------------


 ---------------------------------------------------------------------------------
              Anisotropic Spin Dipole Couplings in Principal Axis System
 ---------------------------------------------------------------------------------

       Atom             a.u.   MegaHertz   Gauss  10(-4) cm-1        Axes

              Baa    -0.0051    -0.680    -0.243    -0.227  0.9060 -0.4232  0.0000
     1 C(13)  Bbb    -0.0005    -0.065    -0.023    -0.022  0.4232  0.9060 -0.0000
              Bcc     0.0056     0.746     0.266     0.249  0.0000  0.0000  1.0000
 
              Baa    -0.0977   -13.104    -4.676    -4.371  0.6716  0.7409 -0.0000
     2 C(13)  Bbb    -0.0898   -12.051    -4.300    -4.020  0.7409 -0.6716  0.0000
              Bcc     0.1875    25.155     8.976     8.391  0.0000  0.0000  1.0000
 
              Baa    -0.0647    -8.688    -3.100    -2.898  0.5763  0.8172  0.0000
     3 C(13)  Bbb    -0.0584    -7.830    -2.794    -2.612  0.8172 -0.5763 -0.0000
              Bcc     0.1231    16.518     5.894     5.510  0.0000  0.0000  1.0000
 
              Baa    -0.0189    -2.537    -0.905    -0.846  0.0000  0.0000  1.0000
     4 C(13)  Bbb     0.0015     0.202     0.072     0.067 -0.3685  0.9296 -0.0000
              Bcc     0.0174     2.335     0.833     0.779  0.9296  0.3685 -0.0000
 
              Baa    -0.2186    -8.431    -3.008    -2.812  0.4337  0.9010  0.0000
     5 N(14)  Bbb    -0.2129    -8.209    -2.929    -2.738  0.9010 -0.4337 -0.0000
              Bcc     0.4315    16.640     5.938     5.551  0.0000  0.0000  1.0000
 
              Baa    -0.0567    -7.611    -2.716    -2.539  0.0000  0.0000  1.0000
     6 C(13)  Bbb     0.0202     2.715     0.969     0.906  0.3795  0.9252 -0.0000
              Bcc     0.0365     4.895     1.747     1.633  0.9252 -0.3795  0.0000
 
              Baa    -0.1750   -23.484    -8.380    -7.833  0.9598  0.2808 -0.0000
     7 C(13)  Bbb    -0.1712   -22.975    -8.198    -7.664 -0.2808  0.9598 -0.0000
              Bcc     0.3462    46.459    16.578    15.497  0.0000  0.0000  1.0000
 
              Baa    -0.0261    -3.509    -1.252    -1.170  0.7953  0.6062  0.0000
     8 C(13)  Bbb    -0.0162    -2.175    -0.776    -0.725 -0.6062  0.7953  0.0000
              Bcc     0.0424     5.683     2.028     1.896  0.0000  0.0000  1.0000
 
              Baa    -0.0540    -7.252    -2.588    -2.419 -0.2821  0.9594 -0.0000
     9 C(13)  Bbb    -0.0454    -6.091    -2.173    -2.032  0.9594  0.2821  0.0000
              Bcc     0.0994    13.343     4.761     4.451  0.0000  0.0000  1.0000
 
              Baa    -0.1627   -21.834    -7.791    -7.283 -0.5127  0.8586 -0.0000
    10 C(13)  Bbb    -0.1566   -21.017    -7.499    -7.010  0.8586  0.5127  0.0000
              Bcc     0.3193    42.851    15.290    14.294  0.0000  0.0000  1.0000
 
              Baa    -0.0490    -6.576    -2.347    -2.194  0.0000  0.0000  1.0000
    11 C(13)  Bbb     0.0165     2.219     0.792     0.740  0.3491  0.9371 -0.0000
              Bcc     0.0325     4.357     1.555     1.453  0.9371 -0.3491  0.0000
 
              Baa    -0.0037    -1.968    -0.702    -0.656  0.1139 -0.4408  0.8904
    12 H(1)   Bbb    -0.0002    -0.117    -0.042    -0.039  0.9568 -0.1926 -0.2178
              Bcc     0.0039     2.085     0.744     0.695  0.2675  0.8767  0.3998
 
              Baa    -0.0037    -1.968    -0.702    -0.656 -0.1139  0.4408  0.8904
    13 H(1)   Bbb    -0.0002    -0.117    -0.042    -0.039  0.9568 -0.1926  0.2178
              Bcc     0.0039     2.085     0.744     0.695  0.2675  0.8767 -0.3998
 
              Baa    -0.0027    -1.466    -0.523    -0.489  0.0000  0.0000  1.0000
    14 H(1)   Bbb    -0.0019    -0.999    -0.356    -0.333 -0.6994  0.7147  0.0000
              Bcc     0.0046     2.465     0.880     0.822  0.7147  0.6994 -0.0000
 
              Baa    -0.0094    -5.021    -1.792    -1.675  0.0628  0.9980  0.0000
    15 H(1)   Bbb    -0.0031    -1.667    -0.595    -0.556  0.0000  0.0000  1.0000
              Bcc     0.0125     6.687     2.386     2.231  0.9980 -0.0628 -0.0000
 
              Baa    -0.0041    -2.175    -0.776    -0.725  0.0000  0.0000  1.0000
    16 H(1)   Bbb    -0.0025    -1.324    -0.473    -0.442  0.3111  0.9504  0.0000
              Bcc     0.0066     3.499     1.248     1.167  0.9504 -0.3111  0.0000
 
              Baa    -0.0197   -10.532    -3.758    -3.513  0.9753 -0.2208  0.0000
    17 H(1)   Bbb    -0.0047    -2.501    -0.892    -0.834  0.0000  0.0000  1.0000
              Bcc     0.0244    13.033     4.650     4.347  0.2208  0.9753 -0.0000
 
              Baa    -0.0059    -3.130    -1.117    -1.044  0.1264  0.9920 -0.0000
    18 H(1)   Bbb    -0.0046    -2.430    -0.867    -0.811  0.0000  0.0000  1.0000
              Bcc     0.0104     5.561     1.984     1.855  0.9920 -0.1264 -0.0000
 
              Baa    -0.0090    -4.782    -1.706    -1.595  0.4978  0.8673 -0.0000
    19 H(1)   Bbb    -0.0044    -2.340    -0.835    -0.780  0.0000  0.0000  1.0000
              Bcc     0.0133     7.122     2.541     2.376  0.8673 -0.4978 -0.0000
 
              Baa    -0.0191   -10.206    -3.642    -3.404  0.9418 -0.3361 -0.0000
    20 H(1)   Bbb    -0.0040    -2.155    -0.769    -0.719  0.0000  0.0000  1.0000
              Bcc     0.0232    12.360     4.410     4.123  0.3361  0.9418  0.0000
 

 ---------------------------------------------------------------------------------

 ******************************Gaussian NBO Version 3.1******************************
             N A T U R A L   A T O M I C   O R B I T A L   A N D
          N A T U R A L   B O N D   O R B I T A L   A N A L Y S I S
 ******************************Gaussian NBO Version 3.1******************************
       /RESON  / : Allow strongly delocalized NBO set

 Analyzing the SCF density

 Job title: CC1=CC=NC2=CC=CC=C21                                            

 Storage needed:    120222 in NPA,    159415 in NBO ( 196605800 available)
 GSVD:  LWork=       25497 too small for GESVD, short by        1973 words or        1973 for optimal perf.


 NATURAL POPULATIONS:  Natural atomic orbital occupancies 
                                                          
   NAO  Atom  No  lang   Type(AO)    Occupancy
 --------------------------------------------
     1    C    1  S      Cor( 1S)     1.99919
     2    C    1  S      Val( 2S)     1.09192
     3    C    1  S      Ryd( 3S)     0.00056
     4    C    1  px     Val( 2p)     1.24733
     5    C    1  px     Ryd( 3p)     0.00418
     6    C    1  py     Val( 2p)     1.08351
     7    C    1  py     Ryd( 3p)     0.00191
     8    C    1  pz     Val( 2p)     1.23741
     9    C    1  pz     Ryd( 3p)     0.00084
    10    C    1  dxy    Ryd( 3d)     0.00040
    11    C    1  dxz    Ryd( 3d)     0.00037
    12    C    1  dyz    Ryd( 3d)     0.00044
    13    C    1  dx2y2  Ryd( 3d)     0.00064
    14    C    1  dz2    Ryd( 3d)     0.00047

    15    C    2  S      Cor( 1S)     1.99886
    16    C    2  S      Val( 2S)     0.87696
    17    C    2  S      Ryd( 3S)     0.00139
    18    C    2  px     Val( 2p)     1.07403
    19    C    2  px     Ryd( 3p)     0.00338
    20    C    2  py     Val( 2p)     1.10127
    21    C    2  py     Ryd( 3p)     0.00627
    22    C    2  pz     Val( 2p)     0.81167
    23    C    2  pz     Ryd( 3p)     0.00108
    24    C    2  dxy    Ryd( 3d)     0.00097
    25    C    2  dxz    Ryd( 3d)     0.00056
    26    C    2  dyz    Ryd( 3d)     0.00097
    27    C    2  dx2y2  Ryd( 3d)     0.00094
    28    C    2  dz2    Ryd( 3d)     0.00040

    29    C    3  S      Cor( 1S)     1.99886
    30    C    3  S      Val( 2S)     0.96900
    31    C    3  S      Ryd( 3S)     0.00157
    32    C    3  px     Val( 2p)     1.21166
    33    C    3  px     Ryd( 3p)     0.00578
    34    C    3  py     Val( 2p)     1.07277
    35    C    3  py     Ryd( 3p)     0.00360
    36    C    3  pz     Val( 2p)     0.91816
    37    C    3  pz     Ryd( 3p)     0.00077
    38    C    3  dxy    Ryd( 3d)     0.00078
    39    C    3  dxz    Ryd( 3d)     0.00052
    40    C    3  dyz    Ryd( 3d)     0.00034
    41    C    3  dx2y2  Ryd( 3d)     0.00071
    42    C    3  dz2    Ryd( 3d)     0.00039

    43    C    4  S      Cor( 1S)     1.99908
    44    C    4  S      Val( 2S)     0.92415
    45    C    4  S      Ryd( 3S)     0.00126
    46    C    4  px     Val( 2p)     0.96135
    47    C    4  px     Ryd( 3p)     0.00912
    48    C    4  py     Val( 2p)     1.12066
    49    C    4  py     Ryd( 3p)     0.00731
    50    C    4  pz     Val( 2p)     0.85133
    51    C    4  pz     Ryd( 3p)     0.00092
    52    C    4  dxy    Ryd( 3d)     0.00196
    53    C    4  dxz    Ryd( 3d)     0.00113
    54    C    4  dyz    Ryd( 3d)     0.00047
    55    C    4  dx2y2  Ryd( 3d)     0.00137
    56    C    4  dz2    Ryd( 3d)     0.00048

    57    N    5  S      Cor( 1S)     1.99927
    58    N    5  S      Val( 2S)     1.36041
    59    N    5  S      Ryd( 3S)     0.00119
    60    N    5  px     Val( 2p)     1.29510
    61    N    5  px     Ryd( 3p)     0.00363
    62    N    5  py     Val( 2p)     1.65205
    63    N    5  py     Ryd( 3p)     0.00608
    64    N    5  pz     Val( 2p)     1.04946
    65    N    5  pz     Ryd( 3p)     0.00056
    66    N    5  dxy    Ryd( 3d)     0.00154
    67    N    5  dxz    Ryd( 3d)     0.00065
    68    N    5  dyz    Ryd( 3d)     0.00134
    69    N    5  dx2y2  Ryd( 3d)     0.00146
    70    N    5  dz2    Ryd( 3d)     0.00077

    71    C    6  S      Cor( 1S)     1.99884
    72    C    6  S      Val( 2S)     0.81835
    73    C    6  S      Ryd( 3S)     0.00281
    74    C    6  px     Val( 2p)     1.02143
    75    C    6  px     Ryd( 3p)     0.00556
    76    C    6  py     Val( 2p)     0.98812
    77    C    6  py     Ryd( 3p)     0.00973
    78    C    6  pz     Val( 2p)     0.97284
    79    C    6  pz     Ryd( 3p)     0.00080
    80    C    6  dxy    Ryd( 3d)     0.00126
    81    C    6  dxz    Ryd( 3d)     0.00072
    82    C    6  dyz    Ryd( 3d)     0.00081
    83    C    6  dx2y2  Ryd( 3d)     0.00192
    84    C    6  dz2    Ryd( 3d)     0.00051

    85    C    7  S      Cor( 1S)     1.99892
    86    C    7  S      Val( 2S)     0.97262
    87    C    7  S      Ryd( 3S)     0.00182
    88    C    7  px     Val( 2p)     1.05695
    89    C    7  px     Ryd( 3p)     0.00416
    90    C    7  py     Val( 2p)     1.20894
    91    C    7  py     Ryd( 3p)     0.00716
    92    C    7  pz     Val( 2p)     0.78304
    93    C    7  pz     Ryd( 3p)     0.00059
    94    C    7  dxy    Ryd( 3d)     0.00073
    95    C    7  dxz    Ryd( 3d)     0.00055
    96    C    7  dyz    Ryd( 3d)     0.00052
    97    C    7  dx2y2  Ryd( 3d)     0.00082
    98    C    7  dz2    Ryd( 3d)     0.00042

    99    C    8  S      Cor( 1S)     1.99897
   100    C    8  S      Val( 2S)     0.97065
   101    C    8  S      Ryd( 3S)     0.00115
   102    C    8  px     Val( 2p)     1.20869
   103    C    8  px     Ryd( 3p)     0.00640
   104    C    8  py     Val( 2p)     1.06426
   105    C    8  py     Ryd( 3p)     0.00414
   106    C    8  pz     Val( 2p)     0.90878
   107    C    8  pz     Ryd( 3p)     0.00060
   108    C    8  dxy    Ryd( 3d)     0.00083
   109    C    8  dxz    Ryd( 3d)     0.00054
   110    C    8  dyz    Ryd( 3d)     0.00042
   111    C    8  dx2y2  Ryd( 3d)     0.00073
   112    C    8  dz2    Ryd( 3d)     0.00039

   113    C    9  S      Cor( 1S)     1.99896
   114    C    9  S      Val( 2S)     0.96840
   115    C    9  S      Ryd( 3S)     0.00125
   116    C    9  px     Val( 2p)     1.12975
   117    C    9  px     Ryd( 3p)     0.00507
   118    C    9  py     Val( 2p)     1.13974
   119    C    9  py     Ryd( 3p)     0.00562
   120    C    9  pz     Val( 2p)     0.89671
   121    C    9  pz     Ryd( 3p)     0.00069
   122    C    9  dxy    Ryd( 3d)     0.00076
   123    C    9  dxz    Ryd( 3d)     0.00052
   124    C    9  dyz    Ryd( 3d)     0.00045
   125    C    9  dx2y2  Ryd( 3d)     0.00081
   126    C    9  dz2    Ryd( 3d)     0.00039

   127    C   10  S      Cor( 1S)     1.99893
   128    C   10  S      Val( 2S)     0.95551
   129    C   10  S      Ryd( 3S)     0.00171
   130    C   10  px     Val( 2p)     1.07623
   131    C   10  px     Ryd( 3p)     0.00363
   132    C   10  py     Val( 2p)     1.18981
   133    C   10  py     Ryd( 3p)     0.00551
   134    C   10  pz     Val( 2p)     0.80674
   135    C   10  pz     Ryd( 3p)     0.00062
   136    C   10  dxy    Ryd( 3d)     0.00079
   137    C   10  dxz    Ryd( 3d)     0.00070
   138    C   10  dyz    Ryd( 3d)     0.00037
   139    C   10  dx2y2  Ryd( 3d)     0.00078
   140    C   10  dz2    Ryd( 3d)     0.00042

   141    C   11  S      Cor( 1S)     1.99881
   142    C   11  S      Val( 2S)     0.85835
   143    C   11  S      Ryd( 3S)     0.00286
   144    C   11  px     Val( 2p)     1.10595
   145    C   11  px     Ryd( 3p)     0.00469
   146    C   11  py     Val( 2p)     1.10838
   147    C   11  py     Ryd( 3p)     0.00458
   148    C   11  pz     Val( 2p)     1.03555
   149    C   11  pz     Ryd( 3p)     0.00072
   150    C   11  dxy    Ryd( 3d)     0.00077
   151    C   11  dxz    Ryd( 3d)     0.00045
   152    C   11  dyz    Ryd( 3d)     0.00041
   153    C   11  dx2y2  Ryd( 3d)     0.00079
   154    C   11  dz2    Ryd( 3d)     0.00042

   155    H   12  S      Val( 1S)     0.73539
   156    H   12  S      Ryd( 2S)     0.00104
   157    H   12  px     Ryd( 2p)     0.00021
   158    H   12  py     Ryd( 2p)     0.00035
   159    H   12  pz     Ryd( 2p)     0.00056

   160    H   13  S      Val( 1S)     0.73539
   161    H   13  S      Ryd( 2S)     0.00104
   162    H   13  px     Ryd( 2p)     0.00021
   163    H   13  py     Ryd( 2p)     0.00035
   164    H   13  pz     Ryd( 2p)     0.00056

   165    H   14  S      Val( 1S)     0.74190
   166    H   14  S      Ryd( 2S)     0.00103
   167    H   14  px     Ryd( 2p)     0.00072
   168    H   14  py     Ryd( 2p)     0.00012
   169    H   14  pz     Ryd( 2p)     0.00014

   170    H   15  S      Val( 1S)     0.73805
   171    H   15  S      Ryd( 2S)     0.00151
   172    H   15  px     Ryd( 2p)     0.00086
   173    H   15  py     Ryd( 2p)     0.00008
   174    H   15  pz     Ryd( 2p)     0.00011

   175    H   16  S      Val( 1S)     0.75599
   176    H   16  S      Ryd( 2S)     0.00141
   177    H   16  px     Ryd( 2p)     0.00036
   178    H   16  py     Ryd( 2p)     0.00060
   179    H   16  pz     Ryd( 2p)     0.00008

   180    H   17  S      Val( 1S)     0.72861
   181    H   17  S      Ryd( 2S)     0.00203
   182    H   17  px     Ryd( 2p)     0.00012
   183    H   17  py     Ryd( 2p)     0.00086
   184    H   17  pz     Ryd( 2p)     0.00009

   185    H   18  S      Val( 1S)     0.73343
   186    H   18  S      Ryd( 2S)     0.00138
   187    H   18  px     Ryd( 2p)     0.00083
   188    H   18  py     Ryd( 2p)     0.00011
   189    H   18  pz     Ryd( 2p)     0.00010

   190    H   19  S      Val( 1S)     0.73538
   191    H   19  S      Ryd( 2S)     0.00139
   192    H   19  px     Ryd( 2p)     0.00048
   193    H   19  py     Ryd( 2p)     0.00047
   194    H   19  pz     Ryd( 2p)     0.00011

   195    H   20  S      Val( 1S)     0.74584
   196    H   20  S      Ryd( 2S)     0.00163
   197    H   20  px     Ryd( 2p)     0.00012
   198    H   20  py     Ryd( 2p)     0.00083
   199    H   20  pz     Ryd( 2p)     0.00011

 WARNING:  1 low occupancy (<1.9990e) core orbital  found on  C    2
           1 low occupancy (<1.9990e) core orbital  found on  C    3
           1 low occupancy (<1.9990e) core orbital  found on  C    6
           1 low occupancy (<1.9990e) core orbital  found on  C    7
           1 low occupancy (<1.9990e) core orbital  found on  C    8
           1 low occupancy (<1.9990e) core orbital  found on  C    9
           1 low occupancy (<1.9990e) core orbital  found on  C   10
           1 low occupancy (<1.9990e) core orbital  found on  C   11


 Summary of Natural Population Analysis:                  
                                                          
                                       Natural Population 
                Natural  -----------------------------------------------
    Atom  No    Charge         Core      Valence    Rydberg      Total
 -----------------------------------------------------------------------
      C    1   -0.66915      1.99919     4.66017    0.00979     6.66915
      C    2    0.12124      1.99886     3.86394    0.01595     5.87876
      C    3   -0.18490      1.99886     4.17159    0.01446     6.18490
      C    4    0.11942      1.99908     3.85748    0.02402     5.88058
      N    5   -0.37351      1.99927     5.35703    0.01722     7.37351
      C    6    0.17627      1.99884     3.80075    0.02414     5.82373
      C    7   -0.03726      1.99892     4.02156    0.01678     6.03726
      C    8   -0.16654      1.99897     4.15239    0.01518     6.16654
      C    9   -0.14910      1.99896     4.13459    0.01554     6.14910
      C   10   -0.04177      1.99893     4.02829    0.01454     6.04177
      C   11   -0.12274      1.99881     4.10823    0.01570     6.12274
      H   12    0.26246      0.00000     0.73539    0.00215     0.73754
      H   13    0.26246      0.00000     0.73539    0.00215     0.73754
      H   14    0.25608      0.00000     0.74190    0.00201     0.74392
      H   15    0.25939      0.00000     0.73805    0.00256     0.74061
      H   16    0.24157      0.00000     0.75599    0.00245     0.75843
      H   17    0.26829      0.00000     0.72861    0.00310     0.73171
      H   18    0.26415      0.00000     0.73343    0.00243     0.73585
      H   19    0.26217      0.00000     0.73538    0.00245     0.73783
      H   20    0.25147      0.00000     0.74584    0.00269     0.74853
 =======================================================================
   * Total *    1.00000     21.98869    52.80601    0.20530    75.00000

                                 Natural Population      
 --------------------------------------------------------
   Core                      21.98869 ( 99.9486% of  22)
   Valence                   52.80601 ( 99.6340% of  53)
   Natural Minimal Basis     74.79470 ( 99.7263% of  75)
   Natural Rydberg Basis      0.20530 (  0.2737% of  75)
 --------------------------------------------------------

    Atom  No          Natural Electron Configuration
 ----------------------------------------------------------------------------
      C    1      [core]2S( 1.09)2p( 3.57)3p( 0.01)
      C    2      [core]2S( 0.88)2p( 2.99)3p( 0.01)
      C    3      [core]2S( 0.97)2p( 3.20)3p( 0.01)
      C    4      [core]2S( 0.92)2p( 2.93)3p( 0.02)3d( 0.01)
      N    5      [core]2S( 1.36)2p( 4.00)3p( 0.01)3d( 0.01)
      C    6      [core]2S( 0.82)2p( 2.98)3p( 0.02)3d( 0.01)
      C    7      [core]2S( 0.97)2p( 3.05)3p( 0.01)
      C    8      [core]2S( 0.97)2p( 3.18)3p( 0.01)
      C    9      [core]2S( 0.97)2p( 3.17)3p( 0.01)
      C   10      [core]2S( 0.96)2p( 3.07)3p( 0.01)
      C   11      [core]2S( 0.86)2p( 3.25)3p( 0.01)
      H   12            1S( 0.74)
      H   13            1S( 0.74)
      H   14            1S( 0.74)
      H   15            1S( 0.74)
      H   16            1S( 0.76)
      H   17            1S( 0.73)
      H   18            1S( 0.73)
      H   19            1S( 0.74)
      H   20            1S( 0.75)


 ***************************************************
 *******         Alpha spin orbitals         *******
 ***************************************************


 NATURAL POPULATIONS:  Natural atomic orbital occupancies 
                                                          
   NAO  Atom  No  lang   Type(AO)    Occupancy      Energy
 ----------------------------------------------------------
     1    C    1  S      Cor( 1S)     0.99959     -10.23434
     2    C    1  S      Val( 2S)     0.54536      -0.40113
     3    C    1  S      Ryd( 3S)     0.00029       0.74247
     4    C    1  px     Val( 2p)     0.62321      -0.25045
     5    C    1  px     Ryd( 3p)     0.00210       0.52111
     6    C    1  py     Val( 2p)     0.53989      -0.23494
     7    C    1  py     Ryd( 3p)     0.00097       0.33398
     8    C    1  pz     Val( 2p)     0.62002      -0.24999
     9    C    1  pz     Ryd( 3p)     0.00053       0.41649
    10    C    1  dxy    Ryd( 3d)     0.00020       2.05678
    11    C    1  dxz    Ryd( 3d)     0.00018       1.99850
    12    C    1  dyz    Ryd( 3d)     0.00026       2.14020
    13    C    1  dx2y2  Ryd( 3d)     0.00032       2.23488
    14    C    1  dz2    Ryd( 3d)     0.00023       2.15972

    15    C    2  S      Cor( 1S)     0.99943     -10.27629
    16    C    2  S      Val( 2S)     0.44115      -0.32124
    17    C    2  S      Ryd( 3S)     0.00069       0.37582
    18    C    2  px     Val( 2p)     0.53811      -0.24261
    19    C    2  px     Ryd( 3p)     0.00168       0.68407
    20    C    2  py     Val( 2p)     0.55142      -0.26049
    21    C    2  py     Ryd( 3p)     0.00314       0.88657
    22    C    2  pz     Val( 2p)     0.47649      -0.30500
    23    C    2  pz     Ryd( 3p)     0.00060       0.44096
    24    C    2  dxy    Ryd( 3d)     0.00049       2.24963
    25    C    2  dxz    Ryd( 3d)     0.00030       1.71357
    26    C    2  dyz    Ryd( 3d)     0.00058       1.70800
    27    C    2  dx2y2  Ryd( 3d)     0.00047       2.22730
    28    C    2  dz2    Ryd( 3d)     0.00016       1.99026

    29    C    3  S      Cor( 1S)     0.99943     -10.25234
    30    C    3  S      Val( 2S)     0.48609      -0.34246
    31    C    3  S      Ryd( 3S)     0.00079       0.38732
    32    C    3  px     Val( 2p)     0.60625      -0.24945
    33    C    3  px     Ryd( 3p)     0.00290       0.83185
    34    C    3  py     Val( 2p)     0.53652      -0.23141
    35    C    3  py     Ryd( 3p)     0.00180       0.51824
    36    C    3  pz     Val( 2p)     0.50721      -0.30076
    37    C    3  pz     Ryd( 3p)     0.00044       0.38288
    38    C    3  dxy    Ryd( 3d)     0.00039       2.24588
    39    C    3  dxz    Ryd( 3d)     0.00029       1.72613
    40    C    3  dyz    Ryd( 3d)     0.00021       1.73978
    41    C    3  dx2y2  Ryd( 3d)     0.00035       2.33201
    42    C    3  dz2    Ryd( 3d)     0.00016       2.02788

    43    C    4  S      Cor( 1S)     0.99954     -10.28400
    44    C    4  S      Val( 2S)     0.46113      -0.32281
    45    C    4  S      Ryd( 3S)     0.00062       0.34607
    46    C    4  px     Val( 2p)     0.47880      -0.18726
    47    C    4  px     Ryd( 3p)     0.00456       0.57181
    48    C    4  py     Val( 2p)     0.55960      -0.22047
    49    C    4  py     Ryd( 3p)     0.00366       0.60540
    50    C    4  pz     Val( 2p)     0.41884      -0.28599
    51    C    4  pz     Ryd( 3p)     0.00052       0.36623
    52    C    4  dxy    Ryd( 3d)     0.00098       2.34574
    53    C    4  dxz    Ryd( 3d)     0.00072       1.75242
    54    C    4  dyz    Ryd( 3d)     0.00025       1.71636
    55    C    4  dx2y2  Ryd( 3d)     0.00068       2.21662
    56    C    4  dz2    Ryd( 3d)     0.00024       2.01835

    57    N    5  S      Cor( 1S)     0.99963     -14.33308
    58    N    5  S      Val( 2S)     0.68315      -0.67446
    59    N    5  S      Ryd( 3S)     0.00059       1.01465
    60    N    5  px     Val( 2p)     0.64898      -0.36299
    61    N    5  px     Ryd( 3p)     0.00180       1.05595
    62    N    5  py     Val( 2p)     0.82675      -0.39828
    63    N    5  py     Ryd( 3p)     0.00298       0.82121
    64    N    5  pz     Val( 2p)     0.61656      -0.37505
    65    N    5  pz     Ryd( 3p)     0.00034       0.71484
    66    N    5  dxy    Ryd( 3d)     0.00078       2.67913
    67    N    5  dxz    Ryd( 3d)     0.00039       2.17714
    68    N    5  dyz    Ryd( 3d)     0.00074       2.09027
    69    N    5  dx2y2  Ryd( 3d)     0.00074       2.57884
    70    N    5  dz2    Ryd( 3d)     0.00038       2.40301

    71    C    6  S      Cor( 1S)     0.99942     -10.28437
    72    C    6  S      Val( 2S)     0.40723      -0.28167
    73    C    6  S      Ryd( 3S)     0.00141       0.41493
    74    C    6  px     Val( 2p)     0.50766      -0.24202
    75    C    6  px     Ryd( 3p)     0.00280       0.80475
    76    C    6  py     Val( 2p)     0.49286      -0.21243
    77    C    6  py     Ryd( 3p)     0.00489       0.73062
    78    C    6  pz     Val( 2p)     0.46905      -0.29291
    79    C    6  pz     Ryd( 3p)     0.00041       0.43328
    80    C    6  dxy    Ryd( 3d)     0.00062       2.24269
    81    C    6  dxz    Ryd( 3d)     0.00051       1.70169
    82    C    6  dyz    Ryd( 3d)     0.00040       1.72770
    83    C    6  dx2y2  Ryd( 3d)     0.00095       2.25506
    84    C    6  dz2    Ryd( 3d)     0.00026       1.99349

    85    C    7  S      Cor( 1S)     0.99946     -10.27068
    86    C    7  S      Val( 2S)     0.49178      -0.35929
    87    C    7  S      Ryd( 3S)     0.00092       0.39844
    88    C    7  px     Val( 2p)     0.53079      -0.22975
    89    C    7  px     Ryd( 3p)     0.00207       0.49148
    90    C    7  py     Val( 2p)     0.60685      -0.25799
    91    C    7  py     Ryd( 3p)     0.00359       0.84732
    92    C    7  pz     Val( 2p)     0.52524      -0.32078
    93    C    7  pz     Ryd( 3p)     0.00042       0.37192
    94    C    7  dxy    Ryd( 3d)     0.00037       2.24726
    95    C    7  dxz    Ryd( 3d)     0.00029       1.72044
    96    C    7  dyz    Ryd( 3d)     0.00033       1.70529
    97    C    7  dx2y2  Ryd( 3d)     0.00041       2.30444
    98    C    7  dz2    Ryd( 3d)     0.00013       2.00875

    99    C    8  S      Cor( 1S)     0.99948     -10.26351
   100    C    8  S      Val( 2S)     0.48509      -0.34729
   101    C    8  S      Ryd( 3S)     0.00058       0.40320
   102    C    8  px     Val( 2p)     0.60340      -0.25011
   103    C    8  px     Ryd( 3p)     0.00323       0.82829
   104    C    8  py     Val( 2p)     0.53071      -0.22933
   105    C    8  py     Ryd( 3p)     0.00208       0.48906
   106    C    8  pz     Val( 2p)     0.47267      -0.29716
   107    C    8  pz     Ryd( 3p)     0.00036       0.38040
   108    C    8  dxy    Ryd( 3d)     0.00041       2.25129
   109    C    8  dxz    Ryd( 3d)     0.00031       1.71716
   110    C    8  dyz    Ryd( 3d)     0.00029       1.73457
   111    C    8  dx2y2  Ryd( 3d)     0.00036       2.30485
   112    C    8  dz2    Ryd( 3d)     0.00018       2.03120

   113    C    9  S      Cor( 1S)     0.99948     -10.26697
   114    C    9  S      Val( 2S)     0.48505      -0.35082
   115    C    9  S      Ryd( 3S)     0.00063       0.40543
   116    C    9  px     Val( 2p)     0.56327      -0.24011
   117    C    9  px     Ryd( 3p)     0.00255       0.64679
   118    C    9  py     Val( 2p)     0.57046      -0.24433
   119    C    9  py     Ryd( 3p)     0.00284       0.66815
   120    C    9  pz     Val( 2p)     0.48800      -0.30410
   121    C    9  pz     Ryd( 3p)     0.00042       0.37628
   122    C    9  dxy    Ryd( 3d)     0.00038       2.32573
   123    C    9  dxz    Ryd( 3d)     0.00038       1.72946
   124    C    9  dyz    Ryd( 3d)     0.00021       1.71264
   125    C    9  dx2y2  Ryd( 3d)     0.00040       2.22708
   126    C    9  dz2    Ryd( 3d)     0.00016       2.02651

   127    C   10  S      Cor( 1S)     0.99947     -10.27820
   128    C   10  S      Val( 2S)     0.48268      -0.35872
   129    C   10  S      Ryd( 3S)     0.00086       0.38567
   130    C   10  px     Val( 2p)     0.53942      -0.24113
   131    C   10  px     Ryd( 3p)     0.00181       0.58995
   132    C   10  py     Val( 2p)     0.59752      -0.26046
   133    C   10  py     Ryd( 3p)     0.00277       0.81424
   134    C   10  pz     Val( 2p)     0.52916      -0.32852
   135    C   10  pz     Ryd( 3p)     0.00047       0.36967
   136    C   10  dxy    Ryd( 3d)     0.00040       2.26022
   137    C   10  dxz    Ryd( 3d)     0.00042       1.72044
   138    C   10  dyz    Ryd( 3d)     0.00019       1.69949
   139    C   10  dx2y2  Ryd( 3d)     0.00040       2.32604
   140    C   10  dz2    Ryd( 3d)     0.00014       2.00271

   141    C   11  S      Cor( 1S)     0.99940     -10.25330
   142    C   11  S      Val( 2S)     0.42748      -0.29114
   143    C   11  S      Ryd( 3S)     0.00143       0.39712
   144    C   11  px     Val( 2p)     0.55074      -0.26016
   145    C   11  px     Ryd( 3p)     0.00238       0.90013
   146    C   11  py     Val( 2p)     0.55290      -0.25716
   147    C   11  py     Ryd( 3p)     0.00232       0.90438
   148    C   11  pz     Val( 2p)     0.50142      -0.29433
   149    C   11  pz     Ryd( 3p)     0.00046       0.47418
   150    C   11  dxy    Ryd( 3d)     0.00038       2.25165
   151    C   11  dxz    Ryd( 3d)     0.00031       1.71907
   152    C   11  dyz    Ryd( 3d)     0.00022       1.71284
   153    C   11  dx2y2  Ryd( 3d)     0.00039       2.27790
   154    C   11  dz2    Ryd( 3d)     0.00021       2.01893

   155    H   12  S      Val( 1S)     0.37264      -0.08379
   156    H   12  S      Ryd( 2S)     0.00060       0.22788
   157    H   12  px     Ryd( 2p)     0.00011       1.68681
   158    H   12  py     Ryd( 2p)     0.00017       1.75377
   159    H   12  pz     Ryd( 2p)     0.00028       2.00790

   160    H   13  S      Val( 1S)     0.37264      -0.08379
   161    H   13  S      Ryd( 2S)     0.00060       0.22788
   162    H   13  px     Ryd( 2p)     0.00011       1.68681
   163    H   13  py     Ryd( 2p)     0.00017       1.75377
   164    H   13  pz     Ryd( 2p)     0.00028       2.00790

   165    H   14  S      Val( 1S)     0.37098      -0.06781
   166    H   14  S      Ryd( 2S)     0.00052       0.22690
   167    H   14  px     Ryd( 2p)     0.00036       2.23610
   168    H   14  py     Ryd( 2p)     0.00006       1.61987
   169    H   14  pz     Ryd( 2p)     0.00007       1.60058

   170    H   15  S      Val( 1S)     0.36755      -0.07690
   171    H   15  S      Ryd( 2S)     0.00075       0.19060
   172    H   15  px     Ryd( 2p)     0.00042       2.20990
   173    H   15  py     Ryd( 2p)     0.00004       1.83156
   174    H   15  pz     Ryd( 2p)     0.00006       1.49163

   175    H   16  S      Val( 1S)     0.37804      -0.06972
   176    H   16  S      Ryd( 2S)     0.00070       0.18285
   177    H   16  px     Ryd( 2p)     0.00018       1.97649
   178    H   16  py     Ryd( 2p)     0.00030       2.02408
   179    H   16  pz     Ryd( 2p)     0.00004       1.48751

   180    H   17  S      Val( 1S)     0.36029      -0.07515
   181    H   17  S      Ryd( 2S)     0.00100       0.18273
   182    H   17  px     Ryd( 2p)     0.00006       1.84443
   183    H   17  py     Ryd( 2p)     0.00041       2.19379
   184    H   17  pz     Ryd( 2p)     0.00006       1.48824

   185    H   18  S      Val( 1S)     0.36618      -0.07176
   186    H   18  S      Ryd( 2S)     0.00069       0.17622
   187    H   18  px     Ryd( 2p)     0.00041       2.19393
   188    H   18  py     Ryd( 2p)     0.00006       1.84165
   189    H   18  pz     Ryd( 2p)     0.00005       1.48395

   190    H   19  S      Val( 1S)     0.36647      -0.07631
   191    H   19  S      Ryd( 2S)     0.00069       0.17316
   192    H   19  px     Ryd( 2p)     0.00023       2.00943
   193    H   19  py     Ryd( 2p)     0.00024       2.02551
   194    H   19  pz     Ryd( 2p)     0.00006       1.48053

   195    H   20  S      Val( 1S)     0.36921      -0.09712
   196    H   20  S      Ryd( 2S)     0.00081       0.21222
   197    H   20  px     Ryd( 2p)     0.00006       1.85744
   198    H   20  py     Ryd( 2p)     0.00040       2.17872
   199    H   20  pz     Ryd( 2p)     0.00008       1.47564


 Summary of Natural Population Analysis:                  
                                                          
                                       Natural Population 
                Natural  -----------------------------------------------
    Atom  No    Charge         Core      Valence    Rydberg      Total
 -----------------------------------------------------------------------
      C    1   -0.33314      0.99959     2.32848    0.00507     3.33314
      C    2   -0.01471      0.99943     2.00717    0.00811     3.01471
      C    3   -0.14284      0.99943     2.13607    0.00734     3.14284
      C    4    0.06987      0.99954     1.91838    0.01221     2.93013
      N    5   -0.28383      0.99963     2.77545    0.00874     3.78383
      C    6    0.11152      0.99942     1.87680    0.01226     2.88848
      C    7   -0.16264      0.99946     2.15465    0.00852     3.16264
      C    8   -0.09917      0.99948     2.09188    0.00780     3.09917
      C    9   -0.11423      0.99948     2.10678    0.00797     3.11423
      C   10   -0.15570      0.99947     2.14878    0.00745     3.15570
      C   11   -0.04004      0.99940     2.03254    0.00809     3.04004
      H   12    0.12620      0.00000     0.37264    0.00116     0.37380
      H   13    0.12620      0.00000     0.37264    0.00116     0.37380
      H   14    0.12801      0.00000     0.37098    0.00101     0.37199
      H   15    0.13118      0.00000     0.36755    0.00127     0.36882
      H   16    0.12074      0.00000     0.37804    0.00122     0.37926
      H   17    0.13818      0.00000     0.36029    0.00153     0.36182
      H   18    0.13261      0.00000     0.36618    0.00121     0.36739
      H   19    0.13231      0.00000     0.36647    0.00122     0.36769
      H   20    0.12945      0.00000     0.36921    0.00134     0.37055
 =======================================================================
   * Total *   -0.00000     10.99435    26.90097    0.10468    38.00000

                                 Natural Population      
 --------------------------------------------------------
   Core                      10.99435 ( 99.9487% of  11)
   Valence                   26.90097 ( 99.6332% of  27)
   Natural Minimal Basis     37.89532 ( 99.7245% of  38)
   Natural Rydberg Basis      0.10468 (  0.2755% of  38)
 --------------------------------------------------------

    Atom  No          Natural Electron Configuration
 ----------------------------------------------------------------------------
      C    1      [core]2S( 0.55)2p( 1.78)
      C    2      [core]2S( 0.44)2p( 1.57)3p( 0.01)
      C    3      [core]2S( 0.49)2p( 1.65)3p( 0.01)
      C    4      [core]2S( 0.46)2p( 1.46)3p( 0.01)
      N    5      [core]2S( 0.68)2p( 2.09)3p( 0.01)
      C    6      [core]2S( 0.41)2p( 1.47)3p( 0.01)
      C    7      [core]2S( 0.49)2p( 1.66)3p( 0.01)
      C    8      [core]2S( 0.49)2p( 1.61)3p( 0.01)
      C    9      [core]2S( 0.49)2p( 1.62)3p( 0.01)
      C   10      [core]2S( 0.48)2p( 1.67)3p( 0.01)
      C   11      [core]2S( 0.43)2p( 1.61)3p( 0.01)
      H   12            1S( 0.37)
      H   13            1S( 0.37)
      H   14            1S( 0.37)
      H   15            1S( 0.37)
      H   16            1S( 0.38)
      H   17            1S( 0.36)
      H   18            1S( 0.37)
      H   19            1S( 0.37)
      H   20            1S( 0.37)


 NATURAL BOND ORBITAL ANALYSIS, alpha spin orbitals:

                       Occupancies       Lewis Structure    Low   High
           Occ.    -------------------  -----------------   occ   occ
  Cycle   Thresh.   Lewis   Non-Lewis     CR  BD  3C  LP    (L)   (NL)   Dev
 =============================================================================
   1(1)    0.90    35.40595   2.59405     11  21   0   6     5      5    0.03
   2(2)    0.90    35.40595   2.59405     11  21   0   6     5      5    0.03
   3(1)    0.80    36.73989   1.26011     11  25   0   2     1      5    0.03
   4(2)    0.80    36.73989   1.26011     11  25   0   2     1      5    0.03
   5(1)    0.70    36.99665   1.00335     11  26   0   1     0      5    0.03
 -----------------------------------------------------------------------------

 Structure accepted: No low occupancy Lewis orbitals

 --------------------------------------------------------
   Core                     10.99436 ( 99.949% of  11)
   Valence Lewis            26.00229 ( 96.305% of  27)
  ==================       ============================
   Total Lewis              36.99665 ( 97.360% of  38)
  -----------------------------------------------------
   Valence non-Lewis         0.92868 (  2.444% of  38)
   Rydberg non-Lewis         0.07467 (  0.196% of  38)
  ==================       ============================
   Total non-Lewis           1.00335 (  2.640% of  38)
 --------------------------------------------------------


       (Occupancy)   Bond orbital/ Coefficients/ Hybrids
 ---------------------------------------------------------------------------------
     1. (0.99015) BD ( 1) C   1 - C   2  
                ( 47.35%)   0.6881* C   1 s( 28.94%)p 2.45( 71.01%)d 0.00(  0.05%)
                                           -0.0004 -0.5379 -0.0064  0.2867 -0.0053
                                            0.7923  0.0120  0.0000 -0.0000 -0.0134
                                           -0.0000  0.0000  0.0148  0.0110
                ( 52.65%)   0.7256* C   2 s( 32.44%)p 2.08( 67.53%)d 0.00(  0.03%)
                                            0.0001 -0.5696  0.0065 -0.2713 -0.0047
                                           -0.7754  0.0178  0.0000  0.0000 -0.0092
                                            0.0000  0.0000  0.0111  0.0094
     2. (0.98577) BD ( 1) C   1 - H  12  
                ( 62.40%)   0.7899* C   1 s( 23.27%)p 3.30( 76.69%)d 0.00(  0.04%)
                                           -0.0001  0.4824 -0.0035 -0.2852  0.0191
                                            0.4304  0.0135  0.7069 -0.0004 -0.0065
                                           -0.0118  0.0106 -0.0002  0.0097
                ( 37.60%)   0.6132* H  12 s( 99.91%)p 0.00(  0.09%)
                                            0.9995  0.0002  0.0049 -0.0173 -0.0243
     3. (0.98577) BD ( 1) C   1 - H  13  
                ( 62.40%)   0.7899* C   1 s( 23.27%)p 3.30( 76.69%)d 0.00(  0.04%)
                                           -0.0001  0.4824 -0.0035 -0.2852  0.0191
                                            0.4304  0.0135 -0.7069  0.0004 -0.0065
                                            0.0118 -0.0106 -0.0002  0.0097
                ( 37.60%)   0.6132* H  13 s( 99.91%)p 0.00(  0.09%)
                                            0.9995  0.0002  0.0049 -0.0173  0.0243
     4. (0.99357) BD ( 1) C   1 - H  14  
                ( 62.76%)   0.7922* C   1 s( 24.47%)p 3.09( 75.50%)d 0.00(  0.03%)
                                           -0.0000  0.4947  0.0031  0.8683 -0.0101
                                            0.0210  0.0197 -0.0000  0.0000 -0.0013
                                            0.0000 -0.0000  0.0163 -0.0088
                ( 37.24%)   0.6103* H  14 s( 99.91%)p 0.00(  0.09%)
                                            0.9996 -0.0005 -0.0293 -0.0040  0.0000
     5. (0.98759) BD ( 1) C   2 - C   3  
                ( 51.31%)   0.7163* C   2 s( 34.64%)p 1.89( 65.31%)d 0.00(  0.04%)
                                           -0.0000  0.5885  0.0056  0.5233  0.0255
                                           -0.6152  0.0134  0.0000  0.0000 -0.0180
                                            0.0000  0.0000 -0.0057 -0.0097
                ( 48.69%)   0.6978* C   3 s( 36.02%)p 1.77( 63.93%)d 0.00(  0.05%)
                                            0.0001  0.6002  0.0056 -0.4880  0.0210
                                            0.6327  0.0198  0.0000  0.0000 -0.0193
                                            0.0000  0.0000 -0.0017 -0.0112
     6. (0.86124) BD ( 2) C   2 - C   3  
                ( 47.92%)   0.6922* C   2 s(  0.00%)p 1.00( 99.92%)d 0.00(  0.08%)
                                            0.0000  0.0000  0.0000  0.0000  0.0000
                                            0.0000  0.0000  0.9995  0.0074  0.0000
                                            0.0093 -0.0276  0.0000  0.0000
                ( 52.08%)   0.7217* C   3 s(  0.00%)p 1.00( 99.93%)d 0.00(  0.07%)
                                            0.0000  0.0000  0.0000  0.0000  0.0000
                                            0.0000  0.0000  0.9996 -0.0011  0.0000
                                           -0.0247  0.0099  0.0000  0.0000
     7. (0.98374) BD ( 1) C   2 - C  11  
                ( 49.36%)   0.7026* C   2 s( 32.85%)p 2.04( 67.11%)d 0.00(  0.05%)
                                           -0.0000  0.5731 -0.0015 -0.8073  0.0044
                                           -0.1382  0.0158  0.0000  0.0000  0.0087
                                            0.0000  0.0000  0.0159 -0.0111
                ( 50.64%)   0.7116* C  11 s( 33.88%)p 1.95( 66.08%)d 0.00(  0.04%)
                                            0.0000  0.5820  0.0031  0.7909 -0.0144
                                            0.1870  0.0101  0.0000  0.0000  0.0060
                                            0.0000  0.0000  0.0144 -0.0122
     8. (0.99206) BD ( 1) C   3 - C   4  
                ( 51.38%)   0.7168* C   3 s( 34.00%)p 1.94( 65.96%)d 0.00(  0.05%)
                                           -0.0001  0.5830  0.0107 -0.2729  0.0342
                                           -0.7638 -0.0229  0.0000  0.0000  0.0151
                                            0.0000  0.0000 -0.0105 -0.0108
                ( 48.62%)   0.6973* C   4 s( 38.07%)p 1.63( 61.88%)d 0.00(  0.05%)
                                            0.0002  0.6170  0.0006  0.2635  0.0425
                                            0.7399 -0.0129  0.0000  0.0000  0.0103
                                            0.0000  0.0000 -0.0165 -0.0109
     9. (0.98924) BD ( 1) C   3 - H  15  
                ( 63.23%)   0.7952* C   3 s( 29.89%)p 2.34( 70.09%)d 0.00(  0.03%)
                                           -0.0004  0.5466 -0.0129  0.8283 -0.0064
                                            0.1211 -0.0111  0.0000  0.0000  0.0043
                                            0.0000  0.0000  0.0127 -0.0086
                ( 36.77%)   0.6064* H  15 s( 99.90%)p 0.00(  0.10%)
                                            0.9995 -0.0031 -0.0318 -0.0043  0.0000
    10. (0.99348) BD ( 1) C   4 - N   5  
                ( 39.03%)   0.6248* C   4 s( 31.52%)p 2.17( 68.34%)d 0.00(  0.14%)
                                            0.0000  0.5611 -0.0190 -0.8037 -0.0277
                                           -0.1810 -0.0628  0.0000  0.0000  0.0120
                                            0.0000  0.0000  0.0301 -0.0189
                ( 60.97%)   0.7808* N   5 s( 37.96%)p 1.63( 61.97%)d 0.00(  0.07%)
                                            0.0001  0.6160  0.0136  0.7774 -0.0233
                                            0.1191  0.0253  0.0000  0.0000  0.0189
                                            0.0000  0.0000  0.0153 -0.0104
    11. (0.89788) BD ( 2) C   4 - N   5  
                ( 36.93%)   0.6077* C   4 s(  0.00%)p 1.00( 99.81%)d 0.00(  0.19%)
                                            0.0000  0.0000  0.0000  0.0000  0.0000
                                            0.0000  0.0000  0.9990 -0.0047  0.0000
                                           -0.0439  0.0032  0.0000  0.0000
                ( 63.07%)   0.7942* N   5 s(  0.00%)p 1.00( 99.84%)d 0.00(  0.16%)
                                            0.0000  0.0000  0.0000  0.0000  0.0000
                                            0.0000  0.0000  0.9991 -0.0123  0.0000
                                            0.0223  0.0329  0.0000  0.0000
    12. (0.98984) BD ( 1) C   4 - H  16  
                ( 62.45%)   0.7903* C   4 s( 30.23%)p 2.31( 69.74%)d 0.00(  0.03%)
                                            0.0005 -0.5497 -0.0103 -0.5293  0.0255
                                            0.6454 -0.0032  0.0000  0.0000  0.0151
                                            0.0000  0.0000  0.0038  0.0080
                ( 37.55%)   0.6128* H  16 s( 99.89%)p 0.00(  0.11%)
                                           -0.9995  0.0043  0.0201 -0.0259  0.0000
    13. (0.99113) BD ( 1) N   5 - C   6  
                ( 59.28%)   0.7700* N   5 s( 35.25%)p 1.83( 64.68%)d 0.00(  0.07%)
                                            0.0001  0.5937  0.0050 -0.5583  0.0162
                                            0.5786  0.0076  0.0000  0.0000 -0.0186
                                            0.0000  0.0000 -0.0147 -0.0116
                ( 40.72%)   0.6381* C   6 s( 29.58%)p 2.38( 70.30%)d 0.00(  0.12%)
                                           -0.0000  0.5438  0.0104  0.5585 -0.0108
                                           -0.6238 -0.0434  0.0000  0.0000 -0.0286
                                            0.0000  0.0000 -0.0037 -0.0187
    14. (0.98750) BD ( 1) C   6 - C   7  
                ( 50.65%)   0.7117* C   6 s( 34.07%)p 1.93( 65.89%)d 0.00(  0.04%)
                                           -0.0002  0.5836  0.0074 -0.7871  0.0212
                                           -0.1938 -0.0359  0.0000  0.0000  0.0073
                                            0.0000  0.0000  0.0163 -0.0111
                ( 49.35%)   0.7025* C   7 s( 34.37%)p 1.91( 65.58%)d 0.00(  0.05%)
                                            0.0001  0.5863  0.0042  0.7919  0.0083
                                            0.1667 -0.0289  0.0000  0.0000  0.0109
                                            0.0000  0.0000  0.0154 -0.0099
    15. (0.98449) BD ( 1) C   6 - C  11  
                ( 48.84%)   0.6988* C   6 s( 36.03%)p 1.77( 63.92%)d 0.00(  0.05%)
                                           -0.0000  0.6001 -0.0126  0.2591 -0.0063
                                            0.7562 -0.0152  0.0000  0.0000  0.0093
                                            0.0000  0.0000 -0.0148 -0.0122
                ( 51.16%)   0.7153* C  11 s( 32.51%)p 2.07( 67.44%)d 0.00(  0.04%)
                                           -0.0002  0.5702 -0.0025 -0.2335  0.0033
                                           -0.7873  0.0073  0.0000  0.0000  0.0081
                                            0.0000  0.0000 -0.0140 -0.0129
    16. (0.75833) BD ( 2) C   6 - C  11  
                ( 47.02%)   0.6857* C   6 s(  0.00%)p 1.00( 99.99%)d 0.00(  0.01%)
                                            0.0000  0.0000  0.0000  0.0000  0.0000
                                            0.0000  0.0000  0.9999  0.0122  0.0000
                                            0.0025  0.0117  0.0000  0.0000
                ( 52.98%)   0.7279* C  11 s(  0.00%)p 1.00( 99.99%)d 0.00(  0.01%)
                                            0.0000  0.0000  0.0000  0.0000  0.0000
                                            0.0000  0.0000  0.9998  0.0161  0.0000
                                           -0.0036 -0.0100  0.0000  0.0000
    17. (0.99066) BD ( 1) C   7 - C   8  
                ( 50.45%)   0.7103* C   7 s( 36.33%)p 1.75( 63.63%)d 0.00(  0.05%)
                                            0.0000  0.6026  0.0119 -0.5647 -0.0356
                                            0.5617 -0.0231  0.0000  0.0000 -0.0193
                                            0.0000  0.0000 -0.0037 -0.0090
                ( 49.55%)   0.7039* C   8 s( 35.52%)p 1.81( 64.42%)d 0.00(  0.05%)
                                            0.0000  0.5959  0.0096  0.5375 -0.0221
                                           -0.5946 -0.0350  0.0000  0.0000 -0.0198
                                            0.0000  0.0000  0.0014 -0.0114
    18. (0.87290) BD ( 2) C   7 - C   8  
                ( 53.52%)   0.7316* C   7 s(  0.00%)p 1.00( 99.93%)d 0.00(  0.07%)
                                            0.0000  0.0000  0.0000  0.0000  0.0000
                                            0.0000  0.0000  0.9996 -0.0067  0.0000
                                           -0.0076  0.0261  0.0000  0.0000
                ( 46.48%)   0.6818* C   8 s(  0.00%)p 1.00( 99.91%)d 0.00(  0.09%)
                                            0.0000  0.0000  0.0000  0.0000  0.0000
                                            0.0000  0.0000  0.9995 -0.0043  0.0000
                                            0.0272 -0.0120  0.0000  0.0000
    19. (0.98861) BD ( 1) C   7 - H  17  
                ( 63.93%)   0.7996* C   7 s( 29.23%)p 2.42( 70.75%)d 0.00(  0.02%)
                                            0.0003 -0.5404  0.0166  0.2291  0.0005
                                            0.8092 -0.0107  0.0000  0.0000 -0.0069
                                            0.0000  0.0000  0.0121  0.0072
                ( 36.07%)   0.6006* H  17 s( 99.89%)p 0.00(  0.11%)
                                           -0.9995  0.0047 -0.0074 -0.0318  0.0000
    20. (0.98970) BD ( 1) C   8 - C   9  
                ( 49.85%)   0.7060* C   8 s( 34.67%)p 1.88( 65.28%)d 0.00(  0.04%)
                                            0.0000  0.5888  0.0067  0.2091 -0.0369
                                            0.7793  0.0185  0.0000  0.0000  0.0123
                                            0.0000  0.0000 -0.0125 -0.0115
                ( 50.15%)   0.7082* C   9 s( 34.86%)p 1.87( 65.10%)d 0.00(  0.04%)
                                            0.0000  0.5904  0.0053 -0.2440 -0.0410
                                           -0.7679  0.0048  0.0000  0.0000  0.0062
                                            0.0000  0.0000 -0.0163 -0.0111
    21. (0.98954) BD ( 1) C   8 - H  18  
                ( 63.37%)   0.7961* C   8 s( 29.71%)p 2.37( 70.27%)d 0.00(  0.03%)
                                            0.0003 -0.5449  0.0136  0.8158 -0.0101
                                            0.1923 -0.0035  0.0000  0.0000 -0.0068
                                            0.0000  0.0000 -0.0114  0.0090
                ( 36.63%)   0.6052* H  18 s( 99.90%)p 0.00(  0.10%)
                                           -0.9995  0.0027 -0.0315 -0.0074  0.0000
    22. (0.99049) BD ( 1) C   9 - C  10  
                ( 49.24%)   0.7017* C   9 s( 35.49%)p 1.82( 64.46%)d 0.00(  0.05%)
                                            0.0001  0.5956  0.0115  0.7731  0.0009
                                            0.2124  0.0414  0.0000  0.0000  0.0075
                                            0.0000  0.0000  0.0184 -0.0110
                ( 50.76%)   0.7124* C  10 s( 36.21%)p 1.76( 63.75%)d 0.00(  0.05%)
                                            0.0001  0.6015  0.0143 -0.7776 -0.0173
                                           -0.1768  0.0360  0.0000  0.0000  0.0108
                                            0.0000  0.0000  0.0159 -0.0091
    23. (0.88191) BD ( 2) C   9 - C  10  
                ( 47.25%)   0.6874* C   9 s(  0.00%)p 1.00( 99.92%)d 0.00(  0.08%)
                                            0.0000  0.0000  0.0000  0.0000  0.0000
                                            0.0000  0.0000  0.9996 -0.0028  0.0000
                                            0.0287 -0.0037  0.0000  0.0000
                ( 52.75%)   0.7263* C  10 s(  0.00%)p 1.00( 99.93%)d 0.00(  0.07%)
                                            0.0000  0.0000  0.0000  0.0000  0.0000
                                            0.0000  0.0000  0.9997 -0.0030  0.0000
                                           -0.0213 -0.0151  0.0000  0.0000
    24. (0.98961) BD ( 1) C   9 - H  19  
                ( 63.34%)   0.7959* C   9 s( 29.56%)p 2.38( 70.41%)d 0.00(  0.03%)
                                            0.0003 -0.5435  0.0144  0.5836 -0.0054
                                           -0.6029  0.0099  0.0000  0.0000  0.0135
                                            0.0000  0.0000  0.0017  0.0086
                ( 36.66%)   0.6055* H  19 s( 99.90%)p 0.00(  0.10%)
                                           -0.9995  0.0030 -0.0230  0.0228  0.0000
    25. (0.98621) BD ( 1) C  10 - C  11  
                ( 48.89%)   0.6992* C  10 s( 34.76%)p 1.88( 65.20%)d 0.00(  0.04%)
                                            0.0000  0.5896 -0.0013  0.5833  0.0110
                                           -0.5580  0.0172  0.0000  0.0000 -0.0177
                                            0.0000  0.0000 -0.0023 -0.0102
                ( 51.11%)   0.7149* C  11 s( 33.54%)p 1.98( 66.42%)d 0.00(  0.04%)
                                           -0.0001  0.5791  0.0063 -0.5650  0.0104
                                            0.5872  0.0091  0.0000  0.0000 -0.0161
                                            0.0000  0.0000  0.0005 -0.0118
    26. (0.98946) BD ( 1) C  10 - H  20  
                ( 63.09%)   0.7943* C  10 s( 28.96%)p 2.45( 71.01%)d 0.00(  0.03%)
                                           -0.0003  0.5379 -0.0156  0.2316 -0.0140
                                            0.8101 -0.0050  0.0000  0.0000  0.0074
                                            0.0000  0.0000 -0.0129 -0.0078
                ( 36.91%)   0.6076* H  20 s( 99.90%)p 0.00(  0.10%)
                                            0.9995 -0.0036 -0.0066 -0.0310  0.0000
    27. (0.99959) CR ( 1) C   1           s(100.00%)p 0.00(  0.00%)
                                            1.0000 -0.0001 -0.0000  0.0001  0.0000
                                            0.0004  0.0000 -0.0000  0.0000 -0.0000
                                            0.0000 -0.0000  0.0000  0.0000
    28. (0.99943) CR ( 1) C   2           s(100.00%)
                                            1.0000  0.0001 -0.0000  0.0000  0.0000
                                            0.0000 -0.0000  0.0000  0.0000  0.0000
                                            0.0000  0.0000 -0.0000 -0.0000
    29. (0.99943) CR ( 1) C   3           s(100.00%)p 0.00(  0.00%)
                                            1.0000  0.0002 -0.0000  0.0003 -0.0000
                                           -0.0001 -0.0000  0.0000  0.0000  0.0000
                                            0.0000  0.0000  0.0000 -0.0000
    30. (0.99954) CR ( 1) C   4           s(100.00%)p 0.00(  0.00%)
                                            1.0000  0.0002  0.0000  0.0003 -0.0000
                                           -0.0005  0.0000  0.0000  0.0000 -0.0000
                                            0.0000  0.0000 -0.0000 -0.0000
    31. (0.99963) CR ( 1) N   5           s(100.00%)
                                            1.0000 -0.0002  0.0000  0.0001  0.0000
                                            0.0001  0.0000  0.0000  0.0000  0.0000
                                            0.0000  0.0000 -0.0000 -0.0000
    32. (0.99942) CR ( 1) C   6           s(100.00%)p 0.00(  0.00%)
                                            1.0000  0.0001  0.0000 -0.0001  0.0000
                                           -0.0000 -0.0000  0.0000  0.0000  0.0000
                                            0.0000  0.0000  0.0000 -0.0000
    33. (0.99946) CR ( 1) C   7           s(100.00%)p 0.00(  0.00%)
                                            1.0000  0.0001 -0.0000 -0.0001  0.0000
                                           -0.0003  0.0000  0.0000  0.0000  0.0000
                                            0.0000  0.0000 -0.0000 -0.0000
    34. (0.99949) CR ( 1) C   8           s(100.00%)p 0.00(  0.00%)
                                            1.0000  0.0001 -0.0000 -0.0003  0.0000
                                           -0.0000  0.0000  0.0000  0.0000  0.0000
                                            0.0000  0.0000  0.0000 -0.0000
    35. (0.99948) CR ( 1) C   9           s(100.00%)p 0.00(  0.00%)
                                            1.0000  0.0001 -0.0000 -0.0002  0.0000
                                            0.0002 -0.0000  0.0000  0.0000 -0.0000
                                            0.0000  0.0000 -0.0000 -0.0000
    36. (0.99947) CR ( 1) C  10           s(100.00%)p 0.00(  0.00%)
                                            1.0000  0.0001 -0.0000  0.0001 -0.0000
                                            0.0003 -0.0000  0.0000  0.0000  0.0000
                                            0.0000  0.0000 -0.0000 -0.0000
    37. (0.99940) CR ( 1) C  11           s(100.00%)p 0.00(  0.00%)
                                            1.0000  0.0001 -0.0000 -0.0001  0.0000
                                           -0.0001  0.0000  0.0000  0.0000 -0.0000
                                            0.0000  0.0000 -0.0000 -0.0000
    38. (0.96142) LP ( 1) N   5           s( 26.79%)p 2.73( 73.13%)d 0.00(  0.08%)
                                            0.0002  0.5174 -0.0128 -0.2857 -0.0088
                                           -0.8057 -0.0216 -0.0000 -0.0000 -0.0153
                                           -0.0000 -0.0000  0.0192  0.0155
    39. (0.00185) RY*( 1) C   1           s(  0.03%)p99.99( 95.97%)d99.99(  4.01%)
                                            0.0000 -0.0096  0.0128  0.0262  0.9219
                                           -0.0047 -0.3301  0.0000 -0.0000 -0.1451
                                           -0.0000  0.0000 -0.1378  0.0076
    40. (0.00066) RY*( 2) C   1           s(  0.00%)p 1.00( 79.90%)d 0.25( 20.10%)
                                            0.0000 -0.0000  0.0000  0.0000 -0.0000
                                           -0.0000 -0.0000  0.0064  0.8939  0.0000
                                           -0.0488 -0.4456  0.0000 -0.0000
    41. (0.00050) RY*( 3) C   1           s( 45.45%)p 1.18( 53.80%)d 0.02(  0.75%)
                                            0.0000  0.0144  0.6740  0.0010 -0.2678
                                            0.0224 -0.6825 -0.0000  0.0000 -0.0843
                                            0.0000 -0.0000 -0.0076 -0.0176
    42. (0.00005) RY*( 4) C   1           s( 42.06%)p 0.99( 41.48%)d 0.39( 16.46%)
    43. (0.00001) RY*( 5) C   1           s( 12.23%)p 0.51(  6.23%)d 6.67( 81.54%)
    44. (0.00001) RY*( 6) C   1           s(  0.00%)p 1.00(  0.22%)d99.99( 99.78%)
    45. (0.00000) RY*( 7) C   1           s(  0.00%)p 1.00( 19.93%)d 4.02( 80.07%)
    46. (0.00001) RY*( 8) C   1           s(  0.27%)p 9.44(  2.53%)d99.99( 97.20%)
    47. (0.00000) RY*( 9) C   1           s(  0.02%)p 3.70(  0.06%)d99.99( 99.92%)
    48. (0.00303) RY*( 1) C   2           s(  0.72%)p99.99( 92.67%)d 9.20(  6.61%)
                                           -0.0000  0.0068  0.0845 -0.0110 -0.0377
                                           -0.0275 -0.9614 -0.0000 -0.0000  0.1756
                                           -0.0000 -0.0000 -0.1855 -0.0301
    49. (0.00148) RY*( 2) C   2           s(  6.72%)p13.47( 90.55%)d 0.40(  2.72%)
                                            0.0000  0.0183  0.2587  0.0069 -0.9490
                                           -0.0076  0.0694 -0.0000 -0.0000 -0.0938
                                           -0.0000 -0.0000 -0.1299 -0.0395
    50. (0.00088) RY*( 3) C   2           s(  0.00%)p 1.00( 55.98%)d 0.79( 44.02%)
                                            0.0000  0.0000  0.0000  0.0000  0.0000
                                            0.0000  0.0000  0.0138  0.7481  0.0000
                                           -0.2398  0.6186  0.0000  0.0000
    51. (0.00061) RY*( 4) C   2           s( 82.87%)p 0.05(  4.24%)d 0.16( 12.89%)
                                            0.0000 -0.0044  0.9103  0.0046  0.1969
                                            0.0099  0.0596  0.0000  0.0000  0.2115
                                            0.0000  0.0000  0.2778 -0.0836
    52. (0.00029) RY*( 5) C   2           s(  0.00%)p 1.00(  2.59%)d37.67( 97.41%)
                                            0.0000  0.0000  0.0000  0.0000  0.0000
                                            0.0000  0.0000 -0.0052  0.1607  0.0000
                                            0.9701  0.1818  0.0000  0.0000
    53. (0.00020) RY*( 6) C   2           s(  9.19%)p 0.61(  5.58%)d 9.28( 85.23%)
                                           -0.0000 -0.0040  0.3031 -0.0245  0.2340
                                            0.0124  0.0176 -0.0000 -0.0000 -0.6632
                                           -0.0000 -0.0000 -0.6393  0.0620
    54. (0.00009) RY*( 7) C   2           s(  0.00%)p 1.00( 41.51%)d 1.41( 58.49%)
    55. (0.00006) RY*( 8) C   2           s(  0.06%)p99.99(  6.68%)d99.99( 93.26%)
    56. (0.00001) RY*( 9) C   2           s(  0.51%)p 0.64(  0.33%)d99.99( 99.17%)
    57. (0.00265) RY*( 1) C   3           s(  0.65%)p99.99( 92.79%)d10.18(  6.57%)
                                            0.0000 -0.0220  0.0772  0.0320  0.8651
                                            0.0015  0.4225  0.0000  0.0000 -0.0324
                                            0.0000  0.0000 -0.2539  0.0131
    58. (0.00103) RY*( 2) C   3           s(  0.10%)p99.99( 98.63%)d13.38(  1.27%)
                                            0.0000  0.0196  0.0238  0.0002 -0.4418
                                           -0.0286  0.8890  0.0000  0.0000  0.1075
                                            0.0000  0.0000 -0.0342  0.0042
    59. (0.00063) RY*( 3) C   3           s( 97.04%)p 0.01(  1.13%)d 0.02(  1.83%)
                                           -0.0000 -0.0025  0.9851  0.0149 -0.0815
                                            0.0070 -0.0664  0.0000  0.0000 -0.0261
                                            0.0000  0.0000 -0.0881 -0.0993
    60. (0.00045) RY*( 4) C   3           s(  0.00%)p 1.00( 92.58%)d 0.08(  7.42%)
                                            0.0000  0.0000  0.0000  0.0000  0.0000
                                            0.0000  0.0000 -0.0052  0.9622  0.0000
                                           -0.1680  0.2143  0.0000  0.0000
    61. (0.00021) RY*( 5) C   3           s(  0.00%)p 1.00(  5.48%)d17.24( 94.52%)
                                            0.0000  0.0000  0.0000  0.0000  0.0000
                                            0.0000  0.0000 -0.0124 -0.2338  0.0000
                                           -0.1057  0.9664  0.0000  0.0000
    62. (0.00006) RY*( 6) C   3           s(  0.36%)p 4.80(  1.71%)d99.99( 97.93%)
    63. (0.00003) RY*( 7) C   3           s(  1.34%)p 3.99(  5.35%)d69.51( 93.30%)
    64. (0.00001) RY*( 8) C   3           s(  0.00%)p 1.00(  2.00%)d48.89( 98.00%)
    65. (0.00000) RY*( 9) C   3           s(  0.61%)p 0.67(  0.41%)d99.99( 98.97%)
    66. (0.00402) RY*( 1) C   4           s(  2.45%)p34.01( 83.37%)d 5.78( 14.18%)
                                            0.0000  0.0042  0.1565 -0.0200  0.9109
                                           -0.0547  0.0249  0.0000  0.0000  0.3674
                                            0.0000  0.0000 -0.0757  0.0321
    67. (0.00236) RY*( 2) C   4           s(  1.03%)p93.33( 95.70%)d 3.19(  3.27%)
                                            0.0000 -0.0413  0.0925  0.0516 -0.0475
                                            0.0013 -0.9758 -0.0000 -0.0000  0.1629
                                           -0.0000 -0.0000  0.0776  0.0127
    68. (0.00067) RY*( 3) C   4           s(  0.00%)p 1.00(  5.21%)d18.18( 94.79%)
                                            0.0000  0.0000  0.0000  0.0000  0.0000
                                            0.0000  0.0000 -0.0342  0.2257  0.0000
                                           -0.8386 -0.4945  0.0000  0.0000
    69. (0.00051) RY*( 4) C   4           s(  0.00%)p 1.00( 89.22%)d 0.12( 10.78%)
                                            0.0000  0.0000  0.0000  0.0000  0.0000
                                            0.0000  0.0000  0.0062  0.9445  0.0000
                                            0.0641  0.3220  0.0000  0.0000
    70. (0.00036) RY*( 5) C   4           s( 60.69%)p 0.11(  6.77%)d 0.54( 32.54%)
                                           -0.0000  0.0094  0.7790 -0.0296 -0.2491
                                            0.0046  0.0691  0.0000  0.0000  0.1607
                                            0.0000  0.0000 -0.5396  0.0915
    71. (0.00034) RY*( 6) C   4           s( 22.15%)p 0.31(  6.95%)d 3.20( 70.90%)
                                           -0.0000  0.0043  0.4706 -0.0134  0.2544
                                            0.0046 -0.0679 -0.0000 -0.0000 -0.7641
                                           -0.0000 -0.0000  0.3418  0.0906
    72. (0.00003) RY*( 7) C   4           s( 13.46%)p 0.50(  6.69%)d 5.93( 79.85%)
    73. (0.00000) RY*( 8) C   4           s(  0.00%)p 1.00(  5.76%)d16.36( 94.24%)
    74. (0.00000) RY*( 9) C   4           s(  0.41%)p 1.34(  0.55%)d99.99( 99.04%)
    75. (0.00292) RY*( 1) N   5           s(  8.59%)p10.14( 87.12%)d 0.50(  4.29%)
                                            0.0000 -0.0074  0.2930 -0.0090  0.4435
                                           -0.0272  0.8208  0.0000  0.0000 -0.1264
                                            0.0000  0.0000  0.1625 -0.0235
    76. (0.00094) RY*( 2) N   5           s(  0.08%)p99.99( 97.68%)d27.94(  2.24%)
                                           -0.0000  0.0124  0.0255  0.0265  0.8683
                                            0.0005 -0.4713  0.0000  0.0000  0.1324
                                            0.0000  0.0000  0.0698 -0.0005
    77. (0.00035) RY*( 3) N   5           s(  0.00%)p 1.00( 56.32%)d 0.78( 43.68%)
                                            0.0000  0.0000  0.0000  0.0000  0.0000
                                            0.0000  0.0000  0.0044  0.7504  0.0000
                                            0.6054 -0.2653  0.0000  0.0000
    78. (0.00015) RY*( 4) N   5           s(  0.00%)p 1.00( 40.79%)d 1.45( 59.21%)
                                            0.0000  0.0000  0.0000  0.0000  0.0000
                                            0.0000  0.0000 -0.0232 -0.6382  0.0000
                                            0.7676 -0.0542  0.0000  0.0000
    79. (0.00009) RY*( 5) N   5           s( 59.28%)p 0.07(  3.93%)d 0.62( 36.79%)
    80. (0.00006) RY*( 6) N   5           s( 29.70%)p 0.17(  5.20%)d 2.19( 65.11%)
    81. (0.00000) RY*( 7) N   5           s(  0.00%)p 1.00(  3.05%)d31.73( 96.95%)
    82. (0.00001) RY*( 8) N   5           s(  2.18%)p 2.85(  6.20%)d42.09( 91.62%)
    83. (0.00001) RY*( 9) N   5           s(  0.18%)p 0.56(  0.10%)d99.99( 99.72%)
    84. (0.00406) RY*( 1) C   6           s(  3.92%)p22.01( 86.25%)d 2.51(  9.83%)
                                           -0.0000 -0.0433  0.1932  0.0203  0.4858
                                            0.0228 -0.7909 -0.0000 -0.0000  0.1266
                                           -0.0000 -0.0000  0.2868  0.0027
    85. (0.00279) RY*( 2) C   6           s( 13.21%)p 6.36( 84.10%)d 0.20(  2.69%)
                                            0.0000  0.0284  0.3624  0.0220  0.7064
                                           -0.0045  0.5843  0.0000  0.0000  0.0461
                                            0.0000  0.0000  0.1538 -0.0334
    86. (0.00117) RY*( 3) C   6           s( 61.37%)p 0.33( 20.29%)d 0.30( 18.35%)
                                           -0.0000 -0.0040  0.7834 -0.0078 -0.4496
                                            0.0235 -0.0097  0.0000  0.0000 -0.2706
                                            0.0000  0.0000  0.3256 -0.0649
    87. (0.00067) RY*( 4) C   6           s(  0.00%)p 1.00(  1.33%)d74.23( 98.67%)
                                            0.0000  0.0000  0.0000  0.0000  0.0000
                                            0.0000  0.0000  0.0048  0.1152  0.0000
                                            0.7219 -0.6823  0.0000  0.0000
    88. (0.00037) RY*( 5) C   6           s(  0.00%)p 1.00( 89.67%)d 0.12( 10.33%)
                                            0.0000  0.0000  0.0000  0.0000  0.0000
                                            0.0000  0.0000 -0.0153  0.9468  0.0000
                                            0.1277  0.2949  0.0000  0.0000
    89. (0.00035) RY*( 6) C   6           s( 20.85%)p 0.08(  1.60%)d 3.72( 77.54%)
                                            0.0000 -0.0085  0.4566 -0.0077  0.0258
                                           -0.0060 -0.1235 -0.0000 -0.0000  0.3027
                                           -0.0000 -0.0000 -0.8253 -0.0528
    90. (0.00033) RY*( 7) C   6           s(  0.00%)p 1.00(  9.01%)d10.10( 90.99%)
                                            0.0000  0.0000  0.0000  0.0000  0.0000
                                            0.0000  0.0000 -0.0059 -0.3001  0.0000
                                            0.6801  0.6688  0.0000  0.0000
    91. (0.00008) RY*( 8) C   6           s(  0.18%)p41.89(  7.64%)d99.99( 92.18%)
    92. (0.00001) RY*( 9) C   6           s(  0.78%)p 0.01(  0.01%)d99.99( 99.20%)
    93. (0.00316) RY*( 1) C   7           s(  0.05%)p99.99( 95.62%)d86.85(  4.33%)
                                           -0.0000  0.0223 -0.0004  0.0160 -0.1189
                                            0.0270  0.9701  0.0000  0.0000  0.1146
                                            0.0000  0.0000 -0.1722 -0.0224
    94. (0.00150) RY*( 2) C   7           s(  2.23%)p42.32( 94.34%)d 1.54(  3.43%)
                                           -0.0000  0.0181  0.1482 -0.0207  0.9662
                                            0.0178  0.0954  0.0000  0.0000 -0.0691
                                            0.0000  0.0000 -0.1687 -0.0335
    95. (0.00066) RY*( 3) C   7           s( 96.69%)p 0.02(  2.14%)d 0.01(  1.16%)
                                            0.0000 -0.0038  0.9833  0.0035 -0.1442
                                           -0.0248  0.0035  0.0000  0.0000 -0.0684
                                            0.0000  0.0000  0.0726 -0.0411
    96. (0.00048) RY*( 4) C   7           s(  0.00%)p 1.00( 60.39%)d 0.66( 39.61%)
                                            0.0000  0.0000  0.0000  0.0000  0.0000
                                            0.0000  0.0000  0.0127  0.7770  0.0000
                                            0.6207 -0.1045  0.0000  0.0000
    97. (0.00026) RY*( 5) C   7           s(  0.00%)p 1.00( 36.83%)d 1.72( 63.17%)
                                            0.0000  0.0000  0.0000  0.0000  0.0000
                                            0.0000  0.0000  0.0113 -0.6068  0.0000
                                            0.6942 -0.3870  0.0000  0.0000
    98. (0.00009) RY*( 6) C   7           s(  0.05%)p89.15(  4.28%)d99.99( 95.67%)
    99. (0.00001) RY*( 7) C   7           s(  0.00%)p 1.00(  2.86%)d34.00( 97.14%)
   100. (0.00001) RY*( 8) C   7           s(  0.84%)p 3.64(  3.07%)d99.99( 96.09%)
   101. (0.00001) RY*( 9) C   7           s(  0.21%)p 2.83(  0.59%)d99.99( 99.20%)
   102. (0.00274) RY*( 1) C   8           s(  0.20%)p99.99( 92.79%)d35.91(  7.01%)
                                           -0.0000  0.0289  0.0334  0.0341  0.9248
                                            0.0077  0.2672  0.0000  0.0000  0.1104
                                            0.0000  0.0000  0.2385 -0.0323
   103. (0.00130) RY*( 2) C   8           s(  0.09%)p99.99( 98.69%)d14.04(  1.22%)
                                            0.0000  0.0003  0.0295 -0.0091  0.2760
                                            0.0352 -0.9536 -0.0000 -0.0000  0.0972
                                           -0.0000 -0.0000 -0.0518 -0.0085
   104. (0.00043) RY*( 3) C   8           s( 91.32%)p 0.00(  0.30%)d 0.09(  8.38%)
                                            0.0000 -0.0031  0.9556 -0.0196  0.0270
                                           -0.0046  0.0432  0.0000  0.0000 -0.0881
                                            0.0000  0.0000 -0.2566 -0.1011
   105. (0.00039) RY*( 4) C   8           s(  0.00%)p 1.00( 54.95%)d 0.82( 45.05%)
                                            0.0000  0.0000  0.0000  0.0000  0.0000
                                            0.0000  0.0000  0.0110  0.7412  0.0000
                                            0.0089  0.6711  0.0000  0.0000
   106. (0.00031) RY*( 5) C   8           s(  0.00%)p 1.00( 39.44%)d 1.54( 60.56%)
                                            0.0000  0.0000  0.0000  0.0000  0.0000
                                            0.0000  0.0000  0.0150 -0.6278  0.0000
                                           -0.3447  0.6977  0.0000  0.0000
   107. (0.00007) RY*( 6) C   8           s(  0.09%)p13.85(  1.25%)d99.99( 98.66%)
   108. (0.00002) RY*( 7) C   8           s(  8.34%)p 0.69(  5.74%)d10.30( 85.92%)
   109. (0.00000) RY*( 8) C   8           s(  0.00%)p 1.00(  5.70%)d16.55( 94.30%)
   110. (0.00000) RY*( 9) C   8           s(  0.06%)p20.95(  1.26%)d99.99( 98.68%)
   111. (0.00278) RY*( 1) C   9           s(  0.11%)p99.99( 92.84%)d61.78(  7.04%)
                                           -0.0000  0.0288  0.0176  0.0257  0.6045
                                           -0.0247 -0.7495 -0.0000 -0.0000 -0.2638
                                           -0.0000 -0.0000  0.0060 -0.0288
   112. (0.00136) RY*( 2) C   9           s(  0.94%)p99.99( 97.78%)d 1.36(  1.28%)
                                            0.0000  0.0019  0.0970 -0.0280  0.7683
                                           -0.0237  0.6215  0.0000  0.0000 -0.0006
                                            0.0000  0.0000 -0.1128 -0.0098
   113. (0.00044) RY*( 3) C   9           s( 92.84%)p 0.01(  1.09%)d 0.07(  6.06%)
                                            0.0000 -0.0030  0.9635 -0.0149 -0.0469
                                            0.0139 -0.0913  0.0000  0.0000  0.2244
                                            0.0000  0.0000  0.0146 -0.1003
   114. (0.00043) RY*( 4) C   9           s(  0.00%)p 1.00( 88.31%)d 0.13( 11.69%)
                                            0.0000  0.0000  0.0000  0.0000  0.0000
                                            0.0000  0.0000 -0.0071  0.9397  0.0000
                                            0.3413  0.0212  0.0000  0.0000
   115. (0.00034) RY*( 5) C   9           s(  0.00%)p 1.00(  6.09%)d15.43( 93.91%)
                                            0.0000  0.0000  0.0000  0.0000  0.0000
                                            0.0000  0.0000 -0.0161 -0.2462  0.0000
                                            0.6320  0.7346  0.0000  0.0000
   116. (0.00007) RY*( 6) C   9           s(  0.01%)p99.99(  1.38%)d99.99( 98.61%)
   117. (0.00003) RY*( 7) C   9           s(  6.13%)p 0.88(  5.39%)d14.44( 88.48%)
   118. (0.00000) RY*( 8) C   9           s(  0.00%)p 1.00(  5.69%)d16.58( 94.31%)
   119. (0.00000) RY*( 9) C   9           s(  0.05%)p32.54(  1.56%)d99.99( 98.39%)
   120. (0.00258) RY*( 1) C  10           s(  2.08%)p43.62( 90.80%)d 3.42(  7.11%)
                                            0.0000 -0.0186  0.1431  0.0117  0.4714
                                            0.0301  0.8275  0.0000  0.0000 -0.1345
                                            0.0000  0.0000  0.2294  0.0204
   121. (0.00139) RY*( 2) C  10           s(  9.60%)p 9.15( 87.85%)d 0.27(  2.56%)
                                           -0.0000  0.0229  0.3089 -0.0150  0.8001
                                            0.0043 -0.4878  0.0000  0.0000  0.1538
                                            0.0000  0.0000  0.0188 -0.0398
   122. (0.00058) RY*( 3) C  10           s(  0.00%)p 1.00( 60.93%)d 0.64( 39.07%)
                                            0.0000  0.0000  0.0000  0.0000  0.0000
                                            0.0000  0.0000  0.0103  0.7805  0.0000
                                            0.5644 -0.2688  0.0000  0.0000
   123. (0.00048) RY*( 4) C  10           s( 86.53%)p 0.13( 11.00%)d 0.03(  2.48%)
                                            0.0000 -0.0048  0.9302  0.0176 -0.3308
                                            0.0107  0.0093  0.0000  0.0000 -0.1351
                                            0.0000  0.0000 -0.0088 -0.0803
   124. (0.00031) RY*( 5) C  10           s(  0.00%)p 1.00( 35.36%)d 1.83( 64.64%)
                                            0.0000  0.0000  0.0000  0.0000  0.0000
                                            0.0000  0.0000  0.0147 -0.5945  0.0000
                                            0.8030 -0.0396  0.0000  0.0000
   125. (0.00007) RY*( 6) C  10           s(  1.20%)p 3.64(  4.37%)d78.59( 94.43%)
   126. (0.00003) RY*( 7) C  10           s(  0.35%)p13.26(  4.60%)d99.99( 95.06%)
   127. (0.00001) RY*( 8) C  10           s(  0.00%)p 1.00(  3.78%)d25.46( 96.22%)
   128. (0.00000) RY*( 9) C  10           s(  0.33%)p 4.35(  1.42%)d99.99( 98.25%)
   129. (0.00281) RY*( 1) C  11           s( 23.36%)p 3.13( 73.19%)d 0.15(  3.46%)
                                            0.0000  0.0057  0.4833 -0.0128 -0.6447
                                           -0.0048 -0.5622 -0.0000 -0.0000 -0.0432
                                           -0.0000 -0.0000  0.1793 -0.0235
   130. (0.00231) RY*( 2) C  11           s(  0.02%)p99.99( 94.45%)d99.99(  5.53%)
                                            0.0000  0.0111 -0.0110  0.0155  0.6405
                                           -0.0026 -0.7308 -0.0000 -0.0000 -0.2345
                                           -0.0000 -0.0000 -0.0154 -0.0071
   131. (0.00099) RY*( 3) C  11           s( 76.45%)p 0.28( 21.63%)d 0.03(  1.92%)
                                            0.0000 -0.0082  0.8743  0.0083  0.3570
                                           -0.0040  0.2979  0.0000  0.0000  0.0155
                                            0.0000  0.0000 -0.1367 -0.0177
   132. (0.00035) RY*( 4) C  11           s(  0.00%)p 1.00( 48.97%)d 1.04( 51.03%)
                                            0.0000  0.0000  0.0000  0.0000  0.0000
                                            0.0000  0.0000 -0.0083  0.6998  0.0000
                                            0.7135  0.0338  0.0000  0.0000
   133. (0.00035) RY*( 5) C  11           s(  0.00%)p 1.00( 25.69%)d 2.89( 74.31%)
                                            0.0000  0.0000  0.0000  0.0000  0.0000
                                            0.0000  0.0000  0.0032 -0.5068  0.0000
                                            0.5293 -0.6804  0.0000  0.0000
   134. (0.00018) RY*( 6) C  11           s(  0.00%)p 1.00( 25.35%)d 2.94( 74.65%)
                                            0.0000  0.0000  0.0000  0.0000  0.0000
                                            0.0000  0.0000  0.0171 -0.5032  0.0000
                                            0.4590  0.7320  0.0000  0.0000
   135. (0.00009) RY*( 7) C  11           s(  0.12%)p41.34(  4.89%)d99.99( 94.99%)
   136. (0.00006) RY*( 8) C  11           s(  0.00%)p 1.00(  5.73%)d16.44( 94.26%)
   137. (0.00001) RY*( 9) C  11           s(  0.12%)p 1.50(  0.17%)d99.99( 99.71%)
   138. (0.00061) RY*( 1) H  12           s( 97.67%)p 0.02(  2.33%)
                                            0.0034  0.9883 -0.0842  0.1177  0.0486
   139. (0.00010) RY*( 2) H  12           s(  0.62%)p99.99( 99.38%)
                                            0.0036  0.0788  0.7448 -0.3592  0.5569
   140. (0.00008) RY*( 3) H  12           s(  0.00%)p 1.00(100.00%)
   141. (0.00002) RY*( 4) H  12           s(  1.80%)p54.63( 98.20%)
   142. (0.00061) RY*( 1) H  13           s( 97.67%)p 0.02(  2.33%)
                                            0.0034  0.9883 -0.0842  0.1177 -0.0486
   143. (0.00010) RY*( 2) H  13           s(  0.62%)p99.99( 99.38%)
                                            0.0036  0.0788  0.7448 -0.3592 -0.5569
   144. (0.00008) RY*( 3) H  13           s(  0.00%)p 1.00(100.00%)
   145. (0.00002) RY*( 4) H  13           s(  1.80%)p54.63( 98.20%)
   146. (0.00053) RY*( 1) H  14           s( 97.71%)p 0.02(  2.29%)
                                            0.0048  0.9885  0.1372  0.0635  0.0000
   147. (0.00007) RY*( 2) H  14           s(  0.00%)p 1.00(100.00%)
   148. (0.00006) RY*( 3) H  14           s(  0.01%)p99.99( 99.99%)
   149. (0.00002) RY*( 4) H  14           s(  2.36%)p41.32( 97.64%)
   150. (0.00075) RY*( 1) H  15           s( 99.66%)p 0.00(  0.34%)
                                            0.0048  0.9983  0.0487  0.0320  0.0000
   151. (0.00006) RY*( 2) H  15           s(  0.00%)p 1.00(100.00%)
   152. (0.00003) RY*( 3) H  15           s(  0.10%)p99.99( 99.90%)
   153. (0.00003) RY*( 4) H  15           s(  0.34%)p99.99( 99.66%)
   154. (0.00071) RY*( 1) H  16           s( 99.64%)p 0.00(  0.36%)
                                            0.0034  0.9982 -0.0586 -0.0121  0.0000
   155. (0.00004) RY*( 2) H  16           s(  0.12%)p99.99( 99.88%)
   156. (0.00004) RY*( 3) H  16           s(  0.00%)p 1.00(100.00%)
   157. (0.00001) RY*( 4) H  16           s(  0.34%)p99.99( 99.66%)
   158. (0.00100) RY*( 1) H  17           s( 99.73%)p 0.00(  0.27%)
                                            0.0063  0.9986 -0.0011 -0.0519  0.0000
   159. (0.00006) RY*( 2) H  17           s(  0.00%)p 1.00(100.00%)
   160. (0.00003) RY*( 3) H  17           s(  0.37%)p99.99( 99.63%)
   161. (0.00004) RY*( 4) H  17           s(  0.01%)p 1.00( 99.99%)
   162. (0.00069) RY*( 1) H  18           s( 99.60%)p 0.00(  0.40%)
                                            0.0046  0.9980 -0.0625  0.0078  0.0000
   163. (0.00005) RY*( 2) H  18           s(  0.00%)p 1.00(100.00%)
   164. (0.00003) RY*( 3) H  18           s(  0.01%)p99.99( 99.99%)
   165. (0.00003) RY*( 4) H  18           s(  0.49%)p99.99( 99.51%)
   166. (0.00070) RY*( 1) H  19           s( 99.61%)p 0.00(  0.39%)
                                            0.0049  0.9980 -0.0558  0.0285  0.0000
   167. (0.00006) RY*( 2) H  19           s(  0.00%)p 1.00(100.00%)
   168. (0.00004) RY*( 3) H  19           s(  0.13%)p99.99( 99.87%)
   169. (0.00003) RY*( 4) H  19           s(  0.36%)p99.99( 99.64%)
   170. (0.00082) RY*( 1) H  20           s( 99.68%)p 0.00(  0.32%)
                                            0.0048  0.9984  0.0489  0.0289  0.0000
   171. (0.00008) RY*( 2) H  20           s(  0.00%)p 1.00(100.00%)
   172. (0.00003) RY*( 3) H  20           s(  0.18%)p99.99( 99.82%)
   173. (0.00004) RY*( 4) H  20           s(  0.24%)p99.99( 99.76%)
   174. (0.00846) BD*( 1) C   1 - C   2  
                ( 52.65%)   0.7256* C   1 s( 28.94%)p 2.45( 71.01%)d 0.00(  0.05%)
                                           -0.0004 -0.5379 -0.0064  0.2867 -0.0053
                                            0.7923  0.0120  0.0000 -0.0000 -0.0134
                                           -0.0000  0.0000  0.0148  0.0110
                ( 47.35%)  -0.6881* C   2 s( 32.44%)p 2.08( 67.53%)d 0.00(  0.03%)
                                            0.0001 -0.5696  0.0065 -0.2713 -0.0047
                                           -0.7754  0.0178  0.0000  0.0000 -0.0092
                                            0.0000  0.0000  0.0111  0.0094
   175. (0.00367) BD*( 1) C   1 - H  12  
                ( 37.60%)   0.6132* C   1 s( 23.27%)p 3.30( 76.69%)d 0.00(  0.04%)
                                            0.0001 -0.4824  0.0035  0.2852 -0.0191
                                           -0.4304 -0.0135 -0.7069  0.0004  0.0065
                                            0.0118 -0.0106  0.0002 -0.0097
                ( 62.40%)  -0.7899* H  12 s( 99.91%)p 0.00(  0.09%)
                                           -0.9995 -0.0002 -0.0049  0.0173  0.0243
   176. (0.00367) BD*( 1) C   1 - H  13  
                ( 37.60%)   0.6132* C   1 s( 23.27%)p 3.30( 76.69%)d 0.00(  0.04%)
                                            0.0001 -0.4824  0.0035  0.2852 -0.0191
                                           -0.4304 -0.0135  0.7069 -0.0004  0.0065
                                           -0.0118  0.0106  0.0002 -0.0097
                ( 62.40%)  -0.7899* H  13 s( 99.91%)p 0.00(  0.09%)
                                           -0.9995 -0.0002 -0.0049  0.0173 -0.0243
   177. (0.00203) BD*( 1) C   1 - H  14  
                ( 37.24%)   0.6103* C   1 s( 24.47%)p 3.09( 75.50%)d 0.00(  0.03%)
                                            0.0000 -0.4947 -0.0031 -0.8683  0.0101
                                           -0.0210 -0.0197  0.0000 -0.0000  0.0013
                                           -0.0000  0.0000 -0.0163  0.0088
                ( 62.76%)  -0.7922* H  14 s( 99.91%)p 0.00(  0.09%)
                                           -0.9996  0.0005  0.0293  0.0040 -0.0000
   178. (0.01093) BD*( 1) C   2 - C   3  
                ( 48.69%)   0.6978* C   2 s( 34.64%)p 1.89( 65.31%)d 0.00(  0.04%)
                                            0.0000 -0.5885 -0.0056 -0.5233 -0.0255
                                            0.6152 -0.0134 -0.0000 -0.0000  0.0180
                                           -0.0000 -0.0000  0.0057  0.0097
                ( 51.31%)  -0.7163* C   3 s( 36.02%)p 1.77( 63.93%)d 0.00(  0.05%)
                                           -0.0001 -0.6002 -0.0056  0.4880 -0.0210
                                           -0.6327 -0.0198 -0.0000 -0.0000  0.0193
                                           -0.0000 -0.0000  0.0017  0.0112
   179. (0.12293) BD*( 2) C   2 - C   3  
                ( 52.08%)   0.7217* C   2 s(  0.00%)p 1.00( 99.92%)d 0.00(  0.08%)
                                            0.0000  0.0000  0.0000  0.0000  0.0000
                                            0.0000  0.0000  0.9995  0.0074  0.0000
                                            0.0093 -0.0276  0.0000  0.0000
                ( 47.92%)  -0.6922* C   3 s(  0.00%)p 1.00( 99.93%)d 0.00(  0.07%)
                                            0.0000  0.0000  0.0000  0.0000  0.0000
                                            0.0000  0.0000  0.9996 -0.0011  0.0000
                                           -0.0247  0.0099  0.0000  0.0000
   180. (0.01766) BD*( 1) C   2 - C  11  
                ( 50.64%)   0.7116* C   2 s( 32.85%)p 2.04( 67.11%)d 0.00(  0.05%)
                                           -0.0000  0.5731 -0.0015 -0.8073  0.0044
                                           -0.1382  0.0158  0.0000  0.0000  0.0087
                                            0.0000  0.0000  0.0159 -0.0111
                ( 49.36%)  -0.7026* C  11 s( 33.88%)p 1.95( 66.08%)d 0.00(  0.04%)
                                            0.0000  0.5820  0.0031  0.7909 -0.0144
                                            0.1870  0.0101  0.0000  0.0000  0.0060
                                            0.0000  0.0000  0.0144 -0.0122
   181. (0.01385) BD*( 1) C   3 - C   4  
                ( 48.62%)   0.6973* C   3 s( 34.00%)p 1.94( 65.96%)d 0.00(  0.05%)
                                            0.0001 -0.5830 -0.0107  0.2729 -0.0342
                                            0.7638  0.0229 -0.0000 -0.0000 -0.0151
                                           -0.0000 -0.0000  0.0105  0.0108
                ( 51.38%)  -0.7168* C   4 s( 38.07%)p 1.63( 61.88%)d 0.00(  0.05%)
                                           -0.0002 -0.6170 -0.0006 -0.2635 -0.0425
                                           -0.7399  0.0129 -0.0000 -0.0000 -0.0103
                                           -0.0000 -0.0000  0.0165  0.0109
   182. (0.00659) BD*( 1) C   3 - H  15  
                ( 36.77%)   0.6064* C   3 s( 29.89%)p 2.34( 70.09%)d 0.00(  0.03%)
                                            0.0004 -0.5466  0.0129 -0.8283  0.0064
                                           -0.1211  0.0111 -0.0000 -0.0000 -0.0043
                                           -0.0000 -0.0000 -0.0127  0.0086
                ( 63.23%)  -0.7952* H  15 s( 99.90%)p 0.00(  0.10%)
                                           -0.9995  0.0031  0.0318  0.0043 -0.0000
   183. (0.00602) BD*( 1) C   4 - N   5  
                ( 60.97%)   0.7808* C   4 s( 31.52%)p 2.17( 68.34%)d 0.00(  0.14%)
                                            0.0000  0.5611 -0.0190 -0.8037 -0.0277
                                           -0.1810 -0.0628  0.0000  0.0000  0.0120
                                            0.0000  0.0000  0.0301 -0.0189
                ( 39.03%)  -0.6248* N   5 s( 37.96%)p 1.63( 61.97%)d 0.00(  0.07%)
                                            0.0001  0.6160  0.0136  0.7774 -0.0233
                                            0.1191  0.0253  0.0000  0.0000  0.0189
                                            0.0000  0.0000  0.0153 -0.0104
   184. (0.13880) BD*( 2) C   4 - N   5  
                ( 63.07%)   0.7942* C   4 s(  0.00%)p 1.00( 99.81%)d 0.00(  0.19%)
                                            0.0000  0.0000  0.0000  0.0000  0.0000
                                            0.0000  0.0000  0.9990 -0.0047  0.0000
                                           -0.0439  0.0032  0.0000  0.0000
                ( 36.93%)  -0.6077* N   5 s(  0.00%)p 1.00( 99.84%)d 0.00(  0.16%)
                                            0.0000  0.0000  0.0000  0.0000  0.0000
                                            0.0000  0.0000  0.9991 -0.0123  0.0000
                                            0.0223  0.0329  0.0000  0.0000
   185. (0.01087) BD*( 1) C   4 - H  16  
                ( 37.55%)   0.6128* C   4 s( 30.23%)p 2.31( 69.74%)d 0.00(  0.03%)
                                           -0.0005  0.5497  0.0103  0.5293 -0.0255
                                           -0.6454  0.0032 -0.0000 -0.0000 -0.0151
                                           -0.0000 -0.0000 -0.0038 -0.0080
                ( 62.45%)  -0.7903* H  16 s( 99.89%)p 0.00(  0.11%)
                                            0.9995 -0.0043 -0.0201  0.0259 -0.0000
   186. (0.01253) BD*( 1) N   5 - C   6  
                ( 40.72%)   0.6381* N   5 s( 35.25%)p 1.83( 64.68%)d 0.00(  0.07%)
                                           -0.0001 -0.5937 -0.0050  0.5583 -0.0162
                                           -0.5786 -0.0076 -0.0000 -0.0000  0.0186
                                           -0.0000 -0.0000  0.0147  0.0116
                ( 59.28%)  -0.7700* C   6 s( 29.58%)p 2.38( 70.30%)d 0.00(  0.12%)
                                            0.0000 -0.5438 -0.0104 -0.5585  0.0108
                                            0.6238  0.0434 -0.0000 -0.0000  0.0286
                                           -0.0000 -0.0000  0.0037  0.0187
   187. (0.01326) BD*( 1) C   6 - C   7  
                ( 49.35%)   0.7025* C   6 s( 34.07%)p 1.93( 65.89%)d 0.00(  0.04%)
                                            0.0002 -0.5836 -0.0074  0.7871 -0.0212
                                            0.1938  0.0359 -0.0000 -0.0000 -0.0073
                                           -0.0000 -0.0000 -0.0163  0.0111
                ( 50.65%)  -0.7117* C   7 s( 34.37%)p 1.91( 65.58%)d 0.00(  0.05%)
                                           -0.0001 -0.5863 -0.0042 -0.7919 -0.0083
                                           -0.1667  0.0289 -0.0000 -0.0000 -0.0109
                                           -0.0000 -0.0000 -0.0154  0.0099
   188. (0.02294) BD*( 1) C   6 - C  11  
                ( 51.16%)   0.7153* C   6 s( 36.03%)p 1.77( 63.92%)d 0.00(  0.05%)
                                           -0.0000  0.6001 -0.0126  0.2591 -0.0063
                                            0.7562 -0.0152  0.0000  0.0000  0.0093
                                            0.0000  0.0000 -0.0148 -0.0122
                ( 48.84%)  -0.6988* C  11 s( 32.51%)p 2.07( 67.44%)d 0.00(  0.04%)
                                           -0.0002  0.5702 -0.0025 -0.2335  0.0033
                                           -0.7873  0.0073  0.0000  0.0000  0.0081
                                            0.0000  0.0000 -0.0140 -0.0129
   189. (0.21219) BD*( 2) C   6 - C  11  
                ( 52.98%)   0.7279* C   6 s(  0.00%)p 1.00( 99.99%)d 0.00(  0.01%)
                                            0.0000  0.0000  0.0000  0.0000  0.0000
                                            0.0000  0.0000  0.9999  0.0122  0.0000
                                            0.0025  0.0117  0.0000  0.0000
                ( 47.02%)  -0.6857* C  11 s(  0.00%)p 1.00( 99.99%)d 0.00(  0.01%)
                                            0.0000  0.0000  0.0000  0.0000  0.0000
                                            0.0000  0.0000  0.9998  0.0161  0.0000
                                           -0.0036 -0.0100  0.0000  0.0000
   190. (0.00662) BD*( 1) C   7 - C   8  
                ( 49.55%)   0.7039* C   7 s( 36.33%)p 1.75( 63.63%)d 0.00(  0.05%)
                                           -0.0000 -0.6026 -0.0119  0.5647  0.0356
                                           -0.5617  0.0231 -0.0000 -0.0000  0.0193
                                           -0.0000 -0.0000  0.0037  0.0090
                ( 50.45%)  -0.7103* C   8 s( 35.52%)p 1.81( 64.42%)d 0.00(  0.05%)
                                           -0.0000 -0.5959 -0.0096 -0.5375  0.0221
                                            0.5946  0.0350 -0.0000 -0.0000  0.0198
                                           -0.0000 -0.0000 -0.0014  0.0114
   191. (0.12553) BD*( 2) C   7 - C   8  
                ( 46.48%)   0.6818* C   7 s(  0.00%)p 1.00( 99.93%)d 0.00(  0.07%)
                                           -0.0000 -0.0000 -0.0000 -0.0000 -0.0000
                                           -0.0000 -0.0000 -0.9996  0.0067 -0.0000
                                            0.0076 -0.0261 -0.0000 -0.0000
                ( 53.52%)  -0.7316* C   8 s(  0.00%)p 1.00( 99.91%)d 0.00(  0.09%)
                                           -0.0000 -0.0000 -0.0000 -0.0000 -0.0000
                                           -0.0000 -0.0000 -0.9995  0.0043 -0.0000
                                           -0.0272  0.0120 -0.0000 -0.0000
   192. (0.00641) BD*( 1) C   7 - H  17  
                ( 36.07%)   0.6006* C   7 s( 29.23%)p 2.42( 70.75%)d 0.00(  0.02%)
                                           -0.0003  0.5404 -0.0166 -0.2291 -0.0005
                                           -0.8092  0.0107 -0.0000 -0.0000  0.0069
                                           -0.0000 -0.0000 -0.0121 -0.0072
                ( 63.93%)  -0.7996* H  17 s( 99.89%)p 0.00(  0.11%)
                                            0.9995 -0.0047  0.0074  0.0318 -0.0000
   193. (0.00890) BD*( 1) C   8 - C   9  
                ( 50.15%)   0.7082* C   8 s( 34.67%)p 1.88( 65.28%)d 0.00(  0.04%)
                                            0.0000  0.5888  0.0067  0.2091 -0.0369
                                            0.7793  0.0185  0.0000  0.0000  0.0123
                                            0.0000  0.0000 -0.0125 -0.0115
                ( 49.85%)  -0.7060* C   9 s( 34.86%)p 1.87( 65.10%)d 0.00(  0.04%)
                                            0.0000  0.5904  0.0053 -0.2440 -0.0410
                                           -0.7679  0.0048  0.0000  0.0000  0.0062
                                            0.0000  0.0000 -0.0163 -0.0111
   194. (0.00655) BD*( 1) C   8 - H  18  
                ( 36.63%)   0.6052* C   8 s( 29.71%)p 2.37( 70.27%)d 0.00(  0.03%)
                                           -0.0003  0.5449 -0.0136 -0.8158  0.0101
                                           -0.1923  0.0035 -0.0000 -0.0000  0.0068
                                           -0.0000 -0.0000  0.0114 -0.0090
                ( 63.37%)  -0.7961* H  18 s( 99.90%)p 0.00(  0.10%)
                                            0.9995 -0.0027  0.0315  0.0074 -0.0000
   195. (0.00664) BD*( 1) C   9 - C  10  
                ( 50.76%)   0.7124* C   9 s( 35.49%)p 1.82( 64.46%)d 0.00(  0.05%)
                                            0.0001  0.5956  0.0115  0.7731  0.0009
                                            0.2124  0.0414  0.0000  0.0000  0.0075
                                            0.0000  0.0000  0.0184 -0.0110
                ( 49.24%)  -0.7017* C  10 s( 36.21%)p 1.76( 63.75%)d 0.00(  0.05%)
                                            0.0001  0.6015  0.0143 -0.7776 -0.0173
                                           -0.1768  0.0360  0.0000  0.0000  0.0108
                                            0.0000  0.0000  0.0159 -0.0091
   196. (0.13568) BD*( 2) C   9 - C  10  
                ( 52.75%)   0.7263* C   9 s(  0.00%)p 1.00( 99.92%)d 0.00(  0.08%)
                                            0.0000  0.0000  0.0000  0.0000  0.0000
                                            0.0000  0.0000  0.9996 -0.0028  0.0000
                                            0.0287 -0.0037  0.0000  0.0000
                ( 47.25%)  -0.6874* C  10 s(  0.00%)p 1.00( 99.93%)d 0.00(  0.07%)
                                            0.0000  0.0000  0.0000  0.0000  0.0000
                                            0.0000  0.0000  0.9997 -0.0030  0.0000
                                           -0.0213 -0.0151  0.0000  0.0000
   197. (0.00641) BD*( 1) C   9 - H  19  
                ( 36.66%)   0.6055* C   9 s( 29.56%)p 2.38( 70.41%)d 0.00(  0.03%)
                                           -0.0003  0.5435 -0.0144 -0.5836  0.0054
                                            0.6029 -0.0099 -0.0000 -0.0000 -0.0135
                                           -0.0000 -0.0000 -0.0017 -0.0086
                ( 63.34%)  -0.7959* H  19 s( 99.90%)p 0.00(  0.10%)
                                            0.9995 -0.0030  0.0230 -0.0228 -0.0000
   198. (0.01267) BD*( 1) C  10 - C  11  
                ( 51.11%)   0.7149* C  10 s( 34.76%)p 1.88( 65.20%)d 0.00(  0.04%)
                                            0.0000  0.5896 -0.0013  0.5833  0.0110
                                           -0.5580  0.0172  0.0000  0.0000 -0.0177
                                            0.0000  0.0000 -0.0023 -0.0102
                ( 48.89%)  -0.6992* C  11 s( 33.54%)p 1.98( 66.42%)d 0.00(  0.04%)
                                           -0.0001  0.5791  0.0063 -0.5650  0.0104
                                            0.5872  0.0091  0.0000  0.0000 -0.0161
                                            0.0000  0.0000  0.0005 -0.0118
   199. (0.00690) BD*( 1) C  10 - H  20  
                ( 36.91%)   0.6076* C  10 s( 28.96%)p 2.45( 71.01%)d 0.00(  0.03%)
                                            0.0003 -0.5379  0.0156 -0.2316  0.0140
                                           -0.8101  0.0050 -0.0000 -0.0000 -0.0074
                                           -0.0000 -0.0000  0.0129  0.0078
                ( 63.09%)  -0.7943* H  20 s( 99.90%)p 0.00(  0.10%)
                                           -0.9995  0.0036  0.0066  0.0310 -0.0000


 NHO Directionality and "Bond Bending" (deviations from line of nuclear centers)

         [Thresholds for printing:  angular deviation  >  1.0 degree]
                                    hybrid p-character > 25.0%
                                    orbital occupancy  >  0.10e

                                Line of Centers        Hybrid 1              Hybrid 2
                                ---------------  -------------------   ------------------
                NBO               Theta   Phi    Theta   Phi    Dev    Theta   Phi    Dev
 ========================================================================================
     2. BD (   1) C   1 - H  12    36.6  122.9    36.2  120.9   1.2      --     --    --
     3. BD (   1) C   1 - H  13   143.4  122.9   143.8  120.9   1.2      --     --    --
     4. BD (   1) C   1 - H  14    90.0    1.6    90.0    2.7   1.1      --     --    --
     5. BD (   1) C   2 - C   3    90.0  308.9    90.0  312.4   3.4     90.0  125.6   3.3
     6. BD (   2) C   2 - C   3    90.0  308.9     0.0    0.0  90.0      0.0    0.0  90.0
     7. BD (   1) C   2 - C  11    90.0  191.6    90.0  188.7   3.0     90.0   14.2   2.6
     8. BD (   1) C   3 - C   4    90.0  249.1    90.0  253.1   4.1     90.0   67.2   1.9
    10. BD (   1) C   4 - N   5    90.0  193.1    90.0  196.3   3.3     90.0   10.8   2.3
    11. BD (   2) C   4 - N   5    90.0  193.1     0.0    0.0  90.0      0.0    0.0  90.0
    12. BD (   1) C   4 - H  16    90.0  309.9    90.0  308.1   1.8      --     --    --
    13. BD (   1) N   5 - C   6    90.0  130.8    90.0  132.8   1.9     90.0  309.4   1.5
    14. BD (   1) C   6 - C   7    90.0  192.7    90.0  196.7   4.0     90.0    9.8   2.9
    15. BD (   1) C   6 - C  11    90.0   73.6    90.0   71.2   2.4      --     --    --
    16. BD (   2) C   6 - C  11    90.0   73.6     0.0    0.0  90.0      0.0    0.0  90.0
    17. BD (   1) C   7 - C   8    90.0  133.5    90.0  138.1   4.6     90.0  309.3   4.2
    18. BD (   2) C   7 - C   8    90.0  133.5     0.0    0.0  90.0      0.0    0.0  90.0
    19. BD (   1) C   7 - H  17    90.0  255.6    90.0  254.0   1.6      --     --    --
    20. BD (   1) C   8 - C   9    90.0   73.7    90.0   77.8   4.1     90.0  249.5   4.2
    22. BD (   1) C   9 - C  10    90.0   14.1    90.0   18.2   4.0     90.0  190.0   4.1
    23. BD (   2) C   9 - C  10    90.0   14.1     0.0    0.0  90.0      0.0    0.0  90.0
    25. BD (   1) C  10 - C  11    90.0  314.9    90.0  317.7   2.8     90.0  132.9   2.0
    38. LP (   1) N   5             --     --     90.0  250.4   --       --     --    --
   179. BD*(   2) C   2 - C   3    90.0  308.9     0.0    0.0  90.0      0.0    0.0  90.0
   184. BD*(   2) C   4 - N   5    90.0  193.1     0.0    0.0  90.0      0.0    0.0  90.0
   189. BD*(   2) C   6 - C  11    90.0   73.6     0.0    0.0  90.0      0.0    0.0  90.0
   191. BD*(   2) C   7 - C   8    90.0  133.5     0.0    0.0  90.0      0.0    0.0  90.0
   196. BD*(   2) C   9 - C  10    90.0   14.1     0.0    0.0  90.0      0.0    0.0  90.0


 Second Order Perturbation Theory Analysis of Fock Matrix in NBO Basis

     Threshold for printing:   0.25 kcal/mol
                                                                              E(2)  E(j)-E(i) F(i,j)
         Donor NBO (i)                     Acceptor NBO (j)                 kcal/mol   a.u.    a.u. 
 ===================================================================================================

 within unit  1
   1. BD (   1) C   1 - C   2        / 57. RY*(   1) C   3                    0.55    1.77    0.040
   1. BD (   1) C   1 - C   2        /130. RY*(   2) C  11                    0.56    1.83    0.041
   1. BD (   1) C   1 - C   2        /178. BD*(   1) C   2 - C   3            1.45    1.21    0.053
   1. BD (   1) C   1 - C   2        /180. BD*(   1) C   2 - C  11            1.33    1.14    0.049
   1. BD (   1) C   1 - C   2        /181. BD*(   1) C   3 - C   4            1.36    1.16    0.050
   1. BD (   1) C   1 - C   2        /188. BD*(   1) C   6 - C  11            1.53    1.14    0.053
   2. BD (   1) C   1 - H  12        / 50. RY*(   3) C   2                    0.34    1.66    0.030
   2. BD (   1) C   1 - H  12        /178. BD*(   1) C   2 - C   3            1.08    1.05    0.043
   2. BD (   1) C   1 - H  12        /179. BD*(   2) C   2 - C   3            2.07    0.50    0.043
   3. BD (   1) C   1 - H  13        / 50. RY*(   3) C   2                    0.34    1.66    0.030
   3. BD (   1) C   1 - H  13        /178. BD*(   1) C   2 - C   3            1.08    1.05    0.043
   3. BD (   1) C   1 - H  13        /179. BD*(   2) C   2 - C   3            2.07    0.50    0.043
   4. BD (   1) C   1 - H  14        /180. BD*(   1) C   2 - C  11            2.42    0.99    0.062
   5. BD (   1) C   2 - C   3        / 39. RY*(   1) C   1                    0.39    1.48    0.031
   5. BD (   1) C   2 - C   3        / 66. RY*(   1) C   4                    0.90    1.70    0.050
   5. BD (   1) C   2 - C   3        /130. RY*(   2) C  11                    0.61    1.92    0.043
   5. BD (   1) C   2 - C   3        /174. BD*(   1) C   1 - C   2            1.26    1.14    0.048
   5. BD (   1) C   2 - C   3        /180. BD*(   1) C   2 - C  11            1.72    1.23    0.058
   5. BD (   1) C   2 - C   3        /181. BD*(   1) C   3 - C   4            1.17    1.25    0.048
   5. BD (   1) C   2 - C   3        /182. BD*(   1) C   3 - H  15            0.69    1.19    0.036
   5. BD (   1) C   2 - C   3        /185. BD*(   1) C   4 - H  16            0.89    1.21    0.041
   5. BD (   1) C   2 - C   3        /198. BD*(   1) C  10 - C  11            1.82    1.24    0.060
   6. BD (   2) C   2 - C   3        / 40. RY*(   2) C   1                    0.46    1.21    0.032
   6. BD (   2) C   2 - C   3        / 69. RY*(   4) C   4                    1.00    0.95    0.042
   6. BD (   2) C   2 - C   3        /132. RY*(   4) C  11                    0.69    1.56    0.045
   6. BD (   2) C   2 - C   3        /175. BD*(   1) C   1 - H  12            1.17    0.74    0.040
   6. BD (   2) C   2 - C   3        /176. BD*(   1) C   1 - H  13            1.17    0.74    0.040
   6. BD (   2) C   2 - C   3        /184. BD*(   2) C   4 - N   5           12.91    0.29    0.077
   6. BD (   2) C   2 - C   3        /189. BD*(   2) C   6 - C  11            7.16    0.30    0.061
   7. BD (   1) C   2 - C  11        / 39. RY*(   1) C   1                    0.40    1.44    0.030
   7. BD (   1) C   2 - C  11        / 57. RY*(   1) C   3                    0.62    1.82    0.043
   7. BD (   1) C   2 - C  11        / 84. RY*(   1) C   6                    0.49    1.67    0.036
   7. BD (   1) C   2 - C  11        /120. RY*(   1) C  10                    0.49    1.83    0.038
   7. BD (   1) C   2 - C  11        /174. BD*(   1) C   1 - C   2            0.98    1.11    0.042
   7. BD (   1) C   2 - C  11        /177. BD*(   1) C   1 - H  14            0.41    1.16    0.028
   7. BD (   1) C   2 - C  11        /178. BD*(   1) C   2 - C   3            1.50    1.26    0.055
   7. BD (   1) C   2 - C  11        /182. BD*(   1) C   3 - H  15            1.32    1.16    0.050
   7. BD (   1) C   2 - C  11        /187. BD*(   1) C   6 - C   7            1.31    1.20    0.050
   7. BD (   1) C   2 - C  11        /188. BD*(   1) C   6 - C  11            1.89    1.20    0.060
   7. BD (   1) C   2 - C  11        /195. BD*(   1) C   9 - C  10            0.80    1.25    0.040
   7. BD (   1) C   2 - C  11        /198. BD*(   1) C  10 - C  11            1.99    1.20    0.062
   8. BD (   1) C   3 - C   4        / 49. RY*(   2) C   2                    1.03    1.56    0.051
   8. BD (   1) C   3 - C   4        / 76. RY*(   2) N   5                    0.77    2.02    0.050
   8. BD (   1) C   3 - C   4        /174. BD*(   1) C   1 - C   2            2.13    1.11    0.061
   8. BD (   1) C   3 - C   4        /178. BD*(   1) C   2 - C   3            1.35    1.27    0.052
   8. BD (   1) C   3 - C   4        /182. BD*(   1) C   3 - H  15            0.56    1.16    0.032
   8. BD (   1) C   3 - C   4        /183. BD*(   1) C   4 - N   5            0.64    1.26    0.036
   8. BD (   1) C   3 - C   4        /185. BD*(   1) C   4 - H  16            0.48    1.18    0.030
   9. BD (   1) C   3 - H  15        / 48. RY*(   1) C   2                    0.50    1.71    0.037
   9. BD (   1) C   3 - H  15        / 67. RY*(   2) C   4                    0.33    1.35    0.027
   9. BD (   1) C   3 - H  15        /178. BD*(   1) C   2 - C   3            0.63    1.09    0.033
   9. BD (   1) C   3 - H  15        /180. BD*(   1) C   2 - C  11            2.40    1.02    0.063
   9. BD (   1) C   3 - H  15        /181. BD*(   1) C   3 - C   4            0.31    1.04    0.023
   9. BD (   1) C   3 - H  15        /183. BD*(   1) C   4 - N   5            2.08    1.08    0.060
  10. BD (   1) C   4 - N   5        / 58. RY*(   2) C   3                    0.71    1.56    0.042
  10. BD (   1) C   4 - N   5        / 85. RY*(   2) C   6                    1.32    1.85    0.062
  10. BD (   1) C   4 - N   5        /181. BD*(   1) C   3 - C   4            0.64    1.38    0.038
  10. BD (   1) C   4 - N   5        /182. BD*(   1) C   3 - H  15            0.65    1.32    0.037
  10. BD (   1) C   4 - N   5        /185. BD*(   1) C   4 - H  16            0.29    1.33    0.025
  10. BD (   1) C   4 - N   5        /186. BD*(   1) N   5 - C   6            0.73    1.34    0.040
  10. BD (   1) C   4 - N   5        /187. BD*(   1) C   6 - C   7            1.61    1.37    0.059
  11. BD (   2) C   4 - N   5        / 87. RY*(   4) C   6                    0.72    2.20    0.053
  11. BD (   2) C   4 - N   5        / 88. RY*(   5) C   6                    0.25    1.06    0.022
  11. BD (   2) C   4 - N   5        /179. BD*(   2) C   2 - C   3            4.87    0.35    0.052
  11. BD (   2) C   4 - N   5        /189. BD*(   2) C   6 - C  11           11.00    0.34    0.082
  12. BD (   1) C   4 - H  16        / 75. RY*(   1) N   5                    0.65    1.46    0.039
  12. BD (   1) C   4 - H  16        /178. BD*(   1) C   2 - C   3            1.99    1.08    0.059
  12. BD (   1) C   4 - H  16        /186. BD*(   1) N   5 - C   6            2.76    0.99    0.066
  13. BD (   1) N   5 - C   6        / 67. RY*(   2) C   4                    1.51    1.64    0.063
  13. BD (   1) N   5 - C   6        / 93. RY*(   1) C   7                    0.45    1.91    0.037
  13. BD (   1) N   5 - C   6        /183. BD*(   1) C   4 - N   5            0.64    1.37    0.037
  13. BD (   1) N   5 - C   6        /185. BD*(   1) C   4 - H  16            1.18    1.29    0.049
  13. BD (   1) N   5 - C   6        /187. BD*(   1) C   6 - C   7            1.01    1.32    0.046
  13. BD (   1) N   5 - C   6        /188. BD*(   1) C   6 - C  11            1.17    1.32    0.050
  13. BD (   1) N   5 - C   6        /190. BD*(   1) C   7 - C   8            0.76    1.38    0.041
  13. BD (   1) N   5 - C   6        /198. BD*(   1) C  10 - C  11            0.95    1.32    0.045
  14. BD (   1) C   6 - C   7        / 75. RY*(   1) N   5                    0.65    1.65    0.041
  14. BD (   1) C   6 - C   7        /102. RY*(   1) C   8                    0.54    1.87    0.040
  14. BD (   1) C   6 - C   7        /103. RY*(   2) C   8                    0.63    1.35    0.037
  14. BD (   1) C   6 - C   7        /130. RY*(   2) C  11                    0.44    1.89    0.037
  14. BD (   1) C   6 - C   7        /180. BD*(   1) C   2 - C  11            1.44    1.20    0.053
  14. BD (   1) C   6 - C   7        /183. BD*(   1) C   4 - N   5            1.25    1.26    0.050
  14. BD (   1) C   6 - C   7        /186. BD*(   1) N   5 - C   6            0.99    1.18    0.043
  14. BD (   1) C   6 - C   7        /188. BD*(   1) C   6 - C  11            1.70    1.21    0.058
  14. BD (   1) C   6 - C   7        /190. BD*(   1) C   7 - C   8            1.05    1.27    0.046
  14. BD (   1) C   6 - C   7        /192. BD*(   1) C   7 - H  17            0.43    1.16    0.028
  14. BD (   1) C   6 - C   7        /194. BD*(   1) C   8 - H  18            1.29    1.17    0.049
  15. BD (   1) C   6 - C  11        / 48. RY*(   1) C   2                    0.64    1.87    0.044
  15. BD (   1) C   6 - C  11        / 75. RY*(   1) N   5                    0.34    1.63    0.030
  15. BD (   1) C   6 - C  11        / 76. RY*(   2) N   5                    0.30    2.01    0.031
  15. BD (   1) C   6 - C  11        / 93. RY*(   1) C   7                    0.67    1.78    0.044
  15. BD (   1) C   6 - C  11        /120. RY*(   1) C  10                    0.33    1.83    0.031
  15. BD (   1) C   6 - C  11        /174. BD*(   1) C   1 - C   2            1.60    1.10    0.053
  15. BD (   1) C   6 - C  11        /180. BD*(   1) C   2 - C  11            1.98    1.19    0.061
  15. BD (   1) C   6 - C  11        /186. BD*(   1) N   5 - C   6            0.93    1.17    0.042
  15. BD (   1) C   6 - C  11        /187. BD*(   1) C   6 - C   7            1.69    1.20    0.057
  15. BD (   1) C   6 - C  11        /192. BD*(   1) C   7 - H  17            0.84    1.15    0.039
  15. BD (   1) C   6 - C  11        /198. BD*(   1) C  10 - C  11            1.86    1.19    0.060
  15. BD (   1) C   6 - C  11        /199. BD*(   1) C  10 - H  20            1.05    1.14    0.044
  16. BD (   2) C   6 - C  11        / 50. RY*(   3) C   2                    0.25    1.43    0.027
  16. BD (   2) C   6 - C  11        / 77. RY*(   3) N   5                    0.52    1.77    0.044
  16. BD (   2) C   6 - C  11        / 96. RY*(   4) C   7                    0.76    1.33    0.046
  16. BD (   2) C   6 - C  11        /122. RY*(   3) C  10                    0.86    1.32    0.049
  16. BD (   2) C   6 - C  11        /179. BD*(   2) C   2 - C   3            9.13    0.28    0.068
  16. BD (   2) C   6 - C  11        /184. BD*(   2) C   4 - N   5            5.68    0.27    0.052
  16. BD (   2) C   6 - C  11        /191. BD*(   2) C   7 - C   8            7.38    0.27    0.060
  16. BD (   2) C   6 - C  11        /196. BD*(   2) C   9 - C  10            8.92    0.26    0.065
  17. BD (   1) C   7 - C   8        / 84. RY*(   1) C   6                    0.60    1.71    0.041
  17. BD (   1) C   7 - C   8        / 85. RY*(   2) C   6                    0.45    1.73    0.035
  17. BD (   1) C   7 - C   8        /111. RY*(   1) C   9                    0.40    1.90    0.035
  17. BD (   1) C   7 - C   8        /112. RY*(   2) C   9                    0.70    1.39    0.039
  17. BD (   1) C   7 - C   8        /186. BD*(   1) N   5 - C   6            1.60    1.21    0.056
  17. BD (   1) C   7 - C   8        /187. BD*(   1) C   6 - C   7            1.06    1.25    0.046
  17. BD (   1) C   7 - C   8        /192. BD*(   1) C   7 - H  17            0.62    1.20    0.035
  17. BD (   1) C   7 - C   8        /193. BD*(   1) C   8 - C   9            1.13    1.26    0.048
  17. BD (   1) C   7 - C   8        /194. BD*(   1) C   8 - H  18            0.62    1.21    0.034
  17. BD (   1) C   7 - C   8        /197. BD*(   1) C   9 - H  19            1.01    1.20    0.044
  18. BD (   2) C   7 - C   8        / 90. RY*(   7) C   6                    0.36    2.06    0.037
  18. BD (   2) C   7 - C   8        /114. RY*(   4) C   9                    0.35    0.97    0.025
  18. BD (   2) C   7 - C   8        /115. RY*(   5) C   9                    0.33    2.11    0.035
  18. BD (   2) C   7 - C   8        /189. BD*(   2) C   6 - C  11            9.31    0.31    0.070
  18. BD (   2) C   7 - C   8        /196. BD*(   2) C   9 - C  10            8.49    0.30    0.064
  19. BD (   1) C   7 - H  17        /102. RY*(   1) C   8                    0.33    1.70    0.030
  19. BD (   1) C   7 - H  17        /186. BD*(   1) N   5 - C   6            0.42    1.01    0.026
  19. BD (   1) C   7 - H  17        /187. BD*(   1) C   6 - C   7            0.27    1.04    0.021
  19. BD (   1) C   7 - H  17        /188. BD*(   1) C   6 - C  11            2.40    1.03    0.063
  19. BD (   1) C   7 - H  17        /190. BD*(   1) C   7 - C   8            0.41    1.09    0.027
  19. BD (   1) C   7 - H  17        /193. BD*(   1) C   8 - C   9            2.13    1.05    0.060
  20. BD (   1) C   8 - C   9        / 94. RY*(   2) C   7                    1.01    1.43    0.048
  20. BD (   1) C   8 - C   9        /120. RY*(   1) C  10                    0.26    1.84    0.028
  20. BD (   1) C   8 - C   9        /121. RY*(   2) C  10                    0.79    1.46    0.043
  20. BD (   1) C   8 - C   9        /190. BD*(   1) C   7 - C   8            1.14    1.27    0.048
  20. BD (   1) C   8 - C   9        /192. BD*(   1) C   7 - H  17            1.32    1.16    0.050
  20. BD (   1) C   8 - C   9        /194. BD*(   1) C   8 - H  18            0.55    1.17    0.032
  20. BD (   1) C   8 - C   9        /195. BD*(   1) C   9 - C  10            1.17    1.26    0.049
  20. BD (   1) C   8 - C   9        /197. BD*(   1) C   9 - H  19            0.54    1.17    0.032
  20. BD (   1) C   8 - C   9        /199. BD*(   1) C  10 - H  20            1.33    1.15    0.049
  21. BD (   1) C   8 - H  18        / 93. RY*(   1) C   7                    0.31    1.62    0.029
  21. BD (   1) C   8 - H  18        /111. RY*(   1) C   9                    0.32    1.68    0.029
  21. BD (   1) C   8 - H  18        /187. BD*(   1) C   6 - C   7            2.11    1.03    0.059
  21. BD (   1) C   8 - H  18        /190. BD*(   1) C   7 - C   8            0.42    1.09    0.027
  21. BD (   1) C   8 - H  18        /193. BD*(   1) C   8 - C   9            0.34    1.04    0.024
  21. BD (   1) C   8 - H  18        /195. BD*(   1) C   9 - C  10            1.83    1.08    0.056
  22. BD (   1) C   9 - C  10        /102. RY*(   1) C   8                    0.46    1.91    0.037
  22. BD (   1) C   9 - C  10        /103. RY*(   2) C   8                    0.66    1.39    0.038
  22. BD (   1) C   9 - C  10        /129. RY*(   1) C  11                    0.95    1.77    0.052
  22. BD (   1) C   9 - C  10        /180. BD*(   1) C   2 - C  11            1.73    1.24    0.059
  22. BD (   1) C   9 - C  10        /193. BD*(   1) C   8 - C   9            1.13    1.26    0.048
  22. BD (   1) C   9 - C  10        /194. BD*(   1) C   8 - H  18            0.98    1.21    0.044
  22. BD (   1) C   9 - C  10        /197. BD*(   1) C   9 - H  19            0.59    1.21    0.034
  22. BD (   1) C   9 - C  10        /198. BD*(   1) C  10 - C  11            1.41    1.25    0.053
  22. BD (   1) C   9 - C  10        /199. BD*(   1) C  10 - H  20            0.63    1.19    0.035
  23. BD (   2) C   9 - C  10        /105. RY*(   4) C   8                    0.73    1.45    0.044
  23. BD (   2) C   9 - C  10        /133. RY*(   5) C  11                    0.60    1.87    0.045
  23. BD (   2) C   9 - C  10        /189. BD*(   2) C   6 - C  11            8.09    0.31    0.067
  23. BD (   2) C   9 - C  10        /191. BD*(   2) C   7 - C   8            8.38    0.31    0.065
  24. BD (   1) C   9 - H  19        /102. RY*(   1) C   8                    0.32    1.69    0.029
  24. BD (   1) C   9 - H  19        /120. RY*(   1) C  10                    0.32    1.66    0.029
  24. BD (   1) C   9 - H  19        /190. BD*(   1) C   7 - C   8            1.79    1.09    0.056
  24. BD (   1) C   9 - H  19        /193. BD*(   1) C   8 - C   9            0.33    1.05    0.024
  24. BD (   1) C   9 - H  19        /195. BD*(   1) C   9 - C  10            0.40    1.09    0.026
  24. BD (   1) C   9 - H  19        /198. BD*(   1) C  10 - C  11            2.21    1.03    0.060
  25. BD (   1) C  10 - C  11        / 48. RY*(   1) C   2                    0.67    1.89    0.045
  25. BD (   1) C  10 - C  11        /111. RY*(   1) C   9                    0.60    1.87    0.042
  25. BD (   1) C  10 - C  11        /112. RY*(   2) C   9                    0.62    1.36    0.037
  25. BD (   1) C  10 - C  11        /178. BD*(   1) C   2 - C   3            0.97    1.27    0.044
  25. BD (   1) C  10 - C  11        /180. BD*(   1) C   2 - C  11            2.20    1.21    0.065
  25. BD (   1) C  10 - C  11        /186. BD*(   1) N   5 - C   6            1.65    1.18    0.056
  25. BD (   1) C  10 - C  11        /188. BD*(   1) C   6 - C  11            1.89    1.21    0.061
  25. BD (   1) C  10 - C  11        /195. BD*(   1) C   9 - C  10            1.26    1.27    0.051
  25. BD (   1) C  10 - C  11        /197. BD*(   1) C   9 - H  19            1.20    1.17    0.047
  25. BD (   1) C  10 - C  11        /199. BD*(   1) C  10 - H  20            0.48    1.15    0.030
  26. BD (   1) C  10 - H  20        /111. RY*(   1) C   9                    0.39    1.70    0.033
  26. BD (   1) C  10 - H  20        /188. BD*(   1) C   6 - C  11            2.25    1.05    0.062
  26. BD (   1) C  10 - H  20        /193. BD*(   1) C   8 - C   9            2.06    1.06    0.059
  26. BD (   1) C  10 - H  20        /195. BD*(   1) C   9 - C  10            0.40    1.10    0.026
  26. BD (   1) C  10 - H  20        /198. BD*(   1) C  10 - C  11            0.35    1.05    0.024
  27. CR (   1) C   1                / 48. RY*(   1) C   2                    0.36   11.26    0.080
  27. CR (   1) C   1                /138. RY*(   1) H  12                    0.38   10.53    0.080
  27. CR (   1) C   1                /142. RY*(   1) H  13                    0.38   10.53    0.080
  27. CR (   1) C   1                /146. RY*(   1) H  14                    0.38   10.53    0.080
  27. CR (   1) C   1                /178. BD*(   1) C   2 - C   3            0.46   10.64    0.089
  27. CR (   1) C   1                /180. BD*(   1) C   2 - C  11            0.47   10.57    0.090
  28. CR (   1) C   2                / 41. RY*(   3) C   1                    0.61   10.80    0.102
  28. CR (   1) C   2                / 58. RY*(   2) C   3                    0.77   10.82    0.115
  28. CR (   1) C   2                /131. RY*(   3) C  11                    0.55   10.82    0.098
  28. CR (   1) C   2                /181. BD*(   1) C   3 - C   4            0.41   10.63    0.084
  28. CR (   1) C   2                /182. BD*(   1) C   3 - H  15            0.30   10.58    0.072
  28. CR (   1) C   2                /188. BD*(   1) C   6 - C  11            0.46   10.62    0.089
  28. CR (   1) C   2                /198. BD*(   1) C  10 - C  11            0.59   10.62    0.100
  29. CR (   1) C   3                / 48. RY*(   1) C   2                    0.49   11.27    0.094
  29. CR (   1) C   3                / 49. RY*(   2) C   2                    0.38   10.95    0.081
  29. CR (   1) C   3                / 51. RY*(   4) C   2                    0.28   10.91    0.070
  29. CR (   1) C   3                / 67. RY*(   2) C   4                    0.65   10.92    0.106
  29. CR (   1) C   3                /150. RY*(   1) H  15                    0.41   10.46    0.082
  29. CR (   1) C   3                /174. BD*(   1) C   1 - C   2            0.59   10.50    0.099
  29. CR (   1) C   3                /178. BD*(   1) C   2 - C   3            0.28   10.66    0.070
  29. CR (   1) C   3                /180. BD*(   1) C   2 - C  11            0.58   10.59    0.100
  29. CR (   1) C   3                /183. BD*(   1) C   4 - N   5            0.31   10.65    0.073
  30. CR (   1) C   4                / 58. RY*(   2) C   3                    0.49   10.83    0.092
  30. CR (   1) C   4                / 59. RY*(   3) C   3                    0.26   10.71    0.066
  30. CR (   1) C   4                / 76. RY*(   2) N   5                    0.32   11.44    0.076
  30. CR (   1) C   4                /154. RY*(   1) H  16                    0.35   10.47    0.077
  30. CR (   1) C   4                /178. BD*(   1) C   2 - C   3            0.46   10.69    0.089
  30. CR (   1) C   4                /182. BD*(   1) C   3 - H  15            0.27   10.59    0.068
  30. CR (   1) C   4                /186. BD*(   1) N   5 - C   6            0.97   10.60    0.129
  31. CR (   1) N   5                / 66. RY*(   1) C   4                    1.17   15.14    0.168
  31. CR (   1) N   5                / 67. RY*(   2) C   4                    0.32   15.00    0.088
  31. CR (   1) N   5                / 71. RY*(   6) C   4                    0.28   16.07    0.085
  31. CR (   1) N   5                / 84. RY*(   1) C   6                    1.30   15.15    0.177
  31. CR (   1) N   5                / 91. RY*(   8) C   6                    0.26   16.45    0.082
  31. CR (   1) N   5                /181. BD*(   1) C   3 - C   4            0.35   14.69    0.091
  31. CR (   1) N   5                /187. BD*(   1) C   6 - C   7            0.34   14.68    0.090
  31. CR (   1) N   5                /188. BD*(   1) C   6 - C  11            0.47   14.67    0.105
  32. CR (   1) C   6                / 76. RY*(   2) N   5                    0.25   11.44    0.068
  32. CR (   1) C   6                / 94. RY*(   2) C   7                    0.72   10.85    0.111
  32. CR (   1) C   6                /129. RY*(   1) C  11                    0.68   11.15    0.110
  32. CR (   1) C   6                /180. BD*(   1) C   2 - C  11            0.49   10.62    0.092
  32. CR (   1) C   6                /183. BD*(   1) C   4 - N   5            0.76   10.68    0.114
  32. CR (   1) C   6                /190. BD*(   1) C   7 - C   8            0.39   10.69    0.082
  32. CR (   1) C   6                /198. BD*(   1) C  10 - C  11            0.48   10.63    0.091
  33. CR (   1) C   7                / 85. RY*(   2) C   6                    0.31   11.10    0.074
  33. CR (   1) C   7                / 86. RY*(   3) C   6                    0.61   11.13    0.104
  33. CR (   1) C   7                /103. RY*(   2) C   8                    0.83   10.76    0.119
  33. CR (   1) C   7                /158. RY*(   1) H  17                    0.43   10.47    0.085
  33. CR (   1) C   7                /186. BD*(   1) N   5 - C   6            0.31   10.59    0.072
  33. CR (   1) C   7                /188. BD*(   1) C   6 - C  11            0.59   10.61    0.101
  33. CR (   1) C   7                /193. BD*(   1) C   8 - C   9            0.46   10.63    0.088
  33. CR (   1) C   7                /194. BD*(   1) C   8 - H  18            0.30   10.58    0.071
  34. CR (   1) C   8                / 93. RY*(   1) C   7                    0.32   11.20    0.075
  34. CR (   1) C   8                / 94. RY*(   2) C   7                    0.33   10.83    0.076
  34. CR (   1) C   8                / 95. RY*(   3) C   7                    0.38   10.68    0.081
  34. CR (   1) C   8                /112. RY*(   2) C   9                    0.56   10.75    0.098
  34. CR (   1) C   8                /113. RY*(   3) C   9                    0.31   10.78    0.073
  34. CR (   1) C   8                /162. RY*(   1) H  18                    0.41   10.46    0.083
  34. CR (   1) C   8                /187. BD*(   1) C   6 - C   7            0.48   10.61    0.090
  34. CR (   1) C   8                /192. BD*(   1) C   7 - H  17            0.32   10.56    0.074
  34. CR (   1) C   8                /195. BD*(   1) C   9 - C  10            0.44   10.66    0.087
  34. CR (   1) C   8                /197. BD*(   1) C   9 - H  19            0.27   10.57    0.067
  35. CR (   1) C   9                /103. RY*(   2) C   8                    0.64   10.75    0.105
  35. CR (   1) C   9                /104. RY*(   3) C   8                    0.27   10.82    0.068
  35. CR (   1) C   9                /121. RY*(   2) C  10                    0.25   10.86    0.066
  35. CR (   1) C   9                /123. RY*(   4) C  10                    0.59   10.74    0.101
  35. CR (   1) C   9                /166. RY*(   1) H  19                    0.41   10.46    0.082
  35. CR (   1) C   9                /190. BD*(   1) C   7 - C   8            0.43   10.67    0.085
  35. CR (   1) C   9                /194. BD*(   1) C   8 - H  18            0.26   10.57    0.067
  35. CR (   1) C   9                /198. BD*(   1) C  10 - C  11            0.52   10.61    0.095
  35. CR (   1) C   9                /199. BD*(   1) C  10 - H  20            0.32   10.55    0.074
  36. CR (   1) C  10                /112. RY*(   2) C   9                    0.91   10.77    0.125
  36. CR (   1) C  10                /130. RY*(   2) C  11                    0.56   11.30    0.100
  36. CR (   1) C  10                /170. RY*(   1) H  20                    0.41   10.50    0.083
  36. CR (   1) C  10                /180. BD*(   1) C   2 - C  11            0.60   10.62    0.101
  36. CR (   1) C  10                /188. BD*(   1) C   6 - C  11            0.53   10.62    0.095
  36. CR (   1) C  10                /193. BD*(   1) C   8 - C   9            0.45   10.64    0.088
  36. CR (   1) C  10                /197. BD*(   1) C   9 - H  19            0.28   10.58    0.070
  37. CR (   1) C  11                / 49. RY*(   2) C   2                    0.98   10.95    0.131
  37. CR (   1) C  11                / 84. RY*(   1) C   6                    0.27   11.07    0.069
  37. CR (   1) C  11                / 85. RY*(   2) C   6                    0.63   11.09    0.106
  37. CR (   1) C  11                /121. RY*(   2) C  10                    0.73   10.85    0.112
  37. CR (   1) C  11                /174. BD*(   1) C   1 - C   2            0.46   10.50    0.088
  37. CR (   1) C  11                /178. BD*(   1) C   2 - C   3            0.41   10.66    0.084
  37. CR (   1) C  11                /186. BD*(   1) N   5 - C   6            0.37   10.57    0.079
  37. CR (   1) C  11                /187. BD*(   1) C   6 - C   7            0.45   10.60    0.087
  37. CR (   1) C  11                /195. BD*(   1) C   9 - C  10            0.39   10.65    0.081
  37. CR (   1) C  11                /199. BD*(   1) C  10 - H  20            0.26   10.54    0.066
  38. LP (   1) N   5                / 66. RY*(   1) C   4                    1.70    1.32    0.061
  38. LP (   1) N   5                / 84. RY*(   1) C   6                    1.94    1.32    0.065
  38. LP (   1) N   5                /181. BD*(   1) C   3 - C   4            4.97    0.86    0.084
  38. LP (   1) N   5                /185. BD*(   1) C   4 - H  16            1.85    0.82    0.050
  38. LP (   1) N   5                /187. BD*(   1) C   6 - C   7            0.96    0.85    0.037
  38. LP (   1) N   5                /188. BD*(   1) C   6 - C  11            5.07    0.85    0.083
 179. BD*(   2) C   2 - C   3        / 54. RY*(   7) C   2                    0.56    1.33    0.098
 179. BD*(   2) C   2 - C   3        / 60. RY*(   4) C   3                    1.36    0.62    0.104
 179. BD*(   2) C   2 - C   3        /175. BD*(   1) C   1 - H  12            0.35    0.43    0.044
 179. BD*(   2) C   2 - C   3        /176. BD*(   1) C   1 - H  13            0.35    0.43    0.044
 184. BD*(   2) C   4 - N   5        / 68. RY*(   3) C   4                    0.59    1.85    0.112
 184. BD*(   2) C   4 - N   5        / 69. RY*(   4) C   4                    0.54    0.66    0.064
 184. BD*(   2) C   4 - N   5        / 78. RY*(   4) N   5                    0.60    1.73    0.109
 184. BD*(   2) C   4 - N   5        /179. BD*(   2) C   2 - C   3           82.16    0.01    0.084
 189. BD*(   2) C   6 - C  11        / 77. RY*(   3) N   5                    0.31    1.50    0.059
 189. BD*(   2) C   6 - C  11        / 88. RY*(   5) C   6                    1.43    0.72    0.088
 189. BD*(   2) C   6 - C  11        / 96. RY*(   4) C   7                    0.37    1.06    0.054
 189. BD*(   2) C   6 - C  11        /122. RY*(   3) C  10                    0.34    1.04    0.051
 189. BD*(   2) C   6 - C  11        /134. RY*(   6) C  11                    0.64    1.55    0.086
 191. BD*(   2) C   7 - C   8        / 97. RY*(   5) C   7                    0.64    1.38    0.106
 191. BD*(   2) C   7 - C   8        /106. RY*(   5) C   8                    0.70    1.35    0.109
 196. BD*(   2) C   9 - C  10        /114. RY*(   4) C   9                    1.43    0.68    0.106
 196. BD*(   2) C   9 - C  10        /124. RY*(   5) C  10                    0.69    1.40    0.106


 Natural Bond Orbitals (Summary):

                                                            Principal Delocalizations
           NBO                        Occupancy    Energy   (geminal,vicinal,remote)
 ====================================================================================
 Molecular unit  1  (C10H9N)
     1. BD (   1) C   1 - C   2          0.99015    -0.80262  188(v),178(g),181(v),180(g)
                                                    130(v),57(v)
     2. BD (   1) C   1 - H  12          0.98577    -0.65146  179(v),178(v),50(v)
     3. BD (   1) C   1 - H  13          0.98577    -0.65146  179(v),178(v),50(v)
     4. BD (   1) C   1 - H  14          0.99357    -0.64831  180(v)
     5. BD (   1) C   2 - C   3          0.98759    -0.89304  198(v),180(g),174(g),181(g)
                                                    66(v),185(v),182(g),130(v)
                                                    39(v)
     6. BD (   2) C   2 - C   3          0.86124    -0.45355  184(v),189(v),175(v),176(v)
                                                    69(v),132(v),40(v)
     7. BD (   1) C   2 - C  11          0.98374    -0.85741  198(g),188(g),178(g),182(v)
                                                    187(v),174(g),195(v),57(v)
                                                    120(v),84(v),177(v),39(v)
     8. BD (   1) C   3 - C   4          0.99206    -0.86272  174(v),178(g),49(v),76(v)
                                                    183(g),182(g),185(g)
     9. BD (   1) C   3 - H  15          0.98924    -0.68498  180(v),183(v),178(g),48(v)
                                                    67(v),181(g)
    10. BD (   1) C   4 - N   5          0.99348    -1.02076  187(v),85(v),186(g),58(v)
                                                    182(v),181(g),185(g)
    11. BD (   2) C   4 - N   5          0.89788    -0.49426  189(v),179(v),87(v),88(v)
    12. BD (   1) C   4 - H  16          0.98984    -0.67530  186(v),178(v),75(v)
    13. BD (   1) N   5 - C   6          0.99113    -0.97779  67(v),185(v),188(g),187(g)
                                                    198(v),190(v),183(g),93(v)
    14. BD (   1) C   6 - C   7          0.98750    -0.86562  188(g),180(v),194(v),183(v)
                                                    190(g),186(g),75(v),103(v)
                                                    102(v),130(v),192(g)
    15. BD (   1) C   6 - C  11          0.98449    -0.85203  180(g),198(g),187(g),174(v)
                                                    199(v),186(g),192(v),93(v)
                                                    48(v),75(v),120(v),76(v)
    16. BD (   2) C   6 - C  11          0.75833    -0.42885  179(v),196(v),191(v),184(v)
                                                    122(v),96(v),77(v)
    17. BD (   1) C   7 - C   8          0.99066    -0.89951  186(v),193(g),187(g),197(v)
                                                    112(v),192(g),194(g),84(v)
                                                    85(v),111(v)
    18. BD (   2) C   7 - C   8          0.87290    -0.46070  189(v),196(v),90(v),114(v)
                                                    115(v)
    19. BD (   1) C   7 - H  17          0.98861    -0.69113  188(v),193(v),186(v),190(g)
                                                    102(v),187(g)
    20. BD (   1) C   8 - C   9          0.98970    -0.86279  199(v),192(v),195(g),190(g)
                                                    94(v),121(v),194(g),197(g)
                                                    120(v)
    21. BD (   1) C   8 - H  18          0.98954    -0.68589  187(v),195(v),190(g),193(g)
                                                    111(v),93(v)
    22. BD (   1) C   9 - C  10          0.99049    -0.90308  180(v),198(g),193(g),194(v)
                                                    129(v),103(v),199(g),197(g)
                                                    102(v)
    23. BD (   2) C   9 - C  10          0.88191    -0.46695  189(v),191(v),105(v),133(v)
    24. BD (   1) C   9 - H  19          0.98961    -0.68966  198(v),190(v),195(g),193(g)
                                                    102(v),120(v)
    25. BD (   1) C  10 - C  11          0.98621    -0.86774  180(g),188(g),186(v),195(g)
                                                    197(v),178(v),48(v),112(v)
                                                    111(v),199(g)
    26. BD (   1) C  10 - H  20          0.98946    -0.70609  188(v),193(v),195(g),111(v)
                                                    198(g)
    27. CR (   1) C   1                  0.99959   -10.23416  180(v),178(v),138(v),142(v)
                                                    146(v),48(v)
    28. CR (   1) C   2                  0.99943   -10.27640  58(v),41(v),198(v),131(v)
                                                    188(v),181(v),182(v)
    29. CR (   1) C   3                  0.99943   -10.25265  67(v),174(v),180(v),48(v)
                                                    150(v),49(v),183(v),178(g)
                                                    51(v)
    30. CR (   1) C   4                  0.99954   -10.28428  186(v),58(v),178(v),154(v)
                                                    76(v),182(v),59(v)
    31. CR (   1) N   5                  0.99963   -14.33364  84(v),66(v),188(v),181(v)
                                                    187(v),67(v),71(v),91(v)
    32. CR (   1) C   6                  0.99942   -10.28454  183(v),94(v),129(v),180(v)
                                                    198(v),190(v),76(v)
    33. CR (   1) C   7                  0.99946   -10.27081  103(v),86(v),188(v),193(v)
                                                    158(v),186(v),85(v),194(v)
    34. CR (   1) C   8                  0.99949   -10.26369  112(v),187(v),195(v),162(v)
                                                    95(v),94(v),192(v),93(v)
                                                    113(v),197(v)
    35. CR (   1) C   9                  0.99948   -10.26714  103(v),123(v),198(v),190(v)
                                                    166(v),199(v),104(v),194(v)
                                                    121(v)
    36. CR (   1) C  10                  0.99947   -10.27837  112(v),180(v),130(v),188(v)
                                                    193(v),170(v),197(v)
    37. CR (   1) C  11                  0.99940   -10.25346  49(v),121(v),85(v),174(v)
                                                    187(v),178(v),195(v),186(v)
                                                    84(v),199(v)
    38. LP (   1) N   5                  0.96142    -0.50544  188(v),181(v),84(v),185(v)
                                                    66(v),187(v)
    39. RY*(   1) C   1                  0.00185     0.58673   
    40. RY*(   2) C   1                  0.00066     0.75654   
    41. RY*(   3) C   1                  0.00050     0.52490   
    42. RY*(   4) C   1                  0.00005     0.78083   
    43. RY*(   5) C   1                  0.00001     1.81738   
    44. RY*(   6) C   1                  0.00001     2.00700   
    45. RY*(   7) C   1                  0.00000     1.78736   
    46. RY*(   8) C   1                  0.00001     2.17264   
    47. RY*(   9) C   1                  0.00000     2.15359   
    48. RY*(   1) C   2                  0.00303     1.02130   
    49. RY*(   2) C   2                  0.00148     0.69586   
    50. RY*(   3) C   2                  0.00088     1.00401   
    51. RY*(   4) C   2                  0.00061     0.65272   
    52. RY*(   5) C   2                  0.00029     1.67964   
    53. RY*(   6) C   2                  0.00020     1.97313   
    54. RY*(   7) C   2                  0.00009     1.17679   
    55. RY*(   8) C   2                  0.00006     2.08028   
    56. RY*(   9) C   2                  0.00001     1.98400   
    57. RY*(   1) C   3                  0.00265     0.96449   
    58. RY*(   2) C   3                  0.00103     0.54198   
    59. RY*(   3) C   3                  0.00063     0.42479   
    60. RY*(   4) C   3                  0.00045     0.47189   
    61. RY*(   5) C   3                  0.00021     1.66843   
    62. RY*(   6) C   3                  0.00006     2.21088   
    63. RY*(   7) C   3                  0.00003     2.16374   
    64. RY*(   8) C   3                  0.00001     1.70751   
    65. RY*(   9) C   3                  0.00000     2.02256   
    66. RY*(   1) C   4                  0.00402     0.81016   
    67. RY*(   2) C   4                  0.00236     0.66467   
    68. RY*(   3) C   4                  0.00067     1.68968   
    69. RY*(   4) C   4                  0.00051     0.49731   
    70. RY*(   5) C   4                  0.00036     0.97811   
    71. RY*(   6) C   4                  0.00034     1.73893   
    72. RY*(   7) C   4                  0.00003     1.87515   
    73. RY*(   8) C   4                  0.00000     1.64560   
    74. RY*(   9) C   4                  0.00000     2.00989   
    75. RY*(   1) N   5                  0.00292     0.78133   
    76. RY*(   2) N   5                  0.00094     1.15628   
    77. RY*(   3) N   5                  0.00035     1.34505   
    78. RY*(   4) N   5                  0.00015     1.56851   
    79. RY*(   5) N   5                  0.00009     1.66706   
    80. RY*(   6) N   5                  0.00006     2.15521   
    81. RY*(   7) N   5                  0.00000     2.06751   
    82. RY*(   8) N   5                  0.00001     2.37441   
    83. RY*(   9) N   5                  0.00001     2.40822   
    84. RY*(   1) C   6                  0.00406     0.81385   
    85. RY*(   2) C   6                  0.00279     0.83201   
    86. RY*(   3) C   6                  0.00117     0.85937   
    87. RY*(   4) C   6                  0.00067     1.70363   
    88. RY*(   5) C   6                  0.00037     0.56270   
    89. RY*(   6) C   6                  0.00035     1.82626   
    90. RY*(   7) C   6                  0.00033     1.59460   
    91. RY*(   8) C   6                  0.00008     2.11474   
    92. RY*(   9) C   6                  0.00001     1.98612   
    93. RY*(   1) C   7                  0.00316     0.93209   
    94. RY*(   2) C   7                  0.00150     0.56957   
    95. RY*(   3) C   7                  0.00066     0.41482   
    96. RY*(   4) C   7                  0.00048     0.90227   
    97. RY*(   5) C   7                  0.00026     1.21938   
    98. RY*(   6) C   7                  0.00009     2.15525   
    99. RY*(   7) C   7                  0.00001     1.67563   
   100. RY*(   8) C   7                  0.00001     2.19570   
   101. RY*(   9) C   7                  0.00001     2.01637   
   102. RY*(   1) C   8                  0.00274     1.00396   
   103. RY*(   2) C   8                  0.00130     0.48450   
   104. RY*(   3) C   8                  0.00043     0.55479   
   105. RY*(   4) C   8                  0.00039     0.98190   
   106. RY*(   5) C   8                  0.00031     1.19263   
   107. RY*(   6) C   8                  0.00007     2.20025   
   108. RY*(   7) C   8                  0.00002     2.01593   
   109. RY*(   8) C   8                  0.00000     1.65682   
   110. RY*(   9) C   8                  0.00000     2.03270   
   111. RY*(   1) C   9                  0.00278     0.99756   
   112. RY*(   2) C   9                  0.00136     0.48794   
   113. RY*(   3) C   9                  0.00044     0.51317   
   114. RY*(   4) C   9                  0.00043     0.51407   
   115. RY*(   5) C   9                  0.00034     1.65084   
   116. RY*(   6) C   9                  0.00007     2.19396   
   117. RY*(   7) C   9                  0.00003     2.05680   
   118. RY*(   8) C   9                  0.00000     1.65257   
   119. RY*(   9) C   9                  0.00000     2.03447   
   120. RY*(   1) C  10                  0.00258     0.97463   
   121. RY*(   2) C  10                  0.00139     0.59244   
   122. RY*(   3) C  10                  0.00058     0.88918   
   123. RY*(   4) C  10                  0.00048     0.47314   
   124. RY*(   5) C  10                  0.00031     1.23404   
   125. RY*(   6) C  10                  0.00007     2.12654   
   126. RY*(   7) C  10                  0.00003     2.19841   
   127. RY*(   8) C  10                  0.00001     1.66550   
   128. RY*(   9) C  10                  0.00000     2.00105   
   129. RY*(   1) C  11                  0.00281     0.86212   
   130. RY*(   2) C  11                  0.00231     1.02262   
   131. RY*(   3) C  11                  0.00099     0.53960   
   132. RY*(   4) C  11                  0.00035     1.10289   
   133. RY*(   5) C  11                  0.00035     1.40680   
   134. RY*(   6) C  11                  0.00018     1.39417   
   135. RY*(   7) C  11                  0.00009     2.16648   
   136. RY*(   8) C  11                  0.00006     2.13231   
   137. RY*(   9) C  11                  0.00001     2.02029   
   138. RY*(   1) H  12                  0.00061     0.29396   
   139. RY*(   2) H  12                  0.00010     1.65141   
   140. RY*(   3) H  12                  0.00008     1.61521   
   141. RY*(   4) H  12                  0.00002     2.10858   
   142. RY*(   1) H  13                  0.00061     0.29396   
   143. RY*(   2) H  13                  0.00010     1.65141   
   144. RY*(   3) H  13                  0.00008     1.61521   
   145. RY*(   4) H  13                  0.00002     2.10858   
   146. RY*(   1) H  14                  0.00053     0.29890   
   147. RY*(   2) H  14                  0.00007     1.60058   
   148. RY*(   3) H  14                  0.00006     1.68925   
   149. RY*(   4) H  14                  0.00002     2.08704   
   150. RY*(   1) H  15                  0.00075     0.20683   
   151. RY*(   2) H  15                  0.00006     1.49163   
   152. RY*(   3) H  15                  0.00003     1.82855   
   153. RY*(   4) H  15                  0.00003     2.18701   
   154. RY*(   1) H  16                  0.00071     0.18252   
   155. RY*(   2) H  16                  0.00004     2.17705   
   156. RY*(   3) H  16                  0.00004     1.48751   
   157. RY*(   4) H  16                  0.00001     1.81374   
   158. RY*(   1) H  17                  0.00100     0.19591   
   159. RY*(   2) H  17                  0.00006     1.48824   
   160. RY*(   3) H  17                  0.00003     2.17103   
   161. RY*(   4) H  17                  0.00004     1.84384   
   162. RY*(   1) H  18                  0.00069     0.19498   
   163. RY*(   2) H  18                  0.00005     1.48395   
   164. RY*(   3) H  18                  0.00003     1.84154   
   165. RY*(   4) H  18                  0.00003     2.16567   
   166. RY*(   1) H  19                  0.00070     0.19187   
   167. RY*(   2) H  19                  0.00006     1.48053   
   168. RY*(   3) H  19                  0.00004     2.01503   
   169. RY*(   4) H  19                  0.00003     1.99151   
   170. RY*(   1) H  20                  0.00082     0.22470   
   171. RY*(   2) H  20                  0.00008     1.47564   
   172. RY*(   3) H  20                  0.00003     2.16365   
   173. RY*(   4) H  20                  0.00004     1.85054   
   174. BD*(   1) C   1 - C   2          0.00846     0.24798   
   175. BD*(   1) C   1 - H  12          0.00367     0.28390   
   176. BD*(   1) C   1 - H  13          0.00367     0.28390   
   177. BD*(   1) C   1 - H  14          0.00203     0.30122   
   178. BD*(   1) C   2 - C   3          0.01093     0.40307   
   179. BD*(   2) C   2 - C   3          0.12293    -0.14918  189(v),184(v),60(g),54(g)
                                                    175(v),176(v)
   180. BD*(   1) C   2 - C  11          0.01766     0.33929   
   181. BD*(   1) C   3 - C   4          0.01385     0.35782   
   182. BD*(   1) C   3 - H  15          0.00659     0.30139   
   183. BD*(   1) C   4 - N   5          0.00602     0.39464   
   184. BD*(   2) C   4 - N   5          0.13880    -0.16317  189(v),179(v),196(r),78(g)
                                                    68(g),69(g)
   185. BD*(   1) C   4 - H  16          0.01087     0.31371   
   186. BD*(   1) N   5 - C   6          0.01253     0.31490   
   187. BD*(   1) C   6 - C   7          0.01326     0.34603   
   188. BD*(   1) C   6 - C  11          0.02294     0.34102   
   189. BD*(   2) C   6 - C  11          0.21219    -0.15442  191(v),179(v),196(v),184(v)
                                                    88(g),134(g),96(v),122(v)
                                                    77(v)
   190. BD*(   1) C   7 - C   8          0.00662     0.40269   
   191. BD*(   2) C   7 - C   8          0.12553    -0.15607  189(v),196(v),106(g),97(g)
   192. BD*(   1) C   7 - H  17          0.00641     0.29852   
   193. BD*(   1) C   8 - C   9          0.00890     0.35700   
   194. BD*(   1) C   8 - H  18          0.00655     0.30739   
   195. BD*(   1) C   9 - C  10          0.00664     0.39745   
   196. BD*(   2) C   9 - C  10          0.13568    -0.16387  191(v),189(v),114(g),184(r)
                                                    124(g)
   197. BD*(   1) C   9 - H  19          0.00641     0.30299   
   198. BD*(   1) C  10 - C  11          0.01267     0.34233   
   199. BD*(   1) C  10 - H  20          0.00690     0.28328   
       -------------------------------
              Total Lewis   36.99665  ( 97.3596%)
        Valence non-Lewis    0.92868  (  2.4439%)
        Rydberg non-Lewis    0.07467  (  0.1965%)
       -------------------------------
            Total unit  1   38.00000  (100.0000%)
           Charge unit  1    0.00000


 ***************************************************
 *******         Beta  spin orbitals         *******
 ***************************************************


 NATURAL POPULATIONS:  Natural atomic orbital occupancies 
                                                          
   NAO  Atom  No  lang   Type(AO)    Occupancy      Energy
 ----------------------------------------------------------
     1    C    1  S      Cor( 1S)     0.99960     -10.23443
     2    C    1  S      Val( 2S)     0.54656      -0.40138
     3    C    1  S      Ryd( 3S)     0.00028       0.74298
     4    C    1  px     Val( 2p)     0.62412      -0.25078
     5    C    1  px     Ryd( 3p)     0.00208       0.52143
     6    C    1  py     Val( 2p)     0.54362      -0.23567
     7    C    1  py     Ryd( 3p)     0.00094       0.33391
     8    C    1  pz     Val( 2p)     0.61740      -0.24943
     9    C    1  pz     Ryd( 3p)     0.00031       0.41718
    10    C    1  dxy    Ryd( 3d)     0.00020       2.05650
    11    C    1  dxz    Ryd( 3d)     0.00018       1.99857
    12    C    1  dyz    Ryd( 3d)     0.00018       2.14045
    13    C    1  dx2y2  Ryd( 3d)     0.00032       2.23463
    14    C    1  dz2    Ryd( 3d)     0.00024       2.15985

    15    C    2  S      Cor( 1S)     0.99943     -10.27411
    16    C    2  S      Val( 2S)     0.43581      -0.30874
    17    C    2  S      Ryd( 3S)     0.00069       0.38167
    18    C    2  px     Val( 2p)     0.53593      -0.23810
    19    C    2  px     Ryd( 3p)     0.00170       0.68585
    20    C    2  py     Val( 2p)     0.54985      -0.25617
    21    C    2  py     Ryd( 3p)     0.00313       0.88916
    22    C    2  pz     Val( 2p)     0.33518      -0.27327
    23    C    2  pz     Ryd( 3p)     0.00048       0.44996
    24    C    2  dxy    Ryd( 3d)     0.00048       2.25192
    25    C    2  dxz    Ryd( 3d)     0.00026       1.72550
    26    C    2  dyz    Ryd( 3d)     0.00039       1.72014
    27    C    2  dx2y2  Ryd( 3d)     0.00047       2.22918
    28    C    2  dz2    Ryd( 3d)     0.00024       2.00527

    29    C    3  S      Cor( 1S)     0.99943     -10.25097
    30    C    3  S      Val( 2S)     0.48291      -0.33409
    31    C    3  S      Ryd( 3S)     0.00078       0.39032
    32    C    3  px     Val( 2p)     0.60541      -0.24660
    33    C    3  px     Ryd( 3p)     0.00288       0.83287
    34    C    3  py     Val( 2p)     0.53625      -0.22862
    35    C    3  py     Ryd( 3p)     0.00179       0.51889
    36    C    3  pz     Val( 2p)     0.41095      -0.27971
    37    C    3  pz     Ryd( 3p)     0.00033       0.38869
    38    C    3  dxy    Ryd( 3d)     0.00039       2.24745
    39    C    3  dxz    Ryd( 3d)     0.00023       1.73433
    40    C    3  dyz    Ryd( 3d)     0.00013       1.74800
    41    C    3  dx2y2  Ryd( 3d)     0.00036       2.33329
    42    C    3  dz2    Ryd( 3d)     0.00022       2.03749

    43    C    4  S      Cor( 1S)     0.99954     -10.28430
    44    C    4  S      Val( 2S)     0.46301      -0.32389
    45    C    4  S      Ryd( 3S)     0.00064       0.34593
    46    C    4  px     Val( 2p)     0.48255      -0.18797
    47    C    4  px     Ryd( 3p)     0.00456       0.57233
    48    C    4  py     Val( 2p)     0.56105      -0.22110
    49    C    4  py     Ryd( 3p)     0.00365       0.60542
    50    C    4  pz     Val( 2p)     0.43249      -0.28812
    51    C    4  pz     Ryd( 3p)     0.00040       0.36599
    52    C    4  dxy    Ryd( 3d)     0.00099       2.34544
    53    C    4  dxz    Ryd( 3d)     0.00041       1.75270
    54    C    4  dyz    Ryd( 3d)     0.00023       1.71563
    55    C    4  dx2y2  Ryd( 3d)     0.00069       2.21663
    56    C    4  dz2    Ryd( 3d)     0.00024       2.01707

    57    N    5  S      Cor( 1S)     0.99963     -14.32949
    58    N    5  S      Val( 2S)     0.67726      -0.65748
    59    N    5  S      Ryd( 3S)     0.00060       1.01928
    60    N    5  px     Val( 2p)     0.64612      -0.35686
    61    N    5  px     Ryd( 3p)     0.00183       1.05830
    62    N    5  py     Val( 2p)     0.82530      -0.39286
    63    N    5  py     Ryd( 3p)     0.00310       0.82363
    64    N    5  pz     Val( 2p)     0.43290      -0.33086
    65    N    5  pz     Ryd( 3p)     0.00022       0.72867
    66    N    5  dxy    Ryd( 3d)     0.00076       2.68170
    67    N    5  dxz    Ryd( 3d)     0.00026       2.19272
    68    N    5  dyz    Ryd( 3d)     0.00060       2.10532
    69    N    5  dx2y2  Ryd( 3d)     0.00072       2.58155
    70    N    5  dz2    Ryd( 3d)     0.00039       2.42288

    71    C    6  S      Cor( 1S)     0.99942     -10.28521
    72    C    6  S      Val( 2S)     0.41112      -0.28533
    73    C    6  S      Ryd( 3S)     0.00140       0.41382
    74    C    6  px     Val( 2p)     0.51378      -0.24397
    75    C    6  px     Ryd( 3p)     0.00276       0.80610
    76    C    6  py     Val( 2p)     0.49526      -0.21428
    77    C    6  py     Ryd( 3p)     0.00484       0.73114
    78    C    6  pz     Val( 2p)     0.50380      -0.30036
    79    C    6  pz     Ryd( 3p)     0.00039       0.43223
    80    C    6  dxy    Ryd( 3d)     0.00064       2.24193
    81    C    6  dxz    Ryd( 3d)     0.00022       1.70001
    82    C    6  dyz    Ryd( 3d)     0.00041       1.72457
    83    C    6  dx2y2  Ryd( 3d)     0.00097       2.25438
    84    C    6  dz2    Ryd( 3d)     0.00025       1.98942

    85    C    7  S      Cor( 1S)     0.99946     -10.26659
    86    C    7  S      Val( 2S)     0.48085      -0.33545
    87    C    7  S      Ryd( 3S)     0.00091       0.40891
    88    C    7  px     Val( 2p)     0.52616      -0.22118
    89    C    7  px     Ryd( 3p)     0.00209       0.49346
    90    C    7  py     Val( 2p)     0.60210      -0.24953
    91    C    7  py     Ryd( 3p)     0.00356       0.85041
    92    C    7  pz     Val( 2p)     0.25781      -0.26176
    93    C    7  pz     Ryd( 3p)     0.00018       0.38786
    94    C    7  dxy    Ryd( 3d)     0.00036       2.25131
    95    C    7  dxz    Ryd( 3d)     0.00026       1.74262
    96    C    7  dyz    Ryd( 3d)     0.00020       1.72789
    97    C    7  dx2y2  Ryd( 3d)     0.00041       2.30840
    98    C    7  dz2    Ryd( 3d)     0.00029       2.03677

    99    C    8  S      Cor( 1S)     0.99948     -10.26318
   100    C    8  S      Val( 2S)     0.48556      -0.34447
   101    C    8  S      Ryd( 3S)     0.00057       0.40421
   102    C    8  px     Val( 2p)     0.60529      -0.24960
   103    C    8  px     Ryd( 3p)     0.00317       0.82906
   104    C    8  py     Val( 2p)     0.53355      -0.22868
   105    C    8  py     Ryd( 3p)     0.00206       0.48956
   106    C    8  pz     Val( 2p)     0.43612      -0.28898
   107    C    8  pz     Ryd( 3p)     0.00024       0.38295
   108    C    8  dxy    Ryd( 3d)     0.00042       2.25202
   109    C    8  dxz    Ryd( 3d)     0.00023       1.72056
   110    C    8  dyz    Ryd( 3d)     0.00012       1.73840
   111    C    8  dx2y2  Ryd( 3d)     0.00037       2.30498
   112    C    8  dz2    Ryd( 3d)     0.00021       2.03448

   113    C    9  S      Cor( 1S)     0.99948     -10.26594
   114    C    9  S      Val( 2S)     0.48335      -0.34410
   115    C    9  S      Ryd( 3S)     0.00062       0.40801
   116    C    9  px     Val( 2p)     0.56648      -0.23823
   117    C    9  px     Ryd( 3p)     0.00252       0.64797
   118    C    9  py     Val( 2p)     0.56928      -0.24210
   119    C    9  py     Ryd( 3p)     0.00279       0.66885
   120    C    9  pz     Val( 2p)     0.40871      -0.28664
   121    C    9  pz     Ryd( 3p)     0.00027       0.38132
   122    C    9  dxy    Ryd( 3d)     0.00038       2.32674
   123    C    9  dxz    Ryd( 3d)     0.00014       1.73733
   124    C    9  dyz    Ryd( 3d)     0.00024       1.71893
   125    C    9  dx2y2  Ryd( 3d)     0.00041       2.22829
   126    C    9  dz2    Ryd( 3d)     0.00022       2.03424

   127    C   10  S      Cor( 1S)     0.99946     -10.27446
   128    C   10  S      Val( 2S)     0.47283      -0.33681
   129    C   10  S      Ryd( 3S)     0.00086       0.39547
   130    C   10  px     Val( 2p)     0.53681      -0.23346
   131    C   10  px     Ryd( 3p)     0.00182       0.59240
   132    C   10  py     Val( 2p)     0.59229      -0.25256
   133    C   10  py     Ryd( 3p)     0.00273       0.81708
   134    C   10  pz     Val( 2p)     0.27758      -0.27418
   135    C   10  pz     Ryd( 3p)     0.00016       0.38494
   136    C   10  dxy    Ryd( 3d)     0.00039       2.26372
   137    C   10  dxz    Ryd( 3d)     0.00028       1.74137
   138    C   10  dyz    Ryd( 3d)     0.00018       1.71993
   139    C   10  dx2y2  Ryd( 3d)     0.00039       2.32991
   140    C   10  dz2    Ryd( 3d)     0.00028       2.02835

   141    C   11  S      Cor( 1S)     0.99941     -10.25401
   142    C   11  S      Val( 2S)     0.43087      -0.29434
   143    C   11  S      Ryd( 3S)     0.00143       0.39552
   144    C   11  px     Val( 2p)     0.55521      -0.26177
   145    C   11  px     Ryd( 3p)     0.00232       0.90151
   146    C   11  py     Val( 2p)     0.55547      -0.25877
   147    C   11  py     Ryd( 3p)     0.00226       0.90500
   148    C   11  pz     Val( 2p)     0.53414      -0.30105
   149    C   11  pz     Ryd( 3p)     0.00027       0.47344
   150    C   11  dxy    Ryd( 3d)     0.00039       2.25123
   151    C   11  dxz    Ryd( 3d)     0.00015       1.71732
   152    C   11  dyz    Ryd( 3d)     0.00020       1.71032
   153    C   11  dx2y2  Ryd( 3d)     0.00040       2.27714
   154    C   11  dz2    Ryd( 3d)     0.00021       2.01539

   155    H   12  S      Val( 1S)     0.36275      -0.07984
   156    H   12  S      Ryd( 2S)     0.00044       0.22848
   157    H   12  px     Ryd( 2p)     0.00010       1.68884
   158    H   12  py     Ryd( 2p)     0.00017       1.75565
   159    H   12  pz     Ryd( 2p)     0.00028       2.00980

   160    H   13  S      Val( 1S)     0.36275      -0.07984
   161    H   13  S      Ryd( 2S)     0.00044       0.22848
   162    H   13  px     Ryd( 2p)     0.00010       1.68884
   163    H   13  py     Ryd( 2p)     0.00017       1.75565
   164    H   13  pz     Ryd( 2p)     0.00028       2.00980

   165    H   14  S      Val( 1S)     0.37093      -0.06783
   166    H   14  S      Ryd( 2S)     0.00052       0.22687
   167    H   14  px     Ryd( 2p)     0.00036       2.23609
   168    H   14  py     Ryd( 2p)     0.00006       1.61989
   169    H   14  pz     Ryd( 2p)     0.00007       1.60064

   170    H   15  S      Val( 1S)     0.37050      -0.07782
   171    H   15  S      Ryd( 2S)     0.00076       0.19050
   172    H   15  px     Ryd( 2p)     0.00043       2.20988
   173    H   15  py     Ryd( 2p)     0.00004       1.83125
   174    H   15  pz     Ryd( 2p)     0.00005       1.49206

   175    H   16  S      Val( 1S)     0.37795      -0.06979
   176    H   16  S      Ryd( 2S)     0.00071       0.18287
   177    H   16  px     Ryd( 2p)     0.00018       1.97655
   178    H   16  py     Ryd( 2p)     0.00030       2.02396
   179    H   16  pz     Ryd( 2p)     0.00004       1.48740

   180    H   17  S      Val( 1S)     0.36832      -0.07760
   181    H   17  S      Ryd( 2S)     0.00103       0.18243
   182    H   17  px     Ryd( 2p)     0.00006       1.84362
   183    H   17  py     Ryd( 2p)     0.00044       2.19377
   184    H   17  pz     Ryd( 2p)     0.00003       1.48943

   185    H   18  S      Val( 1S)     0.36724      -0.07216
   186    H   18  S      Ryd( 2S)     0.00069       0.17618
   187    H   18  px     Ryd( 2p)     0.00042       2.19393
   188    H   18  py     Ryd( 2p)     0.00006       1.84152
   189    H   18  pz     Ryd( 2p)     0.00005       1.48411

   190    H   19  S      Val( 1S)     0.36891      -0.07711
   191    H   19  S      Ryd( 2S)     0.00070       0.17307
   192    H   19  px     Ryd( 2p)     0.00024       2.00943
   193    H   19  py     Ryd( 2p)     0.00024       2.02522
   194    H   19  pz     Ryd( 2p)     0.00005       1.48089

   195    H   20  S      Val( 1S)     0.37663      -0.09930
   196    H   20  S      Ryd( 2S)     0.00082       0.21176
   197    H   20  px     Ryd( 2p)     0.00006       1.85694
   198    H   20  py     Ryd( 2p)     0.00043       2.17863
   199    H   20  pz     Ryd( 2p)     0.00003       1.47698


 Summary of Natural Population Analysis:                  
                                                          
                                       Natural Population 
                Natural  -----------------------------------------------
    Atom  No    Charge         Core      Valence    Rydberg      Total
 -----------------------------------------------------------------------
      C    1   -0.33601      0.99960     2.33169    0.00473     3.33601
      C    2    0.13595      0.99943     1.85677    0.00785     2.86405
      C    3   -0.04206      0.99943     2.03552    0.00712     3.04206
      C    4    0.04955      0.99954     1.93911    0.01181     2.95045
      N    5   -0.08969      0.99963     2.58158    0.00848     3.58969
      C    6    0.06475      0.99942     1.92395    0.01187     2.93525
      C    7    0.12538      0.99946     1.86691    0.00825     2.87462
      C    8   -0.06738      0.99948     2.06051    0.00738     3.06738
      C    9   -0.03487      0.99948     2.02781    0.00757     3.03487
      C   10    0.11393      0.99946     1.87951    0.00709     2.88607
      C   11   -0.08271      0.99941     2.07569    0.00761     3.08271
      H   12    0.13626      0.00000     0.36275    0.00099     0.36374
      H   13    0.13626      0.00000     0.36275    0.00099     0.36374
      H   14    0.12807      0.00000     0.37093    0.00101     0.37193
      H   15    0.12821      0.00000     0.37050    0.00129     0.37179
      H   16    0.12083      0.00000     0.37795    0.00123     0.37917
      H   17    0.13011      0.00000     0.36832    0.00157     0.36989
      H   18    0.13154      0.00000     0.36724    0.00122     0.36846
      H   19    0.12986      0.00000     0.36891    0.00123     0.37014
      H   20    0.12203      0.00000     0.37663    0.00134     0.37797
 =======================================================================
   * Total *    1.00000     10.99434    25.90504    0.10063    37.00000

                                 Natural Population      
 --------------------------------------------------------
   Core                      10.99434 ( 99.9485% of  11)
   Valence                   25.90504 ( 99.6348% of  26)
   Natural Minimal Basis     36.89937 ( 99.7280% of  37)
   Natural Rydberg Basis      0.10063 (  0.2720% of  37)
 --------------------------------------------------------

    Atom  No          Natural Electron Configuration
 ----------------------------------------------------------------------------
      C    1      [core]2S( 0.55)2p( 1.79)
      C    2      [core]2S( 0.44)2p( 1.42)3p( 0.01)
      C    3      [core]2S( 0.48)2p( 1.55)3p( 0.01)
      C    4      [core]2S( 0.46)2p( 1.48)3p( 0.01)
      N    5      [core]2S( 0.68)2p( 1.90)3p( 0.01)
      C    6      [core]2S( 0.41)2p( 1.51)3p( 0.01)
      C    7      [core]2S( 0.48)2p( 1.39)3p( 0.01)
      C    8      [core]2S( 0.49)2p( 1.57)3p( 0.01)
      C    9      [core]2S( 0.48)2p( 1.54)3p( 0.01)
      C   10      [core]2S( 0.47)2p( 1.41)
      C   11      [core]2S( 0.43)2p( 1.64)
      H   12            1S( 0.36)
      H   13            1S( 0.36)
      H   14            1S( 0.37)
      H   15            1S( 0.37)
      H   16            1S( 0.38)
      H   17            1S( 0.37)
      H   18            1S( 0.37)
      H   19            1S( 0.37)
      H   20            1S( 0.38)


 NATURAL BOND ORBITAL ANALYSIS, beta spin orbitals:

                       Occupancies       Lewis Structure    Low   High
           Occ.    -------------------  -----------------   occ   occ
  Cycle   Thresh.   Lewis   Non-Lewis     CR  BD  3C  LP    (L)   (NL)   Dev
 =============================================================================
   1(1)    0.90    34.61218   2.38782     11  21   0   5     4      0    0.03
   2(2)    0.90    34.61218   2.38782     11  21   0   5     4      0    0.03
   3(1)    0.80    34.97941   2.02059     11  22   0   4     3      0    0.03
   4(2)    0.80    34.97941   2.02059     11  22   0   4     3      0    0.03
   5(1)    0.70    35.77490   1.22510     11  25   0   1     0      0    0.03
 -----------------------------------------------------------------------------

 Structure accepted: No low occupancy Lewis orbitals

 --------------------------------------------------------
   Core                     10.99435 ( 99.949% of  11)
   Valence Lewis            24.78055 ( 95.310% of  26)
  ==================       ============================
   Total Lewis              35.77490 ( 96.689% of  37)
  -----------------------------------------------------
   Valence non-Lewis         1.15472 (  3.121% of  37)
   Rydberg non-Lewis         0.07038 (  0.190% of  37)
  ==================       ============================
   Total non-Lewis           1.22510 (  3.311% of  37)
 --------------------------------------------------------


       (Occupancy)   Bond orbital/ Coefficients/ Hybrids
 ---------------------------------------------------------------------------------
     1. (0.99005) BD ( 1) C   1 - C   2  
                ( 47.75%)   0.6910* C   1 s( 29.08%)p 2.44( 70.87%)d 0.00(  0.05%)
                                           -0.0004 -0.5392 -0.0056  0.2868 -0.0053
                                            0.7914  0.0116  0.0000  0.0000 -0.0136
                                           -0.0000  0.0000  0.0150  0.0112
                ( 52.25%)   0.7229* C   2 s( 32.44%)p 2.08( 67.53%)d 0.00(  0.04%)
                                            0.0001 -0.5695  0.0042 -0.2708 -0.0051
                                           -0.7756  0.0178  0.0000  0.0000 -0.0092
                                            0.0000  0.0000  0.0114  0.0120
     2. (0.97673) BD ( 1) C   1 - H  12  
                ( 62.98%)   0.7936* C   1 s( 23.20%)p 3.31( 76.76%)d 0.00(  0.04%)
                                           -0.0001  0.4817 -0.0038 -0.2852  0.0192
                                            0.4312  0.0132  0.7069  0.0002 -0.0065
                                           -0.0119  0.0093 -0.0002  0.0096
                ( 37.02%)   0.6084* H  12 s( 99.91%)p 0.00(  0.09%)
                                            0.9995 -0.0018  0.0046 -0.0174 -0.0244
     3. (0.97673) BD ( 1) C   1 - H  13  
                ( 62.98%)   0.7936* C   1 s( 23.20%)p 3.31( 76.76%)d 0.00(  0.04%)
                                           -0.0001  0.4817 -0.0038 -0.2852  0.0192
                                            0.4312  0.0132 -0.7069 -0.0002 -0.0065
                                            0.0119 -0.0093 -0.0002  0.0096
                ( 37.02%)   0.6084* H  13 s( 99.91%)p 0.00(  0.09%)
                                            0.9995 -0.0018  0.0046 -0.0174  0.0244
     4. (0.99357) BD ( 1) C   1 - H  14  
                ( 62.76%)   0.7922* C   1 s( 24.47%)p 3.08( 75.49%)d 0.00(  0.03%)
                                           -0.0000  0.4947  0.0032  0.8683 -0.0100
                                            0.0219  0.0196 -0.0000 -0.0000 -0.0014
                                            0.0000 -0.0000  0.0162 -0.0088
                ( 37.24%)   0.6102* H  14 s( 99.91%)p 0.00(  0.09%)
                                            0.9996 -0.0005 -0.0293 -0.0040  0.0000
     5. (0.98728) BD ( 1) C   2 - C   3  
                ( 51.19%)   0.7155* C   2 s( 34.72%)p 1.88( 65.23%)d 0.00(  0.05%)
                                           -0.0000  0.5891  0.0091  0.5227  0.0260
                                           -0.6150  0.0121  0.0000  0.0000 -0.0177
                                            0.0000  0.0000 -0.0057 -0.0134
                ( 48.81%)   0.6986* C   3 s( 36.11%)p 1.77( 63.84%)d 0.00(  0.06%)
                                            0.0001  0.6009  0.0071 -0.4880  0.0203
                                            0.6320  0.0201  0.0000  0.0000 -0.0191
                                            0.0000  0.0000 -0.0015 -0.0141
     6. (0.98367) BD ( 1) C   2 - C  11  
                ( 48.96%)   0.6997* C   2 s( 32.76%)p 2.05( 67.19%)d 0.00(  0.05%)
                                           -0.0000  0.5724  0.0008 -0.8078  0.0043
                                           -0.1379  0.0153  0.0000  0.0000  0.0086
                                            0.0000  0.0000  0.0159 -0.0137
                ( 51.04%)   0.7144* C  11 s( 33.90%)p 1.95( 66.06%)d 0.00(  0.04%)
                                            0.0000  0.5823  0.0020  0.7910 -0.0143
                                            0.1860  0.0098  0.0000  0.0000  0.0062
                                            0.0000  0.0000  0.0145 -0.0119
     7. (0.71814) BD ( 2) C   2 - C  11  
                ( 32.45%)   0.5697* C   2 s(  0.00%)p 1.00( 99.92%)d 0.00(  0.08%)
                                            0.0000  0.0000  0.0000  0.0000  0.0000
                                            0.0000  0.0000  0.9994  0.0230  0.0000
                                           -0.0236 -0.0141  0.0000  0.0000
                ( 67.55%)   0.8219* C  11 s(  0.00%)p 1.00(100.00%)d 0.00(  0.00%)
                                            0.0000  0.0000  0.0000  0.0000  0.0000
                                            0.0000  0.0000  0.9999  0.0124  0.0000
                                            0.0035  0.0039  0.0000  0.0000
     8. (0.99203) BD ( 1) C   3 - C   4  
                ( 51.13%)   0.7150* C   3 s( 33.93%)p 1.95( 66.02%)d 0.00(  0.05%)
                                           -0.0001  0.5824  0.0114 -0.2724  0.0342
                                           -0.7644 -0.0228  0.0000  0.0000  0.0152
                                            0.0000  0.0000 -0.0107 -0.0121
                ( 48.87%)   0.6991* C   4 s( 38.15%)p 1.62( 61.80%)d 0.00(  0.05%)
                                            0.0002  0.6177  0.0017  0.2639  0.0425
                                            0.7391 -0.0130  0.0000  0.0000  0.0105
                                            0.0000  0.0000 -0.0167 -0.0106
     9. (0.76903) BD ( 2) C   3 - C   4  
                ( 48.44%)   0.6960* C   3 s(  0.00%)p 1.00( 99.94%)d 0.00(  0.06%)
                                            0.0000  0.0000  0.0000  0.0000  0.0000
                                            0.0000  0.0000  0.9996 -0.0079  0.0000
                                           -0.0222 -0.0123  0.0000  0.0000
                ( 51.56%)   0.7181* C   4 s(  0.00%)p 1.00( 99.93%)d 0.00(  0.07%)
                                            0.0000  0.0000  0.0000  0.0000  0.0000
                                            0.0000  0.0000  0.9995 -0.0152  0.0000
                                           -0.0140  0.0226  0.0000  0.0000
    10. (0.98922) BD ( 1) C   3 - H  15  
                ( 62.93%)   0.7933* C   3 s( 29.86%)p 2.35( 70.11%)d 0.00(  0.03%)
                                           -0.0004  0.5463 -0.0115  0.8285 -0.0065
                                            0.1209 -0.0106  0.0000  0.0000  0.0041
                                            0.0000  0.0000  0.0128 -0.0101
                ( 37.07%)   0.6089* H  15 s( 99.90%)p 0.00(  0.10%)
                                            0.9995 -0.0020 -0.0321 -0.0042  0.0000
    11. (0.99345) BD ( 1) C   4 - N   5  
                ( 39.46%)   0.6282* C   4 s( 31.59%)p 2.16( 68.26%)d 0.00(  0.14%)
                                            0.0000  0.5617 -0.0195 -0.8030 -0.0279
                                           -0.1819 -0.0625  0.0000  0.0000  0.0119
                                            0.0000  0.0000  0.0300 -0.0196
                ( 60.54%)   0.7781* N   5 s( 38.22%)p 1.61( 61.70%)d 0.00(  0.08%)
                                            0.0001  0.6181  0.0148  0.7761 -0.0241
                                            0.1160  0.0246  0.0000  0.0000  0.0187
                                            0.0000  0.0000  0.0151 -0.0137
    12. (0.98990) BD ( 1) C   4 - H  16  
                ( 62.47%)   0.7904* C   4 s( 30.07%)p 2.32( 69.90%)d 0.00(  0.03%)
                                            0.0005 -0.5483 -0.0103 -0.5301  0.0258
                                            0.6460 -0.0029  0.0000  0.0000  0.0151
                                            0.0000  0.0000  0.0036  0.0078
                ( 37.53%)   0.6126* H  16 s( 99.89%)p 0.00(  0.11%)
                                           -0.9995  0.0044  0.0200 -0.0259  0.0000
    13. (0.99111) BD ( 1) N   5 - C   6  
                ( 58.74%)   0.7664* N   5 s( 35.34%)p 1.83( 64.58%)d 0.00(  0.08%)
                                            0.0001  0.5945  0.0060 -0.5590  0.0161
                                            0.5770  0.0073  0.0000  0.0000 -0.0186
                                            0.0000  0.0000 -0.0146 -0.0143
                ( 41.26%)   0.6424* C   6 s( 29.62%)p 2.37( 70.26%)d 0.00(  0.12%)
                                           -0.0000  0.5442  0.0097  0.5589 -0.0105
                                           -0.6231 -0.0430  0.0000  0.0000 -0.0290
                                            0.0000  0.0000 -0.0039 -0.0181
    14. (0.78003) BD ( 2) N   5 - C   6  
                ( 44.37%)   0.6661* N   5 s(  0.00%)p 1.00( 99.84%)d 0.00(  0.16%)
                                            0.0000  0.0000  0.0000  0.0000  0.0000
                                            0.0000  0.0000  0.9990 -0.0210  0.0000
                                            0.0023  0.0397  0.0000  0.0000
                ( 55.63%)   0.7459* C   6 s(  0.00%)p 1.00( 99.97%)d 0.00(  0.03%)
                                            0.0000  0.0000  0.0000  0.0000  0.0000
                                            0.0000  0.0000  0.9998  0.0037  0.0000
                                            0.0098 -0.0149  0.0000  0.0000
    15. (0.98728) BD ( 1) C   6 - C   7  
                ( 51.36%)   0.7166* C   6 s( 34.24%)p 1.92( 65.72%)d 0.00(  0.05%)
                                           -0.0002  0.5851  0.0065 -0.7865  0.0203
                                           -0.1923 -0.0352  0.0000  0.0000  0.0076
                                            0.0000  0.0000  0.0166 -0.0111
                ( 48.64%)   0.6975* C   7 s( 34.26%)p 1.92( 65.69%)d 0.00(  0.06%)
                                            0.0001  0.5852  0.0087  0.7925  0.0090
                                            0.1673 -0.0284  0.0000  0.0000  0.0109
                                            0.0000  0.0000  0.0153 -0.0151
    16. (0.98458) BD ( 1) C   6 - C  11  
                ( 48.84%)   0.6989* C   6 s( 35.83%)p 1.79( 64.13%)d 0.00(  0.04%)
                                           -0.0000  0.5984 -0.0126  0.2604 -0.0065
                                            0.7571 -0.0149  0.0000  0.0000  0.0091
                                            0.0000  0.0000 -0.0146 -0.0115
                ( 51.16%)   0.7153* C  11 s( 32.33%)p 2.09( 67.63%)d 0.00(  0.04%)
                                           -0.0002  0.5686 -0.0026 -0.2332  0.0034
                                           -0.7886  0.0073  0.0000  0.0000  0.0080
                                            0.0000  0.0000 -0.0138 -0.0122
    17. (0.99032) BD ( 1) C   7 - C   8  
                ( 49.93%)   0.7066* C   7 s( 36.31%)p 1.75( 63.64%)d 0.00(  0.06%)
                                            0.0001  0.6023  0.0172 -0.5641 -0.0358
                                            0.5625 -0.0218  0.0000  0.0000 -0.0190
                                            0.0000  0.0000 -0.0039 -0.0149
                ( 50.07%)   0.7076* C   8 s( 35.69%)p 1.80( 64.25%)d 0.00(  0.06%)
                                            0.0000  0.5974  0.0103  0.5369 -0.0211
                                           -0.5937 -0.0351  0.0000  0.0000 -0.0197
                                            0.0000  0.0000  0.0017 -0.0135
    18. (0.98853) BD ( 1) C   7 - H  17  
                ( 63.11%)   0.7944* C   7 s( 29.34%)p 2.41( 70.62%)d 0.00(  0.03%)
                                            0.0003 -0.5415  0.0130  0.2288  0.0004
                                            0.8086 -0.0110  0.0000  0.0000 -0.0068
                                            0.0000  0.0000  0.0122  0.0114
                ( 36.89%)   0.6073* H  17 s( 99.89%)p 0.00(  0.11%)
                                           -0.9994  0.0017 -0.0076 -0.0324  0.0000
    19. (0.98969) BD ( 1) C   8 - C   9  
                ( 49.95%)   0.7068* C   8 s( 34.64%)p 1.89( 65.32%)d 0.00(  0.05%)
                                            0.0000  0.5885  0.0062  0.2076 -0.0369
                                            0.7800  0.0183  0.0000  0.0000  0.0124
                                            0.0000  0.0000 -0.0128 -0.0117
                ( 50.05%)   0.7075* C   9 s( 34.78%)p 1.87( 65.17%)d 0.00(  0.05%)
                                            0.0000  0.5898  0.0056 -0.2456 -0.0410
                                           -0.7679  0.0049  0.0000  0.0000  0.0064
                                            0.0000  0.0000 -0.0165 -0.0120
    20. (0.80366) BD ( 2) C   8 - C   9  
                ( 51.80%)   0.7197* C   8 s(  0.00%)p 1.00( 99.94%)d 0.00(  0.06%)
                                            0.0000  0.0000  0.0000  0.0000  0.0000
                                            0.0000  0.0000  0.9996 -0.0113  0.0000
                                            0.0214  0.0133  0.0000  0.0000
                ( 48.20%)   0.6943* C   9 s(  0.00%)p 1.00( 99.93%)d 0.00(  0.07%)
                                            0.0000  0.0000  0.0000  0.0000  0.0000
                                            0.0000  0.0000  0.9996 -0.0111  0.0000
                                            0.0094 -0.0240  0.0000  0.0000
    21. (0.98957) BD ( 1) C   8 - H  18  
                ( 63.27%)   0.7954* C   8 s( 29.57%)p 2.38( 70.40%)d 0.00(  0.03%)
                                            0.0003 -0.5436  0.0129  0.8167 -0.0102
                                            0.1923 -0.0029  0.0000  0.0000 -0.0066
                                            0.0000  0.0000 -0.0114  0.0094
                ( 36.73%)   0.6060* H  18 s( 99.89%)p 0.00(  0.11%)
                                           -0.9995  0.0023 -0.0316 -0.0074  0.0000
    22. (0.99011) BD ( 1) C   9 - C  10  
                ( 49.62%)   0.7044* C   9 s( 35.65%)p 1.80( 64.29%)d 0.00(  0.06%)
                                            0.0001  0.5970  0.0129  0.7723  0.0019
                                            0.2117  0.0410  0.0000  0.0000  0.0070
                                            0.0000  0.0000  0.0184 -0.0139
                ( 50.38%)   0.7098* C  10 s( 36.23%)p 1.76( 63.72%)d 0.00(  0.06%)
                                            0.0001  0.6016  0.0193 -0.7772 -0.0183
                                           -0.1779  0.0349  0.0000  0.0000  0.0109
                                            0.0000  0.0000  0.0155 -0.0148
    23. (0.98962) BD ( 1) C   9 - H  19  
                ( 63.10%)   0.7943* C   9 s( 29.47%)p 2.39( 70.51%)d 0.00(  0.03%)
                                            0.0003 -0.5427  0.0133  0.5841 -0.0060
                                           -0.6031  0.0094  0.0000  0.0000  0.0135
                                            0.0000  0.0000  0.0016  0.0098
                ( 36.90%)   0.6075* H  19 s( 99.89%)p 0.00(  0.11%)
                                           -0.9995  0.0020 -0.0231  0.0229  0.0000
    24. (0.98602) BD ( 1) C  10 - C  11  
                ( 48.24%)   0.6946* C  10 s( 34.62%)p 1.89( 65.33%)d 0.00(  0.05%)
                                            0.0000  0.5884  0.0025  0.5838  0.0110
                                           -0.5586  0.0166  0.0000  0.0000 -0.0177
                                            0.0000  0.0000 -0.0023 -0.0148
                ( 51.76%)   0.7194* C  11 s( 33.70%)p 1.97( 66.26%)d 0.00(  0.04%)
                                           -0.0001  0.5805  0.0052 -0.5650  0.0099
                                            0.5858  0.0090  0.0000  0.0000 -0.0165
                                            0.0000  0.0000  0.0004 -0.0117
    25. (0.98933) BD ( 1) C  10 - H  20  
                ( 62.33%)   0.7895* C  10 s( 29.05%)p 2.44( 70.91%)d 0.00(  0.04%)
                                           -0.0003  0.5389 -0.0121  0.2317 -0.0143
                                            0.8094 -0.0052  0.0000  0.0000  0.0076
                                            0.0000  0.0000 -0.0129 -0.0118
                ( 37.67%)   0.6137* H  20 s( 99.90%)p 0.00(  0.10%)
                                            0.9995 -0.0009 -0.0067 -0.0315  0.0000
    26. (0.99960) CR ( 1) C   1           s(100.00%)p 0.00(  0.00%)
                                            1.0000 -0.0001 -0.0000  0.0001  0.0000
                                            0.0004  0.0000 -0.0000 -0.0000 -0.0000
                                            0.0000 -0.0000  0.0000  0.0000
    27. (0.99943) CR ( 1) C   2           s(100.00%)
                                            1.0000  0.0001 -0.0000  0.0000  0.0000
                                            0.0000 -0.0000  0.0000  0.0000  0.0000
                                            0.0000  0.0000 -0.0000 -0.0000
    28. (0.99943) CR ( 1) C   3           s(100.00%)p 0.00(  0.00%)
                                            1.0000  0.0002 -0.0000  0.0003 -0.0000
                                           -0.0001 -0.0000  0.0000  0.0000  0.0000
                                            0.0000  0.0000  0.0000 -0.0000
    29. (0.99954) CR ( 1) C   4           s(100.00%)p 0.00(  0.00%)
                                            1.0000  0.0002  0.0000  0.0003 -0.0000
                                           -0.0005  0.0000  0.0000  0.0000 -0.0000
                                            0.0000  0.0000 -0.0000 -0.0000
    30. (0.99963) CR ( 1) N   5           s(100.00%)
                                            1.0000 -0.0002  0.0000  0.0001  0.0000
                                            0.0001  0.0000  0.0000  0.0000  0.0000
                                            0.0000  0.0000 -0.0000 -0.0000
    31. (0.99942) CR ( 1) C   6           s(100.00%)p 0.00(  0.00%)
                                            1.0000  0.0001  0.0000 -0.0001  0.0000
                                           -0.0000 -0.0000  0.0000  0.0000  0.0000
                                            0.0000  0.0000  0.0000 -0.0000
    32. (0.99946) CR ( 1) C   7           s(100.00%)p 0.00(  0.00%)
                                            1.0000  0.0001 -0.0000 -0.0001  0.0000
                                           -0.0003  0.0000  0.0000  0.0000  0.0000
                                            0.0000  0.0000 -0.0000 -0.0000
    33. (0.99948) CR ( 1) C   8           s(100.00%)p 0.00(  0.00%)
                                            1.0000  0.0001 -0.0000 -0.0003  0.0000
                                           -0.0001  0.0000  0.0000  0.0000  0.0000
                                            0.0000  0.0000  0.0000 -0.0000
    34. (0.99948) CR ( 1) C   9           s(100.00%)p 0.00(  0.00%)
                                            1.0000  0.0001 -0.0000 -0.0002  0.0000
                                            0.0002 -0.0000  0.0000  0.0000 -0.0000
                                            0.0000  0.0000 -0.0000 -0.0000
    35. (0.99947) CR ( 1) C  10           s(100.00%)p 0.00(  0.00%)
                                            1.0000  0.0001 -0.0000  0.0001 -0.0000
                                            0.0003 -0.0000  0.0000  0.0000  0.0000
                                            0.0000  0.0000 -0.0000 -0.0000
    36. (0.99941) CR ( 1) C  11           s(100.00%)p 0.00(  0.00%)
                                            1.0000  0.0001 -0.0000 -0.0001  0.0000
                                           -0.0001  0.0000  0.0000  0.0000 -0.0000
                                            0.0000  0.0000 -0.0000 -0.0000
    37. (0.96092) LP ( 1) N   5           s( 26.43%)p 2.78( 73.50%)d 0.00(  0.08%)
                                            0.0002  0.5139 -0.0126 -0.2877 -0.0099
                                           -0.8072 -0.0240 -0.0000 -0.0000 -0.0151
                                           -0.0000 -0.0000  0.0191  0.0126
    38. (0.25798) LP*( 1) C   7           s(  0.00%)p 1.00( 99.94%)d 0.00(  0.06%)
                                            0.0000  0.0000  0.0000  0.0000  0.0000
                                            0.0000  0.0000  0.9997  0.0083  0.0000
                                            0.0066  0.0238  0.0000  0.0000
    39. (0.27779) LP*( 1) C  10           s(  0.00%)p 1.00( 99.94%)d 0.00(  0.06%)
                                            0.0000  0.0000  0.0000  0.0000  0.0000
                                            0.0000  0.0000  0.9996  0.0130  0.0000
                                           -0.0030 -0.0237  0.0000  0.0000
    40. (0.00182) RY*( 1) C   1           s(  0.01%)p99.99( 95.79%)d99.99(  4.20%)
                                            0.0000  0.0098 -0.0071 -0.0262 -0.9222
                                            0.0051  0.3268 -0.0000 -0.0000  0.1484
                                            0.0000 -0.0000  0.1412 -0.0060
    41. (0.00049) RY*( 2) C   1           s( 44.90%)p 1.21( 54.34%)d 0.02(  0.76%)
                                            0.0000  0.0148  0.6699  0.0009 -0.2640
                                            0.0219 -0.6879 -0.0000 -0.0000 -0.0845
                                            0.0000 -0.0000 -0.0118 -0.0191
    42. (0.00039) RY*( 3) C   1           s(  0.00%)p 1.00( 77.89%)d 0.28( 22.11%)
                                            0.0000 -0.0000  0.0000  0.0000 -0.0000
                                           -0.0000 -0.0000  0.0044  0.8825  0.0000
                                           -0.0843 -0.4626  0.0000 -0.0000
    43. (0.00005) RY*( 4) C   1           s( 41.80%)p 0.97( 40.50%)d 0.42( 17.70%)
    44. (0.00001) RY*( 5) C   1           s( 13.08%)p 0.51(  6.72%)d 6.13( 80.20%)
    45. (0.00000) RY*( 6) C   1           s(  0.00%)p 1.00(  0.59%)d99.99( 99.41%)
    46. (0.00000) RY*( 7) C   1           s(  0.00%)p 1.00( 21.57%)d 3.64( 78.43%)
    47. (0.00001) RY*( 8) C   1           s(  0.25%)p10.85(  2.66%)d99.99( 97.09%)
    48. (0.00000) RY*( 9) C   1           s(  0.02%)p 4.20(  0.06%)d99.99( 99.92%)
    49. (0.00304) RY*( 1) C   2           s(  0.76%)p99.99( 92.67%)d 8.60(  6.56%)
                                           -0.0000  0.0056  0.0872 -0.0112 -0.0533
                                           -0.0267 -0.9608 -0.0000 -0.0000  0.1738
                                           -0.0000 -0.0000 -0.1859 -0.0291
    50. (0.00148) RY*( 2) C   2           s(  6.00%)p15.22( 91.31%)d 0.45(  2.69%)
                                            0.0000  0.0176  0.2443  0.0074 -0.9519
                                           -0.0072  0.0827 -0.0000 -0.0000 -0.0995
                                           -0.0000 -0.0000 -0.1263 -0.0321
    51. (0.00061) RY*( 3) C   2           s( 83.86%)p 0.05(  3.78%)d 0.15( 12.35%)
                                            0.0000 -0.0088  0.9157  0.0039  0.1845
                                            0.0105  0.0605  0.0000  0.0000  0.2113
                                            0.0000  0.0000  0.2709 -0.0740
    52. (0.00061) RY*( 4) C   2           s(  0.00%)p 1.00( 51.05%)d 0.96( 48.95%)
                                            0.0000  0.0000  0.0000  0.0000  0.0000
                                            0.0000  0.0000 -0.0093  0.7144  0.0000
                                           -0.1139  0.6903  0.0000  0.0000
    53. (0.00035) RY*( 5) C   2           s(  0.00%)p 1.00(  0.14%)d99.99( 99.86%)
                                            0.0000  0.0000  0.0000  0.0000  0.0000
                                            0.0000  0.0000  0.0247  0.0278  0.0000
                                            0.9902  0.1349  0.0000  0.0000
    54. (0.00019) RY*( 6) C   2           s(  9.01%)p 0.60(  5.43%)d 9.50( 85.56%)
                                           -0.0000 -0.0053  0.3001 -0.0246  0.2308
                                            0.0123  0.0175 -0.0000 -0.0000 -0.6614
                                           -0.0000 -0.0000 -0.6440  0.0576
    55. (0.00007) RY*( 7) C   2           s(  0.00%)p 1.00( 48.89%)d 1.05( 51.11%)
    56. (0.00006) RY*( 8) C   2           s(  0.04%)p99.99(  6.61%)d99.99( 93.36%)
    57. (0.00001) RY*( 9) C   2           s(  0.42%)p 0.58(  0.24%)d99.99( 99.34%)
    58. (0.00264) RY*( 1) C   3           s(  0.64%)p99.99( 92.73%)d10.41(  6.64%)
                                            0.0000 -0.0220  0.0767  0.0317  0.8670
                                            0.0021  0.4178  0.0000  0.0000 -0.0332
                                            0.0000  0.0000 -0.2551  0.0134
    59. (0.00103) RY*( 2) C   3           s(  0.04%)p99.99( 98.66%)d35.60(  1.30%)
                                            0.0000  0.0189  0.0031 -0.0001 -0.4356
                                           -0.0291  0.8922  0.0000  0.0000  0.1089
                                            0.0000  0.0000 -0.0337  0.0061
    60. (0.00063) RY*( 3) C   3           s( 97.30%)p 0.01(  1.05%)d 0.02(  1.65%)
                                           -0.0000 -0.0043  0.9864  0.0147 -0.0900
                                            0.0057 -0.0468  0.0000  0.0000 -0.0239
                                            0.0000  0.0000 -0.0854 -0.0929
    61. (0.00035) RY*( 4) C   3           s(  0.00%)p 1.00( 86.05%)d 0.16( 13.95%)
                                            0.0000  0.0000  0.0000  0.0000  0.0000
                                            0.0000  0.0000  0.0077  0.9276  0.0000
                                           -0.1676  0.3337  0.0000  0.0000
    62. (0.00009) RY*( 5) C   3           s(  0.00%)p 1.00( 11.84%)d 7.45( 88.16%)
    63. (0.00006) RY*( 6) C   3           s(  0.35%)p 5.02(  1.74%)d99.99( 97.91%)
    64. (0.00003) RY*( 7) C   3           s(  1.25%)p 4.33(  5.42%)d74.65( 93.33%)
    65. (0.00001) RY*( 8) C   3           s(  0.00%)p 1.00(  2.17%)d45.04( 97.83%)
    66. (0.00000) RY*( 9) C   3           s(  0.53%)p 0.80(  0.43%)d99.99( 99.04%)
    67. (0.00402) RY*( 1) C   4           s(  2.25%)p37.00( 83.23%)d 6.45( 14.52%)
                                            0.0000  0.0047  0.1499 -0.0204  0.9097
                                           -0.0552  0.0365  0.0000  0.0000  0.3722
                                            0.0000  0.0000 -0.0757  0.0310
    68. (0.00235) RY*( 2) C   4           s(  1.24%)p77.05( 95.54%)d 2.60(  3.22%)
                                            0.0000 -0.0412  0.1034  0.0505 -0.0370
                                            0.0008 -0.9754 -0.0000 -0.0000  0.1620
                                           -0.0000 -0.0000  0.0758  0.0152
    69. (0.00052) RY*( 3) C   4           s(  0.00%)p 1.00( 51.12%)d 0.96( 48.88%)
                                            0.0000  0.0000  0.0000  0.0000  0.0000
                                            0.0000  0.0000  0.0071  0.7149  0.0000
                                           -0.6571 -0.2388  0.0000  0.0000
    70. (0.00037) RY*( 4) C   4           s( 65.57%)p 0.09(  5.71%)d 0.44( 28.72%)
                                           -0.0000  0.0096  0.8097 -0.0316 -0.2258
                                            0.0038  0.0710  0.0000  0.0000  0.1046
                                            0.0000  0.0000 -0.5171  0.0941
    71. (0.00034) RY*( 5) C   4           s( 16.85%)p 0.49(  8.26%)d 4.44( 74.89%)
                                           -0.0000  0.0043  0.4105 -0.0122  0.2794
                                            0.0035 -0.0659 -0.0000 -0.0000 -0.7743
                                           -0.0000 -0.0000  0.3738  0.0984
    72. (0.00015) RY*( 6) C   4           s(  0.00%)p 1.00( 40.41%)d 1.47( 59.59%)
                                            0.0000  0.0000  0.0000  0.0000  0.0000
                                            0.0000  0.0000  0.0024  0.6357  0.0000
                                            0.4687  0.6134  0.0000  0.0000
    73. (0.00003) RY*( 7) C   4           s( 13.96%)p 0.47(  6.55%)d 5.70( 79.49%)
    74. (0.00000) RY*( 8) C   4           s(  0.00%)p 1.00(  8.55%)d10.70( 91.45%)
    75. (0.00000) RY*( 9) C   4           s(  0.31%)p 2.45(  0.76%)d99.99( 98.93%)
    76. (0.00293) RY*( 1) N   5           s(  8.45%)p10.33( 87.29%)d 0.50(  4.25%)
                                            0.0000 -0.0061  0.2907 -0.0096  0.4326
                                           -0.0291  0.8276  0.0000  0.0000 -0.1263
                                            0.0000  0.0000  0.1615 -0.0221
    77. (0.00094) RY*( 2) N   5           s(  0.10%)p99.99( 97.80%)d20.93(  2.10%)
                                           -0.0000  0.0125  0.0291  0.0269  0.8742
                                            0.0004 -0.4616  0.0000  0.0000  0.1258
                                            0.0000  0.0000  0.0721  0.0023
    78. (0.00026) RY*( 3) N   5           s(  0.00%)p 1.00(  4.00%)d24.02( 96.00%)
                                            0.0000  0.0000  0.0000  0.0000  0.0000
                                            0.0000  0.0000  0.0127  0.1995  0.0000
                                            0.9423 -0.2685  0.0000  0.0000
    79. (0.00009) RY*( 4) N   5           s(  0.00%)p 1.00( 89.65%)d 0.12( 10.35%)
    80. (0.00009) RY*( 5) N   5           s( 61.53%)p 0.07(  4.02%)d 0.56( 34.46%)
    81. (0.00006) RY*( 6) N   5           s( 27.38%)p 0.18(  4.83%)d 2.48( 67.79%)
    82. (0.00000) RY*( 7) N   5           s(  0.00%)p 1.00(  6.51%)d14.36( 93.49%)
    83. (0.00001) RY*( 8) N   5           s(  2.28%)p 2.73(  6.22%)d40.13( 91.50%)
    84. (0.00001) RY*( 9) N   5           s(  0.26%)p 0.26(  0.07%)d99.99( 99.67%)
    85. (0.00404) RY*( 1) C   6           s(  4.02%)p21.30( 85.68%)d 2.56( 10.30%)
                                           -0.0000 -0.0422  0.1961  0.0199  0.4829
                                            0.0225 -0.7891 -0.0000 -0.0000  0.1274
                                           -0.0000 -0.0000  0.2945  0.0047
    86. (0.00276) RY*( 2) C   6           s( 13.23%)p 6.36( 84.14%)d 0.20(  2.63%)
                                            0.0000  0.0284  0.3626  0.0215  0.7065
                                           -0.0045  0.5846  0.0000  0.0000  0.0455
                                            0.0000  0.0000  0.1504 -0.0402
    87. (0.00116) RY*( 3) C   6           s( 60.75%)p 0.34( 20.54%)d 0.31( 18.71%)
                                           -0.0000 -0.0032  0.7794 -0.0077 -0.4526
                                            0.0228 -0.0040  0.0000  0.0000 -0.2723
                                            0.0000  0.0000  0.3296 -0.0659
    88. (0.00052) RY*( 4) C   6           s(  0.00%)p 1.00( 34.80%)d 1.87( 65.20%)
                                            0.0000  0.0000  0.0000  0.0000  0.0000
                                            0.0000  0.0000  0.0103  0.5898  0.0000
                                           -0.0502  0.8059  0.0000  0.0000
    89. (0.00039) RY*( 5) C   6           s(  0.00%)p 1.00( 46.20%)d 1.16( 53.80%)
                                            0.0000  0.0000  0.0000  0.0000  0.0000
                                            0.0000  0.0000 -0.0150  0.6796  0.0000
                                            0.5700 -0.4617  0.0000  0.0000
    90. (0.00036) RY*( 6) C   6           s( 21.31%)p 0.08(  1.75%)d 3.61( 76.95%)
                                            0.0000 -0.0080  0.4615 -0.0080  0.0238
                                           -0.0058 -0.1296 -0.0000 -0.0000  0.2998
                                           -0.0000 -0.0000 -0.8228 -0.0517
    91. (0.00014) RY*( 7) C   6           s(  0.00%)p 1.00( 19.03%)d 4.26( 80.97%)
                                            0.0000  0.0000  0.0000  0.0000  0.0000
                                            0.0000  0.0000 -0.0009 -0.4362  0.0000
                                            0.8201  0.3704  0.0000  0.0000
    92. (0.00008) RY*( 8) C   6           s(  0.17%)p46.73(  7.76%)d99.99( 92.07%)
    93. (0.00001) RY*( 9) C   6           s(  0.84%)p 0.04(  0.03%)d99.99( 99.13%)
    94. (0.00318) RY*( 1) C   7           s(  0.04%)p99.99( 95.72%)d97.28(  4.23%)
                                           -0.0000  0.0208 -0.0009  0.0166 -0.1218
                                            0.0263  0.9703  0.0000  0.0000  0.1133
                                            0.0000  0.0000 -0.1704 -0.0210
    95. (0.00151) RY*( 2) C   7           s(  1.38%)p69.09( 95.37%)d 2.36(  3.25%)
                                           -0.0000  0.0168  0.1163 -0.0214  0.9711
                                            0.0186  0.0994  0.0000  0.0000 -0.0650
                                            0.0000  0.0000 -0.1663 -0.0251
    96. (0.00064) RY*( 3) C   7           s( 97.61%)p 0.01(  1.36%)d 0.01(  1.03%)
                                            0.0000 -0.0109  0.9879  0.0033 -0.1136
                                           -0.0251  0.0065  0.0000  0.0000 -0.0760
                                            0.0000  0.0000  0.0610 -0.0287
    97. (0.00031) RY*( 4) C   7           s(  0.00%)p 1.00( 14.76%)d 5.77( 85.24%)
                                            0.0000  0.0000  0.0000  0.0000  0.0000
                                            0.0000  0.0000 -0.0021  0.3842  0.0000
                                            0.8765 -0.2900  0.0000  0.0000
    98. (0.00014) RY*( 5) C   7           s(  0.00%)p 1.00( 79.95%)d 0.25( 20.05%)
                                            0.0000  0.0000  0.0000  0.0000  0.0000
                                            0.0000  0.0000 -0.0140  0.8941  0.0000
                                           -0.2751  0.3533  0.0000  0.0000
    99. (0.00009) RY*( 6) C   7           s(  0.01%)p99.99(  4.18%)d99.99( 95.81%)
   100. (0.00001) RY*( 7) C   7           s(  0.00%)p 1.00(  5.34%)d17.71( 94.66%)
   101. (0.00002) RY*( 8) C   7           s(  0.89%)p 3.38(  3.02%)d99.99( 96.08%)
   102. (0.00001) RY*( 9) C   7           s(  0.16%)p 2.52(  0.40%)d99.99( 99.44%)
   103. (0.00269) RY*( 1) C   8           s(  0.15%)p99.99( 92.56%)d48.56(  7.29%)
                                           -0.0000  0.0283  0.0264  0.0336  0.9243
                                            0.0086  0.2649  0.0000  0.0000  0.1127
                                            0.0000  0.0000  0.2429 -0.0343
   104. (0.00127) RY*( 2) C   8           s(  0.01%)p 1.00( 98.65%)d 0.01(  1.35%)
                                           -0.0000 -0.0004  0.0082 -0.0085  0.2729
                                            0.0353 -0.9543 -0.0000 -0.0000  0.1053
                                           -0.0000 -0.0000 -0.0484 -0.0065
   105. (0.00042) RY*( 3) C   8           s( 91.24%)p 0.00(  0.26%)d 0.09(  8.50%)
                                            0.0000 -0.0036  0.9552 -0.0194  0.0411
                                           -0.0027  0.0233  0.0000  0.0000 -0.0942
                                            0.0000  0.0000 -0.2541 -0.1076
   106. (0.00022) RY*( 4) C   8           s(  0.00%)p 1.00( 79.62%)d 0.26( 20.38%)
                                            0.0000  0.0000  0.0000  0.0000  0.0000
                                            0.0000  0.0000  0.0070  0.8923  0.0000
                                            0.3349 -0.3027  0.0000  0.0000
   107. (0.00007) RY*( 5) C   8           s(  0.05%)p27.84(  1.40%)d99.99( 98.55%)
   108. (0.00007) RY*( 6) C   8           s(  0.00%)p 1.00( 10.81%)d 8.25( 89.19%)
   109. (0.00002) RY*( 7) C   8           s(  8.61%)p 0.65(  5.57%)d 9.97( 85.83%)
   110. (0.00000) RY*( 8) C   8           s(  0.00%)p 1.00(  9.63%)d 9.38( 90.37%)
   111. (0.00000) RY*( 9) C   8           s(  0.05%)p30.64(  1.59%)d99.99( 98.35%)
   112. (0.00274) RY*( 1) C   9           s(  0.09%)p99.99( 92.64%)d80.77(  7.27%)
                                            0.0000  0.0282  0.0102  0.0249  0.6058
                                           -0.0252 -0.7471 -0.0000 -0.0000 -0.2679
                                           -0.0000 -0.0000  0.0056 -0.0297
   113. (0.00134) RY*( 2) C   9           s(  0.60%)p99.99( 98.01%)d 2.33(  1.39%)
                                            0.0000  0.0009  0.0772 -0.0276  0.7670
                                           -0.0243  0.6249  0.0000  0.0000 -0.0074
                                            0.0000  0.0000 -0.1174 -0.0080
   114. (0.00044) RY*( 3) C   9           s( 93.25%)p 0.01(  0.80%)d 0.06(  5.96%)
                                           -0.0000 -0.0045  0.9656 -0.0158 -0.0248
                                            0.0123 -0.0834  0.0000  0.0000  0.2216
                                            0.0000  0.0000  0.0231 -0.0996
   115. (0.00028) RY*( 4) C   9           s(  0.00%)p 1.00( 74.14%)d 0.35( 25.86%)
                                            0.0000  0.0000  0.0000  0.0000  0.0000
                                            0.0000  0.0000  0.0091  0.8610  0.0000
                                            0.4797  0.1687  0.0000  0.0000
   116. (0.00007) RY*( 5) C   9           s(  0.00%)p 1.00( 17.79%)d 4.62( 82.21%)
   117. (0.00007) RY*( 6) C   9           s(  0.04%)p38.45(  1.49%)d99.99( 98.47%)
   118. (0.00003) RY*( 7) C   9           s(  6.07%)p 0.89(  5.38%)d14.59( 88.55%)
   119. (0.00000) RY*( 8) C   9           s(  0.00%)p 1.00(  8.14%)d11.29( 91.86%)
   120. (0.00000) RY*( 9) C   9           s(  0.05%)p31.68(  1.71%)d99.99( 98.24%)
   121. (0.00258) RY*( 1) C  10           s(  2.03%)p44.76( 90.95%)d 3.45(  7.02%)
                                           -0.0000 -0.0182  0.1414  0.0112  0.4661
                                            0.0298  0.8314  0.0000  0.0000 -0.1332
                                            0.0000  0.0000  0.2281  0.0204
   122. (0.00140) RY*( 2) C  10           s(  8.87%)p10.00( 88.68%)d 0.28(  2.45%)
                                            0.0000  0.0208  0.2971 -0.0152  0.8078
                                            0.0047 -0.4837  0.0000  0.0000  0.1520
                                            0.0000  0.0000  0.0215 -0.0303
   123. (0.00046) RY*( 3) C  10           s( 87.67%)p 0.12( 10.30%)d 0.02(  2.03%)
                                           -0.0000 -0.0118  0.9363  0.0186 -0.3201
                                            0.0109  0.0040  0.0000  0.0000 -0.1247
                                            0.0000  0.0000 -0.0107 -0.0681
   124. (0.00029) RY*( 4) C  10           s(  0.00%)p 1.00(  0.97%)d99.99( 99.03%)
                                            0.0000  0.0000  0.0000  0.0000  0.0000
                                            0.0000  0.0000 -0.0031  0.0983  0.0000
                                            0.9745 -0.2017  0.0000  0.0000
   125. (0.00011) RY*( 5) C  10           s(  0.00%)p 1.00( 93.64%)d 0.07(  6.36%)
                                            0.0000  0.0000  0.0000  0.0000  0.0000
                                            0.0000  0.0000 -0.0179  0.9675  0.0000
                                           -0.1410 -0.2092  0.0000  0.0000
   126. (0.00006) RY*( 6) C  10           s(  0.97%)p 4.47(  4.34%)d97.74( 94.70%)
   127. (0.00003) RY*( 7) C  10           s(  0.27%)p17.44(  4.68%)d99.99( 95.05%)
   128. (0.00001) RY*( 8) C  10           s(  0.00%)p 1.00(  5.45%)d17.34( 94.55%)
   129. (0.00000) RY*( 9) C  10           s(  0.29%)p 3.78(  1.10%)d99.99( 98.61%)
   130. (0.00273) RY*( 1) C  11           s( 24.16%)p 2.99( 72.22%)d 0.15(  3.62%)
                                            0.0000  0.0058  0.4915 -0.0126 -0.6445
                                           -0.0048 -0.5537 -0.0000 -0.0000 -0.0463
                                           -0.0000 -0.0000  0.1824 -0.0279
   131. (0.00228) RY*( 2) C  11           s(  0.03%)p99.99( 94.20%)d99.99(  5.77%)
                                           -0.0000 -0.0110  0.0118 -0.0151 -0.6351
                                            0.0026  0.7338  0.0000  0.0000  0.2397
                                            0.0000  0.0000  0.0133  0.0099
   132. (0.00100) RY*( 3) C  11           s( 75.62%)p 0.30( 22.34%)d 0.03(  2.04%)
                                           -0.0000 -0.0069  0.8696  0.0087  0.3651
                                           -0.0032  0.3000  0.0000  0.0000  0.0149
                                            0.0000  0.0000 -0.1409 -0.0197
   133. (0.00026) RY*( 4) C  11           s(  0.00%)p 1.00( 20.30%)d 3.93( 79.70%)
                                            0.0000  0.0000  0.0000  0.0000  0.0000
                                            0.0000  0.0000 -0.0010  0.4505  0.0000
                                           -0.5223 -0.7240  0.0000  0.0000
   134. (0.00019) RY*( 5) C  11           s(  0.00%)p 1.00( 79.61%)d 0.26( 20.39%)
                                            0.0000  0.0000  0.0000  0.0000  0.0000
                                            0.0000  0.0000 -0.0134  0.8921  0.0000
                                            0.2350  0.3856  0.0000  0.0000
   135. (0.00011) RY*( 6) C  11           s(  0.00%)p 1.00(  0.10%)d99.99( 99.90%)
                                            0.0000  0.0000  0.0000  0.0000  0.0000
                                            0.0000  0.0000 -0.0010  0.0313  0.0000
                                            0.8197 -0.5719  0.0000  0.0000
   136. (0.00009) RY*( 7) C  11           s(  0.12%)p41.69(  5.02%)d99.99( 94.86%)
   137. (0.00006) RY*( 8) C  11           s(  0.00%)p 1.00(  6.07%)d15.48( 93.93%)
   138. (0.00001) RY*( 9) C  11           s(  0.14%)p 1.60(  0.22%)d99.99( 99.64%)
   139. (0.00046) RY*( 1) H  12           s( 95.56%)p 0.05(  4.44%)
                                            0.0063  0.9775 -0.1404  0.1472  0.0547
   140. (0.00009) RY*( 2) H  12           s(  1.42%)p69.48( 98.58%)
   141. (0.00009) RY*( 3) H  12           s(  0.10%)p99.99( 99.90%)
   142. (0.00001) RY*( 4) H  12           s(  3.01%)p32.24( 96.99%)
   143. (0.00046) RY*( 1) H  13           s( 95.56%)p 0.05(  4.44%)
                                            0.0063  0.9775 -0.1404  0.1472 -0.0547
   144. (0.00009) RY*( 2) H  13           s(  1.42%)p69.48( 98.58%)
   145. (0.00009) RY*( 3) H  13           s(  0.10%)p99.99( 99.90%)
   146. (0.00001) RY*( 4) H  13           s(  3.01%)p32.24( 96.99%)
   147. (0.00053) RY*( 1) H  14           s( 97.74%)p 0.02(  2.26%)
                                            0.0047  0.9886  0.1364  0.0633  0.0000
   148. (0.00007) RY*( 2) H  14           s(  0.00%)p 1.00(100.00%)
   149. (0.00006) RY*( 3) H  14           s(  0.01%)p99.99( 99.99%)
   150. (0.00002) RY*( 4) H  14           s(  2.34%)p41.81( 97.66%)
   151. (0.00077) RY*( 1) H  15           s( 99.62%)p 0.00(  0.38%)
                                            0.0039  0.9981  0.0528  0.0322  0.0000
   152. (0.00005) RY*( 2) H  15           s(  0.00%)p 1.00(100.00%)
   153. (0.00004) RY*( 3) H  15           s(  0.11%)p99.99( 99.89%)
   154. (0.00003) RY*( 4) H  15           s(  0.38%)p99.99( 99.62%)
   155. (0.00072) RY*( 1) H  16           s( 99.65%)p 0.00(  0.35%)
                                            0.0035  0.9982 -0.0583 -0.0105  0.0000
   156. (0.00004) RY*( 2) H  16           s(  0.13%)p99.99( 99.87%)
   157. (0.00004) RY*( 3) H  16           s(  0.00%)p 1.00(100.00%)
   158. (0.00001) RY*( 4) H  16           s(  0.33%)p99.99( 99.67%)
   159. (0.00103) RY*( 1) H  17           s( 99.59%)p 0.00(  0.41%)
                                            0.0038  0.9980 -0.0050 -0.0635  0.0000
   160. (0.00004) RY*( 2) H  17           s(  0.01%)p 1.00( 99.99%)
   161. (0.00004) RY*( 3) H  17           s(  0.51%)p99.99( 99.49%)
   162. (0.00003) RY*( 4) H  17           s(  0.00%)p 1.00(100.00%)
   163. (0.00070) RY*( 1) H  18           s( 99.61%)p 0.00(  0.39%)
                                            0.0042  0.9980 -0.0621  0.0062  0.0000
   164. (0.00005) RY*( 2) H  18           s(  0.00%)p 1.00(100.00%)
   165. (0.00003) RY*( 3) H  18           s(  0.01%)p 1.00( 99.99%)
   166. (0.00003) RY*( 4) H  18           s(  0.49%)p99.99( 99.51%)
   167. (0.00071) RY*( 1) H  19           s( 99.58%)p 0.00(  0.42%)
                                            0.0040  0.9979 -0.0563  0.0316  0.0000
   168. (0.00005) RY*( 2) H  19           s(  0.00%)p 1.00(100.00%)
   169. (0.00004) RY*( 3) H  19           s(  0.15%)p99.99( 99.85%)
   170. (0.00003) RY*( 4) H  19           s(  0.37%)p99.99( 99.63%)
   171. (0.00083) RY*( 1) H  20           s( 99.53%)p 0.00(  0.47%)
                                            0.0025  0.9976  0.0553  0.0409  0.0000
   172. (0.00004) RY*( 2) H  20           s(  0.31%)p99.99( 99.69%)
   173. (0.00003) RY*( 3) H  20           s(  0.27%)p99.99( 99.73%)
   174. (0.00003) RY*( 4) H  20           s(  0.00%)p 1.00(100.00%)
   175. (0.00857) BD*( 1) C   1 - C   2  
                ( 52.25%)   0.7229* C   1 s( 29.08%)p 2.44( 70.87%)d 0.00(  0.05%)
                                           -0.0004 -0.5392 -0.0056  0.2868 -0.0053
                                            0.7914  0.0116  0.0000  0.0000 -0.0136
                                           -0.0000  0.0000  0.0150  0.0112
                ( 47.75%)  -0.6910* C   2 s( 32.44%)p 2.08( 67.53%)d 0.00(  0.04%)
                                            0.0001 -0.5695  0.0042 -0.2708 -0.0051
                                           -0.7756  0.0178  0.0000  0.0000 -0.0092
                                            0.0000  0.0000  0.0114  0.0120
   176. (0.00240) BD*( 1) C   1 - H  12  
                ( 37.02%)   0.6084* C   1 s( 23.20%)p 3.31( 76.76%)d 0.00(  0.04%)
                                            0.0001 -0.4817  0.0038  0.2852 -0.0192
                                           -0.4312 -0.0132 -0.7069 -0.0002  0.0065
                                            0.0119 -0.0093  0.0002 -0.0096
                ( 62.98%)  -0.7936* H  12 s( 99.91%)p 0.00(  0.09%)
                                           -0.9995  0.0018 -0.0046  0.0174  0.0244
   177. (0.00240) BD*( 1) C   1 - H  13  
                ( 37.02%)   0.6084* C   1 s( 23.20%)p 3.31( 76.76%)d 0.00(  0.04%)
                                            0.0001 -0.4817  0.0038  0.2852 -0.0192
                                           -0.4312 -0.0132  0.7069  0.0002  0.0065
                                           -0.0119  0.0093  0.0002 -0.0096
                ( 62.98%)  -0.7936* H  13 s( 99.91%)p 0.00(  0.09%)
                                           -0.9995  0.0018 -0.0046  0.0174 -0.0244
   178. (0.00205) BD*( 1) C   1 - H  14  
                ( 37.24%)   0.6102* C   1 s( 24.47%)p 3.08( 75.49%)d 0.00(  0.03%)
                                            0.0000 -0.4947 -0.0032 -0.8683  0.0100
                                           -0.0219 -0.0196  0.0000  0.0000  0.0014
                                           -0.0000  0.0000 -0.0162  0.0088
                ( 62.76%)  -0.7922* H  14 s( 99.91%)p 0.00(  0.09%)
                                           -0.9996  0.0005  0.0293  0.0040 -0.0000
   179. (0.01116) BD*( 1) C   2 - C   3  
                ( 48.81%)   0.6986* C   2 s( 34.72%)p 1.88( 65.23%)d 0.00(  0.05%)
                                            0.0000 -0.5891 -0.0091 -0.5227 -0.0260
                                            0.6150 -0.0121 -0.0000 -0.0000  0.0177
                                           -0.0000 -0.0000  0.0057  0.0134
                ( 51.19%)  -0.7155* C   3 s( 36.11%)p 1.77( 63.84%)d 0.00(  0.06%)
                                           -0.0001 -0.6009 -0.0071  0.4880 -0.0203
                                           -0.6320 -0.0201 -0.0000 -0.0000  0.0191
                                           -0.0000 -0.0000  0.0015  0.0141
   180. (0.01776) BD*( 1) C   2 - C  11  
                ( 51.04%)   0.7144* C   2 s( 32.76%)p 2.05( 67.19%)d 0.00(  0.05%)
                                           -0.0000  0.5724  0.0008 -0.8078  0.0043
                                           -0.1379  0.0153  0.0000  0.0000  0.0086
                                            0.0000  0.0000  0.0159 -0.0137
                ( 48.96%)  -0.6997* C  11 s( 33.90%)p 1.95( 66.06%)d 0.00(  0.04%)
                                            0.0000  0.5823  0.0020  0.7910 -0.0143
                                            0.1860  0.0098  0.0000  0.0000  0.0062
                                            0.0000  0.0000  0.0145 -0.0119
   181. (0.15132) BD*( 2) C   2 - C  11  
                ( 67.55%)   0.8219* C   2 s(  0.00%)p 1.00( 99.92%)d 0.00(  0.08%)
                                            0.0000  0.0000  0.0000  0.0000  0.0000
                                            0.0000  0.0000  0.9994  0.0230  0.0000
                                           -0.0236 -0.0141  0.0000  0.0000
                ( 32.45%)  -0.5697* C  11 s(  0.00%)p 1.00(100.00%)d 0.00(  0.00%)
                                            0.0000  0.0000  0.0000  0.0000  0.0000
                                            0.0000  0.0000  0.9999  0.0124  0.0000
                                            0.0035  0.0039  0.0000  0.0000
   182. (0.01393) BD*( 1) C   3 - C   4  
                ( 48.87%)   0.6991* C   3 s( 33.93%)p 1.95( 66.02%)d 0.00(  0.05%)
                                            0.0001 -0.5824 -0.0114  0.2724 -0.0342
                                            0.7644  0.0228 -0.0000 -0.0000 -0.0152
                                           -0.0000 -0.0000  0.0107  0.0121
                ( 51.13%)  -0.7150* C   4 s( 38.15%)p 1.62( 61.80%)d 0.00(  0.05%)
                                           -0.0002 -0.6177 -0.0017 -0.2639 -0.0425
                                           -0.7391  0.0130 -0.0000 -0.0000 -0.0105
                                           -0.0000 -0.0000  0.0167  0.0106
   183. (0.07504) BD*( 2) C   3 - C   4  
                ( 51.56%)   0.7181* C   3 s(  0.00%)p 1.00( 99.94%)d 0.00(  0.06%)
                                            0.0000  0.0000  0.0000  0.0000  0.0000
                                            0.0000  0.0000  0.9996 -0.0079  0.0000
                                           -0.0222 -0.0123  0.0000  0.0000
                ( 48.44%)  -0.6960* C   4 s(  0.00%)p 1.00( 99.93%)d 0.00(  0.07%)
                                            0.0000  0.0000  0.0000  0.0000  0.0000
                                            0.0000  0.0000  0.9995 -0.0152  0.0000
                                           -0.0140  0.0226  0.0000  0.0000
   184. (0.00668) BD*( 1) C   3 - H  15  
                ( 37.07%)   0.6089* C   3 s( 29.86%)p 2.35( 70.11%)d 0.00(  0.03%)
                                            0.0004 -0.5463  0.0115 -0.8285  0.0065
                                           -0.1209  0.0106 -0.0000 -0.0000 -0.0041
                                           -0.0000 -0.0000 -0.0128  0.0101
                ( 62.93%)  -0.7933* H  15 s( 99.90%)p 0.00(  0.10%)
                                           -0.9995  0.0020  0.0321  0.0042 -0.0000
   185. (0.00610) BD*( 1) C   4 - N   5  
                ( 60.54%)   0.7781* C   4 s( 31.59%)p 2.16( 68.26%)d 0.00(  0.14%)
                                            0.0000  0.5617 -0.0195 -0.8030 -0.0279
                                           -0.1819 -0.0625  0.0000  0.0000  0.0119
                                            0.0000  0.0000  0.0300 -0.0196
                ( 39.46%)  -0.6282* N   5 s( 38.22%)p 1.61( 61.70%)d 0.00(  0.08%)
                                            0.0001  0.6181  0.0148  0.7761 -0.0241
                                            0.1160  0.0246  0.0000  0.0000  0.0187
                                            0.0000  0.0000  0.0151 -0.0137
   186. (0.01104) BD*( 1) C   4 - H  16  
                ( 37.53%)   0.6126* C   4 s( 30.07%)p 2.32( 69.90%)d 0.00(  0.03%)
                                           -0.0005  0.5483  0.0103  0.5301 -0.0258
                                           -0.6460  0.0029 -0.0000 -0.0000 -0.0151
                                           -0.0000 -0.0000 -0.0036 -0.0078
                ( 62.47%)  -0.7904* H  16 s( 99.89%)p 0.00(  0.11%)
                                            0.9995 -0.0044 -0.0200  0.0259 -0.0000
   187. (0.01249) BD*( 1) N   5 - C   6  
                ( 41.26%)   0.6424* N   5 s( 35.34%)p 1.83( 64.58%)d 0.00(  0.08%)
                                           -0.0001 -0.5945 -0.0060  0.5590 -0.0161
                                           -0.5770 -0.0073 -0.0000 -0.0000  0.0186
                                           -0.0000 -0.0000  0.0146  0.0143
                ( 58.74%)  -0.7664* C   6 s( 29.62%)p 2.37( 70.26%)d 0.00(  0.12%)
                                            0.0000 -0.5442 -0.0097 -0.5589  0.0105
                                            0.6231  0.0430 -0.0000 -0.0000  0.0290
                                           -0.0000 -0.0000  0.0039  0.0181
   188. (0.15736) BD*( 2) N   5 - C   6  
                ( 55.63%)   0.7459* N   5 s(  0.00%)p 1.00( 99.84%)d 0.00(  0.16%)
                                            0.0000  0.0000  0.0000  0.0000  0.0000
                                            0.0000  0.0000  0.9990 -0.0210  0.0000
                                            0.0023  0.0397  0.0000  0.0000
                ( 44.37%)  -0.6661* C   6 s(  0.00%)p 1.00( 99.97%)d 0.00(  0.03%)
                                            0.0000  0.0000  0.0000  0.0000  0.0000
                                            0.0000  0.0000  0.9998  0.0037  0.0000
                                            0.0098 -0.0149  0.0000  0.0000
   189. (0.01327) BD*( 1) C   6 - C   7  
                ( 48.64%)   0.6975* C   6 s( 34.24%)p 1.92( 65.72%)d 0.00(  0.05%)
                                            0.0002 -0.5851 -0.0065  0.7865 -0.0203
                                            0.1923  0.0352 -0.0000 -0.0000 -0.0076
                                           -0.0000 -0.0000 -0.0166  0.0111
                ( 51.36%)  -0.7166* C   7 s( 34.26%)p 1.92( 65.69%)d 0.00(  0.06%)
                                           -0.0001 -0.5852 -0.0087 -0.7925 -0.0090
                                           -0.1673  0.0284 -0.0000 -0.0000 -0.0109
                                           -0.0000 -0.0000 -0.0153  0.0151
   190. (0.02338) BD*( 1) C   6 - C  11  
                ( 51.16%)   0.7153* C   6 s( 35.83%)p 1.79( 64.13%)d 0.00(  0.04%)
                                           -0.0000  0.5984 -0.0126  0.2604 -0.0065
                                            0.7571 -0.0149  0.0000  0.0000  0.0091
                                            0.0000  0.0000 -0.0146 -0.0115
                ( 48.84%)  -0.6989* C  11 s( 32.33%)p 2.09( 67.63%)d 0.00(  0.04%)
                                           -0.0002  0.5686 -0.0026 -0.2332  0.0034
                                           -0.7886  0.0073  0.0000  0.0000  0.0080
                                            0.0000  0.0000 -0.0138 -0.0122
   191. (0.00691) BD*( 1) C   7 - C   8  
                ( 50.07%)   0.7076* C   7 s( 36.31%)p 1.75( 63.64%)d 0.00(  0.06%)
                                            0.0001  0.6023  0.0172 -0.5641 -0.0358
                                            0.5625 -0.0218  0.0000  0.0000 -0.0190
                                            0.0000  0.0000 -0.0039 -0.0149
                ( 49.93%)  -0.7066* C   8 s( 35.69%)p 1.80( 64.25%)d 0.00(  0.06%)
                                            0.0000  0.5974  0.0103  0.5369 -0.0211
                                           -0.5937 -0.0351  0.0000  0.0000 -0.0197
                                            0.0000  0.0000  0.0017 -0.0135
   192. (0.00653) BD*( 1) C   7 - H  17  
                ( 36.89%)   0.6073* C   7 s( 29.34%)p 2.41( 70.62%)d 0.00(  0.03%)
                                           -0.0003  0.5415 -0.0130 -0.2288 -0.0004
                                           -0.8086  0.0110 -0.0000 -0.0000  0.0068
                                           -0.0000 -0.0000 -0.0122 -0.0114
                ( 63.11%)  -0.7944* H  17 s( 99.89%)p 0.00(  0.11%)
                                            0.9994 -0.0017  0.0076  0.0324 -0.0000
   193. (0.00894) BD*( 1) C   8 - C   9  
                ( 50.05%)   0.7075* C   8 s( 34.64%)p 1.89( 65.32%)d 0.00(  0.05%)
                                            0.0000  0.5885  0.0062  0.2076 -0.0369
                                            0.7800  0.0183  0.0000  0.0000  0.0124
                                            0.0000  0.0000 -0.0128 -0.0117
                ( 49.95%)  -0.7068* C   9 s( 34.78%)p 1.87( 65.17%)d 0.00(  0.05%)
                                            0.0000  0.5898  0.0056 -0.2456 -0.0410
                                           -0.7679  0.0049  0.0000  0.0000  0.0064
                                            0.0000  0.0000 -0.0165 -0.0120
   194. (0.04176) BD*( 2) C   8 - C   9  
                ( 48.20%)   0.6943* C   8 s(  0.00%)p 1.00( 99.94%)d 0.00(  0.06%)
                                           -0.0000 -0.0000 -0.0000 -0.0000 -0.0000
                                           -0.0000 -0.0000 -0.9996  0.0113 -0.0000
                                           -0.0214 -0.0133 -0.0000 -0.0000
                ( 51.80%)  -0.7197* C   9 s(  0.00%)p 1.00( 99.93%)d 0.00(  0.07%)
                                           -0.0000 -0.0000 -0.0000 -0.0000 -0.0000
                                           -0.0000 -0.0000 -0.9996  0.0111 -0.0000
                                           -0.0094  0.0240 -0.0000 -0.0000
   195. (0.00662) BD*( 1) C   8 - H  18  
                ( 36.73%)   0.6060* C   8 s( 29.57%)p 2.38( 70.40%)d 0.00(  0.03%)
                                           -0.0003  0.5436 -0.0129 -0.8167  0.0102
                                           -0.1923  0.0029 -0.0000 -0.0000  0.0066
                                           -0.0000 -0.0000  0.0114 -0.0094
                ( 63.27%)  -0.7954* H  18 s( 99.89%)p 0.00(  0.11%)
                                            0.9995 -0.0023  0.0316  0.0074 -0.0000
   196. (0.00695) BD*( 1) C   9 - C  10  
                ( 50.38%)   0.7098* C   9 s( 35.65%)p 1.80( 64.29%)d 0.00(  0.06%)
                                            0.0001  0.5970  0.0129  0.7723  0.0019
                                            0.2117  0.0410  0.0000  0.0000  0.0070
                                            0.0000  0.0000  0.0184 -0.0139
                ( 49.62%)  -0.7044* C  10 s( 36.23%)p 1.76( 63.72%)d 0.00(  0.06%)
                                            0.0001  0.6016  0.0193 -0.7772 -0.0183
                                           -0.1779  0.0349  0.0000  0.0000  0.0109
                                            0.0000  0.0000  0.0155 -0.0148
   197. (0.00651) BD*( 1) C   9 - H  19  
                ( 36.90%)   0.6075* C   9 s( 29.47%)p 2.39( 70.51%)d 0.00(  0.03%)
                                           -0.0003  0.5427 -0.0133 -0.5841  0.0060
                                            0.6031 -0.0094 -0.0000 -0.0000 -0.0135
                                           -0.0000 -0.0000 -0.0016 -0.0098
                ( 63.10%)  -0.7943* H  19 s( 99.89%)p 0.00(  0.11%)
                                            0.9995 -0.0020  0.0231 -0.0229 -0.0000
   198. (0.01276) BD*( 1) C  10 - C  11  
                ( 51.76%)   0.7194* C  10 s( 34.62%)p 1.89( 65.33%)d 0.00(  0.05%)
                                            0.0000  0.5884  0.0025  0.5838  0.0110
                                           -0.5586  0.0166  0.0000  0.0000 -0.0177
                                            0.0000  0.0000 -0.0023 -0.0148
                ( 48.24%)  -0.6946* C  11 s( 33.70%)p 1.97( 66.26%)d 0.00(  0.04%)
                                           -0.0001  0.5805  0.0052 -0.5650  0.0099
                                            0.5858  0.0090  0.0000  0.0000 -0.0165
                                            0.0000  0.0000  0.0004 -0.0117
   199. (0.00703) BD*( 1) C  10 - H  20  
                ( 37.67%)   0.6137* C  10 s( 29.05%)p 2.44( 70.91%)d 0.00(  0.04%)
                                            0.0003 -0.5389  0.0121 -0.2317  0.0143
                                           -0.8094  0.0052 -0.0000 -0.0000 -0.0076
                                           -0.0000 -0.0000  0.0129  0.0118
                ( 62.33%)  -0.7895* H  20 s( 99.90%)p 0.00(  0.10%)
                                           -0.9995  0.0009  0.0067  0.0315 -0.0000


 NHO Directionality and "Bond Bending" (deviations from line of nuclear centers)

         [Thresholds for printing:  angular deviation  >  1.0 degree]
                                    hybrid p-character > 25.0%
                                    orbital occupancy  >  0.10e

                                Line of Centers        Hybrid 1              Hybrid 2
                                ---------------  -------------------   ------------------
                NBO               Theta   Phi    Theta   Phi    Dev    Theta   Phi    Dev
 ========================================================================================
     2. BD (   1) C   1 - H  12    36.6  122.9    36.2  120.9   1.2      --     --    --
     3. BD (   1) C   1 - H  13   143.4  122.9   143.8  120.9   1.2      --     --    --
     4. BD (   1) C   1 - H  14    90.0    1.6    90.0    2.8   1.2      --     --    --
     5. BD (   1) C   2 - C   3    90.0  308.9    90.0  312.3   3.4     90.0  125.6   3.3
     6. BD (   1) C   2 - C  11    90.0  191.6    90.0  188.7   2.9     90.0   14.1   2.5
     7. BD (   2) C   2 - C  11    90.0  191.6     0.0    0.0  90.0      0.0    0.0  90.0
     8. BD (   1) C   3 - C   4    90.0  249.1    90.0  253.2   4.1     90.0   67.1   1.9
     9. BD (   2) C   3 - C   4    90.0  249.1     0.0    0.0  90.0      0.0    0.0  90.0
    11. BD (   1) C   4 - N   5    90.0  193.1    90.0  196.4   3.3     90.0   10.6   2.5
    12. BD (   1) C   4 - H  16    90.0  309.9    90.0  308.1   1.8      --     --    --
    13. BD (   1) N   5 - C   6    90.0  130.8    90.0  132.9   2.1     90.0  309.5   1.4
    14. BD (   2) N   5 - C   6    90.0  130.8     0.0    0.0  90.0      0.0    0.0  90.0
    15. BD (   1) C   6 - C   7    90.0  192.7    90.0  196.5   3.8     90.0    9.8   2.9
    16. BD (   1) C   6 - C  11    90.0   73.6    90.0   71.1   2.5      --     --    --
    17. BD (   1) C   7 - C   8    90.0  133.5    90.0  138.0   4.5     90.0  309.4   4.1
    18. BD (   1) C   7 - H  17    90.0  255.6    90.0  254.0   1.6      --     --    --
    19. BD (   1) C   8 - C   9    90.0   73.7    90.0   77.9   4.3     90.0  249.4   4.3
    20. BD (   2) C   8 - C   9    90.0   73.7     0.0    0.0  90.0      0.0    0.0  90.0
    22. BD (   1) C   9 - C  10    90.0   14.1    90.0   18.1   4.0     90.0  190.2   3.9
    24. BD (   1) C  10 - C  11    90.0  314.9    90.0  317.7   2.7     90.0  133.0   1.9
    37. LP (   1) N   5             --     --     90.0  250.3   --       --     --    --
    38. LP*(   1) C   7             --     --      0.0    0.0   --       --     --    --
    39. LP*(   1) C  10             --     --      0.0    0.0   --       --     --    --
   181. BD*(   2) C   2 - C  11    90.0  191.6     0.0    0.0  90.0      0.0    0.0  90.0
   188. BD*(   2) N   5 - C   6    90.0  130.8     0.0    0.0  90.0      0.0    0.0  90.0


 Second Order Perturbation Theory Analysis of Fock Matrix in NBO Basis

     Threshold for printing:   0.25 kcal/mol
                                                                              E(2)  E(j)-E(i) F(i,j)
         Donor NBO (i)                     Acceptor NBO (j)                 kcal/mol   a.u.    a.u. 
 ===================================================================================================

 within unit  1
   1. BD (   1) C   1 - C   2        / 58. RY*(   1) C   3                    0.55    1.77    0.039
   1. BD (   1) C   1 - C   2        /131. RY*(   2) C  11                    0.56    1.83    0.041
   1. BD (   1) C   1 - C   2        /178. BD*(   1) C   1 - H  14            0.25    1.10    0.021
   1. BD (   1) C   1 - C   2        /179. BD*(   1) C   2 - C   3            1.54    1.21    0.055
   1. BD (   1) C   1 - C   2        /180. BD*(   1) C   2 - C  11            1.37    1.14    0.050
   1. BD (   1) C   1 - C   2        /182. BD*(   1) C   3 - C   4            1.34    1.16    0.050
   1. BD (   1) C   1 - C   2        /190. BD*(   1) C   6 - C  11            1.52    1.14    0.053
   2. BD (   1) C   1 - H  12        / 52. RY*(   4) C   2                    0.34    1.72    0.031
   2. BD (   1) C   1 - H  12        /179. BD*(   1) C   2 - C   3            1.07    1.06    0.043
   2. BD (   1) C   1 - H  12        /181. BD*(   2) C   2 - C  11            2.60    0.50    0.049
   3. BD (   1) C   1 - H  13        / 52. RY*(   4) C   2                    0.34    1.72    0.031
   3. BD (   1) C   1 - H  13        /179. BD*(   1) C   2 - C   3            1.07    1.06    0.043
   3. BD (   1) C   1 - H  13        /181. BD*(   2) C   2 - C  11            2.60    0.50    0.049
   4. BD (   1) C   1 - H  14        /180. BD*(   1) C   2 - C  11            2.43    0.99    0.062
   5. BD (   1) C   2 - C   3        / 40. RY*(   1) C   1                    0.38    1.48    0.030
   5. BD (   1) C   2 - C   3        / 67. RY*(   1) C   4                    0.87    1.70    0.049
   5. BD (   1) C   2 - C   3        /131. RY*(   2) C  11                    0.59    1.91    0.043
   5. BD (   1) C   2 - C   3        /175. BD*(   1) C   1 - C   2            1.33    1.14    0.049
   5. BD (   1) C   2 - C   3        /180. BD*(   1) C   2 - C  11            1.81    1.23    0.060
   5. BD (   1) C   2 - C   3        /182. BD*(   1) C   3 - C   4            1.22    1.24    0.049
   5. BD (   1) C   2 - C   3        /184. BD*(   1) C   3 - H  15            0.74    1.19    0.037
   5. BD (   1) C   2 - C   3        /186. BD*(   1) C   4 - H  16            0.90    1.20    0.041
   5. BD (   1) C   2 - C   3        /198. BD*(   1) C  10 - C  11            1.78    1.23    0.059
   6. BD (   1) C   2 - C  11        / 40. RY*(   1) C   1                    0.39    1.45    0.030
   6. BD (   1) C   2 - C  11        / 58. RY*(   1) C   3                    0.61    1.82    0.042
   6. BD (   1) C   2 - C  11        / 85. RY*(   1) C   6                    0.48    1.68    0.036
   6. BD (   1) C   2 - C  11        /121. RY*(   1) C  10                    0.49    1.83    0.038
   6. BD (   1) C   2 - C  11        /175. BD*(   1) C   1 - C   2            1.02    1.11    0.042
   6. BD (   1) C   2 - C  11        /178. BD*(   1) C   1 - H  14            0.41    1.16    0.028
   6. BD (   1) C   2 - C  11        /179. BD*(   1) C   2 - C   3            1.58    1.27    0.057
   6. BD (   1) C   2 - C  11        /184. BD*(   1) C   3 - H  15            1.30    1.16    0.049
   6. BD (   1) C   2 - C  11        /189. BD*(   1) C   6 - C   7            1.30    1.21    0.050
   6. BD (   1) C   2 - C  11        /190. BD*(   1) C   6 - C  11            1.90    1.19    0.060
   6. BD (   1) C   2 - C  11        /196. BD*(   1) C   9 - C  10            0.80    1.26    0.040
   6. BD (   1) C   2 - C  11        /198. BD*(   1) C  10 - C  11            1.98    1.20    0.062
   7. BD (   2) C   2 - C  11        / 38. LP*(   1) C   7                    0.47    0.16    0.011
   7. BD (   2) C   2 - C  11        / 39. LP*(   1) C  10                   51.50    0.15    0.110
   7. BD (   2) C   2 - C  11        / 61. RY*(   4) C   3                    0.66    0.99    0.038
   7. BD (   2) C   2 - C  11        / 88. RY*(   4) C   6                    0.72    1.69    0.052
   7. BD (   2) C   2 - C  11        /124. RY*(   4) C  10                    0.33    2.15    0.039
   7. BD (   2) C   2 - C  11        /125. RY*(   5) C  10                    0.77    0.86    0.038
   7. BD (   2) C   2 - C  11        /176. BD*(   1) C   1 - H  12            0.49    0.70    0.028
   7. BD (   2) C   2 - C  11        /177. BD*(   1) C   1 - H  13            0.49    0.70    0.028
   7. BD (   2) C   2 - C  11        /181. BD*(   2) C   2 - C  11            2.34    0.27    0.034
   7. BD (   2) C   2 - C  11        /183. BD*(   2) C   3 - C   4            4.94    0.28    0.052
   7. BD (   2) C   2 - C  11        /188. BD*(   2) N   5 - C   6           12.44    0.25    0.075
   8. BD (   1) C   3 - C   4        / 50. RY*(   2) C   2                    1.03    1.56    0.051
   8. BD (   1) C   3 - C   4        / 77. RY*(   2) N   5                    0.76    2.02    0.050
   8. BD (   1) C   3 - C   4        /175. BD*(   1) C   1 - C   2            2.11    1.11    0.061
   8. BD (   1) C   3 - C   4        /179. BD*(   1) C   2 - C   3            1.40    1.27    0.053
   8. BD (   1) C   3 - C   4        /184. BD*(   1) C   3 - H  15            0.57    1.17    0.033
   8. BD (   1) C   3 - C   4        /185. BD*(   1) C   4 - N   5            0.65    1.26    0.036
   8. BD (   1) C   3 - C   4        /186. BD*(   1) C   4 - H  16            0.48    1.18    0.030
   9. BD (   2) C   3 - C   4        / 55. RY*(   7) C   2                    0.54    1.52    0.041
   9. BD (   2) C   3 - C   4        / 61. RY*(   4) C   3                    0.37    1.00    0.028
   9. BD (   2) C   3 - C   4        / 69. RY*(   3) C   4                    0.37    1.46    0.033
   9. BD (   2) C   3 - C   4        / 79. RY*(   4) N   5                    0.71    1.27    0.043
   9. BD (   2) C   3 - C   4        /181. BD*(   2) C   2 - C  11           13.33    0.28    0.080
   9. BD (   2) C   3 - C   4        /188. BD*(   2) N   5 - C   6           13.62    0.25    0.077
  10. BD (   1) C   3 - H  15        / 49. RY*(   1) C   2                    0.50    1.71    0.037
  10. BD (   1) C   3 - H  15        / 68. RY*(   2) C   4                    0.33    1.35    0.027
  10. BD (   1) C   3 - H  15        /179. BD*(   1) C   2 - C   3            0.69    1.09    0.035
  10. BD (   1) C   3 - H  15        /180. BD*(   1) C   2 - C  11            2.38    1.02    0.063
  10. BD (   1) C   3 - H  15        /182. BD*(   1) C   3 - C   4            0.31    1.04    0.023
  10. BD (   1) C   3 - H  15        /185. BD*(   1) C   4 - N   5            2.06    1.08    0.060
  11. BD (   1) C   4 - N   5        / 59. RY*(   2) C   3                    0.71    1.56    0.042
  11. BD (   1) C   4 - N   5        / 86. RY*(   2) C   6                    1.29    1.84    0.062
  11. BD (   1) C   4 - N   5        /182. BD*(   1) C   3 - C   4            0.63    1.37    0.037
  11. BD (   1) C   4 - N   5        /184. BD*(   1) C   3 - H  15            0.66    1.32    0.037
  11. BD (   1) C   4 - N   5        /186. BD*(   1) C   4 - H  16            0.30    1.33    0.025
  11. BD (   1) C   4 - N   5        /187. BD*(   1) N   5 - C   6            0.78    1.33    0.041
  11. BD (   1) C   4 - N   5        /189. BD*(   1) C   6 - C   7            1.57    1.37    0.059
  12. BD (   1) C   4 - H  16        / 76. RY*(   1) N   5                    0.65    1.46    0.039
  12. BD (   1) C   4 - H  16        /179. BD*(   1) C   2 - C   3            1.97    1.09    0.058
  12. BD (   1) C   4 - H  16        /187. BD*(   1) N   5 - C   6            2.76    0.99    0.066
  13. BD (   1) N   5 - C   6        / 68. RY*(   2) C   4                    1.49    1.64    0.063
  13. BD (   1) N   5 - C   6        / 94. RY*(   1) C   7                    0.46    1.91    0.037
  13. BD (   1) N   5 - C   6        /185. BD*(   1) C   4 - N   5            0.68    1.37    0.039
  13. BD (   1) N   5 - C   6        /186. BD*(   1) C   4 - H  16            1.17    1.29    0.049
  13. BD (   1) N   5 - C   6        /189. BD*(   1) C   6 - C   7            1.02    1.33    0.047
  13. BD (   1) N   5 - C   6        /190. BD*(   1) C   6 - C  11            1.16    1.31    0.050
  13. BD (   1) N   5 - C   6        /191. BD*(   1) C   7 - C   8            0.76    1.39    0.041
  13. BD (   1) N   5 - C   6        /198. BD*(   1) C  10 - C  11            0.96    1.32    0.045
  14. BD (   2) N   5 - C   6        / 38. LP*(   1) C   7                   29.68    0.20    0.098
  14. BD (   2) N   5 - C   6        / 39. LP*(   1) C  10                    0.35    0.18    0.010
  14. BD (   2) N   5 - C   6        / 69. RY*(   3) C   4                    0.94    1.49    0.054
  14. BD (   2) N   5 - C   6        / 97. RY*(   4) C   7                    0.44    2.00    0.043
  14. BD (   2) N   5 - C   6        /133. RY*(   4) C  11                    0.43    1.91    0.041
  14. BD (   2) N   5 - C   6        /181. BD*(   2) C   2 - C  11            5.92    0.31    0.056
  14. BD (   2) N   5 - C   6        /183. BD*(   2) C   3 - C   4            8.28    0.31    0.069
  14. BD (   2) N   5 - C   6        /188. BD*(   2) N   5 - C   6            1.93    0.28    0.031
  15. BD (   1) C   6 - C   7        / 76. RY*(   1) N   5                    0.64    1.64    0.041
  15. BD (   1) C   6 - C   7        /103. RY*(   1) C   8                    0.55    1.87    0.041
  15. BD (   1) C   6 - C   7        /104. RY*(   2) C   8                    0.61    1.35    0.036
  15. BD (   1) C   6 - C   7        /131. RY*(   2) C  11                    0.44    1.89    0.037
  15. BD (   1) C   6 - C   7        /180. BD*(   1) C   2 - C  11            1.45    1.20    0.053
  15. BD (   1) C   6 - C   7        /185. BD*(   1) C   4 - N   5            1.27    1.26    0.051
  15. BD (   1) C   6 - C   7        /187. BD*(   1) N   5 - C   6            0.99    1.18    0.043
  15. BD (   1) C   6 - C   7        /190. BD*(   1) C   6 - C  11            1.73    1.20    0.058
  15. BD (   1) C   6 - C   7        /191. BD*(   1) C   7 - C   8            1.16    1.27    0.049
  15. BD (   1) C   6 - C   7        /192. BD*(   1) C   7 - H  17            0.48    1.16    0.030
  15. BD (   1) C   6 - C   7        /195. BD*(   1) C   8 - H  18            1.26    1.17    0.049
  16. BD (   1) C   6 - C  11        / 49. RY*(   1) C   2                    0.63    1.88    0.044
  16. BD (   1) C   6 - C  11        / 76. RY*(   1) N   5                    0.34    1.63    0.030
  16. BD (   1) C   6 - C  11        / 77. RY*(   2) N   5                    0.30    2.01    0.031
  16. BD (   1) C   6 - C  11        / 94. RY*(   1) C   7                    0.68    1.79    0.044
  16. BD (   1) C   6 - C  11        /121. RY*(   1) C  10                    0.33    1.83    0.031
  16. BD (   1) C   6 - C  11        /175. BD*(   1) C   1 - C   2            1.60    1.10    0.053
  16. BD (   1) C   6 - C  11        /180. BD*(   1) C   2 - C  11            1.98    1.19    0.062
  16. BD (   1) C   6 - C  11        /187. BD*(   1) N   5 - C   6            0.92    1.17    0.042
  16. BD (   1) C   6 - C  11        /189. BD*(   1) C   6 - C   7            1.69    1.21    0.057
  16. BD (   1) C   6 - C  11        /192. BD*(   1) C   7 - H  17            0.83    1.16    0.039
  16. BD (   1) C   6 - C  11        /198. BD*(   1) C  10 - C  11            1.86    1.20    0.060
  16. BD (   1) C   6 - C  11        /199. BD*(   1) C  10 - H  20            1.05    1.14    0.044
  17. BD (   1) C   7 - C   8        / 85. RY*(   1) C   6                    0.57    1.71    0.040
  17. BD (   1) C   7 - C   8        / 86. RY*(   2) C   6                    0.44    1.72    0.035
  17. BD (   1) C   7 - C   8        /112. RY*(   1) C   9                    0.39    1.89    0.034
  17. BD (   1) C   7 - C   8        /113. RY*(   2) C   9                    0.69    1.38    0.039
  17. BD (   1) C   7 - C   8        /187. BD*(   1) N   5 - C   6            1.57    1.21    0.055
  17. BD (   1) C   7 - C   8        /189. BD*(   1) C   6 - C   7            1.18    1.24    0.048
  17. BD (   1) C   7 - C   8        /192. BD*(   1) C   7 - H  17            0.71    1.19    0.037
  17. BD (   1) C   7 - C   8        /193. BD*(   1) C   8 - C   9            1.17    1.25    0.048
  17. BD (   1) C   7 - C   8        /195. BD*(   1) C   8 - H  18            0.65    1.20    0.035
  17. BD (   1) C   7 - C   8        /197. BD*(   1) C   9 - H  19            1.04    1.19    0.044
  18. BD (   1) C   7 - H  17        /103. RY*(   1) C   8                    0.31    1.69    0.029
  18. BD (   1) C   7 - H  17        /187. BD*(   1) N   5 - C   6            0.40    1.00    0.025
  18. BD (   1) C   7 - H  17        /189. BD*(   1) C   6 - C   7            0.32    1.04    0.023
  18. BD (   1) C   7 - H  17        /190. BD*(   1) C   6 - C  11            2.38    1.02    0.063
  18. BD (   1) C   7 - H  17        /191. BD*(   1) C   7 - C   8            0.50    1.10    0.030
  18. BD (   1) C   7 - H  17        /193. BD*(   1) C   8 - C   9            2.08    1.04    0.059
  19. BD (   1) C   8 - C   9        / 95. RY*(   2) C   7                    1.02    1.43    0.049
  19. BD (   1) C   8 - C   9        /121. RY*(   1) C  10                    0.27    1.84    0.028
  19. BD (   1) C   8 - C   9        /122. RY*(   2) C  10                    0.79    1.46    0.043
  19. BD (   1) C   8 - C   9        /191. BD*(   1) C   7 - C   8            1.17    1.27    0.049
  19. BD (   1) C   8 - C   9        /192. BD*(   1) C   7 - H  17            1.32    1.17    0.050
  19. BD (   1) C   8 - C   9        /195. BD*(   1) C   8 - H  18            0.55    1.17    0.032
  19. BD (   1) C   8 - C   9        /196. BD*(   1) C   9 - C  10            1.21    1.27    0.050
  19. BD (   1) C   8 - C   9        /197. BD*(   1) C   9 - H  19            0.55    1.17    0.032
  19. BD (   1) C   8 - C   9        /199. BD*(   1) C  10 - H  20            1.32    1.15    0.049
  20. BD (   2) C   8 - C   9        / 38. LP*(   1) C   7                   33.06    0.17    0.098
  20. BD (   2) C   8 - C   9        / 39. LP*(   1) C  10                   30.80    0.16    0.093
  20. BD (   2) C   8 - C   9        / 98. RY*(   5) C   7                    1.04    1.07    0.047
  20. BD (   2) C   8 - C   9        /106. RY*(   4) C   8                    0.35    1.07    0.027
  20. BD (   2) C   8 - C   9        /115. RY*(   4) C   9                    0.31    1.15    0.027
  20. BD (   2) C   8 - C   9        /125. RY*(   5) C  10                    0.83    0.88    0.038
  21. BD (   1) C   8 - H  18        / 94. RY*(   1) C   7                    0.31    1.62    0.029
  21. BD (   1) C   8 - H  18        /112. RY*(   1) C   9                    0.32    1.69    0.029
  21. BD (   1) C   8 - H  18        /189. BD*(   1) C   6 - C   7            2.09    1.04    0.059
  21. BD (   1) C   8 - H  18        /191. BD*(   1) C   7 - C   8            0.47    1.10    0.029
  21. BD (   1) C   8 - H  18        /193. BD*(   1) C   8 - C   9            0.33    1.04    0.023
  21. BD (   1) C   8 - H  18        /196. BD*(   1) C   9 - C  10            1.79    1.09    0.056
  22. BD (   1) C   9 - C  10        /103. RY*(   1) C   8                    0.44    1.90    0.037
  22. BD (   1) C   9 - C  10        /104. RY*(   2) C   8                    0.65    1.38    0.038
  22. BD (   1) C   9 - C  10        /130. RY*(   1) C  11                    0.92    1.75    0.051
  22. BD (   1) C   9 - C  10        /180. BD*(   1) C   2 - C  11            1.70    1.23    0.058
  22. BD (   1) C   9 - C  10        /193. BD*(   1) C   8 - C   9            1.18    1.25    0.048
  22. BD (   1) C   9 - C  10        /195. BD*(   1) C   8 - H  18            1.00    1.20    0.044
  22. BD (   1) C   9 - C  10        /197. BD*(   1) C   9 - H  19            0.64    1.20    0.035
  22. BD (   1) C   9 - C  10        /198. BD*(   1) C  10 - C  11            1.53    1.24    0.055
  22. BD (   1) C   9 - C  10        /199. BD*(   1) C  10 - H  20            0.72    1.18    0.037
  23. BD (   1) C   9 - H  19        /103. RY*(   1) C   8                    0.32    1.70    0.029
  23. BD (   1) C   9 - H  19        /121. RY*(   1) C  10                    0.31    1.66    0.029
  23. BD (   1) C   9 - H  19        /191. BD*(   1) C   7 - C   8            1.76    1.10    0.056
  23. BD (   1) C   9 - H  19        /193. BD*(   1) C   8 - C   9            0.34    1.05    0.024
  23. BD (   1) C   9 - H  19        /196. BD*(   1) C   9 - C  10            0.46    1.10    0.028
  23. BD (   1) C   9 - H  19        /198. BD*(   1) C  10 - C  11            2.19    1.04    0.060
  24. BD (   1) C  10 - C  11        / 49. RY*(   1) C   2                    0.68    1.89    0.045
  24. BD (   1) C  10 - C  11        /112. RY*(   1) C   9                    0.60    1.86    0.042
  24. BD (   1) C  10 - C  11        /113. RY*(   2) C   9                    0.61    1.35    0.036
  24. BD (   1) C  10 - C  11        /179. BD*(   1) C   2 - C   3            0.97    1.27    0.045
  24. BD (   1) C  10 - C  11        /180. BD*(   1) C   2 - C  11            2.20    1.21    0.065
  24. BD (   1) C  10 - C  11        /187. BD*(   1) N   5 - C   6            1.67    1.18    0.056
  24. BD (   1) C  10 - C  11        /190. BD*(   1) C   6 - C  11            1.91    1.20    0.061
  24. BD (   1) C  10 - C  11        /196. BD*(   1) C   9 - C  10            1.37    1.27    0.053
  24. BD (   1) C  10 - C  11        /197. BD*(   1) C   9 - H  19            1.17    1.17    0.047
  24. BD (   1) C  10 - C  11        /199. BD*(   1) C  10 - H  20            0.53    1.15    0.031
  25. BD (   1) C  10 - H  20        /112. RY*(   1) C   9                    0.38    1.70    0.032
  25. BD (   1) C  10 - H  20        /190. BD*(   1) C   6 - C  11            2.22    1.04    0.061
  25. BD (   1) C  10 - H  20        /193. BD*(   1) C   8 - C   9            2.02    1.06    0.058
  25. BD (   1) C  10 - H  20        /196. BD*(   1) C   9 - C  10            0.49    1.11    0.029
  25. BD (   1) C  10 - H  20        /198. BD*(   1) C  10 - C  11            0.41    1.05    0.026
  26. CR (   1) C   1                / 49. RY*(   1) C   2                    0.36   11.26    0.081
  26. CR (   1) C   1                /139. RY*(   1) H  12                    0.39   10.57    0.081
  26. CR (   1) C   1                /143. RY*(   1) H  13                    0.39   10.57    0.081
  26. CR (   1) C   1                /147. RY*(   1) H  14                    0.38   10.53    0.079
  26. CR (   1) C   1                /179. BD*(   1) C   2 - C   3            0.46   10.64    0.089
  26. CR (   1) C   1                /180. BD*(   1) C   2 - C  11            0.47   10.58    0.090
  27. CR (   1) C   2                / 41. RY*(   2) C   1                    0.61   10.80    0.102
  27. CR (   1) C   2                / 59. RY*(   2) C   3                    0.76   10.82    0.114
  27. CR (   1) C   2                /132. RY*(   3) C  11                    0.56   10.82    0.098
  27. CR (   1) C   2                /182. BD*(   1) C   3 - C   4            0.41   10.63    0.084
  27. CR (   1) C   2                /184. BD*(   1) C   3 - H  15            0.31   10.58    0.072
  27. CR (   1) C   2                /190. BD*(   1) C   6 - C  11            0.46   10.61    0.089
  27. CR (   1) C   2                /198. BD*(   1) C  10 - C  11            0.58   10.62    0.100
  28. CR (   1) C   3                / 49. RY*(   1) C   2                    0.48   11.28    0.093
  28. CR (   1) C   3                / 50. RY*(   2) C   2                    0.40   10.95    0.084
  28. CR (   1) C   3                / 51. RY*(   3) C   2                    0.29   10.90    0.071
  28. CR (   1) C   3                / 68. RY*(   2) C   4                    0.65   10.92    0.106
  28. CR (   1) C   3                /151. RY*(   1) H  15                    0.40   10.46    0.082
  28. CR (   1) C   3                /175. BD*(   1) C   1 - C   2            0.59   10.50    0.100
  28. CR (   1) C   3                /179. BD*(   1) C   2 - C   3            0.29   10.66    0.070
  28. CR (   1) C   3                /180. BD*(   1) C   2 - C  11            0.58   10.59    0.100
  28. CR (   1) C   3                /185. BD*(   1) C   4 - N   5            0.31   10.65    0.073
  29. CR (   1) C   4                / 59. RY*(   2) C   3                    0.51   10.83    0.094
  29. CR (   1) C   4                / 77. RY*(   2) N   5                    0.33   11.44    0.077
  29. CR (   1) C   4                /155. RY*(   1) H  16                    0.35   10.47    0.077
  29. CR (   1) C   4                /179. BD*(   1) C   2 - C   3            0.46   10.70    0.089
  29. CR (   1) C   4                /184. BD*(   1) C   3 - H  15            0.27   10.59    0.068
  29. CR (   1) C   4                /187. BD*(   1) N   5 - C   6            0.98   10.60    0.129
  30. CR (   1) N   5                / 67. RY*(   1) C   4                    1.17   15.14    0.169
  30. CR (   1) N   5                / 68. RY*(   2) C   4                    0.30   15.00    0.085
  30. CR (   1) N   5                / 71. RY*(   5) C   4                    0.27   16.14    0.083
  30. CR (   1) N   5                / 85. RY*(   1) C   6                    1.29   15.15    0.177
  30. CR (   1) N   5                / 92. RY*(   8) C   6                    0.26   16.44    0.083
  30. CR (   1) N   5                /182. BD*(   1) C   3 - C   4            0.35   14.69    0.091
  30. CR (   1) N   5                /189. BD*(   1) C   6 - C   7            0.34   14.68    0.090
  30. CR (   1) N   5                /190. BD*(   1) C   6 - C  11            0.47   14.67    0.106
  31. CR (   1) C   6                / 77. RY*(   2) N   5                    0.25   11.44    0.068
  31. CR (   1) C   6                / 95. RY*(   2) C   7                    0.71   10.85    0.111
  31. CR (   1) C   6                /130. RY*(   1) C  11                    0.67   11.15    0.109
  31. CR (   1) C   6                /180. BD*(   1) C   2 - C  11            0.48   10.63    0.091
  31. CR (   1) C   6                /185. BD*(   1) C   4 - N   5            0.76   10.69    0.114
  31. CR (   1) C   6                /191. BD*(   1) C   7 - C   8            0.39   10.70    0.082
  31. CR (   1) C   6                /198. BD*(   1) C  10 - C  11            0.47   10.63    0.090
  32. CR (   1) C   7                / 86. RY*(   2) C   6                    0.31   11.10    0.074
  32. CR (   1) C   7                / 87. RY*(   3) C   6                    0.61   11.13    0.104
  32. CR (   1) C   7                /104. RY*(   2) C   8                    0.81   10.75    0.118
  32. CR (   1) C   7                /105. RY*(   3) C   8                    0.26   10.82    0.067
  32. CR (   1) C   7                /159. RY*(   1) H  17                    0.42   10.47    0.084
  32. CR (   1) C   7                /187. BD*(   1) N   5 - C   6            0.30   10.58    0.072
  32. CR (   1) C   7                /190. BD*(   1) C   6 - C  11            0.59   10.61    0.101
  32. CR (   1) C   7                /193. BD*(   1) C   8 - C   9            0.46   10.63    0.089
  32. CR (   1) C   7                /195. BD*(   1) C   8 - H  18            0.30   10.57    0.071
  33. CR (   1) C   8                / 94. RY*(   1) C   7                    0.33   11.20    0.077
  33. CR (   1) C   8                / 95. RY*(   2) C   7                    0.35   10.83    0.078
  33. CR (   1) C   8                / 96. RY*(   3) C   7                    0.38   10.69    0.081
  33. CR (   1) C   8                /113. RY*(   2) C   9                    0.58   10.75    0.100
  33. CR (   1) C   8                /114. RY*(   3) C   9                    0.29   10.78    0.071
  33. CR (   1) C   8                /163. RY*(   1) H  18                    0.41   10.46    0.082
  33. CR (   1) C   8                /189. BD*(   1) C   6 - C   7            0.48   10.62    0.090
  33. CR (   1) C   8                /192. BD*(   1) C   7 - H  17            0.32   10.57    0.074
  33. CR (   1) C   8                /196. BD*(   1) C   9 - C  10            0.43   10.67    0.086
  33. CR (   1) C   8                /197. BD*(   1) C   9 - H  19            0.27   10.57    0.068
  34. CR (   1) C   9                /104. RY*(   2) C   8                    0.66   10.75    0.106
  34. CR (   1) C   9                /122. RY*(   2) C  10                    0.26   10.86    0.068
  34. CR (   1) C   9                /123. RY*(   3) C  10                    0.61   10.74    0.102
  34. CR (   1) C   9                /167. RY*(   1) H  19                    0.40   10.46    0.082
  34. CR (   1) C   9                /191. BD*(   1) C   7 - C   8            0.42   10.68    0.085
  34. CR (   1) C   9                /195. BD*(   1) C   8 - H  18            0.27   10.57    0.067
  34. CR (   1) C   9                /198. BD*(   1) C  10 - C  11            0.53   10.61    0.095
  34. CR (   1) C   9                /199. BD*(   1) C  10 - H  20            0.32   10.55    0.074
  35. CR (   1) C  10                /113. RY*(   2) C   9                    0.89   10.77    0.124
  35. CR (   1) C  10                /131. RY*(   2) C  11                    0.56   11.30    0.101
  35. CR (   1) C  10                /171. RY*(   1) H  20                    0.41   10.51    0.083
  35. CR (   1) C  10                /180. BD*(   1) C   2 - C  11            0.60   10.62    0.102
  35. CR (   1) C  10                /190. BD*(   1) C   6 - C  11            0.53   10.61    0.096
  35. CR (   1) C  10                /193. BD*(   1) C   8 - C   9            0.45   10.63    0.088
  35. CR (   1) C  10                /197. BD*(   1) C   9 - H  19            0.29   10.58    0.070
  36. CR (   1) C  11                / 50. RY*(   2) C   2                    0.97   10.95    0.130
  36. CR (   1) C  11                / 85. RY*(   1) C   6                    0.27   11.07    0.069
  36. CR (   1) C  11                / 86. RY*(   2) C   6                    0.64   11.08    0.106
  36. CR (   1) C  11                /122. RY*(   2) C  10                    0.73   10.85    0.113
  36. CR (   1) C  11                /175. BD*(   1) C   1 - C   2            0.46   10.51    0.088
  36. CR (   1) C  11                /179. BD*(   1) C   2 - C   3            0.40   10.66    0.083
  36. CR (   1) C  11                /187. BD*(   1) N   5 - C   6            0.37   10.57    0.079
  36. CR (   1) C  11                /189. BD*(   1) C   6 - C   7            0.44   10.61    0.087
  36. CR (   1) C  11                /196. BD*(   1) C   9 - C  10            0.38   10.66    0.081
  36. CR (   1) C  11                /199. BD*(   1) C  10 - H  20            0.26   10.54    0.066
  37. LP (   1) N   5                / 67. RY*(   1) C   4                    1.71    1.31    0.061
  37. LP (   1) N   5                / 85. RY*(   1) C   6                    1.95    1.32    0.065
  37. LP (   1) N   5                /182. BD*(   1) C   3 - C   4            4.94    0.86    0.083
  37. LP (   1) N   5                /186. BD*(   1) C   4 - H  16            1.90    0.81    0.050
  37. LP (   1) N   5                /189. BD*(   1) C   6 - C   7            0.97    0.85    0.037
  37. LP (   1) N   5                /190. BD*(   1) C   6 - C  11            5.15    0.84    0.084
  38. LP*(   1) C   7                / 91. RY*(   7) C   6                    0.48    1.72    0.071
  38. LP*(   1) C   7                / 98. RY*(   5) C   7                    1.42    0.90    0.089
  38. LP*(   1) C   7                /106. RY*(   4) C   8                    0.93    0.90    0.072
  38. LP*(   1) C   7                /188. BD*(   2) N   5 - C   6           24.18    0.09    0.090
  38. LP*(   1) C   7                /194. BD*(   2) C   8 - C   9           17.38    0.11    0.103
  39. LP*(   1) C  10                / 38. LP*(   1) C   7                    3.10    0.01    0.010
  39. LP*(   1) C  10                /115. RY*(   4) C   9                    0.97    0.99    0.074
  39. LP*(   1) C  10                /125. RY*(   5) C  10                    2.01    0.72    0.091
  39. LP*(   1) C  10                /135. RY*(   6) C  11                    0.36    1.99    0.064
  39. LP*(   1) C  10                /181. BD*(   2) C   2 - C  11           15.15    0.12    0.082
  39. LP*(   1) C  10                /194. BD*(   2) C   8 - C   9           17.60    0.13    0.105
 181. BD*(   2) C   2 - C  11        / 55. RY*(   7) C   2                    0.38    1.25    0.070
 181. BD*(   2) C   2 - C  11        / 61. RY*(   4) C   3                    0.49    0.72    0.061
 181. BD*(   2) C   2 - C  11        /134. RY*(   5) C  11                    0.72    0.88    0.082
 181. BD*(   2) C   2 - C  11        /176. BD*(   1) C   1 - H  12            0.60    0.44    0.052
 181. BD*(   2) C   2 - C  11        /177. BD*(   1) C   1 - H  13            0.60    0.44    0.052
 183. BD*(   2) C   3 - C   4        / 72. RY*(   6) C   4                    0.29    1.33    0.090
 188. BD*(   2) N   5 - C   6        / 69. RY*(   3) C   4                    0.27    1.21    0.057
 188. BD*(   2) N   5 - C   6        / 79. RY*(   4) N   5                    0.74    1.01    0.087
 188. BD*(   2) N   5 - C   6        / 89. RY*(   5) C   6                    0.67    1.29    0.094
 188. BD*(   2) N   5 - C   6        /181. BD*(   2) C   2 - C  11           39.14    0.02    0.065
 188. BD*(   2) N   5 - C   6        /183. BD*(   2) C   3 - C   4           38.57    0.03    0.087
 188. BD*(   2) N   5 - C   6        /194. BD*(   2) C   8 - C   9            0.30    0.03    0.008


 Natural Bond Orbitals (Summary):

                                                            Principal Delocalizations
           NBO                        Occupancy    Energy   (geminal,vicinal,remote)
 ====================================================================================
 Molecular unit  1  (C10H9N)
     1. BD (   1) C   1 - C   2          0.99005    -0.80049  179(g),190(v),180(g),182(v)
                                                    131(v),58(v),178(g)
     2. BD (   1) C   1 - H  12          0.97673    -0.64880  181(v),179(v),52(v)
     3. BD (   1) C   1 - H  13          0.97673    -0.64880  181(v),179(v),52(v)
     4. BD (   1) C   1 - H  14          0.99357    -0.64837  180(v)
     5. BD (   1) C   2 - C   3          0.98728    -0.88475  180(g),198(v),175(g),182(g)
                                                    186(v),67(v),184(g),131(v)
                                                    40(v)
     6. BD (   1) C   2 - C  11          0.98367    -0.85530  198(g),190(g),179(g),184(v)
                                                    189(v),175(g),196(v),58(v)
                                                    121(v),85(v),178(v),40(v)
     7. BD (   2) C   2 - C  11          0.71814    -0.41816  39(v),188(v),183(v),181(g)
                                                    125(v),88(v),61(v),176(v)
                                                    177(v),38(r),124(v)
     8. BD (   1) C   3 - C   4          0.99203    -0.86283  175(v),179(g),50(v),77(v)
                                                    185(g),184(g),186(g)
     9. BD (   2) C   3 - C   4          0.76903    -0.42600  188(v),181(v),79(v),55(v)
                                                    69(g),61(g)
    10. BD (   1) C   3 - H  15          0.98922    -0.68299  180(v),185(v),179(g),49(v)
                                                    68(v),182(g)
    11. BD (   1) C   4 - N   5          0.99345    -1.01412  189(v),86(v),187(g),59(v)
                                                    184(v),182(g),186(g)
    12. BD (   1) C   4 - H  16          0.98990    -0.67537  187(v),179(v),76(v)
    13. BD (   1) N   5 - C   6          0.99111    -0.97451  68(v),190(g),186(v),189(g)
                                                    198(v),191(v),185(g),94(v)
    14. BD (   2) N   5 - C   6          0.78003    -0.45581  38(v),183(v),181(v),188(g)
                                                    69(v),97(v),133(v),39(r)
    15. BD (   1) C   6 - C   7          0.98728    -0.85999  190(g),180(v),185(v),195(v)
                                                    191(g),187(g),76(v),104(v)
                                                    103(v),192(g),131(v)
    16. BD (   1) C   6 - C  11          0.98458    -0.85298  180(g),198(g),189(g),175(v)
                                                    199(v),187(g),192(v),94(v)
                                                    49(v),76(v),121(v),77(v)
    17. BD (   1) C   7 - C   8          0.99032    -0.88954  187(v),189(g),193(g),197(v)
                                                    192(g),113(v),195(g),85(v)
                                                    86(v),112(v)
    18. BD (   1) C   7 - H  17          0.98853    -0.68594  190(v),193(v),191(g),187(v)
                                                    189(g),103(v)
    19. BD (   1) C   8 - C   9          0.98969    -0.86276  192(v),199(v),196(g),191(g)
                                                    95(v),122(v),195(g),197(g)
                                                    121(v)
    20. BD (   2) C   8 - C   9          0.80366    -0.43125  38(v),39(v),98(v),125(v)
                                                    106(g),115(g)
    21. BD (   1) C   8 - H  18          0.98957    -0.68504  189(v),196(v),191(g),193(g)
                                                    112(v),94(v)
    22. BD (   1) C   9 - C  10          0.99011    -0.89222  180(v),198(g),193(g),195(v)
                                                    130(v),199(g),104(v),197(g)
                                                    103(v)
    23. BD (   1) C   9 - H  19          0.98962    -0.68794  198(v),191(v),196(g),193(g)
                                                    103(v),121(v)
    24. BD (   1) C  10 - C  11          0.98602    -0.86330  180(g),190(g),187(v),196(g)
                                                    197(v),179(v),49(v),113(v)
                                                    112(v),199(g)
    25. BD (   1) C  10 - H  20          0.98933    -0.70115  190(v),193(v),196(g),198(g)
                                                    112(v)
    26. CR (   1) C   1                  0.99960   -10.23426  180(v),179(v),139(v),143(v)
                                                    147(v),49(v)
    27. CR (   1) C   2                  0.99943   -10.27421  59(v),41(v),198(v),132(v)
                                                    190(v),182(v),184(v)
    28. CR (   1) C   3                  0.99943   -10.25127  68(v),175(v),180(v),49(v)
                                                    151(v),50(v),185(v),179(g)
                                                    51(v)
    29. CR (   1) C   4                  0.99954   -10.28458  187(v),59(v),179(v),155(v)
                                                    77(v),184(v)
    30. CR (   1) N   5                  0.99963   -14.33002  85(v),67(v),190(v),182(v)
                                                    189(v),68(v),71(v),92(v)
    31. CR (   1) C   6                  0.99942   -10.28538  185(v),95(v),130(v),180(v)
                                                    198(v),191(v),77(v)
    32. CR (   1) C   7                  0.99946   -10.26671  104(v),87(v),190(v),193(v)
                                                    159(v),86(v),187(v),195(v)
                                                    105(v)
    33. CR (   1) C   8                  0.99948   -10.26336  113(v),189(v),196(v),163(v)
                                                    96(v),95(v),94(v),192(v)
                                                    114(v),197(v)
    34. CR (   1) C   9                  0.99948   -10.26611  104(v),123(v),198(v),191(v)
                                                    167(v),199(v),195(v),122(v)
    35. CR (   1) C  10                  0.99947   -10.27462  113(v),180(v),131(v),190(v)
                                                    193(v),171(v),197(v)
    36. CR (   1) C  11                  0.99941   -10.25418  50(v),122(v),86(v),175(v)
                                                    189(v),179(v),196(v),187(v)
                                                    85(v),199(v)
    37. LP (   1) N   5                  0.96092    -0.49782  190(v),182(v),85(v),186(v)
                                                    67(v),189(v)
    38. LP*(   1) C   7                  0.25798    -0.25938  188(v),194(v),39(r),98(g)
                                                    106(v),91(v)
    39. LP*(   1) C  10                  0.27779    -0.27109  194(v),181(v),125(g),38(r)
                                                    115(v),135(v)
    40. RY*(   1) C   1                  0.00182     0.59046   
    41. RY*(   2) C   1                  0.00049     0.52265   
    42. RY*(   3) C   1                  0.00039     0.78083   
    43. RY*(   4) C   1                  0.00005     0.80103   
    44. RY*(   5) C   1                  0.00001     1.79849   
    45. RY*(   6) C   1                  0.00000     2.01168   
    46. RY*(   7) C   1                  0.00000     1.75969   
    47. RY*(   8) C   1                  0.00001     2.17003   
    48. RY*(   9) C   1                  0.00000     2.15391   
    49. RY*(   1) C   2                  0.00304     1.02551   
    50. RY*(   2) C   2                  0.00148     0.69817   
    51. RY*(   3) C   2                  0.00061     0.64608   
    52. RY*(   4) C   2                  0.00061     1.07418   
    53. RY*(   5) C   2                  0.00035     1.72226   
    54. RY*(   6) C   2                  0.00019     1.98140   
    55. RY*(   7) C   2                  0.00007     1.09495   
    56. RY*(   8) C   2                  0.00006     2.08325   
    57. RY*(   9) C   2                  0.00001     2.00059   
    58. RY*(   1) C   3                  0.00264     0.96749   
    59. RY*(   2) C   3                  0.00103     0.54180   
    60. RY*(   3) C   3                  0.00063     0.42519   
    61. RY*(   4) C   3                  0.00035     0.57197   
    62. RY*(   5) C   3                  0.00009     1.58384   
    63. RY*(   6) C   3                  0.00006     2.21225   
    64. RY*(   7) C   3                  0.00003     2.16518   
    65. RY*(   8) C   3                  0.00001     1.71528   
    66. RY*(   9) C   3                  0.00000     2.03275   
    67. RY*(   1) C   4                  0.00402     0.81302   
    68. RY*(   2) C   4                  0.00235     0.66829   
    69. RY*(   3) C   4                  0.00052     1.03675   
    70. RY*(   4) C   4                  0.00037     0.90581   
    71. RY*(   5) C   4                  0.00034     1.81406   
    72. RY*(   6) C   4                  0.00015     1.18531   
    73. RY*(   7) C   4                  0.00003     1.86540   
    74. RY*(   8) C   4                  0.00000     1.61328   
    75. RY*(   9) C   4                  0.00000     2.00921   
    76. RY*(   1) N   5                  0.00293     0.78193   
    77. RY*(   2) N   5                  0.00094     1.15607   
    78. RY*(   3) N   5                  0.00026     2.13789   
    79. RY*(   4) N   5                  0.00009     0.84143   
    80. RY*(   5) N   5                  0.00009     1.62810   
    81. RY*(   6) N   5                  0.00006     2.20726   
    82. RY*(   7) N   5                  0.00000     2.04456   
    83. RY*(   8) N   5                  0.00001     2.37534   
    84. RY*(   9) N   5                  0.00001     2.42771   
    85. RY*(   1) C   6                  0.00404     0.82054   
    86. RY*(   2) C   6                  0.00276     0.83081   
    87. RY*(   3) C   6                  0.00116     0.86778   
    88. RY*(   4) C   6                  0.00052     1.27402   
    89. RY*(   5) C   6                  0.00039     1.12255   
    90. RY*(   6) C   6                  0.00036     1.81461   
    91. RY*(   7) C   6                  0.00014     1.45929   
    92. RY*(   8) C   6                  0.00008     2.11265   
    93. RY*(   9) C   6                  0.00001     1.98123   
    94. RY*(   1) C   7                  0.00318     0.93258   
    95. RY*(   2) C   7                  0.00151     0.56900   
    96. RY*(   3) C   7                  0.00064     0.42180   
    97. RY*(   4) C   7                  0.00031     1.54875   
    98. RY*(   5) C   7                  0.00014     0.63765   
    99. RY*(   6) C   7                  0.00009     2.16724   
   100. RY*(   7) C   7                  0.00001     1.66959   
   101. RY*(   8) C   7                  0.00002     2.20023   
   102. RY*(   9) C   7                  0.00001     2.04163   
   103. RY*(   1) C   8                  0.00269     1.00835   
   104. RY*(   2) C   8                  0.00127     0.48781   
   105. RY*(   3) C   8                  0.00042     0.55802   
   106. RY*(   4) C   8                  0.00022     0.64045   
   107. RY*(   5) C   8                  0.00007     2.19849   
   108. RY*(   6) C   8                  0.00007     1.58648   
   109. RY*(   7) C   8                  0.00002     2.00908   
   110. RY*(   8) C   8                  0.00000     1.61550   
   111. RY*(   9) C   8                  0.00000     2.03641   
   112. RY*(   1) C   9                  0.00274     1.00142   
   113. RY*(   2) C   9                  0.00134     0.49098   
   114. RY*(   3) C   9                  0.00044     0.51446   
   115. RY*(   4) C   9                  0.00028     0.71800   
   116. RY*(   5) C   9                  0.00007     1.48852   
   117. RY*(   6) C   9                  0.00007     2.19224   
   118. RY*(   7) C   9                  0.00003     2.05769   
   119. RY*(   8) C   9                  0.00000     1.63150   
   120. RY*(   9) C   9                  0.00000     2.04074   
   121. RY*(   1) C  10                  0.00258     0.97702   
   122. RY*(   2) C  10                  0.00140     0.59283   
   123. RY*(   3) C  10                  0.00046     0.47290   
   124. RY*(   4) C  10                  0.00029     1.73057   
   125. RY*(   5) C  10                  0.00011     0.44575   
   126. RY*(   6) C  10                  0.00006     2.13989   
   127. RY*(   7) C  10                  0.00003     2.20597   
   128. RY*(   8) C  10                  0.00001     1.66683   
   129. RY*(   9) C  10                  0.00000     2.02309   
   130. RY*(   1) C  11                  0.00273     0.86029   
   131. RY*(   2) C  11                  0.00228     1.02841   
   132. RY*(   3) C  11                  0.00100     0.54469   
   133. RY*(   4) C  11                  0.00026     1.45672   
   134. RY*(   5) C  11                  0.00019     0.72691   
   135. RY*(   6) C  11                  0.00011     1.71591   
   136. RY*(   7) C  11                  0.00009     2.16097   
   137. RY*(   8) C  11                  0.00006     2.12846   
   138. RY*(   9) C  11                  0.00001     2.01648   
   139. RY*(   1) H  12                  0.00046     0.33673   
   140. RY*(   2) H  12                  0.00009     1.62631   
   141. RY*(   3) H  12                  0.00009     1.62697   
   142. RY*(   4) H  12                  0.00001     2.08465   
   143. RY*(   1) H  13                  0.00046     0.33673   
   144. RY*(   2) H  13                  0.00009     1.62631   
   145. RY*(   3) H  13                  0.00009     1.62697   
   146. RY*(   4) H  13                  0.00001     2.08465   
   147. RY*(   1) H  14                  0.00053     0.29817   
   148. RY*(   2) H  14                  0.00007     1.60064   
   149. RY*(   3) H  14                  0.00006     1.69087   
   150. RY*(   4) H  14                  0.00002     2.08614   
   151. RY*(   1) H  15                  0.00077     0.20881   
   152. RY*(   2) H  15                  0.00005     1.49206   
   153. RY*(   3) H  15                  0.00004     1.82819   
   154. RY*(   4) H  15                  0.00003     2.18527   
   155. RY*(   1) H  16                  0.00072     0.18219   
   156. RY*(   2) H  16                  0.00004     2.17872   
   157. RY*(   3) H  16                  0.00004     1.48740   
   158. RY*(   4) H  16                  0.00001     1.81234   
   159. RY*(   1) H  17                  0.00103     0.20179   
   160. RY*(   2) H  17                  0.00004     1.84271   
   161. RY*(   3) H  17                  0.00004     2.16595   
   162. RY*(   4) H  17                  0.00003     1.48943   
   163. RY*(   1) H  18                  0.00070     0.19495   
   164. RY*(   2) H  18                  0.00005     1.48411   
   165. RY*(   3) H  18                  0.00003     1.84137   
   166. RY*(   4) H  18                  0.00003     2.16582   
   167. RY*(   1) H  19                  0.00071     0.19315   
   168. RY*(   2) H  19                  0.00005     1.48089   
   169. RY*(   3) H  19                  0.00004     2.01385   
   170. RY*(   4) H  19                  0.00003     1.99132   
   171. RY*(   1) H  20                  0.00083     0.23073   
   172. RY*(   2) H  20                  0.00004     1.84859   
   173. RY*(   3) H  20                  0.00003     2.15928   
   174. RY*(   4) H  20                  0.00003     1.47698   
   175. BD*(   1) C   1 - C   2          0.00857     0.25104   
   176. BD*(   1) C   1 - H  12          0.00240     0.28628   
   177. BD*(   1) C   1 - H  13          0.00240     0.28628   
   178. BD*(   1) C   1 - H  14          0.00205     0.30115   
   179. BD*(   1) C   2 - C   3          0.01116     0.41055   
   180. BD*(   1) C   2 - C  11          0.01776     0.34181   
   181. BD*(   2) C   2 - C  11          0.15132    -0.15042  183(v),188(v),39(v),194(r)
                                                    134(g),176(v),177(v),61(v)
                                                    55(g)
   182. BD*(   1) C   3 - C   4          0.01393     0.35905   
   183. BD*(   2) C   3 - C   4          0.07504    -0.14290   
   184. BD*(   1) C   3 - H  15          0.00668     0.30302   
   185. BD*(   1) C   4 - N   5          0.00610     0.40006   
   186. BD*(   1) C   4 - H  16          0.01104     0.31333   
   187. BD*(   1) N   5 - C   6          0.01249     0.31811   
   188. BD*(   2) N   5 - C   6          0.15736    -0.17163  183(v),181(v),38(v),79(g)
                                                    89(g),69(v)
   189. BD*(   1) C   6 - C   7          0.01327     0.35226   
   190. BD*(   1) C   6 - C  11          0.02338     0.33903   
   191. BD*(   1) C   7 - C   8          0.00691     0.41189   
   192. BD*(   1) C   7 - H  17          0.00653     0.30325   
   193. BD*(   1) C   8 - C   9          0.00894     0.35860   
   194. BD*(   2) C   8 - C   9          0.04176    -0.14533   
   195. BD*(   1) C   8 - H  18          0.00662     0.30782   
   196. BD*(   1) C   9 - C  10          0.00695     0.40742   
   197. BD*(   1) C   9 - H  19          0.00651     0.30420   
   198. BD*(   1) C  10 - C  11          0.01276     0.34760   
   199. BD*(   1) C  10 - H  20          0.00703     0.28775   
       -------------------------------
              Total Lewis   35.77490  ( 96.6889%)
        Valence non-Lewis    1.15472  (  3.1209%)
        Rydberg non-Lewis    0.07038  (  0.1902%)
       -------------------------------
            Total unit  1   37.00000  (100.0000%)
           Charge unit  1    1.00000
 Unable to Open any file for archive entry.
 1\1\GINC-COMPUTE-0-9\SP\UB3LYP\def2SVP\C10H9N1(1+,2)\ZAHRT2\15-Mar-202
 1\0\\# b3lyp empiricaldispersion=gd3bj pop=nbo def2svp geom=newredunda
 nt\\CC1=CC=NC2=CC=CC=C21\\1,2\C,0,1.995359,2.045974,0.\C,0,1.432244,0.
 651859,0.\C,0,2.253639,-0.458401,0.\C,0,1.690402,-1.760032,0.\N,0,0.40
 0452,-2.002402,0.\C,0,-0.445725,-0.934249,0.\C,0,-1.844816,-1.1872,0.\
 C,0,-2.749381,-0.147426,0.\C,0,-2.293389,1.193711,0.\C,0,-0.941921,1.4
 72413,0.\C,0,0.018122,0.423653,0.\H,0,1.662359,2.611971,0.885428\H,0,1
 .662359,2.611971,-0.885428\H,0,3.094043,2.029083,0.\H,0,3.340367,-0.34
 3638,0.\H,0,2.358208,-2.63106,0.\H,0,-2.162016,-2.231437,0.\H,0,-3.822
 429,-0.353456,0.\H,0,-3.018151,2.011314,0.\H,0,-0.605107,2.510261,0.\\
 Version=ES64L-G16RevC.01\State=2-A"\HF=-440.6680844\S2=0.762515\S2-1=0
 .\S2A=0.750119\RMSD=9.579e-09\Dipole=-0.2306485,0.9526504,0.\Quadrupol
 e=12.6812619,-0.4332961,-12.2479658,-0.5885877,0.,0.\PG=CS [SG(C10H7N1
 ),X(H2)]\\@
 The archive entry for this job was punched.


 A politician is a person who can make waves and then
 make you think he's the only one who can save the ship.
 -- Ivern Ball
 File lengths (MBytes):  RWF=     44 Int=      0 D2E=      0 Chk=      4 Scr=      1
 Normal termination of Gaussian 16
