# Supplementary material for: Machine-Learning-Guided Discovery of Electrochemical Reactions
Source: J Am Chem Soc. 2022 Dec 2;144(49):22599–610. doi: 10.1021/jacs.2c08997 (PMC9756344; doi:10.1021/jacs.2c08997)
Supplement: Supplementary file 4 — ja2c08997_si_004.zip [file ja2c08997_si_004.zip › Reactivity Prediction/Ologs_notimes/21.log]

 Entering Gaussian System, Link 0=g16
 Input=21.com
 Output=21.log
 Initial command:
  
 Copyright (c) 1988-2019, Gaussian, Inc.  All Rights Reserved.
  
 This is part of the Gaussian(R) 16 program.  It is based on
 the Gaussian(R) 09 system (copyright 2009, Gaussian, Inc.),
 the Gaussian(R) 03 system (copyright 2003, Gaussian, Inc.),
 the Gaussian(R) 98 system (copyright 1998, Gaussian, Inc.),
 the Gaussian(R) 94 system (copyright 1995, Gaussian, Inc.),
 the Gaussian 92(TM) system (copyright 1992, Gaussian, Inc.),
 the Gaussian 90(TM) system (copyright 1990, Gaussian, Inc.),
 the Gaussian 88(TM) system (copyright 1988, Gaussian, Inc.),
 the Gaussian 86(TM) system (copyright 1986, Carnegie Mellon
 University), and the Gaussian 82(TM) system (copyright 1983,
 Carnegie Mellon University). Gaussian is a federally registered
 trademark of Gaussian, Inc.
  
 This software contains proprietary and confidential information,
 including trade secrets, belonging to Gaussian, Inc.
  
 This software is provided under written license and may be
 used, copied, transmitted, or stored only in accord with that
 written license.
  
 The following legend is applicable only to US Government
 contracts under FAR:
  
                    RESTRICTED RIGHTS LEGEND
  
 Use, reproduction and disclosure by the US Government is
 subject to restrictions as set forth in subparagraphs (a)
 and (c) of the Commercial Computer Software - Restricted
 Rights clause in FAR 52.227-19.
  
 Gaussian, Inc.
 340 Quinnipiac St., Bldg. 40, Wallingford CT 06492
  
  
 ---------------------------------------------------------------
 Warning -- This program may not be used in any manner that
 competes with the business of Gaussian, Inc. or will provide
 assistance to any competitor of Gaussian, Inc.  The licensee
 of this program is prohibited from giving any competitor of
 Gaussian, Inc. access to this program.  By using this program,
 the user acknowledges that Gaussian, Inc. is engaged in the
 business of creating and licensing software in the field of
 computational chemistry and represents and warrants to the
 licensee that it is not a competitor of Gaussian, Inc. and that
 it will not use this program in any manner prohibited above.
 ---------------------------------------------------------------
  

 Cite this work as:
 Gaussian 16, Revision C.01,
 M. J. Frisch, G. W. Trucks, H. B. Schlegel, G. E. Scuseria, 
 M. A. Robb, J. R. Cheeseman, G. Scalmani, V. Barone, 
 G. A. Petersson, H. Nakatsuji, X. Li, M. Caricato, A. V. Marenich, 
 J. Bloino, B. G. Janesko, R. Gomperts, B. Mennucci, H. P. Hratchian, 
 J. V. Ortiz, A. F. Izmaylov, J. L. Sonnenberg, D. Williams-Young, 
 F. Ding, F. Lipparini, F. Egidi, J. Goings, B. Peng, A. Petrone, 
 T. Henderson, D. Ranasinghe, V. G. Zakrzewski, J. Gao, N. Rega, 
 G. Zheng, W. Liang, M. Hada, M. Ehara, K. Toyota, R. Fukuda, 
 J. Hasegawa, M. Ishida, T. Nakajima, Y. Honda, O. Kitao, H. Nakai, 
 T. Vreven, K. Throssell, J. A. Montgomery, Jr., J. E. Peralta, 
 F. Ogliaro, M. J. Bearpark, J. J. Heyd, E. N. Brothers, K. N. Kudin, 
 V. N. Staroverov, T. A. Keith, R. Kobayashi, J. Normand, 
 K. Raghavachari, A. P. Rendell, J. C. Burant, S. S. Iyengar, 
 J. Tomasi, M. Cossi, J. M. Millam, M. Klene, C. Adamo, R. Cammi, 
 J. W. Ochterski, R. L. Martin, K. Morokuma, O. Farkas, 
 J. B. Foresman, and D. J. Fox, Gaussian, Inc., Wallingford CT, 2019.
 
 ******************************************
 Gaussian 16:  ES64L-G16RevC.01  3-Jul-2019
                13-Mar-2021 
 ******************************************
 %nprocshared=16
 Will use up to   16 processors via shared memory.
 %mem=7GB
 -----------------------------------------
 # b3lyp/def2svp geom=NewRedundant pop=NBO
 -----------------------------------------
 1/29=4000,38=1,172=1/1;
 2/12=2,17=6,18=5,40=1/2;
 3/5=43,7=101,11=2,25=1,30=1,74=-5/1,2,3;
 4//1;
 5/5=2,38=5/2;
 6/7=2,8=2,9=2,10=2,28=1,40=1/1,7;
 99/5=1,9=1/99;
 --
 21
 --
 Symbolic Z-matrix:
 Charge =  1 Multiplicity = 2
 C                    -2.38743   0.93193   0.26053 
 C                    -1.46805  -0.2256   -0.1574 
 C                    -1.84759  -1.46594   0.67945 
 C                    -1.72266  -0.52411  -1.65167 
 C                     0.01783   0.10239   0.04698 
 C                     0.4617    1.33308   0.35594 
 C                     1.90867   1.70567   0.55625 
 C                     2.82697   0.48772   0.67966 
 C                     2.43986  -0.57161  -0.3511 
 C                     1.00189  -1.04226  -0.12186 
 H                    -2.24135   1.20171   1.31778 
 H                    -3.44095   0.64004   0.12724 
 H                    -2.21583   1.8319   -0.3491 
 H                    -2.91944  -1.69241   0.56172 
 H                    -1.28647  -2.3606    0.37209 
 H                    -1.65202  -1.29259   1.74978 
 H                    -2.78282  -0.7751   -1.81926 
 H                    -1.12206  -1.373    -2.01161 
 H                    -1.47562   0.35256  -2.27039 
 H                    -0.25161   2.15328   0.46443 
 H                     2.23498   2.33814  -0.29273 
 H                     2.0029    2.35144   1.44715 
 H                     2.72909   0.05499   1.69143 
 H                     3.88128   0.78754   0.5652 
 H                     2.52709  -0.14172  -1.36521 
 H                     3.12931  -1.43068  -0.31109 
 H                     0.68554  -1.69354  -0.95272 
 H                     0.96679  -1.68322   0.77852 
 
                          Input orientation:                          
 ---------------------------------------------------------------------
 Center     Atomic      Atomic             Coordinates (Angstroms)
 Number     Number       Type             X           Y           Z
 ---------------------------------------------------------------------
      1          6           0       -2.387428    0.931933    0.260527
      2          6           0       -1.468054   -0.225599   -0.157398
      3          6           0       -1.847594   -1.465937    0.679450
      4          6           0       -1.722664   -0.524112   -1.651665
      5          6           0        0.017832    0.102387    0.046979
      6          6           0        0.461700    1.333078    0.355939
      7          6           0        1.908670    1.705669    0.556255
      8          6           0        2.826975    0.487722    0.679661
      9          6           0        2.439860   -0.571614   -0.351104
     10          6           0        1.001894   -1.042264   -0.121864
     11          1           0       -2.241351    1.201705    1.317778
     12          1           0       -3.440949    0.640035    0.127236
     13          1           0       -2.215834    1.831896   -0.349099
     14          1           0       -2.919443   -1.692405    0.561723
     15          1           0       -1.286475   -2.360598    0.372086
     16          1           0       -1.652020   -1.292589    1.749778
     17          1           0       -2.782823   -0.775096   -1.819261
     18          1           0       -1.122059   -1.373004   -2.011611
     19          1           0       -1.475619    0.352563   -2.270395
     20          1           0       -0.251611    2.153280    0.464434
     21          1           0        2.234983    2.338138   -0.292731
     22          1           0        2.002904    2.351437    1.447149
     23          1           0        2.729093    0.054994    1.691434
     24          1           0        3.881280    0.787540    0.565202
     25          1           0        2.527094   -0.141718   -1.365209
     26          1           0        3.129308   -1.430676   -0.311089
     27          1           0        0.685539   -1.693540   -0.952723
     28          1           0        0.966790   -1.683224    0.778517
 ---------------------------------------------------------------------
                    Distance matrix (angstroms):
                    1          2          3          4          5
     1  C    0.000000
     2  C    1.536162   0.000000
     3  C    2.493331   1.543634   0.000000
     4  C    2.493684   1.544917   2.517288   0.000000
     5  C    2.553238   1.535318   2.517832   2.511418   0.000000
     6  C    2.878811   2.533168   3.643074   3.500154   1.344275
     7  C    4.375224   3.954917   4.917701   4.799315   2.530839
     8  C    5.250047   4.433595   5.066397   5.211344   2.905177
     9  C    5.092883   3.927981   4.499346   4.361230   2.545381
    10  C    3.940963   2.601701   2.990182   3.167332   1.518918
    11  H    1.100861   2.193474   2.771069   3.473481   2.815553
    12  H    1.101307   2.173167   2.697932   2.733538   3.501239
    13  H    1.100464   2.197547   3.474078   2.736909   2.852603
    14  H    2.694608   2.185220   1.101820   2.774216   3.480492
    15  H    3.473515   2.207158   1.099885   2.767402   2.805924
    16  H    2.776183   2.193087   1.101771   3.487888   2.762949
    17  H    2.719523   2.189144   2.755988   1.102278   3.478002
    18  H    3.475127   2.207794   2.788700   1.100411   2.777395
    19  H    2.751841   2.190681   3.485240   1.101099   2.768249
    20  H    2.468801   2.743260   3.961329   3.716222   2.110220
    21  H    4.863147   4.505946   5.664235   5.069729   3.166977
    22  H    4.764251   4.611208   5.476134   5.634829   3.310470
    23  H    5.384729   4.594884   4.927820   5.597305   3.171343
    24  H    6.277769   5.492174   6.157208   6.167587   3.957805
    25  H    5.286612   4.174571   5.007203   4.276532   2.889681
    26  H    6.028519   4.755162   5.074639   5.114747   3.487087
    27  H    4.219978   2.724950   3.022012   2.766862   2.161155
    28  H    4.284640   2.988155   2.824498   3.805587   2.150367
                    6          7          8          9         10
     6  C    0.000000
     7  C    1.507539   0.000000
     8  C    2.532577   1.530329   0.000000
     9  C    2.835644   2.508283   1.527916   0.000000
    10  C    2.482409   2.972074   2.512811   1.530296   0.000000
    11  H    2.872085   4.249302   5.157992   5.276699   4.198405
    12  H    3.970300   5.471568   6.294064   6.023356   4.757209
    13  H    2.813376   4.224587   5.319311   5.239499   4.320441
    14  H    4.541808   5.904034   6.147209   5.550815   4.033220
    15  H    4.086517   5.174688   5.012783   4.196312   2.686750
    16  H    3.647564   4.805472   4.937211   4.655855   3.257141
    17  H    4.438786   5.814411   6.269701   5.428932   4.156515
    18  H    3.928926   5.025682   5.128363   4.010832   2.862116
    19  H    3.407674   4.612402   5.218563   4.457438   3.563678
    20  H    1.092389   2.208076   3.506864   3.915886   3.482315
    21  H    2.139031   1.107824   2.172564   2.917540   3.602335
    22  H    2.145485   1.104350   2.177513   3.459605   3.870533
    23  H    2.925426   2.164822   1.104771   2.155981   2.734088
    24  H    3.469140   2.175829   1.102067   2.182798   3.480101
    25  H    3.066468   2.736295   2.160466   1.104911   2.164052
    26  H    3.898640   3.475472   2.180194   1.102238   2.170843
    27  H    3.305014   3.915060   3.465304   2.167558   1.102075
    28  H    3.087356   3.524363   2.860606   2.163713   1.105779
                   11         12         13         14         15
    11  H    0.000000
    12  H    1.780982   0.000000
    13  H    1.782209   1.774355   0.000000
    14  H    3.067133   2.429202   3.707474   0.000000
    15  H    3.807378   3.702096   4.354403   1.774551   0.000000
    16  H    2.599122   3.093209   3.805992   1.782608   1.781096
    17  H    3.747258   2.494910   3.046188   2.555231   3.091097
    18  H    4.355085   3.742225   3.772489   3.155100   2.585418
    19  H    3.765949   3.113486   2.535295   3.779870   3.792061
    20  H    2.364900   3.546193   2.150185   4.681462   4.631907
    21  H    4.891092   5.939371   4.479870   6.598748   5.909380
    22  H    4.399127   5.857184   4.614562   6.431652   5.846285
    23  H    5.114673   6.392058   5.636795   6.019603   4.868321
    24  H    6.182597   7.336798   6.253113   7.238783   6.054234
    25  H    5.633938   6.201295   5.236697   5.981844   4.741827
    26  H    6.198920   6.902771   6.262297   6.117000   4.564057
    27  H    4.701521   4.862076   4.605543   3.910172   2.467574
    28  H    4.348078   5.024924   4.874083   3.892287   2.387724
                   16         17         18         19         20
    16  H    0.000000
    17  H    3.779491   0.000000
    18  H    3.799391   1.775565   0.000000
    19  H    4.347348   1.784354   1.780324   0.000000
    20  H    3.935386   4.494183   4.395811   3.495721   0.000000
    21  H    5.697614   6.099254   5.291205   4.649971   2.605882
    22  H    5.170007   6.583907   5.966563   5.469529   2.467354
    23  H    4.584052   6.587507   5.530198   5.784828   3.846158
    24  H    6.028894   7.248294   6.028375   6.076691   4.353870
    25  H    5.337849   5.366800   3.905152   4.133447   4.041758
    26  H    5.208391   6.136583   4.579216   5.312642   4.987664
    27  H    3.595616   3.691065   2.119291   3.254750   4.205307
    28  H    2.820303   4.651101   3.499191   4.405185   4.037562
                   21         22         23         24         25
    21  H    0.000000
    22  H    1.755341   0.000000
    23  H    3.064930   2.420883   0.000000
    24  H    2.418821   2.598442   1.769902   0.000000
    25  H    2.717576   3.794727   3.069619   2.534527   0.000000
    26  H    3.873514   4.320251   2.525368   2.500766   1.770662
    27  H    4.369302   4.884330   3.771611   4.321182   2.443281
    28  H    4.350544   4.218897   2.638282   3.826804   3.066976
                   26         27         28
    26  H    0.000000
    27  H    2.540236   0.000000
    28  H    2.434646   1.753967   0.000000
 Stoichiometry    C10H18(1+,2)
 Framework group  C1[X(C10H18)]
 Deg. of freedom    78
 Full point group                 C1      NOp   1
 Largest Abelian subgroup         C1      NOp   1
 Largest concise Abelian subgroup C1      NOp   1
                         Standard orientation:                         
 ---------------------------------------------------------------------
 Center     Atomic      Atomic             Coordinates (Angstroms)
 Number     Number       Type             X           Y           Z
 ---------------------------------------------------------------------
      1          6           0        2.211723    1.419056   -0.138184
      2          6           0        1.580442    0.024443   -0.010395
      3          6           0        2.077936   -0.837380   -1.190465
      4          6           0        2.066336   -0.601694    1.315739
      5          6           0        0.045886    0.072598   -0.014801
      6          6           0       -0.652396    1.218037    0.071489
      7          6           0       -2.156764    1.315281    0.081208
      8          6           0       -2.841891    0.008819   -0.325812
      9          6           0       -2.142564   -1.180529    0.330633
     10          6           0       -0.681258   -1.257023   -0.117183
     11          1           0        1.890319    1.924340   -1.061917
     12          1           0        3.309318    1.332229   -0.163170
     13          1           0        1.952258    2.065717    0.713596
     14          1           0        3.179395   -0.854658   -1.212775
     15          1           0        1.733856   -1.879431   -1.116412
     16          1           0        1.724515   -0.429727   -2.151097
     17          1           0        3.167018   -0.657825    1.334833
     18          1           0        1.681699   -1.623143    1.455744
     19          1           0        1.738717    0.004658    2.174471
     20          1           0       -0.121860    2.169173    0.156257
     21          1           0       -2.488383    1.613722    1.095227
     22          1           0       -2.476892    2.140521   -0.579160
     23          1           0       -2.789853   -0.106739   -1.423290
     24          1           0       -3.911478    0.036692   -0.061696
     25          1           0       -2.183412   -1.066002    1.428833
     26          1           0       -2.660766   -2.123438    0.091222
     27          1           0       -0.150843   -2.024334    0.469727
     28          1           0       -0.638304   -1.611403   -1.163757
 ---------------------------------------------------------------------
 Rotational constants (GHZ):           2.3075364           0.8790542           0.7633820
 Standard basis: def2SVP (5D, 7F)
 There are   240 symmetry adapted cartesian basis functions of A   symmetry.
 There are   230 symmetry adapted basis functions of A   symmetry.
   230 basis functions,   376 primitive gaussians,   240 cartesian basis functions
    39 alpha electrons       38 beta electrons
       nuclear repulsion energy       563.6426299192 Hartrees.
 NAtoms=   28 NActive=   28 NUniq=   28 SFac= 1.00D+00 NAtFMM=   60 NAOKFM=F Big=F
 Integral buffers will be    131072 words long.
 Raffenetti 2 integral format.
 Two-electron integral symmetry is turned on.
 One-electron integrals computed using PRISM.
   1 Symmetry operations used in ECPInt.
 ECPInt:  NShTT=    6555 NPrTT=   22339 LenC2=    6481 LenP2D=   17545.
 LDataN:  DoStor=T MaxTD1= 4 Len=   56
 NBasis=   230 RedAO= T EigKep=  8.91D-04  NBF=   230
 NBsUse=   230 1.00D-06 EigRej= -1.00D+00 NBFU=   230
 ExpMin= 1.22D-01 ExpMax= 1.24D+03 ExpMxC= 1.86D+02 IAcc=3 IRadAn=         5 AccDes= 0.00D+00
 Harris functional with IExCor=  402 and IRadAn=       5 diagonalized for initial guess.
 HarFok:  IExCor=  402 AccDes= 0.00D+00 IRadAn=         5 IDoV= 1 UseB2=F ITyADJ=14
 ICtDFT=  3500011 ScaDFX=  1.000000  1.000000  1.000000  1.000000
 FoFCou: FMM=F IPFlag=           0 FMFlag=      100000 FMFlg1=           0
         NFxFlg=           0 DoJE=T BraDBF=F KetDBF=T FulRan=T
         wScrn=  0.000000 ICntrl=       500 IOpCl=  0 I1Cent=   200000004 NGrid=           0
         NMat0=    1 NMatS0=      1 NMatT0=    0 NMatD0=    1 NMtDS0=    0 NMtDT0=    0
 Petite list used in FoFCou.
 Initial guess <Sx>= 0.0000 <Sy>= 0.0000 <Sz>= 0.5000 <S**2>= 0.7500 S= 0.5000
 Requested convergence on RMS density matrix=1.00D-08 within 128 cycles.
 Requested convergence on MAX density matrix=1.00D-06.
 Requested convergence on             energy=1.00D-06.
 No special actions if energy rises.
 Integral accuracy reduced to 1.0D-05 until final iterations.
 Initial convergence to 1.0D-05 achieved.  Increase integral accuracy.
 SCF Done:  E(UB3LYP) =  -391.314204746     A.U. after   17 cycles
            NFock= 17  Conv=0.45D-08     -V/T= 2.0126
 <Sx>= 0.0000 <Sy>= 0.0000 <Sz>= 0.5000 <S**2>= 0.7520 S= 0.5010
 <L.S>= 0.000000000000E+00
 Annihilation of the first spin contaminant:
 S**2 before annihilation     0.7520,   after     0.7500

 **********************************************************************

            Population analysis using the SCF Density.

 **********************************************************************

 Orbital symmetries:
 Alpha Orbitals:
       Occupied  (A) (A) (A) (A) (A) (A) (A) (A) (A) (A) (A) (A)
                 (A) (A) (A) (A) (A) (A) (A) (A) (A) (A) (A) (A)
                 (A) (A) (A) (A) (A) (A) (A) (A) (A) (A) (A) (A)
                 (A) (A) (A)
       Virtual   (A) (A) (A) (A) (A) (A) (A) (A) (A) (A) (A) (A)
                 (A) (A) (A) (A) (A) (A) (A) (A) (A) (A) (A) (A)
                 (A) (A) (A) (A) (A) (A) (A) (A) (A) (A) (A) (A)
                 (A) (A) (A) (A) (A) (A) (A) (A) (A) (A) (A) (A)
                 (A) (A) (A) (A) (A) (A) (A) (A) (A) (A) (A) (A)
                 (A) (A) (A) (A) (A) (A) (A) (A) (A) (A) (A) (A)
                 (A) (A) (A) (A) (A) (A) (A) (A) (A) (A) (A) (A)
                 (A) (A) (A) (A) (A) (A) (A) (A) (A) (A) (A) (A)
                 (A) (A) (A) (A) (A) (A) (A) (A) (A) (A) (A) (A)
                 (A) (A) (A) (A) (A) (A) (A) (A) (A) (A) (A) (A)
                 (A) (A) (A) (A) (A) (A) (A) (A) (A) (A) (A) (A)
                 (A) (A) (A) (A) (A) (A) (A) (A) (A) (A) (A) (A)
                 (A) (A) (A) (A) (A) (A) (A) (A) (A) (A) (A) (A)
                 (A) (A) (A) (A) (A) (A) (A) (A) (A) (A) (A) (A)
                 (A) (A) (A) (A) (A) (A) (A) (A) (A) (A) (A) (A)
                 (A) (A) (A) (A) (A) (A) (A) (A) (A) (A) (A)
 Beta  Orbitals:
       Occupied  (A) (A) (A) (A) (A) (A) (A) (A) (A) (A) (A) (A)
                 (A) (A) (A) (A) (A) (A) (A) (A) (A) (A) (A) (A)
                 (A) (A) (A) (A) (A) (A) (A) (A) (A) (A) (A) (A)
                 (A) (A)
       Virtual   (A) (A) (A) (A) (A) (A) (A) (A) (A) (A) (A) (A)
                 (A) (A) (A) (A) (A) (A) (A) (A) (A) (A) (A) (A)
                 (A) (A) (A) (A) (A) (A) (A) (A) (A) (A) (A) (A)
                 (A) (A) (A) (A) (A) (A) (A) (A) (A) (A) (A) (A)
                 (A) (A) (A) (A) (A) (A) (A) (A) (A) (A) (A) (A)
                 (A) (A) (A) (A) (A) (A) (A) (A) (A) (A) (A) (A)
                 (A) (A) (A) (A) (A) (A) (A) (A) (A) (A) (A) (A)
                 (A) (A) (A) (A) (A) (A) (A) (A) (A) (A) (A) (A)
                 (A) (A) (A) (A) (A) (A) (A) (A) (A) (A) (A) (A)
                 (A) (A) (A) (A) (A) (A) (A) (A) (A) (A) (A) (A)
                 (A) (A) (A) (A) (A) (A) (A) (A) (A) (A) (A) (A)
                 (A) (A) (A) (A) (A) (A) (A) (A) (A) (A) (A) (A)
                 (A) (A) (A) (A) (A) (A) (A) (A) (A) (A) (A) (A)
                 (A) (A) (A) (A) (A) (A) (A) (A) (A) (A) (A) (A)
                 (A) (A) (A) (A) (A) (A) (A) (A) (A) (A) (A) (A)
                 (A) (A) (A) (A) (A) (A) (A) (A) (A) (A) (A) (A)
 The electronic state is 2-A.
 Alpha  occ. eigenvalues --  -10.43775 -10.43495 -10.37728 -10.37594 -10.37012
 Alpha  occ. eigenvalues --  -10.34225 -10.34215 -10.33803 -10.33275 -10.32766
 Alpha  occ. eigenvalues --   -1.05541  -0.97657  -0.93316  -0.91512  -0.83647
 Alpha  occ. eigenvalues --   -0.83451  -0.80295  -0.78113  -0.72775  -0.70029
 Alpha  occ. eigenvalues --   -0.65743  -0.63281  -0.62457  -0.61232  -0.59972
 Alpha  occ. eigenvalues --   -0.59154  -0.58255  -0.57211  -0.56751  -0.53380
 Alpha  occ. eigenvalues --   -0.52734  -0.51968  -0.51509  -0.50109  -0.49750
 Alpha  occ. eigenvalues --   -0.49189  -0.48418  -0.47808  -0.47247
 Alpha virt. eigenvalues --   -0.21787  -0.10473  -0.07683  -0.06892  -0.06580
 Alpha virt. eigenvalues --   -0.04784  -0.04088  -0.03382  -0.03098  -0.02230
 Alpha virt. eigenvalues --   -0.01975  -0.00542  -0.00022   0.00300   0.01759
 Alpha virt. eigenvalues --    0.01991   0.03085   0.03608   0.03678   0.04527
 Alpha virt. eigenvalues --    0.04835   0.05733   0.06989   0.07334   0.08231
 Alpha virt. eigenvalues --    0.09131   0.11628   0.13081   0.18454   0.21127
 Alpha virt. eigenvalues --    0.24344   0.24709   0.25749   0.27079   0.27559
 Alpha virt. eigenvalues --    0.28455   0.28768   0.31109   0.35570   0.35814
 Alpha virt. eigenvalues --    0.39501   0.40581   0.40944   0.42609   0.43702
 Alpha virt. eigenvalues --    0.44337   0.45004   0.46288   0.47561   0.47877
 Alpha virt. eigenvalues --    0.48635   0.49088   0.49620   0.49980   0.50395
 Alpha virt. eigenvalues --    0.50488   0.50787   0.51990   0.52847   0.53367
 Alpha virt. eigenvalues --    0.53779   0.54628   0.54907   0.55133   0.55632
 Alpha virt. eigenvalues --    0.56091   0.57011   0.57541   0.57908   0.58789
 Alpha virt. eigenvalues --    0.59939   0.60800   0.64282   0.64414   0.66324
 Alpha virt. eigenvalues --    0.68461   0.73116   0.75322   0.82124   0.83921
 Alpha virt. eigenvalues --    0.84937   0.89033   0.92294   0.98062   1.00321
 Alpha virt. eigenvalues --    1.00922   1.02716   1.03529   1.07939   1.09087
 Alpha virt. eigenvalues --    1.12116   1.14911   1.15439   1.18553   1.19918
 Alpha virt. eigenvalues --    1.30601   1.33784   1.34477   1.38221   1.38560
 Alpha virt. eigenvalues --    1.39498   1.40235   1.41145   1.42817   1.47137
 Alpha virt. eigenvalues --    1.48075   1.50119   1.51401   1.53986   1.55068
 Alpha virt. eigenvalues --    1.56581   1.56972   1.58034   1.61163   1.61578
 Alpha virt. eigenvalues --    1.62411   1.63841   1.64780   1.65547   1.65663
 Alpha virt. eigenvalues --    1.67557   1.67893   1.68422   1.69476   1.69801
 Alpha virt. eigenvalues --    1.70384   1.71215   1.71680   1.72636   1.72819
 Alpha virt. eigenvalues --    1.74448   1.76030   1.77090   1.78072   1.79736
 Alpha virt. eigenvalues --    1.80898   1.82717   1.83382   1.85217   1.86524
 Alpha virt. eigenvalues --    1.90254   1.94107   1.96584   1.98253   2.00114
 Alpha virt. eigenvalues --    2.02496   2.04239   2.05127   2.05373   2.07513
 Alpha virt. eigenvalues --    2.13927   2.15321   2.18308   2.20582   2.23123
 Alpha virt. eigenvalues --    2.25010   2.26141   2.26872   2.28088   2.29833
 Alpha virt. eigenvalues --    2.31674   2.34601   2.39653   2.40009   2.40886
 Alpha virt. eigenvalues --    2.41664   2.44961   2.46560   2.47497   2.47607
 Alpha virt. eigenvalues --    2.50679   2.54102   2.58776   2.66378   2.68096
 Alpha virt. eigenvalues --    2.69395   2.70279   2.73882   2.75753   2.76101
 Alpha virt. eigenvalues --    2.78339   2.79088   2.80823   2.82014   2.82629
 Alpha virt. eigenvalues --    2.83812   2.86883   2.89578   2.92593   2.97610
 Alpha virt. eigenvalues --    3.04617
  Beta  occ. eigenvalues --  -10.43287 -10.42788 -10.37713 -10.37585 -10.37006
  Beta  occ. eigenvalues --  -10.34217 -10.34208 -10.33720 -10.33226 -10.32763
  Beta  occ. eigenvalues --   -1.03987  -0.97387  -0.92512  -0.90853  -0.83529
  Beta  occ. eigenvalues --   -0.83188  -0.79822  -0.77642  -0.72458  -0.69440
  Beta  occ. eigenvalues --   -0.65249  -0.62560  -0.61742  -0.60353  -0.59531
  Beta  occ. eigenvalues --   -0.58928  -0.58017  -0.56988  -0.55781  -0.53064
  Beta  occ. eigenvalues --   -0.52647  -0.51756  -0.51462  -0.49990  -0.49112
  Beta  occ. eigenvalues --   -0.48819  -0.48201  -0.47689
  Beta virt. eigenvalues --   -0.38091  -0.17353  -0.10335  -0.07564  -0.06755
  Beta virt. eigenvalues --   -0.06453  -0.04533  -0.03914  -0.03214  -0.02968
  Beta virt. eigenvalues --   -0.02146  -0.01832  -0.00348   0.00065   0.00429
  Beta virt. eigenvalues --    0.01982   0.02140   0.03237   0.03862   0.03950
  Beta virt. eigenvalues --    0.04648   0.04948   0.05861   0.07169   0.07601
  Beta virt. eigenvalues --    0.08541   0.09333   0.11950   0.13622   0.19220
  Beta virt. eigenvalues --    0.21530   0.24732   0.25086   0.25875   0.27336
  Beta virt. eigenvalues --    0.28091   0.28915   0.29585   0.31770   0.35940
  Beta virt. eigenvalues --    0.37427   0.39855   0.40967   0.41241   0.42779
  Beta virt. eigenvalues --    0.44376   0.44712   0.45386   0.46530   0.47819
  Beta virt. eigenvalues --    0.48190   0.48867   0.49251   0.49754   0.50255
  Beta virt. eigenvalues --    0.50600   0.50764   0.51007   0.52123   0.53025
  Beta virt. eigenvalues --    0.53601   0.54056   0.54755   0.55021   0.55328
  Beta virt. eigenvalues --    0.55749   0.56262   0.57187   0.57704   0.58152
  Beta virt. eigenvalues --    0.58931   0.60058   0.60887   0.64561   0.64848
  Beta virt. eigenvalues --    0.66596   0.68972   0.73683   0.75671   0.82328
  Beta virt. eigenvalues --    0.84175   0.85144   0.89385   0.92587   0.98300
  Beta virt. eigenvalues --    1.00516   1.01110   1.02995   1.04055   1.08188
  Beta virt. eigenvalues --    1.09260   1.12522   1.15036   1.15726   1.19050
  Beta virt. eigenvalues --    1.20607   1.31206   1.34072   1.35614   1.38381
  Beta virt. eigenvalues --    1.38797   1.39531   1.40359   1.41279   1.43247
  Beta virt. eigenvalues --    1.47514   1.48229   1.50668   1.51665   1.54776
  Beta virt. eigenvalues --    1.55651   1.56897   1.57372   1.58181   1.61453
  Beta virt. eigenvalues --    1.61781   1.62954   1.64103   1.65090   1.65951
  Beta virt. eigenvalues --    1.66055   1.67782   1.68108   1.68788   1.69689
  Beta virt. eigenvalues --    1.70043   1.70838   1.71690   1.72042   1.72812
  Beta virt. eigenvalues --    1.73058   1.74863   1.76294   1.77406   1.78368
  Beta virt. eigenvalues --    1.80173   1.81384   1.83015   1.83704   1.85319
  Beta virt. eigenvalues --    1.87062   1.90521   1.94706   1.96868   1.99045
  Beta virt. eigenvalues --    2.00739   2.02998   2.04358   2.05413   2.05899
  Beta virt. eigenvalues --    2.07732   2.14611   2.15848   2.19115   2.20819
  Beta virt. eigenvalues --    2.23696   2.25181   2.26647   2.27023   2.28331
  Beta virt. eigenvalues --    2.30223   2.31875   2.34771   2.40132   2.40667
  Beta virt. eigenvalues --    2.41227   2.42170   2.45249   2.46771   2.47755
  Beta virt. eigenvalues --    2.47761   2.50794   2.54436   2.59121   2.66642
  Beta virt. eigenvalues --    2.68249   2.69660   2.70660   2.73924   2.75961
  Beta virt. eigenvalues --    2.76268   2.78457   2.79238   2.80926   2.82326
  Beta virt. eigenvalues --    2.82768   2.84125   2.86988   2.89711   2.92719
  Beta virt. eigenvalues --    2.97750   3.04930
          Condensed to atoms (all electrons):
               1          2          3          4          5          6
     1  C    4.526684   0.416189  -0.061327  -0.050633  -0.068971   0.007420
     2  C    0.416189   5.238991   0.375159   0.372961   0.191739  -0.069652
     3  C   -0.061327   0.375159   4.568398  -0.047762  -0.042820   0.004740
     4  C   -0.050633   0.372961  -0.047762   4.545645  -0.036653   0.000374
     5  C   -0.068971   0.191739  -0.042820  -0.036653   5.317845   0.490001
     6  C    0.007420  -0.069652   0.004740   0.000374   0.490001   4.956309
     7  C    0.000628   0.012510  -0.000351  -0.000416  -0.054684   0.339737
     8  C   -0.000051  -0.000669  -0.000094   0.000057  -0.030002  -0.041772
     9  C   -0.000294   0.008285   0.001094  -0.000742  -0.038466  -0.025278
    10  C    0.009264  -0.048699  -0.007819  -0.010608   0.346568  -0.078874
    11  H    0.378388  -0.007852  -0.006429   0.008137  -0.014760   0.002653
    12  H    0.390950  -0.019993  -0.005955  -0.006391   0.009985   0.000316
    13  H    0.367876   0.000330   0.008114  -0.005859  -0.020859   0.006301
    14  H   -0.005144  -0.018755   0.393661  -0.007593   0.008561  -0.000277
    15  H    0.007171  -0.006273   0.376980  -0.005580  -0.019467  -0.000430
    16  H   -0.005109  -0.025437   0.389319   0.007619  -0.002539   0.000878
    17  H   -0.004968  -0.015855  -0.007832   0.393013   0.007017  -0.000244
    18  H    0.007967  -0.016525  -0.006712   0.385734  -0.010900  -0.000534
    19  H   -0.006192  -0.024772   0.008279   0.384226  -0.001596   0.001079
    20  H    0.017899  -0.024859   0.000483   0.000330  -0.031704   0.400516
    21  H    0.000046  -0.000690   0.000003   0.000065  -0.003399   0.006892
    22  H   -0.000011  -0.000203   0.000015  -0.000002   0.007410  -0.005158
    23  H    0.000003  -0.000473   0.000023   0.000011  -0.006176  -0.003481
    24  H   -0.000001   0.000055   0.000001  -0.000001   0.002386   0.005014
    25  H   -0.000013  -0.000839   0.000051   0.000276  -0.007761  -0.003289
    26  H    0.000008  -0.000249  -0.000013  -0.000015   0.006137   0.001654
    27  H    0.000362  -0.003885  -0.003866   0.001055  -0.014627   0.006966
    28  H   -0.000214  -0.010188   0.006969   0.000877   0.007460  -0.001543
               7          8          9         10         11         12
     1  C    0.000628  -0.000051  -0.000294   0.009264   0.378388   0.390950
     2  C    0.012510  -0.000669   0.008285  -0.048699  -0.007852  -0.019993
     3  C   -0.000351  -0.000094   0.001094  -0.007819  -0.006429  -0.005955
     4  C   -0.000416   0.000057  -0.000742  -0.010608   0.008137  -0.006391
     5  C   -0.054684  -0.030002  -0.038466   0.346568  -0.014760   0.009985
     6  C    0.339737  -0.041772  -0.025278  -0.078874   0.002653   0.000316
     7  C    4.683129   0.422986  -0.050548  -0.035020   0.000225  -0.000036
     8  C    0.422986   4.593381   0.428916  -0.047460  -0.000016   0.000002
     9  C   -0.050548   0.428916   4.592021   0.416278  -0.000001   0.000006
    10  C   -0.035020  -0.047460   0.416278   4.708625  -0.000147  -0.000188
    11  H    0.000225  -0.000016  -0.000001  -0.000147   0.648304  -0.016864
    12  H   -0.000036   0.000002   0.000006  -0.000188  -0.016864   0.604605
    13  H    0.000690  -0.000024  -0.000010  -0.000512  -0.028992  -0.015265
    14  H    0.000011   0.000000  -0.000024   0.000272  -0.001217   0.003680
    15  H    0.000010  -0.000005   0.000669   0.013134   0.000051   0.000244
    16  H   -0.000044   0.000041  -0.000081  -0.004892   0.004878  -0.001053
    17  H    0.000015  -0.000000   0.000013   0.000322   0.000237   0.003671
    18  H    0.000025  -0.000015  -0.000497   0.003055  -0.000503   0.000165
    19  H   -0.000175   0.000008   0.000082  -0.002029   0.000013  -0.000934
    20  H   -0.037216   0.005908  -0.000472   0.008418   0.001777  -0.000741
    21  H    0.334388  -0.010998  -0.003562   0.000778  -0.000005   0.000000
    22  H    0.348918  -0.017436   0.006736   0.000467   0.000019  -0.000000
    23  H   -0.023823   0.380441  -0.035186   0.002522   0.000003  -0.000000
    24  H   -0.006020   0.359255  -0.005830   0.005703   0.000000  -0.000000
    25  H    0.000211  -0.037561   0.379778  -0.020306   0.000001  -0.000000
    26  H    0.005986  -0.004636   0.359131  -0.006616  -0.000000  -0.000000
    27  H    0.000540   0.006703  -0.017307   0.362678  -0.000015  -0.000018
    28  H    0.000210  -0.004676  -0.015026   0.339882   0.000048   0.000001
              13         14         15         16         17         18
     1  C    0.367876  -0.005144   0.007171  -0.005109  -0.004968   0.007967
     2  C    0.000330  -0.018755  -0.006273  -0.025437  -0.015855  -0.016525
     3  C    0.008114   0.393661   0.376980   0.389319  -0.007832  -0.006712
     4  C   -0.005859  -0.007593  -0.005580   0.007619   0.393013   0.385734
     5  C   -0.020859   0.008561  -0.019467  -0.002539   0.007017  -0.010900
     6  C    0.006301  -0.000277  -0.000430   0.000878  -0.000244  -0.000534
     7  C    0.000690   0.000011   0.000010  -0.000044   0.000015   0.000025
     8  C   -0.000024   0.000000  -0.000005   0.000041  -0.000000  -0.000015
     9  C   -0.000010  -0.000024   0.000669  -0.000081   0.000013  -0.000497
    10  C   -0.000512   0.000272   0.013134  -0.004892   0.000322   0.003055
    11  H   -0.028992  -0.001217   0.000051   0.004878   0.000237  -0.000503
    12  H   -0.015265   0.003680   0.000244  -0.001053   0.003671   0.000165
    13  H    0.647080   0.000295  -0.000496   0.000014  -0.001217   0.000071
    14  H    0.000295   0.599303  -0.015606  -0.018513   0.004491  -0.000765
    15  H   -0.000496  -0.015606   0.628938  -0.023747  -0.000672   0.004050
    16  H    0.000014  -0.018513  -0.023747   0.636112   0.000136   0.000039
    17  H   -0.001217   0.004491  -0.000672   0.000136   0.590931  -0.014759
    18  H    0.000071  -0.000765   0.004050   0.000039  -0.014759   0.628720
    19  H    0.005483   0.000090   0.000034  -0.000475  -0.018233  -0.022728
    20  H    0.003587  -0.000034  -0.000036   0.000023  -0.000053  -0.000029
    21  H   -0.000017  -0.000000   0.000000   0.000001  -0.000001  -0.000001
    22  H   -0.000010  -0.000000   0.000000   0.000003  -0.000000   0.000000
    23  H    0.000001   0.000000  -0.000009  -0.000002  -0.000000  -0.000002
    24  H    0.000000   0.000000  -0.000000  -0.000001  -0.000000   0.000000
    25  H    0.000005   0.000002  -0.000028  -0.000002  -0.000007   0.000026
    26  H   -0.000000  -0.000000   0.000009   0.000001  -0.000000   0.000022
    27  H    0.000023  -0.000173   0.000892   0.000247  -0.000398   0.006279
    28  H    0.000003  -0.000064  -0.000653   0.002218  -0.000042  -0.000187
              19         20         21         22         23         24
     1  C   -0.006192   0.017899   0.000046  -0.000011   0.000003  -0.000001
     2  C   -0.024772  -0.024859  -0.000690  -0.000203  -0.000473   0.000055
     3  C    0.008279   0.000483   0.000003   0.000015   0.000023   0.000001
     4  C    0.384226   0.000330   0.000065  -0.000002   0.000011  -0.000001
     5  C   -0.001596  -0.031704  -0.003399   0.007410  -0.006176   0.002386
     6  C    0.001079   0.400516   0.006892  -0.005158  -0.003481   0.005014
     7  C   -0.000175  -0.037216   0.334388   0.348918  -0.023823  -0.006020
     8  C    0.000008   0.005908  -0.010998  -0.017436   0.380441   0.359255
     9  C    0.000082  -0.000472  -0.003562   0.006736  -0.035186  -0.005830
    10  C   -0.002029   0.008418   0.000778   0.000467   0.002522   0.005703
    11  H    0.000013   0.001777  -0.000005   0.000019   0.000003   0.000000
    12  H   -0.000934  -0.000741   0.000000  -0.000000  -0.000000  -0.000000
    13  H    0.005483   0.003587  -0.000017  -0.000010   0.000001   0.000000
    14  H    0.000090  -0.000034  -0.000000  -0.000000   0.000000   0.000000
    15  H    0.000034  -0.000036   0.000000   0.000000  -0.000009  -0.000000
    16  H   -0.000475   0.000023   0.000001   0.000003  -0.000002  -0.000001
    17  H   -0.018233  -0.000053  -0.000001  -0.000000  -0.000000  -0.000000
    18  H   -0.022728  -0.000029  -0.000001   0.000000  -0.000002   0.000000
    19  H    0.639667   0.000124   0.000013   0.000002   0.000000  -0.000000
    20  H    0.000124   0.586895  -0.000544  -0.005430   0.000008  -0.000285
    21  H    0.000013  -0.000544   0.584864  -0.007838   0.006643  -0.010112
    22  H    0.000002  -0.005430  -0.007838   0.596486  -0.008419  -0.001083
    23  H    0.000000   0.000008   0.006643  -0.008419   0.663149  -0.022037
    24  H   -0.000000  -0.000285  -0.010112  -0.001083  -0.022037   0.629756
    25  H    0.000044  -0.000103   0.004683   0.000035   0.009008  -0.006624
    26  H    0.000000   0.000040  -0.000110  -0.000309  -0.006707  -0.005803
    27  H    0.000225  -0.000188   0.000045   0.000009   0.000097  -0.000308
    28  H   -0.000032  -0.000345   0.000050   0.000040   0.005646  -0.000049
              25         26         27         28
     1  C   -0.000013   0.000008   0.000362  -0.000214
     2  C   -0.000839  -0.000249  -0.003885  -0.010188
     3  C    0.000051  -0.000013  -0.003866   0.006969
     4  C    0.000276  -0.000015   0.001055   0.000877
     5  C   -0.007761   0.006137  -0.014627   0.007460
     6  C   -0.003289   0.001654   0.006966  -0.001543
     7  C    0.000211   0.005986   0.000540   0.000210
     8  C   -0.037561  -0.004636   0.006703  -0.004676
     9  C    0.379778   0.359131  -0.017307  -0.015026
    10  C   -0.020306  -0.006616   0.362678   0.339882
    11  H    0.000001  -0.000000  -0.000015   0.000048
    12  H   -0.000000  -0.000000  -0.000018   0.000001
    13  H    0.000005  -0.000000   0.000023   0.000003
    14  H    0.000002  -0.000000  -0.000173  -0.000064
    15  H   -0.000028   0.000009   0.000892  -0.000653
    16  H   -0.000002   0.000001   0.000247   0.002218
    17  H   -0.000007  -0.000000  -0.000398  -0.000042
    18  H    0.000026   0.000022   0.006279  -0.000187
    19  H    0.000044   0.000000   0.000225  -0.000032
    20  H   -0.000103   0.000040  -0.000188  -0.000345
    21  H    0.004683  -0.000110   0.000045   0.000050
    22  H    0.000035  -0.000309   0.000009   0.000040
    23  H    0.009008  -0.006707   0.000097   0.005646
    24  H   -0.006624  -0.005803  -0.000308  -0.000049
    25  H    0.669092  -0.022102  -0.007401   0.006996
    26  H   -0.022102   0.632091  -0.002533  -0.009582
    27  H   -0.007401  -0.002533   0.599579  -0.008503
    28  H    0.006996  -0.009582  -0.008503   0.590079
          Atomic-Atomic Spin Densities.
               1          2          3          4          5          6
     1  C   -0.001600   0.005412   0.000035   0.000473  -0.001838   0.000254
     2  C    0.005412  -0.006827   0.011488   0.012192  -0.029771  -0.011374
     3  C    0.000035   0.011488   0.033147  -0.008348  -0.008106  -0.001568
     4  C    0.000473   0.012192  -0.008348   0.049241  -0.012711  -0.001952
     5  C   -0.001838  -0.029771  -0.008106  -0.012711   0.368381   0.087932
     6  C    0.000254  -0.011374  -0.001568  -0.001952   0.087932   0.481996
     7  C    0.000043   0.000162   0.000105  -0.000063  -0.008022  -0.048427
     8  C   -0.000003  -0.000025  -0.000062   0.000051  -0.000578   0.002621
     9  C   -0.000002  -0.000048   0.000124  -0.000139   0.002527  -0.000198
    10  C   -0.000138   0.002908   0.000322   0.002185  -0.034955  -0.007717
    11  H   -0.000246  -0.000907  -0.000703   0.000347   0.000718   0.001036
    12  H    0.000277  -0.000347  -0.000339   0.000491   0.000127  -0.000024
    13  H   -0.000353   0.000387   0.000300  -0.001004   0.000365   0.000429
    14  H   -0.000014  -0.000058  -0.000598   0.000574   0.000246   0.000008
    15  H   -0.000009   0.000493  -0.000518   0.000125   0.000147   0.000042
    16  H   -0.000083  -0.000726  -0.002852   0.000419   0.002105   0.000595
    17  H   -0.000159  -0.000179   0.000973  -0.000821   0.000396   0.000018
    18  H   -0.000068   0.000727   0.000347  -0.000979   0.000729   0.000087
    19  H   -0.000116  -0.000303   0.000332  -0.002360   0.001731   0.000685
    20  H   -0.000950   0.001702  -0.000027   0.000020  -0.004344   0.006086
    21  H    0.000006  -0.000020  -0.000013   0.000055  -0.002367  -0.009498
    22  H    0.000000   0.000029   0.000013  -0.000011   0.000099  -0.009458
    23  H   -0.000000  -0.000007  -0.000018   0.000005   0.000493   0.001604
    24  H    0.000000  -0.000001  -0.000000   0.000000  -0.000068   0.000164
    25  H    0.000000  -0.000000   0.000003  -0.000018   0.000430   0.000369
    26  H   -0.000000  -0.000001   0.000006  -0.000005   0.000206  -0.000065
    27  H    0.000016   0.000511  -0.001240   0.001519  -0.005595  -0.000049
    28  H    0.000003   0.000596   0.002037  -0.000571  -0.005832  -0.002546
               7          8          9         10         11         12
     1  C    0.000043  -0.000003  -0.000002  -0.000138  -0.000246   0.000277
     2  C    0.000162  -0.000025  -0.000048   0.002908  -0.000907  -0.000347
     3  C    0.000105  -0.000062   0.000124   0.000322  -0.000703  -0.000339
     4  C   -0.000063   0.000051  -0.000139   0.002185   0.000347   0.000491
     5  C   -0.008022  -0.000578   0.002527  -0.034955   0.000718   0.000127
     6  C   -0.048427   0.002621  -0.000198  -0.007717   0.001036  -0.000024
     7  C    0.002803   0.000265   0.003484  -0.000040  -0.000065  -0.000001
     8  C    0.000265   0.005192  -0.007147   0.003623   0.000006   0.000000
     9  C    0.003484  -0.007147   0.009615  -0.000919  -0.000004  -0.000000
    10  C   -0.000040   0.003623  -0.000919   0.003427   0.000016   0.000003
    11  H   -0.000065   0.000006  -0.000004   0.000016   0.000199   0.000424
    12  H   -0.000001   0.000000  -0.000000   0.000003   0.000424  -0.000160
    13  H    0.000016  -0.000003   0.000004  -0.000024  -0.000460  -0.000165
    14  H   -0.000001   0.000000  -0.000001  -0.000024   0.000093   0.000028
    15  H   -0.000003   0.000004  -0.000011   0.000001   0.000005   0.000003
    16  H   -0.000033   0.000017  -0.000017  -0.000172   0.000217   0.000069
    17  H    0.000000  -0.000000   0.000001  -0.000054  -0.000028  -0.000209
    18  H    0.000002  -0.000005   0.000008  -0.000349  -0.000002  -0.000007
    19  H   -0.000000  -0.000007   0.000021  -0.000254  -0.000036  -0.000043
    20  H    0.001052  -0.000163   0.000005  -0.000279   0.000191  -0.000027
    21  H    0.010178   0.003123  -0.003040   0.001012   0.000012   0.000000
    22  H    0.015171  -0.001298   0.000948  -0.000276  -0.000024  -0.000000
    23  H   -0.002291   0.003535  -0.002573   0.000231   0.000003   0.000000
    24  H   -0.000075   0.000231  -0.000114   0.000020  -0.000000   0.000000
    25  H   -0.000173  -0.000587   0.001255  -0.000566  -0.000000  -0.000000
    26  H    0.000065  -0.000842   0.001187  -0.000496  -0.000000  -0.000000
    27  H   -0.000163   0.000593  -0.000798   0.009285   0.000009   0.000002
    28  H    0.000852  -0.002285   0.002960   0.007201  -0.000028  -0.000003
              13         14         15         16         17         18
     1  C   -0.000353  -0.000014  -0.000009  -0.000083  -0.000159  -0.000068
     2  C    0.000387  -0.000058   0.000493  -0.000726  -0.000179   0.000727
     3  C    0.000300  -0.000598  -0.000518  -0.002852   0.000973   0.000347
     4  C   -0.001004   0.000574   0.000125   0.000419  -0.000821  -0.000979
     5  C    0.000365   0.000246   0.000147   0.002105   0.000396   0.000729
     6  C    0.000429   0.000008   0.000042   0.000595   0.000018   0.000087
     7  C    0.000016  -0.000001  -0.000003  -0.000033   0.000000   0.000002
     8  C   -0.000003   0.000000   0.000004   0.000017  -0.000000  -0.000005
     9  C    0.000004  -0.000001  -0.000011  -0.000017   0.000001   0.000008
    10  C   -0.000024  -0.000024   0.000001  -0.000172  -0.000054  -0.000349
    11  H   -0.000460   0.000093   0.000005   0.000217  -0.000028  -0.000002
    12  H   -0.000165   0.000028   0.000003   0.000069  -0.000209  -0.000007
    13  H    0.000714  -0.000018  -0.000001  -0.000039   0.000131   0.000016
    14  H   -0.000018   0.000889   0.000074   0.000693  -0.000278  -0.000046
    15  H   -0.000001   0.000074  -0.001362   0.000183  -0.000033  -0.000024
    16  H   -0.000039   0.000693   0.000183   0.001842  -0.000043  -0.000009
    17  H    0.000131  -0.000278  -0.000033  -0.000043   0.004135   0.000216
    18  H    0.000016  -0.000046  -0.000024  -0.000009   0.000216  -0.001807
    19  H    0.000189  -0.000018  -0.000003  -0.000014   0.000833   0.000460
    20  H    0.000347   0.000001   0.000001   0.000004   0.000001  -0.000001
    21  H   -0.000029   0.000000   0.000000   0.000002  -0.000001  -0.000002
    22  H    0.000015  -0.000000  -0.000000  -0.000006   0.000000   0.000000
    23  H   -0.000001   0.000000   0.000001   0.000010  -0.000000  -0.000000
    24  H   -0.000000   0.000000   0.000000   0.000000   0.000000  -0.000000
    25  H    0.000001  -0.000000   0.000000  -0.000001   0.000000   0.000008
    26  H    0.000000  -0.000000  -0.000001  -0.000001   0.000000   0.000001
    27  H   -0.000011   0.000035   0.000107   0.000116  -0.000069  -0.000495
    28  H    0.000009  -0.000045  -0.000233  -0.000683   0.000016   0.000090
              19         20         21         22         23         24
     1  C   -0.000116  -0.000950   0.000006   0.000000  -0.000000   0.000000
     2  C   -0.000303   0.001702  -0.000020   0.000029  -0.000007  -0.000001
     3  C    0.000332  -0.000027  -0.000013   0.000013  -0.000018  -0.000000
     4  C   -0.002360   0.000020   0.000055  -0.000011   0.000005   0.000000
     5  C    0.001731  -0.004344  -0.002367   0.000099   0.000493  -0.000068
     6  C    0.000685   0.006086  -0.009498  -0.009458   0.001604   0.000164
     7  C   -0.000000   0.001052   0.010178   0.015171  -0.002291  -0.000075
     8  C   -0.000007  -0.000163   0.003123  -0.001298   0.003535   0.000231
     9  C    0.000021   0.000005  -0.003040   0.000948  -0.002573  -0.000114
    10  C   -0.000254  -0.000279   0.001012  -0.000276   0.000231   0.000020
    11  H   -0.000036   0.000191   0.000012  -0.000024   0.000003  -0.000000
    12  H   -0.000043  -0.000027   0.000000  -0.000000   0.000000   0.000000
    13  H    0.000189   0.000347  -0.000029   0.000015  -0.000001  -0.000000
    14  H   -0.000018   0.000001   0.000000  -0.000000   0.000000   0.000000
    15  H   -0.000003   0.000001   0.000000  -0.000000   0.000001   0.000000
    16  H   -0.000014   0.000004   0.000002  -0.000006   0.000010   0.000000
    17  H    0.000833   0.000001  -0.000001   0.000000  -0.000000   0.000000
    18  H    0.000460  -0.000001  -0.000002   0.000000  -0.000000  -0.000000
    19  H   -0.001136  -0.000007  -0.000025   0.000003  -0.000001  -0.000000
    20  H   -0.000007  -0.024227   0.000100   0.000084  -0.000000   0.000007
    21  H   -0.000025   0.000100   0.066779  -0.007994   0.000443   0.000214
    22  H    0.000003   0.000084  -0.007994   0.033035  -0.000830  -0.000075
    23  H   -0.000001  -0.000000   0.000443  -0.000830   0.002196   0.000321
    24  H   -0.000000   0.000007   0.000214  -0.000075   0.000321  -0.001140
    25  H    0.000007  -0.000000  -0.000316   0.000034  -0.000105   0.000014
    26  H    0.000001  -0.000000  -0.000049   0.000011  -0.000130  -0.000013
    27  H   -0.000185   0.000009   0.000074  -0.000017   0.000078  -0.000000
    28  H    0.000031   0.000001  -0.000117   0.000106  -0.000832  -0.000009
              25         26         27         28
     1  C    0.000000  -0.000000   0.000016   0.000003
     2  C   -0.000000  -0.000001   0.000511   0.000596
     3  C    0.000003   0.000006  -0.001240   0.002037
     4  C   -0.000018  -0.000005   0.001519  -0.000571
     5  C    0.000430   0.000206  -0.005595  -0.005832
     6  C    0.000369  -0.000065  -0.000049  -0.002546
     7  C   -0.000173   0.000065  -0.000163   0.000852
     8  C   -0.000587  -0.000842   0.000593  -0.002285
     9  C    0.001255   0.001187  -0.000798   0.002960
    10  C   -0.000566  -0.000496   0.009285   0.007201
    11  H   -0.000000  -0.000000   0.000009  -0.000028
    12  H   -0.000000  -0.000000   0.000002  -0.000003
    13  H    0.000001   0.000000  -0.000011   0.000009
    14  H   -0.000000  -0.000000   0.000035  -0.000045
    15  H    0.000000  -0.000001   0.000107  -0.000233
    16  H   -0.000001  -0.000001   0.000116  -0.000683
    17  H    0.000000   0.000000  -0.000069   0.000016
    18  H    0.000008   0.000001  -0.000495   0.000090
    19  H    0.000007   0.000001  -0.000185   0.000031
    20  H   -0.000000  -0.000000   0.000009   0.000001
    21  H   -0.000316  -0.000049   0.000074  -0.000117
    22  H    0.000034   0.000011  -0.000017   0.000106
    23  H   -0.000105  -0.000130   0.000078  -0.000832
    24  H    0.000014  -0.000013  -0.000000  -0.000009
    25  H   -0.000862   0.000246  -0.000214   0.000091
    26  H    0.000246   0.000081  -0.000220   0.000444
    27  H   -0.000214  -0.000220   0.018062  -0.004927
    28  H    0.000091   0.000444  -0.004927   0.044388
 Mulliken charges and spin densities:
               1          2
     1  C    0.072072   0.000940
     2  C   -0.320351  -0.013987
     3  C    0.057691   0.024838
     4  C    0.071874   0.038718
     5  C    0.010275   0.352444
     6  C   -0.000317   0.491050
     7  C    0.058115  -0.025160
     8  C   -0.002286   0.006256
     9  C    0.000317   0.007129
    10  C    0.045204  -0.016029
    11  H    0.032069   0.000771
    12  H    0.053814   0.000100
    13  H    0.033388   0.000815
    14  H    0.057799   0.001541
    15  H    0.040821  -0.001012
    16  H    0.040365   0.001592
    17  H    0.064437   0.004848
    18  H    0.038002  -0.001103
    19  H    0.037796  -0.000219
    20  H    0.076030  -0.020414
    21  H    0.098807   0.058529
    22  H    0.085760   0.029560
    23  H    0.038759   0.002132
    24  H    0.055984  -0.000524
    25  H    0.035829  -0.000385
    26  H    0.053596   0.000425
    27  H    0.073524   0.016433
    28  H    0.090626   0.040712
 Sum of Mulliken charges =   1.00000   1.00000
 Mulliken charges and spin densities with hydrogens summed into heavy atoms:
               1          2
     1  C    0.191342   0.002626
     2  C   -0.320351  -0.013987
     3  C    0.196676   0.026959
     4  C    0.212109   0.042245
     5  C    0.010275   0.352444
     6  C    0.075713   0.470636
     7  C    0.242681   0.062930
     8  C    0.092457   0.007863
     9  C    0.089742   0.007168
    10  C    0.209354   0.041116
 Electronic spatial extent (au):  <R**2>=           1704.1599
 Charge=              1.0000 electrons
 Dipole moment (field-independent basis, Debye):
    X=             -1.3154    Y=              1.0598    Z=              0.1155  Tot=              1.6932
 Quadrupole moment (field-independent basis, Debye-Ang):
   XX=            -41.8903   YY=            -51.7360   ZZ=            -58.4043
   XY=             -2.7289   XZ=             -0.0869   YZ=              0.7251
 Traceless Quadrupole moment (field-independent basis, Debye-Ang):
   XX=              8.7865   YY=             -1.0591   ZZ=             -7.7274
   XY=             -2.7289   XZ=             -0.0869   YZ=              0.7251
 Octapole moment (field-independent basis, Debye-Ang**2):
  XXX=             -6.9104  YYY=              4.3365  ZZZ=             -0.0202  XYY=             -8.6918
  XXY=              4.2385  XXZ=              1.8357  XZZ=              0.2566  YZZ=             -0.1313
  YYZ=              0.0101  XYZ=             -1.2693
 Hexadecapole moment (field-independent basis, Debye-Ang**3):
 XXXX=          -1304.7055 YYYY=           -473.6235 ZZZZ=           -263.8931 XXXY=            -18.8068
 XXXZ=             -3.7327 YYYX=             -8.2544 YYYZ=              0.6306 ZZZX=             -0.2251
 ZZZY=              3.0261 XXYY=           -304.0759 XXZZ=           -280.0960 YYZZ=           -124.8118
 XXYZ=              2.0310 YYXZ=              1.4443 ZZXY=             -5.3683
 N-N= 5.636426299192D+02 E-N=-2.016287676326D+03  KE= 3.864460008225D+02
                          Isotropic Fermi Contact Couplings
        Atom                 a.u.       MegaHertz       Gauss      10(-4) cm-1
     1  C(13)              0.00075       0.84413       0.30121       0.28157
     2  C(13)             -0.01061     -11.92381      -4.25471      -3.97735
     3  C(13)              0.01222      13.73416       4.90069       4.58122
     4  C(13)              0.02291      25.75401       9.18967       8.59061
     5  C(13)              0.04390      49.35118      17.60973      16.46178
     6  C(13)              0.06978      78.44934      27.99268      26.16788
     7  C(13)             -0.01839     -20.66877      -7.37513      -6.89436
     8  C(13)             -0.00048      -0.53603      -0.19127      -0.17880
     9  C(13)             -0.00001      -0.00712      -0.00254      -0.00237
    10  C(13)             -0.01293     -14.53218      -5.18544      -4.84741
    11  H(1)              -0.00014      -0.62680      -0.22366      -0.20908
    12  H(1)               0.00008       0.37334       0.13322       0.12453
    13  H(1)              -0.00001      -0.02371      -0.00846      -0.00791
    14  H(1)               0.00076       3.39131       1.21010       1.13122
    15  H(1)              -0.00035      -1.58504      -0.56558      -0.52871
    16  H(1)               0.00022       0.99269       0.35422       0.33113
    17  H(1)               0.00217       9.70968       3.46466       3.23880
    18  H(1)              -0.00034      -1.49960      -0.53509      -0.50021
    19  H(1)              -0.00054      -2.42805      -0.86639      -0.80991
    20  H(1)              -0.00688     -30.75816     -10.97527     -10.25982
    21  H(1)               0.02781     124.32474      44.36216      41.47027
    22  H(1)               0.01430      63.90927      22.80442      21.31784
    23  H(1)               0.00095       4.23081       1.50966       1.41125
    24  H(1)              -0.00026      -1.16894      -0.41711      -0.38992
    25  H(1)              -0.00007      -0.32367      -0.11549      -0.10796
    26  H(1)               0.00016       0.70188       0.25045       0.23412
    27  H(1)               0.00761      34.01002      12.13562      11.34452
    28  H(1)               0.01936      86.54120      30.88005      28.86704
 --------------------------------------------------------
       Center         ----  Spin Dipole Couplings  ----
                      3XX-RR        3YY-RR        3ZZ-RR
 --------------------------------------------------------
     1   Atom        0.008219     -0.002041     -0.006178
     2   Atom       -0.016761     -0.026796      0.043558
     3   Atom       -0.004129     -0.004290      0.008419
     4   Atom       -0.004509     -0.009115      0.013624
     5   Atom       -0.203178     -0.185021      0.388199
     6   Atom       -0.281940     -0.264822      0.546761
     7   Atom       -0.021549     -0.036623      0.058172
     8   Atom        0.003662      0.002385     -0.006047
     9   Atom        0.012497     -0.002885     -0.009611
    10   Atom       -0.026396     -0.011104      0.037501
    11   Atom        0.004716     -0.001137     -0.003578
    12   Atom        0.004020     -0.001534     -0.002486
    13   Atom        0.004701     -0.000439     -0.004262
    14   Atom        0.005120     -0.003026     -0.002094
    15   Atom       -0.000238      0.003382     -0.003144
    16   Atom        0.000444     -0.003526      0.003082
    17   Atom        0.007240     -0.004213     -0.003027
    18   Atom       -0.000424      0.003646     -0.003222
    19   Atom       -0.000302     -0.005162      0.005464
    20   Atom       -0.025069      0.032734     -0.007665
    21   Atom        0.002761     -0.007235      0.004475
    22   Atom        0.001456      0.006446     -0.007903
    23   Atom        0.003446     -0.002351     -0.001095
    24   Atom        0.004395     -0.001583     -0.002812
    25   Atom        0.001041      0.000634     -0.001675
    26   Atom        0.001121      0.001692     -0.002813
    27   Atom       -0.002622      0.009537     -0.006914
    28   Atom       -0.007754      0.003724      0.004030
 --------------------------------------------------------
                        XY            XZ            YZ
 --------------------------------------------------------
     1   Atom        0.005899      0.000938      0.000723
     2   Atom       -0.005076     -0.000678     -0.007390
     3   Atom       -0.016909     -0.021594      0.023258
     4   Atom       -0.026201      0.035650     -0.033369
     5   Atom       -0.015075      0.000804     -0.039757
     6   Atom       -0.008960     -0.015996     -0.075740
     7   Atom       -0.003851      0.002093      0.001053
     8   Atom        0.007000      0.002768      0.005982
     9   Atom        0.004232     -0.003313      0.000070
    10   Atom        0.003240     -0.007657     -0.002259
    11   Atom        0.004992     -0.003648     -0.002592
    12   Atom        0.002025     -0.000513     -0.000250
    13   Atom        0.005580      0.002252      0.001484
    14   Atom       -0.001569     -0.001205      0.001287
    15   Atom       -0.002626     -0.002112      0.002499
    16   Atom       -0.003417     -0.003829      0.001408
    17   Atom       -0.001006      0.000792     -0.001339
    18   Atom       -0.001298      0.003150     -0.003840
    19   Atom       -0.003037      0.004683      0.000806
    20   Atom        0.026010      0.002764      0.004703
    21   Atom       -0.005780     -0.009991      0.007509
    22   Atom       -0.009322      0.003931     -0.005696
    23   Atom        0.002793      0.004284      0.002013
    24   Atom        0.002463      0.000191      0.000566
    25   Atom        0.004183     -0.003829     -0.002895
    26   Atom        0.003535     -0.000409      0.000252
    27   Atom       -0.004438      0.001101     -0.003064
    28   Atom        0.002121      0.000568      0.009530
 --------------------------------------------------------


 ---------------------------------------------------------------------------------
              Anisotropic Spin Dipole Couplings in Principal Axis System
 ---------------------------------------------------------------------------------

       Atom             a.u.   MegaHertz   Gauss  10(-4) cm-1        Axes

              Baa    -0.0063    -0.846    -0.302    -0.282  0.0098 -0.1804  0.9835
     1 C(13)  Bbb    -0.0047    -0.628    -0.224    -0.210 -0.4200  0.8919  0.1678
              Bcc     0.0110     1.474     0.526     0.492  0.9075  0.4147  0.0671
 
              Baa    -0.0296    -3.973    -1.418    -1.325  0.3703  0.9239  0.0968
     2 C(13)  Bbb    -0.0147    -1.975    -0.705    -0.659  0.9289 -0.3685 -0.0359
              Bcc     0.0443     5.948     2.122     1.984 -0.0025 -0.1032  0.9947
 
              Baa    -0.0221    -2.965    -1.058    -0.989  0.1394  0.8326 -0.5360
     3 C(13)  Bbb    -0.0203    -2.719    -0.970    -0.907  0.8499  0.1772  0.4962
              Bcc     0.0424     5.684     2.028     1.896 -0.5081  0.5247  0.6830
 
              Baa    -0.0333    -4.465    -1.593    -1.489  0.4295  0.8574  0.2835
     4 C(13)  Bbb    -0.0322    -4.321    -1.542    -1.441  0.7280 -0.1430 -0.6705
              Bcc     0.0655     8.786     3.135     2.931  0.5343 -0.4944  0.6856
 
              Baa    -0.2123   -28.492   -10.167    -9.504  0.8537  0.5198  0.0333
     5 C(13)  Bbb    -0.1786   -23.970    -8.553    -7.995 -0.5208  0.8515  0.0605
              Bcc     0.3909    52.462    18.720    17.499  0.0031 -0.0689  0.9976
 
              Baa    -0.2886   -38.733   -13.821   -12.920  0.8504  0.5223  0.0636
     6 C(13)  Bbb    -0.2654   -35.614   -12.708   -11.880 -0.5258  0.8478  0.0687
              Bcc     0.5540    74.347    26.529    24.800 -0.0181 -0.0919  0.9956
 
              Baa    -0.0376    -5.042    -1.799    -1.682  0.2356  0.9717 -0.0158
     7 C(13)  Bbb    -0.0207    -2.773    -0.989    -0.925  0.9715 -0.2359 -0.0226
              Bcc     0.0582     7.815     2.789     2.607  0.0257  0.0101  0.9996
 
              Baa    -0.0092    -1.236    -0.441    -0.412  0.0841 -0.4963  0.8640
     8 C(13)  Bbb    -0.0029    -0.391    -0.140    -0.131  0.7435 -0.5461 -0.3861
              Bcc     0.0121     1.628     0.581     0.543  0.6635  0.6749  0.3231
 
              Baa    -0.0102    -1.365    -0.487    -0.455  0.1629 -0.1041  0.9811
     9 C(13)  Bbb    -0.0038    -0.516    -0.184    -0.172 -0.2217  0.9651  0.1392
              Bcc     0.0140     1.881     0.671     0.627  0.9614  0.2402 -0.1341
 
              Baa    -0.0278    -3.734    -1.332    -1.245  0.9786 -0.1749  0.1087
    10 C(13)  Bbb    -0.0107    -1.438    -0.513    -0.480  0.1677  0.9832  0.0727
              Bcc     0.0385     5.172     1.846     1.725 -0.1195 -0.0529  0.9914
 
              Baa    -0.0053    -2.812    -1.004    -0.938  0.1177  0.4216  0.8991
    11 H(1)   Bbb    -0.0039    -2.063    -0.736    -0.688 -0.5698  0.7702 -0.2866
              Bcc     0.0091     4.875     1.740     1.626  0.8133  0.4786 -0.3309
 
              Baa    -0.0025    -1.359    -0.485    -0.453  0.0056  0.2284  0.9735
    12 H(1)   Bbb    -0.0022    -1.161    -0.414    -0.387 -0.3194  0.9230 -0.2147
              Bcc     0.0047     2.520     0.899     0.841  0.9476  0.3097 -0.0782
 
              Baa    -0.0048    -2.571    -0.917    -0.858 -0.1468 -0.1445  0.9786
    13 H(1)   Bbb    -0.0040    -2.140    -0.764    -0.714 -0.5465  0.8364  0.0415
              Bcc     0.0088     4.711     1.681     1.571  0.8245  0.5287  0.2018
 
              Baa    -0.0040    -2.120    -0.756    -0.707  0.0756  0.8448 -0.5298
    14 H(1)   Bbb    -0.0017    -0.908    -0.324    -0.303  0.2604  0.4961  0.8283
              Bcc     0.0057     3.028     1.080     1.010  0.9625 -0.2005 -0.1825
 
              Baa    -0.0044    -2.364    -0.844    -0.789  0.3531 -0.1752  0.9190
    15 H(1)   Bbb    -0.0015    -0.782    -0.279    -0.261  0.8114  0.5464 -0.2076
              Bcc     0.0059     3.147     1.123     1.050 -0.4658  0.8190  0.3351
 
              Baa    -0.0056    -2.969    -1.059    -0.990  0.5407  0.8349  0.1035
    16 H(1)   Bbb    -0.0012    -0.661    -0.236    -0.220  0.5841 -0.4611  0.6680
              Bcc     0.0068     3.630     1.295     1.211 -0.6054  0.3007  0.7369
 
              Baa    -0.0051    -2.721    -0.971    -0.907  0.0347  0.8453  0.5331
    17 H(1)   Bbb    -0.0023    -1.232    -0.439    -0.411 -0.1251 -0.5256  0.8415
              Bcc     0.0074     3.952     1.410     1.318  0.9915 -0.0959  0.0875
 
              Baa    -0.0060    -3.215    -1.147    -1.072 -0.4185  0.2861  0.8620
    18 H(1)   Bbb    -0.0003    -0.166    -0.059    -0.055  0.8314  0.5026  0.2369
              Bcc     0.0063     3.381     1.206     1.128 -0.3655  0.8158 -0.4482
 
              Baa    -0.0073    -3.901    -1.392    -1.301  0.5171  0.8212 -0.2414
    19 H(1)   Bbb    -0.0008    -0.436    -0.156    -0.145  0.6935 -0.5672 -0.4442
              Bcc     0.0081     4.337     1.548     1.447  0.5017 -0.0623  0.8628
 
              Baa    -0.0351   -18.716    -6.678    -6.243  0.9339 -0.3559 -0.0331
    20 H(1)   Bbb    -0.0082    -4.377    -1.562    -1.460 -0.0067 -0.1100  0.9939
              Bcc     0.0433    23.094     8.240     7.703  0.3574  0.9280  0.1051
 
              Baa    -0.0110    -5.868    -2.094    -1.957  0.1173  0.9211 -0.3713
    21 H(1)   Bbb    -0.0063    -3.354    -1.197    -1.119  0.7744  0.1492  0.6149
              Bcc     0.0173     9.222     3.291     3.076 -0.6217  0.3596  0.6958
 
              Baa    -0.0100    -5.314    -1.896    -1.772 -0.1085  0.2705  0.9566
    22 H(1)   Bbb    -0.0057    -3.027    -1.080    -1.010  0.8070  0.5859 -0.0741
              Bcc     0.0156     8.341     2.976     2.782 -0.5805  0.7639 -0.2819
 
              Baa    -0.0039    -2.080    -0.742    -0.694 -0.2155 -0.6068  0.7651
    23 H(1)   Bbb    -0.0034    -1.789    -0.638    -0.597 -0.5568  0.7200  0.4143
              Bcc     0.0073     3.869     1.380     1.290  0.8022  0.3367  0.4930
 
              Baa    -0.0031    -1.680    -0.600    -0.561  0.1569 -0.5443  0.8241
    24 H(1)   Bbb    -0.0021    -1.145    -0.409    -0.382 -0.3053  0.7668  0.5646
              Bcc     0.0053     2.826     1.008     0.943  0.9393  0.3401  0.0459
 
              Baa    -0.0044    -2.337    -0.834    -0.780  0.5905 -0.0270  0.8066
    25 H(1)   Bbb    -0.0031    -1.669    -0.596    -0.557 -0.4673  0.8034  0.3690
              Bcc     0.0075     4.007     1.430     1.336  0.6580  0.5948 -0.4618
 
              Baa    -0.0031    -1.631    -0.582    -0.544  0.3433 -0.3028  0.8891
    26 H(1)   Bbb    -0.0019    -1.012    -0.361    -0.338  0.6494 -0.6074 -0.4576
              Bcc     0.0050     2.643     0.943     0.882  0.6786  0.7344 -0.0119
 
              Baa    -0.0075    -3.996    -1.426    -1.333 -0.0802  0.1563  0.9845
    27 H(1)   Bbb    -0.0041    -2.170    -0.774    -0.724  0.9485  0.3155  0.0271
              Bcc     0.0116     6.166     2.200     2.057 -0.3064  0.9360 -0.1735
 
              Baa    -0.0084    -4.468    -1.594    -1.490  0.9224 -0.3254  0.2078
    28 H(1)   Bbb    -0.0052    -2.776    -0.990    -0.926 -0.3758 -0.6331  0.6767
              Bcc     0.0136     7.244     2.585     2.416  0.0886  0.7023  0.7063
 

 ---------------------------------------------------------------------------------

 ******************************Gaussian NBO Version 3.1******************************
             N A T U R A L   A T O M I C   O R B I T A L   A N D
          N A T U R A L   B O N D   O R B I T A L   A N A L Y S I S
 ******************************Gaussian NBO Version 3.1******************************
       /RESON  / : Allow strongly delocalized NBO set

 Analyzing the SCF density

 Job title: 21                                                              

 Storage needed:    161310 in NPA,    213088 in NBO ( 939519896 available)
 GSVD:  LWork=       30436 too small for GESVD, short by       13556 words or       13556 for optimal perf.


 NATURAL POPULATIONS:  Natural atomic orbital occupancies 
                                                          
   NAO  Atom  No  lang   Type(AO)    Occupancy
 --------------------------------------------
     1    C    1  S      Cor( 1S)     1.99920
     2    C    1  S      Val( 2S)     1.07631
     3    C    1  S      Ryd( 3S)     0.00154
     4    C    1  px     Val( 2p)     1.23207
     5    C    1  px     Ryd( 3p)     0.00395
     6    C    1  py     Val( 2p)     1.09010
     7    C    1  py     Ryd( 3p)     0.00265
     8    C    1  pz     Val( 2p)     1.23323
     9    C    1  pz     Ryd( 3p)     0.00375
    10    C    1  dxy    Ryd( 3d)     0.00041
    11    C    1  dxz    Ryd( 3d)     0.00022
    12    C    1  dyz    Ryd( 3d)     0.00070
    13    C    1  dx2y2  Ryd( 3d)     0.00060
    14    C    1  dz2    Ryd( 3d)     0.00051

    15    C    2  S      Cor( 1S)     1.99882
    16    C    2  S      Val( 2S)     0.88926
    17    C    2  S      Ryd( 3S)     0.00075
    18    C    2  px     Val( 2p)     1.02955
    19    C    2  px     Ryd( 3p)     0.00173
    20    C    2  py     Val( 2p)     1.10277
    21    C    2  py     Ryd( 3p)     0.00658
    22    C    2  pz     Val( 2p)     1.07666
    23    C    2  pz     Ryd( 3p)     0.00265
    24    C    2  dxy    Ryd( 3d)     0.00063
    25    C    2  dxz    Ryd( 3d)     0.00056
    26    C    2  dyz    Ryd( 3d)     0.00105
    27    C    2  dx2y2  Ryd( 3d)     0.00118
    28    C    2  dz2    Ryd( 3d)     0.00112

    29    C    3  S      Cor( 1S)     1.99917
    30    C    3  S      Val( 2S)     1.08080
    31    C    3  S      Ryd( 3S)     0.00150
    32    C    3  px     Val( 2p)     1.23256
    33    C    3  px     Ryd( 3p)     0.00334
    34    C    3  py     Val( 2p)     1.17719
    35    C    3  py     Ryd( 3p)     0.00332
    36    C    3  pz     Val( 2p)     1.11622
    37    C    3  pz     Ryd( 3p)     0.00303
    38    C    3  dxy    Ryd( 3d)     0.00032
    39    C    3  dxz    Ryd( 3d)     0.00033
    40    C    3  dyz    Ryd( 3d)     0.00049
    41    C    3  dx2y2  Ryd( 3d)     0.00067
    42    C    3  dz2    Ryd( 3d)     0.00068

    43    C    4  S      Cor( 1S)     1.99915
    44    C    4  S      Val( 2S)     1.08290
    45    C    4  S      Ryd( 3S)     0.00143
    46    C    4  px     Val( 2p)     1.22942
    47    C    4  px     Ryd( 3p)     0.00314
    48    C    4  py     Val( 2p)     1.20209
    49    C    4  py     Ryd( 3p)     0.00353
    50    C    4  pz     Val( 2p)     1.08036
    51    C    4  pz     Ryd( 3p)     0.00275
    52    C    4  dxy    Ryd( 3d)     0.00032
    53    C    4  dxz    Ryd( 3d)     0.00033
    54    C    4  dyz    Ryd( 3d)     0.00059
    55    C    4  dx2y2  Ryd( 3d)     0.00065
    56    C    4  dz2    Ryd( 3d)     0.00063

    57    C    5  S      Cor( 1S)     1.99884
    58    C    5  S      Val( 2S)     0.90313
    59    C    5  S      Ryd( 3S)     0.00457
    60    C    5  px     Val( 2p)     1.09579
    61    C    5  px     Ryd( 3p)     0.00482
    62    C    5  py     Val( 2p)     1.08010
    63    C    5  py     Ryd( 3p)     0.00530
    64    C    5  pz     Val( 2p)     0.65612
    65    C    5  pz     Ryd( 3p)     0.00373
    66    C    5  dxy    Ryd( 3d)     0.00120
    67    C    5  dxz    Ryd( 3d)     0.00067
    68    C    5  dyz    Ryd( 3d)     0.00097
    69    C    5  dx2y2  Ryd( 3d)     0.00093
    70    C    5  dz2    Ryd( 3d)     0.00045

    71    C    6  S      Cor( 1S)     1.99878
    72    C    6  S      Val( 2S)     0.97971
    73    C    6  S      Ryd( 3S)     0.00143
    74    C    6  px     Val( 2p)     1.09406
    75    C    6  px     Ryd( 3p)     0.00427
    76    C    6  py     Val( 2p)     1.16982
    77    C    6  py     Ryd( 3p)     0.00407
    78    C    6  pz     Val( 2p)     0.67672
    79    C    6  pz     Ryd( 3p)     0.00150
    80    C    6  dxy    Ryd( 3d)     0.00111
    81    C    6  dxz    Ryd( 3d)     0.00062
    82    C    6  dyz    Ryd( 3d)     0.00063
    83    C    6  dx2y2  Ryd( 3d)     0.00071
    84    C    6  dz2    Ryd( 3d)     0.00043

    85    C    7  S      Cor( 1S)     1.99908
    86    C    7  S      Val( 2S)     1.03689
    87    C    7  S      Ryd( 3S)     0.00079
    88    C    7  px     Val( 2p)     1.04841
    89    C    7  px     Ryd( 3p)     0.00207
    90    C    7  py     Val( 2p)     1.17828
    91    C    7  py     Ryd( 3p)     0.00466
    92    C    7  pz     Val( 2p)     1.21716
    93    C    7  pz     Ryd( 3p)     0.00224
    94    C    7  dxy    Ryd( 3d)     0.00050
    95    C    7  dxz    Ryd( 3d)     0.00026
    96    C    7  dyz    Ryd( 3d)     0.00071
    97    C    7  dx2y2  Ryd( 3d)     0.00090
    98    C    7  dz2    Ryd( 3d)     0.00073

    99    C    8  S      Cor( 1S)     1.99912
   100    C    8  S      Val( 2S)     1.01623
   101    C    8  S      Ryd( 3S)     0.00086
   102    C    8  px     Val( 2p)     1.19899
   103    C    8  px     Ryd( 3p)     0.00541
   104    C    8  py     Val( 2p)     1.01380
   105    C    8  py     Ryd( 3p)     0.00229
   106    C    8  pz     Val( 2p)     1.19407
   107    C    8  pz     Ryd( 3p)     0.00272
   108    C    8  dxy    Ryd( 3d)     0.00059
   109    C    8  dxz    Ryd( 3d)     0.00032
   110    C    8  dyz    Ryd( 3d)     0.00050
   111    C    8  dx2y2  Ryd( 3d)     0.00077
   112    C    8  dz2    Ryd( 3d)     0.00093

   113    C    9  S      Cor( 1S)     1.99912
   114    C    9  S      Val( 2S)     1.01296
   115    C    9  S      Ryd( 3S)     0.00087
   116    C    9  px     Val( 2p)     1.04098
   117    C    9  px     Ryd( 3p)     0.00298
   118    C    9  py     Val( 2p)     1.17158
   119    C    9  py     Ryd( 3p)     0.00511
   120    C    9  pz     Val( 2p)     1.19094
   121    C    9  pz     Ryd( 3p)     0.00295
   122    C    9  dxy    Ryd( 3d)     0.00064
   123    C    9  dxz    Ryd( 3d)     0.00042
   124    C    9  dyz    Ryd( 3d)     0.00041
   125    C    9  dx2y2  Ryd( 3d)     0.00072
   126    C    9  dz2    Ryd( 3d)     0.00094

   127    C   10  S      Cor( 1S)     1.99905
   128    C   10  S      Val( 2S)     1.01994
   129    C   10  S      Ryd( 3S)     0.00134
   130    C   10  px     Val( 2p)     1.11236
   131    C   10  px     Ryd( 3p)     0.00384
   132    C   10  py     Val( 2p)     1.12083
   133    C   10  py     Ryd( 3p)     0.00349
   134    C   10  pz     Val( 2p)     1.22300
   135    C   10  pz     Ryd( 3p)     0.00210
   136    C   10  dxy    Ryd( 3d)     0.00087
   137    C   10  dxz    Ryd( 3d)     0.00056
   138    C   10  dyz    Ryd( 3d)     0.00029
   139    C   10  dx2y2  Ryd( 3d)     0.00054
   140    C   10  dz2    Ryd( 3d)     0.00077

   141    H   11  S      Val( 1S)     0.76793
   142    H   11  S      Ryd( 2S)     0.00129
   143    H   11  px     Ryd( 2p)     0.00019
   144    H   11  py     Ryd( 2p)     0.00029
   145    H   11  pz     Ryd( 2p)     0.00057

   146    H   12  S      Val( 1S)     0.74256
   147    H   12  S      Ryd( 2S)     0.00102
   148    H   12  px     Ryd( 2p)     0.00072
   149    H   12  py     Ryd( 2p)     0.00011
   150    H   12  pz     Ryd( 2p)     0.00019

   151    H   13  S      Val( 1S)     0.77160
   152    H   13  S      Ryd( 2S)     0.00130
   153    H   13  px     Ryd( 2p)     0.00020
   154    H   13  py     Ryd( 2p)     0.00037
   155    H   13  pz     Ryd( 2p)     0.00048

   156    H   14  S      Val( 1S)     0.74452
   157    H   14  S      Ryd( 2S)     0.00103
   158    H   14  px     Ryd( 2p)     0.00072
   159    H   14  py     Ryd( 2p)     0.00016
   160    H   14  pz     Ryd( 2p)     0.00014

   161    H   15  S      Val( 1S)     0.76860
   162    H   15  S      Ryd( 2S)     0.00117
   163    H   15  px     Ryd( 2p)     0.00021
   164    H   15  py     Ryd( 2p)     0.00066
   165    H   15  pz     Ryd( 2p)     0.00014

   166    H   16  S      Val( 1S)     0.76495
   167    H   16  S      Ryd( 2S)     0.00120
   168    H   16  px     Ryd( 2p)     0.00020
   169    H   16  py     Ryd( 2p)     0.00021
   170    H   16  pz     Ryd( 2p)     0.00062

   171    H   17  S      Val( 1S)     0.74124
   172    H   17  S      Ryd( 2S)     0.00105
   173    H   17  px     Ryd( 2p)     0.00072
   174    H   17  py     Ryd( 2p)     0.00018
   175    H   17  pz     Ryd( 2p)     0.00013

   176    H   18  S      Val( 1S)     0.76987
   177    H   18  S      Ryd( 2S)     0.00105
   178    H   18  px     Ryd( 2p)     0.00023
   179    H   18  py     Ryd( 2p)     0.00064
   180    H   18  pz     Ryd( 2p)     0.00016

   181    H   19  S      Val( 1S)     0.76579
   182    H   19  S      Ryd( 2S)     0.00123
   183    H   19  px     Ryd( 2p)     0.00019
   184    H   19  py     Ryd( 2p)     0.00029
   185    H   19  pz     Ryd( 2p)     0.00054

   186    H   20  S      Val( 1S)     0.75209
   187    H   20  S      Ryd( 2S)     0.00187
   188    H   20  px     Ryd( 2p)     0.00027
   189    H   20  py     Ryd( 2p)     0.00072
   190    H   20  pz     Ryd( 2p)     0.00008

   191    H   21  S      Val( 1S)     0.69588
   192    H   21  S      Ryd( 2S)     0.00198
   193    H   21  px     Ryd( 2p)     0.00030
   194    H   21  py     Ryd( 2p)     0.00021
   195    H   21  pz     Ryd( 2p)     0.00065

   196    H   22  S      Val( 1S)     0.70769
   197    H   22  S      Ryd( 2S)     0.00165
   198    H   22  px     Ryd( 2p)     0.00025
   199    H   22  py     Ryd( 2p)     0.00043
   200    H   22  pz     Ryd( 2p)     0.00039

   201    H   23  S      Val( 1S)     0.76575
   202    H   23  S      Ryd( 2S)     0.00243
   203    H   23  px     Ryd( 2p)     0.00016
   204    H   23  py     Ryd( 2p)     0.00014
   205    H   23  pz     Ryd( 2p)     0.00073

   206    H   24  S      Val( 1S)     0.73884
   207    H   24  S      Ryd( 2S)     0.00173
   208    H   24  px     Ryd( 2p)     0.00072
   209    H   24  py     Ryd( 2p)     0.00011
   210    H   24  pz     Ryd( 2p)     0.00017

   211    H   25  S      Val( 1S)     0.76915
   212    H   25  S      Ryd( 2S)     0.00254
   213    H   25  px     Ryd( 2p)     0.00015
   214    H   25  py     Ryd( 2p)     0.00015
   215    H   25  pz     Ryd( 2p)     0.00074

   216    H   26  S      Val( 1S)     0.73826
   217    H   26  S      Ryd( 2S)     0.00176
   218    H   26  px     Ryd( 2p)     0.00027
   219    H   26  py     Ryd( 2p)     0.00056
   220    H   26  pz     Ryd( 2p)     0.00017

   221    H   27  S      Val( 1S)     0.72071
   222    H   27  S      Ryd( 2S)     0.00176
   223    H   27  px     Ryd( 2p)     0.00022
   224    H   27  py     Ryd( 2p)     0.00048
   225    H   27  pz     Ryd( 2p)     0.00034

   226    H   28  S      Val( 1S)     0.70287
   227    H   28  S      Ryd( 2S)     0.00204
   228    H   28  px     Ryd( 2p)     0.00014
   229    H   28  py     Ryd( 2p)     0.00030
   230    H   28  pz     Ryd( 2p)     0.00066

 WARNING:  1 low occupancy (<1.9990e) core orbital  found on  C    2
           1 low occupancy (<1.9990e) core orbital  found on  C    5
           1 low occupancy (<1.9990e) core orbital  found on  C    6


 Summary of Natural Population Analysis:                  
                                                          
                                       Natural Population 
                Natural  -----------------------------------------------
    Atom  No    Charge         Core      Valence    Rydberg      Total
 -----------------------------------------------------------------------
      C    1   -0.64523      1.99920     4.63172    0.01432     6.64523
      C    2   -0.11331      1.99882     4.09824    0.01625     6.11331
      C    3   -0.61961      1.99917     4.60678    0.01366     6.61961
      C    4   -0.60729      1.99915     4.59477    0.01337     6.60729
      C    5    0.24336      1.99884     3.73516    0.02264     5.75664
      C    6    0.06613      1.99878     3.92031    0.01478     5.93387
      C    7   -0.49268      1.99908     4.48073    0.01287     6.49268
      C    8   -0.43660      1.99912     4.42308    0.01439     6.43660
      C    9   -0.43063      1.99912     4.41646    0.01505     6.43063
      C   10   -0.48897      1.99905     4.47613    0.01379     6.48897
      H   11    0.22974      0.00000     0.76793    0.00234     0.77026
      H   12    0.25541      0.00000     0.74256    0.00203     0.74459
      H   13    0.22605      0.00000     0.77160    0.00235     0.77395
      H   14    0.25343      0.00000     0.74452    0.00205     0.74657
      H   15    0.22921      0.00000     0.76860    0.00219     0.77079
      H   16    0.23282      0.00000     0.76495    0.00223     0.76718
      H   17    0.25669      0.00000     0.74124    0.00207     0.74331
      H   18    0.22805      0.00000     0.76987    0.00208     0.77195
      H   19    0.23195      0.00000     0.76579    0.00226     0.76805
      H   20    0.24497      0.00000     0.75209    0.00294     0.75503
      H   21    0.30098      0.00000     0.69588    0.00314     0.69902
      H   22    0.28959      0.00000     0.70769    0.00273     0.71041
      H   23    0.23078      0.00000     0.76575    0.00347     0.76922
      H   24    0.25843      0.00000     0.73884    0.00272     0.74157
      H   25    0.22726      0.00000     0.76915    0.00358     0.77274
      H   26    0.25898      0.00000     0.73826    0.00276     0.74102
      H   27    0.27649      0.00000     0.72071    0.00280     0.72351
      H   28    0.29399      0.00000     0.70287    0.00314     0.70601
 =======================================================================
   * Total *    1.00000     19.99034    56.81167    0.19799    77.00000

                                 Natural Population      
 --------------------------------------------------------
   Core                      19.99034 ( 99.9517% of  20)
   Valence                   56.81167 ( 99.6696% of  57)
   Natural Minimal Basis     76.80201 ( 99.7429% of  77)
   Natural Rydberg Basis      0.19799 (  0.2571% of  77)
 --------------------------------------------------------

    Atom  No          Natural Electron Configuration
 ----------------------------------------------------------------------------
      C    1      [core]2S( 1.08)2p( 3.56)3p( 0.01)
      C    2      [core]2S( 0.89)2p( 3.21)3p( 0.01)
      C    3      [core]2S( 1.08)2p( 3.53)3p( 0.01)
      C    4      [core]2S( 1.08)2p( 3.51)3p( 0.01)
      C    5      [core]2S( 0.90)2p( 2.83)3p( 0.01)
      C    6      [core]2S( 0.98)2p( 2.94)3p( 0.01)
      C    7      [core]2S( 1.04)2p( 3.44)3p( 0.01)
      C    8      [core]2S( 1.02)2p( 3.41)3p( 0.01)
      C    9      [core]2S( 1.01)2p( 3.40)3p( 0.01)
      C   10      [core]2S( 1.02)2p( 3.46)3p( 0.01)
      H   11            1S( 0.77)
      H   12            1S( 0.74)
      H   13            1S( 0.77)
      H   14            1S( 0.74)
      H   15            1S( 0.77)
      H   16            1S( 0.76)
      H   17            1S( 0.74)
      H   18            1S( 0.77)
      H   19            1S( 0.77)
      H   20            1S( 0.75)
      H   21            1S( 0.70)
      H   22            1S( 0.71)
      H   23            1S( 0.77)
      H   24            1S( 0.74)
      H   25            1S( 0.77)
      H   26            1S( 0.74)
      H   27            1S( 0.72)
      H   28            1S( 0.70)


 ***************************************************
 *******         Alpha spin orbitals         *******
 ***************************************************


 NATURAL POPULATIONS:  Natural atomic orbital occupancies 
                                                          
   NAO  Atom  No  lang   Type(AO)    Occupancy      Energy
 ----------------------------------------------------------
     1    C    1  S      Cor( 1S)     0.99960     -10.20415
     2    C    1  S      Val( 2S)     0.53821      -0.37311
     3    C    1  S      Ryd( 3S)     0.00078       0.78660
     4    C    1  px     Val( 2p)     0.61647      -0.23083
     5    C    1  px     Ryd( 3p)     0.00200       0.57127
     6    C    1  py     Val( 2p)     0.54520      -0.21500
     7    C    1  py     Ryd( 3p)     0.00132       0.41323
     8    C    1  pz     Val( 2p)     0.61657      -0.22471
     9    C    1  pz     Ryd( 3p)     0.00193       0.53595
    10    C    1  dxy    Ryd( 3d)     0.00020       2.02670
    11    C    1  dxz    Ryd( 3d)     0.00011       2.00787
    12    C    1  dyz    Ryd( 3d)     0.00035       2.24213
    13    C    1  dx2y2  Ryd( 3d)     0.00030       2.22314
    14    C    1  dz2    Ryd( 3d)     0.00026       2.18733

    15    C    2  S      Cor( 1S)     0.99941     -10.24625
    16    C    2  S      Val( 2S)     0.44369      -0.34287
    17    C    2  S      Ryd( 3S)     0.00039       0.83212
    18    C    2  px     Val( 2p)     0.51132      -0.25966
    19    C    2  px     Ryd( 3p)     0.00087       0.55275
    20    C    2  py     Val( 2p)     0.55075      -0.26773
    21    C    2  py     Ryd( 3p)     0.00334       0.69915
    22    C    2  pz     Val( 2p)     0.54502      -0.27066
    23    C    2  pz     Ryd( 3p)     0.00144       0.59528
    24    C    2  dxy    Ryd( 3d)     0.00032       1.98386
    25    C    2  dxz    Ryd( 3d)     0.00033       1.87202
    26    C    2  dyz    Ryd( 3d)     0.00056       2.03003
    27    C    2  dx2y2  Ryd( 3d)     0.00058       2.10149
    28    C    2  dz2    Ryd( 3d)     0.00057       2.07322

    29    C    3  S      Cor( 1S)     0.99959     -10.21065
    30    C    3  S      Val( 2S)     0.54105      -0.37706
    31    C    3  S      Ryd( 3S)     0.00078       0.73933
    32    C    3  px     Val( 2p)     0.61872      -0.23169
    33    C    3  px     Ryd( 3p)     0.00169       0.54342
    34    C    3  py     Val( 2p)     0.59126      -0.22240
    35    C    3  py     Ryd( 3p)     0.00166       0.49492
    36    C    3  pz     Val( 2p)     0.56407      -0.22095
    37    C    3  pz     Ryd( 3p)     0.00153       0.44018
    38    C    3  dxy    Ryd( 3d)     0.00016       2.02760
    39    C    3  dxz    Ryd( 3d)     0.00017       2.01050
    40    C    3  dyz    Ryd( 3d)     0.00026       2.09984
    41    C    3  dx2y2  Ryd( 3d)     0.00034       2.31243
    42    C    3  dz2    Ryd( 3d)     0.00034       2.23118

    43    C    4  S      Cor( 1S)     0.99959     -10.21623
    44    C    4  S      Val( 2S)     0.54262      -0.38201
    45    C    4  S      Ryd( 3S)     0.00077       0.75547
    46    C    4  px     Val( 2p)     0.61885      -0.23551
    47    C    4  px     Ryd( 3p)     0.00160       0.51317
    48    C    4  py     Val( 2p)     0.60552      -0.22803
    49    C    4  py     Ryd( 3p)     0.00176       0.51644
    50    C    4  pz     Val( 2p)     0.54924      -0.22211
    51    C    4  pz     Ryd( 3p)     0.00138       0.41729
    52    C    4  dxy    Ryd( 3d)     0.00016       2.04710
    53    C    4  dxz    Ryd( 3d)     0.00017       1.99207
    54    C    4  dyz    Ryd( 3d)     0.00031       2.15498
    55    C    4  dx2y2  Ryd( 3d)     0.00032       2.27711
    56    C    4  dz2    Ryd( 3d)     0.00032       2.17406

    57    C    5  S      Cor( 1S)     0.99943     -10.29837
    58    C    5  S      Val( 2S)     0.45668      -0.36735
    59    C    5  S      Ryd( 3S)     0.00230       0.42169
    60    C    5  px     Val( 2p)     0.55005      -0.26875
    61    C    5  px     Ryd( 3p)     0.00243       0.81903
    62    C    5  py     Val( 2p)     0.54060      -0.27063
    63    C    5  py     Ryd( 3p)     0.00264       0.73592
    64    C    5  pz     Val( 2p)     0.48750      -0.34087
    65    C    5  pz     Ryd( 3p)     0.00229       0.48186
    66    C    5  dxy    Ryd( 3d)     0.00061       2.20957
    67    C    5  dxz    Ryd( 3d)     0.00048       1.72347
    68    C    5  dyz    Ryd( 3d)     0.00084       1.73996
    69    C    5  dx2y2  Ryd( 3d)     0.00046       2.16185
    70    C    5  dz2    Ryd( 3d)     0.00013       1.94616

    71    C    6  S      Cor( 1S)     0.99940     -10.29899
    72    C    6  S      Val( 2S)     0.49802      -0.40308
    73    C    6  S      Ryd( 3S)     0.00074       0.37495
    74    C    6  px     Val( 2p)     0.55086      -0.26198
    75    C    6  px     Ryd( 3p)     0.00215       0.73145
    76    C    6  py     Val( 2p)     0.58821      -0.27012
    77    C    6  py     Ryd( 3p)     0.00206       0.63588
    78    C    6  pz     Val( 2p)     0.55303      -0.36314
    79    C    6  pz     Ryd( 3p)     0.00105       0.36677
    80    C    6  dxy    Ryd( 3d)     0.00057       2.27461
    81    C    6  dxz    Ryd( 3d)     0.00045       1.71264
    82    C    6  dyz    Ryd( 3d)     0.00058       1.73162
    83    C    6  dx2y2  Ryd( 3d)     0.00035       2.21587
    84    C    6  dz2    Ryd( 3d)     0.00009       1.95096

    85    C    7  S      Cor( 1S)     0.99954     -10.25433
    86    C    7  S      Val( 2S)     0.51676      -0.40163
    87    C    7  S      Ryd( 3S)     0.00040       0.78891
    88    C    7  px     Val( 2p)     0.51907      -0.25556
    89    C    7  px     Ryd( 3p)     0.00104       0.39756
    90    C    7  py     Val( 2p)     0.58734      -0.26233
    91    C    7  py     Ryd( 3p)     0.00238       0.45201
    92    C    7  pz     Val( 2p)     0.62155      -0.27454
    93    C    7  pz     Ryd( 3p)     0.00139       0.54358
    94    C    7  dxy    Ryd( 3d)     0.00025       2.00695
    95    C    7  dxz    Ryd( 3d)     0.00021       1.93409
    96    C    7  dyz    Ryd( 3d)     0.00038       2.13681
    97    C    7  dx2y2  Ryd( 3d)     0.00044       2.09898
    98    C    7  dz2    Ryd( 3d)     0.00038       2.10844

    99    C    8  S      Cor( 1S)     0.99956     -10.21979
   100    C    8  S      Val( 2S)     0.50809      -0.36210
   101    C    8  S      Ryd( 3S)     0.00045       0.78497
   102    C    8  px     Val( 2p)     0.59960      -0.23101
   103    C    8  px     Ryd( 3p)     0.00273       0.58658
   104    C    8  py     Val( 2p)     0.50811      -0.22297
   105    C    8  py     Ryd( 3p)     0.00114       0.41736
   106    C    8  pz     Val( 2p)     0.59745      -0.22925
   107    C    8  pz     Ryd( 3p)     0.00135       0.51719
   108    C    8  dxy    Ryd( 3d)     0.00030       2.02730
   109    C    8  dxz    Ryd( 3d)     0.00016       1.97255
   110    C    8  dyz    Ryd( 3d)     0.00025       1.97674
   111    C    8  dx2y2  Ryd( 3d)     0.00039       2.15535
   112    C    8  dz2    Ryd( 3d)     0.00047       2.29173

   113    C    9  S      Cor( 1S)     0.99956     -10.21919
   114    C    9  S      Val( 2S)     0.50648      -0.35947
   115    C    9  S      Ryd( 3S)     0.00046       0.79421
   116    C    9  px     Val( 2p)     0.52283      -0.22204
   117    C    9  px     Ryd( 3p)     0.00150       0.45176
   118    C    9  py     Val( 2p)     0.58582      -0.23094
   119    C    9  py     Ryd( 3p)     0.00255       0.56561
   120    C    9  pz     Val( 2p)     0.59557      -0.22857
   121    C    9  pz     Ryd( 3p)     0.00147       0.52436
   122    C    9  dxy    Ryd( 3d)     0.00032       2.10483
   123    C    9  dxz    Ryd( 3d)     0.00021       1.95710
   124    C    9  dyz    Ryd( 3d)     0.00021       1.99579
   125    C    9  dx2y2  Ryd( 3d)     0.00036       2.08401
   126    C    9  dz2    Ryd( 3d)     0.00047       2.30039

   127    C   10  S      Cor( 1S)     0.99952     -10.24349
   128    C   10  S      Val( 2S)     0.50885      -0.38952
   129    C   10  S      Ryd( 3S)     0.00068       0.80033
   130    C   10  px     Val( 2p)     0.55504      -0.25716
   131    C   10  px     Ryd( 3p)     0.00193       0.55998
   132    C   10  py     Val( 2p)     0.55705      -0.25638
   133    C   10  py     Ryd( 3p)     0.00176       0.42693
   134    C   10  pz     Val( 2p)     0.62105      -0.27169
   135    C   10  pz     Ryd( 3p)     0.00126       0.57218
   136    C   10  dxy    Ryd( 3d)     0.00043       2.08806
   137    C   10  dxz    Ryd( 3d)     0.00028       1.96909
   138    C   10  dyz    Ryd( 3d)     0.00021       2.07988
   139    C   10  dx2y2  Ryd( 3d)     0.00026       2.08909
   140    C   10  dz2    Ryd( 3d)     0.00041       2.16311

   141    H   11  S      Val( 1S)     0.38399      -0.06672
   142    H   11  S      Ryd( 2S)     0.00066       0.25467
   143    H   11  px     Ryd( 2p)     0.00009       1.71210
   144    H   11  py     Ryd( 2p)     0.00014       1.76846
   145    H   11  pz     Ryd( 2p)     0.00028       2.07486

   146    H   12  S      Val( 1S)     0.37129      -0.04923
   147    H   12  S      Ryd( 2S)     0.00050       0.25164
   148    H   12  px     Ryd( 2p)     0.00036       2.24916
   149    H   12  py     Ryd( 2p)     0.00005       1.65200
   150    H   12  pz     Ryd( 2p)     0.00009       1.67935

   151    H   13  S      Val( 1S)     0.38595      -0.06942
   152    H   13  S      Ryd( 2S)     0.00067       0.27019
   153    H   13  px     Ryd( 2p)     0.00010       1.69428
   154    H   13  py     Ryd( 2p)     0.00019       1.84819
   155    H   13  pz     Ryd( 2p)     0.00024       2.00585

   156    H   14  S      Val( 1S)     0.37270      -0.05248
   157    H   14  S      Ryd( 2S)     0.00051       0.24888
   158    H   14  px     Ryd( 2p)     0.00036       2.24746
   159    H   14  py     Ryd( 2p)     0.00008       1.66665
   160    H   14  pz     Ryd( 2p)     0.00007       1.64744

   161    H   15  S      Val( 1S)     0.38388      -0.06406
   162    H   15  S      Ryd( 2S)     0.00059       0.27410
   163    H   15  px     Ryd( 2p)     0.00010       1.74209
   164    H   15  py     Ryd( 2p)     0.00033       2.19465
   165    H   15  pz     Ryd( 2p)     0.00007       1.63821

   166    H   16  S      Val( 1S)     0.38272      -0.06494
   167    H   16  S      Ryd( 2S)     0.00061       0.24407
   168    H   16  px     Ryd( 2p)     0.00010       1.73090
   169    H   16  py     Ryd( 2p)     0.00011       1.73226
   170    H   16  pz     Ryd( 2p)     0.00031       2.09644

   171    H   17  S      Val( 1S)     0.37214      -0.05591
   172    H   17  S      Ryd( 2S)     0.00051       0.24486
   173    H   17  px     Ryd( 2p)     0.00036       2.23978
   174    H   17  py     Ryd( 2p)     0.00009       1.67724
   175    H   17  pz     Ryd( 2p)     0.00006       1.63139

   176    H   18  S      Val( 1S)     0.38435      -0.06684
   177    H   18  S      Ryd( 2S)     0.00053       0.28135
   178    H   18  px     Ryd( 2p)     0.00011       1.73294
   179    H   18  py     Ryd( 2p)     0.00032       2.16848
   180    H   18  pz     Ryd( 2p)     0.00008       1.64293

   181    H   19  S      Val( 1S)     0.38233      -0.06609
   182    H   19  S      Ryd( 2S)     0.00062       0.24008
   183    H   19  px     Ryd( 2p)     0.00009       1.70576
   184    H   19  py     Ryd( 2p)     0.00015       1.82770
   185    H   19  pz     Ryd( 2p)     0.00027       2.00322

   186    H   20  S      Val( 1S)     0.36977      -0.10751
   187    H   20  S      Ryd( 2S)     0.00092       0.22964
   188    H   20  px     Ryd( 2p)     0.00013       1.90163
   189    H   20  py     Ryd( 2p)     0.00033       2.09137
   190    H   20  pz     Ryd( 2p)     0.00007       1.49386

   191    H   21  S      Val( 1S)     0.37162      -0.10025
   192    H   21  S      Ryd( 2S)     0.00118       0.20536
   193    H   21  px     Ryd( 2p)     0.00014       1.65689
   194    H   21  py     Ryd( 2p)     0.00012       1.74242
   195    H   21  pz     Ryd( 2p)     0.00035       2.10277

   196    H   22  S      Val( 1S)     0.36591      -0.08240
   197    H   22  S      Ryd( 2S)     0.00093       0.20202
   198    H   22  px     Ryd( 2p)     0.00012       1.66435
   199    H   22  py     Ryd( 2p)     0.00024       1.95659
   200    H   22  pz     Ryd( 2p)     0.00019       1.86806

   201    H   23  S      Val( 1S)     0.38389      -0.06894
   202    H   23  S      Ryd( 2S)     0.00122       0.23344
   203    H   23  px     Ryd( 2p)     0.00008       1.70716
   204    H   23  py     Ryd( 2p)     0.00007       1.63395
   205    H   23  pz     Ryd( 2p)     0.00037       2.21649

   206    H   24  S      Val( 1S)     0.36920      -0.04591
   207    H   24  S      Ryd( 2S)     0.00086       0.22102
   208    H   24  px     Ryd( 2p)     0.00036       2.20823
   209    H   24  py     Ryd( 2p)     0.00005       1.65095
   210    H   24  pz     Ryd( 2p)     0.00009       1.71510

   211    H   25  S      Val( 1S)     0.38456      -0.06956
   212    H   25  S      Ryd( 2S)     0.00126       0.23295
   213    H   25  px     Ryd( 2p)     0.00008       1.64533
   214    H   25  py     Ryd( 2p)     0.00008       1.70226
   215    H   25  pz     Ryd( 2p)     0.00037       2.21674

   216    H   26  S      Val( 1S)     0.36930      -0.04631
   217    H   26  S      Ryd( 2S)     0.00088       0.22152
   218    H   26  px     Ryd( 2p)     0.00014       1.78606
   219    H   26  py     Ryd( 2p)     0.00028       2.08490
   220    H   26  pz     Ryd( 2p)     0.00008       1.71753

   221    H   27  S      Val( 1S)     0.36681      -0.07991
   222    H   27  S      Ryd( 2S)     0.00090       0.28314
   223    H   27  px     Ryd( 2p)     0.00012       1.80747
   224    H   27  py     Ryd( 2p)     0.00025       1.93593
   225    H   27  pz     Ryd( 2p)     0.00016       1.84892

   226    H   28  S      Val( 1S)     0.36792      -0.09536
   227    H   28  S      Ryd( 2S)     0.00109       0.24815
   228    H   28  px     Ryd( 2p)     0.00007       1.71480
   229    H   28  py     Ryd( 2p)     0.00015       1.73166
   230    H   28  pz     Ryd( 2p)     0.00035       2.14831


 Summary of Natural Population Analysis:                  
                                                          
                                       Natural Population 
                Natural  -----------------------------------------------
    Atom  No    Charge         Core      Valence    Rydberg      Total
 -----------------------------------------------------------------------
      C    1   -0.32330      0.99960     2.31645    0.00725     3.32330
      C    2   -0.05856      0.99941     2.05077    0.00838     3.05856
      C    3   -0.32161      0.99959     2.31510    0.00692     3.32161
      C    4   -0.32261      0.99959     2.31622    0.00680     3.32261
      C    5   -0.04643      0.99943     2.03483    0.01218     3.04643
      C    6   -0.19756      0.99940     2.19012    0.00804     3.19756
      C    7   -0.25114      0.99954     2.24473    0.00688     3.25114
      C    8   -0.22004      0.99956     2.21324    0.00724     3.22004
      C    9   -0.21782      0.99956     2.21070    0.00755     3.21782
      C   10   -0.24874      0.99952     2.24200    0.00721     3.24874
      H   11    0.11482      0.00000     0.38399    0.00118     0.38518
      H   12    0.12770      0.00000     0.37129    0.00101     0.37230
      H   13    0.11285      0.00000     0.38595    0.00120     0.38715
      H   14    0.12629      0.00000     0.37270    0.00102     0.37371
      H   15    0.11503      0.00000     0.38388    0.00110     0.38497
      H   16    0.11616      0.00000     0.38272    0.00112     0.38384
      H   17    0.12684      0.00000     0.37214    0.00102     0.37316
      H   18    0.11461      0.00000     0.38435    0.00104     0.38539
      H   19    0.11654      0.00000     0.38233    0.00113     0.38346
      H   20    0.12878      0.00000     0.36977    0.00145     0.37122
      H   21    0.12659      0.00000     0.37162    0.00180     0.37341
      H   22    0.13261      0.00000     0.36591    0.00148     0.36739
      H   23    0.11437      0.00000     0.38389    0.00174     0.38563
      H   24    0.12944      0.00000     0.36920    0.00136     0.37056
      H   25    0.11365      0.00000     0.38456    0.00178     0.38635
      H   26    0.12932      0.00000     0.36930    0.00138     0.37068
      H   27    0.13176      0.00000     0.36681    0.00143     0.36824
      H   28    0.13042      0.00000     0.36792    0.00166     0.36958
 =======================================================================
   * Total *    0.00000      9.99519    28.90248    0.10232    39.00000

                                 Natural Population      
 --------------------------------------------------------
   Core                       9.99519 ( 99.9519% of  10)
   Valence                   28.90248 ( 99.6637% of  29)
   Natural Minimal Basis     38.89768 ( 99.7376% of  39)
   Natural Rydberg Basis      0.10232 (  0.2624% of  39)
 --------------------------------------------------------

    Atom  No          Natural Electron Configuration
 ----------------------------------------------------------------------------
      C    1      [core]2S( 0.54)2p( 1.78)3p( 0.01)
      C    2      [core]2S( 0.44)2p( 1.61)3p( 0.01)
      C    3      [core]2S( 0.54)2p( 1.77)
      C    4      [core]2S( 0.54)2p( 1.77)
      C    5      [core]2S( 0.46)2p( 1.58)3p( 0.01)
      C    6      [core]2S( 0.50)2p( 1.69)3p( 0.01)
      C    7      [core]2S( 0.52)2p( 1.73)
      C    8      [core]2S( 0.51)2p( 1.71)3p( 0.01)
      C    9      [core]2S( 0.51)2p( 1.70)3p( 0.01)
      C   10      [core]2S( 0.51)2p( 1.73)
      H   11            1S( 0.38)
      H   12            1S( 0.37)
      H   13            1S( 0.39)
      H   14            1S( 0.37)
      H   15            1S( 0.38)
      H   16            1S( 0.38)
      H   17            1S( 0.37)
      H   18            1S( 0.38)
      H   19            1S( 0.38)
      H   20            1S( 0.37)
      H   21            1S( 0.37)
      H   22            1S( 0.37)
      H   23            1S( 0.38)
      H   24            1S( 0.37)
      H   25            1S( 0.38)
      H   26            1S( 0.37)
      H   27            1S( 0.37)
      H   28            1S( 0.37)


 NATURAL BOND ORBITAL ANALYSIS, alpha spin orbitals:

                       Occupancies       Lewis Structure    Low   High
           Occ.    -------------------  -----------------   occ   occ
  Cycle   Thresh.   Lewis   Non-Lewis     CR  BD  3C  LP    (L)   (NL)   Dev
 =============================================================================
   1(1)    0.90    38.65435   0.34565     10  29   0   0     0      0    0.01
 -----------------------------------------------------------------------------

 Structure accepted: No low occupancy Lewis orbitals

 --------------------------------------------------------
   Core                      9.99520 ( 99.952% of  10)
   Valence Lewis            28.65916 ( 98.825% of  29)
  ==================       ============================
   Total Lewis              38.65435 ( 99.114% of  39)
  -----------------------------------------------------
   Valence non-Lewis         0.27195 (  0.697% of  39)
   Rydberg non-Lewis         0.07370 (  0.189% of  39)
  ==================       ============================
   Total non-Lewis           0.34565 (  0.886% of  39)
 --------------------------------------------------------


       (Occupancy)   Bond orbital/ Coefficients/ Hybrids
 ---------------------------------------------------------------------------------
     1. (0.98580) BD ( 1) C   1 - C   2  
                ( 47.32%)   0.6879* C   1 s( 29.57%)p 2.38( 70.38%)d 0.00(  0.05%)
                                            0.0005  0.5438 -0.0050 -0.3646  0.0064
                                           -0.7522 -0.0043  0.0704 -0.0002  0.0147
                                           -0.0015 -0.0030 -0.0103 -0.0110
                ( 52.68%)   0.7258* C   2 s( 25.88%)p 2.86( 74.08%)d 0.00(  0.04%)
                                            0.0000  0.5087 -0.0004  0.3284  0.0059
                                            0.7923 -0.0069 -0.0717 -0.0016  0.0116
                                           -0.0007 -0.0026 -0.0130 -0.0105
     2. (0.99375) BD ( 1) C   1 - H  11  
                ( 61.52%)   0.7843* C   1 s( 23.12%)p 3.32( 76.84%)d 0.00(  0.04%)
                                           -0.0001  0.4808 -0.0003 -0.2577  0.0216
                                            0.4036  0.0173 -0.7337  0.0009 -0.0058
                                            0.0099 -0.0127 -0.0007  0.0113
                ( 38.48%)   0.6203* H  11 s( 99.92%)p 0.00(  0.08%)
                                            0.9996 -0.0009  0.0038 -0.0154  0.0244
     3. (0.99217) BD ( 1) C   1 - H  12  
                ( 62.72%)   0.7919* C   1 s( 24.02%)p 3.16( 75.94%)d 0.00(  0.04%)
                                           -0.0001  0.4901  0.0071  0.8681 -0.0036
                                           -0.0689  0.0250 -0.0213 -0.0019 -0.0040
                                           -0.0004  0.0002  0.0164 -0.0093
                ( 37.28%)   0.6106* H  12 s( 99.91%)p 0.00(  0.09%)
                                            0.9996 -0.0008 -0.0294 -0.0002  0.0012
     4. (0.99353) BD ( 1) C   1 - H  13  
                ( 61.32%)   0.7831* C   1 s( 23.17%)p 3.31( 76.78%)d 0.00(  0.04%)
                                           -0.0000  0.4814 -0.0003 -0.2146  0.0224
                                            0.5151  0.0168  0.6750 -0.0056 -0.0064
                                           -0.0078  0.0155 -0.0035  0.0085
                ( 38.68%)   0.6219* H  13 s( 99.92%)p 0.00(  0.08%)
                                            0.9996 -0.0008  0.0017 -0.0188 -0.0217
     5. (0.98043) BD ( 1) C   2 - C   3  
                ( 52.79%)   0.7266* C   2 s( 25.19%)p 2.97( 74.76%)d 0.00(  0.05%)
                                            0.0000  0.5019 -0.0012  0.2614  0.0088
                                           -0.4904  0.0066 -0.6623 -0.0025 -0.0055
                                           -0.0059  0.0171 -0.0047  0.0088
                ( 47.21%)   0.6871* C   3 s( 29.40%)p 2.40( 70.55%)d 0.00(  0.05%)
                                            0.0007  0.5422 -0.0048 -0.2847  0.0060
                                            0.4619  0.0008  0.6411  0.0014 -0.0079
                                           -0.0109  0.0162 -0.0028  0.0080
     6. (0.97839) BD ( 1) C   2 - C   4  
                ( 52.67%)   0.7257* C   2 s( 24.84%)p 3.02( 75.11%)d 0.00(  0.05%)
                                            0.0000  0.4984 -0.0010  0.2577  0.0088
                                           -0.3593  0.0034  0.7454  0.0032 -0.0037
                                            0.0066 -0.0146 -0.0017  0.0150
                ( 47.33%)   0.6880* C   4 s( 29.45%)p 2.39( 70.49%)d 0.00(  0.05%)
                                            0.0007  0.5427 -0.0044 -0.2753  0.0041
                                            0.3335 -0.0003 -0.7197 -0.0006 -0.0058
                                            0.0122 -0.0136 -0.0002  0.0131
     7. (0.98172) BD ( 1) C   2 - C   5  
                ( 47.86%)   0.6918* C   2 s( 24.08%)p 3.15( 75.86%)d 0.00(  0.06%)
                                            0.0002  0.4907  0.0061 -0.8698 -0.0041
                                            0.0453  0.0027 -0.0052 -0.0023 -0.0016
                                           -0.0001 -0.0001  0.0210 -0.0111
                ( 52.14%)   0.7221* C   5 s( 33.51%)p 1.98( 66.46%)d 0.00(  0.03%)
                                            0.0001  0.5786 -0.0187  0.8144 -0.0367
                                           -0.0087  0.0034  0.0004 -0.0015  0.0025
                                            0.0002  0.0000  0.0139 -0.0073
     8. (0.99179) BD ( 1) C   3 - H  14  
                ( 62.55%)   0.7909* C   3 s( 23.84%)p 3.19( 76.12%)d 0.00(  0.04%)
                                           -0.0001  0.4883  0.0048  0.8719 -0.0040
                                           -0.0107 -0.0141 -0.0177 -0.0183  0.0002
                                            0.0007 -0.0001  0.0167 -0.0100
                ( 37.45%)   0.6119* H  14 s( 99.91%)p 0.00(  0.09%)
                                            0.9996 -0.0011 -0.0292  0.0016  0.0028
     9. (0.99392) BD ( 1) C   3 - H  15  
                ( 61.53%)   0.7844* C   3 s( 23.52%)p 3.25( 76.44%)d 0.00(  0.04%)
                                            0.0001 -0.4849 -0.0012  0.2808 -0.0168
                                            0.8254  0.0064 -0.0600  0.0195 -0.0118
                                            0.0011  0.0037  0.0125  0.0101
                ( 38.47%)   0.6203* H  15 s( 99.92%)p 0.00(  0.08%)
                                           -0.9996  0.0007 -0.0058 -0.0279 -0.0006
    10. (0.99405) BD ( 1) C   3 - H  16  
                ( 61.64%)   0.7851* C   3 s( 23.13%)p 3.32( 76.83%)d 0.00(  0.04%)
                                            0.0001 -0.4809 -0.0005  0.2812 -0.0153
                                           -0.3232  0.0154  0.7643  0.0135  0.0050
                                           -0.0107  0.0121  0.0004 -0.0115
                ( 38.36%)   0.6194* H  16 s( 99.92%)p 0.00(  0.08%)
                                           -0.9996  0.0008 -0.0063  0.0087 -0.0270
    11. (0.99144) BD ( 1) C   4 - H  17  
                ( 62.60%)   0.7912* C   4 s( 23.80%)p 3.20( 76.16%)d 0.00(  0.04%)
                                           -0.0001  0.4879  0.0037  0.8713 -0.0034
                                           -0.0413 -0.0095  0.0153  0.0201 -0.0011
                                           -0.0010 -0.0001  0.0167 -0.0100
                ( 37.40%)   0.6115* H  17 s( 99.91%)p 0.00(  0.09%)
                                            0.9996 -0.0012 -0.0293  0.0021 -0.0028
    12. (0.99385) BD ( 1) C   4 - H  18  
                ( 61.50%)   0.7842* C   4 s( 23.47%)p 3.26( 76.49%)d 0.00(  0.04%)
                                            0.0000 -0.4844 -0.0015  0.3118 -0.0156
                                            0.8093  0.0025 -0.1093 -0.0213 -0.0125
                                            0.0012  0.0027  0.0120  0.0103
                ( 38.50%)   0.6205* H  18 s( 99.92%)p 0.00(  0.08%)
                                           -0.9996  0.0010 -0.0069 -0.0269  0.0065
    13. (0.99415) BD ( 1) C   4 - H  19  
                ( 61.69%)   0.7854* C   4 s( 23.17%)p 3.31( 76.79%)d 0.00(  0.04%)
                                           -0.0001  0.4813  0.0009 -0.2591  0.0130
                                            0.4809 -0.0139  0.6847  0.0157 -0.0069
                                           -0.0090  0.0155 -0.0038  0.0065
                ( 38.31%)   0.6190* H  19 s( 99.91%)p 0.00(  0.09%)
                                            0.9996 -0.0011  0.0057 -0.0140 -0.0250
    14. (0.99137) BD ( 1) C   5 - C   6  
                ( 50.51%)   0.7107* C   5 s( 35.28%)p 1.83( 64.67%)d 0.00(  0.06%)
                                           -0.0000  0.5934  0.0251 -0.4139 -0.0056
                                            0.6867  0.0247  0.0559  0.0006 -0.0208
                                           -0.0016  0.0018 -0.0097 -0.0072
                ( 49.49%)   0.7035* C   6 s( 37.77%)p 1.65( 62.18%)d 0.00(  0.06%)
                                            0.0001  0.6145  0.0085  0.4075  0.0141
                                           -0.6732 -0.0005 -0.0475  0.0011 -0.0201
                                           -0.0015  0.0012 -0.0106 -0.0063
    15. (0.98063) BD ( 2) C   5 - C   6  
                ( 46.43%)   0.6814* C   5 s(  0.00%)p 1.00( 99.81%)d 0.00(  0.19%)
                                            0.0000 -0.0013 -0.0029 -0.0004  0.0005
                                           -0.0802  0.0007  0.9958  0.0052  0.0019
                                           -0.0238  0.0358  0.0027  0.0046
                ( 53.57%)   0.7319* C   6 s(  0.01%)p 1.00( 99.85%)d 0.00(  0.14%)
                                           -0.0000 -0.0071  0.0015 -0.0038  0.0002
                                           -0.0789 -0.0006  0.9961  0.0045 -0.0012
                                            0.0189 -0.0320 -0.0026 -0.0044
    16. (0.98686) BD ( 1) C   5 - C  10  
                ( 52.05%)   0.7215* C   5 s( 31.24%)p 2.20( 68.73%)d 0.00(  0.03%)
                                           -0.0002  0.5588 -0.0096 -0.4042  0.0170
                                           -0.7213  0.0053 -0.0575 -0.0024  0.0154
                                            0.0013  0.0015 -0.0048 -0.0082
                ( 47.95%)   0.6925* C  10 s( 26.46%)p 2.78( 73.49%)d 0.00(  0.05%)
                                            0.0002  0.5143  0.0041  0.4062  0.0072
                                            0.7526  0.0048  0.0587  0.0024  0.0166
                                            0.0012  0.0019 -0.0116 -0.0105
    17. (0.99060) BD ( 1) C   6 - C   7  
                ( 51.63%)   0.7185* C   6 s( 33.94%)p 1.95( 66.03%)d 0.00(  0.03%)
                                           -0.0001  0.5826 -0.0031 -0.8105  0.0161
                                            0.0409  0.0383  0.0043  0.0036  0.0017
                                           -0.0002 -0.0004  0.0150 -0.0068
                ( 48.37%)   0.6955* C   7 s( 26.13%)p 2.82( 73.82%)d 0.00(  0.05%)
                                            0.0002  0.5111  0.0103  0.8564  0.0151
                                           -0.0612  0.0245 -0.0085  0.0010 -0.0036
                                            0.0001 -0.0002  0.0200 -0.0105
    18. (0.98869) BD ( 1) C   6 - H  20  
                ( 63.12%)   0.7945* C   6 s( 28.23%)p 2.54( 71.74%)d 0.00(  0.03%)
                                           -0.0004  0.5312 -0.0117  0.4189 -0.0202
                                            0.7331  0.0029  0.0635  0.0001  0.0152
                                            0.0014  0.0015 -0.0058 -0.0055
                ( 36.88%)   0.6073* H  20 s( 99.90%)p 0.00(  0.10%)
                                            0.9995 -0.0055 -0.0149 -0.0280 -0.0024
    19. (0.99111) BD ( 1) C   7 - C   8  
                ( 51.89%)   0.7204* C   7 s( 29.07%)p 2.44( 70.90%)d 0.00(  0.03%)
                                           -0.0002 -0.5391  0.0029  0.3752  0.0235
                                            0.7185 -0.0183  0.2261  0.0072 -0.0103
                                           -0.0028 -0.0082  0.0103  0.0078
                ( 48.11%)   0.6936* C   8 s( 26.58%)p 2.76( 73.36%)d 0.00(  0.05%)
                                           -0.0002 -0.5156 -0.0045 -0.3750  0.0226
                                           -0.7370 -0.0251 -0.2206  0.0019 -0.0165
                                           -0.0058 -0.0089  0.0078  0.0092
    20. (0.98198) BD ( 1) C   7 - H  21  
                ( 62.72%)   0.7920* C   7 s( 22.01%)p 3.54( 77.94%)d 0.00(  0.05%)
                                           -0.0001  0.4691 -0.0038 -0.2554 -0.0100
                                            0.2302  0.0128  0.8129 -0.0092 -0.0023
                                           -0.0058  0.0092 -0.0005  0.0188
                ( 37.28%)   0.6106* H  21 s( 99.90%)p 0.00(  0.10%)
                                            0.9995 -0.0012  0.0128 -0.0098 -0.0279
    21. (0.98457) BD ( 1) C   7 - H  22  
                ( 63.25%)   0.7953* C   7 s( 22.72%)p 3.40( 77.24%)d 0.00(  0.04%)
                                           -0.0001  0.4766  0.0011 -0.2427 -0.0059
                                            0.6528 -0.0035 -0.5358  0.0144 -0.0062
                                            0.0029 -0.0167 -0.0096  0.0014
                ( 36.75%)   0.6062* H  22 s( 99.90%)p 0.00(  0.10%)
                                            0.9995 -0.0014  0.0121 -0.0232  0.0180
    22. (0.99063) BD ( 1) C   8 - C   9  
                ( 49.99%)   0.7071* C   8 s( 27.64%)p 2.62( 72.31%)d 0.00(  0.04%)
                                            0.0003  0.5258 -0.0009  0.3744 -0.0291
                                           -0.6682 -0.0195  0.3677  0.0028 -0.0137
                                            0.0093 -0.0116 -0.0041 -0.0044
                ( 50.01%)   0.7072* C   9 s( 27.59%)p 2.62( 72.37%)d 0.00(  0.04%)
                                            0.0003  0.5252 -0.0003 -0.4023 -0.0326
                                            0.6545 -0.0150 -0.3636 -0.0019 -0.0110
                                            0.0057 -0.0136 -0.0095 -0.0045
    23. (0.98851) BD ( 1) C   8 - H  23  
                ( 61.62%)   0.7850* C   8 s( 22.00%)p 3.54( 77.95%)d 0.00(  0.04%)
                                            0.0001 -0.4690  0.0088 -0.0434  0.0289
                                            0.0882  0.0007  0.8770 -0.0011  0.0006
                                            0.0052 -0.0028 -0.0003 -0.0202
                ( 38.38%)   0.6196* H  23 s( 99.91%)p 0.00(  0.09%)
                                           -0.9995  0.0037 -0.0035 -0.0035 -0.0296
    24. (0.98828) BD ( 1) C   8 - H  24  
                ( 62.96%)   0.7935* C   8 s( 23.65%)p 3.23( 76.32%)d 0.00(  0.04%)
                                            0.0001 -0.4862 -0.0065  0.8460 -0.0087
                                           -0.0264  0.0047 -0.2151  0.0183  0.0022
                                            0.0089 -0.0007 -0.0152  0.0070
                ( 37.04%)   0.6086* H  24 s( 99.91%)p 0.00(  0.09%)
                                           -0.9995  0.0026 -0.0298 -0.0009  0.0051
    25. (0.99006) BD ( 1) C   9 - C  10  
                ( 47.98%)   0.6927* C   9 s( 26.78%)p 2.73( 73.17%)d 0.00(  0.05%)
                                            0.0002  0.5175  0.0038  0.8178  0.0085
                                           -0.0481 -0.0332 -0.2437  0.0006  0.0012
                                           -0.0115 -0.0005  0.0178 -0.0085
                ( 52.02%)   0.7213* C  10 s( 28.77%)p 2.47( 71.20%)d 0.00(  0.04%)
                                            0.0002  0.5363  0.0041 -0.8042  0.0060
                                            0.0485 -0.0306  0.2486  0.0060 -0.0041
                                           -0.0095  0.0021  0.0146 -0.0073
    26. (0.98858) BD ( 1) C   9 - H  25  
                ( 61.56%)   0.7846* C   9 s( 21.96%)p 3.55( 77.99%)d 0.00(  0.04%)
                                           -0.0002  0.4686 -0.0092 -0.0302 -0.0163
                                            0.0917 -0.0248  0.8773 -0.0004  0.0002
                                            0.0013  0.0061 -0.0007  0.0201
                ( 38.44%)   0.6200* H  25 s( 99.91%)p 0.00(  0.09%)
                                            0.9995 -0.0041  0.0041  0.0009 -0.0296
    27. (0.98815) BD ( 1) C   9 - H  26  
                ( 62.94%)   0.7934* C   9 s( 23.54%)p 3.25( 76.43%)d 0.00(  0.04%)
                                            0.0001 -0.4851 -0.0068  0.4084 -0.0004
                                            0.7478 -0.0103  0.1944 -0.0185 -0.0125
                                           -0.0038 -0.0075  0.0094  0.0074
                ( 37.06%)   0.6087* H  26 s( 99.91%)p 0.00(  0.09%)
                                           -0.9995  0.0025 -0.0155 -0.0256 -0.0043
    28. (0.98453) BD ( 1) C  10 - H  27  
                ( 63.16%)   0.7947* C  10 s( 22.93%)p 3.36( 77.03%)d 0.00(  0.04%)
                                            0.0002 -0.4789 -0.0003 -0.4310  0.0149
                                            0.5967  0.0092 -0.4775  0.0115  0.0121
                                           -0.0113  0.0107  0.0028  0.0007
                ( 36.84%)   0.6070* H  27 s( 99.91%)p 0.00(  0.09%)
                                           -0.9995  0.0018  0.0122 -0.0233  0.0152
    29. (0.97962) BD ( 1) C  10 - H  28  
                ( 62.97%)   0.7935* C  10 s( 21.77%)p 3.59( 78.18%)d 0.00(  0.05%)
                                            0.0002 -0.4666  0.0045 -0.0356  0.0011
                                            0.2722  0.0196  0.8403 -0.0045  0.0011
                                            0.0038 -0.0070  0.0015 -0.0196
                ( 37.03%)   0.6086* H  28 s( 99.90%)p 0.00(  0.10%)
                                           -0.9995  0.0023  0.0000 -0.0131 -0.0284
    30. (0.99960) CR ( 1) C   1           s(100.00%)p 0.00(  0.00%)
                                            1.0000 -0.0002  0.0000  0.0002 -0.0000
                                            0.0005  0.0000 -0.0001 -0.0000 -0.0000
                                            0.0000  0.0000  0.0000  0.0000
    31. (0.99941) CR ( 1) C   2           s(100.00%)p 0.00(  0.00%)
                                            1.0000 -0.0001 -0.0000  0.0001  0.0000
                                           -0.0000 -0.0000  0.0000  0.0000 -0.0000
                                            0.0000 -0.0000 -0.0000  0.0000
    32. (0.99959) CR ( 1) C   3           s(100.00%)p 0.00(  0.00%)
                                            1.0000 -0.0003  0.0000  0.0003 -0.0000
                                           -0.0003 -0.0000 -0.0005 -0.0000  0.0000
                                            0.0000 -0.0000  0.0000 -0.0000
    33. (0.99959) CR ( 1) C   4           s(100.00%)p 0.00(  0.00%)
                                            1.0000 -0.0003  0.0000  0.0003 -0.0000
                                           -0.0003 -0.0000  0.0006  0.0000  0.0000
                                           -0.0000  0.0000  0.0000 -0.0000
    34. (0.99943) CR ( 1) C   5           s(100.00%)p 0.00(  0.00%)
                                            1.0000  0.0001  0.0000 -0.0002  0.0000
                                           -0.0001  0.0000 -0.0000 -0.0000  0.0000
                                            0.0000 -0.0000 -0.0000 -0.0000
    35. (0.99940) CR ( 1) C   6           s(100.00%)p 0.00(  0.00%)
                                            1.0000  0.0002 -0.0000  0.0001 -0.0000
                                            0.0003  0.0000  0.0000  0.0000  0.0000
                                            0.0000  0.0000 -0.0000 -0.0000
    36. (0.99954) CR ( 1) C   7           s(100.00%)p 0.00(  0.00%)
                                            1.0000 -0.0001 -0.0000 -0.0001 -0.0000
                                            0.0002 -0.0000  0.0001  0.0000 -0.0000
                                           -0.0000 -0.0000 -0.0000  0.0000
    37. (0.99956) CR ( 1) C   8           s(100.00%)p 0.00(  0.00%)
                                            1.0000 -0.0001 -0.0000 -0.0003  0.0000
                                            0.0000 -0.0000 -0.0003 -0.0000 -0.0000
                                           -0.0000  0.0000  0.0000  0.0000
    38. (0.99956) CR ( 1) C   9           s(100.00%)p 0.00(  0.00%)
                                            1.0000 -0.0001 -0.0000 -0.0001  0.0000
                                           -0.0002  0.0000  0.0003  0.0000  0.0000
                                            0.0000  0.0000 -0.0000  0.0000
    39. (0.99952) CR ( 1) C  10           s(100.00%)p 0.00(  0.00%)
                                            1.0000 -0.0000 -0.0000  0.0001 -0.0000
                                           -0.0003 -0.0000 -0.0002 -0.0000 -0.0000
                                            0.0000 -0.0000 -0.0000  0.0000
    40. (0.00206) RY*( 1) C   1           s(  0.00%)p 1.00( 94.12%)d 0.06(  5.88%)
                                           -0.0000 -0.0008  0.0018  0.0029  0.1405
                                           -0.0004  0.0262  0.0087  0.9595 -0.0202
                                           -0.0274 -0.2366 -0.0014  0.0406
    41. (0.00175) RY*( 2) C   1           s(  1.25%)p75.10( 93.55%)d 4.18(  5.21%)
                                            0.0000 -0.0078  0.1113  0.0225  0.8476
                                           -0.0083 -0.4522 -0.0019 -0.1093 -0.1207
                                            0.0172  0.0286 -0.1852  0.0457
    42. (0.00096) RY*( 3) C   1           s( 70.14%)p 0.42( 29.39%)d 0.01(  0.47%)
                                           -0.0000  0.0187  0.8373 -0.0056 -0.3379
                                            0.0085 -0.4198 -0.0002  0.0583 -0.0533
                                            0.0052  0.0065 -0.0077  0.0415
    43. (0.00011) RY*( 4) C   1           s( 26.67%)p 2.65( 70.63%)d 0.10(  2.69%)
                                           -0.0000 -0.0284  0.5157 -0.0129  0.3327
                                           -0.0235  0.7683  0.0018 -0.0686 -0.1263
                                            0.0054  0.0246  0.0940  0.0387
    44. (0.00001) RY*( 5) C   1           s(  1.59%)p 1.17(  1.85%)d60.92( 96.57%)
    45. (0.00001) RY*( 6) C   1           s(  0.01%)p 1.00(  0.11%)d99.99( 99.88%)
    46. (0.00000) RY*( 7) C   1           s(  0.04%)p99.99(  5.75%)d99.99( 94.20%)
    47. (0.00001) RY*( 8) C   1           s(  0.05%)p90.89(  4.30%)d99.99( 95.65%)
    48. (0.00001) RY*( 9) C   1           s(  0.37%)p 0.92(  0.34%)d99.99( 99.29%)
    49. (0.00342) RY*( 1) C   2           s(  1.26%)p76.46( 96.48%)d 1.79(  2.26%)
                                            0.0000 -0.0022  0.1123  0.0031 -0.0759
                                            0.0124  0.9780  0.0012  0.0478 -0.1351
                                           -0.0032  0.0190  0.0047  0.0631
    50. (0.00147) RY*( 2) C   2           s(  0.00%)p 1.00( 96.31%)d 0.04(  3.69%)
                                           -0.0000  0.0018  0.0024 -0.0014 -0.0042
                                            0.0004 -0.0472  0.0000  0.9802  0.0085
                                           -0.1474  0.1142 -0.0093 -0.0440
    51. (0.00077) RY*( 3) C   2           s(  1.06%)p92.74( 98.27%)d 0.64(  0.67%)
                                            0.0000  0.0097  0.1025  0.0091 -0.9869
                                           -0.0033 -0.0926 -0.0005 -0.0082 -0.0222
                                           -0.0395 -0.0431 -0.0353  0.0398
    52. (0.00044) RY*( 4) C   2           s( 52.30%)p 0.02(  0.83%)d 0.90( 46.87%)
                                            0.0000 -0.0013  0.7232  0.0218  0.0547
                                           -0.0043 -0.0688 -0.0010 -0.0091 -0.1145
                                           -0.0270 -0.1022  0.5298 -0.4046
    53. (0.00036) RY*( 5) C   2           s(  0.00%)p 1.00(  0.45%)d99.99( 99.55%)
                                            0.0000  0.0012  0.0002  0.0026 -0.0637
                                           -0.0033  0.0013  0.0136 -0.0162 -0.0481
                                            0.5677  0.7225 -0.1169 -0.3677
    54. (0.00033) RY*( 6) C   2           s(  0.41%)p 0.18(  0.07%)d99.99( 99.52%)
                                            0.0000 -0.0011  0.0637  0.0050 -0.0117
                                            0.0136 -0.0197  0.0017  0.0026  0.2996
                                            0.0967  0.3724  0.5612  0.6652
    55. (0.00023) RY*( 7) C   2           s( 44.77%)p 0.04(  1.90%)d 1.19( 53.33%)
                                           -0.0000 -0.0021  0.6691 -0.0170  0.1083
                                            0.0017 -0.0834  0.0009 -0.0016  0.0572
                                            0.0223  0.0880 -0.6162  0.3770
    56. (0.00022) RY*( 8) C   2           s(  0.00%)p 1.00(  3.69%)d26.09( 96.31%)
                                           -0.0000  0.0002  0.0038 -0.0010 -0.0043
                                            0.0005 -0.0081 -0.0209  0.1908 -0.0091
                                            0.8023 -0.5426  0.0467  0.1505
    57. (0.00014) RY*( 9) C   2           s(  0.21%)p10.33(  2.18%)d99.99( 97.60%)
                                            0.0000 -0.0003  0.0460 -0.0001 -0.0339
                                           -0.0175  0.1428 -0.0001 -0.0030  0.9340
                                            0.0013 -0.1047 -0.0828 -0.2929
    58. (0.00203) RY*( 1) C   3           s(  0.00%)p 1.00( 93.89%)d 0.07(  6.11%)
                                           -0.0000  0.0011  0.0057 -0.0039 -0.2226
                                            0.0091  0.7172 -0.0066 -0.6122 -0.0297
                                           -0.0159  0.0703 -0.0796 -0.2206
    59. (0.00165) RY*( 2) C   3           s(  1.88%)p48.71( 91.73%)d 3.39(  6.39%)
                                            0.0000 -0.0025  0.1372  0.0189  0.8427
                                            0.0051  0.4150 -0.0000  0.1858  0.1027
                                            0.1326  0.0522 -0.1764  0.0440
    60. (0.00097) RY*( 3) C   3           s( 71.46%)p 0.39( 28.13%)d 0.01(  0.41%)
                                           -0.0000  0.0174  0.8452 -0.0054 -0.3215
                                           -0.0033  0.2075 -0.0042  0.3671  0.0203
                                            0.0313 -0.0460  0.0118 -0.0215
    61. (0.00009) RY*( 4) C   3           s( 24.97%)p 2.93( 73.09%)d 0.08(  1.94%)
    62. (0.00001) RY*( 5) C   3           s(  0.39%)p 3.09(  1.20%)d99.99( 98.41%)
    63. (0.00001) RY*( 6) C   3           s(  0.60%)p 2.90(  1.73%)d99.99( 97.68%)
    64. (0.00001) RY*( 7) C   3           s(  0.63%)p 2.09(  1.32%)d99.99( 98.05%)
    65. (0.00001) RY*( 8) C   3           s(  0.01%)p99.99(  3.77%)d99.99( 96.22%)
    66. (0.00001) RY*( 9) C   3           s(  0.16%)p32.23(  5.21%)d99.99( 94.62%)
    67. (0.00200) RY*( 1) C   4           s(  0.05%)p99.99( 93.32%)d99.99(  6.63%)
                                           -0.0000  0.0008  0.0212 -0.0019 -0.1261
                                            0.0118  0.8559  0.0053  0.4296 -0.0198
                                            0.0067 -0.1634 -0.0735 -0.1838
    68. (0.00164) RY*( 2) C   4           s(  0.87%)p99.99( 91.98%)d 8.19(  7.15%)
                                            0.0000 -0.0013  0.0934  0.0175  0.8765
                                            0.0041  0.2672 -0.0020 -0.2824  0.0883
                                           -0.1605 -0.0501 -0.1657  0.0893
    69. (0.00096) RY*( 3) C   4           s( 73.13%)p 0.36( 26.52%)d 0.00(  0.35%)
                                           -0.0000  0.0167  0.8550 -0.0037 -0.2678
                                           -0.0026  0.1483  0.0044 -0.4141  0.0093
                                           -0.0274  0.0367  0.0118 -0.0341
    70. (0.00010) RY*( 4) C   4           s( 24.45%)p 3.00( 73.45%)d 0.09(  2.10%)
    71. (0.00001) RY*( 5) C   4           s(  0.23%)p 4.57(  1.06%)d99.99( 98.71%)
    72. (0.00001) RY*( 6) C   4           s(  0.63%)p 4.31(  2.74%)d99.99( 96.63%)
    73. (0.00001) RY*( 7) C   4           s(  0.34%)p10.04(  3.39%)d99.99( 96.27%)
    74. (0.00001) RY*( 8) C   4           s(  0.07%)p48.11(  3.30%)d99.99( 96.63%)
    75. (0.00001) RY*( 9) C   4           s(  0.34%)p12.67(  4.31%)d99.99( 95.35%)
    76. (0.00271) RY*( 1) C   5           s(  8.35%)p 9.40( 78.43%)d 1.58( 13.22%)
                                            0.0000  0.0012  0.2889 -0.0014 -0.1788
                                           -0.0115 -0.0975  0.0111  0.8617 -0.0288
                                            0.2105 -0.2902  0.0416 -0.0337
    77. (0.00255) RY*( 2) C   5           s(  6.12%)p14.66( 89.67%)d 0.69(  4.21%)
                                           -0.0000 -0.0162  0.2468  0.0187  0.1084
                                           -0.0121  0.9389 -0.0013  0.0549  0.1885
                                            0.0121  0.0078 -0.0778 -0.0175
    78. (0.00189) RY*( 3) C   5           s( 22.83%)p 2.91( 66.50%)d 0.47( 10.66%)
                                            0.0000 -0.0120  0.4777 -0.0206 -0.7649
                                           -0.0239  0.0151 -0.0046 -0.2807 -0.0559
                                           -0.1331  0.0600  0.2866 -0.0072
    79. (0.00143) RY*( 4) C   5           s( 61.71%)p 0.58( 35.71%)d 0.04(  2.58%)
                                           -0.0000  0.0131  0.7854  0.0349  0.5158
                                           -0.0097 -0.2535  0.0006 -0.1598 -0.0652
                                           -0.0779  0.0076 -0.1241 -0.0021
    80. (0.00027) RY*( 5) C   5           s(  0.38%)p 4.93(  1.85%)d99.99( 97.77%)
                                            0.0000  0.0025  0.0613  0.0005  0.0545
                                           -0.0000 -0.0038 -0.0178  0.1234 -0.0799
                                            0.5123  0.7824  0.2281  0.2115
    81. (0.00021) RY*( 6) C   5           s(  0.03%)p99.99(  3.80%)d99.99( 96.17%)
                                           -0.0000  0.0052  0.0175 -0.0086  0.1081
                                            0.0273 -0.1586 -0.0017  0.0184  0.8699
                                           -0.0444  0.0161  0.4300 -0.1336
    82. (0.00011) RY*( 7) C   5           s(  0.42%)p25.09( 10.47%)d99.99( 89.12%)
                                           -0.0000 -0.0032  0.0645  0.0025 -0.2941
                                            0.0034 -0.1345 -0.0035  0.0047  0.3918
                                            0.1142  0.2466 -0.8058 -0.1202
    83. (0.00006) RY*( 8) C   5           s(  0.08%)p99.99( 13.36%)d99.99( 86.56%)
    84. (0.00002) RY*( 9) C   5           s(  0.06%)p 8.48(  0.53%)d99.99( 99.41%)
    85. (0.00276) RY*( 1) C   6           s(  1.52%)p59.17( 90.10%)d 5.50(  8.38%)
                                           -0.0000 -0.0197  0.1218  0.0322  0.7291
                                            0.0214  0.5788  0.0015  0.1811 -0.2104
                                           -0.0493 -0.0186  0.1917  0.0021
    86. (0.00130) RY*( 2) C   6           s( 17.67%)p 3.82( 67.54%)d 0.84( 14.79%)
                                            0.0000  0.0056  0.4203 -0.0025  0.2782
                                            0.0128 -0.1940 -0.0074 -0.7484  0.0043
                                            0.3532 -0.1305  0.0509 -0.0594
    87. (0.00091) RY*( 3) C   6           s( 15.54%)p 4.90( 76.15%)d 0.53(  8.31%)
                                            0.0000  0.0130  0.3940 -0.0120  0.3795
                                            0.0133 -0.6615  0.0051  0.4237  0.1688
                                           -0.2142  0.0816  0.0433 -0.0123
    88. (0.00033) RY*( 4) C   6           s( 59.00%)p 0.54( 32.12%)d 0.15(  8.88%)
                                            0.0000 -0.0035  0.7681 -0.0017 -0.4381
                                            0.0064  0.2671 -0.0064  0.2407 -0.2345
                                            0.0555 -0.0857 -0.1065 -0.1097
    89. (0.00020) RY*( 5) C   6           s(  3.71%)p 4.74( 17.57%)d21.23( 78.72%)
                                           -0.0000 -0.0011  0.1926  0.0048 -0.0960
                                           -0.0057  0.1527  0.0312 -0.3770  0.1459
                                           -0.7000  0.4951  0.1646  0.0614
    90. (0.00011) RY*( 6) C   6           s(  0.61%)p11.42(  7.01%)d99.99( 92.38%)
                                           -0.0000 -0.0026  0.0783  0.0173 -0.1176
                                           -0.0227  0.2005 -0.0074  0.1232  0.7398
                                            0.2312 -0.0728  0.5412 -0.1577
    91. (0.00003) RY*( 7) C   6           s(  0.58%)p14.07(  8.16%)d99.99( 91.26%)
    92. (0.00000) RY*( 8) C   6           s(  0.00%)p 1.00(  1.18%)d83.58( 98.81%)
    93. (0.00001) RY*( 9) C   6           s(  1.42%)p 0.26(  0.37%)d69.22( 98.21%)
    94. (0.00228) RY*( 1) C   7           s(  2.15%)p42.27( 90.85%)d 3.26(  7.00%)
                                           -0.0000  0.0233  0.1447  0.0072  0.0352
                                           -0.0208 -0.8546  0.0173  0.4197 -0.1593
                                           -0.0098 -0.1539 -0.1119 -0.0914
    95. (0.00130) RY*( 2) C   7           s(  1.82%)p47.94( 87.04%)d 6.14( 11.15%)
                                            0.0000 -0.0088  0.1345 -0.0152  0.2014
                                           -0.0047  0.4407  0.0142  0.7969  0.1555
                                            0.1667 -0.1865  0.0093 -0.1569
    96. (0.00065) RY*( 3) C   7           s(  4.86%)p17.29( 84.09%)d 2.27( 11.04%)
                                           -0.0000  0.0099  0.2203 -0.0203  0.9015
                                           -0.0087  0.0208 -0.0051 -0.1652 -0.1668
                                           -0.1432  0.1095 -0.1965  0.1074
    97. (0.00035) RY*( 4) C   7           s( 59.89%)p 0.06(  3.77%)d 0.61( 36.34%)
                                            0.0000 -0.0029  0.7739 -0.0120 -0.1147
                                            0.0063 -0.0080  0.0010 -0.1559  0.3435
                                           -0.3493 -0.0960  0.2742 -0.1975
    98. (0.00016) RY*( 5) C   7           s( 17.40%)p 0.04(  0.67%)d 4.71( 81.93%)
                                            0.0000 -0.0004  0.4171 -0.0033 -0.0397
                                            0.0026 -0.0592 -0.0040 -0.0398 -0.0782
                                            0.7676  0.3793  0.1590  0.2344
    99. (0.00008) RY*( 6) C   7           s(  5.74%)p 1.33(  7.63%)d15.09( 86.63%)
   100. (0.00001) RY*( 7) C   7           s(  1.26%)p 6.20(  7.79%)d72.43( 90.96%)
   101. (0.00001) RY*( 8) C   7           s(  6.78%)p 1.82( 12.32%)d11.93( 80.90%)
   102. (0.00001) RY*( 9) C   7           s(  0.18%)p32.65(  5.95%)d99.99( 93.87%)
   103. (0.00247) RY*( 1) C   8           s(  6.32%)p14.01( 88.54%)d 0.81(  5.14%)
                                           -0.0000  0.0220  0.2504  0.0347  0.7411
                                           -0.0044 -0.1060 -0.0175 -0.5687 -0.0146
                                           -0.0332 -0.0171  0.1365 -0.1764
   104. (0.00084) RY*( 2) C   8           s(  4.70%)p14.76( 69.32%)d 5.53( 25.99%)
                                            0.0000 -0.0236  0.2154 -0.0097 -0.5204
                                           -0.0070  0.1742 -0.0037 -0.6260 -0.0029
                                           -0.1397 -0.1218 -0.4055 -0.2471
   105. (0.00067) RY*( 3) C   8           s(  0.87%)p99.99( 91.56%)d 8.73(  7.58%)
                                            0.0000 -0.0055  0.0930  0.0002 -0.1566
                                            0.0261 -0.9435 -0.0025  0.0134  0.0075
                                           -0.0511  0.1947 -0.1420 -0.1226
   106. (0.00024) RY*( 4) C   8           s( 72.91%)p 0.21( 15.06%)d 0.16( 12.03%)
                                           -0.0000  0.0062  0.8539 -0.0055  0.0963
                                           -0.0070  0.0831 -0.0044  0.3666  0.0995
                                            0.0136 -0.0597 -0.2849  0.1596
   107. (0.00013) RY*( 5) C   8           s(  1.08%)p 4.31(  4.67%)d86.89( 94.24%)
                                           -0.0000 -0.0005  0.1041  0.0011 -0.0108
                                           -0.0112  0.2133 -0.0012  0.0316 -0.4234
                                           -0.0198  0.8529 -0.0204 -0.1867
   108. (0.00006) RY*( 6) C   8           s(  1.41%)p 2.58(  3.63%)d67.34( 94.96%)
   109. (0.00002) RY*( 7) C   8           s(  1.18%)p12.94( 15.22%)d71.11( 83.61%)
   110. (0.00000) RY*( 8) C   8           s( 11.58%)p 0.90( 10.44%)d 6.73( 77.97%)
   111. (0.00000) RY*( 9) C   8           s(  0.08%)p20.25(  1.61%)d99.99( 98.31%)
   112. (0.00262) RY*( 1) C   9           s(  4.87%)p18.54( 90.34%)d 0.98(  4.79%)
                                           -0.0000  0.0223  0.2196  0.0154  0.3019
                                            0.0326  0.6770  0.0163  0.5935  0.1092
                                            0.0285  0.0117 -0.0683 -0.1742
   113. (0.00090) RY*( 2) C   9           s(  5.85%)p12.35( 72.26%)d 3.74( 21.89%)
                                            0.0000 -0.0225  0.2408 -0.0153  0.0794
                                           -0.0032 -0.6167  0.0034  0.5795 -0.3188
                                            0.1905  0.0313  0.1761 -0.2213
   114. (0.00069) RY*( 3) C   9           s(  0.89%)p99.04( 88.19%)d12.26( 10.92%)
                                            0.0000 -0.0122  0.0936  0.0204 -0.8970
                                           -0.0138  0.2256  0.0026  0.1603 -0.1775
                                           -0.1168  0.1558  0.0977 -0.1739
   115. (0.00026) RY*( 4) C   9           s( 75.27%)p 0.21( 15.93%)d 0.12(  8.80%)
                                           -0.0000  0.0076  0.8675 -0.0060  0.0872
                                           -0.0003  0.0950  0.0061 -0.3777 -0.2106
                                           -0.0291  0.0156  0.1605  0.1296
   116. (0.00013) RY*( 5) C   9           s(  0.07%)p67.14(  4.37%)d99.99( 95.56%)
                                            0.0000 -0.0005  0.0255 -0.0074  0.1704
                                            0.0065 -0.1190  0.0027 -0.0201 -0.1976
                                           -0.6990  0.4198 -0.4407 -0.2401
   117. (0.00007) RY*( 6) C   9           s(  1.30%)p 2.77(  3.60%)d73.36( 95.11%)
   118. (0.00002) RY*( 7) C   9           s(  0.85%)p17.12( 14.62%)d98.98( 84.52%)
   119. (0.00001) RY*( 8) C   9           s( 10.95%)p 0.87(  9.58%)d 7.25( 79.46%)
   120. (0.00000) RY*( 9) C   9           s(  0.09%)p13.48(  1.15%)d99.99( 98.77%)
   121. (0.00248) RY*( 1) C  10           s(  1.78%)p51.93( 92.59%)d 3.16(  5.63%)
                                           -0.0000  0.0131  0.1329 -0.0224 -0.7173
                                            0.0092  0.4907 -0.0128 -0.4121 -0.1546
                                            0.1192 -0.0452 -0.0840 -0.0951
   122. (0.00133) RY*( 2) C  10           s( 19.48%)p 3.83( 74.69%)d 0.30(  5.83%)
                                            0.0000  0.0049  0.4414 -0.0029  0.5774
                                           -0.0082  0.1739 -0.0102 -0.6189  0.0181
                                            0.0703 -0.1418  0.1194 -0.1366
   123. (0.00083) RY*( 3) C  10           s( 17.70%)p 3.93( 69.53%)d 0.72( 12.76%)
                                           -0.0000  0.0154  0.4205 -0.0053  0.1927
                                           -0.0126  0.6098  0.0051  0.5349 -0.1999
                                           -0.0621  0.2160 -0.0775  0.1764
   124. (0.00039) RY*( 4) C  10           s( 50.06%)p 0.53( 26.72%)d 0.46( 23.22%)
                                            0.0000 -0.0127  0.7074  0.0067 -0.2896
                                           -0.0047 -0.3865 -0.0032  0.1840  0.4009
                                            0.1670  0.1000  0.0669 -0.1707
   125. (0.00015) RY*( 5) C  10           s(  5.08%)p 0.39(  1.98%)d18.31( 92.94%)
                                            0.0000 -0.0034  0.2253  0.0028 -0.1018
                                            0.0016 -0.0868  0.0043 -0.0436  0.0500
                                           -0.7547 -0.4696 -0.2681  0.2549
   126. (0.00008) RY*( 6) C  10           s(  5.33%)p 3.21( 17.09%)d14.55( 77.58%)
   127. (0.00001) RY*( 7) C  10           s(  0.11%)p64.34(  7.33%)d99.99( 92.56%)
   128. (0.00002) RY*( 8) C  10           s(  0.52%)p13.20(  6.89%)d99.99( 92.59%)
   129. (0.00001) RY*( 9) C  10           s(  0.00%)p 1.00(  3.29%)d29.43( 96.71%)
   130. (0.00067) RY*( 1) H  11           s( 98.69%)p 0.01(  1.31%)
                                            0.0037  0.9934 -0.0710  0.0408 -0.0798
   131. (0.00010) RY*( 2) H  11           s(  0.14%)p99.99( 99.86%)
   132. (0.00006) RY*( 3) H  11           s(  0.24%)p99.99( 99.76%)
   133. (0.00002) RY*( 4) H  11           s(  1.01%)p98.25( 98.99%)
   134. (0.00051) RY*( 1) H  12           s( 98.26%)p 0.02(  1.74%)
                                            0.0047  0.9912  0.1316  0.0048 -0.0082
   135. (0.00009) RY*( 2) H  12           s(  0.00%)p 1.00(100.00%)
   136. (0.00005) RY*( 3) H  12           s(  0.04%)p99.99( 99.96%)
   137. (0.00002) RY*( 4) H  12           s(  1.79%)p54.81( 98.21%)
   138. (0.00068) RY*( 1) H  13           s( 98.80%)p 0.01(  1.20%)
                                            0.0034  0.9940 -0.0641  0.0425  0.0782
   139. (0.00011) RY*( 2) H  13           s(  0.16%)p99.99( 99.84%)
                                            0.0012  0.0403  0.8866 -0.2799  0.3660
   140. (0.00007) RY*( 3) H  13           s(  0.27%)p99.99( 99.73%)
   141. (0.00002) RY*( 4) H  13           s(  0.85%)p99.99( 99.15%)
   142. (0.00052) RY*( 1) H  14           s( 98.28%)p 0.02(  1.72%)
                                            0.0049  0.9913  0.1313  0.0002 -0.0024
   143. (0.00009) RY*( 2) H  14           s(  0.00%)p 1.00(100.00%)
   144. (0.00006) RY*( 3) H  14           s(  0.17%)p99.99( 99.83%)
   145. (0.00002) RY*( 4) H  14           s(  1.64%)p59.93( 98.36%)
   146. (0.00060) RY*( 1) H  15           s( 98.62%)p 0.01(  1.38%)
                                            0.0038  0.9931 -0.0638 -0.0965  0.0212
   147. (0.00010) RY*( 2) H  15           s(  0.06%)p99.99( 99.94%)
   148. (0.00006) RY*( 3) H  15           s(  0.34%)p99.99( 99.66%)
   149. (0.00002) RY*( 4) H  15           s(  1.06%)p93.05( 98.94%)
   150. (0.00062) RY*( 1) H  16           s( 98.53%)p 0.01(  1.47%)
                                            0.0042  0.9926 -0.0528  0.0419 -0.1008
   151. (0.00010) RY*( 2) H  16           s(  0.02%)p99.99( 99.98%)
   152. (0.00006) RY*( 3) H  16           s(  0.20%)p99.99( 99.80%)
   153. (0.00002) RY*( 4) H  16           s(  1.34%)p73.88( 98.66%)
   154. (0.00052) RY*( 1) H  17           s( 98.34%)p 0.02(  1.66%)
                                            0.0050  0.9916  0.1286  0.0047 -0.0075
   155. (0.00009) RY*( 2) H  17           s(  0.00%)p 1.00(100.00%)
   156. (0.00006) RY*( 3) H  17           s(  0.24%)p99.99( 99.76%)
   157. (0.00002) RY*( 4) H  17           s(  1.50%)p65.60( 98.50%)
   158. (0.00053) RY*( 1) H  18           s( 98.48%)p 0.02(  1.52%)
                                            0.0043  0.9924 -0.0652 -0.1043  0.0069
   159. (0.00010) RY*( 2) H  18           s(  0.10%)p99.99( 99.90%)
   160. (0.00007) RY*( 3) H  18           s(  0.35%)p99.99( 99.65%)
   161. (0.00002) RY*( 4) H  18           s(  1.15%)p86.24( 98.85%)
   162. (0.00063) RY*( 1) H  19           s( 98.49%)p 0.02(  1.51%)
                                            0.0047  0.9924 -0.0319  0.0677  0.0974
   163. (0.00009) RY*( 2) H  19           s(  0.00%)p 1.00(100.00%)
   164. (0.00006) RY*( 3) H  19           s(  0.14%)p99.99( 99.86%)
   165. (0.00002) RY*( 4) H  19           s(  1.45%)p67.89( 98.55%)
   166. (0.00093) RY*( 1) H  20           s( 99.99%)p 0.00(  0.01%)
                                            0.0057  0.9999  0.0041  0.0034  0.0076
   167. (0.00006) RY*( 2) H  20           s(  0.01%)p 1.00( 99.99%)
   168. (0.00005) RY*( 3) H  20           s(  0.01%)p 1.00( 99.99%)
   169. (0.00003) RY*( 4) H  20           s(  0.09%)p99.99( 99.91%)
   170. (0.00119) RY*( 1) H  21           s( 99.42%)p 0.01(  0.58%)
                                            0.0033  0.9971 -0.0055  0.0526  0.0545
   171. (0.00011) RY*( 2) H  21           s(  0.00%)p 1.00(100.00%)
                                            0.0028 -0.0005  0.6353 -0.5178  0.5730
   172. (0.00008) RY*( 3) H  21           s(  0.09%)p99.99( 99.91%)
   173. (0.00002) RY*( 4) H  21           s(  0.59%)p99.99( 99.41%)
   174. (0.00093) RY*( 1) H  22           s( 99.28%)p 0.01(  0.72%)
                                            0.0035  0.9964 -0.0193  0.0823  0.0034
   175. (0.00009) RY*( 2) H  22           s(  0.01%)p99.99( 99.99%)
   176. (0.00006) RY*( 3) H  22           s(  0.13%)p99.99( 99.87%)
   177. (0.00002) RY*( 4) H  22           s(  0.67%)p99.99( 99.33%)
   178. (0.00123) RY*( 1) H  23           s( 99.60%)p 0.00(  0.40%)
                                            0.0054  0.9980  0.0173  0.0069 -0.0601
   179. (0.00008) RY*( 2) H  23           s(  0.11%)p99.99( 99.89%)
   180. (0.00007) RY*( 3) H  23           s(  0.01%)p 1.00( 99.99%)
   181. (0.00002) RY*( 4) H  23           s(  0.37%)p99.99( 99.63%)
   182. (0.00086) RY*( 1) H  24           s( 99.63%)p 0.00(  0.37%)
                                            0.0043  0.9982 -0.0595  0.0113 -0.0012
   183. (0.00007) RY*( 2) H  24           s(  0.00%)p 1.00(100.00%)
   184. (0.00005) RY*( 3) H  24           s(  0.02%)p99.99( 99.98%)
   185. (0.00002) RY*( 4) H  24           s(  0.44%)p99.99( 99.56%)
   186. (0.00127) RY*( 1) H  25           s( 99.66%)p 0.00(  0.34%)
                                            0.0056  0.9983  0.0188  0.0141  0.0535
   187. (0.00007) RY*( 2) H  25           s(  0.08%)p99.99( 99.92%)
   188. (0.00008) RY*( 3) H  25           s(  0.04%)p99.99( 99.96%)
   189. (0.00002) RY*( 4) H  25           s(  0.31%)p99.99( 99.69%)
   190. (0.00088) RY*( 1) H  26           s( 99.60%)p 0.00(  0.40%)
                                            0.0043  0.9980 -0.0270 -0.0561  0.0092
   191. (0.00008) RY*( 2) H  26           s(  0.01%)p 1.00( 99.99%)
   192. (0.00005) RY*( 3) H  26           s(  0.01%)p 1.00( 99.99%)
   193. (0.00002) RY*( 4) H  26           s(  0.47%)p99.99( 99.53%)
   194. (0.00091) RY*( 1) H  27           s( 98.86%)p 0.01(  1.14%)
                                            0.0032  0.9943  0.1055 -0.0132 -0.0095
   195. (0.00009) RY*( 2) H  27           s(  0.09%)p99.99( 99.91%)
   196. (0.00005) RY*( 3) H  27           s(  0.73%)p99.99( 99.27%)
   197. (0.00003) RY*( 4) H  27           s(  0.41%)p99.99( 99.59%)
   198. (0.00111) RY*( 1) H  28           s( 99.19%)p 0.01(  0.81%)
                                            0.0041  0.9959  0.0669 -0.0075 -0.0597
   199. (0.00011) RY*( 2) H  28           s(  0.01%)p99.99( 99.99%)
                                           -0.0027  0.0116  0.1694 -0.8547  0.4905
   200. (0.00007) RY*( 3) H  28           s(  0.35%)p99.99( 99.65%)
   201. (0.00002) RY*( 4) H  28           s(  0.54%)p99.99( 99.46%)
   202. (0.01127) BD*( 1) C   1 - C   2  
                ( 52.68%)   0.7258* C   1 s( 29.57%)p 2.38( 70.38%)d 0.00(  0.05%)
                                            0.0005  0.5438 -0.0050 -0.3646  0.0064
                                           -0.7522 -0.0043  0.0704 -0.0002  0.0147
                                           -0.0015 -0.0030 -0.0103 -0.0110
                ( 47.32%)  -0.6879* C   2 s( 25.88%)p 2.86( 74.08%)d 0.00(  0.04%)
                                            0.0000  0.5087 -0.0004  0.3284  0.0059
                                            0.7923 -0.0069 -0.0717 -0.0016  0.0116
                                           -0.0007 -0.0026 -0.0130 -0.0105
   203. (0.00312) BD*( 1) C   1 - H  11  
                ( 38.48%)   0.6203* C   1 s( 23.12%)p 3.32( 76.84%)d 0.00(  0.04%)
                                            0.0001 -0.4808  0.0003  0.2577 -0.0216
                                           -0.4036 -0.0173  0.7337 -0.0009  0.0058
                                           -0.0099  0.0127  0.0007 -0.0113
                ( 61.52%)  -0.7843* H  11 s( 99.92%)p 0.00(  0.08%)
                                           -0.9996  0.0009 -0.0038  0.0154 -0.0244
   204. (0.00270) BD*( 1) C   1 - H  12  
                ( 37.28%)   0.6106* C   1 s( 24.02%)p 3.16( 75.94%)d 0.00(  0.04%)
                                            0.0001 -0.4901 -0.0071 -0.8681  0.0036
                                            0.0689 -0.0250  0.0213  0.0019  0.0040
                                            0.0004 -0.0002 -0.0164  0.0093
                ( 62.72%)  -0.7919* H  12 s( 99.91%)p 0.00(  0.09%)
                                           -0.9996  0.0008  0.0294  0.0002 -0.0012
   205. (0.00327) BD*( 1) C   1 - H  13  
                ( 38.68%)   0.6219* C   1 s( 23.17%)p 3.31( 76.78%)d 0.00(  0.04%)
                                            0.0000 -0.4814  0.0003  0.2146 -0.0224
                                           -0.5151 -0.0168 -0.6750  0.0056  0.0064
                                            0.0078 -0.0155  0.0035 -0.0085
                ( 61.32%)  -0.7831* H  13 s( 99.92%)p 0.00(  0.08%)
                                           -0.9996  0.0008 -0.0017  0.0188  0.0217
   206. (0.01228) BD*( 1) C   2 - C   3  
                ( 47.21%)   0.6871* C   2 s( 25.19%)p 2.97( 74.76%)d 0.00(  0.05%)
                                           -0.0000 -0.5019  0.0012 -0.2614 -0.0088
                                            0.4904 -0.0066  0.6623  0.0025  0.0055
                                            0.0059 -0.0171  0.0047 -0.0088
                ( 52.79%)  -0.7266* C   3 s( 29.40%)p 2.40( 70.55%)d 0.00(  0.05%)
                                           -0.0007 -0.5422  0.0048  0.2847 -0.0060
                                           -0.4619 -0.0008 -0.6411 -0.0014  0.0079
                                            0.0109 -0.0162  0.0028 -0.0080
   207. (0.01276) BD*( 1) C   2 - C   4  
                ( 47.33%)   0.6880* C   2 s( 24.84%)p 3.02( 75.11%)d 0.00(  0.05%)
                                           -0.0000 -0.4984  0.0010 -0.2577 -0.0088
                                            0.3593 -0.0034 -0.7454 -0.0032  0.0037
                                           -0.0066  0.0146  0.0017 -0.0150
                ( 52.67%)  -0.7257* C   4 s( 29.45%)p 2.39( 70.49%)d 0.00(  0.05%)
                                           -0.0007 -0.5427  0.0044  0.2753 -0.0041
                                           -0.3335  0.0003  0.7197  0.0006  0.0058
                                           -0.0122  0.0136  0.0002 -0.0131
   208. (0.02419) BD*( 1) C   2 - C   5  
                ( 52.14%)   0.7221* C   2 s( 24.08%)p 3.15( 75.86%)d 0.00(  0.06%)
                                            0.0002  0.4907  0.0061 -0.8698 -0.0041
                                            0.0453  0.0027 -0.0052 -0.0023 -0.0016
                                           -0.0001 -0.0001  0.0210 -0.0111
                ( 47.86%)  -0.6918* C   5 s( 33.51%)p 1.98( 66.46%)d 0.00(  0.03%)
                                            0.0001  0.5786 -0.0187  0.8144 -0.0367
                                           -0.0087  0.0034  0.0004 -0.0015  0.0025
                                            0.0002  0.0000  0.0139 -0.0073
   209. (0.00262) BD*( 1) C   3 - H  14  
                ( 37.45%)   0.6119* C   3 s( 23.84%)p 3.19( 76.12%)d 0.00(  0.04%)
                                            0.0001 -0.4883 -0.0048 -0.8719  0.0040
                                            0.0107  0.0141  0.0177  0.0183 -0.0002
                                           -0.0007  0.0001 -0.0167  0.0100
                ( 62.55%)  -0.7909* H  14 s( 99.91%)p 0.00(  0.09%)
                                           -0.9996  0.0011  0.0292 -0.0016 -0.0028
   210. (0.00296) BD*( 1) C   3 - H  15  
                ( 38.47%)   0.6203* C   3 s( 23.52%)p 3.25( 76.44%)d 0.00(  0.04%)
                                           -0.0001  0.4849  0.0012 -0.2808  0.0168
                                           -0.8254 -0.0064  0.0600 -0.0195  0.0118
                                           -0.0011 -0.0037 -0.0125 -0.0101
                ( 61.53%)  -0.7844* H  15 s( 99.92%)p 0.00(  0.08%)
                                            0.9996 -0.0007  0.0058  0.0279  0.0006
   211. (0.00282) BD*( 1) C   3 - H  16  
                ( 38.36%)   0.6194* C   3 s( 23.13%)p 3.32( 76.83%)d 0.00(  0.04%)
                                           -0.0001  0.4809  0.0005 -0.2812  0.0153
                                            0.3232 -0.0154 -0.7643 -0.0135 -0.0050
                                            0.0107 -0.0121 -0.0004  0.0115
                ( 61.64%)  -0.7851* H  16 s( 99.92%)p 0.00(  0.08%)
                                            0.9996 -0.0008  0.0063 -0.0087  0.0270
   212. (0.00272) BD*( 1) C   4 - H  17  
                ( 37.40%)   0.6115* C   4 s( 23.80%)p 3.20( 76.16%)d 0.00(  0.04%)
                                            0.0001 -0.4879 -0.0037 -0.8713  0.0034
                                            0.0413  0.0095 -0.0153 -0.0201  0.0011
                                            0.0010  0.0001 -0.0167  0.0100
                ( 62.60%)  -0.7912* H  17 s( 99.91%)p 0.00(  0.09%)
                                           -0.9996  0.0012  0.0293 -0.0021  0.0028
   213. (0.00325) BD*( 1) C   4 - H  18  
                ( 38.50%)   0.6205* C   4 s( 23.47%)p 3.26( 76.49%)d 0.00(  0.04%)
                                           -0.0000  0.4844  0.0015 -0.3118  0.0156
                                           -0.8093 -0.0025  0.1093  0.0213  0.0125
                                           -0.0012 -0.0027 -0.0120 -0.0103
                ( 61.50%)  -0.7842* H  18 s( 99.92%)p 0.00(  0.08%)
                                            0.9996 -0.0010  0.0069  0.0269 -0.0065
   214. (0.00288) BD*( 1) C   4 - H  19  
                ( 38.31%)   0.6190* C   4 s( 23.17%)p 3.31( 76.79%)d 0.00(  0.04%)
                                            0.0001 -0.4813 -0.0009  0.2591 -0.0130
                                           -0.4809  0.0139 -0.6847 -0.0157  0.0069
                                            0.0090 -0.0155  0.0038 -0.0065
                ( 61.69%)  -0.7854* H  19 s( 99.91%)p 0.00(  0.09%)
                                           -0.9996  0.0011 -0.0057  0.0140  0.0250
   215. (0.00999) BD*( 1) C   5 - C   6  
                ( 49.49%)   0.7035* C   5 s( 35.28%)p 1.83( 64.67%)d 0.00(  0.06%)
                                            0.0000 -0.5934 -0.0251  0.4139  0.0056
                                           -0.6867 -0.0247 -0.0559 -0.0006  0.0208
                                            0.0016 -0.0018  0.0097  0.0072
                ( 50.51%)  -0.7107* C   6 s( 37.77%)p 1.65( 62.18%)d 0.00(  0.06%)
                                           -0.0001 -0.6145 -0.0085 -0.4075 -0.0141
                                            0.6732  0.0005  0.0475 -0.0011  0.0201
                                            0.0015 -0.0012  0.0106  0.0063
   216. (0.06061) BD*( 2) C   5 - C   6  
                ( 53.57%)   0.7319* C   5 s(  0.00%)p 1.00( 99.81%)d 0.00(  0.19%)
                                            0.0000 -0.0013 -0.0029 -0.0004  0.0005
                                           -0.0802  0.0007  0.9958  0.0052  0.0019
                                           -0.0238  0.0358  0.0027  0.0046
                ( 46.43%)  -0.6814* C   6 s(  0.01%)p 1.00( 99.85%)d 0.00(  0.14%)
                                           -0.0000 -0.0071  0.0015 -0.0038  0.0002
                                           -0.0789 -0.0006  0.9961  0.0045 -0.0012
                                            0.0189 -0.0320 -0.0026 -0.0044
   217. (0.01493) BD*( 1) C   5 - C  10  
                ( 47.95%)   0.6925* C   5 s( 31.24%)p 2.20( 68.73%)d 0.00(  0.03%)
                                            0.0002 -0.5588  0.0096  0.4042 -0.0170
                                            0.7213 -0.0053  0.0575  0.0024 -0.0154
                                           -0.0013 -0.0015  0.0048  0.0082
                ( 52.05%)  -0.7215* C  10 s( 26.46%)p 2.78( 73.49%)d 0.00(  0.05%)
                                           -0.0002 -0.5143 -0.0041 -0.4062 -0.0072
                                           -0.7526 -0.0048 -0.0587 -0.0024 -0.0166
                                           -0.0012 -0.0019  0.0116  0.0105
   218. (0.00966) BD*( 1) C   6 - C   7  
                ( 48.37%)   0.6955* C   6 s( 33.94%)p 1.95( 66.03%)d 0.00(  0.03%)
                                            0.0001 -0.5826  0.0031  0.8105 -0.0161
                                           -0.0409 -0.0383 -0.0043 -0.0036 -0.0017
                                            0.0002  0.0004 -0.0150  0.0068
                ( 51.63%)  -0.7185* C   7 s( 26.13%)p 2.82( 73.82%)d 0.00(  0.05%)
                                           -0.0002 -0.5111 -0.0103 -0.8564 -0.0151
                                            0.0612 -0.0245  0.0085 -0.0010  0.0036
                                           -0.0001  0.0002 -0.0200  0.0105
   219. (0.00875) BD*( 1) C   6 - H  20  
                ( 36.88%)   0.6073* C   6 s( 28.23%)p 2.54( 71.74%)d 0.00(  0.03%)
                                            0.0004 -0.5312  0.0117 -0.4189  0.0202
                                           -0.7331 -0.0029 -0.0635 -0.0001 -0.0152
                                           -0.0014 -0.0015  0.0058  0.0055
                ( 63.12%)  -0.7945* H  20 s( 99.90%)p 0.00(  0.10%)
                                           -0.9995  0.0055  0.0149  0.0280  0.0024
   220. (0.00745) BD*( 1) C   7 - C   8  
                ( 48.11%)   0.6936* C   7 s( 29.07%)p 2.44( 70.90%)d 0.00(  0.03%)
                                            0.0002  0.5391 -0.0029 -0.3752 -0.0235
                                           -0.7185  0.0183 -0.2261 -0.0072  0.0103
                                            0.0028  0.0082 -0.0103 -0.0078
                ( 51.89%)  -0.7204* C   8 s( 26.58%)p 2.76( 73.36%)d 0.00(  0.05%)
                                            0.0002  0.5156  0.0045  0.3750 -0.0226
                                            0.7370  0.0251  0.2206 -0.0019  0.0165
                                            0.0058  0.0089 -0.0078 -0.0092
   221. (0.00945) BD*( 1) C   7 - H  21  
                ( 37.28%)   0.6106* C   7 s( 22.01%)p 3.54( 77.94%)d 0.00(  0.05%)
                                            0.0001 -0.4691  0.0038  0.2554  0.0100
                                           -0.2302 -0.0128 -0.8129  0.0092  0.0023
                                            0.0058 -0.0092  0.0005 -0.0188
                ( 62.72%)  -0.7920* H  21 s( 99.90%)p 0.00(  0.10%)
                                           -0.9995  0.0012 -0.0128  0.0098  0.0279
   222. (0.00701) BD*( 1) C   7 - H  22  
                ( 36.75%)   0.6062* C   7 s( 22.72%)p 3.40( 77.24%)d 0.00(  0.04%)
                                            0.0001 -0.4766 -0.0011  0.2427  0.0059
                                           -0.6528  0.0035  0.5358 -0.0144  0.0062
                                           -0.0029  0.0167  0.0096 -0.0014
                ( 63.25%)  -0.7953* H  22 s( 99.90%)p 0.00(  0.10%)
                                           -0.9995  0.0014 -0.0121  0.0232 -0.0180
   223. (0.00763) BD*( 1) C   8 - C   9  
                ( 50.01%)   0.7072* C   8 s( 27.64%)p 2.62( 72.31%)d 0.00(  0.04%)
                                            0.0003  0.5258 -0.0009  0.3744 -0.0291
                                           -0.6682 -0.0195  0.3677  0.0028 -0.0137
                                            0.0093 -0.0116 -0.0041 -0.0044
                ( 49.99%)  -0.7071* C   9 s( 27.59%)p 2.62( 72.37%)d 0.00(  0.04%)
                                            0.0003  0.5252 -0.0003 -0.4023 -0.0326
                                            0.6545 -0.0150 -0.3636 -0.0019 -0.0110
                                            0.0057 -0.0136 -0.0095 -0.0045
   224. (0.00779) BD*( 1) C   8 - H  23  
                ( 38.38%)   0.6196* C   8 s( 22.00%)p 3.54( 77.95%)d 0.00(  0.04%)
                                           -0.0001  0.4690 -0.0088  0.0434 -0.0289
                                           -0.0882 -0.0007 -0.8770  0.0011 -0.0006
                                           -0.0052  0.0028  0.0003  0.0202
                ( 61.62%)  -0.7850* H  23 s( 99.91%)p 0.00(  0.09%)
                                            0.9995 -0.0037  0.0035  0.0035  0.0296
   225. (0.00549) BD*( 1) C   8 - H  24  
                ( 37.04%)   0.6086* C   8 s( 23.65%)p 3.23( 76.32%)d 0.00(  0.04%)
                                           -0.0001  0.4862  0.0065 -0.8460  0.0087
                                            0.0264 -0.0047  0.2151 -0.0183 -0.0022
                                           -0.0089  0.0007  0.0152 -0.0070
                ( 62.96%)  -0.7935* H  24 s( 99.91%)p 0.00(  0.09%)
                                            0.9995 -0.0026  0.0298  0.0009 -0.0051
   226. (0.00722) BD*( 1) C   9 - C  10  
                ( 52.02%)   0.7213* C   9 s( 26.78%)p 2.73( 73.17%)d 0.00(  0.05%)
                                            0.0002  0.5175  0.0038  0.8178  0.0085
                                           -0.0481 -0.0332 -0.2437  0.0006  0.0012
                                           -0.0115 -0.0005  0.0178 -0.0085
                ( 47.98%)  -0.6927* C  10 s( 28.77%)p 2.47( 71.20%)d 0.00(  0.04%)
                                            0.0002  0.5363  0.0041 -0.8042  0.0060
                                            0.0485 -0.0306  0.2486  0.0060 -0.0041
                                           -0.0095  0.0021  0.0146 -0.0073
   227. (0.00788) BD*( 1) C   9 - H  25  
                ( 38.44%)   0.6200* C   9 s( 21.96%)p 3.55( 77.99%)d 0.00(  0.04%)
                                            0.0002 -0.4686  0.0092  0.0302  0.0163
                                           -0.0917  0.0248 -0.8773  0.0004 -0.0002
                                           -0.0013 -0.0061  0.0007 -0.0201
                ( 61.56%)  -0.7846* H  25 s( 99.91%)p 0.00(  0.09%)
                                           -0.9995  0.0041 -0.0041 -0.0009  0.0296
   228. (0.00551) BD*( 1) C   9 - H  26  
                ( 37.06%)   0.6087* C   9 s( 23.54%)p 3.25( 76.43%)d 0.00(  0.04%)
                                           -0.0001  0.4851  0.0068 -0.4084  0.0004
                                           -0.7478  0.0103 -0.1944  0.0185  0.0125
                                            0.0038  0.0075 -0.0094 -0.0074
                ( 62.94%)  -0.7934* H  26 s( 99.91%)p 0.00(  0.09%)
                                            0.9995 -0.0025  0.0155  0.0256  0.0043
   229. (0.00704) BD*( 1) C  10 - H  27  
                ( 36.84%)   0.6070* C  10 s( 22.93%)p 3.36( 77.03%)d 0.00(  0.04%)
                                           -0.0002  0.4789  0.0003  0.4310 -0.0149
                                           -0.5967 -0.0092  0.4775 -0.0115 -0.0121
                                            0.0113 -0.0107 -0.0028 -0.0007
                ( 63.16%)  -0.7947* H  27 s( 99.91%)p 0.00(  0.09%)
                                            0.9995 -0.0018 -0.0122  0.0233 -0.0152
   230. (0.00871) BD*( 1) C  10 - H  28  
                ( 37.03%)   0.6086* C  10 s( 21.77%)p 3.59( 78.18%)d 0.00(  0.05%)
                                           -0.0002  0.4666 -0.0045  0.0356 -0.0011
                                           -0.2722 -0.0196 -0.8403  0.0045 -0.0011
                                           -0.0038  0.0070 -0.0015  0.0196
                ( 62.97%)  -0.7935* H  28 s( 99.90%)p 0.00(  0.10%)
                                            0.9995 -0.0023 -0.0000  0.0131  0.0284


 NHO Directionality and "Bond Bending" (deviations from line of nuclear centers)

         [Thresholds for printing:  angular deviation  >  1.0 degree]
                                    hybrid p-character > 25.0%
                                    orbital occupancy  >  0.10e

                                Line of Centers        Hybrid 1              Hybrid 2
                                ---------------  -------------------   ------------------
                NBO               Theta   Phi    Theta   Phi    Dev    Theta   Phi    Dev
 ========================================================================================
     1. BD (   1) C   1 - C   2    85.2  245.6     --     --    --      94.9   66.9   1.3
     2. BD (   1) C   1 - H  11   147.0  122.5   146.6  119.3   1.8      --     --    --
     3. BD (   1) C   1 - H  12    91.3  355.5    91.5  357.1   1.6      --     --    --
     4. BD (   1) C   1 - H  13    39.3  111.9    40.2  109.9   1.6      --     --    --
     7. BD (   1) C   2 - C   5    90.2  178.2    90.5  176.9   1.4     90.1  359.6   1.4
     8. BD (   1) C   3 - H  14    91.2  359.1    92.4  358.4   1.4      --     --    --
     9. BD (   1) C   3 - H  15    86.1  251.7    87.3  252.4   1.4      --     --    --
    10. BD (   1) C   3 - H  16   150.7  130.9   152.4  130.8   1.7      --     --    --
    11. BD (   1) C   4 - H  17    89.0  357.1    87.7  356.7   1.4      --     --    --
    12. BD (   1) C   4 - H  18    82.7  249.4    81.4  250.0   1.4      --     --    --
    13. BD (   1) C   4 - H  19    38.7  118.4    37.0  117.8   1.8      --     --    --
    15. BD (   2) C   5 - C   6    86.3  121.4   175.5   90.1  89.8    175.5   87.4  90.1
    17. BD (   1) C   6 - C   7    89.6  176.3    89.4  174.3   2.0     90.5  357.6   1.3
    19. BD (   1) C   7 - C   8   105.4  242.3   106.1  240.3   2.0     75.4   65.2   2.9
    22. BD (   1) C   8 - C   9    64.6  300.5    64.3  296.7   3.4    115.3  124.2   3.4
    23. BD (   1) C   8 - H  23   173.4  294.2   174.1  279.3   1.8      --     --    --
    25. BD (   1) C   9 - C  10   107.0  357.0   106.3  354.4   2.6     72.3  178.7   1.8
    26. BD (   1) C   9 - H  25     6.3  109.6     5.3  124.8   1.8      --     --    --


 Second Order Perturbation Theory Analysis of Fock Matrix in NBO Basis

     Threshold for printing:   0.25 kcal/mol
                                                                              E(2)  E(j)-E(i) F(i,j)
         Donor NBO (i)                     Acceptor NBO (j)                 kcal/mol   a.u.    a.u. 
 ===================================================================================================

 within unit  1
   1. BD (   1) C   1 - C   2        / 58. RY*(   1) C   3                    0.35    1.39    0.028
   1. BD (   1) C   1 - C   2        / 59. RY*(   2) C   3                    0.30    1.41    0.026
   1. BD (   1) C   1 - C   2        / 67. RY*(   1) C   4                    0.41    1.40    0.030
   1. BD (   1) C   1 - C   2        / 77. RY*(   2) C   5                    0.62    1.55    0.039
   1. BD (   1) C   1 - C   2        /204. BD*(   1) C   1 - H  12            0.29    1.06    0.022
   1. BD (   1) C   1 - C   2        /206. BD*(   1) C   2 - C   3            0.82    0.96    0.036
   1. BD (   1) C   1 - C   2        /207. BD*(   1) C   2 - C   4            0.80    0.96    0.035
   1. BD (   1) C   1 - C   2        /208. BD*(   1) C   2 - C   5            0.72    0.96    0.033
   1. BD (   1) C   1 - C   2        /210. BD*(   1) C   3 - H  15            0.98    1.06    0.041
   1. BD (   1) C   1 - C   2        /213. BD*(   1) C   4 - H  18            0.96    1.05    0.040
   1. BD (   1) C   1 - C   2        /217. BD*(   1) C   5 - C  10            1.41    0.97    0.047
   2. BD (   1) C   1 - H  11        /207. BD*(   1) C   2 - C   4            1.65    0.84    0.047
   3. BD (   1) C   1 - H  12        / 49. RY*(   1) C   2                    0.35    1.37    0.028
   3. BD (   1) C   1 - H  12        /202. BD*(   1) C   1 - C   2            0.33    0.85    0.021
   3. BD (   1) C   1 - H  12        /208. BD*(   1) C   2 - C   5            2.21    0.83    0.055
   4. BD (   1) C   1 - H  13        /206. BD*(   1) C   2 - C   3            1.61    0.85    0.047
   5. BD (   1) C   2 - C   3        / 40. RY*(   1) C   1                    0.43    1.39    0.031
   5. BD (   1) C   2 - C   3        / 67. RY*(   1) C   4                    0.57    1.39    0.036
   5. BD (   1) C   2 - C   3        /202. BD*(   1) C   1 - C   2            0.79    0.97    0.035
   5. BD (   1) C   2 - C   3        /205. BD*(   1) C   1 - H  13            1.03    1.05    0.042
   5. BD (   1) C   2 - C   3        /207. BD*(   1) C   2 - C   4            0.70    0.96    0.033
   5. BD (   1) C   2 - C   3        /208. BD*(   1) C   2 - C   5            0.70    0.95    0.033
   5. BD (   1) C   2 - C   3        /214. BD*(   1) C   4 - H  19            0.90    1.05    0.039
   5. BD (   1) C   2 - C   3        /215. BD*(   1) C   5 - C   6            1.04    1.17    0.044
   5. BD (   1) C   2 - C   3        /216. BD*(   2) C   5 - C   6            1.10    0.57    0.032
   6. BD (   1) C   2 - C   4        / 40. RY*(   1) C   1                    0.59    1.39    0.037
   6. BD (   1) C   2 - C   4        / 58. RY*(   1) C   3                    0.62    1.39    0.037
   6. BD (   1) C   2 - C   4        / 76. RY*(   1) C   5                    0.81    1.41    0.043
   6. BD (   1) C   2 - C   4        /202. BD*(   1) C   1 - C   2            0.74    0.98    0.034
   6. BD (   1) C   2 - C   4        /203. BD*(   1) C   1 - H  11            1.01    1.05    0.042
   6. BD (   1) C   2 - C   4        /206. BD*(   1) C   2 - C   3            0.72    0.96    0.033
   6. BD (   1) C   2 - C   4        /208. BD*(   1) C   2 - C   5            0.67    0.96    0.032
   6. BD (   1) C   2 - C   4        /211. BD*(   1) C   3 - H  16            0.91    1.05    0.039
   6. BD (   1) C   2 - C   4        /215. BD*(   1) C   5 - C   6            0.63    1.17    0.034
   6. BD (   1) C   2 - C   4        /216. BD*(   2) C   5 - C   6            1.72    0.57    0.040
   7. BD (   1) C   2 - C   5        / 41. RY*(   2) C   1                    0.37    1.47    0.030
   7. BD (   1) C   2 - C   5        / 59. RY*(   2) C   3                    0.37    1.46    0.029
   7. BD (   1) C   2 - C   5        / 68. RY*(   2) C   4                    0.46    1.45    0.033
   7. BD (   1) C   2 - C   5        / 85. RY*(   1) C   6                    0.87    1.78    0.050
   7. BD (   1) C   2 - C   5        /121. RY*(   1) C  10                    0.42    1.52    0.032
   7. BD (   1) C   2 - C   5        /202. BD*(   1) C   1 - C   2            0.54    1.02    0.030
   7. BD (   1) C   2 - C   5        /204. BD*(   1) C   1 - H  12            0.59    1.11    0.033
   7. BD (   1) C   2 - C   5        /206. BD*(   1) C   2 - C   3            0.53    1.01    0.029
   7. BD (   1) C   2 - C   5        /207. BD*(   1) C   2 - C   4            0.54    1.01    0.030
   7. BD (   1) C   2 - C   5        /209. BD*(   1) C   3 - H  14            0.68    1.11    0.035
   7. BD (   1) C   2 - C   5        /212. BD*(   1) C   4 - H  17            0.75    1.10    0.037
   7. BD (   1) C   2 - C   5        /215. BD*(   1) C   5 - C   6            1.43    1.22    0.053
   7. BD (   1) C   2 - C   5        /217. BD*(   1) C   5 - C  10            0.65    1.01    0.032
   7. BD (   1) C   2 - C   5        /218. BD*(   1) C   6 - C   7            1.76    1.02    0.054
   7. BD (   1) C   2 - C   5        /226. BD*(   1) C   9 - C  10            0.69    1.03    0.034
   8. BD (   1) C   3 - H  14        /208. BD*(   1) C   2 - C   5            1.95    0.84    0.051
   9. BD (   1) C   3 - H  15        / 50. RY*(   2) C   2                    0.31    1.31    0.025
   9. BD (   1) C   3 - H  15        /202. BD*(   1) C   1 - C   2            1.51    0.86    0.046
  10. BD (   1) C   3 - H  16        / 49. RY*(   1) C   2                    0.30    1.38    0.026
  10. BD (   1) C   3 - H  16        /207. BD*(   1) C   2 - C   4            1.67    0.84    0.048
  11. BD (   1) C   4 - H  17        / 50. RY*(   2) C   2                    0.34    1.31    0.027
  11. BD (   1) C   4 - H  17        /208. BD*(   1) C   2 - C   5            1.89    0.84    0.051
  12. BD (   1) C   4 - H  18        / 50. RY*(   2) C   2                    0.32    1.32    0.026
  12. BD (   1) C   4 - H  18        /202. BD*(   1) C   1 - C   2            1.50    0.86    0.046
  13. BD (   1) C   4 - H  19        /206. BD*(   1) C   2 - C   3            1.66    0.85    0.048
  14. BD (   1) C   5 - C   6        / 49. RY*(   1) C   2                    0.79    1.72    0.047
  14. BD (   1) C   5 - C   6        / 94. RY*(   1) C   7                    0.47    1.63    0.035
  14. BD (   1) C   5 - C   6        /121. RY*(   1) C  10                    0.27    1.69    0.027
  14. BD (   1) C   5 - C   6        /206. BD*(   1) C   2 - C   3            0.27    1.19    0.023
  14. BD (   1) C   5 - C   6        /208. BD*(   1) C   2 - C   5            1.54    1.18    0.054
  14. BD (   1) C   5 - C   6        /217. BD*(   1) C   5 - C  10            1.06    1.19    0.045
  14. BD (   1) C   5 - C   6        /218. BD*(   1) C   6 - C   7            0.88    1.20    0.041
  14. BD (   1) C   5 - C   6        /219. BD*(   1) C   6 - H  20            0.52    1.24    0.032
  14. BD (   1) C   5 - C   6        /222. BD*(   1) C   7 - H  22            0.28    1.25    0.024
  14. BD (   1) C   5 - C   6        /229. BD*(   1) C  10 - H  27            0.38    1.25    0.028
  15. BD (   2) C   5 - C   6        / 50. RY*(   2) C   2                    0.33    1.20    0.025
  15. BD (   2) C   5 - C   6        / 95. RY*(   2) C   7                    0.31    1.21    0.025
  15. BD (   2) C   5 - C   6        /206. BD*(   1) C   2 - C   3            0.88    0.74    0.032
  15. BD (   2) C   5 - C   6        /207. BD*(   1) C   2 - C   4            1.21    0.73    0.038
  15. BD (   2) C   5 - C   6        /221. BD*(   1) C   7 - H  21            1.59    0.78    0.045
  15. BD (   2) C   5 - C   6        /222. BD*(   1) C   7 - H  22            0.91    0.80    0.034
  15. BD (   2) C   5 - C   6        /229. BD*(   1) C  10 - H  27            0.62    0.81    0.028
  15. BD (   2) C   5 - C   6        /230. BD*(   1) C  10 - H  28            1.31    0.78    0.041
  16. BD (   1) C   5 - C  10        / 49. RY*(   1) C   2                    0.96    1.55    0.049
  16. BD (   1) C   5 - C  10        / 85. RY*(   1) C   6                    0.40    1.79    0.034
  16. BD (   1) C   5 - C  10        /112. RY*(   1) C   9                    0.53    1.64    0.037
  16. BD (   1) C   5 - C  10        /202. BD*(   1) C   1 - C   2            0.87    1.03    0.038
  16. BD (   1) C   5 - C  10        /208. BD*(   1) C   2 - C   5            0.83    1.01    0.037
  16. BD (   1) C   5 - C  10        /215. BD*(   1) C   5 - C   6            1.10    1.23    0.047
  16. BD (   1) C   5 - C  10        /219. BD*(   1) C   6 - H  20            1.72    1.08    0.054
  16. BD (   1) C   5 - C  10        /226. BD*(   1) C   9 - C  10            0.53    1.04    0.030
  16. BD (   1) C   5 - C  10        /228. BD*(   1) C   9 - H  26            0.65    1.13    0.034
  16. BD (   1) C   5 - C  10        /229. BD*(   1) C  10 - H  27            0.27    1.09    0.022
  17. BD (   1) C   6 - C   7        / 77. RY*(   2) C   5                    1.07    1.63    0.053
  17. BD (   1) C   6 - C   7        /103. RY*(   1) C   8                    0.38    1.65    0.032
  17. BD (   1) C   6 - C   7        /208. BD*(   1) C   2 - C   5            2.25    1.03    0.061
  17. BD (   1) C   6 - C   7        /215. BD*(   1) C   5 - C   6            1.15    1.24    0.048
  17. BD (   1) C   6 - C   7        /220. BD*(   1) C   7 - C   8            0.44    1.05    0.027
  17. BD (   1) C   6 - C   7        /225. BD*(   1) C   8 - H  24            0.74    1.14    0.037
  18. BD (   1) C   6 - H  20        / 78. RY*(   3) C   5                    0.68    1.55    0.041
  18. BD (   1) C   6 - H  20        / 79. RY*(   4) C   5                    0.26    1.37    0.024
  18. BD (   1) C   6 - H  20        / 94. RY*(   1) C   7                    0.25    1.38    0.024
  18. BD (   1) C   6 - H  20        /215. BD*(   1) C   5 - C   6            0.49    1.14    0.030
  18. BD (   1) C   6 - H  20        /217. BD*(   1) C   5 - C  10            3.17    0.94    0.069
  18. BD (   1) C   6 - H  20        /220. BD*(   1) C   7 - C   8            1.33    0.95    0.045
  19. BD (   1) C   7 - C   8        /112. RY*(   1) C   9                    0.51    1.59    0.036
  19. BD (   1) C   7 - C   8        /218. BD*(   1) C   6 - C   7            0.45    0.99    0.027
  19. BD (   1) C   7 - C   8        /219. BD*(   1) C   6 - H  20            1.01    1.03    0.041
  19. BD (   1) C   7 - C   8        /221. BD*(   1) C   7 - H  21            0.38    1.02    0.025
  19. BD (   1) C   7 - C   8        /222. BD*(   1) C   7 - H  22            0.39    1.04    0.026
  19. BD (   1) C   7 - C   8        /223. BD*(   1) C   8 - C   9            0.40    1.01    0.025
  19. BD (   1) C   7 - C   8        /225. BD*(   1) C   8 - H  24            0.30    1.08    0.023
  19. BD (   1) C   7 - C   8        /228. BD*(   1) C   9 - H  26            0.98    1.08    0.041
  20. BD (   1) C   7 - H  21        / 86. RY*(   2) C   6                    0.37    1.26    0.027
  20. BD (   1) C   7 - H  21        /215. BD*(   1) C   5 - C   6            0.62    1.09    0.033
  20. BD (   1) C   7 - H  21        /216. BD*(   2) C   5 - C   6            2.41    0.49    0.044
  20. BD (   1) C   7 - H  21        /224. BD*(   1) C   8 - H  23            1.31    0.97    0.045
  21. BD (   1) C   7 - H  22        / 86. RY*(   2) C   6                    0.29    1.25    0.024
  21. BD (   1) C   7 - H  22        /104. RY*(   2) C   8                    0.34    1.52    0.029
  21. BD (   1) C   7 - H  22        /215. BD*(   1) C   5 - C   6            1.29    1.08    0.047
  21. BD (   1) C   7 - H  22        /216. BD*(   2) C   5 - C   6            1.42    0.48    0.034
  21. BD (   1) C   7 - H  22        /220. BD*(   1) C   7 - C   8            0.26    0.89    0.019
  21. BD (   1) C   7 - H  22        /223. BD*(   1) C   8 - C   9            1.48    0.91    0.046
  22. BD (   1) C   8 - C   9        / 94. RY*(   1) C   7                    0.30    1.41    0.026
  22. BD (   1) C   8 - C   9        /121. RY*(   1) C  10                    0.34    1.47    0.028
  22. BD (   1) C   8 - C   9        /122. RY*(   2) C  10                    0.31    1.47    0.027
  22. BD (   1) C   8 - C   9        /220. BD*(   1) C   7 - C   8            0.40    0.97    0.025
  22. BD (   1) C   8 - C   9        /222. BD*(   1) C   7 - H  22            1.03    1.02    0.041
  22. BD (   1) C   8 - C   9        /225. BD*(   1) C   8 - H  24            0.41    1.06    0.026
  22. BD (   1) C   8 - C   9        /226. BD*(   1) C   9 - C  10            0.43    0.98    0.026
  22. BD (   1) C   8 - C   9        /228. BD*(   1) C   9 - H  26            0.40    1.06    0.026
  22. BD (   1) C   8 - C   9        /229. BD*(   1) C  10 - H  27            1.03    1.03    0.041
  23. BD (   1) C   8 - H  23        /114. RY*(   3) C   9                    0.26    1.22    0.023
  23. BD (   1) C   8 - H  23        /221. BD*(   1) C   7 - H  21            1.58    0.89    0.047
  23. BD (   1) C   8 - H  23        /227. BD*(   1) C   9 - H  25            1.62    0.93    0.049
  24. BD (   1) C   8 - H  24        /218. BD*(   1) C   6 - C   7            1.89    0.85    0.051
  24. BD (   1) C   8 - H  24        /226. BD*(   1) C   9 - C  10            1.69    0.86    0.048
  25. BD (   1) C   9 - C  10        /103. RY*(   1) C   8                    0.51    1.59    0.036
  25. BD (   1) C   9 - C  10        /208. BD*(   1) C   2 - C   5            1.34    0.97    0.046
  25. BD (   1) C   9 - C  10        /217. BD*(   1) C   5 - C  10            0.64    0.98    0.032
  25. BD (   1) C   9 - C  10        /223. BD*(   1) C   8 - C   9            0.42    1.00    0.026
  25. BD (   1) C   9 - C  10        /225. BD*(   1) C   8 - H  24            0.96    1.08    0.041
  25. BD (   1) C   9 - C  10        /228. BD*(   1) C   9 - H  26            0.30    1.08    0.023
  25. BD (   1) C   9 - C  10        /229. BD*(   1) C  10 - H  27            0.47    1.04    0.028
  25. BD (   1) C   9 - C  10        /230. BD*(   1) C  10 - H  28            0.43    1.02    0.026
  26. BD (   1) C   9 - H  25        /105. RY*(   3) C   8                    0.26    1.17    0.022
  26. BD (   1) C   9 - H  25        /224. BD*(   1) C   8 - H  23            1.56    0.93    0.048
  26. BD (   1) C   9 - H  25        /230. BD*(   1) C  10 - H  28            1.63    0.89    0.048
  27. BD (   1) C   9 - H  26        /104. RY*(   2) C   8                    0.29    1.49    0.026
  27. BD (   1) C   9 - H  26        /217. BD*(   1) C   5 - C  10            2.03    0.84    0.052
  27. BD (   1) C   9 - H  26        /220. BD*(   1) C   7 - C   8            1.71    0.86    0.048
  28. BD (   1) C  10 - H  27        /113. RY*(   2) C   9                    0.35    1.47    0.029
  28. BD (   1) C  10 - H  27        /215. BD*(   1) C   5 - C   6            1.50    1.08    0.051
  28. BD (   1) C  10 - H  27        /216. BD*(   2) C   5 - C   6            1.27    0.48    0.032
  28. BD (   1) C  10 - H  27        /223. BD*(   1) C   8 - C   9            1.53    0.90    0.047
  28. BD (   1) C  10 - H  27        /226. BD*(   1) C   9 - C  10            0.31    0.89    0.021
  29. BD (   1) C  10 - H  28        / 76. RY*(   1) C   5                    0.36    1.32    0.028
  29. BD (   1) C  10 - H  28        /215. BD*(   1) C   5 - C   6            0.54    1.08    0.031
  29. BD (   1) C  10 - H  28        /216. BD*(   2) C   5 - C   6            2.81    0.48    0.047
  29. BD (   1) C  10 - H  28        /227. BD*(   1) C   9 - H  25            1.37    0.96    0.046
  30. CR (   1) C   1                / 49. RY*(   1) C   2                    0.57   10.95    0.100
  30. CR (   1) C   1                /130. RY*(   1) H  11                    0.33   10.51    0.074
  30. CR (   1) C   1                /134. RY*(   1) H  12                    0.37   10.52    0.079
  30. CR (   1) C   1                /138. RY*(   1) H  13                    0.33   10.52    0.074
  31. CR (   1) C   2                / 42. RY*(   3) C   1                    0.39   10.96    0.083
  31. CR (   1) C   2                / 60. RY*(   3) C   3                    0.38   10.91    0.081
  31. CR (   1) C   2                / 69. RY*(   3) C   4                    0.41   10.92    0.084
  31. CR (   1) C   2                / 79. RY*(   4) C   5                    0.38   10.90    0.082
  31. CR (   1) C   2                /215. BD*(   1) C   5 - C   6            0.43   10.67    0.086
  31. CR (   1) C   2                /217. BD*(   1) C   5 - C  10            0.29   10.46    0.070
  32. CR (   1) C   3                / 50. RY*(   2) C   2                    0.42   10.89    0.085
  32. CR (   1) C   3                /142. RY*(   1) H  14                    0.37   10.52    0.079
  32. CR (   1) C   3                /146. RY*(   1) H  15                    0.35   10.54    0.077
  32. CR (   1) C   3                /150. RY*(   1) H  16                    0.33   10.51    0.075
  33. CR (   1) C   4                / 50. RY*(   2) C   2                    0.58   10.90    0.100
  33. CR (   1) C   4                /154. RY*(   1) H  17                    0.38   10.52    0.079
  33. CR (   1) C   4                /158. RY*(   1) H  18                    0.36   10.55    0.077
  33. CR (   1) C   4                /162. RY*(   1) H  19                    0.34   10.51    0.075
  34. CR (   1) C   5                / 51. RY*(   3) C   2                    0.95   10.86    0.128
  34. CR (   1) C   5                / 86. RY*(   2) C   6                    0.29   10.89    0.072
  34. CR (   1) C   5                / 87. RY*(   3) C   6                    0.76   10.86    0.114
  34. CR (   1) C   5                /123. RY*(   3) C  10                    0.40   10.97    0.084
  34. CR (   1) C   5                /215. BD*(   1) C   5 - C   6            0.25   10.72    0.066
  34. CR (   1) C   5                /218. BD*(   1) C   6 - C   7            0.46   10.53    0.089
  34. CR (   1) C   5                /219. BD*(   1) C   6 - H  20            0.28   10.57    0.069
  35. CR (   1) C   6                / 77. RY*(   2) C   5                    1.09   11.11    0.139
  35. CR (   1) C   6                / 78. RY*(   3) C   5                    0.56   11.13    0.100
  35. CR (   1) C   6                / 96. RY*(   3) C   7                    0.62   10.89    0.104
  35. CR (   1) C   6                /166. RY*(   1) H  20                    0.42   10.53    0.084
  35. CR (   1) C   6                /208. BD*(   1) C   2 - C   5            0.61   10.51    0.102
  35. CR (   1) C   6                /215. BD*(   1) C   5 - C   6            0.42   10.72    0.085
  35. CR (   1) C   6                /217. BD*(   1) C   5 - C  10            0.56   10.52    0.097
  36. CR (   1) C   7                / 88. RY*(   4) C   6                    0.33   10.89    0.076
  36. CR (   1) C   7                /105. RY*(   3) C   8                    0.46   10.79    0.089
  36. CR (   1) C   7                /170. RY*(   1) H  21                    0.44   10.48    0.085
  36. CR (   1) C   7                /174. RY*(   1) H  22                    0.40   10.48    0.081
  36. CR (   1) C   7                /215. BD*(   1) C   5 - C   6            0.42   10.68    0.085
  37. CR (   1) C   8                /114. RY*(   3) C   9                    0.29   10.81    0.070
  37. CR (   1) C   8                /178. RY*(   1) H  23                    0.33   10.47    0.074
  37. CR (   1) C   8                /182. RY*(   1) H  24                    0.35   10.46    0.076
  38. CR (   1) C   9                /105. RY*(   3) C   8                    0.39   10.76    0.082
  38. CR (   1) C   9                /186. RY*(   1) H  25                    0.32   10.47    0.073
  38. CR (   1) C   9                /190. RY*(   1) H  26                    0.34   10.46    0.076
  39. CR (   1) C  10                / 77. RY*(   2) C   5                    0.40   11.05    0.084
  39. CR (   1) C  10                /114. RY*(   3) C   9                    0.46   10.84    0.089
  39. CR (   1) C  10                /194. RY*(   1) H  27                    0.40   10.56    0.082
  39. CR (   1) C  10                /198. RY*(   1) H  28                    0.42   10.52    0.084
  39. CR (   1) C  10                /208. BD*(   1) C   2 - C   5            0.33   10.45    0.074
  39. CR (   1) C  10                /215. BD*(   1) C   5 - C   6            0.43   10.67    0.085
 216. BD*(   2) C   5 - C   6        / 83. RY*(   8) C   5                    0.25    1.76    0.108
 216. BD*(   2) C   5 - C   6        / 89. RY*(   5) C   6                    0.29    1.64    0.111
 216. BD*(   2) C   5 - C   6        /230. BD*(   1) C  10 - H  28            0.26    0.44    0.051


 Natural Bond Orbitals (Summary):

                                                            Principal Delocalizations
           NBO                        Occupancy    Energy   (geminal,vicinal,remote)
 ====================================================================================
 Molecular unit  1  (C10H18)
     1. BD (   1) C   1 - C   2          0.98580    -0.74648  217(v),210(v),213(v),206(g)
                                                    207(g),208(g),77(v),67(v)
                                                    58(v),59(v),204(g)
     2. BD (   1) C   1 - H  11          0.99375    -0.63006  207(v)
     3. BD (   1) C   1 - H  12          0.99217    -0.62433  208(v),49(v),202(g)
     4. BD (   1) C   1 - H  13          0.99353    -0.63167  206(v)
     5. BD (   1) C   2 - C   3          0.98043    -0.74435  216(v),215(v),205(v),214(v)
                                                    202(g),207(g),208(g),67(v)
                                                    40(v)
     6. BD (   1) C   2 - C   4          0.97839    -0.74703  216(v),203(v),211(v),76(v)
                                                    202(g),206(g),208(g),215(v)
                                                    58(v),40(v)
     7. BD (   1) C   2 - C   5          0.98172    -0.79346  218(v),215(g),85(v),212(v)
                                                    226(v),209(v),217(g),204(v)
                                                    207(g),202(g),206(g),68(v)
                                                    121(v),59(v),41(v)
     8. BD (   1) C   3 - H  14          0.99179    -0.62625  208(v)
     9. BD (   1) C   3 - H  15          0.99392    -0.63192  202(v),50(v)
    10. BD (   1) C   3 - H  16          0.99405    -0.62936  207(v),49(v)
    11. BD (   1) C   4 - H  17          0.99144    -0.62986  208(v),50(v)
    12. BD (   1) C   4 - H  18          0.99385    -0.63512  202(v),50(v)
    13. BD (   1) C   4 - H  19          0.99415    -0.63216  206(v)
    14. BD (   1) C   5 - C   6          0.99137    -0.97036  208(g),217(g),218(g),49(v)
                                                    219(g),94(v),229(v),222(v)
                                                    206(v),121(v)
    15. BD (   2) C   5 - C   6          0.98063    -0.52063  221(v),230(v),207(v),222(v)
                                                    206(v),229(v),50(v),95(v)
    16. BD (   1) C   5 - C  10          0.98686    -0.80504  219(v),215(g),49(v),202(v)
                                                    208(g),228(v),112(v),226(g)
                                                    85(v),229(g)
    17. BD (   1) C   6 - C   7          0.99060    -0.81818  208(v),215(g),77(v),225(v)
                                                    220(g),103(v)
    18. BD (   1) C   6 - H  20          0.98869    -0.71656  217(v),220(v),78(v),215(g)
                                                    79(v),94(v)
    19. BD (   1) C   7 - C   8          0.99111    -0.76043  219(v),228(v),112(v),218(g)
                                                    223(g),222(g),221(g),225(g)
    20. BD (   1) C   7 - H  21          0.98198    -0.66617  216(v),224(v),215(v),86(v)
    21. BD (   1) C   7 - H  22          0.98457    -0.66089  223(v),216(v),215(v),104(v)
                                                    86(v),220(g)
    22. BD (   1) C   8 - C   9          0.99063    -0.74249  222(v),229(v),226(g),225(g)
                                                    228(g),220(g),121(v),122(v)
                                                    94(v)
    23. BD (   1) C   8 - H  23          0.98851    -0.62760  227(v),221(v),114(v)
    24. BD (   1) C   8 - H  24          0.98828    -0.62668  218(v),226(v)
    25. BD (   1) C   9 - C  10          0.99006    -0.75778  208(v),225(v),217(g),103(v)
                                                    229(g),230(g),223(g),228(g)
    26. BD (   1) C   9 - H  25          0.98858    -0.62734  230(v),224(v),105(v)
    27. BD (   1) C   9 - H  26          0.98815    -0.62606  217(v),220(v),104(v)
    28. BD (   1) C  10 - H  27          0.98453    -0.65766  223(v),215(v),216(v),113(v)
                                                    226(g)
    29. BD (   1) C  10 - H  28          0.97962    -0.66013  216(v),227(v),215(v),76(v)
    30. CR (   1) C   1                  0.99960   -10.20384  49(v),134(v),130(v),138(v)
    31. CR (   1) C   2                  0.99941   -10.24608  215(v),69(v),42(v),79(v)
                                                    60(v),217(v)
    32. CR (   1) C   3                  0.99959   -10.21028  50(v),142(v),146(v),150(v)
    33. CR (   1) C   4                  0.99959   -10.21584  50(v),154(v),158(v),162(v)
    34. CR (   1) C   5                  0.99943   -10.29847  51(v),87(v),218(v),123(v)
                                                    86(v),219(v),215(g)
    35. CR (   1) C   6                  0.99940   -10.29938  77(v),208(v),96(v),217(v)
                                                    78(v),215(g),166(v)
    36. CR (   1) C   7                  0.99954   -10.25419  105(v),170(v),215(v),174(v)
                                                    88(v)
    37. CR (   1) C   8                  0.99956   -10.21961  182(v),178(v),114(v)
    38. CR (   1) C   9                  0.99956   -10.21899  105(v),190(v),186(v)
    39. CR (   1) C  10                  0.99952   -10.24343  114(v),215(v),198(v),194(v)
                                                    77(v),208(v)
    40. RY*(   1) C   1                  0.00206     0.64532   
    41. RY*(   2) C   1                  0.00175     0.67686   
    42. RY*(   3) C   1                  0.00096     0.71401   
    43. RY*(   4) C   1                  0.00011     0.50784   
    44. RY*(   5) C   1                  0.00001     1.98948   
    45. RY*(   6) C   1                  0.00001     2.01101   
    46. RY*(   7) C   1                  0.00000     2.12877   
    47. RY*(   8) C   1                  0.00001     2.14208   
    48. RY*(   9) C   1                  0.00001     2.16591   
    49. RY*(   1) C   2                  0.00342     0.74709   
    50. RY*(   2) C   2                  0.00147     0.68259   
    51. RY*(   3) C   2                  0.00077     0.56461   
    52. RY*(   4) C   2                  0.00044     1.46414   
    53. RY*(   5) C   2                  0.00036     1.83153   
    54. RY*(   6) C   2                  0.00033     1.92618   
    55. RY*(   7) C   2                  0.00023     1.51178   
    56. RY*(   8) C   2                  0.00022     1.97878   
    57. RY*(   9) C   2                  0.00014     2.02236   
    58. RY*(   1) C   3                  0.00203     0.64510   
    59. RY*(   2) C   3                  0.00165     0.66577   
    60. RY*(   3) C   3                  0.00097     0.66406   
    61. RY*(   4) C   3                  0.00009     0.48952   
    62. RY*(   5) C   3                  0.00001     2.00861   
    63. RY*(   6) C   3                  0.00001     1.98603   
    64. RY*(   7) C   3                  0.00001     2.07409   
    65. RY*(   8) C   3                  0.00001     2.22068   
    66. RY*(   9) C   3                  0.00001     2.13306   
    67. RY*(   1) C   4                  0.00200     0.64948   
    68. RY*(   2) C   4                  0.00164     0.65363   
    69. RY*(   3) C   4                  0.00096     0.67371   
    70. RY*(   4) C   4                  0.00010     0.49376   
    71. RY*(   5) C   4                  0.00001     2.02874   
    72. RY*(   6) C   4                  0.00001     1.95636   
    73. RY*(   7) C   4                  0.00001     2.09309   
    74. RY*(   8) C   4                  0.00001     2.19235   
    75. RY*(   9) C   4                  0.00001     2.09408   
    76. RY*(   1) C   5                  0.00271     0.66030   
    77. RY*(   2) C   5                  0.00255     0.80730   
    78. RY*(   3) C   5                  0.00189     0.82938   
    79. RY*(   4) C   5                  0.00143     0.64988   
    80. RY*(   5) C   5                  0.00027     1.70538   
    81. RY*(   6) C   5                  0.00021     2.08360   
    82. RY*(   7) C   5                  0.00011     1.94563   
    83. RY*(   8) C   5                  0.00006     1.58192   
    84. RY*(   9) C   5                  0.00002     1.97164   
    85. RY*(   1) C   6                  0.00276     0.98475   
    86. RY*(   2) C   6                  0.00130     0.59147   
    87. RY*(   3) C   6                  0.00091     0.56419   
    88. RY*(   4) C   6                  0.00033     0.63914   
    89. RY*(   5) C   6                  0.00020     1.46068   
    90. RY*(   6) C   6                  0.00011     2.00319   
    91. RY*(   7) C   6                  0.00003     2.09997   
    92. RY*(   8) C   6                  0.00000     1.68765   
    93. RY*(   9) C   6                  0.00001     1.95202   
    94. RY*(   1) C   7                  0.00228     0.66414   
    95. RY*(   2) C   7                  0.00130     0.68877   
    96. RY*(   3) C   7                  0.00065     0.58695   
    97. RY*(   4) C   7                  0.00035     1.23341   
    98. RY*(   5) C   7                  0.00016     1.64194   
    99. RY*(   6) C   7                  0.00008     1.88076   
   100. RY*(   7) C   7                  0.00001     2.02007   
   101. RY*(   8) C   7                  0.00001     1.72454   
   102. RY*(   9) C   7                  0.00001     2.01216   
   103. RY*(   1) C   8                  0.00247     0.83074   
   104. RY*(   2) C   8                  0.00084     0.86197   
   105. RY*(   3) C   8                  0.00067     0.54041   
   106. RY*(   4) C   8                  0.00024     0.90327   
   107. RY*(   5) C   8                  0.00013     1.80330   
   108. RY*(   6) C   8                  0.00006     2.03492   
   109. RY*(   7) C   8                  0.00002     1.90589   
   110. RY*(   8) C   8                  0.00000     1.86006   
   111. RY*(   9) C   8                  0.00000     1.97423   
   112. RY*(   1) C   9                  0.00262     0.83331   
   113. RY*(   2) C   9                  0.00090     0.80745   
   114. RY*(   3) C   9                  0.00069     0.59274   
   115. RY*(   4) C   9                  0.00026     0.86916   
   116. RY*(   5) C   9                  0.00013     1.82859   
   117. RY*(   6) C   9                  0.00007     2.03527   
   118. RY*(   7) C   9                  0.00002     1.94025   
   119. RY*(   8) C   9                  0.00001     1.87172   
   120. RY*(   9) C   9                  0.00000     1.98467   
   121. RY*(   1) C  10                  0.00248     0.72362   
   122. RY*(   2) C  10                  0.00133     0.72539   
   123. RY*(   3) C  10                  0.00083     0.67437   
   124. RY*(   4) C  10                  0.00039     1.04393   
   125. RY*(   5) C  10                  0.00015     1.76559   
   126. RY*(   6) C  10                  0.00008     1.71840   
   127. RY*(   7) C  10                  0.00001     2.03695   
   128. RY*(   8) C  10                  0.00002     2.01405   
   129. RY*(   9) C  10                  0.00001     2.03263   
   130. RY*(   1) H  11                  0.00067     0.30204   
   131. RY*(   2) H  11                  0.00010     1.69027   
   132. RY*(   3) H  11                  0.00006     1.64567   
   133. RY*(   4) H  11                  0.00002     2.16467   
   134. RY*(   1) H  12                  0.00051     0.31485   
   135. RY*(   2) H  12                  0.00009     1.67884   
   136. RY*(   3) H  12                  0.00005     1.68208   
   137. RY*(   4) H  12                  0.00002     2.14864   
   138. RY*(   1) H  13                  0.00068     0.31440   
   139. RY*(   2) H  13                  0.00011     1.68263   
   140. RY*(   3) H  13                  0.00007     1.64470   
   141. RY*(   4) H  13                  0.00002     2.16955   
   142. RY*(   1) H  14                  0.00052     0.31131   
   143. RY*(   2) H  14                  0.00009     1.68416   
   144. RY*(   3) H  14                  0.00006     1.67348   
   145. RY*(   4) H  14                  0.00002     2.13369   
   146. RY*(   1) H  15                  0.00060     0.32571   
   147. RY*(   2) H  15                  0.00010     1.68692   
   148. RY*(   3) H  15                  0.00006     1.67338   
   149. RY*(   4) H  15                  0.00002     2.15578   
   150. RY*(   1) H  16                  0.00062     0.29898   
   151. RY*(   2) H  16                  0.00010     1.69085   
   152. RY*(   3) H  16                  0.00006     1.67719   
   153. RY*(   4) H  16                  0.00002     2.12919   
   154. RY*(   1) H  17                  0.00052     0.30470   
   155. RY*(   2) H  17                  0.00009     1.68214   
   156. RY*(   3) H  17                  0.00006     1.66182   
   157. RY*(   4) H  17                  0.00002     2.13675   
   158. RY*(   1) H  18                  0.00053     0.33774   
   159. RY*(   2) H  18                  0.00010     1.67833   
   160. RY*(   3) H  18                  0.00007     1.68838   
   161. RY*(   4) H  18                  0.00002     2.11384   
   162. RY*(   1) H  19                  0.00063     0.29627   
   163. RY*(   2) H  19                  0.00009     1.67414   
   164. RY*(   3) H  19                  0.00006     1.68257   
   165. RY*(   4) H  19                  0.00002     2.11614   
   166. RY*(   1) H  20                  0.00093     0.22876   
   167. RY*(   2) H  20                  0.00006     1.49665   
   168. RY*(   3) H  20                  0.00005     1.83949   
   169. RY*(   4) H  20                  0.00003     2.14156   
   170. RY*(   1) H  21                  0.00119     0.22879   
   171. RY*(   2) H  21                  0.00011     1.69536   
   172. RY*(   3) H  21                  0.00008     1.64931   
   173. RY*(   4) H  21                  0.00002     2.12552   
   174. RY*(   1) H  22                  0.00093     0.22788   
   175. RY*(   2) H  22                  0.00009     1.67545   
   176. RY*(   3) H  22                  0.00006     1.65155   
   177. RY*(   4) H  22                  0.00002     2.12751   
   178. RY*(   1) H  23                  0.00123     0.25231   
   179. RY*(   2) H  23                  0.00008     1.73994   
   180. RY*(   3) H  23                  0.00007     1.63292   
   181. RY*(   4) H  23                  0.00002     2.15709   
   182. RY*(   1) H  24                  0.00086     0.24014   
   183. RY*(   2) H  24                  0.00007     1.72288   
   184. RY*(   3) H  24                  0.00005     1.64698   
   185. RY*(   4) H  24                  0.00002     2.17647   
   186. RY*(   1) H  25                  0.00127     0.24915   
   187. RY*(   2) H  25                  0.00007     1.65484   
   188. RY*(   3) H  25                  0.00008     1.72237   
   189. RY*(   4) H  25                  0.00002     2.16201   
   190. RY*(   1) H  26                  0.00088     0.24152   
   191. RY*(   2) H  26                  0.00008     1.72799   
   192. RY*(   3) H  26                  0.00005     1.65489   
   193. RY*(   4) H  26                  0.00002     2.17682   
   194. RY*(   1) H  27                  0.00091     0.31207   
   195. RY*(   2) H  27                  0.00009     1.70825   
   196. RY*(   3) H  27                  0.00005     1.69102   
   197. RY*(   4) H  27                  0.00003     2.15587   
   198. RY*(   1) H  28                  0.00111     0.27325   
   199. RY*(   2) H  28                  0.00011     1.71264   
   200. RY*(   3) H  28                  0.00007     1.69558   
   201. RY*(   4) H  28                  0.00002     2.15290   
   202. BD*(   1) C   1 - C   2          0.01127     0.22843   
   203. BD*(   1) C   1 - H  11          0.00312     0.30607   
   204. BD*(   1) C   1 - H  12          0.00270     0.31676   
   205. BD*(   1) C   1 - H  13          0.00327     0.30493   
   206. BD*(   1) C   2 - C   3          0.01228     0.21567   
   207. BD*(   1) C   2 - C   4          0.01276     0.21179   
   208. BD*(   1) C   2 - C   5          0.02419     0.20910   
   209. BD*(   1) C   3 - H  14          0.00262     0.31400   
   210. BD*(   1) C   3 - H  15          0.00296     0.31100   
   211. BD*(   1) C   3 - H  16          0.00282     0.30612   
   212. BD*(   1) C   4 - H  17          0.00272     0.30976   
   213. BD*(   1) C   4 - H  18          0.00325     0.30801   
   214. BD*(   1) C   4 - H  19          0.00288     0.30537   
   215. BD*(   1) C   5 - C   6          0.00999     0.42376   
   216. BD*(   2) C   5 - C   6          0.06061    -0.17901   
   217. BD*(   1) C   5 - C  10          0.01493     0.21855   
   218. BD*(   1) C   6 - C   7          0.00966     0.22774   
   219. BD*(   1) C   6 - H  20          0.00875     0.27151   
   220. BD*(   1) C   7 - C   8          0.00745     0.23067   
   221. BD*(   1) C   7 - H  21          0.00945     0.26116   
   222. BD*(   1) C   7 - H  22          0.00701     0.28053   
   223. BD*(   1) C   8 - C   9          0.00763     0.24587   
   224. BD*(   1) C   8 - H  23          0.00779     0.30100   
   225. BD*(   1) C   8 - H  24          0.00549     0.32205   
   226. BD*(   1) C   9 - C  10          0.00722     0.23648   
   227. BD*(   1) C   9 - H  25          0.00788     0.30049   
   228. BD*(   1) C   9 - H  26          0.00551     0.32117   
   229. BD*(   1) C  10 - H  27          0.00704     0.28456   
   230. BD*(   1) C  10 - H  28          0.00871     0.26410   
       -------------------------------
              Total Lewis   38.65435  ( 99.1137%)
        Valence non-Lewis    0.27195  (  0.6973%)
        Rydberg non-Lewis    0.07370  (  0.1890%)
       -------------------------------
            Total unit  1   39.00000  (100.0000%)
           Charge unit  1    0.00000


 ***************************************************
 *******         Beta  spin orbitals         *******
 ***************************************************


 NATURAL POPULATIONS:  Natural atomic orbital occupancies 
                                                          
   NAO  Atom  No  lang   Type(AO)    Occupancy      Energy
 ----------------------------------------------------------
     1    C    1  S      Cor( 1S)     0.99960     -10.20413
     2    C    1  S      Val( 2S)     0.53811      -0.37298
     3    C    1  S      Ryd( 3S)     0.00076       0.78675
     4    C    1  px     Val( 2p)     0.61559      -0.23061
     5    C    1  px     Ryd( 3p)     0.00195       0.57166
     6    C    1  py     Val( 2p)     0.54490      -0.21487
     7    C    1  py     Ryd( 3p)     0.00132       0.41325
     8    C    1  pz     Val( 2p)     0.61666      -0.22463
     9    C    1  pz     Ryd( 3p)     0.00183       0.53603
    10    C    1  dxy    Ryd( 3d)     0.00020       2.02685
    11    C    1  dxz    Ryd( 3d)     0.00011       2.00798
    12    C    1  dyz    Ryd( 3d)     0.00035       2.24227
    13    C    1  dx2y2  Ryd( 3d)     0.00030       2.22329
    14    C    1  dz2    Ryd( 3d)     0.00026       2.18739

    15    C    2  S      Cor( 1S)     0.99942     -10.24611
    16    C    2  S      Val( 2S)     0.44557      -0.34202
    17    C    2  S      Ryd( 3S)     0.00036       0.83301
    18    C    2  px     Val( 2p)     0.51823      -0.26082
    19    C    2  px     Ryd( 3p)     0.00086       0.55283
    20    C    2  py     Val( 2p)     0.55202      -0.26783
    21    C    2  py     Ryd( 3p)     0.00324       0.69990
    22    C    2  pz     Val( 2p)     0.53164      -0.26578
    23    C    2  pz     Ryd( 3p)     0.00121       0.59838
    24    C    2  dxy    Ryd( 3d)     0.00032       1.98337
    25    C    2  dxz    Ryd( 3d)     0.00023       1.87362
    26    C    2  dyz    Ryd( 3d)     0.00050       2.03186
    27    C    2  dx2y2  Ryd( 3d)     0.00060       2.10113
    28    C    2  dz2    Ryd( 3d)     0.00055       2.07569

    29    C    3  S      Cor( 1S)     0.99958     -10.21020
    30    C    3  S      Val( 2S)     0.53974      -0.37494
    31    C    3  S      Ryd( 3S)     0.00071       0.73953
    32    C    3  px     Val( 2p)     0.61385      -0.22998
    33    C    3  px     Ryd( 3p)     0.00165       0.54394
    34    C    3  py     Val( 2p)     0.58593      -0.22025
    35    C    3  py     Ryd( 3p)     0.00166       0.49537
    36    C    3  pz     Val( 2p)     0.55216      -0.21785
    37    C    3  pz     Ryd( 3p)     0.00150       0.44088
    38    C    3  dxy    Ryd( 3d)     0.00016       2.02889
    39    C    3  dxz    Ryd( 3d)     0.00016       2.01208
    40    C    3  dyz    Ryd( 3d)     0.00023       2.10164
    41    C    3  dx2y2  Ryd( 3d)     0.00033       2.31383
    42    C    3  dz2    Ryd( 3d)     0.00034       2.23295

    43    C    4  S      Cor( 1S)     0.99957     -10.21547
    44    C    4  S      Val( 2S)     0.54028      -0.37849
    45    C    4  S      Ryd( 3S)     0.00066       0.75570
    46    C    4  px     Val( 2p)     0.61056      -0.23254
    47    C    4  px     Ryd( 3p)     0.00153       0.51390
    48    C    4  py     Val( 2p)     0.59657      -0.22463
    49    C    4  py     Ryd( 3p)     0.00177       0.51712
    50    C    4  pz     Val( 2p)     0.53112      -0.21711
    51    C    4  pz     Ryd( 3p)     0.00138       0.41839
    52    C    4  dxy    Ryd( 3d)     0.00016       2.04925
    53    C    4  dxz    Ryd( 3d)     0.00016       1.99476
    54    C    4  dyz    Ryd( 3d)     0.00028       2.15786
    55    C    4  dx2y2  Ryd( 3d)     0.00032       2.27934
    56    C    4  dz2    Ryd( 3d)     0.00031       2.17696

    57    C    5  S      Cor( 1S)     0.99941     -10.29397
    58    C    5  S      Val( 2S)     0.44645      -0.34033
    59    C    5  S      Ryd( 3S)     0.00228       0.43461
    60    C    5  px     Val( 2p)     0.54574      -0.25943
    61    C    5  px     Ryd( 3p)     0.00238       0.82438
    62    C    5  py     Val( 2p)     0.53951      -0.26098
    63    C    5  py     Ryd( 3p)     0.00266       0.74203
    64    C    5  pz     Val( 2p)     0.16863      -0.27166
    65    C    5  pz     Ryd( 3p)     0.00144       0.50347
    66    C    5  dxy    Ryd( 3d)     0.00059       2.21482
    67    C    5  dxz    Ryd( 3d)     0.00020       1.74847
    68    C    5  dyz    Ryd( 3d)     0.00013       1.76747
    69    C    5  dx2y2  Ryd( 3d)     0.00046       2.16626
    70    C    5  dz2    Ryd( 3d)     0.00032       1.97934

    71    C    6  S      Cor( 1S)     0.99938     -10.29257
    72    C    6  S      Val( 2S)     0.48169      -0.36435
    73    C    6  S      Ryd( 3S)     0.00069       0.38885
    74    C    6  px     Val( 2p)     0.54320      -0.24834
    75    C    6  px     Ryd( 3p)     0.00212       0.73585
    76    C    6  py     Val( 2p)     0.58162      -0.25593
    77    C    6  py     Ryd( 3p)     0.00200       0.63983
    78    C    6  pz     Val( 2p)     0.12369      -0.26844
    79    C    6  pz     Ryd( 3p)     0.00046       0.39283
    80    C    6  dxy    Ryd( 3d)     0.00054       2.28200
    81    C    6  dxz    Ryd( 3d)     0.00017       1.74786
    82    C    6  dyz    Ryd( 3d)     0.00006       1.76921
    83    C    6  dx2y2  Ryd( 3d)     0.00035       2.22225
    84    C    6  dz2    Ryd( 3d)     0.00034       1.99727

    85    C    7  S      Cor( 1S)     0.99954     -10.25424
    86    C    7  S      Val( 2S)     0.52012      -0.40074
    87    C    7  S      Ryd( 3S)     0.00039       0.79117
    88    C    7  px     Val( 2p)     0.52934      -0.25718
    89    C    7  px     Ryd( 3p)     0.00103       0.39795
    90    C    7  py     Val( 2p)     0.59094      -0.26295
    91    C    7  py     Ryd( 3p)     0.00228       0.45330
    92    C    7  pz     Val( 2p)     0.59560      -0.26787
    93    C    7  pz     Ryd( 3p)     0.00085       0.54772
    94    C    7  dxy    Ryd( 3d)     0.00025       2.00599
    95    C    7  dxz    Ryd( 3d)     0.00005       1.93638
    96    C    7  dyz    Ryd( 3d)     0.00032       2.13882
    97    C    7  dx2y2  Ryd( 3d)     0.00047       2.09843
    98    C    7  dz2    Ryd( 3d)     0.00035       2.11148

    99    C    8  S      Cor( 1S)     0.99956     -10.21973
   100    C    8  S      Val( 2S)     0.50814      -0.36181
   101    C    8  S      Ryd( 3S)     0.00041       0.78511
   102    C    8  px     Val( 2p)     0.59939      -0.23087
   103    C    8  px     Ryd( 3p)     0.00268       0.58671
   104    C    8  py     Val( 2p)     0.50569      -0.22227
   105    C    8  py     Ryd( 3p)     0.00115       0.41761
   106    C    8  pz     Val( 2p)     0.59661      -0.22898
   107    C    8  pz     Ryd( 3p)     0.00137       0.51743
   108    C    8  dxy    Ryd( 3d)     0.00029       2.02760
   109    C    8  dxz    Ryd( 3d)     0.00016       1.97267
   110    C    8  dyz    Ryd( 3d)     0.00025       1.97703
   111    C    8  dx2y2  Ryd( 3d)     0.00039       2.15567
   112    C    8  dz2    Ryd( 3d)     0.00046       2.29194

   113    C    9  S      Cor( 1S)     0.99956     -10.21910
   114    C    9  S      Val( 2S)     0.50648      -0.35903
   115    C    9  S      Ryd( 3S)     0.00042       0.79443
   116    C    9  px     Val( 2p)     0.51816      -0.22074
   117    C    9  px     Ryd( 3p)     0.00148       0.45207
   118    C    9  py     Val( 2p)     0.58575      -0.23078
   119    C    9  py     Ryd( 3p)     0.00255       0.56588
   120    C    9  pz     Val( 2p)     0.59537      -0.22842
   121    C    9  pz     Ryd( 3p)     0.00148       0.52450
   122    C    9  dxy    Ryd( 3d)     0.00032       2.10532
   123    C    9  dxz    Ryd( 3d)     0.00021       1.95756
   124    C    9  dyz    Ryd( 3d)     0.00020       1.99584
   125    C    9  dx2y2  Ryd( 3d)     0.00035       2.08454
   126    C    9  dz2    Ryd( 3d)     0.00047       2.30061

   127    C   10  S      Cor( 1S)     0.99953     -10.24342
   128    C   10  S      Val( 2S)     0.51109      -0.38883
   129    C   10  S      Ryd( 3S)     0.00066       0.80195
   130    C   10  px     Val( 2p)     0.55732      -0.25751
   131    C   10  px     Ryd( 3p)     0.00191       0.56104
   132    C   10  py     Val( 2p)     0.56378      -0.25742
   133    C   10  py     Ryd( 3p)     0.00172       0.42726
   134    C   10  pz     Val( 2p)     0.60195      -0.26706
   135    C   10  pz     Ryd( 3p)     0.00084       0.57535
   136    C   10  dxy    Ryd( 3d)     0.00044       2.08759
   137    C   10  dxz    Ryd( 3d)     0.00028       1.97049
   138    C   10  dyz    Ryd( 3d)     0.00008       2.08147
   139    C   10  dx2y2  Ryd( 3d)     0.00027       2.08877
   140    C   10  dz2    Ryd( 3d)     0.00037       2.16524

   141    H   11  S      Val( 1S)     0.38393      -0.06678
   142    H   11  S      Ryd( 2S)     0.00063       0.25428
   143    H   11  px     Ryd( 2p)     0.00009       1.71214
   144    H   11  py     Ryd( 2p)     0.00015       1.76843
   145    H   11  pz     Ryd( 2p)     0.00028       2.07480

   146    H   12  S      Val( 1S)     0.37127      -0.04916
   147    H   12  S      Ryd( 2S)     0.00052       0.25171
   148    H   12  px     Ryd( 2p)     0.00036       2.24921
   149    H   12  py     Ryd( 2p)     0.00005       1.65206
   150    H   12  pz     Ryd( 2p)     0.00009       1.67940

   151    H   13  S      Val( 1S)     0.38564      -0.06936
   152    H   13  S      Ryd( 2S)     0.00063       0.27006
   153    H   13  px     Ryd( 2p)     0.00010       1.69438
   154    H   13  py     Ryd( 2p)     0.00018       1.84822
   155    H   13  pz     Ryd( 2p)     0.00024       2.00586

   156    H   14  S      Val( 1S)     0.37183      -0.05183
   157    H   14  S      Ryd( 2S)     0.00053       0.24900
   158    H   14  px     Ryd( 2p)     0.00036       2.24788
   159    H   14  py     Ryd( 2p)     0.00008       1.66701
   160    H   14  pz     Ryd( 2p)     0.00007       1.64784

   161    H   15  S      Val( 1S)     0.38472      -0.06428
   162    H   15  S      Ryd( 2S)     0.00058       0.27405
   163    H   15  px     Ryd( 2p)     0.00010       1.74212
   164    H   15  py     Ryd( 2p)     0.00033       2.19464
   165    H   15  pz     Ryd( 2p)     0.00007       1.63816

   166    H   16  S      Val( 1S)     0.38223      -0.06467
   167    H   16  S      Ryd( 2S)     0.00059       0.24383
   168    H   16  px     Ryd( 2p)     0.00010       1.73108
   169    H   16  py     Ryd( 2p)     0.00011       1.73245
   170    H   16  pz     Ryd( 2p)     0.00031       2.09659

   171    H   17  S      Val( 1S)     0.36911      -0.05413
   172    H   17  S      Ryd( 2S)     0.00053       0.24517
   173    H   17  px     Ryd( 2p)     0.00036       2.24083
   174    H   17  py     Ryd( 2p)     0.00009       1.67815
   175    H   17  pz     Ryd( 2p)     0.00006       1.63237

   176    H   18  S      Val( 1S)     0.38552      -0.06704
   177    H   18  S      Ryd( 2S)     0.00052       0.28134
   178    H   18  px     Ryd( 2p)     0.00011       1.73303
   179    H   18  py     Ryd( 2p)     0.00032       2.16848
   180    H   18  pz     Ryd( 2p)     0.00008       1.64292

   181    H   19  S      Val( 1S)     0.38346      -0.06646
   182    H   19  S      Ryd( 2S)     0.00061       0.23955
   183    H   19  px     Ryd( 2p)     0.00010       1.70560
   184    H   19  py     Ryd( 2p)     0.00015       1.82760
   185    H   19  pz     Ryd( 2p)     0.00027       2.00321

   186    H   20  S      Val( 1S)     0.38232      -0.11134
   187    H   20  S      Ryd( 2S)     0.00095       0.22916
   188    H   20  px     Ryd( 2p)     0.00014       1.90048
   189    H   20  py     Ryd( 2p)     0.00038       2.09140
   190    H   20  pz     Ryd( 2p)     0.00001       1.49587

   191    H   21  S      Val( 1S)     0.32426      -0.07943
   192    H   21  S      Ryd( 2S)     0.00080       0.20856
   193    H   21  px     Ryd( 2p)     0.00015       1.66689
   194    H   21  py     Ryd( 2p)     0.00010       1.75280
   195    H   21  pz     Ryd( 2p)     0.00030       2.11330

   196    H   22  S      Val( 1S)     0.34177      -0.07167
   197    H   22  S      Ryd( 2S)     0.00073       0.20355
   198    H   22  px     Ryd( 2p)     0.00013       1.66949
   199    H   22  py     Ryd( 2p)     0.00019       1.96261
   200    H   22  pz     Ryd( 2p)     0.00020       1.87308

   201    H   23  S      Val( 1S)     0.38186      -0.06820
   202    H   23  S      Ryd( 2S)     0.00121       0.23336
   203    H   23  px     Ryd( 2p)     0.00008       1.70757
   204    H   23  py     Ryd( 2p)     0.00007       1.63431
   205    H   23  pz     Ryd( 2p)     0.00037       2.21688

   206    H   24  S      Val( 1S)     0.36965      -0.04610
   207    H   24  S      Ryd( 2S)     0.00087       0.22098
   208    H   24  px     Ryd( 2p)     0.00036       2.20815
   209    H   24  py     Ryd( 2p)     0.00005       1.65091
   210    H   24  pz     Ryd( 2p)     0.00008       1.71507

   211    H   25  S      Val( 1S)     0.38459      -0.06960
   212    H   25  S      Ryd( 2S)     0.00128       0.23272
   213    H   25  px     Ryd( 2p)     0.00008       1.64539
   214    H   25  py     Ryd( 2p)     0.00008       1.70231
   215    H   25  pz     Ryd( 2p)     0.00037       2.21673

   216    H   26  S      Val( 1S)     0.36895      -0.04615
   217    H   26  S      Ryd( 2S)     0.00088       0.22155
   218    H   26  px     Ryd( 2p)     0.00014       1.78617
   219    H   26  py     Ryd( 2p)     0.00028       2.08502
   220    H   26  pz     Ryd( 2p)     0.00008       1.71767

   221    H   27  S      Val( 1S)     0.35390      -0.07417
   222    H   27  S      Ryd( 2S)     0.00086       0.28416
   223    H   27  px     Ryd( 2p)     0.00010       1.81058
   224    H   27  py     Ryd( 2p)     0.00024       1.93882
   225    H   27  pz     Ryd( 2p)     0.00017       1.85160

   226    H   28  S      Val( 1S)     0.33495      -0.08101
   227    H   28  S      Ryd( 2S)     0.00095       0.25052
   228    H   28  px     Ryd( 2p)     0.00007       1.72190
   229    H   28  py     Ryd( 2p)     0.00015       1.73858
   230    H   28  pz     Ryd( 2p)     0.00031       2.15563


 Summary of Natural Population Analysis:                  
                                                          
                                       Natural Population 
                Natural  -----------------------------------------------
    Atom  No    Charge         Core      Valence    Rydberg      Total
 -----------------------------------------------------------------------
      C    1   -0.32194      0.99960     2.31526    0.00707     3.32194
      C    2   -0.05476      0.99942     2.04747    0.00787     3.05476
      C    3   -0.29801      0.99958     2.29168    0.00675     3.29801
      C    4   -0.28468      0.99957     2.27854    0.00657     3.28468
      C    5    0.28979      0.99941     1.70033    0.01047     2.71021
      C    6    0.26369      0.99938     1.73019    0.00674     2.73631
      C    7   -0.24154      0.99954     2.23600    0.00599     3.24154
      C    8   -0.21656      0.99956     2.20984    0.00716     3.21656
      C    9   -0.21282      0.99956     2.20576    0.00749     3.21282
      C   10   -0.24024      0.99953     2.23413    0.00658     3.24024
      H   11    0.11491      0.00000     0.38393    0.00116     0.38509
      H   12    0.12771      0.00000     0.37127    0.00102     0.37229
      H   13    0.11320      0.00000     0.38564    0.00116     0.38680
      H   14    0.12714      0.00000     0.37183    0.00103     0.37286
      H   15    0.11418      0.00000     0.38472    0.00109     0.38582
      H   16    0.11666      0.00000     0.38223    0.00111     0.38334
      H   17    0.12985      0.00000     0.36911    0.00104     0.37015
      H   18    0.11344      0.00000     0.38552    0.00104     0.38656
      H   19    0.11541      0.00000     0.38346    0.00113     0.38459
      H   20    0.11619      0.00000     0.38232    0.00149     0.38381
      H   21    0.17439      0.00000     0.32426    0.00134     0.32561
      H   22    0.15698      0.00000     0.34177    0.00125     0.34302
      H   23    0.11641      0.00000     0.38186    0.00173     0.38359
      H   24    0.12899      0.00000     0.36965    0.00137     0.37101
      H   25    0.11361      0.00000     0.38459    0.00180     0.38639
      H   26    0.12967      0.00000     0.36895    0.00138     0.37033
      H   27    0.14473      0.00000     0.35390    0.00137     0.35527
      H   28    0.16357      0.00000     0.33495    0.00147     0.33643
 =======================================================================
   * Total *    1.00000      9.99515    27.90918    0.09567    38.00000

                                 Natural Population      
 --------------------------------------------------------
   Core                       9.99515 ( 99.9515% of  10)
   Valence                   27.90918 ( 99.6757% of  28)
   Natural Minimal Basis     37.90433 ( 99.7482% of  38)
   Natural Rydberg Basis      0.09567 (  0.2518% of  38)
 --------------------------------------------------------

    Atom  No          Natural Electron Configuration
 ----------------------------------------------------------------------------
      C    1      [core]2S( 0.54)2p( 1.78)3p( 0.01)
      C    2      [core]2S( 0.45)2p( 1.60)3p( 0.01)
      C    3      [core]2S( 0.54)2p( 1.75)
      C    4      [core]2S( 0.54)2p( 1.74)
      C    5      [core]2S( 0.45)2p( 1.25)3p( 0.01)
      C    6      [core]2S( 0.48)2p( 1.25)
      C    7      [core]2S( 0.52)2p( 1.72)
      C    8      [core]2S( 0.51)2p( 1.70)3p( 0.01)
      C    9      [core]2S( 0.51)2p( 1.70)3p( 0.01)
      C   10      [core]2S( 0.51)2p( 1.72)
      H   11            1S( 0.38)
      H   12            1S( 0.37)
      H   13            1S( 0.39)
      H   14            1S( 0.37)
      H   15            1S( 0.38)
      H   16            1S( 0.38)
      H   17            1S( 0.37)
      H   18            1S( 0.39)
      H   19            1S( 0.38)
      H   20            1S( 0.38)
      H   21            1S( 0.32)
      H   22            1S( 0.34)
      H   23            1S( 0.38)
      H   24            1S( 0.37)
      H   25            1S( 0.38)
      H   26            1S( 0.37)
      H   27            1S( 0.35)
      H   28            1S( 0.33)


 NATURAL BOND ORBITAL ANALYSIS, beta spin orbitals:

                       Occupancies       Lewis Structure    Low   High
           Occ.    -------------------  -----------------   occ   occ
  Cycle   Thresh.   Lewis   Non-Lewis     CR  BD  3C  LP    (L)   (NL)   Dev
 =============================================================================
   1(1)    0.90    37.44790   0.55210     10  28   0   0     0      0    0.02
 -----------------------------------------------------------------------------

 Structure accepted: No low occupancy Lewis orbitals

 --------------------------------------------------------
   Core                      9.99515 ( 99.951% of  10)
   Valence Lewis            27.45275 ( 98.046% of  28)
  ==================       ============================
   Total Lewis              37.44790 ( 98.547% of  38)
  -----------------------------------------------------
   Valence non-Lewis         0.48548 (  1.278% of  38)
   Rydberg non-Lewis         0.06662 (  0.175% of  38)
  ==================       ============================
   Total non-Lewis           0.55210 (  1.453% of  38)
 --------------------------------------------------------


       (Occupancy)   Bond orbital/ Coefficients/ Hybrids
 ---------------------------------------------------------------------------------
     1. (0.98419) BD ( 1) C   1 - C   2  
                ( 47.32%)   0.6879* C   1 s( 29.58%)p 2.38( 70.38%)d 0.00(  0.05%)
                                            0.0006  0.5438 -0.0050 -0.3640  0.0066
                                           -0.7522 -0.0042  0.0731  0.0009  0.0147
                                           -0.0016 -0.0034 -0.0102 -0.0109
                ( 52.68%)   0.7258* C   2 s( 26.10%)p 2.83( 73.85%)d 0.00(  0.04%)
                                            0.0000  0.5109 -0.0002  0.3316  0.0059
                                            0.7896 -0.0067 -0.0712 -0.0014  0.0113
                                            0.0001 -0.0026 -0.0130 -0.0107
     2. (0.99384) BD ( 1) C   1 - H  11  
                ( 61.51%)   0.7843* C   1 s( 23.21%)p 3.31( 76.75%)d 0.00(  0.04%)
                                           -0.0001  0.4817 -0.0003 -0.2590  0.0216
                                            0.4021  0.0173 -0.7335  0.0009 -0.0058
                                            0.0099 -0.0127 -0.0008  0.0113
                ( 38.49%)   0.6204* H  11 s( 99.92%)p 0.00(  0.08%)
                                            0.9996 -0.0009  0.0039 -0.0154  0.0244
     3. (0.99171) BD ( 1) C   1 - H  12  
                ( 62.70%)   0.7919* C   1 s( 23.99%)p 3.17( 75.97%)d 0.00(  0.04%)
                                           -0.0001  0.4897  0.0071  0.8683 -0.0037
                                           -0.0687  0.0250 -0.0222 -0.0022 -0.0040
                                           -0.0004  0.0003  0.0164 -0.0094
                ( 37.30%)   0.6107* H  12 s( 99.91%)p 0.00(  0.09%)
                                            0.9996 -0.0007 -0.0294 -0.0003  0.0011
     4. (0.99357) BD ( 1) C   1 - H  13  
                ( 61.34%)   0.7832* C   1 s( 23.11%)p 3.32( 76.84%)d 0.00(  0.04%)
                                           -0.0000  0.4808 -0.0002 -0.2134  0.0224
                                            0.5163  0.0168  0.6750 -0.0054 -0.0065
                                           -0.0077  0.0155 -0.0035  0.0085
                ( 38.66%)   0.6218* H  13 s( 99.92%)p 0.00(  0.08%)
                                            0.9996 -0.0009  0.0018 -0.0188 -0.0217
     5. (0.95921) BD ( 1) C   2 - C   3  
                ( 53.68%)   0.7326* C   2 s( 24.78%)p 3.03( 75.18%)d 0.00(  0.04%)
                                           -0.0000  0.4978 -0.0018  0.2649  0.0084
                                           -0.4929  0.0081 -0.6623 -0.0008 -0.0056
                                           -0.0028  0.0161 -0.0046  0.0082
                ( 46.32%)   0.6806* C   3 s( 29.57%)p 2.38( 70.39%)d 0.00(  0.05%)
                                            0.0011  0.5437 -0.0030 -0.2807  0.0067
                                            0.4569 -0.0016  0.6452  0.0027 -0.0075
                                           -0.0104  0.0150 -0.0019  0.0083
     6. (0.94394) BD ( 1) C   2 - C   4  
                ( 54.03%)   0.7351* C   2 s( 24.36%)p 3.10( 75.60%)d 0.00(  0.04%)
                                           -0.0001  0.4936 -0.0020  0.2625  0.0082
                                           -0.3622  0.0034  0.7456  0.0003 -0.0036
                                            0.0029 -0.0132 -0.0018  0.0133
                ( 45.97%)   0.6780* C   4 s( 29.87%)p 2.35( 70.09%)d 0.00(  0.04%)
                                            0.0014  0.5465 -0.0015 -0.2674  0.0055
                                            0.3248 -0.0024 -0.7238 -0.0012 -0.0053
                                            0.0112 -0.0120  0.0008  0.0123
     7. (0.98113) BD ( 1) C   2 - C   5  
                ( 48.68%)   0.6977* C   2 s( 24.75%)p 3.04( 75.19%)d 0.00(  0.06%)
                                            0.0002  0.4975  0.0047 -0.8661 -0.0044
                                            0.0418  0.0026 -0.0038 -0.0023 -0.0017
                                           -0.0001 -0.0001  0.0219 -0.0117
                ( 51.32%)   0.7164* C   5 s( 33.23%)p 2.01( 66.73%)d 0.00(  0.04%)
                                            0.0001  0.5763 -0.0134  0.8160 -0.0364
                                           -0.0106  0.0049 -0.0025 -0.0015  0.0023
                                            0.0002  0.0006  0.0145 -0.0131
     8. (0.98845) BD ( 1) C   3 - H  14  
                ( 62.53%)   0.7907* C   3 s( 23.59%)p 3.24( 76.37%)d 0.00(  0.04%)
                                           -0.0002  0.4857  0.0040  0.8733 -0.0041
                                           -0.0116 -0.0140 -0.0208 -0.0190  0.0004
                                            0.0008 -0.0002  0.0166 -0.0102
                ( 37.47%)   0.6122* H  14 s( 99.91%)p 0.00(  0.09%)
                                            0.9996 -0.0006 -0.0292  0.0020  0.0032
     9. (0.99388) BD ( 1) C   3 - H  15  
                ( 61.44%)   0.7838* C   3 s( 23.39%)p 3.27( 76.56%)d 0.00(  0.04%)
                                            0.0001 -0.4837 -0.0010  0.2790 -0.0169
                                            0.8270  0.0062 -0.0568  0.0196 -0.0119
                                            0.0008  0.0037  0.0127  0.0102
                ( 38.56%)   0.6210* H  15 s( 99.92%)p 0.00(  0.08%)
                                           -0.9996  0.0003 -0.0058 -0.0279 -0.0006
    10. (0.99256) BD ( 1) C   3 - H  16  
                ( 61.63%)   0.7850* C   3 s( 23.33%)p 3.28( 76.62%)d 0.00(  0.04%)
                                            0.0002 -0.4831  0.0001  0.2828 -0.0157
                                           -0.3262  0.0156  0.7610  0.0138  0.0048
                                           -0.0109  0.0121  0.0005 -0.0116
                ( 38.37%)   0.6194* H  16 s( 99.91%)p 0.00(  0.09%)
                                           -0.9996  0.0008 -0.0062  0.0086 -0.0272
    11. (0.98430) BD ( 1) C   4 - H  17  
                ( 62.66%)   0.7916* C   4 s( 23.23%)p 3.30( 76.73%)d 0.00(  0.04%)
                                           -0.0004  0.4820  0.0023  0.8744 -0.0039
                                           -0.0426 -0.0094  0.0216  0.0210 -0.0008
                                           -0.0013  0.0002  0.0165 -0.0101
                ( 37.34%)   0.6111* H  17 s( 99.91%)p 0.00(  0.09%)
                                            0.9996 -0.0006 -0.0293  0.0028 -0.0036
    12. (0.99261) BD ( 1) C   4 - H  18  
                ( 61.33%)   0.7831* C   4 s( 23.26%)p 3.30( 76.69%)d 0.00(  0.04%)
                                            0.0002 -0.4823 -0.0009  0.3086 -0.0158
                                            0.8112  0.0023 -0.1140 -0.0217 -0.0127
                                            0.0016  0.0027  0.0123  0.0105
                ( 38.67%)   0.6219* H  18 s( 99.92%)p 0.00(  0.08%)
                                           -0.9996  0.0002 -0.0066 -0.0270  0.0067
    13. (0.99399) BD ( 1) C   4 - H  19  
                ( 61.56%)   0.7846* C   4 s( 23.52%)p 3.25( 76.44%)d 0.00(  0.04%)
                                           -0.0001  0.4850  0.0006 -0.2609  0.0133
                                            0.4837 -0.0143  0.6795  0.0157 -0.0066
                                           -0.0091  0.0156 -0.0037  0.0069
                ( 38.44%)   0.6200* H  19 s( 99.91%)p 0.00(  0.09%)
                                            0.9996 -0.0006  0.0058 -0.0141 -0.0251
    14. (0.99055) BD ( 1) C   5 - C   6  
                ( 50.79%)   0.7127* C   5 s( 35.70%)p 1.80( 64.22%)d 0.00(  0.08%)
                                           -0.0000  0.5966  0.0331 -0.4123 -0.0078
                                            0.6846  0.0283  0.0515  0.0008 -0.0199
                                           -0.0014  0.0028 -0.0090 -0.0163
                ( 49.21%)   0.7015* C   6 s( 37.88%)p 1.64( 62.04%)d 0.00(  0.08%)
                                            0.0001  0.6153  0.0156  0.4061  0.0144
                                           -0.6727 -0.0025 -0.0527  0.0008 -0.0190
                                           -0.0012  0.0032 -0.0101 -0.0181
    15. (0.98663) BD ( 1) C   5 - C  10  
                ( 51.26%)   0.7160* C   5 s( 31.04%)p 2.22( 68.91%)d 0.00(  0.05%)
                                           -0.0002  0.5571 -0.0051 -0.4027  0.0157
                                           -0.7235  0.0058 -0.0564 -0.0023  0.0157
                                            0.0013  0.0022 -0.0053 -0.0135
                ( 48.74%)   0.6981* C  10 s( 26.86%)p 2.72( 73.09%)d 0.00(  0.06%)
                                            0.0002  0.5182  0.0027  0.4059  0.0073
                                            0.7501  0.0043  0.0580  0.0024  0.0172
                                            0.0013  0.0021 -0.0120 -0.0110
    16. (0.99028) BD ( 1) C   6 - C   7  
                ( 50.48%)   0.7105* C   6 s( 33.76%)p 1.96( 66.19%)d 0.00(  0.05%)
                                           -0.0001  0.5810  0.0030 -0.8115  0.0155
                                            0.0420  0.0375 -0.0011  0.0033  0.0016
                                           -0.0000  0.0010  0.0158 -0.0146
                ( 49.52%)   0.7037* C   7 s( 26.61%)p 2.76( 73.33%)d 0.00(  0.06%)
                                            0.0002  0.5158  0.0084  0.8537  0.0148
                                           -0.0599  0.0244 -0.0095  0.0009 -0.0038
                                           -0.0002 -0.0002  0.0211 -0.0113
    17. (0.98855) BD ( 1) C   6 - H  20  
                ( 61.84%)   0.7864* C   6 s( 28.26%)p 2.54( 71.70%)d 0.00(  0.04%)
                                           -0.0004  0.5316 -0.0064  0.4182 -0.0189
                                            0.7327  0.0019  0.0691  0.0000  0.0151
                                            0.0016  0.0026 -0.0061 -0.0122
                ( 38.16%)   0.6178* H  20 s( 99.89%)p 0.00(  0.11%)
                                            0.9995 -0.0016 -0.0152 -0.0291 -0.0022
    18. (0.98719) BD ( 1) C   7 - C   8  
                ( 51.92%)   0.7206* C   7 s( 29.17%)p 2.43( 70.79%)d 0.00(  0.03%)
                                            0.0002  0.5401 -0.0027 -0.3790 -0.0230
                                           -0.7177  0.0181 -0.2198 -0.0079  0.0100
                                            0.0008  0.0084 -0.0104 -0.0081
                ( 48.08%)   0.6934* C   8 s( 26.62%)p 2.75( 73.32%)d 0.00(  0.05%)
                                            0.0002  0.5160  0.0036  0.3757 -0.0239
                                            0.7350  0.0249  0.2250 -0.0011  0.0163
                                            0.0060  0.0097 -0.0074 -0.0087
    19. (0.92603) BD ( 1) C   7 - H  21  
                ( 65.33%)   0.8082* C   7 s( 21.71%)p 3.60( 78.25%)d 0.00(  0.04%)
                                           -0.0003  0.4659 -0.0061 -0.2556 -0.0102
                                            0.2373  0.0117  0.8127 -0.0091 -0.0027
                                            0.0003  0.0075 -0.0009  0.0171
                ( 34.67%)   0.5889* H  21 s( 99.89%)p 0.00(  0.11%)
                                            0.9994 -0.0071  0.0147 -0.0082 -0.0278
    20. (0.95708) BD ( 1) C   7 - H  22  
                ( 64.58%)   0.8036* C   7 s( 22.44%)p 3.45( 77.52%)d 0.00(  0.04%)
                                           -0.0000  0.4737  0.0009 -0.2461 -0.0050
                                            0.6512 -0.0052 -0.5388  0.0130 -0.0056
                                           -0.0016 -0.0153 -0.0095  0.0010
                ( 35.42%)   0.5952* H  22 s( 99.90%)p 0.00(  0.10%)
                                            0.9995 -0.0038  0.0130 -0.0213  0.0200
    21. (0.99081) BD ( 1) C   8 - C   9  
                ( 50.03%)   0.7073* C   8 s( 27.58%)p 2.62( 72.37%)d 0.00(  0.04%)
                                            0.0003  0.5252 -0.0011  0.3730 -0.0291
                                           -0.6710 -0.0195  0.3649  0.0029 -0.0139
                                            0.0092 -0.0116 -0.0042 -0.0044
                ( 49.97%)   0.7069* C   9 s( 27.49%)p 2.64( 72.47%)d 0.00(  0.05%)
                                            0.0003  0.5243 -0.0002 -0.4058 -0.0326
                                            0.6538 -0.0147 -0.3622 -0.0020 -0.0111
                                            0.0059 -0.0137 -0.0096 -0.0045
    22. (0.98560) BD ( 1) C   8 - H  23  
                ( 61.70%)   0.7855* C   8 s( 22.07%)p 3.53( 77.89%)d 0.00(  0.04%)
                                            0.0002 -0.4697  0.0083 -0.0435  0.0282
                                            0.0840  0.0009  0.8770 -0.0014  0.0004
                                            0.0052 -0.0025 -0.0001 -0.0201
                ( 38.30%)   0.6188* H  23 s( 99.91%)p 0.00(  0.09%)
                                           -0.9995  0.0039 -0.0035 -0.0038 -0.0295
    23. (0.98842) BD ( 1) C   8 - H  24  
                ( 62.92%)   0.7932* C   8 s( 23.60%)p 3.24( 76.36%)d 0.00(  0.04%)
                                            0.0001 -0.4857 -0.0065  0.8463 -0.0088
                                           -0.0263  0.0047 -0.2152  0.0183  0.0022
                                            0.0090 -0.0006 -0.0153  0.0070
                ( 37.08%)   0.6089* H  24 s( 99.91%)p 0.00(  0.09%)
                                           -0.9995  0.0024 -0.0298 -0.0009  0.0050
    24. (0.98462) BD ( 1) C   9 - C  10  
                ( 47.89%)   0.6920* C   9 s( 26.81%)p 2.73( 73.14%)d 0.00(  0.05%)
                                            0.0003  0.5178  0.0028  0.8162  0.0075
                                           -0.0465 -0.0341 -0.2487 -0.0002  0.0015
                                           -0.0122 -0.0003  0.0173 -0.0081
                ( 52.11%)   0.7219* C  10 s( 28.87%)p 2.46( 71.09%)d 0.00(  0.04%)
                                            0.0002  0.5373  0.0044 -0.8059  0.0060
                                            0.0466 -0.0300  0.2413  0.0067 -0.0043
                                           -0.0086  0.0038  0.0145 -0.0072
    25. (0.98810) BD ( 1) C   9 - H  25  
                ( 61.54%)   0.7845* C   9 s( 22.12%)p 3.52( 77.84%)d 0.00(  0.04%)
                                           -0.0002  0.4702 -0.0089 -0.0266 -0.0163
                                            0.0910 -0.0246  0.8766 -0.0006  0.0001
                                            0.0013  0.0060 -0.0006  0.0201
                ( 38.46%)   0.6202* H  25 s( 99.91%)p 0.00(  0.09%)
                                            0.9995 -0.0039  0.0042  0.0008 -0.0296
    26. (0.98751) BD ( 1) C   9 - H  26  
                ( 62.96%)   0.7934* C   9 s( 23.45%)p 3.26( 76.52%)d 0.00(  0.04%)
                                            0.0001 -0.4842 -0.0069  0.4083 -0.0004
                                            0.7486 -0.0106  0.1939 -0.0186 -0.0125
                                           -0.0039 -0.0075  0.0094  0.0074
                ( 37.04%)   0.6086* H  26 s( 99.91%)p 0.00(  0.09%)
                                           -0.9995  0.0025 -0.0156 -0.0255 -0.0042
    27. (0.97011) BD ( 1) C  10 - H  27  
                ( 63.87%)   0.7992* C  10 s( 22.94%)p 3.36( 77.03%)d 0.00(  0.04%)
                                            0.0001 -0.4789 -0.0005 -0.4277  0.0156
                                            0.5988  0.0081 -0.4778  0.0102  0.0121
                                           -0.0120  0.0079  0.0025  0.0007
                ( 36.13%)   0.6011* H  27 s( 99.91%)p 0.00(  0.09%)
                                           -0.9995  0.0027  0.0110 -0.0229  0.0167
    28. (0.93788) BD ( 1) C  10 - H  28  
                ( 64.71%)   0.8044* C  10 s( 21.27%)p 3.70( 78.70%)d 0.00(  0.04%)
                                            0.0003 -0.4611  0.0064 -0.0400  0.0011
                                            0.2747  0.0197  0.8423 -0.0041  0.0012
                                            0.0049 -0.0029  0.0016 -0.0181
                ( 35.29%)   0.5941* H  28 s( 99.90%)p 0.00(  0.10%)
                                           -0.9995  0.0053 -0.0011 -0.0138 -0.0280
    29. (0.99960) CR ( 1) C   1           s(100.00%)p 0.00(  0.00%)
                                            1.0000 -0.0002  0.0000  0.0002 -0.0000
                                            0.0005  0.0000 -0.0001 -0.0000 -0.0000
                                            0.0000  0.0000  0.0000  0.0000
    30. (0.99941) CR ( 1) C   2           s(100.00%)p 0.00(  0.00%)
                                            1.0000 -0.0001 -0.0000  0.0001  0.0000
                                           -0.0001  0.0000  0.0000  0.0000 -0.0000
                                            0.0000 -0.0000 -0.0000  0.0000
    31. (0.99958) CR ( 1) C   3           s(100.00%)p 0.00(  0.00%)
                                            1.0000 -0.0003  0.0000  0.0004 -0.0000
                                           -0.0005 -0.0000 -0.0008 -0.0000  0.0000
                                            0.0000 -0.0000  0.0000 -0.0000
    32. (0.99957) CR ( 1) C   4           s(100.00%)p 0.00(  0.00%)
                                            1.0000 -0.0005  0.0000  0.0007 -0.0000
                                           -0.0006 -0.0000  0.0011  0.0000  0.0000
                                           -0.0000  0.0000  0.0000 -0.0000
    33. (0.99942) CR ( 1) C   5           s(100.00%)p 0.00(  0.00%)
                                            1.0000  0.0000  0.0000 -0.0002  0.0000
                                           -0.0001  0.0000 -0.0000 -0.0000  0.0000
                                            0.0000  0.0000 -0.0000 -0.0000
    34. (0.99938) CR ( 1) C   6           s(100.00%)p 0.00(  0.00%)
                                            1.0000  0.0002 -0.0000  0.0001 -0.0000
                                            0.0003  0.0000  0.0000  0.0000  0.0000
                                            0.0000  0.0000 -0.0000 -0.0000
    35. (0.99954) CR ( 1) C   7           s(100.00%)p 0.00(  0.00%)
                                            1.0000 -0.0001 -0.0000 -0.0002 -0.0000
                                            0.0003 -0.0000  0.0003 -0.0000 -0.0000
                                           -0.0000  0.0000 -0.0000  0.0000
    36. (0.99956) CR ( 1) C   8           s(100.00%)p 0.00(  0.00%)
                                            1.0000 -0.0001 -0.0000 -0.0003  0.0000
                                           -0.0000 -0.0000 -0.0003 -0.0000 -0.0000
                                           -0.0000  0.0000  0.0000  0.0000
    37. (0.99956) CR ( 1) C   9           s(100.00%)p 0.00(  0.00%)
                                            1.0000 -0.0001 -0.0000 -0.0002  0.0000
                                           -0.0002  0.0000  0.0003  0.0000  0.0000
                                            0.0000  0.0000 -0.0000  0.0000
    38. (0.99953) CR ( 1) C  10           s(100.00%)p 0.00(  0.00%)
                                            1.0000 -0.0000 -0.0000  0.0002 -0.0000
                                           -0.0003 -0.0000 -0.0003 -0.0000 -0.0000
                                            0.0000 -0.0000 -0.0000  0.0000
    39. (0.16767) LP*( 1) C   5           s(  0.01%)p 1.00( 99.98%)d 0.00(  0.01%)
                                           -0.0000  0.0023  0.0084  0.0007 -0.0031
                                           -0.0765 -0.0109  0.9936  0.0809 -0.0002
                                            0.0005 -0.0093 -0.0007 -0.0010
    40. (0.12045) LP*( 1) C   6           s(  0.02%)p99.99( 99.90%)d 4.62(  0.08%)
                                            0.0000  0.0037  0.0128  0.0081 -0.0022
                                            0.0864 -0.0035 -0.9945 -0.0495 -0.0014
                                            0.0265  0.0107  0.0011 -0.0013
    41. (0.00195) RY*( 1) C   1           s(  0.01%)p99.99( 94.12%)d99.99(  5.87%)
                                            0.0000 -0.0014  0.0110  0.0046  0.1697
                                            0.0003  0.0025  0.0083  0.9552 -0.0265
                                           -0.0355 -0.2336 -0.0138  0.0439
    42. (0.00172) RY*( 2) C   1           s(  1.82%)p50.87( 92.78%)d 2.96(  5.40%)
                                            0.0000 -0.0071  0.1349  0.0222  0.8303
                                           -0.0080 -0.4652 -0.0022 -0.1463 -0.1210
                                            0.0202  0.0368 -0.1887  0.0443
    43. (0.00093) RY*( 3) C   1           s( 69.23%)p 0.44( 30.36%)d 0.01(  0.41%)
                                           -0.0000  0.0190  0.8319 -0.0063 -0.3642
                                            0.0087 -0.4096 -0.0003  0.0551 -0.0482
                                            0.0045  0.0074 -0.0005  0.0406
    44. (0.00011) RY*( 4) C   1           s( 26.97%)p 2.61( 70.28%)d 0.10(  2.75%)
                                           -0.0000 -0.0283  0.5185 -0.0128  0.3326
                                           -0.0234  0.7663  0.0018 -0.0651 -0.1299
                                            0.0016  0.0243  0.0927  0.0379
    45. (0.00001) RY*( 5) C   1           s(  1.61%)p 1.19(  1.91%)d59.97( 96.48%)
    46. (0.00000) RY*( 6) C   1           s(  0.00%)p 1.00(  0.17%)d99.99( 99.82%)
    47. (0.00000) RY*( 7) C   1           s(  0.04%)p99.99(  5.67%)d99.99( 94.29%)
    48. (0.00001) RY*( 8) C   1           s(  0.05%)p87.59(  4.42%)d99.99( 95.53%)
    49. (0.00001) RY*( 9) C   1           s(  0.37%)p 0.92(  0.34%)d99.99( 99.29%)
    50. (0.00330) RY*( 1) C   2           s(  0.97%)p99.84( 96.55%)d 2.56(  2.48%)
                                           -0.0000 -0.0027  0.0983  0.0024 -0.0735
                                            0.0130  0.9782  0.0026  0.0558 -0.1427
                                           -0.0121  0.0232  0.0073  0.0608
    51. (0.00123) RY*( 2) C   2           s(  0.00%)p 1.00( 97.74%)d 0.02(  2.26%)
                                            0.0000 -0.0022  0.0036  0.0011 -0.0051
                                            0.0001  0.0546 -0.0020 -0.9871 -0.0098
                                            0.0789 -0.1162  0.0068  0.0519
    52. (0.00077) RY*( 3) C   2           s(  1.43%)p68.58( 97.90%)d 0.47(  0.67%)
                                           -0.0000  0.0093  0.1191  0.0091 -0.9852
                                           -0.0031 -0.0911 -0.0010  0.0056 -0.0197
                                           -0.0306 -0.0443 -0.0359  0.0460
    53. (0.00043) RY*( 4) C   2           s( 47.38%)p 0.02(  0.72%)d 1.10( 51.90%)
                                           -0.0000 -0.0014  0.6883  0.0224  0.0563
                                           -0.0044 -0.0586 -0.0011 -0.0075 -0.1247
                                           -0.0172 -0.1011  0.5618 -0.4211
    54. (0.00035) RY*( 5) C   2           s(  0.02%)p48.44(  0.74%)d99.99( 99.25%)
                                            0.0000  0.0002  0.0123  0.0013 -0.0586
                                           -0.0039  0.0029  0.0149 -0.0607 -0.0705
                                            0.5461  0.7127 -0.1724 -0.3895
    55. (0.00032) RY*( 6) C   2           s(  0.13%)p 0.48(  0.06%)d99.99( 99.80%)
                                           -0.0000 -0.0002  0.0364  0.0061 -0.0151
                                            0.0126 -0.0105  0.0036 -0.0097  0.3123
                                            0.0978  0.4292  0.5689  0.6190
    56. (0.00022) RY*( 7) C   2           s( 49.73%)p 0.04(  2.19%)d 0.97( 48.09%)
                                            0.0000 -0.0003  0.7052 -0.0168  0.1260
                                            0.0014 -0.0746  0.0003  0.0109  0.0605
                                            0.0407  0.0568 -0.5598  0.3988
    57. (0.00016) RY*( 8) C   2           s(  0.12%)p15.22(  1.87%)d99.99( 98.01%)
                                            0.0000 -0.0004  0.0351  0.0001 -0.0033
                                           -0.0031  0.0154  0.0147 -0.1350  0.1385
                                           -0.8168  0.4948 -0.0970 -0.1988
    58. (0.00014) RY*( 9) C   2           s(  0.23%)p10.31(  2.40%)d99.99( 97.37%)
                                            0.0000 -0.0006  0.0482 -0.0003 -0.0323
                                           -0.0170  0.1497 -0.0024  0.0156  0.9155
                                            0.1256 -0.1824 -0.0785 -0.2835
    59. (0.00201) RY*( 1) C   3           s(  0.22%)p99.99( 93.66%)d27.75(  6.12%)
                                           -0.0000  0.0031  0.0468 -0.0060 -0.2548
                                            0.0103  0.7162 -0.0048 -0.5987 -0.0347
                                           -0.0190  0.0630 -0.0695 -0.2254
    60. (0.00162) RY*( 2) C   3           s(  3.23%)p28.01( 90.42%)d 1.97(  6.35%)
                                            0.0000 -0.0015  0.1797  0.0189  0.8190
                                            0.0050  0.4418 -0.0004  0.1947  0.1016
                                            0.1341  0.0509 -0.1762  0.0395
    61. (0.00088) RY*( 3) C   3           s( 70.17%)p 0.42( 29.41%)d 0.01(  0.42%)
                                           -0.0000  0.0174  0.8375 -0.0052 -0.3529
                                           -0.0045  0.1465 -0.0055  0.3848  0.0244
                                            0.0230 -0.0506  0.0207 -0.0093
    62. (0.00009) RY*( 4) C   3           s( 24.71%)p 2.97( 73.42%)d 0.08(  1.87%)
    63. (0.00001) RY*( 5) C   3           s(  0.47%)p 2.47(  1.17%)d99.99( 98.36%)
    64. (0.00001) RY*( 6) C   3           s(  0.61%)p 2.88(  1.76%)d99.99( 97.63%)
    65. (0.00001) RY*( 7) C   3           s(  0.57%)p 2.18(  1.23%)d99.99( 98.20%)
    66. (0.00001) RY*( 8) C   3           s(  0.02%)p99.99(  3.65%)d99.99( 96.33%)
    67. (0.00001) RY*( 9) C   3           s(  0.12%)p43.33(  5.33%)d99.99( 94.55%)
    68. (0.00199) RY*( 1) C   4           s(  0.19%)p99.99( 93.25%)d34.46(  6.56%)
                                           -0.0000  0.0023  0.0436 -0.0031 -0.1325
                                            0.0131  0.8586  0.0038  0.4213 -0.0210
                                            0.0081 -0.1595 -0.0683 -0.1870
    69. (0.00160) RY*( 2) C   4           s(  2.36%)p38.35( 90.55%)d 3.00(  7.09%)
                                            0.0000 -0.0003  0.1537  0.0183  0.8514
                                            0.0034  0.2809 -0.0008 -0.3183  0.0880
                                           -0.1630 -0.0471 -0.1633  0.0879
    70. (0.00082) RY*( 3) C   4           s( 72.57%)p 0.37( 27.09%)d 0.00(  0.33%)
                                           -0.0000  0.0164  0.8517 -0.0032 -0.3282
                                           -0.0042  0.1007  0.0062 -0.3912  0.0114
                                           -0.0124  0.0430  0.0145 -0.0318
    71. (0.00009) RY*( 4) C   4           s( 23.37%)p 3.19( 74.51%)d 0.09(  2.12%)
    72. (0.00001) RY*( 5) C   4           s(  0.30%)p 3.37(  1.01%)d99.99( 98.70%)
    73. (0.00001) RY*( 6) C   4           s(  0.68%)p 4.33(  2.95%)d99.99( 96.37%)
    74. (0.00001) RY*( 7) C   4           s(  0.29%)p11.20(  3.26%)d99.99( 96.45%)
    75. (0.00001) RY*( 8) C   4           s(  0.12%)p25.12(  3.11%)d99.99( 96.77%)
    76. (0.00001) RY*( 9) C   4           s(  0.23%)p19.06(  4.33%)d99.99( 95.45%)
    77. (0.00251) RY*( 1) C   5           s(  4.80%)p18.85( 90.46%)d 0.99(  4.74%)
                                           -0.0000 -0.0207  0.2181  0.0202  0.1529
                                           -0.0130  0.9333 -0.0002  0.0982  0.1963
                                            0.0248 -0.0042 -0.0896 -0.0142
    78. (0.00194) RY*( 2) C   5           s( 31.45%)p 1.91( 59.95%)d 0.27(  8.59%)
                                            0.0000 -0.0191  0.5605 -0.0172 -0.7722
                                           -0.0279  0.0299 -0.0119  0.0344 -0.0496
                                           -0.0457 -0.0384  0.2824 -0.0130
    79. (0.00135) RY*( 3) C   5           s( 62.79%)p 0.55( 34.65%)d 0.04(  2.56%)
                                           -0.0000  0.0078  0.7924  0.0349  0.5232
                                           -0.0101 -0.2654 -0.0067 -0.0302 -0.0693
                                           -0.0471 -0.0309 -0.1326  0.0077
    80. (0.00049) RY*( 4) C   5           s(  0.08%)p99.99( 60.42%)d99.99( 39.50%)
                                           -0.0000  0.0050  0.0271  0.0003  0.0348
                                            0.0041 -0.0869 -0.0611  0.7692 -0.0519
                                            0.5576  0.2574  0.0758  0.0969
    81. (0.00020) RY*( 5) C   5           s(  0.03%)p99.99(  4.26%)d99.99( 95.70%)
                                            0.0000  0.0045  0.0178 -0.0083  0.1180
                                            0.0268 -0.1651 -0.0012  0.0258  0.8631
                                           -0.0328  0.0036  0.4459 -0.1102
    82. (0.00012) RY*( 6) C   5           s(  0.06%)p99.99( 15.16%)d99.99( 84.78%)
                                            0.0000 -0.0047  0.0245  0.0028 -0.2594
                                            0.0057 -0.1436 -0.0258  0.2509  0.3671
                                           -0.0525 -0.2777 -0.7659 -0.2160
    83. (0.00008) RY*( 7) C   5           s(  0.62%)p27.97( 17.30%)d99.99( 82.08%)
    84. (0.00005) RY*( 8) C   5           s(  0.12%)p99.99( 17.69%)d99.99( 82.19%)
    85. (0.00002) RY*( 9) C   5           s(  0.06%)p 4.24(  0.25%)d99.99( 99.69%)
    86. (0.00273) RY*( 1) C   6           s(  1.73%)p51.96( 89.91%)d 4.83(  8.35%)
                                           -0.0000 -0.0199  0.1300  0.0320  0.7420
                                            0.0216  0.5781 -0.0058  0.1128 -0.2130
                                           -0.0196 -0.0292  0.1922 -0.0007
    87. (0.00099) RY*( 2) C   6           s( 30.63%)p 2.17( 66.57%)d 0.09(  2.80%)
                                            0.0000  0.0058  0.5534 -0.0131  0.4637
                                            0.0171 -0.6640  0.0151 -0.0953  0.1512
                                            0.0239 -0.0005  0.0598 -0.0316
    88. (0.00030) RY*( 3) C   6           s( 63.23%)p 0.43( 27.46%)d 0.15(  9.30%)
                                            0.0000 -0.0119  0.7951 -0.0005 -0.4257
                                            0.0062  0.3053  0.0124  0.0036 -0.2535
                                            0.0888 -0.0732 -0.0997 -0.0746
    89. (0.00016) RY*( 4) C   6           s(  0.84%)p65.61( 55.30%)d52.03( 43.86%)
                                           -0.0000 -0.0017  0.0918  0.0079 -0.0516
                                           -0.0089  0.1972  0.0275 -0.7145  0.2308
                                           -0.4373  0.3676  0.2311  0.0744
    90. (0.00010) RY*( 5) C   6           s(  1.14%)p11.08( 12.69%)d75.26( 86.17%)
                                           -0.0000 -0.0056  0.1069  0.0164 -0.1298
                                           -0.0202  0.1826 -0.0096  0.2756  0.7168
                                            0.2242 -0.0895  0.5200 -0.1384
    91. (0.00008) RY*( 6) C   6           s(  1.05%)p33.90( 35.66%)d60.16( 63.29%)
    92. (0.00003) RY*( 7) C   6           s(  0.59%)p13.81(  8.16%)d99.99( 91.25%)
    93. (0.00000) RY*( 8) C   6           s(  0.03%)p99.99(  3.33%)d99.99( 96.64%)
    94. (0.00001) RY*( 9) C   6           s(  0.82%)p 1.32(  1.09%)d99.99( 98.09%)
    95. (0.00212) RY*( 1) C   7           s(  1.92%)p47.21( 90.47%)d 3.97(  7.61%)
                                           -0.0000  0.0238  0.1364  0.0088  0.0404
                                           -0.0207 -0.9060  0.0151  0.2856 -0.1822
                                           -0.0857 -0.1282 -0.1145 -0.0777
    96. (0.00096) RY*( 2) C   7           s( 13.54%)p 5.66( 76.60%)d 0.73(  9.86%)
                                            0.0000 -0.0011  0.3680 -0.0218  0.4794
                                           -0.0076  0.3078  0.0136  0.6639  0.1588
                                           -0.0738 -0.2000 -0.0333 -0.1638
    97. (0.00059) RY*( 3) C   7           s(  0.23%)p99.99( 73.47%)d99.99( 26.30%)
                                            0.0000 -0.0101  0.0467  0.0103 -0.7887
                                            0.0073  0.0421  0.0087  0.3325  0.3019
                                           -0.0702 -0.2218  0.2513 -0.2336
    98. (0.00024) RY*( 4) C   7           s( 69.11%)p 0.18( 12.69%)d 0.26( 18.20%)
                                            0.0000  0.0011  0.8313 -0.0112 -0.0205
                                            0.0072 -0.0984 -0.0039 -0.3415  0.1582
                                            0.1738  0.1989  0.2951  0.0117
    99. (0.00008) RY*( 5) C   7           s(  6.06%)p 1.41(  8.51%)d14.11( 85.43%)
   100. (0.00002) RY*( 6) C   7           s(  1.39%)p 1.89(  2.64%)d68.94( 95.97%)
   101. (0.00001) RY*( 7) C   7           s(  1.01%)p16.34( 16.58%)d81.23( 82.41%)
   102. (0.00001) RY*( 8) C   7           s(  6.65%)p 1.99( 13.24%)d12.05( 80.12%)
   103. (0.00001) RY*( 9) C   7           s(  0.16%)p36.02(  5.90%)d99.99( 93.93%)
   104. (0.00240) RY*( 1) C   8           s(  5.33%)p16.70( 89.03%)d 1.06(  5.64%)
                                           -0.0000  0.0224  0.2298  0.0357  0.7375
                                           -0.0031 -0.1087 -0.0165 -0.5771 -0.0177
                                           -0.0335 -0.0073  0.1516 -0.1785
   105. (0.00086) RY*( 2) C   8           s(  3.17%)p23.31( 73.90%)d 7.23( 22.93%)
                                            0.0000 -0.0229  0.1766 -0.0090 -0.5094
                                           -0.0087  0.2530 -0.0034 -0.6444 -0.0061
                                           -0.1356 -0.1320 -0.3711 -0.2360
   106. (0.00068) RY*( 3) C   8           s(  1.11%)p80.90( 89.56%)d 8.43(  9.33%)
                                           -0.0000 -0.0076  0.1049 -0.0008 -0.1999
                                            0.0252 -0.9237 -0.0027 -0.0428  0.0047
                                           -0.0623  0.1873 -0.1835 -0.1437
   107. (0.00023) RY*( 4) C   8           s( 75.96%)p 0.17( 12.87%)d 0.15( 11.17%)
                                            0.0000  0.0055  0.8715 -0.0044  0.0872
                                           -0.0095  0.1312 -0.0042  0.3221  0.0221
                                            0.0009  0.1264 -0.2891  0.1080
   108. (0.00012) RY*( 5) C   8           s(  0.95%)p 4.03(  3.83%)d99.99( 95.23%)
                                           -0.0000  0.0011  0.0974 -0.0011  0.0156
                                            0.0091 -0.1943  0.0014  0.0128  0.4679
                                            0.0149 -0.8204 -0.0071  0.2451
   109. (0.00006) RY*( 6) C   8           s(  1.68%)p 2.15(  3.63%)d56.26( 94.69%)
   110. (0.00002) RY*( 7) C   8           s(  0.32%)p45.04( 14.19%)d99.99( 85.50%)
   111. (0.00000) RY*( 8) C   8           s( 11.53%)p 0.99( 11.42%)d 6.68( 77.05%)
   112. (0.00000) RY*( 9) C   8           s(  0.08%)p19.51(  1.63%)d99.99( 98.29%)
   113. (0.00257) RY*( 1) C   9           s(  4.23%)p21.45( 90.65%)d 1.21(  5.12%)
                                           -0.0000  0.0227  0.2043  0.0171  0.2944
                                            0.0327  0.6757  0.0157  0.6014  0.1156
                                            0.0247  0.0147 -0.0728 -0.1781
   114. (0.00092) RY*( 2) C   9           s(  4.94%)p15.18( 74.98%)d 4.06( 20.08%)
                                            0.0000 -0.0217  0.2212 -0.0155  0.1149
                                           -0.0025 -0.6296  0.0031  0.5831 -0.2984
                                            0.1952  0.0255  0.1661 -0.2130
   115. (0.00070) RY*( 3) C   9           s(  1.14%)p76.35( 86.77%)d10.64( 12.09%)
                                            0.0000 -0.0134  0.1058  0.0193 -0.8925
                                           -0.0141  0.1965  0.0027  0.1789 -0.1980
                                           -0.1097  0.1569  0.1089 -0.1821
   116. (0.00024) RY*( 4) C   9           s( 75.25%)p 0.19( 14.54%)d 0.14( 10.22%)
                                           -0.0000  0.0075  0.8674 -0.0073  0.1289
                                            0.0017  0.0714  0.0063 -0.3515 -0.2310
                                           -0.1445  0.0912  0.1109  0.0855
   117. (0.00012) RY*( 5) C   9           s(  1.35%)p 2.92(  3.96%)d69.88( 94.68%)
                                           -0.0000  0.0017  0.1164  0.0059 -0.1510
                                           -0.0054  0.1270 -0.0023 -0.0247  0.1965
                                            0.6642 -0.3892  0.4940  0.2677
   118. (0.00006) RY*( 6) C   9           s(  2.09%)p 1.85(  3.87%)d45.00( 94.04%)
   119. (0.00002) RY*( 7) C   9           s(  0.32%)p43.89( 14.12%)d99.99( 85.56%)
   120. (0.00001) RY*( 8) C   9           s( 10.72%)p 0.93(  9.97%)d 7.40( 79.31%)
   121. (0.00000) RY*( 9) C   9           s(  0.10%)p11.35(  1.17%)d99.99( 98.73%)
   122. (0.00238) RY*( 1) C  10           s(  1.39%)p66.73( 92.79%)d 4.19(  5.82%)
                                           -0.0000  0.0131  0.1172 -0.0222 -0.7555
                                            0.0098  0.4978 -0.0124 -0.3293 -0.1616
                                            0.1277 -0.0036 -0.0949 -0.0824
   123. (0.00121) RY*( 2) C  10           s( 34.98%)p 1.76( 61.54%)d 0.10(  3.48%)
                                           -0.0000  0.0103  0.5914 -0.0047  0.5409
                                           -0.0110  0.3560 -0.0098 -0.4425 -0.0279
                                            0.1022 -0.0383  0.1063 -0.1040
   124. (0.00063) RY*( 3) C  10           s(  0.07%)p99.99( 71.88%)d99.99( 28.05%)
                                           -0.0000  0.0156  0.0214 -0.0049  0.1690
                                           -0.0067  0.6043  0.0074  0.5701 -0.3197
                                           -0.2461  0.0970 -0.1639  0.2853
   125. (0.00030) RY*( 4) C  10           s( 56.73%)p 0.53( 29.81%)d 0.24( 13.46%)
                                            0.0000 -0.0080  0.7532  0.0061 -0.2882
                                           -0.0066 -0.2239  0.0000  0.4060  0.3290
                                           -0.1339 -0.0162 -0.0891 -0.0150
   126. (0.00008) RY*( 5) C  10           s(  5.73%)p 3.34( 19.12%)d13.12( 75.15%)
   127. (0.00007) RY*( 6) C  10           s(  0.58%)p18.94( 10.95%)d99.99( 88.47%)
   128. (0.00002) RY*( 7) C  10           s(  0.52%)p13.81(  7.15%)d99.99( 92.33%)
   129. (0.00001) RY*( 8) C  10           s(  0.00%)p 1.00(  4.95%)d19.18( 95.04%)
   130. (0.00001) RY*( 9) C  10           s(  0.06%)p29.57(  1.91%)d99.99( 98.03%)
   131. (0.00064) RY*( 1) H  11           s( 98.57%)p 0.01(  1.43%)
                                            0.0037  0.9928 -0.0796  0.0392 -0.0803
   132. (0.00010) RY*( 2) H  11           s(  0.18%)p99.99( 99.82%)
   133. (0.00006) RY*( 3) H  11           s(  0.29%)p99.99( 99.71%)
   134. (0.00002) RY*( 4) H  11           s(  1.05%)p94.42( 98.95%)
   135. (0.00052) RY*( 1) H  12           s( 98.36%)p 0.02(  1.64%)
                                            0.0044  0.9918  0.1276  0.0055 -0.0075
   136. (0.00009) RY*( 2) H  12           s(  0.00%)p 1.00(100.00%)
   137. (0.00005) RY*( 3) H  12           s(  0.03%)p99.99( 99.97%)
   138. (0.00002) RY*( 4) H  12           s(  1.69%)p58.20( 98.31%)
   139. (0.00064) RY*( 1) H  13           s( 98.75%)p 0.01(  1.25%)
                                            0.0037  0.9937 -0.0577  0.0477  0.0831
   140. (0.00011) RY*( 2) H  13           s(  0.12%)p99.99( 99.88%)
                                            0.0009  0.0342  0.8806 -0.2938  0.3702
   141. (0.00007) RY*( 3) H  13           s(  0.24%)p99.99( 99.76%)
   142. (0.00002) RY*( 4) H  13           s(  0.97%)p99.99( 99.03%)
   143. (0.00053) RY*( 1) H  14           s( 98.36%)p 0.02(  1.64%)
                                            0.0043  0.9917  0.1279 -0.0038 -0.0059
   144. (0.00009) RY*( 2) H  14           s(  0.00%)p 1.00(100.00%)
   145. (0.00006) RY*( 3) H  14           s(  0.14%)p99.99( 99.86%)
   146. (0.00002) RY*( 4) H  14           s(  1.59%)p61.77( 98.41%)
   147. (0.00059) RY*( 1) H  15           s( 98.57%)p 0.01(  1.43%)
                                            0.0035  0.9928 -0.0633 -0.0995  0.0187
   148. (0.00010) RY*( 2) H  15           s(  0.06%)p99.99( 99.94%)
   149. (0.00006) RY*( 3) H  15           s(  0.32%)p99.99( 99.68%)
   150. (0.00002) RY*( 4) H  15           s(  1.12%)p87.89( 98.88%)
   151. (0.00060) RY*( 1) H  16           s( 98.41%)p 0.02(  1.59%)
                                            0.0044  0.9920 -0.0560  0.0447 -0.1037
   152. (0.00010) RY*( 2) H  16           s(  0.02%)p99.99( 99.98%)
   153. (0.00006) RY*( 3) H  16           s(  0.21%)p99.99( 99.79%)
   154. (0.00002) RY*( 4) H  16           s(  1.45%)p68.17( 98.55%)
   155. (0.00054) RY*( 1) H  17           s( 98.47%)p 0.02(  1.53%)
                                            0.0042  0.9923  0.1235 -0.0000 -0.0034
   156. (0.00009) RY*( 2) H  17           s(  0.00%)p 1.00(100.00%)
   157. (0.00006) RY*( 3) H  17           s(  0.19%)p99.99( 99.81%)
   158. (0.00002) RY*( 4) H  17           s(  1.42%)p69.37( 98.58%)
   159. (0.00053) RY*( 1) H  18           s( 98.38%)p 0.02(  1.62%)
                                            0.0037  0.9919 -0.0591 -0.1116  0.0155
   160. (0.00010) RY*( 2) H  18           s(  0.07%)p99.99( 99.93%)
   161. (0.00007) RY*( 3) H  18           s(  0.30%)p99.99( 99.70%)
   162. (0.00002) RY*( 4) H  18           s(  1.33%)p74.30( 98.67%)
   163. (0.00062) RY*( 1) H  19           s( 98.38%)p 0.02(  1.62%)
                                            0.0043  0.9918 -0.0374  0.0763  0.0949
   164. (0.00009) RY*( 2) H  19           s(  0.00%)p 1.00(100.00%)
   165. (0.00006) RY*( 3) H  19           s(  0.20%)p99.99( 99.80%)
   166. (0.00002) RY*( 4) H  19           s(  1.51%)p65.16( 98.49%)
   167. (0.00095) RY*( 1) H  20           s( 99.94%)p 0.00(  0.06%)
                                            0.0024  0.9997  0.0098  0.0208  0.0055
   168. (0.00005) RY*( 2) H  20           s(  0.03%)p99.99( 99.97%)
   169. (0.00004) RY*( 3) H  20           s(  0.13%)p99.99( 99.87%)
   170. (0.00001) RY*( 4) H  20           s(  0.00%)p 1.00(100.00%)
   171. (0.00081) RY*( 1) H  21           s( 97.93%)p 0.02(  2.07%)
                                            0.0089  0.9896  0.0746  0.0930  0.0806
   172. (0.00011) RY*( 2) H  21           s(  0.13%)p99.99( 99.87%)
                                           -0.0022  0.0364 -0.5879  0.5756 -0.5671
   173. (0.00006) RY*( 3) H  21           s(  1.14%)p86.99( 98.86%)
   174. (0.00002) RY*( 4) H  21           s(  0.91%)p99.99( 99.09%)
   175. (0.00074) RY*( 1) H  22           s( 98.46%)p 0.02(  1.54%)
                                            0.0056  0.9922  0.0142  0.1206  0.0265
   176. (0.00009) RY*( 2) H  22           s(  0.00%)p 1.00(100.00%)
   177. (0.00004) RY*( 3) H  22           s(  0.59%)p99.99( 99.41%)
   178. (0.00002) RY*( 4) H  22           s(  1.05%)p94.03( 98.95%)
   179. (0.00122) RY*( 1) H  23           s( 99.58%)p 0.00(  0.42%)
                                            0.0056  0.9979  0.0237  0.0073 -0.0600
   180. (0.00008) RY*( 2) H  23           s(  0.15%)p99.99( 99.85%)
   181. (0.00007) RY*( 3) H  23           s(  0.01%)p99.99( 99.99%)
   182. (0.00002) RY*( 4) H  23           s(  0.35%)p99.99( 99.65%)
   183. (0.00087) RY*( 1) H  24           s( 99.66%)p 0.00(  0.34%)
                                            0.0041  0.9983 -0.0575  0.0084  0.0011
   184. (0.00007) RY*( 2) H  24           s(  0.01%)p 1.00( 99.99%)
   185. (0.00005) RY*( 3) H  24           s(  0.01%)p 1.00( 99.99%)
   186. (0.00002) RY*( 4) H  24           s(  0.42%)p99.99( 99.58%)
   187. (0.00129) RY*( 1) H  25           s( 99.65%)p 0.00(  0.35%)
                                            0.0054  0.9983  0.0191  0.0172  0.0529
   188. (0.00007) RY*( 2) H  25           s(  0.08%)p99.99( 99.92%)
   189. (0.00008) RY*( 3) H  25           s(  0.05%)p99.99( 99.95%)
   190. (0.00002) RY*( 4) H  25           s(  0.30%)p99.99( 99.70%)
   191. (0.00088) RY*( 1) H  26           s( 99.62%)p 0.00(  0.38%)
                                            0.0043  0.9981 -0.0274 -0.0544  0.0073
   192. (0.00008) RY*( 2) H  26           s(  0.00%)p 1.00(100.00%)
   193. (0.00005) RY*( 3) H  26           s(  0.00%)p 1.00(100.00%)
   194. (0.00002) RY*( 4) H  26           s(  0.46%)p99.99( 99.54%)
   195. (0.00087) RY*( 1) H  27           s( 98.62%)p 0.01(  1.38%)
                                            0.0039  0.9931  0.1152 -0.0118 -0.0204
   196. (0.00010) RY*( 2) H  27           s(  0.08%)p99.99( 99.92%)
   197. (0.00005) RY*( 3) H  27           s(  0.93%)p99.99( 99.07%)
   198. (0.00002) RY*( 4) H  27           s(  0.46%)p99.99( 99.54%)
   199. (0.00096) RY*( 1) H  28           s( 98.69%)p 0.01(  1.31%)
                                            0.0068  0.9934  0.0921  0.0163 -0.0658
   200. (0.00010) RY*( 2) H  28           s(  0.08%)p99.99( 99.92%)
                                           -0.0020  0.0288  0.1894 -0.8510  0.4890
   201. (0.00006) RY*( 3) H  28           s(  0.79%)p99.99( 99.21%)
   202. (0.00002) RY*( 4) H  28           s(  0.53%)p99.99( 99.47%)
   203. (0.01114) BD*( 1) C   1 - C   2  
                ( 52.68%)   0.7258* C   1 s( 29.58%)p 2.38( 70.38%)d 0.00(  0.05%)
                                            0.0006  0.5438 -0.0050 -0.3640  0.0066
                                           -0.7522 -0.0042  0.0731  0.0009  0.0147
                                           -0.0016 -0.0034 -0.0102 -0.0109
                ( 47.32%)  -0.6879* C   2 s( 26.10%)p 2.83( 73.85%)d 0.00(  0.04%)
                                            0.0000  0.5109 -0.0002  0.3316  0.0059
                                            0.7896 -0.0067 -0.0712 -0.0014  0.0113
                                            0.0001 -0.0026 -0.0130 -0.0107
   204. (0.00287) BD*( 1) C   1 - H  11  
                ( 38.49%)   0.6204* C   1 s( 23.21%)p 3.31( 76.75%)d 0.00(  0.04%)
                                            0.0001 -0.4817  0.0003  0.2590 -0.0216
                                           -0.4021 -0.0173  0.7335 -0.0009  0.0058
                                           -0.0099  0.0127  0.0008 -0.0113
                ( 61.51%)  -0.7843* H  11 s( 99.92%)p 0.00(  0.08%)
                                           -0.9996  0.0009 -0.0039  0.0154 -0.0244
   205. (0.00277) BD*( 1) C   1 - H  12  
                ( 37.30%)   0.6107* C   1 s( 23.99%)p 3.17( 75.97%)d 0.00(  0.04%)
                                            0.0001 -0.4897 -0.0071 -0.8683  0.0037
                                            0.0687 -0.0250  0.0222  0.0022  0.0040
                                            0.0004 -0.0003 -0.0164  0.0094
                ( 62.70%)  -0.7919* H  12 s( 99.91%)p 0.00(  0.09%)
                                           -0.9996  0.0007  0.0294  0.0003 -0.0011
   206. (0.00302) BD*( 1) C   1 - H  13  
                ( 38.66%)   0.6218* C   1 s( 23.11%)p 3.32( 76.84%)d 0.00(  0.04%)
                                            0.0000 -0.4808  0.0002  0.2134 -0.0224
                                           -0.5163 -0.0168 -0.6750  0.0054  0.0065
                                            0.0077 -0.0155  0.0035 -0.0085
                ( 61.34%)  -0.7832* H  13 s( 99.92%)p 0.00(  0.08%)
                                           -0.9996  0.0009 -0.0018  0.0188  0.0217
   207. (0.01096) BD*( 1) C   2 - C   3  
                ( 46.32%)   0.6806* C   2 s( 24.78%)p 3.03( 75.18%)d 0.00(  0.04%)
                                            0.0000 -0.4978  0.0018 -0.2649 -0.0084
                                            0.4929 -0.0081  0.6623  0.0008  0.0056
                                            0.0028 -0.0161  0.0046 -0.0082
                ( 53.68%)  -0.7326* C   3 s( 29.57%)p 2.38( 70.39%)d 0.00(  0.05%)
                                           -0.0011 -0.5437  0.0030  0.2807 -0.0067
                                           -0.4569  0.0016 -0.6452 -0.0027  0.0075
                                            0.0104 -0.0150  0.0019 -0.0083
   208. (0.01083) BD*( 1) C   2 - C   4  
                ( 45.97%)   0.6780* C   2 s( 24.36%)p 3.10( 75.60%)d 0.00(  0.04%)
                                            0.0001 -0.4936  0.0020 -0.2625 -0.0082
                                            0.3622 -0.0034 -0.7456 -0.0003  0.0036
                                           -0.0029  0.0132  0.0018 -0.0133
                ( 54.03%)  -0.7351* C   4 s( 29.87%)p 2.35( 70.09%)d 0.00(  0.04%)
                                           -0.0014 -0.5465  0.0015  0.2674 -0.0055
                                           -0.3248  0.0024  0.7238  0.0012  0.0053
                                           -0.0112  0.0120 -0.0008 -0.0123
   209. (0.02376) BD*( 1) C   2 - C   5  
                ( 51.32%)   0.7164* C   2 s( 24.75%)p 3.04( 75.19%)d 0.00(  0.06%)
                                            0.0002  0.4975  0.0047 -0.8661 -0.0044
                                            0.0418  0.0026 -0.0038 -0.0023 -0.0017
                                           -0.0001 -0.0001  0.0219 -0.0117
                ( 48.68%)  -0.6977* C   5 s( 33.23%)p 2.01( 66.73%)d 0.00(  0.04%)
                                            0.0001  0.5763 -0.0134  0.8160 -0.0364
                                           -0.0106  0.0049 -0.0025 -0.0015  0.0023
                                            0.0002  0.0006  0.0145 -0.0131
   210. (0.00278) BD*( 1) C   3 - H  14  
                ( 37.47%)   0.6122* C   3 s( 23.59%)p 3.24( 76.37%)d 0.00(  0.04%)
                                            0.0002 -0.4857 -0.0040 -0.8733  0.0041
                                            0.0116  0.0140  0.0208  0.0190 -0.0004
                                           -0.0008  0.0002 -0.0166  0.0102
                ( 62.53%)  -0.7907* H  14 s( 99.91%)p 0.00(  0.09%)
                                           -0.9996  0.0006  0.0292 -0.0020 -0.0032
   211. (0.00290) BD*( 1) C   3 - H  15  
                ( 38.56%)   0.6210* C   3 s( 23.39%)p 3.27( 76.56%)d 0.00(  0.04%)
                                           -0.0001  0.4837  0.0010 -0.2790  0.0169
                                           -0.8270 -0.0062  0.0568 -0.0196  0.0119
                                           -0.0008 -0.0037 -0.0127 -0.0102
                ( 61.44%)  -0.7838* H  15 s( 99.92%)p 0.00(  0.08%)
                                            0.9996 -0.0003  0.0058  0.0279  0.0006
   212. (0.00276) BD*( 1) C   3 - H  16  
                ( 38.37%)   0.6194* C   3 s( 23.33%)p 3.28( 76.62%)d 0.00(  0.04%)
                                           -0.0002  0.4831 -0.0001 -0.2828  0.0157
                                            0.3262 -0.0156 -0.7610 -0.0138 -0.0048
                                            0.0109 -0.0121 -0.0005  0.0116
                ( 61.63%)  -0.7850* H  16 s( 99.91%)p 0.00(  0.09%)
                                            0.9996 -0.0008  0.0062 -0.0086  0.0272
   213. (0.00296) BD*( 1) C   4 - H  17  
                ( 37.34%)   0.6111* C   4 s( 23.23%)p 3.30( 76.73%)d 0.00(  0.04%)
                                            0.0004 -0.4820 -0.0023 -0.8744  0.0039
                                            0.0426  0.0094 -0.0216 -0.0210  0.0008
                                            0.0013 -0.0002 -0.0165  0.0101
                ( 62.66%)  -0.7916* H  17 s( 99.91%)p 0.00(  0.09%)
                                           -0.9996  0.0006  0.0293 -0.0028  0.0036
   214. (0.00318) BD*( 1) C   4 - H  18  
                ( 38.67%)   0.6219* C   4 s( 23.26%)p 3.30( 76.69%)d 0.00(  0.04%)
                                           -0.0002  0.4823  0.0009 -0.3086  0.0158
                                           -0.8112 -0.0023  0.1140  0.0217  0.0127
                                           -0.0016 -0.0027 -0.0123 -0.0105
                ( 61.33%)  -0.7831* H  18 s( 99.92%)p 0.00(  0.08%)
                                            0.9996 -0.0002  0.0066  0.0270 -0.0067
   215. (0.00284) BD*( 1) C   4 - H  19  
                ( 38.44%)   0.6200* C   4 s( 23.52%)p 3.25( 76.44%)d 0.00(  0.04%)
                                            0.0001 -0.4850 -0.0006  0.2609 -0.0133
                                           -0.4837  0.0143 -0.6795 -0.0157  0.0066
                                            0.0091 -0.0156  0.0037 -0.0069
                ( 61.56%)  -0.7846* H  19 s( 99.91%)p 0.00(  0.09%)
                                           -0.9996  0.0006 -0.0058  0.0141  0.0251
   216. (0.01049) BD*( 1) C   5 - C   6  
                ( 49.21%)   0.7015* C   5 s( 35.70%)p 1.80( 64.22%)d 0.00(  0.08%)
                                            0.0000 -0.5966 -0.0331  0.4123  0.0078
                                           -0.6846 -0.0283 -0.0515 -0.0008  0.0199
                                            0.0014 -0.0028  0.0090  0.0163
                ( 50.79%)  -0.7127* C   6 s( 37.88%)p 1.64( 62.04%)d 0.00(  0.08%)
                                           -0.0001 -0.6153 -0.0156 -0.4061 -0.0144
                                            0.6727  0.0025  0.0527 -0.0008  0.0190
                                            0.0012 -0.0032  0.0101  0.0181
   217. (0.01488) BD*( 1) C   5 - C  10  
                ( 48.74%)   0.6981* C   5 s( 31.04%)p 2.22( 68.91%)d 0.00(  0.05%)
                                            0.0002 -0.5571  0.0051  0.4027 -0.0157
                                            0.7235 -0.0058  0.0564  0.0023 -0.0157
                                           -0.0013 -0.0022  0.0053  0.0135
                ( 51.26%)  -0.7160* C  10 s( 26.86%)p 2.72( 73.09%)d 0.00(  0.06%)
                                           -0.0002 -0.5182 -0.0027 -0.4059 -0.0073
                                           -0.7501 -0.0043 -0.0580 -0.0024 -0.0172
                                           -0.0013 -0.0021  0.0120  0.0110
   218. (0.00960) BD*( 1) C   6 - C   7  
                ( 49.52%)   0.7037* C   6 s( 33.76%)p 1.96( 66.19%)d 0.00(  0.05%)
                                            0.0001 -0.5810 -0.0030  0.8115 -0.0155
                                           -0.0420 -0.0375  0.0011 -0.0033 -0.0016
                                            0.0000 -0.0010 -0.0158  0.0146
                ( 50.48%)  -0.7105* C   7 s( 26.61%)p 2.76( 73.33%)d 0.00(  0.06%)
                                           -0.0002 -0.5158 -0.0084 -0.8537 -0.0148
                                            0.0599 -0.0244  0.0095 -0.0009  0.0038
                                            0.0002  0.0002 -0.0211  0.0113
   219. (0.00887) BD*( 1) C   6 - H  20  
                ( 38.16%)   0.6178* C   6 s( 28.26%)p 2.54( 71.70%)d 0.00(  0.04%)
                                            0.0004 -0.5316  0.0064 -0.4182  0.0189
                                           -0.7327 -0.0019 -0.0691 -0.0000 -0.0151
                                           -0.0016 -0.0026  0.0061  0.0122
                ( 61.84%)  -0.7864* H  20 s( 99.89%)p 0.00(  0.11%)
                                           -0.9995  0.0016  0.0152  0.0291  0.0022
   220. (0.00743) BD*( 1) C   7 - C   8  
                ( 48.08%)   0.6934* C   7 s( 29.17%)p 2.43( 70.79%)d 0.00(  0.03%)
                                           -0.0002 -0.5401  0.0027  0.3790  0.0230
                                            0.7177 -0.0181  0.2198  0.0079 -0.0100
                                           -0.0008 -0.0084  0.0104  0.0081
                ( 51.92%)  -0.7206* C   8 s( 26.62%)p 2.75( 73.32%)d 0.00(  0.05%)
                                           -0.0002 -0.5160 -0.0036 -0.3757  0.0239
                                           -0.7350 -0.0249 -0.2250  0.0011 -0.0163
                                           -0.0060 -0.0097  0.0074  0.0087
   221. (0.00538) BD*( 1) C   7 - H  21  
                ( 34.67%)   0.5889* C   7 s( 21.71%)p 3.60( 78.25%)d 0.00(  0.04%)
                                            0.0003 -0.4659  0.0061  0.2556  0.0102
                                           -0.2373 -0.0117 -0.8127  0.0091  0.0027
                                           -0.0003 -0.0075  0.0009 -0.0171
                ( 65.33%)  -0.8082* H  21 s( 99.89%)p 0.00(  0.11%)
                                           -0.9994  0.0071 -0.0147  0.0082  0.0278
   222. (0.00484) BD*( 1) C   7 - H  22  
                ( 35.42%)   0.5952* C   7 s( 22.44%)p 3.45( 77.52%)d 0.00(  0.04%)
                                            0.0000 -0.4737 -0.0009  0.2461  0.0050
                                           -0.6512  0.0052  0.5388 -0.0130  0.0056
                                            0.0016  0.0153  0.0095 -0.0010
                ( 64.58%)  -0.8036* H  22 s( 99.90%)p 0.00(  0.10%)
                                           -0.9995  0.0038 -0.0130  0.0213 -0.0200
   223. (0.00676) BD*( 1) C   8 - C   9  
                ( 49.97%)   0.7069* C   8 s( 27.58%)p 2.62( 72.37%)d 0.00(  0.04%)
                                           -0.0003 -0.5252  0.0011 -0.3730  0.0291
                                            0.6710  0.0195 -0.3649 -0.0029  0.0139
                                           -0.0092  0.0116  0.0042  0.0044
                ( 50.03%)  -0.7073* C   9 s( 27.49%)p 2.64( 72.47%)d 0.00(  0.05%)
                                           -0.0003 -0.5243  0.0002  0.4058  0.0326
                                           -0.6538  0.0147  0.3622  0.0020  0.0111
                                           -0.0059  0.0137  0.0096  0.0045
   224. (0.00770) BD*( 1) C   8 - H  23  
                ( 38.30%)   0.6188* C   8 s( 22.07%)p 3.53( 77.89%)d 0.00(  0.04%)
                                           -0.0002  0.4697 -0.0083  0.0435 -0.0282
                                           -0.0840 -0.0009 -0.8770  0.0014 -0.0004
                                           -0.0052  0.0025  0.0001  0.0201
                ( 61.70%)  -0.7855* H  23 s( 99.91%)p 0.00(  0.09%)
                                            0.9995 -0.0039  0.0035  0.0038  0.0295
   225. (0.00558) BD*( 1) C   8 - H  24  
                ( 37.08%)   0.6089* C   8 s( 23.60%)p 3.24( 76.36%)d 0.00(  0.04%)
                                           -0.0001  0.4857  0.0065 -0.8463  0.0088
                                            0.0263 -0.0047  0.2152 -0.0183 -0.0022
                                           -0.0090  0.0006  0.0153 -0.0070
                ( 62.92%)  -0.7932* H  24 s( 99.91%)p 0.00(  0.09%)
                                            0.9995 -0.0024  0.0298  0.0009 -0.0050
   226. (0.00711) BD*( 1) C   9 - C  10  
                ( 52.11%)   0.7219* C   9 s( 26.81%)p 2.73( 73.14%)d 0.00(  0.05%)
                                            0.0003  0.5178  0.0028  0.8162  0.0075
                                           -0.0465 -0.0341 -0.2487 -0.0002  0.0015
                                           -0.0122 -0.0003  0.0173 -0.0081
                ( 47.89%)  -0.6920* C  10 s( 28.87%)p 2.46( 71.09%)d 0.00(  0.04%)
                                            0.0002  0.5373  0.0044 -0.8059  0.0060
                                            0.0466 -0.0300  0.2413  0.0067 -0.0043
                                           -0.0086  0.0038  0.0145 -0.0072
   227. (0.00795) BD*( 1) C   9 - H  25  
                ( 38.46%)   0.6202* C   9 s( 22.12%)p 3.52( 77.84%)d 0.00(  0.04%)
                                            0.0002 -0.4702  0.0089  0.0266  0.0163
                                           -0.0910  0.0246 -0.8766  0.0006 -0.0001
                                           -0.0013 -0.0060  0.0006 -0.0201
                ( 61.54%)  -0.7845* H  25 s( 99.91%)p 0.00(  0.09%)
                                           -0.9995  0.0039 -0.0042 -0.0008  0.0296
   228. (0.00553) BD*( 1) C   9 - H  26  
                ( 37.04%)   0.6086* C   9 s( 23.45%)p 3.26( 76.52%)d 0.00(  0.04%)
                                           -0.0001  0.4842  0.0069 -0.4083  0.0004
                                           -0.7486  0.0106 -0.1939  0.0186  0.0125
                                            0.0039  0.0075 -0.0094 -0.0074
                ( 62.96%)  -0.7934* H  26 s( 99.91%)p 0.00(  0.09%)
                                            0.9995 -0.0025  0.0156  0.0255  0.0042
   229. (0.00589) BD*( 1) C  10 - H  27  
                ( 36.13%)   0.6011* C  10 s( 22.94%)p 3.36( 77.03%)d 0.00(  0.04%)
                                           -0.0001  0.4789  0.0005  0.4277 -0.0156
                                           -0.5988 -0.0081  0.4778 -0.0102 -0.0121
                                            0.0120 -0.0079 -0.0025 -0.0007
                ( 63.87%)  -0.7992* H  27 s( 99.91%)p 0.00(  0.09%)
                                            0.9995 -0.0027 -0.0110  0.0229 -0.0167
   230. (0.00661) BD*( 1) C  10 - H  28  
                ( 35.29%)   0.5941* C  10 s( 21.27%)p 3.70( 78.70%)d 0.00(  0.04%)
                                           -0.0003  0.4611 -0.0064  0.0400 -0.0011
                                           -0.2747 -0.0197 -0.8423  0.0041 -0.0012
                                           -0.0049  0.0029 -0.0016  0.0181
                ( 64.71%)  -0.8044* H  28 s( 99.90%)p 0.00(  0.10%)
                                            0.9995 -0.0053  0.0011  0.0138  0.0280


 NHO Directionality and "Bond Bending" (deviations from line of nuclear centers)

         [Thresholds for printing:  angular deviation  >  1.0 degree]
                                    hybrid p-character > 25.0%
                                    orbital occupancy  >  0.10e

                                Line of Centers        Hybrid 1              Hybrid 2
                                ---------------  -------------------   ------------------
                NBO               Theta   Phi    Theta   Phi    Dev    Theta   Phi    Dev
 ========================================================================================
     1. BD (   1) C   1 - C   2    85.2  245.6     --     --    --      94.9   66.7   1.0
     2. BD (   1) C   1 - H  11   147.0  122.5   146.7  119.5   1.7      --     --    --
     3. BD (   1) C   1 - H  12    91.3  355.5    91.6  357.1   1.7      --     --    --
     4. BD (   1) C   1 - H  13    39.3  111.9    40.2  109.7   1.7      --     --    --
     5. BD (   1) C   2 - C   3   139.9  300.0     --     --    --      39.4  121.0   1.0
     6. BD (   1) C   2 - C   4    30.9  307.8     --     --    --     150.2  129.1   1.2
     7. BD (   1) C   2 - C   5    90.2  178.2    90.4  177.1   1.1     90.3  359.6   1.5
     8. BD (   1) C   3 - H  14    91.2  359.1    92.6  358.3   1.7      --     --    --
     9. BD (   1) C   3 - H  15    86.1  251.7    87.6  252.5   1.6      --     --    --
    10. BD (   1) C   3 - H  16   150.7  130.9   152.1  130.7   1.5      --     --    --
    11. BD (   1) C   4 - H  17    89.0  357.1    87.2  356.6   1.9      --     --    --
    12. BD (   1) C   4 - H  18    82.7  249.4    81.1  250.2   1.8      --     --    --
    13. BD (   1) C   4 - H  19    38.7  118.4    37.4  117.8   1.4      --     --    --
    16. BD (   1) C   6 - C   7    89.6  176.3    89.8  174.3   2.0     90.6  357.7   1.4
    18. BD (   1) C   7 - C   8   105.4  242.3   105.8  240.1   2.2     75.0   65.2   2.8
    21. BD (   1) C   8 - C   9    64.6  300.5    64.5  296.5   3.6    115.2  124.5   3.6
    22. BD (   1) C   8 - H  23   173.4  294.2   174.4  280.2   1.8      --     --    --
    24. BD (   1) C   9 - C  10   107.0  357.0   106.7  354.4   2.5     72.8  178.8   1.7
    25. BD (   1) C   9 - H  25     6.3  109.6     5.2  122.8   1.8      --     --    --
    39. LP*(   1) C   5             --     --      4.7  268.4   --       --     --    --
    40. LP*(   1) C   6             --     --    175.4   85.9   --       --     --    --


 Second Order Perturbation Theory Analysis of Fock Matrix in NBO Basis

     Threshold for printing:   0.25 kcal/mol
                                                                              E(2)  E(j)-E(i) F(i,j)
         Donor NBO (i)                     Acceptor NBO (j)                 kcal/mol   a.u.    a.u. 
 ===================================================================================================

 within unit  1
   1. BD (   1) C   1 - C   2        / 59. RY*(   1) C   3                    0.35    1.39    0.028
   1. BD (   1) C   1 - C   2        / 60. RY*(   2) C   3                    0.32    1.41    0.027
   1. BD (   1) C   1 - C   2        / 68. RY*(   1) C   4                    0.42    1.40    0.031
   1. BD (   1) C   1 - C   2        / 69. RY*(   2) C   4                    0.26    1.40    0.024
   1. BD (   1) C   1 - C   2        / 77. RY*(   1) C   5                    0.58    1.58    0.039
   1. BD (   1) C   1 - C   2        /205. BD*(   1) C   1 - H  12            0.29    1.06    0.022
   1. BD (   1) C   1 - C   2        /206. BD*(   1) C   1 - H  13            0.25    1.05    0.021
   1. BD (   1) C   1 - C   2        /207. BD*(   1) C   2 - C   3            0.96    0.96    0.039
   1. BD (   1) C   1 - C   2        /208. BD*(   1) C   2 - C   4            0.94    0.96    0.038
   1. BD (   1) C   1 - C   2        /209. BD*(   1) C   2 - C   5            0.73    0.96    0.034
   1. BD (   1) C   1 - C   2        /211. BD*(   1) C   3 - H  15            0.98    1.06    0.041
   1. BD (   1) C   1 - C   2        /214. BD*(   1) C   4 - H  18            0.98    1.05    0.041
   1. BD (   1) C   1 - C   2        /217. BD*(   1) C   5 - C  10            1.41    0.97    0.047
   2. BD (   1) C   1 - H  11        /208. BD*(   1) C   2 - C   4            1.64    0.84    0.047
   3. BD (   1) C   1 - H  12        / 50. RY*(   1) C   2                    0.35    1.38    0.028
   3. BD (   1) C   1 - H  12        /203. BD*(   1) C   1 - C   2            0.32    0.85    0.021
   3. BD (   1) C   1 - H  12        /209. BD*(   1) C   2 - C   5            2.15    0.84    0.054
   4. BD (   1) C   1 - H  13        /207. BD*(   1) C   2 - C   3            1.61    0.85    0.047
   5. BD (   1) C   2 - C   3        / 39. LP*(   1) C   5                    2.44    0.48    0.046
   5. BD (   1) C   2 - C   3        / 41. RY*(   1) C   1                    0.39    1.38    0.030
   5. BD (   1) C   2 - C   3        / 68. RY*(   1) C   4                    0.54    1.39    0.035
   5. BD (   1) C   2 - C   3        / 80. RY*(   4) C   5                    0.27    1.72    0.028
   5. BD (   1) C   2 - C   3        /203. BD*(   1) C   1 - C   2            0.74    0.97    0.034
   5. BD (   1) C   2 - C   3        /206. BD*(   1) C   1 - H  13            1.03    1.04    0.042
   5. BD (   1) C   2 - C   3        /208. BD*(   1) C   2 - C   4            0.76    0.95    0.034
   5. BD (   1) C   2 - C   3        /209. BD*(   1) C   2 - C   5            0.65    0.95    0.032
   5. BD (   1) C   2 - C   3        /210. BD*(   1) C   3 - H  14            0.29    1.05    0.022
   5. BD (   1) C   2 - C   3        /211. BD*(   1) C   3 - H  15            0.27    1.05    0.022
   5. BD (   1) C   2 - C   3        /215. BD*(   1) C   4 - H  19            0.89    1.04    0.039
   5. BD (   1) C   2 - C   3        /216. BD*(   1) C   5 - C   6            0.99    1.19    0.044
   6. BD (   1) C   2 - C   4        / 39. LP*(   1) C   5                    4.10    0.48    0.060
   6. BD (   1) C   2 - C   4        / 41. RY*(   1) C   1                    0.58    1.38    0.037
   6. BD (   1) C   2 - C   4        / 59. RY*(   1) C   3                    0.59    1.39    0.037
   6. BD (   1) C   2 - C   4        / 80. RY*(   4) C   5                    0.49    1.72    0.038
   6. BD (   1) C   2 - C   4        /203. BD*(   1) C   1 - C   2            0.68    0.97    0.033
   6. BD (   1) C   2 - C   4        /204. BD*(   1) C   1 - H  11            1.00    1.04    0.042
   6. BD (   1) C   2 - C   4        /207. BD*(   1) C   2 - C   3            0.74    0.96    0.034
   6. BD (   1) C   2 - C   4        /209. BD*(   1) C   2 - C   5            0.58    0.95    0.030
   6. BD (   1) C   2 - C   4        /212. BD*(   1) C   3 - H  16            0.91    1.05    0.040
   6. BD (   1) C   2 - C   4        /213. BD*(   1) C   4 - H  17            0.33    1.05    0.024
   6. BD (   1) C   2 - C   4        /214. BD*(   1) C   4 - H  18            0.27    1.05    0.022
   6. BD (   1) C   2 - C   4        /216. BD*(   1) C   5 - C   6            0.59    1.19    0.034
   7. BD (   1) C   2 - C   5        / 42. RY*(   2) C   1                    0.35    1.47    0.029
   7. BD (   1) C   2 - C   5        / 60. RY*(   2) C   3                    0.35    1.46    0.029
   7. BD (   1) C   2 - C   5        / 69. RY*(   2) C   4                    0.43    1.45    0.032
   7. BD (   1) C   2 - C   5        / 86. RY*(   1) C   6                    0.87    1.79    0.050
   7. BD (   1) C   2 - C   5        /122. RY*(   1) C  10                    0.46    1.50    0.033
   7. BD (   1) C   2 - C   5        /203. BD*(   1) C   1 - C   2            0.56    1.02    0.030
   7. BD (   1) C   2 - C   5        /205. BD*(   1) C   1 - H  12            0.60    1.11    0.033
   7. BD (   1) C   2 - C   5        /207. BD*(   1) C   2 - C   3            0.65    1.01    0.032
   7. BD (   1) C   2 - C   5        /208. BD*(   1) C   2 - C   4            0.72    1.00    0.034
   7. BD (   1) C   2 - C   5        /210. BD*(   1) C   3 - H  14            0.70    1.10    0.035
   7. BD (   1) C   2 - C   5        /213. BD*(   1) C   4 - H  17            0.78    1.10    0.037
   7. BD (   1) C   2 - C   5        /216. BD*(   1) C   5 - C   6            1.64    1.24    0.057
   7. BD (   1) C   2 - C   5        /217. BD*(   1) C   5 - C  10            0.70    1.01    0.034
   7. BD (   1) C   2 - C   5        /218. BD*(   1) C   6 - C   7            1.68    1.03    0.053
   7. BD (   1) C   2 - C   5        /226. BD*(   1) C   9 - C  10            0.69    1.03    0.034
   8. BD (   1) C   3 - H  14        / 39. LP*(   1) C   5                    0.34    0.37    0.015
   8. BD (   1) C   3 - H  14        /209. BD*(   1) C   2 - C   5            1.88    0.84    0.051
   9. BD (   1) C   3 - H  15        / 51. RY*(   2) C   2                    0.32    1.29    0.026
   9. BD (   1) C   3 - H  15        /203. BD*(   1) C   1 - C   2            1.48    0.86    0.045
  10. BD (   1) C   3 - H  16        / 50. RY*(   1) C   2                    0.29    1.38    0.025
  10. BD (   1) C   3 - H  16        /208. BD*(   1) C   2 - C   4            1.65    0.84    0.047
  11. BD (   1) C   4 - H  17        / 39. LP*(   1) C   5                    0.54    0.37    0.019
  11. BD (   1) C   4 - H  17        / 51. RY*(   2) C   2                    0.31    1.29    0.025
  11. BD (   1) C   4 - H  17        /209. BD*(   1) C   2 - C   5            1.83    0.84    0.050
  12. BD (   1) C   4 - H  18        / 51. RY*(   2) C   2                    0.33    1.29    0.026
  12. BD (   1) C   4 - H  18        /203. BD*(   1) C   1 - C   2            1.47    0.86    0.045
  13. BD (   1) C   4 - H  19        /207. BD*(   1) C   2 - C   3            1.64    0.85    0.047
  14. BD (   1) C   5 - C   6        / 50. RY*(   1) C   2                    0.72    1.69    0.044
  14. BD (   1) C   5 - C   6        / 95. RY*(   1) C   7                    0.51    1.57    0.036
  14. BD (   1) C   5 - C   6        /122. RY*(   1) C  10                    0.26    1.65    0.026
  14. BD (   1) C   5 - C   6        /207. BD*(   1) C   2 - C   3            0.28    1.16    0.023
  14. BD (   1) C   5 - C   6        /209. BD*(   1) C   2 - C   5            1.73    1.16    0.057
  14. BD (   1) C   5 - C   6        /217. BD*(   1) C   5 - C  10            1.22    1.17    0.048
  14. BD (   1) C   5 - C   6        /218. BD*(   1) C   6 - C   7            1.06    1.18    0.045
  14. BD (   1) C   5 - C   6        /219. BD*(   1) C   6 - H  20            0.69    1.22    0.037
  14. BD (   1) C   5 - C   6        /222. BD*(   1) C   7 - H  22            0.27    1.23    0.023
  14. BD (   1) C   5 - C   6        /229. BD*(   1) C  10 - H  27            0.39    1.23    0.028
  15. BD (   1) C   5 - C  10        / 50. RY*(   1) C   2                    0.95    1.55    0.049
  15. BD (   1) C   5 - C  10        / 86. RY*(   1) C   6                    0.42    1.80    0.035
  15. BD (   1) C   5 - C  10        /113. RY*(   1) C   9                    0.54    1.64    0.038
  15. BD (   1) C   5 - C  10        /203. BD*(   1) C   1 - C   2            0.86    1.03    0.038
  15. BD (   1) C   5 - C  10        /209. BD*(   1) C   2 - C   5            0.88    1.02    0.038
  15. BD (   1) C   5 - C  10        /216. BD*(   1) C   5 - C   6            1.28    1.25    0.051
  15. BD (   1) C   5 - C  10        /219. BD*(   1) C   6 - H  20            1.66    1.08    0.054
  15. BD (   1) C   5 - C  10        /226. BD*(   1) C   9 - C  10            0.56    1.04    0.030
  15. BD (   1) C   5 - C  10        /228. BD*(   1) C   9 - H  26            0.66    1.12    0.034
  15. BD (   1) C   5 - C  10        /229. BD*(   1) C  10 - H  27            0.31    1.09    0.023
  15. BD (   1) C   5 - C  10        /230. BD*(   1) C  10 - H  28            0.33    1.07    0.024
  16. BD (   1) C   6 - C   7        / 77. RY*(   1) C   5                    1.08    1.65    0.054
  16. BD (   1) C   6 - C   7        /104. RY*(   1) C   8                    0.39    1.65    0.032
  16. BD (   1) C   6 - C   7        /209. BD*(   1) C   2 - C   5            2.17    1.03    0.060
  16. BD (   1) C   6 - C   7        /216. BD*(   1) C   5 - C   6            1.39    1.26    0.053
  16. BD (   1) C   6 - C   7        /219. BD*(   1) C   6 - H  20            0.27    1.09    0.022
  16. BD (   1) C   6 - C   7        /220. BD*(   1) C   7 - C   8            0.46    1.04    0.028
  16. BD (   1) C   6 - C   7        /221. BD*(   1) C   7 - H  21            0.26    1.08    0.021
  16. BD (   1) C   6 - C   7        /222. BD*(   1) C   7 - H  22            0.28    1.10    0.022
  16. BD (   1) C   6 - C   7        /225. BD*(   1) C   8 - H  24            0.76    1.13    0.037
  17. BD (   1) C   6 - H  20        / 78. RY*(   2) C   5                    0.72    1.51    0.042
  17. BD (   1) C   6 - H  20        / 79. RY*(   3) C   5                    0.25    1.38    0.024
  17. BD (   1) C   6 - H  20        / 95. RY*(   1) C   7                    0.28    1.34    0.025
  17. BD (   1) C   6 - H  20        /216. BD*(   1) C   5 - C   6            0.70    1.16    0.036
  17. BD (   1) C   6 - H  20        /217. BD*(   1) C   5 - C  10            3.07    0.93    0.068
  17. BD (   1) C   6 - H  20        /220. BD*(   1) C   7 - C   8            1.33    0.94    0.045
  18. BD (   1) C   7 - C   8        / 87. RY*(   2) C   6                    0.35    1.28    0.027
  18. BD (   1) C   7 - C   8        /113. RY*(   1) C   9                    0.52    1.60    0.036
  18. BD (   1) C   7 - C   8        /218. BD*(   1) C   6 - C   7            0.45    1.00    0.027
  18. BD (   1) C   7 - C   8        /219. BD*(   1) C   6 - H  20            1.03    1.04    0.041
  18. BD (   1) C   7 - C   8        /221. BD*(   1) C   7 - H  21            0.56    1.03    0.030
  18. BD (   1) C   7 - C   8        /222. BD*(   1) C   7 - H  22            0.45    1.05    0.027
  18. BD (   1) C   7 - C   8        /223. BD*(   1) C   8 - C   9            0.43    1.01    0.026
  18. BD (   1) C   7 - C   8        /225. BD*(   1) C   8 - H  24            0.30    1.08    0.023
  18. BD (   1) C   7 - C   8        /228. BD*(   1) C   9 - H  26            0.98    1.08    0.041
  19. BD (   1) C   7 - H  21        / 40. LP*(   1) C   6                    7.76    0.39    0.071
  19. BD (   1) C   7 - H  21        / 91. RY*(   6) C   6                    0.35    1.90    0.034
  19. BD (   1) C   7 - H  21        /216. BD*(   1) C   5 - C   6            0.61    1.10    0.034
  19. BD (   1) C   7 - H  21        /221. BD*(   1) C   7 - H  21            0.31    0.92    0.022
  19. BD (   1) C   7 - H  21        /224. BD*(   1) C   8 - H  23            1.28    0.95    0.046
  20. BD (   1) C   7 - H  22        / 40. LP*(   1) C   6                    4.06    0.39    0.053
  20. BD (   1) C   7 - H  22        /105. RY*(   2) C   8                    0.35    1.46    0.029
  20. BD (   1) C   7 - H  22        /216. BD*(   1) C   5 - C   6            1.23    1.10    0.047
  20. BD (   1) C   7 - H  22        /220. BD*(   1) C   7 - C   8            0.30    0.88    0.021
  20. BD (   1) C   7 - H  22        /223. BD*(   1) C   8 - C   9            1.48    0.90    0.047
  21. BD (   1) C   8 - C   9        / 95. RY*(   1) C   7                    0.25    1.37    0.024
  21. BD (   1) C   8 - C   9        / 96. RY*(   2) C   7                    0.42    1.43    0.031
  21. BD (   1) C   8 - C   9        /122. RY*(   1) C  10                    0.30    1.45    0.026
  21. BD (   1) C   8 - C   9        /123. RY*(   2) C  10                    0.38    1.44    0.030
  21. BD (   1) C   8 - C   9        /220. BD*(   1) C   7 - C   8            0.35    0.97    0.023
  21. BD (   1) C   8 - C   9        /222. BD*(   1) C   7 - H  22            1.00    1.03    0.040
  21. BD (   1) C   8 - C   9        /224. BD*(   1) C   8 - H  23            0.26    1.04    0.021
  21. BD (   1) C   8 - C   9        /225. BD*(   1) C   8 - H  24            0.40    1.06    0.026
  21. BD (   1) C   8 - C   9        /226. BD*(   1) C   9 - C  10            0.37    0.98    0.024
  21. BD (   1) C   8 - C   9        /228. BD*(   1) C   9 - H  26            0.41    1.06    0.027
  21. BD (   1) C   8 - C   9        /229. BD*(   1) C  10 - H  27            1.01    1.03    0.041
  22. BD (   1) C   8 - H  23        /115. RY*(   3) C   9                    0.26    1.24    0.023
  22. BD (   1) C   8 - H  23        /221. BD*(   1) C   7 - H  21            1.52    0.90    0.047
  22. BD (   1) C   8 - H  23        /227. BD*(   1) C   9 - H  25            1.61    0.93    0.049
  23. BD (   1) C   8 - H  24        /218. BD*(   1) C   6 - C   7            1.82    0.86    0.050
  23. BD (   1) C   8 - H  24        /226. BD*(   1) C   9 - C  10            1.68    0.86    0.048
  24. BD (   1) C   9 - C  10        / 39. LP*(   1) C   5                    0.39    0.50    0.019
  24. BD (   1) C   9 - C  10        / 78. RY*(   2) C   5                    0.28    1.56    0.027
  24. BD (   1) C   9 - C  10        /104. RY*(   1) C   8                    0.51    1.59    0.036
  24. BD (   1) C   9 - C  10        /209. BD*(   1) C   2 - C   5            1.36    0.97    0.046
  24. BD (   1) C   9 - C  10        /217. BD*(   1) C   5 - C  10            0.64    0.98    0.032
  24. BD (   1) C   9 - C  10        /223. BD*(   1) C   8 - C   9            0.45    1.00    0.027
  24. BD (   1) C   9 - C  10        /225. BD*(   1) C   8 - H  24            0.97    1.08    0.041
  24. BD (   1) C   9 - C  10        /228. BD*(   1) C   9 - H  26            0.31    1.08    0.023
  24. BD (   1) C   9 - C  10        /229. BD*(   1) C  10 - H  27            0.48    1.04    0.028
  24. BD (   1) C   9 - C  10        /230. BD*(   1) C  10 - H  28            0.59    1.03    0.031
  25. BD (   1) C   9 - H  25        /106. RY*(   3) C   8                    0.26    1.20    0.023
  25. BD (   1) C   9 - H  25        /224. BD*(   1) C   8 - H  23            1.56    0.93    0.048
  25. BD (   1) C   9 - H  25        /230. BD*(   1) C  10 - H  28            1.60    0.90    0.048
  26. BD (   1) C   9 - H  26        /105. RY*(   2) C   8                    0.28    1.43    0.025
  26. BD (   1) C   9 - H  26        /217. BD*(   1) C   5 - C  10            1.98    0.85    0.052
  26. BD (   1) C   9 - H  26        /220. BD*(   1) C   7 - C   8            1.70    0.86    0.048
  27. BD (   1) C  10 - H  27        / 39. LP*(   1) C   5                    2.67    0.40    0.044
  27. BD (   1) C  10 - H  27        /114. RY*(   2) C   9                    0.35    1.43    0.029
  27. BD (   1) C  10 - H  27        /216. BD*(   1) C   5 - C   6            1.44    1.10    0.051
  27. BD (   1) C  10 - H  27        /223. BD*(   1) C   8 - C   9            1.54    0.90    0.047
  27. BD (   1) C  10 - H  27        /226. BD*(   1) C   9 - C  10            0.36    0.89    0.023
  28. BD (   1) C  10 - H  28        / 39. LP*(   1) C   5                    6.95    0.39    0.070
  28. BD (   1) C  10 - H  28        /216. BD*(   1) C   5 - C   6            0.51    1.10    0.031
  28. BD (   1) C  10 - H  28        /227. BD*(   1) C   9 - H  25            1.35    0.95    0.046
  29. CR (   1) C   1                / 50. RY*(   1) C   2                    0.56   10.96    0.099
  29. CR (   1) C   1                /131. RY*(   1) H  11                    0.33   10.51    0.074
  29. CR (   1) C   1                /135. RY*(   1) H  12                    0.37   10.52    0.078
  29. CR (   1) C   1                /139. RY*(   1) H  13                    0.33   10.52    0.074
  30. CR (   1) C   2                / 43. RY*(   3) C   1                    0.39   10.96    0.083
  30. CR (   1) C   2                / 61. RY*(   3) C   3                    0.37   10.91    0.080
  30. CR (   1) C   2                / 70. RY*(   3) C   4                    0.40   10.92    0.083
  30. CR (   1) C   2                / 79. RY*(   3) C   5                    0.40   10.91    0.084
  30. CR (   1) C   2                /216. BD*(   1) C   5 - C   6            0.42   10.69    0.085
  30. CR (   1) C   2                /217. BD*(   1) C   5 - C  10            0.29   10.47    0.070
  31. CR (   1) C   3                / 51. RY*(   2) C   2                    0.42   10.87    0.085
  31. CR (   1) C   3                /143. RY*(   1) H  14                    0.37   10.52    0.078
  31. CR (   1) C   3                /147. RY*(   1) H  15                    0.35   10.54    0.077
  31. CR (   1) C   3                /151. RY*(   1) H  16                    0.33   10.51    0.075
  32. CR (   1) C   4                / 51. RY*(   2) C   2                    0.59   10.87    0.101
  32. CR (   1) C   4                /155. RY*(   1) H  17                    0.37   10.52    0.079
  32. CR (   1) C   4                /159. RY*(   1) H  18                    0.36   10.56    0.077
  32. CR (   1) C   4                /163. RY*(   1) H  19                    0.34   10.51    0.075
  33. CR (   1) C   5                / 52. RY*(   3) C   2                    0.96   10.86    0.129
  33. CR (   1) C   5                / 87. RY*(   2) C   6                    1.10   10.81    0.138
  33. CR (   1) C   5                /123. RY*(   2) C  10                    0.38   10.99    0.082
  33. CR (   1) C   5                /216. BD*(   1) C   5 - C   6            0.26   10.74    0.067
  33. CR (   1) C   5                /218. BD*(   1) C   6 - C   7            0.47   10.53    0.089
  33. CR (   1) C   5                /219. BD*(   1) C   6 - H  20            0.28   10.57    0.069
  34. CR (   1) C   6                / 77. RY*(   1) C   5                    1.04   11.13    0.136
  34. CR (   1) C   6                / 78. RY*(   2) C   5                    0.76   11.10    0.116
  34. CR (   1) C   6                / 96. RY*(   2) C   7                    0.29   10.98    0.071
  34. CR (   1) C   6                / 97. RY*(   3) C   7                    0.32   11.14    0.076
  34. CR (   1) C   6                /167. RY*(   1) H  20                    0.41   10.53    0.083
  34. CR (   1) C   6                /209. BD*(   1) C   2 - C   5            0.63   10.51    0.104
  34. CR (   1) C   6                /216. BD*(   1) C   5 - C   6            0.40   10.74    0.083
  34. CR (   1) C   6                /217. BD*(   1) C   5 - C  10            0.57   10.52    0.099
  35. CR (   1) C   7                / 88. RY*(   3) C   6                    0.35   10.91    0.078
  35. CR (   1) C   7                /106. RY*(   3) C   8                    0.45   10.82    0.089
  35. CR (   1) C   7                /171. RY*(   1) H  21                    0.45   10.51    0.086
  35. CR (   1) C   7                /175. RY*(   1) H  22                    0.40   10.50    0.082
  35. CR (   1) C   7                /216. BD*(   1) C   5 - C   6            0.42   10.70    0.085
  36. CR (   1) C   8                /115. RY*(   3) C   9                    0.27   10.83    0.068
  36. CR (   1) C   8                /179. RY*(   1) H  23                    0.33   10.47    0.074
  36. CR (   1) C   8                /183. RY*(   1) H  24                    0.35   10.46    0.076
  37. CR (   1) C   9                /106. RY*(   3) C   8                    0.35   10.79    0.078
  37. CR (   1) C   9                /125. RY*(   4) C  10                    0.28   11.13    0.071
  37. CR (   1) C   9                /187. RY*(   1) H  25                    0.32   10.47    0.073
  37. CR (   1) C   9                /191. RY*(   1) H  26                    0.34   10.46    0.076
  38. CR (   1) C  10                / 77. RY*(   1) C   5                    0.42   11.08    0.087
  38. CR (   1) C  10                /115. RY*(   3) C   9                    0.44   10.86    0.088
  38. CR (   1) C  10                /195. RY*(   1) H  27                    0.40   10.56    0.082
  38. CR (   1) C  10                /199. RY*(   1) H  28                    0.43   10.52    0.085
  38. CR (   1) C  10                /209. BD*(   1) C   2 - C   5            0.33   10.46    0.075
  38. CR (   1) C  10                /216. BD*(   1) C   5 - C   6            0.42   10.69    0.085
  39. LP*(   1) C   5                / 80. RY*(   4) C   5                    0.69    1.24    0.090
  39. LP*(   1) C   5                / 89. RY*(   4) C   6                    0.44    1.28    0.073
  39. LP*(   1) C   5                /207. BD*(   1) C   2 - C   3            0.57    0.47    0.049
  39. LP*(   1) C   5                /208. BD*(   1) C   2 - C   4            0.84    0.47    0.059
  39. LP*(   1) C   5                /229. BD*(   1) C  10 - H  27            0.39    0.54    0.044
  39. LP*(   1) C   5                /230. BD*(   1) C  10 - H  28            0.90    0.53    0.066
  40. LP*(   1) C   6                / 91. RY*(   6) C   6                    0.53    1.50    0.102
  40. LP*(   1) C   6                /221. BD*(   1) C   7 - H  21            0.63    0.53    0.065
  40. LP*(   1) C   6                /222. BD*(   1) C   7 - H  22            0.37    0.54    0.050


 Natural Bond Orbitals (Summary):

                                                            Principal Delocalizations
           NBO                        Occupancy    Energy   (geminal,vicinal,remote)
 ====================================================================================
 Molecular unit  1  (C10H18)
     1. BD (   1) C   1 - C   2          0.98419    -0.74621  217(v),211(v),214(v),207(g)
                                                    208(g),209(g),77(v),68(v)
                                                    59(v),60(v),205(g),69(v)
                                                    206(g)
     2. BD (   1) C   1 - H  11          0.99384    -0.63026  208(v)
     3. BD (   1) C   1 - H  12          0.99171    -0.62416  209(v),50(v),203(g)
     4. BD (   1) C   1 - H  13          0.99357    -0.63156  207(v)
     5. BD (   1) C   2 - C   3          0.95921    -0.73863  39(v),206(v),216(v),215(v)
                                                    208(g),203(g),209(g),68(v)
                                                    41(v),210(g),211(g),80(v)
     6. BD (   1) C   2 - C   4          0.94394    -0.73852  39(v),204(v),212(v),207(g)
                                                    203(g),59(v),216(v),41(v)
                                                    209(g),80(v),213(g),214(g)
     7. BD (   1) C   2 - C   5          0.98113    -0.78909  218(v),216(g),86(v),213(v)
                                                    208(g),210(v),217(g),226(v)
                                                    207(g),205(v),203(g),122(v)
                                                    69(v),42(v),60(v)
     8. BD (   1) C   3 - H  14          0.98845    -0.62465  209(v),39(r)
     9. BD (   1) C   3 - H  15          0.99388    -0.63135  203(v),51(v)
    10. BD (   1) C   3 - H  16          0.99256    -0.62910  208(v),50(v)
    11. BD (   1) C   4 - H  17          0.98430    -0.62644  209(v),39(r),51(v)
    12. BD (   1) C   4 - H  18          0.99261    -0.63392  203(v),51(v)
    13. BD (   1) C   4 - H  19          0.99399    -0.63228  207(v)
    14. BD (   1) C   5 - C   6          0.99055    -0.94340  209(g),217(g),218(g),50(v)
                                                    219(g),95(v),229(v),207(v)
                                                    222(v),122(v)
    15. BD (   1) C   5 - C  10          0.98663    -0.80081  219(v),216(g),50(v),209(g)
                                                    203(v),228(v),226(g),113(v)
                                                    86(v),230(g),229(g)
    16. BD (   1) C   6 - C   7          0.99028    -0.81179  209(v),216(g),77(v),225(v)
                                                    220(g),104(v),222(g),219(g)
                                                    221(g)
    17. BD (   1) C   6 - H  20          0.98855    -0.70813  217(v),220(v),78(v),216(g)
                                                    95(v),79(v)
    18. BD (   1) C   7 - C   8          0.98719    -0.75935  219(v),228(v),221(g),113(v)
                                                    218(g),222(g),223(g),87(v)
                                                    225(g)
    19. BD (   1) C   7 - H  21          0.92603    -0.64986  40(v),224(v),216(v),91(v)
                                                    221(g)
    20. BD (   1) C   7 - H  22          0.95708    -0.65203  40(v),223(v),216(v),105(v)
                                                    220(g)
    21. BD (   1) C   8 - C   9          0.99081    -0.74216  229(v),222(v),96(v),228(g)
                                                    225(g),123(v),226(g),220(g)
                                                    122(v),224(g),95(v)
    22. BD (   1) C   8 - H  23          0.98560    -0.62702  227(v),221(v),115(v)
    23. BD (   1) C   8 - H  24          0.98842    -0.62662  218(v),226(v)
    24. BD (   1) C   9 - C  10          0.98462    -0.75646  209(v),225(v),217(g),230(g)
                                                    104(v),229(g),39(v),223(g)
                                                    228(g),78(v)
    25. BD (   1) C   9 - H  25          0.98810    -0.62749  230(v),224(v),106(v)
    26. BD (   1) C   9 - H  26          0.98751    -0.62566  217(v),220(v),105(v)
    27. BD (   1) C  10 - H  27          0.97011    -0.65321  39(v),223(v),216(v),226(g)
                                                    114(v)
    28. BD (   1) C  10 - H  28          0.93788    -0.64791  39(v),227(v),216(v)
    29. CR (   1) C   1                  0.99960   -10.20380  50(v),135(v),139(v),131(v)
    30. CR (   1) C   2                  0.99941   -10.24603  216(v),79(v),70(v),43(v)
                                                    61(v),217(v)
    31. CR (   1) C   3                  0.99958   -10.20970  51(v),143(v),147(v),151(v)
    32. CR (   1) C   4                  0.99957   -10.21481  51(v),155(v),159(v),163(v)
    33. CR (   1) C   5                  0.99942   -10.29404  87(v),52(v),218(v),123(v)
                                                    219(v),216(g)
    34. CR (   1) C   6                  0.99938   -10.29293  77(v),78(v),209(v),217(v)
                                                    167(v),216(g),97(v),96(v)
    35. CR (   1) C   7                  0.99954   -10.25417  106(v),171(v),216(v),175(v)
                                                    88(v)
    36. CR (   1) C   8                  0.99956   -10.21956  183(v),179(v),115(v)
    37. CR (   1) C   9                  0.99956   -10.21890  106(v),191(v),187(v),125(v)
    38. CR (   1) C  10                  0.99953   -10.24340  115(v),199(v),77(v),216(v)
                                                    195(v),209(v)
    39. LP*(   1) C   5                  0.16767    -0.25684  40(v),230(v),208(v),80(g)
                                                    207(v),89(v),229(v)
    40. LP*(   1) C   6                  0.12045    -0.25716  39(v),221(v),91(g),222(v)
    41. RY*(   1) C   1                  0.00195     0.64395   
    42. RY*(   2) C   1                  0.00172     0.67869   
    43. RY*(   3) C   1                  0.00093     0.71278   
    44. RY*(   4) C   1                  0.00011     0.50991   
    45. RY*(   5) C   1                  0.00001     1.98841   
    46. RY*(   6) C   1                  0.00000     2.01214   
    47. RY*(   7) C   1                  0.00000     2.13047   
    48. RY*(   8) C   1                  0.00001     2.14024   
    49. RY*(   9) C   1                  0.00001     2.16598   
    50. RY*(   1) C   2                  0.00330     0.75143   
    51. RY*(   2) C   2                  0.00123     0.65990   
    52. RY*(   3) C   2                  0.00077     0.56466   
    53. RY*(   4) C   2                  0.00043     1.53064   
    54. RY*(   5) C   2                  0.00035     1.83072   
    55. RY*(   6) C   2                  0.00032     1.92761   
    56. RY*(   7) C   2                  0.00022     1.44423   
    57. RY*(   8) C   2                  0.00016     2.00940   
    58. RY*(   9) C   2                  0.00014     2.02167   
    59. RY*(   1) C   3                  0.00201     0.64667   
    60. RY*(   2) C   3                  0.00162     0.66643   
    61. RY*(   3) C   3                  0.00088     0.66233   
    62. RY*(   4) C   3                  0.00009     0.48895   
    63. RY*(   5) C   3                  0.00001     2.00986   
    64. RY*(   6) C   3                  0.00001     1.98984   
    65. RY*(   7) C   3                  0.00001     2.07673   
    66. RY*(   8) C   3                  0.00001     2.22480   
    67. RY*(   9) C   3                  0.00001     2.13082   
    68. RY*(   1) C   4                  0.00199     0.64949   
    69. RY*(   2) C   4                  0.00160     0.65618   
    70. RY*(   3) C   4                  0.00082     0.67293   
    71. RY*(   4) C   4                  0.00009     0.49248   
    72. RY*(   5) C   4                  0.00001     2.03133   
    73. RY*(   6) C   4                  0.00001     1.95540   
    74. RY*(   7) C   4                  0.00001     2.09826   
    75. RY*(   8) C   4                  0.00001     2.19719   
    76. RY*(   9) C   4                  0.00001     2.09718   
    77. RY*(   1) C   5                  0.00251     0.83877   
    78. RY*(   2) C   5                  0.00194     0.80543   
    79. RY*(   3) C   5                  0.00135     0.66701   
    80. RY*(   4) C   5                  0.00049     0.98329   
    81. RY*(   5) C   5                  0.00020     2.08694   
    82. RY*(   6) C   5                  0.00012     1.83763   
    83. RY*(   7) C   5                  0.00008     1.59418   
    84. RY*(   8) C   5                  0.00005     1.55348   
    85. RY*(   9) C   5                  0.00002     1.99381   
    86. RY*(   1) C   6                  0.00273     0.99608   
    87. RY*(   2) C   6                  0.00099     0.51825   
    88. RY*(   3) C   6                  0.00030     0.65651   
    89. RY*(   4) C   6                  0.00016     1.02636   
    90. RY*(   5) C   6                  0.00010     1.90312   
    91. RY*(   6) C   6                  0.00008     1.24756   
    92. RY*(   7) C   6                  0.00003     2.10503   
    93. RY*(   8) C   6                  0.00000     1.70958   
    94. RY*(   9) C   6                  0.00001     1.98856   
    95. RY*(   1) C   7                  0.00212     0.62856   
    96. RY*(   2) C   7                  0.00096     0.68323   
    97. RY*(   3) C   7                  0.00059     0.84445   
    98. RY*(   4) C   7                  0.00024     0.99047   
    99. RY*(   5) C   7                  0.00008     1.86588   
   100. RY*(   6) C   7                  0.00002     1.93497   
   101. RY*(   7) C   7                  0.00001     1.82957   
   102. RY*(   8) C   7                  0.00001     1.73601   
   103. RY*(   9) C   7                  0.00001     1.95495   
   104. RY*(   1) C   8                  0.00240     0.83782   
   105. RY*(   2) C   8                  0.00086     0.80536   
   106. RY*(   3) C   8                  0.00068     0.57044   
   107. RY*(   4) C   8                  0.00023     0.89561   
   108. RY*(   5) C   8                  0.00012     1.81966   
   109. RY*(   6) C   8                  0.00006     2.03393   
   110. RY*(   7) C   8                  0.00002     1.94639   
   111. RY*(   8) C   8                  0.00000     1.83432   
   112. RY*(   9) C   8                  0.00000     1.97360   
   113. RY*(   1) C   9                  0.00257     0.83799   
   114. RY*(   2) C   9                  0.00092     0.77400   
   115. RY*(   3) C   9                  0.00070     0.61330   
   116. RY*(   4) C   9                  0.00024     0.88431   
   117. RY*(   5) C   9                  0.00012     1.82422   
   118. RY*(   6) C   9                  0.00006     2.02524   
   119. RY*(   7) C   9                  0.00002     1.95834   
   120. RY*(   8) C   9                  0.00001     1.86535   
   121. RY*(   9) C   9                  0.00000     1.98342   
   122. RY*(   1) C  10                  0.00238     0.70797   
   123. RY*(   2) C  10                  0.00121     0.69408   
   124. RY*(   3) C  10                  0.00063     0.90046   
   125. RY*(   4) C  10                  0.00030     0.90848   
   126. RY*(   5) C  10                  0.00008     1.68666   
   127. RY*(   6) C  10                  0.00007     1.70377   
   128. RY*(   7) C  10                  0.00002     2.01468   
   129. RY*(   8) C  10                  0.00001     2.09835   
   130. RY*(   9) C  10                  0.00001     2.03193   
   131. RY*(   1) H  11                  0.00064     0.30411   
   132. RY*(   2) H  11                  0.00010     1.68934   
   133. RY*(   3) H  11                  0.00006     1.63963   
   134. RY*(   4) H  11                  0.00002     2.16913   
   135. RY*(   1) H  12                  0.00052     0.31202   
   136. RY*(   2) H  12                  0.00009     1.67890   
   137. RY*(   3) H  12                  0.00005     1.68466   
   138. RY*(   4) H  12                  0.00002     2.14912   
   139. RY*(   1) H  13                  0.00064     0.31667   
   140. RY*(   2) H  13                  0.00011     1.68405   
   141. RY*(   3) H  13                  0.00007     1.64579   
   142. RY*(   4) H  13                  0.00002     2.16470   
   143. RY*(   1) H  14                  0.00053     0.30934   
   144. RY*(   2) H  14                  0.00009     1.68454   
   145. RY*(   3) H  14                  0.00006     1.67917   
   146. RY*(   4) H  14                  0.00002     2.13109   
   147. RY*(   1) H  15                  0.00059     0.32725   
   148. RY*(   2) H  15                  0.00010     1.68648   
   149. RY*(   3) H  15                  0.00006     1.67534   
   150. RY*(   4) H  15                  0.00002     2.15279   
   151. RY*(   1) H  16                  0.00060     0.30203   
   152. RY*(   2) H  16                  0.00010     1.69081   
   153. RY*(   3) H  16                  0.00006     1.66957   
   154. RY*(   4) H  16                  0.00002     2.13403   
   155. RY*(   1) H  17                  0.00054     0.30174   
   156. RY*(   2) H  17                  0.00009     1.68302   
   157. RY*(   3) H  17                  0.00006     1.66815   
   158. RY*(   4) H  17                  0.00002     2.13598   
   159. RY*(   1) H  18                  0.00053     0.34141   
   160. RY*(   2) H  18                  0.00010     1.67861   
   161. RY*(   3) H  18                  0.00007     1.69768   
   162. RY*(   4) H  18                  0.00002     2.10098   
   163. RY*(   1) H  19                  0.00062     0.29920   
   164. RY*(   2) H  19                  0.00009     1.67380   
   165. RY*(   3) H  19                  0.00006     1.67124   
   166. RY*(   4) H  19                  0.00002     2.12425   
   167. RY*(   1) H  20                  0.00095     0.23421   
   168. RY*(   2) H  20                  0.00005     1.89575   
   169. RY*(   3) H  20                  0.00004     2.08455   
   170. RY*(   4) H  20                  0.00001     1.49343   
   171. RY*(   1) H  21                  0.00081     0.25386   
   172. RY*(   2) H  21                  0.00011     1.70925   
   173. RY*(   3) H  21                  0.00006     1.64903   
   174. RY*(   4) H  21                  0.00002     2.11847   
   175. RY*(   1) H  22                  0.00074     0.24221   
   176. RY*(   2) H  22                  0.00009     1.68666   
   177. RY*(   3) H  22                  0.00004     1.67746   
   178. RY*(   4) H  22                  0.00002     2.09278   
   179. RY*(   1) H  23                  0.00122     0.25247   
   180. RY*(   2) H  23                  0.00008     1.74059   
   181. RY*(   3) H  23                  0.00007     1.63157   
   182. RY*(   4) H  23                  0.00002     2.15861   
   183. RY*(   1) H  24                  0.00087     0.23933   
   184. RY*(   2) H  24                  0.00007     1.72766   
   185. RY*(   3) H  24                  0.00005     1.64532   
   186. RY*(   4) H  24                  0.00002     2.17405   
   187. RY*(   1) H  25                  0.00129     0.24894   
   188. RY*(   2) H  25                  0.00007     1.65599   
   189. RY*(   3) H  25                  0.00008     1.72153   
   190. RY*(   4) H  25                  0.00002     2.16184   
   191. RY*(   1) H  26                  0.00088     0.24101   
   192. RY*(   2) H  26                  0.00008     1.72982   
   193. RY*(   3) H  26                  0.00005     1.65487   
   194. RY*(   4) H  26                  0.00002     2.17591   
   195. RY*(   1) H  27                  0.00087     0.31578   
   196. RY*(   2) H  27                  0.00010     1.71456   
   197. RY*(   3) H  27                  0.00005     1.69832   
   198. RY*(   4) H  27                  0.00002     2.14786   
   199. RY*(   1) H  28                  0.00096     0.28127   
   200. RY*(   2) H  28                  0.00010     1.72003   
   201. RY*(   3) H  28                  0.00006     1.69584   
   202. RY*(   4) H  28                  0.00002     2.15963   
   203. BD*(   1) C   1 - C   2          0.01114     0.22897   
   204. BD*(   1) C   1 - H  11          0.00287     0.30617   
   205. BD*(   1) C   1 - H  12          0.00277     0.31674   
   206. BD*(   1) C   1 - H  13          0.00302     0.30508   
   207. BD*(   1) C   2 - C   3          0.01096     0.21732   
   208. BD*(   1) C   2 - C   4          0.01083     0.21457   
   209. BD*(   1) C   2 - C   5          0.02376     0.21632   
   210. BD*(   1) C   3 - H  14          0.00278     0.31463   
   211. BD*(   1) C   3 - H  15          0.00290     0.31135   
   212. BD*(   1) C   3 - H  16          0.00276     0.30697   
   213. BD*(   1) C   4 - H  17          0.00296     0.31109   
   214. BD*(   1) C   4 - H  18          0.00318     0.30865   
   215. BD*(   1) C   4 - H  19          0.00284     0.30612   
   216. BD*(   1) C   5 - C   6          0.01049     0.44800   
   217. BD*(   1) C   5 - C  10          0.01488     0.22526   
   218. BD*(   1) C   6 - C   7          0.00960     0.23754   
   219. BD*(   1) C   6 - H  20          0.00887     0.27926   
   220. BD*(   1) C   7 - C   8          0.00743     0.23123   
   221. BD*(   1) C   7 - H  21          0.00538     0.27215   
   222. BD*(   1) C   7 - H  22          0.00484     0.28587   
   223. BD*(   1) C   8 - C   9          0.00676     0.24614   
   224. BD*(   1) C   8 - H  23          0.00770     0.30142   
   225. BD*(   1) C   8 - H  24          0.00558     0.32195   
   226. BD*(   1) C   9 - C  10          0.00711     0.23706   
   227. BD*(   1) C   9 - H  25          0.00795     0.30057   
   228. BD*(   1) C   9 - H  26          0.00553     0.32128   
   229. BD*(   1) C  10 - H  27          0.00589     0.28738   
   230. BD*(   1) C  10 - H  28          0.00661     0.27112   
       -------------------------------
              Total Lewis   37.44790  ( 98.5471%)
        Valence non-Lewis    0.48548  (  1.2776%)
        Rydberg non-Lewis    0.06662  (  0.1753%)
       -------------------------------
            Total unit  1   38.00000  (100.0000%)
           Charge unit  1    1.00000
 Unable to Open any file for archive entry.
 1\1\GINC-COMPUTE-0-10\SP\UB3LYP\def2SVP\C10H18(1+,2)\ZAHRT2\13-Mar-202
 1\0\\# b3lyp/def2svp geom=NewRedundant pop=NBO\\21\\1,2\C,0,-2.3874282
 404,0.9319333022,0.2605269499\C,0,-1.4680539942,-0.2255993153,-0.15739
 83311\C,0,-1.8475942001,-1.4659372393,0.6794503633\C,0,-1.7226644074,-
 0.5241124651,-1.6516650891\C,0,0.0178320995,0.1023872042,0.046978999\C
 ,0,0.4616999194,1.3330779409,0.3559392175\C,0,1.9086702349,1.705669294
 1,0.556254992\C,0,2.8269746343,0.4877223651,0.679660711\C,0,2.43985968
 29,-0.5716140521,-0.3511036093\C,0,1.0018944277,-1.0422640323,-0.12186
 3788\H,0,-2.2413505822,1.2017050872,1.3177778366\H,0,-3.4409488675,0.6
 400351087,0.1272363261\H,0,-2.2158338275,1.8318961576,-0.3490989648\H,
 0,-2.9194431993,-1.6924051861,0.5617226714\H,0,-1.2864745735,-2.360598
 3517,0.3720862362\H,0,-1.6520197871,-1.2925885671,1.7497779283\H,0,-2.
 7828229467,-0.7750960133,-1.8192607208\H,0,-1.1220586347,-1.373003683,
 -2.0116108594\H,0,-1.4756185984,0.3525632747,-2.2703947976\H,0,-0.2516
 109116,2.1532797508,0.4644338713\H,0,2.2349834403,2.3381377288,-0.2927
 308868\H,0,2.0029044689,2.3514366613,1.4471494136\H,0,2.729093476,0.05
 49940011,1.691433578\H,0,3.8812800179,0.7875396125,0.5652021227\H,0,2.
 5270935008,-0.1417179605,-1.3652085389\H,0,3.129307675,-1.4306764792,-
 0.3110891485\H,0,0.6855388582,-1.6935402502,-0.9527231905\H,0,0.966790
 3347,-1.6832238936,0.7785167078\\Version=ES64L-G16RevC.01\State=2-A\HF
 =-391.3142047\S2=0.751966\S2-1=0.\S2A=0.750003\RMSD=4.508e-09\Dipole=0
 .4192731,0.5007613,0.1311984\Quadrupole=5.3067915,0.0593338,-5.3661254
 ,3.0275589,1.7157212,1.404055\PG=C01 [X(C10H18)]\\@
 The archive entry for this job was punched.


 ASKING DUMB QUESTIONS IS EASIER THAN CORECTING DUMB MISTAKES.
 File lengths (MBytes):  RWF=     55 Int=      0 D2E=      0 Chk=      5 Scr=      1
 Normal termination of Gaussian 16
