# Supplementary material for: Machine-Learning-Guided Discovery of Electrochemical Reactions
Source: J Am Chem Soc. 2022 Dec 2;144(49):22599–610. doi: 10.1021/jacs.2c08997 (PMC9756344; doi:10.1021/jacs.2c08997)
Supplement: Supplementary file 4 — ja2c08997_si_004.zip [file ja2c08997_si_004.zip › Reactivity Prediction/Ologs_notimes/23.log]

 Entering Gaussian System, Link 0=g16
 Input=23.gjf
 Output=23.log
 Initial command:
  
 Copyright (c) 1988-2019, Gaussian, Inc.  All Rights Reserved.
  
 This is part of the Gaussian(R) 16 program.  It is based on
 the Gaussian(R) 09 system (copyright 2009, Gaussian, Inc.),
 the Gaussian(R) 03 system (copyright 2003, Gaussian, Inc.),
 the Gaussian(R) 98 system (copyright 1998, Gaussian, Inc.),
 the Gaussian(R) 94 system (copyright 1995, Gaussian, Inc.),
 the Gaussian 92(TM) system (copyright 1992, Gaussian, Inc.),
 the Gaussian 90(TM) system (copyright 1990, Gaussian, Inc.),
 the Gaussian 88(TM) system (copyright 1988, Gaussian, Inc.),
 the Gaussian 86(TM) system (copyright 1986, Carnegie Mellon
 University), and the Gaussian 82(TM) system (copyright 1983,
 Carnegie Mellon University). Gaussian is a federally registered
 trademark of Gaussian, Inc.
  
 This software contains proprietary and confidential information,
 including trade secrets, belonging to Gaussian, Inc.
  
 This software is provided under written license and may be
 used, copied, transmitted, or stored only in accord with that
 written license.
  
 The following legend is applicable only to US Government
 contracts under FAR:
  
                    RESTRICTED RIGHTS LEGEND
  
 Use, reproduction and disclosure by the US Government is
 subject to restrictions as set forth in subparagraphs (a)
 and (c) of the Commercial Computer Software - Restricted
 Rights clause in FAR 52.227-19.
  
 Gaussian, Inc.
 340 Quinnipiac St., Bldg. 40, Wallingford CT 06492
  
  
 ---------------------------------------------------------------
 Warning -- This program may not be used in any manner that
 competes with the business of Gaussian, Inc. or will provide
 assistance to any competitor of Gaussian, Inc.  The licensee
 of this program is prohibited from giving any competitor of
 Gaussian, Inc. access to this program.  By using this program,
 the user acknowledges that Gaussian, Inc. is engaged in the
 business of creating and licensing software in the field of
 computational chemistry and represents and warrants to the
 licensee that it is not a competitor of Gaussian, Inc. and that
 it will not use this program in any manner prohibited above.
 ---------------------------------------------------------------
  

 Cite this work as:
 Gaussian 16, Revision C.01,
 M. J. Frisch, G. W. Trucks, H. B. Schlegel, G. E. Scuseria, 
 M. A. Robb, J. R. Cheeseman, G. Scalmani, V. Barone, 
 G. A. Petersson, H. Nakatsuji, X. Li, M. Caricato, A. V. Marenich, 
 J. Bloino, B. G. Janesko, R. Gomperts, B. Mennucci, H. P. Hratchian, 
 J. V. Ortiz, A. F. Izmaylov, J. L. Sonnenberg, D. Williams-Young, 
 F. Ding, F. Lipparini, F. Egidi, J. Goings, B. Peng, A. Petrone, 
 T. Henderson, D. Ranasinghe, V. G. Zakrzewski, J. Gao, N. Rega, 
 G. Zheng, W. Liang, M. Hada, M. Ehara, K. Toyota, R. Fukuda, 
 J. Hasegawa, M. Ishida, T. Nakajima, Y. Honda, O. Kitao, H. Nakai, 
 T. Vreven, K. Throssell, J. A. Montgomery, Jr., J. E. Peralta, 
 F. Ogliaro, M. J. Bearpark, J. J. Heyd, E. N. Brothers, K. N. Kudin, 
 V. N. Staroverov, T. A. Keith, R. Kobayashi, J. Normand, 
 K. Raghavachari, A. P. Rendell, J. C. Burant, S. S. Iyengar, 
 J. Tomasi, M. Cossi, J. M. Millam, M. Klene, C. Adamo, R. Cammi, 
 J. W. Ochterski, R. L. Martin, K. Morokuma, O. Farkas, 
 J. B. Foresman, and D. J. Fox, Gaussian, Inc., Wallingford CT, 2019.
 
 ******************************************
 Gaussian 16:  ES64L-G16RevC.01  3-Jul-2019
                15-Mar-2021 
 ******************************************
 %nprocshared=4
 Will use up to    4 processors via shared memory.
 %mem=1500MB
 -------------------------------------------------------------------
 # b3lyp empiricaldispersion=gd3bj pop=nbo def2svp geom=newredundant
 -------------------------------------------------------------------
 1/29=4000,38=1,172=1/1;
 2/12=2,17=6,18=5,40=1/2;
 3/5=43,7=101,11=2,25=1,30=1,74=-5,124=41/1,2,3;
 4//1;
 5/5=2,38=5/2;
 6/7=2,8=2,9=2,10=2,28=1,40=1/1,7;
 99/5=1,9=1/99;
 -------------------
 COC1=CC(Cl)=CC=C1Cl
 -------------------
 Symbolic Z-matrix:
 Charge =  1 Multiplicity = 2
 C                    -1.16929   2.87899   0. 
 O                    -1.56927   1.52577   0. 
 C                    -0.62831   0.56219   0. 
 C                     0.75137   0.81028   0. 
 C                     1.65115  -0.26033   0. 
 Cl                    3.3649    0.08302   0. 
 C                     1.21163  -1.58203   0. 
 C                    -0.16441  -1.82898   0. 
 C                    -1.07689  -0.77818   0. 
 Cl                   -2.78705  -1.1019    0. 
 H                    -0.57807   3.12887  -0.89863 
 H                    -0.57807   3.12887   0.89863 
 H                    -2.09136   3.47404   0. 
 H                     1.13988   1.82643   0. 
 H                     1.9289   -2.40257   0. 
 H                    -0.54197  -2.8525    0. 
 
                          Input orientation:                          
 ---------------------------------------------------------------------
 Center     Atomic      Atomic             Coordinates (Angstroms)
 Number     Number       Type             X           Y           Z
 ---------------------------------------------------------------------
      1          6           0       -1.169291    2.878991    0.000000
      2          8           0       -1.569269    1.525772    0.000000
      3          6           0       -0.628311    0.562191    0.000000
      4          6           0        0.751367    0.810277    0.000000
      5          6           0        1.651148   -0.260328    0.000000
      6         17           0        3.364895    0.083016    0.000000
      7          6           0        1.211627   -1.582026    0.000000
      8          6           0       -0.164412   -1.828976    0.000000
      9          6           0       -1.076893   -0.778182    0.000000
     10         17           0       -2.787047   -1.101898    0.000000
     11          1           0       -0.578066    3.128868   -0.898625
     12          1           0       -0.578066    3.128868    0.898625
     13          1           0       -2.091362    3.474040    0.000000
     14          1           0        1.139880    1.826427    0.000000
     15          1           0        1.928898   -2.402569    0.000000
     16          1           0       -0.541970   -2.852498    0.000000
 ---------------------------------------------------------------------
                    Distance matrix (angstroms):
                    1          2          3          4          5
     1  C    0.000000
     2  O    1.411093   0.000000
     3  C    2.379122   1.346807   0.000000
     4  C    2.822854   2.428433   1.401805   0.000000
     5  C    4.220213   3.682559   2.423318   1.398500   0.000000
     6  Cl   5.326943   5.140770   4.021853   2.712828   1.747803
     7  C    5.056624   4.170347   2.825427   2.436176   1.392862
     8  C    4.814014   3.637026   2.435751   2.793619   2.399357
     9  C    3.658340   2.355979   1.413445   2.421928   2.776757
    10  Cl   4.297047   2.896141   2.725680   4.022038   4.517280
    11  H    1.104315   2.088044   2.719905   2.819713   4.154945
    12  H    1.104315   2.088044   2.719905   2.819713   4.154945
    13  H    1.097405   2.017010   3.258739   3.895734   5.286954
    14  H    2.537747   2.725781   2.173659   1.087889   2.148474
    15  H    6.123206   5.260136   3.915242   3.421836   2.160172
    16  H    5.765717   4.497176   3.415780   3.884410   3.395455
                    6          7          8          9         10
     6  Cl   0.000000
     7  C    2.721935   0.000000
     8  C    4.013941   1.398023   0.000000
     9  C    4.524505   2.425590   1.391686   0.000000
    10  Cl   6.265015   4.027396   2.721554   1.740523   0.000000
    11  H    5.062774   5.118892   5.055576   4.039975   4.856594
    12  H    5.062774   5.118892   5.055576   4.039975   4.856594
    13  H    6.424156   6.039333   5.642262   4.371560   4.628519
    14  H    2.826690   3.409208   3.881127   3.420244   4.898555
    15  H    2.870578   1.089848   2.170474   3.416638   4.892022
    16  H    4.886802   2.165456   1.090939   2.142179   2.846923
                   11         12         13         14         15
    11  H    0.000000
    12  H    1.797250   0.000000
    13  H    1.793526   1.793526   0.000000
    14  H    2.335641   2.335641   3.627059   0.000000
    15  H    6.139152   6.139152   7.120184   4.301971   0.000000
    16  H    6.048601   6.048601   6.513501   4.972018   2.511499
                   16
    16  H    0.000000
 Stoichiometry    C7H6Cl2O(1+,2)
 Framework group  CS[SG(C7H4Cl2O),X(H2)]
 Deg. of freedom    28
 Full point group                 CS      NOp   2
 Largest Abelian subgroup         CS      NOp   2
 Largest concise Abelian subgroup CS      NOp   2
                         Standard orientation:                         
 ---------------------------------------------------------------------
 Center     Atomic      Atomic             Coordinates (Angstroms)
 Number     Number       Type             X           Y           Z
 ---------------------------------------------------------------------
      1          6           0       -1.365821    2.791122    0.000000
      2          8           0       -0.090653    2.186862    0.000000
      3          6           0        0.000000    0.843109    0.000000
      4          6           0       -1.104860   -0.019644    0.000000
      5          6           0       -0.906992   -1.404075    0.000000
      6         17           0       -2.305601   -2.452267    0.000000
      7          6           0        0.371053   -1.957847    0.000000
      8          6           0        1.472640   -1.097049    0.000000
      9          6           0        1.298005    0.283637    0.000000
     10         17           0        2.679590    1.342240    0.000000
     11          1           0       -1.946270    2.517143    0.898625
     12          1           0       -1.946270    2.517143   -0.898625
     13          1           0       -1.194427    3.875060    0.000000
     14          1           0       -2.121189    0.368400    0.000000
     15          1           0        0.504266   -3.039523    0.000000
     16          1           0        2.487158   -1.498173    0.000000
 ---------------------------------------------------------------------
 Rotational constants (GHZ):           1.5819465           0.6224183           0.4479629
 Standard basis: def2SVP (5D, 7F)
 There are   137 symmetry adapted cartesian basis functions of A'  symmetry.
 There are    51 symmetry adapted cartesian basis functions of A"  symmetry.
 There are   127 symmetry adapted basis functions of A'  symmetry.
 There are    51 symmetry adapted basis functions of A"  symmetry.
   178 basis functions,   316 primitive gaussians,   188 cartesian basis functions
    45 alpha electrons       44 beta electrons
       nuclear repulsion energy       652.7364108025 Hartrees.
 NAtoms=   16 NActive=   16 NUniq=   15 SFac= 1.14D+00 NAtFMM=   60 NAOKFM=F Big=F
 Integral buffers will be    131072 words long.
 Raffenetti 2 integral format.
 Two-electron integral symmetry is turned on.
 Nuclear repulsion after empirical dispersion term =      652.7028785628 Hartrees.
 One-electron integrals computed using PRISM.
   2 Symmetry operations used in ECPInt.
 ECPInt:  NShTT=    3403 NPrTT=   13371 LenC2=    3302 LenP2D=    9678.
 LDataN:  DoStor=T MaxTD1= 4 Len=   56
 NBasis=   178 RedAO= T EigKep=  2.24D-04  NBF=   127    51
 NBsUse=   178 1.00D-06 EigRej= -1.00D+00 NBFU=   127    51
 ExpMin= 1.22D-01 ExpMax= 1.04D+04 ExpMxC= 1.57D+03 IAcc=3 IRadAn=         5 AccDes= 0.00D+00
 Harris functional with IExCor=  402 and IRadAn=       5 diagonalized for initial guess.
 HarFok:  IExCor=  402 AccDes= 0.00D+00 IRadAn=         5 IDoV= 1 UseB2=F ITyADJ=14
 ICtDFT=  3500011 ScaDFX=  1.000000  1.000000  1.000000  1.000000
 FoFCou: FMM=F IPFlag=           0 FMFlag=      100000 FMFlg1=           0
         NFxFlg=           0 DoJE=T BraDBF=F KetDBF=T FulRan=T
         wScrn=  0.000000 ICntrl=       500 IOpCl=  0 I1Cent=   200000004 NGrid=           0
         NMat0=    1 NMatS0=      1 NMatT0=    0 NMatD0=    1 NMtDS0=    0 NMtDT0=    0
 Petite list used in FoFCou.
 Initial guess orbital symmetries:
 Alpha Orbitals:
       Occupied  (A') (A') (A') (A') (A') (A') (A') (A') (A') (A')
                 (A') (A') (A') (A') (A') (A") (A') (A") (A') (A')
                 (A') (A') (A') (A') (A') (A') (A') (A') (A') (A')
                 (A") (A') (A') (A') (A") (A') (A') (A") (A') (A")
                 (A") (A") (A') (A') (A")
       Virtual   (A") (A") (A') (A') (A') (A') (A") (A') (A') (A")
                 (A') (A') (A') (A') (A') (A') (A') (A') (A') (A')
                 (A') (A') (A") (A') (A") (A') (A') (A') (A') (A")
                 (A") (A') (A") (A') (A') (A") (A') (A") (A') (A')
                 (A') (A') (A') (A") (A') (A') (A') (A') (A') (A")
                 (A") (A') (A") (A') (A") (A') (A') (A') (A") (A')
                 (A") (A") (A') (A') (A') (A') (A') (A") (A") (A")
                 (A') (A") (A') (A') (A') (A') (A') (A") (A') (A")
                 (A") (A") (A') (A') (A') (A') (A") (A') (A") (A')
                 (A') (A') (A") (A') (A") (A') (A') (A") (A') (A')
                 (A') (A') (A") (A') (A') (A') (A") (A") (A') (A")
                 (A") (A') (A') (A') (A") (A') (A') (A") (A') (A')
                 (A') (A") (A') (A') (A') (A") (A') (A') (A") (A')
                 (A') (A') (A')
 Beta  Orbitals:
       Occupied  (A') (A') (A') (A') (A') (A') (A') (A') (A') (A')
                 (A') (A') (A') (A') (A') (A") (A') (A") (A') (A')
                 (A') (A') (A') (A') (A') (A') (A') (A') (A') (A')
                 (A") (A') (A') (A') (A") (A') (A') (A") (A') (A")
                 (A") (A") (A') (A')
       Virtual   (A") (A") (A") (A') (A') (A') (A') (A") (A') (A')
                 (A") (A') (A') (A') (A') (A') (A') (A') (A') (A')
                 (A') (A') (A') (A") (A') (A") (A') (A') (A') (A')
                 (A") (A") (A') (A") (A') (A') (A") (A') (A") (A')
                 (A') (A') (A') (A') (A") (A') (A') (A') (A') (A')
                 (A") (A") (A') (A") (A') (A") (A') (A') (A') (A")
                 (A') (A") (A") (A') (A') (A') (A') (A') (A") (A")
                 (A") (A') (A") (A') (A') (A') (A') (A') (A") (A')
                 (A") (A") (A") (A') (A') (A') (A') (A") (A') (A")
                 (A') (A') (A') (A") (A') (A") (A') (A') (A") (A')
                 (A') (A') (A') (A") (A') (A') (A') (A") (A") (A')
                 (A") (A") (A') (A') (A') (A") (A') (A') (A") (A')
                 (A') (A') (A") (A') (A') (A') (A") (A') (A') (A")
                 (A') (A') (A') (A')
 The electronic state of the initial guess is 2-A".
 Initial guess <Sx>= 0.0000 <Sy>= 0.0000 <Sz>= 0.5000 <S**2>= 0.7500 S= 0.5000
 Requested convergence on RMS density matrix=1.00D-08 within 128 cycles.
 Requested convergence on MAX density matrix=1.00D-06.
 Requested convergence on             energy=1.00D-06.
 No special actions if energy rises.
 Integral accuracy reduced to 1.0D-05 until final iterations.
 Initial convergence to 1.0D-05 achieved.  Increase integral accuracy.
 SCF Done:  E(UB3LYP) =  -1265.18328328     A.U. after   22 cycles
            NFock= 22  Conv=0.57D-08     -V/T= 2.0043
 <Sx>= 0.0000 <Sy>= 0.0000 <Sz>= 0.5000 <S**2>= 0.7604 S= 0.5052
 <L.S>= 0.000000000000E+00
 Annihilation of the first spin contaminant:
 S**2 before annihilation     0.7604,   after     0.7501

 **********************************************************************

            Population analysis using the SCF Density.

 **********************************************************************

 Orbital symmetries:
 Alpha Orbitals:
       Occupied  (A') (A') (A') (A') (A') (A') (A') (A') (A') (A')
                 (A') (A') (A') (A") (A') (A') (A") (A') (A') (A')
                 (A') (A') (A') (A') (A') (A') (A') (A') (A') (A')
                 (A") (A') (A') (A') (A") (A') (A') (A") (A") (A')
                 (A") (A') (A') (A") (A")
       Virtual   (A") (A") (A') (A') (A') (A") (A') (A') (A') (A")
                 (A') (A') (A') (A') (A') (A') (A') (A') (A') (A')
                 (A') (A') (A") (A') (A') (A") (A') (A') (A") (A')
                 (A") (A') (A") (A") (A') (A') (A") (A') (A') (A')
                 (A') (A') (A") (A') (A') (A') (A') (A") (A') (A")
                 (A") (A') (A") (A') (A') (A') (A') (A') (A") (A')
                 (A") (A') (A") (A') (A') (A') (A') (A") (A') (A")
                 (A") (A') (A') (A") (A') (A') (A') (A") (A') (A")
                 (A") (A") (A') (A') (A') (A') (A") (A') (A") (A')
                 (A') (A") (A') (A') (A") (A') (A') (A") (A') (A')
                 (A') (A') (A") (A') (A') (A') (A") (A") (A') (A")
                 (A') (A") (A') (A") (A') (A') (A') (A") (A') (A')
                 (A') (A') (A") (A') (A") (A') (A') (A') (A") (A')
                 (A') (A') (A')
 Beta  Orbitals:
       Occupied  (A') (A') (A') (A') (A') (A') (A') (A') (A') (A')
                 (A') (A') (A') (A") (A') (A') (A") (A') (A') (A')
                 (A') (A') (A') (A') (A') (A') (A') (A') (A') (A')
                 (A") (A') (A') (A') (A") (A') (A') (A") (A') (A")
                 (A') (A') (A") (A")
       Virtual   (A") (A") (A") (A') (A') (A') (A') (A") (A') (A')
                 (A') (A") (A') (A') (A') (A') (A') (A') (A') (A')
                 (A') (A') (A') (A") (A') (A') (A") (A') (A') (A")
                 (A') (A") (A') (A") (A") (A') (A') (A') (A") (A')
                 (A') (A') (A') (A") (A') (A') (A') (A') (A') (A")
                 (A") (A") (A') (A') (A") (A') (A') (A') (A') (A")
                 (A') (A") (A') (A') (A") (A') (A') (A') (A") (A')
                 (A") (A") (A') (A') (A") (A') (A') (A') (A") (A')
                 (A") (A") (A") (A') (A') (A') (A') (A") (A') (A")
                 (A') (A') (A") (A') (A') (A') (A") (A') (A") (A')
                 (A') (A') (A') (A") (A') (A') (A') (A") (A") (A')
                 (A") (A') (A") (A') (A') (A") (A') (A') (A") (A')
                 (A') (A') (A') (A") (A') (A") (A') (A') (A') (A")
                 (A') (A') (A') (A')
 The electronic state is 2-A".
 Alpha  occ. eigenvalues -- -101.70615-101.69449 -19.39265 -10.48334 -10.46851
 Alpha  occ. eigenvalues --  -10.46092 -10.41570 -10.41204 -10.40231 -10.39724
 Alpha  occ. eigenvalues --   -9.65974  -9.64838  -7.42853  -7.42132  -7.41731
 Alpha  occ. eigenvalues --   -7.41692  -7.40915  -7.40595  -1.28124  -1.10043
 Alpha  occ. eigenvalues --   -1.06706  -1.01306  -0.96325  -0.92518  -0.88952
 Alpha  occ. eigenvalues --   -0.81261  -0.79108  -0.72856  -0.71054  -0.68910
 Alpha  occ. eigenvalues --   -0.67518  -0.64473  -0.63142  -0.61821  -0.60905
 Alpha  occ. eigenvalues --   -0.58882  -0.57368  -0.56493  -0.53340  -0.53202
 Alpha  occ. eigenvalues --   -0.49849  -0.49573  -0.48932  -0.45120  -0.43903
 Alpha virt. eigenvalues --   -0.22875  -0.21444  -0.15903  -0.13238  -0.07782
 Alpha virt. eigenvalues --   -0.06584  -0.06224  -0.04838  -0.02061  -0.01730
 Alpha virt. eigenvalues --   -0.01724  -0.00687   0.05039   0.07637   0.08084
 Alpha virt. eigenvalues --    0.09002   0.11960   0.14411   0.18225   0.20913
 Alpha virt. eigenvalues --    0.22487   0.23818   0.25594   0.26197   0.28077
 Alpha virt. eigenvalues --    0.28723   0.30187   0.31970   0.33271   0.35118
 Alpha virt. eigenvalues --    0.35237   0.37461   0.39547   0.40772   0.43122
 Alpha virt. eigenvalues --    0.44051   0.45443   0.45510   0.47784   0.48294
 Alpha virt. eigenvalues --    0.48874   0.50303   0.50682   0.51006   0.51485
 Alpha virt. eigenvalues --    0.53588   0.55979   0.58334   0.58394   0.59000
 Alpha virt. eigenvalues --    0.60397   0.61131   0.63027   0.63078   0.64935
 Alpha virt. eigenvalues --    0.65275   0.67842   0.71037   0.72301   0.75949
 Alpha virt. eigenvalues --    0.76784   0.83066   0.84894   0.85408   0.88288
 Alpha virt. eigenvalues --    0.92803   0.97164   0.99970   1.01339   1.02437
 Alpha virt. eigenvalues --    1.04368   1.06171   1.08531   1.09398   1.09989
 Alpha virt. eigenvalues --    1.18452   1.21787   1.23682   1.27221   1.30575
 Alpha virt. eigenvalues --    1.33251   1.35189   1.35909   1.45298   1.50439
 Alpha virt. eigenvalues --    1.51324   1.53202   1.55190   1.55910   1.58192
 Alpha virt. eigenvalues --    1.60484   1.61211   1.63480   1.67514   1.68986
 Alpha virt. eigenvalues --    1.69132   1.70336   1.71591   1.72239   1.75995
 Alpha virt. eigenvalues --    1.82722   1.90628   1.92134   1.94508   1.95015
 Alpha virt. eigenvalues --    2.00041   2.03173   2.06709   2.07562   2.08261
 Alpha virt. eigenvalues --    2.12139   2.14187   2.20772   2.22764   2.22888
 Alpha virt. eigenvalues --    2.37151   2.39440   2.39546   2.47142   2.48997
 Alpha virt. eigenvalues --    2.57844   2.60630   2.61289   2.65504   2.66618
 Alpha virt. eigenvalues --    2.68852   2.80605   2.82184   2.87876   2.91060
 Alpha virt. eigenvalues --    3.16526   3.27092   3.42065
  Beta  occ. eigenvalues -- -101.70503-101.69373 -19.38773 -10.48177 -10.46372
  Beta  occ. eigenvalues --  -10.45892 -10.41219 -10.41211 -10.40376 -10.39801
  Beta  occ. eigenvalues --   -9.65871  -9.64768  -7.42805  -7.41769  -7.41693
  Beta  occ. eigenvalues --   -7.41629  -7.40673  -7.40552  -1.27235  -1.09335
  Beta  occ. eigenvalues --   -1.06112  -1.00816  -0.95884  -0.92066  -0.88325
  Beta  occ. eigenvalues --   -0.80913  -0.78632  -0.72556  -0.70772  -0.68568
  Beta  occ. eigenvalues --   -0.65852  -0.64329  -0.62876  -0.61578  -0.59342
  Beta  occ. eigenvalues --   -0.58696  -0.57209  -0.54663  -0.52910  -0.51918
  Beta  occ. eigenvalues --   -0.49314  -0.48753  -0.48096  -0.44191
  Beta virt. eigenvalues --   -0.37143  -0.21025  -0.19697  -0.15450  -0.12793
  Beta virt. eigenvalues --   -0.07737  -0.06070  -0.05107  -0.04523  -0.01996
  Beta virt. eigenvalues --   -0.01591  -0.01587  -0.00625   0.05453   0.07856
  Beta virt. eigenvalues --    0.08306   0.09503   0.12144   0.14828   0.18447
  Beta virt. eigenvalues --    0.21020   0.22595   0.24112   0.26328   0.26474
  Beta virt. eigenvalues --    0.28320   0.29176   0.30383   0.32158   0.34398
  Beta virt. eigenvalues --    0.35240   0.35722   0.37767   0.39799   0.41773
  Beta virt. eigenvalues --    0.43419   0.44287   0.45714   0.46098   0.47971
  Beta virt. eigenvalues --    0.48529   0.49117   0.50555   0.50889   0.51188
  Beta virt. eigenvalues --    0.51543   0.53836   0.56134   0.58591   0.58992
  Beta virt. eigenvalues --    0.59822   0.61056   0.61495   0.63248   0.63589
  Beta virt. eigenvalues --    0.65295   0.65818   0.68155   0.71382   0.73249
  Beta virt. eigenvalues --    0.76121   0.77605   0.83426   0.85538   0.85941
  Beta virt. eigenvalues --    0.88468   0.92933   0.97403   1.00652   1.01623
  Beta virt. eigenvalues --    1.02910   1.04808   1.06329   1.08671   1.10058
  Beta virt. eigenvalues --    1.10196   1.18693   1.21985   1.24162   1.27358
  Beta virt. eigenvalues --    1.31699   1.33892   1.35392   1.36074   1.45535
  Beta virt. eigenvalues --    1.50706   1.51744   1.53547   1.55778   1.56484
  Beta virt. eigenvalues --    1.58369   1.60640   1.61650   1.63539   1.67670
  Beta virt. eigenvalues --    1.69324   1.69433   1.70649   1.72034   1.73269
  Beta virt. eigenvalues --    1.76131   1.83061   1.91021   1.93320   1.94801
  Beta virt. eigenvalues --    1.95515   2.00287   2.04275   2.07049   2.07900
  Beta virt. eigenvalues --    2.08540   2.12376   2.14449   2.21381   2.23089
  Beta virt. eigenvalues --    2.23436   2.37541   2.39551   2.40388   2.47356
  Beta virt. eigenvalues --    2.49261   2.57972   2.60764   2.61701   2.65766
  Beta virt. eigenvalues --    2.67799   2.69077   2.80757   2.82300   2.88751
  Beta virt. eigenvalues --    2.91909   3.16714   3.27410   3.42288
          Condensed to atoms (all electrons):
               1          2          3          4          5          6
     1  C    4.422652   0.277400  -0.052831   0.006385   0.001096  -0.000032
     2  O    0.277400   7.694708   0.468575  -0.075007   0.004879  -0.000008
     3  C   -0.052831   0.468575   5.093387   0.179367   0.186463   0.002221
     4  C    0.006385  -0.075007   0.179367   5.332905   0.154429  -0.064134
     5  C    0.001096   0.004879   0.186463   0.154429   5.327997   0.293884
     6  Cl  -0.000032  -0.000008   0.002221  -0.064134   0.293884  16.730166
     7  C    0.000032  -0.000249  -0.149971   0.092882   0.119467  -0.053252
     8  C   -0.000196   0.001939   0.094866  -0.125040   0.154923   0.003312
     9  C    0.007475  -0.088750   0.062158   0.059615  -0.194278   0.000679
    10  Cl  -0.000054   0.001303  -0.058010   0.002136   0.000744   0.000001
    11  H    0.399056  -0.020739  -0.011049   0.007021   0.000765  -0.000008
    12  H    0.399056  -0.020739  -0.011049   0.007021   0.000765  -0.000008
    13  H    0.398069  -0.019072   0.004158   0.000022  -0.000048  -0.000000
    14  H    0.010146  -0.008281  -0.073057   0.446449  -0.059711   0.003727
    15  H    0.000000   0.000004  -0.002297   0.014831  -0.068278   0.001199
    16  H    0.000006  -0.000035   0.017470  -0.002545   0.014118  -0.000094
               7          8          9         10         11         12
     1  C    0.000032  -0.000196   0.007475  -0.000054   0.399056   0.399056
     2  O   -0.000249   0.001939  -0.088750   0.001303  -0.020739  -0.020739
     3  C   -0.149971   0.094866   0.062158  -0.058010  -0.011049  -0.011049
     4  C    0.092882  -0.125040   0.059615   0.002136   0.007021   0.007021
     5  C    0.119467   0.154923  -0.194278   0.000744   0.000765   0.000765
     6  Cl  -0.053252   0.003312   0.000679   0.000001  -0.000008  -0.000008
     7  C    5.103303   0.234149   0.146627   0.001801  -0.000030  -0.000030
     8  C    0.234149   5.004971   0.264498  -0.050515  -0.000019  -0.000019
     9  C    0.146627   0.264498   5.416250   0.303633  -0.000556  -0.000556
    10  Cl   0.001801  -0.050515   0.303633  16.665566   0.000018   0.000018
    11  H   -0.000030  -0.000019  -0.000556   0.000018   0.595742  -0.030813
    12  H   -0.000030  -0.000019  -0.000556   0.000018  -0.030813   0.595742
    13  H    0.000002   0.000016   0.000025   0.000027  -0.017073  -0.017073
    14  H    0.016228  -0.002943   0.014894  -0.000075   0.000910   0.000910
    15  H    0.444549  -0.054078   0.014129  -0.000080  -0.000000  -0.000000
    16  H   -0.056928   0.447548  -0.069537   0.000295   0.000000   0.000000
              13         14         15         16
     1  C    0.398069   0.010146   0.000000   0.000006
     2  O   -0.019072  -0.008281   0.000004  -0.000035
     3  C    0.004158  -0.073057  -0.002297   0.017470
     4  C    0.000022   0.446449   0.014831  -0.002545
     5  C   -0.000048  -0.059711  -0.068278   0.014118
     6  Cl  -0.000000   0.003727   0.001199  -0.000094
     7  C    0.000002   0.016228   0.444549  -0.056928
     8  C    0.000016  -0.002943  -0.054078   0.447548
     9  C    0.000025   0.014894   0.014129  -0.069537
    10  Cl   0.000027  -0.000075  -0.000080   0.000295
    11  H   -0.017073   0.000910  -0.000000   0.000000
    12  H   -0.017073   0.000910  -0.000000   0.000000
    13  H    0.555229  -0.000395   0.000000  -0.000000
    14  H   -0.000395   0.621791  -0.000214   0.000007
    15  H    0.000000  -0.000214   0.597670  -0.010807
    16  H   -0.000000   0.000007  -0.010807   0.602259
          Atomic-Atomic Spin Densities.
               1          2          3          4          5          6
     1  C   -0.010812  -0.004695   0.000889   0.000321   0.000006  -0.000000
     2  O   -0.004695   0.216870  -0.039850   0.000649   0.000199  -0.000001
     3  C    0.000889  -0.039850   0.098119   0.017075  -0.001885   0.000155
     4  C    0.000321   0.000649   0.017075  -0.070786  -0.009656   0.002555
     5  C    0.000006   0.000199  -0.001885  -0.009656   0.133112  -0.025684
     6  Cl  -0.000000  -0.000001   0.000155   0.002555  -0.025684   0.126825
     7  C    0.000002   0.000065  -0.005862  -0.002682   0.030827  -0.006237
     8  C   -0.000013  -0.000036  -0.002860   0.001893  -0.001851   0.000152
     9  C    0.000007  -0.007890   0.033805  -0.000681  -0.008646   0.000043
    10  Cl   0.000005   0.001978  -0.003513  -0.000048   0.000046  -0.000000
    11  H    0.001941  -0.002604   0.001421   0.000016  -0.000065   0.000006
    12  H    0.001941  -0.002604   0.001421   0.000016  -0.000065   0.000006
    13  H    0.000274  -0.000001   0.000010   0.000001  -0.000000   0.000000
    14  H   -0.000105   0.000020  -0.000105   0.000024   0.000117  -0.000138
    15  H   -0.000000   0.000000  -0.000048  -0.000195  -0.000970   0.000082
    16  H   -0.000000  -0.000000   0.000171  -0.000068   0.000157   0.000000
               7          8          9         10         11         12
     1  C    0.000002  -0.000013   0.000007   0.000005   0.001941   0.001941
     2  O    0.000065  -0.000036  -0.007890   0.001978  -0.002604  -0.002604
     3  C   -0.005862  -0.002860   0.033805  -0.003513   0.001421   0.001421
     4  C   -0.002682   0.001893  -0.000681  -0.000048   0.000016   0.000016
     5  C    0.030827  -0.001851  -0.008646   0.000046  -0.000065  -0.000065
     6  Cl  -0.006237   0.000152   0.000043  -0.000000   0.000006   0.000006
     7  C    0.262237  -0.018755  -0.007150   0.000332  -0.000011  -0.000011
     8  C   -0.018755  -0.113199   0.010060   0.000652   0.000003   0.000003
     9  C   -0.007150   0.010060   0.332178  -0.051418   0.000137   0.000137
    10  Cl   0.000332   0.000652  -0.051418   0.196649  -0.000013  -0.000013
    11  H   -0.000011   0.000003   0.000137  -0.000013   0.015890  -0.003095
    12  H   -0.000011   0.000003   0.000137  -0.000013  -0.003095   0.015890
    13  H    0.000000   0.000000  -0.000000  -0.000001  -0.000063  -0.000063
    14  H    0.000193  -0.000101   0.000190   0.000001  -0.000015  -0.000015
    15  H    0.003310  -0.000213  -0.000067   0.000002   0.000000   0.000000
    16  H   -0.000408   0.000351  -0.000285  -0.000147   0.000000   0.000000
              13         14         15         16
     1  C    0.000274  -0.000105  -0.000000  -0.000000
     2  O   -0.000001   0.000020   0.000000  -0.000000
     3  C    0.000010  -0.000105  -0.000048   0.000171
     4  C    0.000001   0.000024  -0.000195  -0.000068
     5  C   -0.000000   0.000117  -0.000970   0.000157
     6  Cl   0.000000  -0.000138   0.000082   0.000000
     7  C    0.000000   0.000193   0.003310  -0.000408
     8  C    0.000000  -0.000101  -0.000213   0.000351
     9  C   -0.000000   0.000190  -0.000067  -0.000285
    10  Cl  -0.000001   0.000001   0.000002  -0.000147
    11  H   -0.000063  -0.000015   0.000000   0.000000
    12  H   -0.000063  -0.000015   0.000000   0.000000
    13  H   -0.000179   0.000007  -0.000000   0.000000
    14  H    0.000007   0.001050   0.000004  -0.000002
    15  H   -0.000000   0.000004  -0.012866   0.000135
    16  H    0.000000  -0.000002   0.000135   0.003208
 Mulliken charges and spin densities:
               1          2
     1  C    0.131739  -0.010241
     2  O   -0.215927   0.162100
     3  C    0.249599   0.098940
     4  C   -0.036337  -0.061569
     5  C    0.062785   0.115642
     6  Cl   0.082349   0.097765
     7  C    0.101420   0.255852
     8  C    0.026589  -0.123914
     9  C    0.063694   0.300419
    10  Cl   0.133192   0.144511
    11  H    0.076776   0.013549
    12  H    0.076776   0.013549
    13  H    0.096114  -0.000015
    14  H    0.029615   0.001124
    15  H    0.063373  -0.010826
    16  H    0.058244   0.003112
 Sum of Mulliken charges =   1.00000   1.00000
 Mulliken charges and spin densities with hydrogens summed into heavy atoms:
               1          2
     1  C    0.381405   0.016843
     2  O   -0.215927   0.162100
     3  C    0.249599   0.098940
     4  C   -0.006722  -0.060445
     5  C    0.062785   0.115642
     6  Cl   0.082349   0.097765
     7  C    0.164792   0.245026
     8  C    0.084833  -0.120801
     9  C    0.063694   0.300419
    10  Cl   0.133192   0.144511
 Electronic spatial extent (au):  <R**2>=           2212.1284
 Charge=              1.0000 electrons
 Dipole moment (field-independent basis, Debye):
    X=             -0.7939    Y=              0.3960    Z=              0.0000  Tot=              0.8872
 Quadrupole moment (field-independent basis, Debye-Ang):
   XX=            -50.0715   YY=            -44.4278   ZZ=            -68.9945
   XY=             -4.5336   XZ=             -0.0000   YZ=              0.0000
 Traceless Quadrupole moment (field-independent basis, Debye-Ang):
   XX=              4.4264   YY=             10.0702   ZZ=            -14.4966
   XY=             -4.5336   XZ=             -0.0000   YZ=              0.0000
 Octapole moment (field-independent basis, Debye-Ang**2):
  XXX=              6.7015  YYY=             16.2245  ZZZ=              0.0000  XYY=            -18.6601
  XXY=              7.4970  XXZ=              0.0000  XZZ=             -1.1110  YZZ=              4.8810
  YYZ=              0.0000  XYZ=             -0.0000
 Hexadecapole moment (field-independent basis, Debye-Ang**3):
 XXXX=          -1128.9972 YYYY=          -1150.6754 ZZZZ=            -75.1412 XXXY=           -181.4492
 XXXZ=             -0.0000 YYYX=           -257.4985 YYYZ=             -0.0000 ZZZX=             -0.0000
 ZZZY=              0.0000 XXYY=           -347.8099 XXZZ=           -223.9664 YYZZ=           -243.8416
 XXYZ=              0.0000 YYXZ=              0.0000 ZZXY=            -74.6413
 N-N= 6.527028785628D+02 E-N=-4.277711272640D+03  KE= 1.259712021922D+03
 Symmetry A'   KE= 1.156474028811D+03
 Symmetry A"   KE= 1.032379931117D+02
 Symmetry A'   SP= 2.271751173679D-14
 Symmetry A"   SP= 1.000000000000D+00
                          Isotropic Fermi Contact Couplings
        Atom                 a.u.       MegaHertz       Gauss      10(-4) cm-1
     1  C(13)             -0.00784      -8.81429      -3.14516      -2.94013
     2  O(17)              0.07333     -44.44944     -15.86066     -14.82674
     3  C(13)              0.00369       4.14427       1.47878       1.38238
     4  C(13)             -0.01629     -18.31816      -6.53637      -6.11028
     5  C(13)              0.01578      17.73732       6.32912       5.91653
     6  Cl(35)             0.01700       7.45567       2.66037       2.48694
     7  C(13)              0.03845      43.22300      15.42304      14.41764
     8  C(13)             -0.03078     -34.60314     -12.34726     -11.54237
     9  C(13)              0.05334      59.96325      21.39638      20.00159
    10  Cl(35)             0.02600      11.40101       4.06817       3.80297
    11  H(1)               0.00556      24.83055       8.86016       8.28258
    12  H(1)               0.00556      24.83055       8.86016       8.28258
    13  H(1)              -0.00007      -0.32596      -0.11631      -0.10873
    14  H(1)               0.00035       1.58573       0.56583       0.52894
    15  H(1)              -0.00360     -16.08121      -5.73818      -5.36411
    16  H(1)               0.00096       4.29960       1.53420       1.43419
 --------------------------------------------------------
       Center         ----  Spin Dipole Couplings  ----
                      3XX-RR        3YY-RR        3ZZ-RR
 --------------------------------------------------------
     1   Atom        0.003370     -0.005392      0.002022
     2   Atom       -0.364943     -0.363338      0.728282
     3   Atom       -0.075349     -0.068625      0.143974
     4   Atom        0.025948      0.026430     -0.052379
     5   Atom       -0.077081     -0.087580      0.164661
     6   Atom       -0.339954     -0.332061      0.672015
     7   Atom       -0.141303     -0.136997      0.278300
     8   Atom        0.038886      0.049994     -0.088881
     9   Atom       -0.183431     -0.190680      0.374111
    10   Atom       -0.520079     -0.502486      1.022565
    11   Atom        0.003631     -0.001654     -0.001977
    12   Atom        0.003631     -0.001654     -0.001977
    13   Atom       -0.000628      0.003963     -0.003335
    14   Atom        0.002059      0.002673     -0.004731
    15   Atom       -0.015665      0.019654     -0.003989
    16   Atom       -0.000754      0.006267     -0.005512
 --------------------------------------------------------
                        XY            XZ            YZ
 --------------------------------------------------------
     1   Atom       -0.006588      0.000000      0.000000
     2   Atom       -0.008401     -0.000000     -0.000000
     3   Atom       -0.007408      0.000000      0.000000
     4   Atom        0.001767     -0.000000      0.000000
     5   Atom       -0.000580      0.000000      0.000000
     6   Atom       -0.008379      0.000000      0.000000
     7   Atom       -0.003014      0.000000     -0.000000
     8   Atom        0.002565      0.000000      0.000000
     9   Atom        0.000658     -0.000000      0.000000
    10   Atom       -0.029754      0.000000     -0.000000
    11   Atom       -0.002175     -0.003656      0.000204
    12   Atom       -0.002175      0.003656     -0.000204
    13   Atom       -0.004317      0.000000     -0.000000
    14   Atom        0.002006      0.000000     -0.000000
    15   Atom       -0.008863      0.000000      0.000000
    16   Atom       -0.000166      0.000000      0.000000
 --------------------------------------------------------


 ---------------------------------------------------------------------------------
              Anisotropic Spin Dipole Couplings in Principal Axis System
 ---------------------------------------------------------------------------------

       Atom             a.u.   MegaHertz   Gauss  10(-4) cm-1        Axes

              Baa    -0.0089    -1.197    -0.427    -0.399  0.4724  0.8814 -0.0000
     1 C(13)  Bbb     0.0020     0.271     0.097     0.090 -0.0000  0.0000  1.0000
              Bcc     0.0069     0.926     0.330     0.309  0.8814 -0.4724  0.0000
 
              Baa    -0.3726    26.960     9.620     8.993  0.7400  0.6726 -0.0000
     2 O(17)  Bbb    -0.3557    25.738     9.184     8.585 -0.6726  0.7400  0.0000
              Bcc     0.7283   -52.698   -18.804   -17.578  0.0000  0.0000  1.0000
 
              Baa    -0.0801   -10.752    -3.836    -3.586  0.8406  0.5416 -0.0000
     3 C(13)  Bbb    -0.0639    -8.568    -3.057    -2.858 -0.5416  0.8406 -0.0000
              Bcc     0.1440    19.320     6.894     6.444  0.0000  0.0000  1.0000
 
              Baa    -0.0524    -7.029    -2.508    -2.345  0.0000  0.0000  1.0000
     4 C(13)  Bbb     0.0244     3.275     1.169     1.092  0.7533 -0.6576  0.0000
              Bcc     0.0280     3.754     1.339     1.252  0.6576  0.7533 -0.0000
 
              Baa    -0.0876   -11.757    -4.195    -3.922  0.0550  0.9985 -0.0000
     5 C(13)  Bbb    -0.0770   -10.339    -3.689    -3.449  0.9985 -0.0550 -0.0000
              Bcc     0.1647    22.096     7.884     7.370  0.0000  0.0000  1.0000
 
              Baa    -0.3453   -18.071    -6.448    -6.028  0.8444  0.5357 -0.0000
     6 Cl(35) Bbb    -0.3267   -17.101    -6.102    -5.704 -0.5357  0.8444 -0.0000
              Bcc     0.6720    35.172    12.550    11.732  0.0000  0.0000  1.0000
 
              Baa    -0.1429   -19.170    -6.840    -6.394  0.8892  0.4576  0.0000
     7 C(13)  Bbb    -0.1354   -18.176    -6.486    -6.063 -0.4576  0.8892 -0.0000
              Bcc     0.2783    37.345    13.326    12.457  0.0000  0.0000  1.0000
 
              Baa    -0.0889   -11.927    -4.256    -3.978  0.0000  0.0000  1.0000
     8 C(13)  Bbb     0.0383     5.143     1.835     1.715  0.9767 -0.2146  0.0000
              Bcc     0.0506     6.784     2.421     2.263  0.2146  0.9767 -0.0000
 
              Baa    -0.1907   -25.595    -9.133    -8.538 -0.0896  0.9960 -0.0000
     9 C(13)  Bbb    -0.1834   -24.607    -8.780    -8.208  0.9960  0.0896  0.0000
              Bcc     0.3741    50.202    17.913    16.746  0.0000  0.0000  1.0000
 
              Baa    -0.5423   -28.383   -10.128    -9.468  0.8011  0.5985  0.0000
    10 Cl(35) Bbb    -0.4803   -25.135    -8.969    -8.384 -0.5985  0.8011  0.0000
              Bcc     1.0226    53.519    19.097    17.852  0.0000  0.0000  1.0000
 
              Baa    -0.0041    -2.180    -0.778    -0.727  0.4806  0.3629  0.7983
    11 H(1)   Bbb    -0.0019    -1.013    -0.362    -0.338  0.0594  0.8948 -0.4425
              Bcc     0.0060     3.193     1.139     1.065  0.8749 -0.2601 -0.4085
 
              Baa    -0.0041    -2.180    -0.778    -0.727 -0.4806 -0.3629  0.7983
    12 H(1)   Bbb    -0.0019    -1.013    -0.362    -0.338  0.0594  0.8948  0.4425
              Bcc     0.0060     3.193     1.139     1.065  0.8749 -0.2601  0.4085
 
              Baa    -0.0033    -1.779    -0.635    -0.593  0.0000  0.0000  1.0000
    13 H(1)   Bbb    -0.0032    -1.719    -0.613    -0.573  0.8572  0.5150 -0.0000
              Bcc     0.0066     3.498     1.248     1.167 -0.5150  0.8572 -0.0000
 
              Baa    -0.0047    -2.524    -0.901    -0.842  0.0000  0.0000  1.0000
    14 H(1)   Bbb     0.0003     0.180     0.064     0.060  0.7587 -0.6514  0.0000
              Bcc     0.0044     2.345     0.837     0.782  0.6514  0.7587 -0.0000
 
              Baa    -0.0178    -9.478    -3.382    -3.162  0.9731  0.2305  0.0000
    15 H(1)   Bbb    -0.0040    -2.129    -0.760    -0.710  0.0000  0.0000  1.0000
              Bcc     0.0218    11.607     4.142     3.872 -0.2305  0.9731  0.0000
 
              Baa    -0.0055    -2.941    -1.049    -0.981  0.0000  0.0000  1.0000
    16 H(1)   Bbb    -0.0008    -0.405    -0.144    -0.135  0.9997  0.0236  0.0000
              Bcc     0.0063     3.346     1.194     1.116 -0.0236  0.9997 -0.0000
 

 ---------------------------------------------------------------------------------

 ******************************Gaussian NBO Version 3.1******************************
             N A T U R A L   A T O M I C   O R B I T A L   A N D
          N A T U R A L   B O N D   O R B I T A L   A N A L Y S I S
 ******************************Gaussian NBO Version 3.1******************************
       /RESON  / : Allow strongly delocalized NBO set

 Analyzing the SCF density

 Job title: COC1=CC(Cl)=CC=C1Cl                                             

 Storage needed:     96014 in NPA,    127544 in NBO ( 196606560 available)


 NATURAL POPULATIONS:  Natural atomic orbital occupancies 
                                                          
   NAO  Atom  No  lang   Type(AO)    Occupancy
 --------------------------------------------
     1    C    1  S      Cor( 1S)     1.99922
     2    C    1  S      Val( 2S)     1.10117
     3    C    1  S      Ryd( 3S)     0.00170
     4    C    1  px     Val( 2p)     0.78881
     5    C    1  px     Ryd( 3p)     0.00357
     6    C    1  py     Val( 2p)     1.14493
     7    C    1  py     Ryd( 3p)     0.00369
     8    C    1  pz     Val( 2p)     1.21692
     9    C    1  pz     Ryd( 3p)     0.00049
    10    C    1  dxy    Ryd( 3d)     0.00155
    11    C    1  dxz    Ryd( 3d)     0.00115
    12    C    1  dyz    Ryd( 3d)     0.00048
    13    C    1  dx2y2  Ryd( 3d)     0.00137
    14    C    1  dz2    Ryd( 3d)     0.00093

    15    O    2  S      Cor( 1S)     1.99962
    16    O    2  S      Val( 2S)     1.57793
    17    O    2  S      Ryd( 3S)     0.00070
    18    O    2  px     Val( 2p)     1.65786
    19    O    2  px     Ryd( 3p)     0.00226
    20    O    2  py     Val( 2p)     1.49640
    21    O    2  py     Ryd( 3p)     0.00101
    22    O    2  pz     Val( 2p)     1.68238
    23    O    2  pz     Ryd( 3p)     0.00165
    24    O    2  dxy    Ryd( 3d)     0.00100
    25    O    2  dxz    Ryd( 3d)     0.00063
    26    O    2  dyz    Ryd( 3d)     0.00083
    27    O    2  dx2y2  Ryd( 3d)     0.00150
    28    O    2  dz2    Ryd( 3d)     0.00065

    29    C    3  S      Cor( 1S)     1.99852
    30    C    3  S      Val( 2S)     0.80717
    31    C    3  S      Ryd( 3S)     0.00230
    32    C    3  px     Val( 2p)     1.08649
    33    C    3  px     Ryd( 3p)     0.00431
    34    C    3  py     Val( 2p)     0.77911
    35    C    3  py     Ryd( 3p)     0.00933
    36    C    3  pz     Val( 2p)     0.90168
    37    C    3  pz     Ryd( 3p)     0.00117
    38    C    3  dxy    Ryd( 3d)     0.00170
    39    C    3  dxz    Ryd( 3d)     0.00070
    40    C    3  dyz    Ryd( 3d)     0.00242
    41    C    3  dx2y2  Ryd( 3d)     0.00203
    42    C    3  dz2    Ryd( 3d)     0.00072

    43    C    4  S      Cor( 1S)     1.99880
    44    C    4  S      Val( 2S)     0.94707
    45    C    4  S      Ryd( 3S)     0.00214
    46    C    4  px     Val( 2p)     1.20164
    47    C    4  px     Ryd( 3p)     0.00617
    48    C    4  py     Val( 2p)     1.09324
    49    C    4  py     Ryd( 3p)     0.00342
    50    C    4  pz     Val( 2p)     1.04970
    51    C    4  pz     Ryd( 3p)     0.00138
    52    C    4  dxy    Ryd( 3d)     0.00065
    53    C    4  dxz    Ryd( 3d)     0.00057
    54    C    4  dyz    Ryd( 3d)     0.00035
    55    C    4  dx2y2  Ryd( 3d)     0.00053
    56    C    4  dz2    Ryd( 3d)     0.00044

    57    C    5  S      Cor( 1S)     1.99862
    58    C    5  S      Val( 2S)     0.92065
    59    C    5  S      Ryd( 3S)     0.00112
    60    C    5  px     Val( 2p)     1.00219
    61    C    5  px     Ryd( 3p)     0.00824
    62    C    5  py     Val( 2p)     1.04605
    63    C    5  py     Ryd( 3p)     0.00790
    64    C    5  pz     Val( 2p)     0.96153
    65    C    5  pz     Ryd( 3p)     0.00196
    66    C    5  dxy    Ryd( 3d)     0.00252
    67    C    5  dxz    Ryd( 3d)     0.00105
    68    C    5  dyz    Ryd( 3d)     0.00107
    69    C    5  dx2y2  Ryd( 3d)     0.00139
    70    C    5  dz2    Ryd( 3d)     0.00088

    71   Cl    6  S      Cor( 1S)     2.00000
    72   Cl    6  S      Cor( 2S)     1.99973
    73   Cl    6  S      Val( 3S)     1.83081
    74   Cl    6  S      Ryd( 4S)     0.00186
    75   Cl    6  px     Cor( 2p)     1.99993
    76   Cl    6  px     Val( 3p)     1.49728
    77   Cl    6  px     Ryd( 4p)     0.00123
    78   Cl    6  py     Cor( 2p)     1.99995
    79   Cl    6  py     Val( 3p)     1.70447
    80   Cl    6  py     Ryd( 4p)     0.00108
    81   Cl    6  pz     Cor( 2p)     1.99996
    82   Cl    6  pz     Val( 3p)     1.80419
    83   Cl    6  pz     Ryd( 4p)     0.00075
    84   Cl    6  dxy    Ryd( 3d)     0.00460
    85   Cl    6  dxz    Ryd( 3d)     0.00191
    86   Cl    6  dyz    Ryd( 3d)     0.00112
    87   Cl    6  dx2y2  Ryd( 3d)     0.00180
    88   Cl    6  dz2    Ryd( 3d)     0.00152

    89    C    7  S      Cor( 1S)     1.99879
    90    C    7  S      Val( 2S)     0.96191
    91    C    7  S      Ryd( 3S)     0.00142
    92    C    7  px     Val( 2p)     1.05306
    93    C    7  px     Ryd( 3p)     0.00428
    94    C    7  py     Val( 2p)     1.22182
    95    C    7  py     Ryd( 3p)     0.00711
    96    C    7  pz     Val( 2p)     0.87279
    97    C    7  pz     Ryd( 3p)     0.00101
    98    C    7  dxy    Ryd( 3d)     0.00076
    99    C    7  dxz    Ryd( 3d)     0.00051
   100    C    7  dyz    Ryd( 3d)     0.00057
   101    C    7  dx2y2  Ryd( 3d)     0.00069
   102    C    7  dz2    Ryd( 3d)     0.00043

   103    C    8  S      Cor( 1S)     1.99884
   104    C    8  S      Val( 2S)     0.95424
   105    C    8  S      Ryd( 3S)     0.00139
   106    C    8  px     Val( 2p)     1.20528
   107    C    8  px     Ryd( 3p)     0.00769
   108    C    8  py     Val( 2p)     1.07263
   109    C    8  py     Ryd( 3p)     0.00432
   110    C    8  pz     Val( 2p)     0.96275
   111    C    8  pz     Ryd( 3p)     0.00085
   112    C    8  dxy    Ryd( 3d)     0.00056
   113    C    8  dxz    Ryd( 3d)     0.00058
   114    C    8  dyz    Ryd( 3d)     0.00042
   115    C    8  dx2y2  Ryd( 3d)     0.00079
   116    C    8  dz2    Ryd( 3d)     0.00042

   117    C    9  S      Cor( 1S)     1.99860
   118    C    9  S      Val( 2S)     0.92653
   119    C    9  S      Ryd( 3S)     0.00157
   120    C    9  px     Val( 2p)     0.99156
   121    C    9  px     Ryd( 3p)     0.00740
   122    C    9  py     Val( 2p)     1.05961
   123    C    9  py     Ryd( 3p)     0.00872
   124    C    9  pz     Val( 2p)     0.96839
   125    C    9  pz     Ryd( 3p)     0.00225
   126    C    9  dxy    Ryd( 3d)     0.00234
   127    C    9  dxz    Ryd( 3d)     0.00094
   128    C    9  dyz    Ryd( 3d)     0.00102
   129    C    9  dx2y2  Ryd( 3d)     0.00132
   130    C    9  dz2    Ryd( 3d)     0.00088

   131   Cl   10  S      Cor( 1S)     2.00000
   132   Cl   10  S      Cor( 2S)     1.99973
   133   Cl   10  S      Val( 3S)     1.83018
   134   Cl   10  S      Ryd( 4S)     0.00218
   135   Cl   10  px     Cor( 2p)     1.99993
   136   Cl   10  px     Val( 3p)     1.49333
   137   Cl   10  px     Ryd( 4p)     0.00133
   138   Cl   10  py     Cor( 2p)     1.99995
   139   Cl   10  py     Val( 3p)     1.70078
   140   Cl   10  py     Ryd( 4p)     0.00111
   141   Cl   10  pz     Cor( 2p)     1.99996
   142   Cl   10  pz     Val( 3p)     1.76855
   143   Cl   10  pz     Ryd( 4p)     0.00086
   144   Cl   10  dxy    Ryd( 3d)     0.00439
   145   Cl   10  dxz    Ryd( 3d)     0.00201
   146   Cl   10  dyz    Ryd( 3d)     0.00125
   147   Cl   10  dx2y2  Ryd( 3d)     0.00171
   148   Cl   10  dz2    Ryd( 3d)     0.00152

   149    H   11  S      Val( 1S)     0.78005
   150    H   11  S      Ryd( 2S)     0.00148
   151    H   11  px     Ryd( 2p)     0.00033
   152    H   11  py     Ryd( 2p)     0.00018
   153    H   11  pz     Ryd( 2p)     0.00062

   154    H   12  S      Val( 1S)     0.78005
   155    H   12  S      Ryd( 2S)     0.00148
   156    H   12  px     Ryd( 2p)     0.00033
   157    H   12  py     Ryd( 2p)     0.00018
   158    H   12  pz     Ryd( 2p)     0.00062

   159    H   13  S      Val( 1S)     0.75291
   160    H   13  S      Ryd( 2S)     0.00048
   161    H   13  px     Ryd( 2p)     0.00007
   162    H   13  py     Ryd( 2p)     0.00080
   163    H   13  pz     Ryd( 2p)     0.00016

   164    H   14  S      Val( 1S)     0.71957
   165    H   14  S      Ryd( 2S)     0.00199
   166    H   14  px     Ryd( 2p)     0.00076
   167    H   14  py     Ryd( 2p)     0.00016
   168    H   14  pz     Ryd( 2p)     0.00016

   169    H   15  S      Val( 1S)     0.71883
   170    H   15  S      Ryd( 2S)     0.00180
   171    H   15  px     Ryd( 2p)     0.00009
   172    H   15  py     Ryd( 2p)     0.00088
   173    H   15  pz     Ryd( 2p)     0.00011

   174    H   16  S      Val( 1S)     0.71574
   175    H   16  S      Ryd( 2S)     0.00176
   176    H   16  px     Ryd( 2p)     0.00077
   177    H   16  py     Ryd( 2p)     0.00019
   178    H   16  pz     Ryd( 2p)     0.00012

 WARNING:  1 low occupancy (<1.9990e) core orbital  found on  C    3
           1 low occupancy (<1.9990e) core orbital  found on  C    4
           1 low occupancy (<1.9990e) core orbital  found on  C    5
           1 low occupancy (<1.9990e) core orbital  found on  C    7
           1 low occupancy (<1.9990e) core orbital  found on  C    8
           1 low occupancy (<1.9990e) core orbital  found on  C    9


 Summary of Natural Population Analysis:                  
                                                          
                                       Natural Population 
                Natural  -----------------------------------------------
    Atom  No    Charge         Core      Valence    Rydberg      Total
 -----------------------------------------------------------------------
      C    1   -0.26597      1.99922     4.25183    0.01492     6.26597
      O    2   -0.42441      1.99962     6.41457    0.01022     8.42441
      C    3    0.40233      1.99852     3.57446    0.02470     5.59767
      C    4   -0.30609      1.99880     4.29165    0.01565     6.30609
      C    5    0.04484      1.99862     3.93042    0.02612     5.95516
     Cl    6    0.14782      9.99957     6.83674    0.01587    16.85218
      C    7   -0.12515      1.99879     4.10958    0.01678     6.12515
      C    8   -0.21078      1.99884     4.19491    0.01703     6.21078
      C    9    0.02888      1.99860     3.94609    0.02644     5.97112
     Cl   10    0.19122      9.99956     6.79285    0.01637    16.80878
      H   11    0.21735      0.00000     0.78005    0.00260     0.78265
      H   12    0.21735      0.00000     0.78005    0.00260     0.78265
      H   13    0.24557      0.00000     0.75291    0.00151     0.75443
      H   14    0.27735      0.00000     0.71957    0.00308     0.72265
      H   15    0.27829      0.00000     0.71883    0.00289     0.72171
      H   16    0.28141      0.00000     0.71574    0.00285     0.71859
 =======================================================================
   * Total *    1.00000     35.99014    52.81024    0.19962    89.00000

                                 Natural Population      
 --------------------------------------------------------
   Core                      35.99014 ( 99.9726% of  36)
   Valence                   52.81024 ( 99.6420% of  53)
   Natural Minimal Basis     88.80038 ( 99.7757% of  89)
   Natural Rydberg Basis      0.19962 (  0.2243% of  89)
 --------------------------------------------------------

    Atom  No          Natural Electron Configuration
 ----------------------------------------------------------------------------
      C    1      [core]2S( 1.10)2p( 3.15)3p( 0.01)3d( 0.01)
      O    2      [core]2S( 1.58)2p( 4.84)
      C    3      [core]2S( 0.81)2p( 2.77)3p( 0.01)3d( 0.01)
      C    4      [core]2S( 0.95)2p( 3.34)3p( 0.01)
      C    5      [core]2S( 0.92)2p( 3.01)3p( 0.02)3d( 0.01)
     Cl    6      [core]3S( 1.83)3p( 5.01)3d( 0.01)
      C    7      [core]2S( 0.96)2p( 3.15)3p( 0.01)
      C    8      [core]2S( 0.95)2p( 3.24)3p( 0.01)
      C    9      [core]2S( 0.93)2p( 3.02)3p( 0.02)3d( 0.01)
     Cl   10      [core]3S( 1.83)3p( 4.96)3d( 0.01)
      H   11            1S( 0.78)
      H   12            1S( 0.78)
      H   13            1S( 0.75)
      H   14            1S( 0.72)
      H   15            1S( 0.72)
      H   16            1S( 0.72)


 ***************************************************
 *******         Alpha spin orbitals         *******
 ***************************************************


 NATURAL POPULATIONS:  Natural atomic orbital occupancies 
                                                          
   NAO  Atom  No  lang   Type(AO)    Occupancy      Energy
 ----------------------------------------------------------
     1    C    1  S      Cor( 1S)     0.99961     -10.31432
     2    C    1  S      Val( 2S)     0.54993      -0.42821
     3    C    1  S      Ryd( 3S)     0.00084       0.61910
     4    C    1  px     Val( 2p)     0.39234      -0.22992
     5    C    1  px     Ryd( 3p)     0.00178       0.32495
     6    C    1  py     Val( 2p)     0.57168      -0.26491
     7    C    1  py     Ryd( 3p)     0.00184       0.55272
     8    C    1  pz     Val( 2p)     0.60921      -0.26231
     9    C    1  pz     Ryd( 3p)     0.00028       0.38244
    10    C    1  dxy    Ryd( 3d)     0.00077       1.98787
    11    C    1  dxz    Ryd( 3d)     0.00064       2.15272
    12    C    1  dyz    Ryd( 3d)     0.00024       1.91351
    13    C    1  dx2y2  Ryd( 3d)     0.00068       2.15333
    14    C    1  dz2    Ryd( 3d)     0.00046       2.12564

    15    O    2  S      Cor( 1S)     0.99981     -19.19195
    16    O    2  S      Val( 2S)     0.79115      -1.05917
    17    O    2  S      Ryd( 3S)     0.00035       1.39598
    18    O    2  px     Val( 2p)     0.83001      -0.53919
    19    O    2  px     Ryd( 3p)     0.00113       1.19953
    20    O    2  py     Val( 2p)     0.74918      -0.53738
    21    O    2  py     Ryd( 3p)     0.00050       1.07325
    22    O    2  pz     Val( 2p)     0.92055      -0.53818
    23    O    2  pz     Ryd( 3p)     0.00103       0.89148
    24    O    2  dxy    Ryd( 3d)     0.00050       2.74637
    25    O    2  dxz    Ryd( 3d)     0.00034       2.46284
    26    O    2  dyz    Ryd( 3d)     0.00039       2.50921
    27    O    2  dx2y2  Ryd( 3d)     0.00075       2.98924
    28    O    2  dz2    Ryd( 3d)     0.00031       2.69406

    29    C    3  S      Cor( 1S)     0.99926     -10.36017
    30    C    3  S      Val( 2S)     0.40440      -0.33448
    31    C    3  S      Ryd( 3S)     0.00117       0.40734
    32    C    3  px     Val( 2p)     0.54180      -0.28957
    33    C    3  px     Ryd( 3p)     0.00216       0.67799
    34    C    3  py     Val( 2p)     0.38838      -0.23949
    35    C    3  py     Ryd( 3p)     0.00468       0.61358
    36    C    3  pz     Val( 2p)     0.50082      -0.34657
    37    C    3  pz     Ryd( 3p)     0.00062       0.37992
    38    C    3  dxy    Ryd( 3d)     0.00085       2.20332
    39    C    3  dxz    Ryd( 3d)     0.00043       1.66246
    40    C    3  dyz    Ryd( 3d)     0.00137       1.68228
    41    C    3  dx2y2  Ryd( 3d)     0.00100       2.18739
    42    C    3  dz2    Ryd( 3d)     0.00032       1.94820

    43    C    4  S      Cor( 1S)     0.99940     -10.26473
    44    C    4  S      Val( 2S)     0.47220      -0.34713
    45    C    4  S      Ryd( 3S)     0.00107       0.36541
    46    C    4  px     Val( 2p)     0.59981      -0.27504
    47    C    4  px     Ryd( 3p)     0.00310       0.78945
    48    C    4  py     Val( 2p)     0.54503      -0.26810
    49    C    4  py     Ryd( 3p)     0.00171       0.59034
    50    C    4  pz     Val( 2p)     0.50779      -0.31153
    51    C    4  pz     Ryd( 3p)     0.00069       0.38022
    52    C    4  dxy    Ryd( 3d)     0.00032       2.26288
    53    C    4  dxz    Ryd( 3d)     0.00031       1.71535
    54    C    4  dyz    Ryd( 3d)     0.00021       1.72586
    55    C    4  dx2y2  Ryd( 3d)     0.00026       2.30390
    56    C    4  dz2    Ryd( 3d)     0.00023       2.02003

    57    C    5  S      Cor( 1S)     0.99931     -10.34222
    58    C    5  S      Val( 2S)     0.46202      -0.40878
    59    C    5  S      Ryd( 3S)     0.00057       0.36401
    60    C    5  px     Val( 2p)     0.50032      -0.33272
    61    C    5  px     Ryd( 3p)     0.00412       0.66096
    62    C    5  py     Val( 2p)     0.52372      -0.31184
    63    C    5  py     Ryd( 3p)     0.00393       0.61371
    64    C    5  pz     Val( 2p)     0.53418      -0.35494
    65    C    5  pz     Ryd( 3p)     0.00090       0.38564
    66    C    5  dxy    Ryd( 3d)     0.00125       2.06068
    67    C    5  dxz    Ryd( 3d)     0.00065       1.61443
    68    C    5  dyz    Ryd( 3d)     0.00051       1.64716
    69    C    5  dx2y2  Ryd( 3d)     0.00070       2.14661
    70    C    5  dz2    Ryd( 3d)     0.00039       1.91913

    71   Cl    6  S      Cor( 1S)     1.00000    -100.81266
    72   Cl    6  S      Cor( 2S)     0.99986     -10.20401
    73   Cl    6  S      Val( 3S)     0.91586      -1.17337
    74   Cl    6  S      Ryd( 4S)     0.00094       0.51230
    75   Cl    6  px     Cor( 2p)     0.99996      -7.40796
    76   Cl    6  px     Val( 3p)     0.74779      -0.46194
    77   Cl    6  px     Ryd( 4p)     0.00063       0.78599
    78   Cl    6  py     Cor( 2p)     0.99998      -7.40526
    79   Cl    6  py     Val( 3p)     0.85199      -0.47368
    80   Cl    6  py     Ryd( 4p)     0.00054       0.77967
    81   Cl    6  pz     Cor( 2p)     1.00000      -7.40507
    82   Cl    6  pz     Val( 3p)     0.95415      -0.49292
    83   Cl    6  pz     Ryd( 4p)     0.00045       0.73943
    84   Cl    6  dxy    Ryd( 3d)     0.00228       0.93461
    85   Cl    6  dxz    Ryd( 3d)     0.00092       0.64141
    86   Cl    6  dyz    Ryd( 3d)     0.00054       0.62198
    87   Cl    6  dx2y2  Ryd( 3d)     0.00089       0.88682
    88   Cl    6  dz2    Ryd( 3d)     0.00077       0.71476

    89    C    7  S      Cor( 1S)     0.99940     -10.28148
    90    C    7  S      Val( 2S)     0.48514      -0.36768
    91    C    7  S      Ryd( 3S)     0.00072       0.37057
    92    C    7  px     Val( 2p)     0.52746      -0.25435
    93    C    7  px     Ryd( 3p)     0.00213       0.44921
    94    C    7  py     Val( 2p)     0.61308      -0.27790
    95    C    7  py     Ryd( 3p)     0.00357       0.82797
    96    C    7  pz     Val( 2p)     0.54024      -0.33193
    97    C    7  pz     Ryd( 3p)     0.00059       0.36009
    98    C    7  dxy    Ryd( 3d)     0.00038       2.22161
    99    C    7  dxz    Ryd( 3d)     0.00031       1.71234
   100    C    7  dyz    Ryd( 3d)     0.00029       1.69066
   101    C    7  dx2y2  Ryd( 3d)     0.00035       2.28885
   102    C    7  dz2    Ryd( 3d)     0.00015       2.00014

   103    C    8  S      Cor( 1S)     0.99942     -10.27103
   104    C    8  S      Val( 2S)     0.47444      -0.34860
   105    C    8  S      Ryd( 3S)     0.00071       0.37599
   106    C    8  px     Val( 2p)     0.60084      -0.26754
   107    C    8  px     Ryd( 3p)     0.00388       0.79602
   108    C    8  py     Val( 2p)     0.53260      -0.25482
   109    C    8  py     Ryd( 3p)     0.00218       0.49709
   110    C    8  pz     Val( 2p)     0.44818      -0.30130
   111    C    8  pz     Ryd( 3p)     0.00044       0.37068
   112    C    8  dxy    Ryd( 3d)     0.00027       2.25855
   113    C    8  dxz    Ryd( 3d)     0.00029       1.70552
   114    C    8  dyz    Ryd( 3d)     0.00035       1.73287
   115    C    8  dx2y2  Ryd( 3d)     0.00039       2.26962
   116    C    8  dz2    Ryd( 3d)     0.00022       2.02129

   117    C    9  S      Cor( 1S)     0.99930     -10.35046
   118    C    9  S      Val( 2S)     0.46856      -0.42723
   119    C    9  S      Ryd( 3S)     0.00080       0.33728
   120    C    9  px     Val( 2p)     0.49698      -0.34356
   121    C    9  px     Ryd( 3p)     0.00368       0.64989
   122    C    9  py     Val( 2p)     0.53204      -0.32792
   123    C    9  py     Ryd( 3p)     0.00433       0.61878
   124    C    9  pz     Val( 2p)     0.60576      -0.38023
   125    C    9  pz     Ryd( 3p)     0.00094       0.37999
   126    C    9  dxy    Ryd( 3d)     0.00116       2.04974
   127    C    9  dxz    Ryd( 3d)     0.00059       1.59918
   128    C    9  dyz    Ryd( 3d)     0.00049       1.63143
   129    C    9  dx2y2  Ryd( 3d)     0.00066       2.13334
   130    C    9  dz2    Ryd( 3d)     0.00034       1.90341

   131   Cl   10  S      Cor( 1S)     1.00000    -100.77712
   132   Cl   10  S      Cor( 2S)     0.99986     -10.26592
   133   Cl   10  S      Val( 3S)     0.91585      -1.18033
   134   Cl   10  S      Ryd( 4S)     0.00112       0.50006
   135   Cl   10  px     Cor( 2p)     0.99997      -7.41936
   136   Cl   10  px     Val( 3p)     0.74449      -0.47009
   137   Cl   10  px     Ryd( 4p)     0.00068       0.77745
   138   Cl   10  py     Cor( 2p)     0.99998      -7.41644
   139   Cl   10  py     Val( 3p)     0.84935      -0.48023
   140   Cl   10  py     Ryd( 4p)     0.00056       0.76971
   141   Cl   10  pz     Cor( 2p)     1.00000      -7.41743
   142   Cl   10  pz     Val( 3p)     0.96326      -0.50463
   143   Cl   10  pz     Ryd( 4p)     0.00066       0.73488
   144   Cl   10  dxy    Ryd( 3d)     0.00215       0.97009
   145   Cl   10  dxz    Ryd( 3d)     0.00097       0.63204
   146   Cl   10  dyz    Ryd( 3d)     0.00061       0.61528
   147   Cl   10  dx2y2  Ryd( 3d)     0.00084       0.88208
   148   Cl   10  dz2    Ryd( 3d)     0.00078       0.70462

   149    H   11  S      Val( 1S)     0.39507      -0.11236
   150    H   11  S      Ryd( 2S)     0.00075       0.21320
   151    H   11  px     Ryd( 2p)     0.00016       1.72269
   152    H   11  py     Ryd( 2p)     0.00009       1.62485
   153    H   11  pz     Ryd( 2p)     0.00031       1.98363

   154    H   12  S      Val( 1S)     0.39507      -0.11236
   155    H   12  S      Ryd( 2S)     0.00075       0.21320
   156    H   12  px     Ryd( 2p)     0.00016       1.72269
   157    H   12  py     Ryd( 2p)     0.00009       1.62485
   158    H   12  pz     Ryd( 2p)     0.00031       1.98363

   159    H   13  S      Val( 1S)     0.37644      -0.07466
   160    H   13  S      Ryd( 2S)     0.00024       0.17886
   161    H   13  px     Ryd( 2p)     0.00004       1.54724
   162    H   13  py     Ryd( 2p)     0.00040       2.20182
   163    H   13  pz     Ryd( 2p)     0.00008       1.57789

   164    H   14  S      Val( 1S)     0.36011      -0.09641
   165    H   14  S      Ryd( 2S)     0.00098       0.20422
   166    H   14  px     Ryd( 2p)     0.00038       2.16175
   167    H   14  py     Ryd( 2p)     0.00008       1.88364
   168    H   14  pz     Ryd( 2p)     0.00008       1.47849

   169    H   15  S      Val( 1S)     0.35612      -0.08608
   170    H   15  S      Ryd( 2S)     0.00089       0.16410
   171    H   15  px     Ryd( 2p)     0.00005       1.81304
   172    H   15  py     Ryd( 2p)     0.00043       2.19717
   173    H   15  pz     Ryd( 2p)     0.00007       1.47283

   174    H   16  S      Val( 1S)     0.35883      -0.08188
   175    H   16  S      Ryd( 2S)     0.00087       0.16847
   176    H   16  px     Ryd( 2p)     0.00039       2.15240
   177    H   16  py     Ryd( 2p)     0.00010       1.85464
   178    H   16  pz     Ryd( 2p)     0.00006       1.47634


 Summary of Natural Population Analysis:                  
                                                          
                                       Natural Population 
                Natural  -----------------------------------------------
    Atom  No    Charge         Core      Valence    Rydberg      Total
 -----------------------------------------------------------------------
      C    1   -0.13032      0.99961     2.12317    0.00754     3.13032
      O    2   -0.29600      0.99981     3.29089    0.00530     4.29600
      C    3    0.15273      0.99926     1.83540    0.01261     2.84727
      C    4   -0.13214      0.99940     2.12483    0.00791     3.13214
      C    5   -0.03257      0.99931     2.02024    0.01302     3.03257
     Cl    6    0.02247      4.99980     3.46979    0.00794     8.47753
      C    7   -0.17381      0.99940     2.16592    0.00850     3.17381
      C    8   -0.06421      0.99942     2.05606    0.00872     3.06421
      C    9   -0.11564      0.99930     2.10333    0.01300     3.11564
     Cl   10    0.01889      4.99980     3.47295    0.00836     8.48111
      H   11    0.10361      0.00000     0.39507    0.00132     0.39639
      H   12    0.10361      0.00000     0.39507    0.00132     0.39639
      H   13    0.12280      0.00000     0.37644    0.00076     0.37720
      H   14    0.13836      0.00000     0.36011    0.00152     0.36164
      H   15    0.14245      0.00000     0.35612    0.00144     0.35755
      H   16    0.13976      0.00000     0.35883    0.00141     0.36024
 =======================================================================
   * Total *    0.00000     17.99510    26.90423    0.10067    45.00000

                                 Natural Population      
 --------------------------------------------------------
   Core                      17.99510 ( 99.9728% of  18)
   Valence                   26.90423 ( 99.6453% of  27)
   Natural Minimal Basis     44.89933 ( 99.7763% of  45)
   Natural Rydberg Basis      0.10067 (  0.2237% of  45)
 --------------------------------------------------------

    Atom  No          Natural Electron Configuration
 ----------------------------------------------------------------------------
      C    1      [core]2S( 0.55)2p( 1.57)
      O    2      [core]2S( 0.79)2p( 2.50)
      C    3      [core]2S( 0.40)2p( 1.43)3p( 0.01)
      C    4      [core]2S( 0.47)2p( 1.65)3p( 0.01)
      C    5      [core]2S( 0.46)2p( 1.56)3p( 0.01)
     Cl    6      [core]3S( 0.92)3p( 2.55)3d( 0.01)
      C    7      [core]2S( 0.49)2p( 1.68)3p( 0.01)
      C    8      [core]2S( 0.47)2p( 1.58)3p( 0.01)
      C    9      [core]2S( 0.47)2p( 1.63)3p( 0.01)
     Cl   10      [core]3S( 0.92)3p( 2.56)3d( 0.01)
      H   11            1S( 0.40)
      H   12            1S( 0.40)
      H   13            1S( 0.38)
      H   14            1S( 0.36)
      H   15            1S( 0.36)
      H   16            1S( 0.36)


 NATURAL BOND ORBITAL ANALYSIS, alpha spin orbitals:

                       Occupancies       Lewis Structure    Low   High
           Occ.    -------------------  -----------------   occ   occ
  Cycle   Thresh.   Lewis   Non-Lewis     CR  BD  3C  LP    (L)   (NL)   Dev
 =============================================================================
   1(1)    0.90    43.30496   1.69504     18  16   0  11     3      3    0.03
   2(2)    0.90    43.30496   1.69504     18  16   0  11     3      3    0.03
   3(1)    0.80    44.16935   0.83065     18  19   0   8     0      3    0.03
 -----------------------------------------------------------------------------

 Structure accepted: No low occupancy Lewis orbitals

 --------------------------------------------------------
   Core                     17.99511 ( 99.973% of  18)
   Valence Lewis            26.17424 ( 96.942% of  27)
  ==================       ============================
   Total Lewis              44.16935 ( 98.154% of  45)
  -----------------------------------------------------
   Valence non-Lewis         0.76341 (  1.696% of  45)
   Rydberg non-Lewis         0.06725 (  0.149% of  45)
  ==================       ============================
   Total non-Lewis           0.83065 (  1.846% of  45)
 --------------------------------------------------------


       (Occupancy)   Bond orbital/ Coefficients/ Hybrids
 ---------------------------------------------------------------------------------
     1. (0.99610) BD ( 1) C   1 - O   2  
                ( 28.68%)   0.5355* C   1 s( 20.64%)p 3.83( 79.02%)d 0.02(  0.35%)
                                            0.0001  0.4536  0.0255  0.7856  0.0595
                                           -0.4117  0.0065  0.0000  0.0000 -0.0425
                                           -0.0000 -0.0000  0.0280 -0.0300
                ( 71.32%)   0.8445* O   2 s( 31.67%)p 2.16( 68.27%)d 0.00(  0.06%)
                                            0.0001  0.5628 -0.0004 -0.7443  0.0090
                                            0.3582  0.0183  0.0000  0.0000 -0.0046
                                            0.0000  0.0000  0.0205 -0.0115
     2. (0.99722) BD ( 1) C   1 - H  11  
                ( 60.79%)   0.7797* C   1 s( 26.48%)p 2.77( 73.47%)d 0.00(  0.05%)
                                            0.0001  0.5144 -0.0133 -0.4206 -0.0104
                                           -0.2394  0.0256  0.7069  0.0007  0.0074
                                           -0.0135 -0.0104  0.0001  0.0119
                ( 39.21%)   0.6262* H  11 s( 99.90%)p 0.00(  0.10%)
                                            0.9995 -0.0019  0.0180  0.0023 -0.0250
     3. (0.99722) BD ( 1) C   1 - H  12  
                ( 60.79%)   0.7797* C   1 s( 26.48%)p 2.77( 73.47%)d 0.00(  0.05%)
                                            0.0001  0.5144 -0.0133 -0.4206 -0.0104
                                           -0.2394  0.0256 -0.7069 -0.0007  0.0074
                                            0.0135  0.0104  0.0001  0.0119
                ( 39.21%)   0.6262* H  12 s( 99.90%)p 0.00(  0.10%)
                                            0.9995 -0.0019  0.0180  0.0023  0.0250
     4. (0.99435) BD ( 1) C   1 - H  13  
                ( 62.32%)   0.7894* C   1 s( 26.45%)p 2.78( 73.51%)d 0.00(  0.04%)
                                           -0.0001  0.5141  0.0156  0.1463 -0.0008
                                            0.8446 -0.0179 -0.0000 -0.0000  0.0104
                                            0.0000  0.0000 -0.0162 -0.0082
                ( 37.68%)   0.6139* H  13 s( 99.90%)p 0.00(  0.10%)
                                            0.9995 -0.0007 -0.0022 -0.0310  0.0000
     5. (0.99533) BD ( 1) O   2 - C   3  
                ( 67.73%)   0.8230* O   2 s( 33.94%)p 1.94( 66.00%)d 0.00(  0.07%)
                                           -0.0000 -0.5825 -0.0044 -0.0497 -0.0036
                                            0.8108  0.0060  0.0000  0.0000 -0.0074
                                            0.0000  0.0000  0.0215  0.0125
                ( 32.27%)   0.5681* C   3 s( 25.18%)p 2.96( 74.56%)d 0.01(  0.26%)
                                            0.0001 -0.5016  0.0137  0.0939 -0.0136
                                           -0.8576 -0.0342  0.0000  0.0000  0.0074
                                            0.0000  0.0000  0.0431  0.0261
     6. (0.98429) BD ( 1) C   3 - C   4  
                ( 50.63%)   0.7116* C   3 s( 38.96%)p 1.57( 61.00%)d 0.00(  0.04%)
                                           -0.0001  0.6240  0.0151 -0.6474 -0.0033
                                           -0.4364  0.0197  0.0000  0.0000  0.0157
                                            0.0000  0.0000  0.0037 -0.0104
                ( 49.37%)   0.7026* C   4 s( 34.29%)p 1.91( 65.66%)d 0.00(  0.05%)
                                           -0.0001  0.5856  0.0061  0.6244 -0.0166
                                            0.5155  0.0252  0.0000  0.0000  0.0171
                                            0.0000  0.0000  0.0056 -0.0135
     7. (0.82451) BD ( 2) C   3 - C   4  
                ( 49.43%)   0.7031* C   3 s(  0.00%)p 1.00( 99.94%)d 0.00(  0.06%)
                                            0.0000  0.0000  0.0000  0.0000  0.0000
                                            0.0000  0.0000  0.9997  0.0014  0.0000
                                           -0.0085 -0.0224  0.0000  0.0000
                ( 50.57%)   0.7111* C   4 s(  0.00%)p 1.00( 99.93%)d 0.00(  0.07%)
                                            0.0000  0.0000  0.0000  0.0000  0.0000
                                            0.0000  0.0000  0.9997  0.0032  0.0000
                                            0.0259  0.0011  0.0000  0.0000
     8. (0.98785) BD ( 1) C   3 - C   9  
                ( 49.50%)   0.7036* C   3 s( 35.50%)p 1.82( 64.45%)d 0.00(  0.05%)
                                           -0.0002  0.5958 -0.0095  0.7556 -0.0040
                                           -0.2673  0.0455  0.0000  0.0000 -0.0120
                                            0.0000  0.0000  0.0149 -0.0105
                ( 50.50%)   0.7106* C   9 s( 36.90%)p 1.71( 63.05%)d 0.00(  0.05%)
                                            0.0001  0.6075  0.0021 -0.7013  0.0059
                                            0.3715  0.0240  0.0000  0.0000 -0.0148
                                            0.0000  0.0000  0.0117 -0.0098
     9. (0.98797) BD ( 1) C   4 - C   5  
                ( 49.35%)   0.7025* C   4 s( 35.69%)p 1.80( 64.26%)d 0.00(  0.05%)
                                           -0.0000  0.5971  0.0189  0.0959 -0.0335
                                           -0.7951 -0.0106  0.0000  0.0000 -0.0079
                                            0.0000  0.0000 -0.0149 -0.0130
                ( 50.65%)   0.7117* C   5 s( 38.64%)p 1.59( 61.32%)d 0.00(  0.04%)
                                            0.0000  0.6216 -0.0007 -0.1538 -0.0312
                                            0.7672 -0.0002  0.0000  0.0000 -0.0030
                                            0.0000  0.0000 -0.0157 -0.0111
    10. (0.98446) BD ( 1) C   4 - H  14  
                ( 63.81%)   0.7988* C   4 s( 29.95%)p 2.34( 70.03%)d 0.00(  0.02%)
                                            0.0003 -0.5470  0.0155  0.7743 -0.0032
                                           -0.3172  0.0115  0.0000  0.0000  0.0082
                                            0.0000  0.0000 -0.0080  0.0103
                ( 36.19%)   0.6016* H  14 s( 99.90%)p 0.00(  0.10%)
                                           -0.9995  0.0016 -0.0306  0.0093  0.0000
    11. (0.99355) BD ( 1) C   5 -Cl   6  
                ( 46.35%)   0.6808* C   5 s( 22.81%)p 3.37( 76.95%)d 0.01(  0.24%)
                                           -0.0002  0.4776 -0.0016 -0.7010  0.0063
                                           -0.5272  0.0044  0.0000  0.0000  0.0416
                                            0.0000  0.0000  0.0115 -0.0236
                ( 53.65%)   0.7325*Cl   6 s( 17.68%)p 4.62( 81.78%)d 0.03(  0.54%)
                                           -0.0000  0.0002  0.4187 -0.0387 -0.0001
                                            0.7236  0.0271 -0.0001  0.5413  0.0200
                                            0.0000  0.0000  0.0000  0.0616  0.0000
                                            0.0000  0.0182 -0.0357
    12. (0.99068) BD ( 1) C   5 - C   7  
                ( 50.99%)   0.7141* C   5 s( 38.40%)p 1.60( 61.55%)d 0.00(  0.04%)
                                            0.0000  0.6197  0.0000  0.6948 -0.0071
                                           -0.3631 -0.0316  0.0000  0.0000 -0.0132
                                            0.0000  0.0000  0.0119 -0.0106
                ( 49.01%)   0.7000* C   7 s( 34.61%)p 1.89( 65.34%)d 0.00(  0.05%)
                                            0.0000  0.5881  0.0140 -0.7551 -0.0227
                                            0.2858 -0.0321  0.0000  0.0000 -0.0156
                                            0.0000  0.0000  0.0122 -0.0107
    13. (0.85852) BD ( 2) C   5 - C   7  
                ( 49.51%)   0.7036* C   5 s(  0.00%)p 1.00( 99.95%)d 0.00(  0.05%)
                                            0.0000  0.0000  0.0000  0.0000  0.0000
                                            0.0000  0.0000  0.9997  0.0112  0.0000
                                            0.0225 -0.0039  0.0000  0.0000
                ( 50.49%)   0.7106* C   7 s(  0.00%)p 1.00( 99.93%)d 0.00(  0.07%)
                                            0.0000  0.0000  0.0000  0.0000  0.0000
                                            0.0000  0.0000  0.9996  0.0052  0.0000
                                           -0.0162  0.0214  0.0000  0.0000
    14. (0.98308) BD ( 1) C   7 - C   8  
                ( 50.24%)   0.7088* C   7 s( 35.45%)p 1.82( 64.51%)d 0.00(  0.04%)
                                           -0.0001  0.5954  0.0040  0.6446  0.0289
                                            0.4772 -0.0318  0.0000  0.0000  0.0178
                                            0.0000  0.0000 -0.0007 -0.0105
                ( 49.76%)   0.7054* C   8 s( 35.69%)p 1.80( 64.26%)d 0.00(  0.05%)
                                           -0.0001  0.5974  0.0063 -0.6227  0.0238
                                           -0.5029 -0.0371  0.0000  0.0000  0.0152
                                            0.0000  0.0000  0.0083 -0.0129
    15. (0.98729) BD ( 1) C   7 - H  15  
                ( 64.29%)   0.8018* C   7 s( 29.86%)p 2.35( 70.12%)d 0.00(  0.02%)
                                            0.0003 -0.5462  0.0164 -0.1102 -0.0065
                                            0.8300 -0.0113  0.0000  0.0000  0.0016
                                            0.0000  0.0000  0.0125  0.0075
                ( 35.71%)   0.5976* H  15 s( 99.89%)p 0.00(  0.11%)
                                           -0.9995  0.0040  0.0039 -0.0326  0.0000
    16. (0.98969) BD ( 1) C   8 - C   9  
                ( 48.20%)   0.6943* C   8 s( 34.66%)p 1.88( 65.29%)d 0.00(  0.05%)
                                            0.0001  0.5885  0.0161 -0.0831  0.0373
                                            0.8028  0.0128  0.0000  0.0000 -0.0073
                                            0.0000  0.0000 -0.0174 -0.0132
                ( 51.80%)   0.7197* C   9 s( 39.81%)p 1.51( 60.15%)d 0.00(  0.03%)
                                           -0.0001  0.6310 -0.0038  0.1433  0.0325
                                           -0.7615  0.0002  0.0000  0.0000 -0.0018
                                            0.0000  0.0000 -0.0157 -0.0092
    17. (0.86197) BD ( 2) C   8 - C   9  
                ( 38.24%)   0.6184* C   8 s(  0.00%)p 1.00( 99.91%)d 0.00(  0.09%)
                                            0.0000  0.0000  0.0000  0.0000  0.0000
                                            0.0000  0.0000  0.9994  0.0182  0.0000
                                           -0.0163  0.0248  0.0000  0.0000
                ( 61.76%)   0.7858* C   9 s(  0.00%)p 1.00( 99.97%)d 0.00(  0.03%)
                                            0.0000  0.0000  0.0000  0.0000  0.0000
                                            0.0000  0.0000  0.9998  0.0083  0.0000
                                           -0.0074 -0.0143  0.0000  0.0000
    18. (0.98608) BD ( 1) C   8 - H  16  
                ( 63.98%)   0.7998* C   8 s( 29.55%)p 2.38( 70.42%)d 0.00(  0.02%)
                                           -0.0003  0.5434 -0.0145  0.7769 -0.0137
                                           -0.3170 -0.0027  0.0000  0.0000 -0.0073
                                            0.0000  0.0000  0.0098 -0.0099
                ( 36.02%)   0.6002* H  16 s( 99.89%)p 0.00(  0.11%)
                                            0.9995 -0.0020 -0.0305  0.0120  0.0000
    19. (0.99295) BD ( 1) C   9 -Cl  10  
                ( 46.76%)   0.6838* C   9 s( 23.15%)p 3.31( 76.63%)d 0.01(  0.22%)
                                           -0.0002  0.4812 -0.0015  0.6967  0.0011
                                            0.5299 -0.0100  0.0000  0.0000  0.0403
                                            0.0000  0.0000  0.0090 -0.0220
                ( 53.24%)   0.7296*Cl  10 s( 17.58%)p 4.66( 81.90%)d 0.03(  0.52%)
                                           -0.0000  0.0002  0.4173 -0.0411  0.0001
                                           -0.7230 -0.0270  0.0001 -0.5433 -0.0204
                                            0.0000  0.0000  0.0000  0.0601  0.0000
                                            0.0000  0.0172 -0.0353
    20. (0.99961) CR ( 1) C   1           s(100.00%)p 0.00(  0.00%)
                                            1.0000 -0.0000  0.0000 -0.0000 -0.0000
                                            0.0002 -0.0000  0.0000  0.0000  0.0000
                                           -0.0000 -0.0000 -0.0000  0.0000
    21. (0.99981) CR ( 1) O   2           s(100.00%)
                                            1.0000 -0.0002  0.0000 -0.0001  0.0000
                                           -0.0001 -0.0000  0.0000  0.0000  0.0000
                                            0.0000  0.0000  0.0000 -0.0000
    22. (0.99926) CR ( 1) C   3           s(100.00%)
                                            1.0000  0.0003 -0.0000  0.0001  0.0000
                                           -0.0000  0.0000  0.0000  0.0000 -0.0000
                                            0.0000  0.0000 -0.0000 -0.0000
    23. (0.99940) CR ( 1) C   4           s(100.00%)p 0.00(  0.00%)
                                            1.0000  0.0003 -0.0000 -0.0002 -0.0000
                                            0.0001 -0.0000  0.0000  0.0000 -0.0000
                                            0.0000  0.0000  0.0000 -0.0000
    24. (0.99931) CR ( 1) C   5           s(100.00%)p 0.00(  0.00%)
                                            1.0000  0.0001 -0.0000 -0.0001  0.0000
                                           -0.0001  0.0000  0.0000  0.0000  0.0000
                                            0.0000  0.0000  0.0000 -0.0000
    25. (1.00000) CR ( 1)Cl   6           s(100.00%)
                                            1.0000 -0.0000  0.0000 -0.0000  0.0000
                                            0.0000  0.0000  0.0000  0.0000  0.0000
                                            0.0000  0.0000  0.0000  0.0000  0.0000
                                            0.0000  0.0000 -0.0000
    26. (0.99986) CR ( 2)Cl   6           s(100.00%)p 0.00(  0.00%)
                                           -0.0000  1.0000  0.0002  0.0000  0.0000
                                           -0.0002 -0.0000  0.0000 -0.0002 -0.0000
                                            0.0000  0.0000  0.0000 -0.0000  0.0000
                                            0.0000 -0.0000  0.0000
    27. (0.99996) CR ( 3)Cl   6           s(  0.00%)p 1.00(100.00%)
                                           -0.0000 -0.0000  0.0001  0.0000 -1.0000
                                           -0.0001 -0.0000  0.0000 -0.0001 -0.0000
                                           -0.0000 -0.0000 -0.0000 -0.0000 -0.0000
                                           -0.0000 -0.0000  0.0000
    28. (0.99998) CR ( 4)Cl   6           s(  0.00%)p 1.00(100.00%)
                                            0.0000  0.0000 -0.0001 -0.0000 -0.0000
                                            0.0001  0.0000  1.0000 -0.0000  0.0000
                                            0.0000  0.0000  0.0000  0.0000  0.0000
                                            0.0000  0.0000 -0.0000
    29. (1.00000) CR ( 5)Cl   6           s(  0.00%)p 1.00(100.00%)
                                            0.0000  0.0000  0.0000  0.0000  0.0000
                                            0.0000  0.0000  0.0000  0.0000  0.0000
                                            1.0000  0.0000 -0.0000  0.0000  0.0000
                                            0.0000  0.0000  0.0000
    30. (0.99940) CR ( 1) C   7           s(100.00%)p 0.00(  0.00%)
                                            1.0000  0.0002 -0.0000  0.0001  0.0000
                                           -0.0002  0.0000  0.0000  0.0000  0.0000
                                            0.0000  0.0000 -0.0000 -0.0000
    31. (0.99942) CR ( 1) C   8           s(100.00%)p 0.00(  0.00%)
                                            1.0000  0.0002 -0.0000  0.0002 -0.0000
                                           -0.0002 -0.0000  0.0000  0.0000 -0.0000
                                            0.0000  0.0000  0.0000 -0.0000
    32. (0.99931) CR ( 1) C   9           s(100.00%)p 0.00(  0.00%)
                                            1.0000  0.0001 -0.0000  0.0002  0.0000
                                            0.0000 -0.0000  0.0000  0.0000  0.0000
                                            0.0000  0.0000  0.0000 -0.0000
    33. (1.00000) CR ( 1)Cl  10           s(100.00%)
                                            1.0000 -0.0000  0.0000 -0.0000 -0.0000
                                           -0.0000 -0.0000 -0.0000 -0.0000 -0.0000
                                            0.0000  0.0000  0.0000  0.0000  0.0000
                                            0.0000  0.0000 -0.0000
    34. (0.99986) CR ( 2)Cl  10           s(100.00%)p 0.00(  0.00%)
                                           -0.0000  1.0000  0.0002  0.0000 -0.0000
                                            0.0003  0.0000 -0.0000  0.0001  0.0000
                                            0.0000  0.0000  0.0000 -0.0000  0.0000
                                            0.0000 -0.0000  0.0000
    35. (0.99997) CR ( 3)Cl  10           s(  0.00%)p 1.00(100.00%)
                                           -0.0000 -0.0000  0.0001  0.0000  1.0000
                                            0.0001  0.0000 -0.0000  0.0001  0.0000
                                            0.0000  0.0000  0.0000 -0.0000  0.0000
                                            0.0000 -0.0000  0.0000
    36. (0.99998) CR ( 4)Cl  10           s(  0.00%)p 1.00(100.00%)
                                           -0.0000 -0.0000  0.0001  0.0000 -0.0000
                                            0.0002  0.0000  1.0000 -0.0000  0.0000
                                            0.0000  0.0000  0.0000 -0.0000  0.0000
                                            0.0000 -0.0000  0.0000
    37. (1.00000) CR ( 5)Cl  10           s(  0.00%)p 1.00(100.00%)
                                            0.0000  0.0000  0.0000  0.0000  0.0000
                                            0.0000  0.0000  0.0000  0.0000  0.0000
                                            1.0000 -0.0000  0.0000  0.0000  0.0000
                                            0.0000  0.0000  0.0000
    38. (0.98130) LP ( 1) O   2           s( 34.37%)p 1.91( 65.58%)d 0.00(  0.05%)
                                            0.0002  0.5863 -0.0012  0.6652 -0.0065
                                            0.4618  0.0007  0.0000  0.0000 -0.0186
                                            0.0000  0.0000 -0.0048  0.0100
    39. (0.92110) LP ( 2) O   2           s(  0.00%)p 1.00( 99.94%)d 0.00(  0.06%)
                                            0.0000  0.0000  0.0000  0.0000  0.0000
                                            0.0000  0.0000  0.9997  0.0022  0.0000
                                           -0.0167 -0.0179  0.0000  0.0000
    40. (0.99573) LP ( 1)Cl   6           s( 82.43%)p 0.21( 17.56%)d 0.00(  0.02%)
                                           -0.0000 -0.0003  0.9078  0.0095  0.0002
                                           -0.3329 -0.0061  0.0001 -0.2543 -0.0046
                                            0.0000  0.0000  0.0000 -0.0097  0.0000
                                            0.0000 -0.0026  0.0084
    41. (0.98477) LP ( 2)Cl   6           s(  0.00%)p 1.00( 99.96%)d 0.00(  0.04%)
                                           -0.0000 -0.0000  0.0038  0.0002 -0.0001
                                           -0.6002  0.0063  0.0001  0.7995 -0.0083
                                            0.0000  0.0000  0.0000  0.0050  0.0000
                                            0.0000 -0.0181 -0.0001
    42. (0.95475) LP ( 3)Cl   6           s(  0.00%)p 1.00( 99.95%)d 0.00(  0.05%)
                                            0.0000  0.0000  0.0000  0.0000  0.0000
                                            0.0000  0.0000  0.0000  0.0000  0.0000
                                           -0.0000  0.9997 -0.0095  0.0000  0.0186
                                            0.0142  0.0000  0.0000
    43. (0.99621) LP ( 1)Cl  10           s( 82.19%)p 0.22( 17.79%)d 0.00(  0.02%)
                                           -0.0000 -0.0003  0.9065  0.0099 -0.0002
                                            0.2932  0.0061 -0.0001  0.3031  0.0042
                                            0.0000  0.0000  0.0000 -0.0091  0.0000
                                            0.0000 -0.0012  0.0100
    44. (0.98348) LP ( 2)Cl  10           s(  0.36%)p99.99( 99.60%)d 0.09(  0.03%)
                                           -0.0000 -0.0001  0.0601  0.0014  0.0000
                                            0.6214 -0.0060 -0.0001 -0.7809  0.0080
                                           -0.0000 -0.0000 -0.0000  0.0034 -0.0000
                                           -0.0000 -0.0181  0.0006
    45. (0.96379) LP ( 3)Cl  10           s(  0.00%)p 1.00( 99.96%)d 0.00(  0.04%)
                                            0.0000  0.0000  0.0000  0.0000  0.0000
                                            0.0000  0.0000  0.0000  0.0000  0.0000
                                            0.0000  0.9997 -0.0112  0.0000 -0.0166
                                           -0.0124  0.0000  0.0000
    46. (0.00140) RY*( 1) C   1           s( 22.09%)p 2.57( 56.68%)d 0.96( 21.22%)
                                           -0.0000  0.0075  0.4700 -0.0470  0.2436
                                           -0.0245 -0.7104 -0.0000 -0.0000 -0.2550
                                            0.0000  0.0000 -0.3809 -0.0461
    47. (0.00080) RY*( 2) C   1           s(  0.90%)p99.99( 96.85%)d 2.48(  2.24%)
                                            0.0000 -0.0243  0.0919 -0.0530  0.8951
                                            0.0336  0.4042 -0.0000 -0.0000 -0.1374
                                            0.0000  0.0000  0.0337 -0.0491
    48. (0.00072) RY*( 3) C   1           s(  0.00%)p 1.00( 26.18%)d 2.82( 73.82%)
                                           -0.0000 -0.0000  0.0000  0.0000  0.0000
                                            0.0000 -0.0000  0.0094  0.5116 -0.0000
                                            0.7842 -0.3509 -0.0000 -0.0000
    49. (0.00019) RY*( 4) C   1           s(  8.98%)p 1.37( 12.33%)d 8.76( 78.69%)
                                            0.0000  0.0013  0.2997 -0.0238  0.1485
                                           -0.0000 -0.3173 -0.0000 -0.0000  0.4458
                                            0.0000  0.0000  0.7658 -0.0404
    50. (0.00013) RY*( 5) C   1           s(  0.00%)p 1.00( 71.64%)d 0.40( 28.36%)
                                            0.0000  0.0000 -0.0000 -0.0000 -0.0000
                                           -0.0000  0.0000 -0.0102  0.8464  0.0000
                                           -0.5303  0.0484  0.0000  0.0000
    51. (0.00001) RY*( 6) C   1           s( 67.63%)p 0.47( 32.03%)d 0.01(  0.34%)
    52. (0.00000) RY*( 7) C   1           s(  0.00%)p 1.00(  2.23%)d43.74( 97.77%)
    53. (0.00001) RY*( 8) C   1           s(  0.15%)p13.82(  2.06%)d99.99( 97.80%)
    54. (0.00000) RY*( 9) C   1           s(  0.20%)p 2.64(  0.52%)d99.99( 99.28%)
    55. (0.00149) RY*( 1) O   2           s( 16.76%)p 4.50( 75.36%)d 0.47(  7.88%)
                                            0.0000 -0.0087  0.4093  0.0097  0.8138
                                           -0.0013  0.3020  0.0000  0.0000 -0.2624
                                            0.0000  0.0000 -0.0895 -0.0441
    56. (0.00106) RY*( 2) O   2           s(  0.00%)p 1.00( 96.82%)d 0.03(  3.18%)
                                            0.0000  0.0000  0.0000  0.0000  0.0000
                                            0.0000  0.0000 -0.0064  0.9840  0.0000
                                           -0.1492 -0.0975  0.0000  0.0000
    57. (0.00019) RY*( 3) O   2           s(  1.87%)p28.81( 53.90%)d23.65( 44.23%)
                                            0.0000 -0.0077  0.1366 -0.0071 -0.4035
                                            0.0070  0.6132 -0.0000 -0.0000 -0.0881
                                           -0.0000 -0.0000 -0.6410 -0.1538
    58. (0.00014) RY*( 4) O   2           s(  0.00%)p 1.00(  0.06%)d99.99( 99.94%)
                                            0.0000  0.0000  0.0000  0.0000  0.0000
                                            0.0000  0.0000  0.0026 -0.0251  0.0000
                                           -0.6578  0.7528  0.0000  0.0000
    59. (0.00011) RY*( 5) O   2           s( 76.31%)p 0.31( 23.46%)d 0.00(  0.22%)
                                           -0.0000  0.0027  0.8736 -0.0081 -0.2813
                                            0.0087 -0.3942  0.0000  0.0000  0.0431
                                            0.0000  0.0000 -0.0191 -0.0025
    60. (0.00005) RY*( 6) O   2           s(  3.08%)p11.24( 34.61%)d20.25( 62.32%)
    61. (0.00000) RY*( 7) O   2           s(  1.61%)p 6.08(  9.81%)d54.89( 88.57%)
    62. (0.00000) RY*( 8) O   2           s(  0.00%)p 1.00(  3.17%)d30.51( 96.83%)
    63. (0.00001) RY*( 9) O   2           s(  0.38%)p 7.84(  3.01%)d99.99( 96.60%)
    64. (0.00395) RY*( 1) C   3           s(  1.34%)p70.88( 95.01%)d 2.72(  3.65%)
                                            0.0000  0.0479  0.1054  0.0203 -0.4650
                                            0.0094 -0.8564 -0.0000 -0.0000  0.0956
                                           -0.0000 -0.0000 -0.1638 -0.0224
    65. (0.00182) RY*( 2) C   3           s(  3.16%)p23.23( 73.36%)d 7.44( 23.49%)
                                            0.0000  0.0132  0.1772  0.0213  0.7963
                                           -0.0130 -0.3144  0.0000  0.0000  0.4128
                                            0.0000  0.0000 -0.2502 -0.0430
    66. (0.00140) RY*( 3) C   3           s(  0.00%)p 1.00(  0.14%)d99.99( 99.86%)
                                            0.0000  0.0000  0.0000  0.0000  0.0000
                                            0.0000  0.0000  0.0224 -0.0304  0.0000
                                            0.0039  0.9993  0.0000  0.0000
    67. (0.00117) RY*( 4) C   3           s( 73.11%)p 0.16( 11.63%)d 0.21( 15.26%)
                                            0.0000 -0.0066  0.8550  0.0133 -0.2342
                                            0.0251  0.2463  0.0000  0.0000  0.3577
                                            0.0000  0.0000  0.1240  0.0962
    68. (0.00083) RY*( 5) C   3           s(  0.00%)p 1.00( 61.23%)d 0.63( 38.77%)
                                            0.0000  0.0000  0.0000  0.0000  0.0000
                                            0.0000  0.0000  0.0047  0.7825  0.0000
                                            0.6223  0.0212  0.0000  0.0000
    69. (0.00030) RY*( 6) C   3           s( 17.17%)p 0.08(  1.42%)d 4.74( 81.41%)
                                           -0.0000 -0.0070  0.4143  0.0001  0.1159
                                           -0.0259  0.0103 -0.0000 -0.0000 -0.7238
                                           -0.0000 -0.0000 -0.5376 -0.0361
    70. (0.00027) RY*( 7) C   3           s(  0.00%)p 1.00( 38.69%)d 1.58( 61.31%)
                                            0.0000  0.0000  0.0000  0.0000  0.0000
                                            0.0000  0.0000  0.0071 -0.6219  0.0000
                                            0.7827 -0.0222  0.0000  0.0000
    71. (0.00014) RY*( 8) C   3           s(  4.95%)p 3.71( 18.38%)d15.49( 76.68%)
                                            0.0000  0.0277  0.2207 -0.0076  0.2833
                                            0.0321 -0.3200  0.0000  0.0000 -0.4100
                                            0.0000  0.0000  0.7702  0.0740
    72. (0.00001) RY*( 9) C   3           s(  0.63%)p 0.31(  0.20%)d99.99( 99.18%)
    73. (0.00267) RY*( 1) C   4           s(  2.66%)p35.77( 95.31%)d 0.76(  2.03%)
                                            0.0000  0.0261  0.1611  0.0166  0.9734
                                           -0.0148 -0.0716  0.0000  0.0000 -0.1105
                                            0.0000  0.0000  0.0861 -0.0259
    74. (0.00132) RY*( 2) C   4           s(  0.04%)p99.99( 98.94%)d26.03(  1.02%)
                                           -0.0000  0.0002  0.0198 -0.0226  0.0768
                                           -0.0169  0.9913  0.0000  0.0000 -0.0185
                                            0.0000  0.0000 -0.0968  0.0224
    75. (0.00073) RY*( 3) C   4           s( 95.82%)p 0.02(  2.12%)d 0.02(  2.06%)
                                           -0.0000 -0.0108  0.9788 -0.0216 -0.1422
                                            0.0193 -0.0133  0.0000  0.0000  0.1211
                                            0.0000  0.0000 -0.0747 -0.0192
    76. (0.00073) RY*( 4) C   4           s(  0.00%)p 1.00( 93.89%)d 0.07(  6.11%)
                                            0.0000  0.0000  0.0000  0.0000  0.0000
                                            0.0000  0.0000 -0.0026  0.9690  0.0000
                                           -0.0087 -0.2469  0.0000  0.0000
    77. (0.00023) RY*( 5) C   4           s(  0.00%)p 1.00(  4.97%)d19.14( 95.03%)
                                            0.0000  0.0000  0.0000  0.0000  0.0000
                                            0.0000  0.0000 -0.0137  0.2224  0.0000
                                            0.4657  0.8564  0.0000  0.0000
    78. (0.00007) RY*( 6) C   4           s(  0.10%)p 8.03(  0.78%)d99.99( 99.13%)
    79. (0.00003) RY*( 7) C   4           s(  1.39%)p 1.95(  2.70%)d69.12( 95.91%)
    80. (0.00002) RY*( 8) C   4           s(  0.00%)p 1.00(  1.21%)d81.86( 98.79%)
    81. (0.00001) RY*( 9) C   4           s(  0.06%)p 3.42(  0.21%)d99.99( 99.73%)
    82. (0.00392) RY*( 1) C   5           s(  0.05%)p99.99( 95.54%)d92.15(  4.41%)
                                           -0.0000  0.0190 -0.0108  0.0118  0.9735
                                            0.0297  0.0814  0.0000  0.0000  0.1408
                                            0.0000  0.0000  0.1528 -0.0300
    83. (0.00380) RY*( 2) C   5           s(  0.02%)p99.99( 95.23%)d99.99(  4.75%)
                                           -0.0000  0.0135  0.0046  0.0310 -0.0858
                                           -0.0103  0.9715  0.0000  0.0000  0.1704
                                            0.0000  0.0000 -0.1341 -0.0223
    84. (0.00160) RY*( 3) C   5           s(  0.00%)p 1.00( 57.68%)d 0.73( 42.32%)
                                            0.0000  0.0000  0.0000  0.0000  0.0000
                                            0.0000  0.0000 -0.0206  0.7592  0.0000
                                            0.5883  0.2778  0.0000  0.0000
    85. (0.00063) RY*( 4) C   5           s( 81.23%)p 0.01(  0.75%)d 0.22( 18.02%)
                                            0.0000 -0.0099  0.9012  0.0120 -0.0664
                                            0.0103 -0.0534  0.0000  0.0000  0.3453
                                            0.0000  0.0000  0.1578 -0.1899
    86. (0.00055) RY*( 5) C   5           s(  0.00%)p 1.00(  0.74%)d99.99( 99.26%)
                                            0.0000  0.0000  0.0000  0.0000  0.0000
                                            0.0000  0.0000  0.0139  0.0848  0.0000
                                           -0.5125  0.8544  0.0000  0.0000
    87. (0.00033) RY*( 6) C   5           s(  2.88%)p 1.44(  4.15%)d32.24( 92.97%)
                                            0.0000  0.0047  0.1697  0.0005  0.1613
                                           -0.0163 -0.1233 -0.0000 -0.0000  0.0226
                                           -0.0000 -0.0000 -0.9637  0.0228
    88. (0.00032) RY*( 7) C   5           s( 13.95%)p 0.32(  4.50%)d 5.85( 81.55%)
                                            0.0000  0.0167  0.3731 -0.0307  0.1156
                                           -0.0160  0.1746 -0.0000 -0.0000 -0.8983
                                           -0.0000 -0.0000  0.0439  0.0808
    89. (0.00003) RY*( 8) C   5           s(  0.00%)p 1.00( 41.64%)d 1.40( 58.36%)
    90. (0.00001) RY*( 9) C   5           s(  2.01%)p 0.00(  0.00%)d48.65( 97.98%)
    91. (0.00127) RY*( 1)Cl   6           s(  0.00%)p 1.00( 28.19%)d 2.55( 71.81%)
                                            0.0000  0.0000  0.0000  0.0000  0.0000
                                            0.0000  0.0000  0.0000  0.0000  0.0000
                                           -0.0000 -0.0148  0.5307  0.0000  0.6772
                                            0.5095  0.0000  0.0000
    92. (0.00077) RY*( 2)Cl   6           s(  0.11%)p99.99( 47.00%)d99.99( 52.90%)
                                           -0.0000  0.0000  0.0004  0.0329  0.0000
                                            0.0050 -0.4264  0.0000 -0.0044  0.5367
                                           -0.0000 -0.0000 -0.0000  0.2127 -0.0000
                                           -0.0000 -0.6955 -0.0062
    93. (0.00016) RY*( 3)Cl   6           s( 56.61%)p 0.64( 36.06%)d 0.13(  7.33%)
                                           -0.0000 -0.0000  0.0100  0.7524 -0.0000
                                            0.0411 -0.4768  0.0000  0.0318 -0.3613
                                            0.0000  0.0000  0.0000  0.0894  0.0000
                                            0.0000  0.0744  0.2445
    94. (0.00007) RY*( 4)Cl   6           s(  1.29%)p 1.99(  2.57%)d74.44( 96.14%)
    95. (0.00002) RY*( 5)Cl   6           s(  0.00%)p 1.00(  0.98%)d99.99( 99.02%)
    96. (0.00000) RY*( 6)Cl   6           s(  0.43%)p99.99( 52.69%)d99.99( 46.88%)
    97. (0.00000) RY*( 7)Cl   6           s(  0.00%)p 1.00( 70.89%)d 0.41( 29.11%)
    98. (0.00001) RY*( 8)Cl   6           s( 31.32%)p 1.98( 62.12%)d 0.21(  6.56%)
    99. (0.00000) RY*( 9)Cl   6           s( 10.12%)p 0.03(  0.27%)d 8.86( 89.61%)
   100. (0.00290) RY*( 1) C   7           s(  0.35%)p99.99( 95.36%)d12.14(  4.29%)
                                            0.0000  0.0285  0.0521 -0.0121  0.1809
                                            0.0340  0.9589  0.0000  0.0000 -0.0459
                                            0.0000  0.0000 -0.2004 -0.0253
   101. (0.00146) RY*( 2) C   7           s(  0.41%)p99.99( 98.07%)d 3.68(  1.52%)
                                            0.0000  0.0118  0.0632  0.0328 -0.9761
                                            0.0069  0.1637 -0.0000 -0.0000  0.0741
                                           -0.0000 -0.0000 -0.0939 -0.0295
   102. (0.00078) RY*( 3) C   7           s(  0.00%)p 1.00( 77.29%)d 0.29( 22.71%)
                                            0.0000  0.0000  0.0000  0.0000  0.0000
                                            0.0000  0.0000 -0.0135  0.8790  0.0000
                                           -0.4726  0.0610  0.0000  0.0000
   103. (0.00048) RY*( 4) C   7           s( 93.32%)p 0.00(  0.31%)d 0.07(  6.37%)
                                           -0.0000 -0.0037  0.9660  0.0082  0.0485
                                           -0.0230 -0.0122  0.0000  0.0000  0.0902
                                            0.0000  0.0000  0.2213 -0.0810
   104. (0.00024) RY*( 5) C   7           s(  0.00%)p 1.00( 18.92%)d 4.29( 81.08%)
                                            0.0000  0.0000  0.0000  0.0000  0.0000
                                            0.0000  0.0000  0.0050  0.4349  0.0000
                                            0.8479  0.3031  0.0000  0.0000
   105. (0.00008) RY*( 6) C   7           s(  0.23%)p 8.53(  1.94%)d99.99( 97.83%)
   106. (0.00003) RY*( 7) C   7           s(  5.63%)p 0.66(  3.72%)d16.10( 90.65%)
   107. (0.00001) RY*( 8) C   7           s(  0.00%)p 1.00(  3.86%)d24.88( 96.14%)
   108. (0.00001) RY*( 9) C   7           s(  0.14%)p 4.54(  0.63%)d99.99( 99.23%)
   109. (0.00317) RY*( 1) C   8           s(  0.30%)p99.99( 96.26%)d11.37(  3.43%)
                                           -0.0000  0.0291  0.0466 -0.0316 -0.9740
                                            0.0195  0.1119 -0.0000 -0.0000 -0.1170
                                           -0.0000 -0.0000  0.1408 -0.0289
   110. (0.00149) RY*( 2) C   8           s(  0.25%)p99.99( 98.33%)d 5.60(  1.42%)
                                            0.0000  0.0112  0.0490 -0.0151  0.1294
                                           -0.0303  0.9826  0.0000  0.0000  0.0259
                                            0.0000  0.0000  0.1127 -0.0282
   111. (0.00071) RY*( 3) C   8           s(  0.00%)p 1.00( 56.53%)d 0.77( 43.47%)
                                            0.0000  0.0000  0.0000  0.0000  0.0000
                                            0.0000  0.0000 -0.0260  0.7514  0.0000
                                            0.1981  0.6288  0.0000  0.0000
   112. (0.00047) RY*( 4) C   8           s( 94.04%)p 0.00(  0.22%)d 0.06(  5.74%)
                                            0.0000 -0.0074  0.9697  0.0202  0.0007
                                           -0.0136 -0.0398  0.0000  0.0000  0.1873
                                            0.0000  0.0000 -0.1347 -0.0648
   113. (0.00025) RY*( 5) C   8           s(  0.00%)p 1.00( 41.19%)d 1.43( 58.81%)
                                            0.0000  0.0000  0.0000  0.0000  0.0000
                                            0.0000  0.0000  0.0032 -0.6418  0.0000
                                            0.4390  0.6287  0.0000  0.0000
   114. (0.00008) RY*( 6) C   8           s(  0.28%)p 7.70(  2.12%)d99.99( 97.60%)
   115. (0.00002) RY*( 7) C   8           s(  5.04%)p 0.54(  2.70%)d18.32( 92.26%)
   116. (0.00002) RY*( 8) C   8           s(  0.00%)p 1.00(  2.36%)d41.30( 97.64%)
   117. (0.00001) RY*( 9) C   8           s(  0.20%)p 1.96(  0.38%)d99.99( 99.42%)
   118. (0.00438) RY*( 1) C   9           s(  0.26%)p99.99( 96.19%)d13.50(  3.55%)
                                            0.0000 -0.0101  0.0503  0.0302  0.0984
                                            0.0000  0.9753  0.0000  0.0000 -0.1683
                                            0.0000  0.0000  0.0825  0.0189
   119. (0.00334) RY*( 2) C   9           s(  1.08%)p88.25( 95.21%)d 3.43(  3.71%)
                                           -0.0000  0.0217  0.1016  0.0017 -0.9713
                                           -0.0272  0.0896 -0.0000 -0.0000  0.0653
                                           -0.0000 -0.0000  0.1789 -0.0279
   120. (0.00151) RY*( 3) C   9           s(  0.00%)p 1.00( 59.91%)d 0.67( 40.09%)
                                            0.0000  0.0000  0.0000  0.0000  0.0000
                                            0.0000  0.0000 -0.0153  0.7739  0.0000
                                           -0.5318 -0.3436  0.0000  0.0000
   121. (0.00079) RY*( 4) C   9           s( 92.44%)p 0.02(  1.66%)d 0.06(  5.91%)
                                            0.0000 -0.0055  0.9614 -0.0068  0.1252
                                           -0.0056 -0.0284  0.0000  0.0000  0.2090
                                            0.0000  0.0000  0.0541 -0.1116
   122. (0.00042) RY*( 5) C   9           s(  0.00%)p 1.00(  1.14%)d86.63( 98.86%)
                                            0.0000  0.0000  0.0000  0.0000  0.0000
                                            0.0000  0.0000  0.0088  0.1065  0.0000
                                           -0.4259  0.8984  0.0000  0.0000
   123. (0.00037) RY*( 6) C   9           s(  0.52%)p 8.09(  4.22%)d99.99( 95.25%)
                                            0.0000  0.0055  0.0721  0.0218  0.0951
                                           -0.0035 -0.1809  0.0000  0.0000 -0.5731
                                            0.0000  0.0000  0.7860  0.0797
   124. (0.00025) RY*( 7) C   9           s(  5.17%)p 0.56(  2.88%)d17.79( 91.95%)
                                            0.0000  0.0153  0.2268  0.0265 -0.1453
                                            0.0227 -0.0804 -0.0000 -0.0000 -0.7525
                                           -0.0000 -0.0000 -0.5829  0.1163
   125. (0.00008) RY*( 8) C   9           s(  0.00%)p 1.00( 38.97%)d 1.57( 61.03%)
   126. (0.00002) RY*( 9) C   9           s(  0.66%)p 0.01(  0.01%)d99.99( 99.33%)
   127. (0.00168) RY*( 1)Cl  10           s(  0.00%)p 1.00( 31.67%)d 2.16( 68.33%)
                                            0.0000  0.0000  0.0000  0.0000  0.0000
                                            0.0000  0.0000  0.0000  0.0000  0.0000
                                           -0.0000  0.0108 -0.5626  0.0000  0.6416
                                            0.5212  0.0000  0.0000
   128. (0.00081) RY*( 2)Cl  10           s(  2.23%)p24.18( 53.87%)d19.71( 43.90%)
                                           -0.0000 -0.0000  0.0027  0.1492  0.0000
                                           -0.0117  0.5028  0.0000 -0.0025 -0.5346
                                           -0.0000 -0.0000 -0.0000  0.1481 -0.0000
                                           -0.0000 -0.6458 -0.0015
   129. (0.00027) RY*( 3)Cl  10           s( 57.01%)p 0.39( 22.19%)d 0.36( 20.79%)
                                           -0.0000 -0.0000  0.0158  0.7549  0.0000
                                           -0.0527  0.4037  0.0000 -0.0465  0.2325
                                            0.0000  0.0000  0.0000 -0.3988  0.0000
                                            0.0000  0.2058  0.0810
   130. (0.00007) RY*( 4)Cl  10           s(  9.52%)p 1.11( 10.54%)d 8.40( 79.94%)
   131. (0.00003) RY*( 5)Cl  10           s(  3.72%)p 5.89( 21.94%)d19.97( 74.34%)
   132. (0.00001) RY*( 6)Cl  10           s(  0.00%)p 1.00( 56.61%)d 0.77( 43.39%)
   133. (0.00001) RY*( 7)Cl  10           s(  0.00%)p 1.00( 11.76%)d 7.50( 88.24%)
   134. (0.00001) RY*( 8)Cl  10           s(  3.48%)p 8.29( 28.81%)d19.48( 67.71%)
   135. (0.00001) RY*( 9)Cl  10           s( 23.91%)p 2.65( 63.35%)d 0.53( 12.75%)
   136. (0.00077) RY*( 1) H  11           s( 98.24%)p 0.02(  1.76%)
                                            0.0040  0.9912 -0.1079 -0.0769 -0.0013
   137. (0.00009) RY*( 2) H  11           s(  1.15%)p86.23( 98.85%)
   138. (0.00007) RY*( 3) H  11           s(  0.02%)p99.99( 99.98%)
   139. (0.00001) RY*( 4) H  11           s(  0.68%)p99.99( 99.32%)
   140. (0.00077) RY*( 1) H  12           s( 98.24%)p 0.02(  1.76%)
                                            0.0040  0.9912 -0.1079 -0.0769  0.0013
   141. (0.00009) RY*( 2) H  12           s(  1.15%)p86.23( 98.85%)
   142. (0.00007) RY*( 3) H  12           s(  0.02%)p99.99( 99.98%)
   143. (0.00001) RY*( 4) H  12           s(  0.68%)p99.99( 99.32%)
   144. (0.00025) RY*( 1) H  13           s( 97.15%)p 0.03(  2.85%)
                                            0.0056  0.9856  0.0741  0.1516  0.0000
   145. (0.00008) RY*( 2) H  13           s(  0.00%)p 1.00(100.00%)
   146. (0.00005) RY*( 3) H  13           s(  2.41%)p40.54( 97.59%)
   147. (0.00000) RY*( 4) H  13           s(  0.54%)p99.99( 99.46%)
   148. (0.00099) RY*( 1) H  14           s( 99.67%)p 0.00(  0.33%)
                                            0.0034  0.9983 -0.0489  0.0309  0.0000
   149. (0.00008) RY*( 2) H  14           s(  0.00%)p 1.00(100.00%)
   150. (0.00005) RY*( 3) H  14           s(  0.04%)p99.99( 99.96%)
   151. (0.00003) RY*( 4) H  14           s(  0.40%)p99.99( 99.60%)
   152. (0.00089) RY*( 1) H  15           s( 99.75%)p 0.00(  0.25%)
                                            0.0055  0.9987  0.0196 -0.0464  0.0000
   153. (0.00007) RY*( 2) H  15           s(  0.00%)p 1.00(100.00%)
   154. (0.00003) RY*( 3) H  15           s(  0.32%)p99.99( 99.68%)
   155. (0.00004) RY*( 4) H  15           s(  0.04%)p99.99( 99.96%)
   156. (0.00087) RY*( 1) H  16           s( 99.59%)p 0.00(  0.41%)
                                            0.0041  0.9979  0.0560 -0.0316  0.0000
   157. (0.00006) RY*( 2) H  16           s(  0.00%)p 1.00(100.00%)
   158. (0.00004) RY*( 3) H  16           s(  0.11%)p99.99( 99.89%)
   159. (0.00004) RY*( 4) H  16           s(  0.41%)p99.99( 99.59%)
   160. (0.00395) BD*( 1) C   1 - O   2  
                ( 71.32%)   0.8445* C   1 s( 20.64%)p 3.83( 79.02%)d 0.02(  0.35%)
                                            0.0001  0.4536  0.0255  0.7856  0.0595
                                           -0.4117  0.0065  0.0000  0.0000 -0.0425
                                           -0.0000 -0.0000  0.0280 -0.0300
                ( 28.68%)  -0.5355* O   2 s( 31.67%)p 2.16( 68.27%)d 0.00(  0.06%)
                                            0.0001  0.5628 -0.0004 -0.7443  0.0090
                                            0.3582  0.0183  0.0000  0.0000 -0.0046
                                            0.0000  0.0000  0.0205 -0.0115
   161. (0.00724) BD*( 1) C   1 - H  11  
                ( 39.21%)   0.6262* C   1 s( 26.48%)p 2.77( 73.47%)d 0.00(  0.05%)
                                           -0.0001 -0.5144  0.0133  0.4206  0.0104
                                            0.2394 -0.0256 -0.7069 -0.0007 -0.0074
                                            0.0135  0.0104 -0.0001 -0.0119
                ( 60.79%)  -0.7797* H  11 s( 99.90%)p 0.00(  0.10%)
                                           -0.9995  0.0019 -0.0180 -0.0023  0.0250
   162. (0.00724) BD*( 1) C   1 - H  12  
                ( 39.21%)   0.6262* C   1 s( 26.48%)p 2.77( 73.47%)d 0.00(  0.05%)
                                           -0.0001 -0.5144  0.0133  0.4206  0.0104
                                            0.2394 -0.0256  0.7069  0.0007 -0.0074
                                           -0.0135 -0.0104 -0.0001 -0.0119
                ( 60.79%)  -0.7797* H  12 s( 99.90%)p 0.00(  0.10%)
                                           -0.9995  0.0019 -0.0180 -0.0023 -0.0250
   163. (0.00341) BD*( 1) C   1 - H  13  
                ( 37.68%)   0.6139* C   1 s( 26.45%)p 2.78( 73.51%)d 0.00(  0.04%)
                                            0.0001 -0.5141 -0.0156 -0.1463  0.0008
                                           -0.8446  0.0179  0.0000  0.0000 -0.0104
                                           -0.0000 -0.0000  0.0162  0.0082
                ( 62.32%)  -0.7894* H  13 s( 99.90%)p 0.00(  0.10%)
                                           -0.9995  0.0007  0.0022  0.0310 -0.0000
   164. (0.01560) BD*( 1) O   2 - C   3  
                ( 32.27%)   0.5681* O   2 s( 33.94%)p 1.94( 66.00%)d 0.00(  0.07%)
                                            0.0000  0.5825  0.0044  0.0497  0.0036
                                           -0.8108 -0.0060 -0.0000 -0.0000  0.0074
                                           -0.0000 -0.0000 -0.0215 -0.0125
                ( 67.73%)  -0.8230* C   3 s( 25.18%)p 2.96( 74.56%)d 0.01(  0.26%)
                                           -0.0001  0.5016 -0.0137 -0.0939  0.0136
                                            0.8576  0.0342 -0.0000 -0.0000 -0.0074
                                           -0.0000 -0.0000 -0.0431 -0.0261
   165. (0.01542) BD*( 1) C   3 - C   4  
                ( 49.37%)   0.7026* C   3 s( 38.96%)p 1.57( 61.00%)d 0.00(  0.04%)
                                            0.0001 -0.6240 -0.0151  0.6474  0.0033
                                            0.4364 -0.0197 -0.0000 -0.0000 -0.0157
                                           -0.0000 -0.0000 -0.0037  0.0104
                ( 50.63%)  -0.7116* C   4 s( 34.29%)p 1.91( 65.66%)d 0.00(  0.05%)
                                            0.0001 -0.5856 -0.0061 -0.6244  0.0166
                                           -0.5155 -0.0252 -0.0000 -0.0000 -0.0171
                                           -0.0000 -0.0000 -0.0056  0.0135
   166. (0.18424) BD*( 2) C   3 - C   4  
                ( 50.57%)   0.7111* C   3 s(  0.00%)p 1.00( 99.94%)d 0.00(  0.06%)
                                            0.0000  0.0000  0.0000  0.0000  0.0000
                                            0.0000  0.0000  0.9997  0.0014  0.0000
                                           -0.0085 -0.0224  0.0000  0.0000
                ( 49.43%)  -0.7031* C   4 s(  0.00%)p 1.00( 99.93%)d 0.00(  0.07%)
                                            0.0000  0.0000  0.0000  0.0000  0.0000
                                            0.0000  0.0000  0.9997  0.0032  0.0000
                                            0.0259  0.0011  0.0000  0.0000
   167. (0.02101) BD*( 1) C   3 - C   9  
                ( 50.50%)   0.7106* C   3 s( 35.50%)p 1.82( 64.45%)d 0.00(  0.05%)
                                           -0.0002  0.5958 -0.0095  0.7556 -0.0040
                                           -0.2673  0.0455  0.0000  0.0000 -0.0120
                                            0.0000  0.0000  0.0149 -0.0105
                ( 49.50%)  -0.7036* C   9 s( 36.90%)p 1.71( 63.05%)d 0.00(  0.05%)
                                            0.0001  0.6075  0.0021 -0.7013  0.0059
                                            0.3715  0.0240  0.0000  0.0000 -0.0148
                                            0.0000  0.0000  0.0117 -0.0098
   168. (0.01384) BD*( 1) C   4 - C   5  
                ( 50.65%)   0.7117* C   4 s( 35.69%)p 1.80( 64.26%)d 0.00(  0.05%)
                                           -0.0000  0.5971  0.0189  0.0959 -0.0335
                                           -0.7951 -0.0106  0.0000  0.0000 -0.0079
                                            0.0000  0.0000 -0.0149 -0.0130
                ( 49.35%)  -0.7025* C   5 s( 38.64%)p 1.59( 61.32%)d 0.00(  0.04%)
                                            0.0000  0.6216 -0.0007 -0.1538 -0.0312
                                            0.7672 -0.0002  0.0000  0.0000 -0.0030
                                            0.0000  0.0000 -0.0157 -0.0111
   169. (0.00659) BD*( 1) C   4 - H  14  
                ( 36.19%)   0.6016* C   4 s( 29.95%)p 2.34( 70.03%)d 0.00(  0.02%)
                                           -0.0003  0.5470 -0.0155 -0.7743  0.0032
                                            0.3172 -0.0115 -0.0000 -0.0000 -0.0082
                                           -0.0000 -0.0000  0.0080 -0.0103
                ( 63.81%)  -0.7988* H  14 s( 99.90%)p 0.00(  0.10%)
                                            0.9995 -0.0016  0.0306 -0.0093 -0.0000
   170. (0.01536) BD*( 1) C   5 -Cl   6  
                ( 53.65%)   0.7325* C   5 s( 22.81%)p 3.37( 76.95%)d 0.01(  0.24%)
                                           -0.0002  0.4776 -0.0016 -0.7010  0.0063
                                           -0.5272  0.0044  0.0000  0.0000  0.0416
                                            0.0000  0.0000  0.0115 -0.0236
                ( 46.35%)  -0.6808*Cl   6 s( 17.68%)p 4.62( 81.78%)d 0.03(  0.54%)
                                           -0.0000  0.0002  0.4187 -0.0387 -0.0001
                                            0.7236  0.0271 -0.0001  0.5413  0.0200
                                            0.0000  0.0000  0.0000  0.0616  0.0000
                                            0.0000  0.0182 -0.0357
   171. (0.01404) BD*( 1) C   5 - C   7  
                ( 49.01%)   0.7000* C   5 s( 38.40%)p 1.60( 61.55%)d 0.00(  0.04%)
                                           -0.0000 -0.6197 -0.0000 -0.6948  0.0071
                                            0.3631  0.0316 -0.0000 -0.0000  0.0132
                                           -0.0000 -0.0000 -0.0119  0.0106
                ( 50.99%)  -0.7141* C   7 s( 34.61%)p 1.89( 65.34%)d 0.00(  0.05%)
                                           -0.0000 -0.5881 -0.0140  0.7551  0.0227
                                           -0.2858  0.0321 -0.0000 -0.0000  0.0156
                                           -0.0000 -0.0000 -0.0122  0.0107
   172. (0.21595) BD*( 2) C   5 - C   7  
                ( 50.49%)   0.7106* C   5 s(  0.00%)p 1.00( 99.95%)d 0.00(  0.05%)
                                            0.0000  0.0000  0.0000  0.0000  0.0000
                                            0.0000  0.0000  0.9997  0.0112  0.0000
                                            0.0225 -0.0039  0.0000  0.0000
                ( 49.51%)  -0.7036* C   7 s(  0.00%)p 1.00( 99.93%)d 0.00(  0.07%)
                                            0.0000  0.0000  0.0000  0.0000  0.0000
                                            0.0000  0.0000  0.9996  0.0052  0.0000
                                           -0.0162  0.0214  0.0000  0.0000
   173. (0.00904) BD*( 1) C   7 - C   8  
                ( 49.76%)   0.7054* C   7 s( 35.45%)p 1.82( 64.51%)d 0.00(  0.04%)
                                            0.0001 -0.5954 -0.0040 -0.6446 -0.0289
                                           -0.4772  0.0318 -0.0000 -0.0000 -0.0178
                                           -0.0000 -0.0000  0.0007  0.0105
                ( 50.24%)  -0.7088* C   8 s( 35.69%)p 1.80( 64.26%)d 0.00(  0.05%)
                                            0.0001 -0.5974 -0.0063  0.6227 -0.0238
                                            0.5029  0.0371 -0.0000 -0.0000 -0.0152
                                           -0.0000 -0.0000 -0.0083  0.0129
   174. (0.00620) BD*( 1) C   7 - H  15  
                ( 35.71%)   0.5976* C   7 s( 29.86%)p 2.35( 70.12%)d 0.00(  0.02%)
                                           -0.0003  0.5462 -0.0164  0.1102  0.0065
                                           -0.8300  0.0113 -0.0000 -0.0000 -0.0016
                                           -0.0000 -0.0000 -0.0125 -0.0075
                ( 64.29%)  -0.8018* H  15 s( 99.89%)p 0.00(  0.11%)
                                            0.9995 -0.0040 -0.0039  0.0326 -0.0000
   175. (0.01241) BD*( 1) C   8 - C   9  
                ( 51.80%)   0.7197* C   8 s( 34.66%)p 1.88( 65.29%)d 0.00(  0.05%)
                                            0.0001  0.5885  0.0161 -0.0831  0.0373
                                            0.8028  0.0128  0.0000  0.0000 -0.0073
                                            0.0000  0.0000 -0.0174 -0.0132
                ( 48.20%)  -0.6943* C   9 s( 39.81%)p 1.51( 60.15%)d 0.00(  0.03%)
                                           -0.0001  0.6310 -0.0038  0.1433  0.0325
                                           -0.7615  0.0002  0.0000  0.0000 -0.0018
                                            0.0000  0.0000 -0.0157 -0.0092
   176. (0.19209) BD*( 2) C   8 - C   9  
                ( 61.76%)   0.7858* C   8 s(  0.00%)p 1.00( 99.91%)d 0.00(  0.09%)
                                            0.0000  0.0000  0.0000  0.0000  0.0000
                                            0.0000  0.0000  0.9994  0.0182  0.0000
                                           -0.0163  0.0248  0.0000  0.0000
                ( 38.24%)  -0.6184* C   9 s(  0.00%)p 1.00( 99.97%)d 0.00(  0.03%)
                                            0.0000  0.0000  0.0000  0.0000  0.0000
                                            0.0000  0.0000  0.9998  0.0083  0.0000
                                           -0.0074 -0.0143  0.0000  0.0000
   177. (0.00625) BD*( 1) C   8 - H  16  
                ( 36.02%)   0.6002* C   8 s( 29.55%)p 2.38( 70.42%)d 0.00(  0.02%)
                                            0.0003 -0.5434  0.0145 -0.7769  0.0137
                                            0.3170  0.0027 -0.0000 -0.0000  0.0073
                                           -0.0000 -0.0000 -0.0098  0.0099
                ( 63.98%)  -0.7998* H  16 s( 99.89%)p 0.00(  0.11%)
                                           -0.9995  0.0020  0.0305 -0.0120 -0.0000
   178. (0.01351) BD*( 1) C   9 -Cl  10  
                ( 53.24%)   0.7296* C   9 s( 23.15%)p 3.31( 76.63%)d 0.01(  0.22%)
                                           -0.0002  0.4812 -0.0015  0.6967  0.0011
                                            0.5299 -0.0100  0.0000  0.0000  0.0403
                                            0.0000  0.0000  0.0090 -0.0220
                ( 46.76%)  -0.6838*Cl  10 s( 17.58%)p 4.66( 81.90%)d 0.03(  0.52%)
                                           -0.0000  0.0002  0.4173 -0.0411  0.0001
                                           -0.7230 -0.0270  0.0001 -0.5433 -0.0204
                                            0.0000  0.0000  0.0000  0.0601  0.0000
                                            0.0000  0.0172 -0.0353


 NHO Directionality and "Bond Bending" (deviations from line of nuclear centers)

         [Thresholds for printing:  angular deviation  >  1.0 degree]
                                    hybrid p-character > 25.0%
                                    orbital occupancy  >  0.10e

                                Line of Centers        Hybrid 1              Hybrid 2
                                ---------------  -------------------   ------------------
                NBO               Theta   Phi    Theta   Phi    Dev    Theta   Phi    Dev
 ========================================================================================
     1. BD (   1) C   1 - O   2    90.0  334.6     --     --    --      90.0  152.9   1.8
     2. BD (   1) C   1 - H  11    35.5  205.3    34.2  206.4   1.5      --     --    --
     3. BD (   1) C   1 - H  12   144.5  205.3   145.8  206.4   1.5      --     --    --
     5. BD (   1) O   2 - C   3    90.0  273.9     --     --    --      90.0   95.1   1.3
     6. BD (   1) C   3 - C   4    90.0  218.0    90.0  212.6   5.3     90.0   41.7   3.7
     7. BD (   2) C   3 - C   4    90.0  218.0     0.0    0.0  90.0      0.0    0.0  90.0
     8. BD (   1) C   3 - C   9    90.0  336.7    90.0  343.6   6.9     90.0  150.4   6.3
     9. BD (   1) C   4 - C   5    90.0  278.1    90.0  274.4   3.7     90.0  103.6   5.4
    12. BD (   1) C   5 - C   7    90.0  336.6    90.0  330.2   6.4     90.0  161.9   5.4
    13. BD (   2) C   5 - C   7    90.0  336.6     0.0    0.0  90.0      0.0    0.0  90.0
    14. BD (   1) C   7 - C   8    90.0   38.0    90.0   33.5   4.5     90.0  222.0   4.0
    15. BD (   1) C   7 - H  15    90.0  277.0    90.0  278.1   1.1      --     --    --
    16. BD (   1) C   8 - C   9    90.0   97.2    90.0   93.2   4.0     90.0  283.0   5.8
    17. BD (   2) C   8 - C   9    90.0   97.2     0.0    0.0  90.0      0.0    0.0  90.0
    18. BD (   1) C   8 - H  16    90.0  338.4    90.0  337.3   1.2      --     --    --
    38. LP (   1) O   2             --     --     90.0   35.1   --       --     --    --
    39. LP (   2) O   2             --     --      0.0    0.0   --       --     --    --
    41. LP (   2)Cl   6             --     --     90.0  126.9   --       --     --    --
    42. LP (   3)Cl   6             --     --      0.0    0.0   --       --     --    --
    44. LP (   2)Cl  10             --     --     90.0  308.5   --       --     --    --
    45. LP (   3)Cl  10             --     --      0.0    0.0   --       --     --    --
   166. BD*(   2) C   3 - C   4    90.0  218.0     0.0    0.0  90.0      0.0    0.0  90.0
   172. BD*(   2) C   5 - C   7    90.0  336.6     0.0    0.0  90.0      0.0    0.0  90.0
   176. BD*(   2) C   8 - C   9    90.0   97.2     0.0    0.0  90.0      0.0    0.0  90.0


 Second Order Perturbation Theory Analysis of Fock Matrix in NBO Basis

     Threshold for printing:   0.25 kcal/mol
                                                                              E(2)  E(j)-E(i) F(i,j)
         Donor NBO (i)                     Acceptor NBO (j)                 kcal/mol   a.u.    a.u. 
 ===================================================================================================

 within unit  1
   1. BD (   1) C   1 - O   2        / 64. RY*(   1) C   3                    0.48    1.68    0.036
   1. BD (   1) C   1 - O   2        / 65. RY*(   2) C   3                    0.63    2.10    0.046
   1. BD (   1) C   1 - O   2        /167. BD*(   1) C   3 - C   9            1.66    1.34    0.060
   4. BD (   1) C   1 - H  13        / 55. RY*(   1) O   2                    0.27    1.78    0.028
   4. BD (   1) C   1 - H  13        /164. BD*(   1) O   2 - C   3            2.09    0.84    0.053
   5. BD (   1) O   2 - C   3        / 47. RY*(   2) C   1                    0.65    1.54    0.040
   5. BD (   1) O   2 - C   3        /163. BD*(   1) C   1 - H  13            0.27    1.43    0.025
   5. BD (   1) O   2 - C   3        /165. BD*(   1) C   3 - C   4            0.64    1.47    0.039
   5. BD (   1) O   2 - C   3        /167. BD*(   1) C   3 - C   9            0.45    1.43    0.032
   5. BD (   1) O   2 - C   3        /168. BD*(   1) C   4 - C   5            0.66    1.48    0.040
   5. BD (   1) O   2 - C   3        /175. BD*(   1) C   8 - C   9            0.84    1.48    0.045
   6. BD (   1) C   3 - C   4        / 55. RY*(   1) O   2                    0.30    2.01    0.031
   6. BD (   1) C   3 - C   4        / 82. RY*(   1) C   5                    0.95    1.65    0.050
   6. BD (   1) C   3 - C   4        /118. RY*(   1) C   9                    0.92    1.59    0.049
   6. BD (   1) C   3 - C   4        /164. BD*(   1) O   2 - C   3            0.28    1.08    0.022
   6. BD (   1) C   3 - C   4        /167. BD*(   1) C   3 - C   9            2.29    1.21    0.067
   6. BD (   1) C   3 - C   4        /168. BD*(   1) C   4 - C   5            1.77    1.26    0.060
   6. BD (   1) C   3 - C   4        /169. BD*(   1) C   4 - H  14            0.78    1.19    0.039
   6. BD (   1) C   3 - C   4        /170. BD*(   1) C   5 -Cl   6            1.92    0.87    0.052
   6. BD (   1) C   3 - C   4        /178. BD*(   1) C   9 -Cl  10            1.94    0.87    0.052
   7. BD (   2) C   3 - C   4        / 56. RY*(   2) O   2                    0.47    1.39    0.036
   7. BD (   2) C   3 - C   4        / 68. RY*(   5) C   3                    0.27    1.35    0.026
   7. BD (   2) C   3 - C   4        / 76. RY*(   4) C   4                    0.25    0.93    0.021
   7. BD (   2) C   3 - C   4        / 84. RY*(   3) C   5                    0.31    1.34    0.028
   7. BD (   2) C   3 - C   4        / 86. RY*(   5) C   5                    0.36    2.15    0.039
   7. BD (   2) C   3 - C   4        /120. RY*(   3) C   9                    0.56    1.30    0.038
   7. BD (   2) C   3 - C   4        /166. BD*(   2) C   3 - C   4            0.79    0.29    0.019
   7. BD (   2) C   3 - C   4        /172. BD*(   2) C   5 - C   7           10.97    0.28    0.071
   7. BD (   2) C   3 - C   4        /176. BD*(   2) C   8 - C   9            7.80    0.29    0.060
   8. BD (   1) C   3 - C   9        / 55. RY*(   1) O   2                    0.42    2.04    0.037
   8. BD (   1) C   3 - C   9        / 73. RY*(   1) C   4                    0.31    1.80    0.030
   8. BD (   1) C   3 - C   9        / 74. RY*(   2) C   4                    0.54    1.53    0.037
   8. BD (   1) C   3 - C   9        /109. RY*(   1) C   8                    0.71    1.85    0.046
   8. BD (   1) C   3 - C   9        /160. BD*(   1) C   1 - O   2            1.46    1.05    0.050
   8. BD (   1) C   3 - C   9        /164. BD*(   1) O   2 - C   3            0.54    1.11    0.031
   8. BD (   1) C   3 - C   9        /165. BD*(   1) C   3 - C   4            1.83    1.28    0.061
   8. BD (   1) C   3 - C   9        /169. BD*(   1) C   4 - H  14            1.04    1.22    0.045
   8. BD (   1) C   3 - C   9        /175. BD*(   1) C   8 - C   9            1.69    1.29    0.059
   8. BD (   1) C   3 - C   9        /177. BD*(   1) C   8 - H  16            1.02    1.23    0.045
   9. BD (   1) C   4 - C   5        / 65. RY*(   2) C   3                    0.68    1.98    0.046
   9. BD (   1) C   4 - C   5        /100. RY*(   1) C   7                    0.61    1.83    0.042
   9. BD (   1) C   4 - C   5        /164. BD*(   1) O   2 - C   3            2.15    1.08    0.061
   9. BD (   1) C   4 - C   5        /165. BD*(   1) C   3 - C   4            1.58    1.26    0.056
   9. BD (   1) C   4 - C   5        /169. BD*(   1) C   4 - H  14            1.11    1.20    0.046
   9. BD (   1) C   4 - C   5        /171. BD*(   1) C   5 - C   7            1.96    1.26    0.063
   9. BD (   1) C   4 - C   5        /174. BD*(   1) C   7 - H  15            1.10    1.20    0.046
  10. BD (   1) C   4 - H  14        / 64. RY*(   1) C   3                    0.35    1.35    0.027
  10. BD (   1) C   4 - H  14        / 82. RY*(   1) C   5                    0.27    1.45    0.025
  10. BD (   1) C   4 - H  14        / 83. RY*(   2) C   5                    0.48    1.36    0.032
  10. BD (   1) C   4 - H  14        /164. BD*(   1) O   2 - C   3            0.37    0.88    0.023
  10. BD (   1) C   4 - H  14        /165. BD*(   1) C   3 - C   4            0.56    1.05    0.031
  10. BD (   1) C   4 - H  14        /167. BD*(   1) C   3 - C   9            2.25    1.01    0.060
  10. BD (   1) C   4 - H  14        /168. BD*(   1) C   4 - C   5            0.72    1.06    0.035
  10. BD (   1) C   4 - H  14        /170. BD*(   1) C   5 -Cl   6            0.32    0.67    0.018
  10. BD (   1) C   4 - H  14        /171. BD*(   1) C   5 - C   7            2.20    1.05    0.061
  11. BD (   1) C   5 -Cl   6        / 73. RY*(   1) C   4                    0.49    1.77    0.037
  11. BD (   1) C   5 -Cl   6        /100. RY*(   1) C   7                    0.47    1.82    0.037
  11. BD (   1) C   5 -Cl   6        /165. BD*(   1) C   3 - C   4            1.49    1.25    0.055
  11. BD (   1) C   5 -Cl   6        /168. BD*(   1) C   4 - C   5            0.25    1.26    0.023
  11. BD (   1) C   5 -Cl   6        /173. BD*(   1) C   7 - C   8            1.27    1.27    0.051
  12. BD (   1) C   5 - C   7        / 73. RY*(   1) C   4                    0.64    1.79    0.043
  12. BD (   1) C   5 - C   7        /109. RY*(   1) C   8                    0.34    1.84    0.032
  12. BD (   1) C   5 - C   7        /110. RY*(   2) C   8                    0.98    1.43    0.047
  12. BD (   1) C   5 - C   7        /168. BD*(   1) C   4 - C   5            1.97    1.29    0.064
  12. BD (   1) C   5 - C   7        /169. BD*(   1) C   4 - H  14            1.07    1.21    0.046
  12. BD (   1) C   5 - C   7        /173. BD*(   1) C   7 - C   8            1.14    1.30    0.049
  12. BD (   1) C   5 - C   7        /174. BD*(   1) C   7 - H  15            0.73    1.22    0.038
  12. BD (   1) C   5 - C   7        /177. BD*(   1) C   8 - H  16            1.10    1.22    0.046
  13. BD (   2) C   5 - C   7        / 76. RY*(   4) C   4                    1.20    0.94    0.046
  13. BD (   2) C   5 - C   7        / 91. RY*(   1)Cl   6                    0.78    1.11    0.040
  13. BD (   2) C   5 - C   7        /113. RY*(   5) C   8                    0.74    1.65    0.048
  13. BD (   2) C   5 - C   7        /166. BD*(   2) C   3 - C   4            8.36    0.30    0.065
  13. BD (   2) C   5 - C   7        /172. BD*(   2) C   5 - C   7            0.32    0.29    0.013
  13. BD (   2) C   5 - C   7        /176. BD*(   2) C   8 - C   9           12.05    0.30    0.078
  14. BD (   1) C   7 - C   8        / 83. RY*(   2) C   5                    1.11    1.55    0.053
  14. BD (   1) C   7 - C   8        /119. RY*(   2) C   9                    0.98    1.58    0.050
  14. BD (   1) C   7 - C   8        /170. BD*(   1) C   5 -Cl   6            2.46    0.85    0.058
  14. BD (   1) C   7 - C   8        /171. BD*(   1) C   5 - C   7            1.36    1.24    0.052
  14. BD (   1) C   7 - C   8        /174. BD*(   1) C   7 - H  15            0.64    1.18    0.035
  14. BD (   1) C   7 - C   8        /175. BD*(   1) C   8 - C   9            1.51    1.24    0.055
  14. BD (   1) C   7 - C   8        /177. BD*(   1) C   8 - H  16            0.75    1.18    0.038
  14. BD (   1) C   7 - C   8        /178. BD*(   1) C   9 -Cl  10            2.16    0.85    0.054
  15. BD (   1) C   7 - H  15        / 82. RY*(   1) C   5                    0.68    1.45    0.040
  15. BD (   1) C   7 - H  15        /109. RY*(   1) C   8                    0.30    1.62    0.028
  15. BD (   1) C   7 - H  15        /168. BD*(   1) C   4 - C   5            2.31    1.06    0.063
  15. BD (   1) C   7 - H  15        /170. BD*(   1) C   5 -Cl   6            0.33    0.67    0.019
  15. BD (   1) C   7 - H  15        /171. BD*(   1) C   5 - C   7            0.40    1.06    0.026
  15. BD (   1) C   7 - H  15        /173. BD*(   1) C   7 - C   8            0.47    1.07    0.029
  15. BD (   1) C   7 - H  15        /175. BD*(   1) C   8 - C   9            2.06    1.06    0.059
  16. BD (   1) C   8 - C   9        / 64. RY*(   1) C   3                    0.65    1.57    0.040
  16. BD (   1) C   8 - C   9        /100. RY*(   1) C   7                    0.27    1.84    0.028
  16. BD (   1) C   8 - C   9        /101. RY*(   2) C   7                    0.91    1.42    0.046
  16. BD (   1) C   8 - C   9        /164. BD*(   1) O   2 - C   3            1.73    1.10    0.055
  16. BD (   1) C   8 - C   9        /167. BD*(   1) C   3 - C   9            1.76    1.23    0.059
  16. BD (   1) C   8 - C   9        /173. BD*(   1) C   7 - C   8            1.35    1.29    0.053
  16. BD (   1) C   8 - C   9        /174. BD*(   1) C   7 - H  15            0.95    1.21    0.043
  16. BD (   1) C   8 - C   9        /177. BD*(   1) C   8 - H  16            0.79    1.22    0.039
  17. BD (   2) C   8 - C   9        / 68. RY*(   5) C   3                    1.04    1.36    0.051
  17. BD (   2) C   8 - C   9        /104. RY*(   5) C   7                    0.41    1.94    0.038
  17. BD (   2) C   8 - C   9        /127. RY*(   1)Cl  10                    1.09    1.10    0.047
  17. BD (   2) C   8 - C   9        /166. BD*(   2) C   3 - C   4           11.16    0.31    0.076
  17. BD (   2) C   8 - C   9        /172. BD*(   2) C   5 - C   7            6.45    0.29    0.057
  18. BD (   1) C   8 - H  16        /100. RY*(   1) C   7                    0.28    1.61    0.027
  18. BD (   1) C   8 - H  16        /118. RY*(   1) C   9                    0.51    1.38    0.034
  18. BD (   1) C   8 - H  16        /167. BD*(   1) C   3 - C   9            2.48    1.00    0.063
  18. BD (   1) C   8 - H  16        /171. BD*(   1) C   5 - C   7            1.90    1.05    0.056
  18. BD (   1) C   8 - H  16        /173. BD*(   1) C   7 - C   8            0.50    1.06    0.029
  18. BD (   1) C   8 - H  16        /175. BD*(   1) C   8 - C   9            0.51    1.05    0.029
  18. BD (   1) C   8 - H  16        /178. BD*(   1) C   9 -Cl  10            0.36    0.66    0.019
  19. BD (   1) C   9 -Cl  10        / 64. RY*(   1) C   3                    0.44    1.56    0.033
  19. BD (   1) C   9 -Cl  10        /109. RY*(   1) C   8                    0.49    1.83    0.038
  19. BD (   1) C   9 -Cl  10        /164. BD*(   1) O   2 - C   3            0.41    1.09    0.027
  19. BD (   1) C   9 -Cl  10        /165. BD*(   1) C   3 - C   4            1.51    1.26    0.055
  19. BD (   1) C   9 -Cl  10        /173. BD*(   1) C   7 - C   8            1.37    1.28    0.053
  19. BD (   1) C   9 -Cl  10        /175. BD*(   1) C   8 - C   9            0.31    1.27    0.025
  20. CR (   1) C   1                /136. RY*(   1) H  11                    0.36   10.57    0.078
  20. CR (   1) C   1                /140. RY*(   1) H  12                    0.36   10.57    0.078
  20. CR (   1) C   1                /144. RY*(   1) H  13                    0.42   10.58    0.085
  20. CR (   1) C   1                /160. BD*(   1) C   1 - O   2            0.48   10.43    0.090
  20. CR (   1) C   1                /164. BD*(   1) O   2 - C   3            0.74   10.48    0.112
  21. CR (   1) O   2                / 46. RY*(   1) C   1                    0.32   20.08    0.102
  21. CR (   1) O   2                / 47. RY*(   2) C   1                    0.54   19.61    0.130
  21. CR (   1) O   2                / 64. RY*(   1) C   3                    1.11   19.83    0.187
  21. CR (   1) O   2                / 71. RY*(   8) C   3                    0.47   20.98    0.125
  21. CR (   1) O   2                /165. BD*(   1) C   3 - C   4            0.34   19.54    0.104
  22. CR (   1) C   3                / 73. RY*(   1) C   4                    0.35   11.22    0.080
  22. CR (   1) C   3                / 74. RY*(   2) C   4                    0.38   10.96    0.082
  22. CR (   1) C   3                /119. RY*(   2) C   9                    1.04   11.06    0.135
  22. CR (   1) C   3                /160. BD*(   1) C   1 - O   2            0.69   10.47    0.107
  22. CR (   1) C   3                /164. BD*(   1) O   2 - C   3            0.38   10.53    0.081
  22. CR (   1) C   3                /165. BD*(   1) C   3 - C   4            0.35   10.71    0.078
  22. CR (   1) C   3                /167. BD*(   1) C   3 - C   9            0.40   10.67    0.084
  22. CR (   1) C   3                /168. BD*(   1) C   4 - C   5            0.45   10.72    0.089
  22. CR (   1) C   3                /169. BD*(   1) C   4 - H  14            0.32   10.64    0.074
  22. CR (   1) C   3                /175. BD*(   1) C   8 - C   9            0.51   10.71    0.093
  22. CR (   1) C   3                /178. BD*(   1) C   9 -Cl  10            0.34   10.32    0.075
  23. CR (   1) C   4                / 64. RY*(   1) C   3                    0.71   10.91    0.111
  23. CR (   1) C   4                / 83. RY*(   2) C   5                    1.25   10.92    0.148
  23. CR (   1) C   4                /148. RY*(   1) H  14                    0.46   10.49    0.088
  23. CR (   1) C   4                /164. BD*(   1) O   2 - C   3            0.40   10.44    0.082
  23. CR (   1) C   4                /167. BD*(   1) C   3 - C   9            0.64   10.57    0.105
  23. CR (   1) C   4                /170. BD*(   1) C   5 -Cl   6            0.35   10.23    0.076
  23. CR (   1) C   4                /171. BD*(   1) C   5 - C   7            0.66   10.61    0.106
  24. CR (   1) C   5                / 74. RY*(   2) C   4                    0.70   10.94    0.111
  24. CR (   1) C   5                / 75. RY*(   3) C   4                    0.32   10.75    0.074
  24. CR (   1) C   5                /101. RY*(   2) C   7                    0.91   10.84    0.125
  24. CR (   1) C   5                /165. BD*(   1) C   3 - C   4            0.47   10.69    0.090
  24. CR (   1) C   5                /168. BD*(   1) C   4 - C   5            0.34   10.70    0.077
  24. CR (   1) C   5                /169. BD*(   1) C   4 - H  14            0.35   10.62    0.077
  24. CR (   1) C   5                /170. BD*(   1) C   5 -Cl   6            0.90   10.31    0.122
  24. CR (   1) C   5                /171. BD*(   1) C   5 - C   7            0.30   10.69    0.072
  24. CR (   1) C   5                /173. BD*(   1) C   7 - C   8            0.37   10.71    0.080
  24. CR (   1) C   5                /174. BD*(   1) C   7 - H  15            0.32   10.63    0.074
  26. CR (   2)Cl   6                / 82. RY*(   1) C   5                    0.75   10.95    0.114
  26. CR (   2)Cl   6                / 83. RY*(   2) C   5                    0.28   10.86    0.070
  26. CR (   2)Cl   6                / 85. RY*(   4) C   5                    0.25   10.79    0.066
  26. CR (   2)Cl   6                /168. BD*(   1) C   4 - C   5            0.47   10.56    0.089
  26. CR (   2)Cl   6                /171. BD*(   1) C   5 - C   7            0.46   10.55    0.089
  30. CR (   1) C   7                / 82. RY*(   1) C   5                    0.81   11.03    0.120
  30. CR (   1) C   7                / 83. RY*(   2) C   5                    0.51   10.94    0.094
  30. CR (   1) C   7                /110. RY*(   2) C   8                    0.51   10.78    0.094
  30. CR (   1) C   7                /112. RY*(   4) C   8                    0.27   10.76    0.068
  30. CR (   1) C   7                /152. RY*(   1) H  15                    0.44   10.46    0.086
  30. CR (   1) C   7                /168. BD*(   1) C   4 - C   5            0.63   10.64    0.104
  30. CR (   1) C   7                /170. BD*(   1) C   5 -Cl   6            0.39   10.25    0.080
  30. CR (   1) C   7                /175. BD*(   1) C   8 - C   9            0.53   10.64    0.095
  30. CR (   1) C   7                /177. BD*(   1) C   8 - H  16            0.29   10.58    0.070
  31. CR (   1) C   8                /100. RY*(   1) C   7                    0.27   11.18    0.069
  31. CR (   1) C   8                /101. RY*(   2) C   7                    0.46   10.77    0.089
  31. CR (   1) C   8                /103. RY*(   4) C   7                    0.26   10.75    0.066
  31. CR (   1) C   8                /118. RY*(   1) C   9                    0.94   10.95    0.129
  31. CR (   1) C   8                /121. RY*(   4) C   9                    0.27   10.66    0.068
  31. CR (   1) C   8                /156. RY*(   1) H  16                    0.43   10.46    0.085
  31. CR (   1) C   8                /167. BD*(   1) C   3 - C   9            0.67   10.58    0.108
  31. CR (   1) C   8                /171. BD*(   1) C   5 - C   7            0.49   10.62    0.091
  31. CR (   1) C   8                /174. BD*(   1) C   7 - H  15            0.29   10.56    0.070
  31. CR (   1) C   8                /178. BD*(   1) C   9 -Cl  10            0.41   10.23    0.082
  32. CR (   1) C   9                / 65. RY*(   2) C   3                    0.38   11.41    0.083
  32. CR (   1) C   9                / 67. RY*(   4) C   3                    0.48   11.11    0.092
  32. CR (   1) C   9                /110. RY*(   2) C   8                    0.93   10.85    0.127
  32. CR (   1) C   9                /164. BD*(   1) O   2 - C   3            0.32   10.52    0.073
  32. CR (   1) C   9                /165. BD*(   1) C   3 - C   4            0.53   10.70    0.095
  32. CR (   1) C   9                /173. BD*(   1) C   7 - C   8            0.43   10.72    0.087
  32. CR (   1) C   9                /175. BD*(   1) C   8 - C   9            0.42   10.70    0.085
  32. CR (   1) C   9                /177. BD*(   1) C   8 - H  16            0.29   10.64    0.070
  32. CR (   1) C   9                /178. BD*(   1) C   9 -Cl  10            0.84   10.31    0.118
  34. CR (   2)Cl  10                /118. RY*(   1) C   9                    0.45   10.95    0.089
  34. CR (   2)Cl  10                /119. RY*(   2) C   9                    0.53   10.96    0.097
  34. CR (   2)Cl  10                /167. BD*(   1) C   3 - C   9            0.44   10.57    0.087
  34. CR (   2)Cl  10                /175. BD*(   1) C   8 - C   9            0.50   10.62    0.093
  38. LP (   1) O   2                / 46. RY*(   1) C   1                    0.80    1.61    0.046
  38. LP (   1) O   2                / 47. RY*(   2) C   1                    0.26    1.14    0.022
  38. LP (   1) O   2                / 64. RY*(   1) C   3                    1.29    1.37    0.053
  38. LP (   1) O   2                / 65. RY*(   2) C   3                    0.49    1.79    0.038
  38. LP (   1) O   2                /161. BD*(   1) C   1 - H  11            0.57    0.99    0.030
  38. LP (   1) O   2                /162. BD*(   1) C   1 - H  12            0.57    0.99    0.030
  38. LP (   1) O   2                /163. BD*(   1) C   1 - H  13            1.03    1.03    0.041
  38. LP (   1) O   2                /165. BD*(   1) C   3 - C   4            3.81    1.07    0.081
  38. LP (   1) O   2                /167. BD*(   1) C   3 - C   9            0.44    1.03    0.027
  39. LP (   2) O   2                / 48. RY*(   3) C   1                    0.66    2.10    0.049
  39. LP (   2) O   2                / 66. RY*(   3) C   3                    1.36    2.22    0.072
  39. LP (   2) O   2                /161. BD*(   1) C   1 - H  11            2.41    0.81    0.058
  39. LP (   2) O   2                /162. BD*(   1) C   1 - H  12            2.41    0.81    0.058
  39. LP (   2) O   2                /166. BD*(   2) C   3 - C   4           14.65    0.36    0.096
  40. LP (   1)Cl   6                / 82. RY*(   1) C   5                    1.37    1.85    0.064
  40. LP (   1)Cl   6                / 83. RY*(   2) C   5                    0.55    1.76    0.039
  40. LP (   1)Cl   6                / 85. RY*(   4) C   5                    0.30    1.68    0.028
  40. LP (   1)Cl   6                /168. BD*(   1) C   4 - C   5            0.86    1.46    0.045
  40. LP (   1)Cl   6                /171. BD*(   1) C   5 - C   7            0.85    1.45    0.045
  41. LP (   2)Cl   6                / 83. RY*(   2) C   5                    0.40    1.15    0.027
  41. LP (   2)Cl   6                /165. BD*(   1) C   3 - C   4            0.26    0.83    0.019
  41. LP (   2)Cl   6                /168. BD*(   1) C   4 - C   5            1.99    0.84    0.052
  41. LP (   2)Cl   6                /171. BD*(   1) C   5 - C   7            2.09    0.84    0.053
  42. LP (   3)Cl   6                / 84. RY*(   3) C   5                    0.57    1.36    0.036
  42. LP (   3)Cl   6                /172. BD*(   2) C   5 - C   7            7.36    0.30    0.065
  43. LP (   1)Cl  10                /118. RY*(   1) C   9                    0.88    1.79    0.050
  43. LP (   1)Cl  10                /119. RY*(   2) C   9                    0.93    1.80    0.052
  43. LP (   1)Cl  10                /121. RY*(   4) C   9                    0.29    1.50    0.027
  43. LP (   1)Cl  10                /167. BD*(   1) C   3 - C   9            0.68    1.41    0.040
  43. LP (   1)Cl  10                /175. BD*(   1) C   8 - C   9            1.05    1.46    0.050
  44. LP (   2)Cl  10                /119. RY*(   2) C   9                    0.33    1.19    0.025
  44. LP (   2)Cl  10                /167. BD*(   1) C   3 - C   9            2.65    0.80    0.058
  44. LP (   2)Cl  10                /175. BD*(   1) C   8 - C   9            1.67    0.85    0.048
  45. LP (   3)Cl  10                /120. RY*(   3) C   9                    0.53    1.34    0.034
  45. LP (   3)Cl  10                /176. BD*(   2) C   8 - C   9            5.46    0.32    0.057
 166. BD*(   2) C   3 - C   4        / 66. RY*(   3) C   3                    0.28    1.86    0.066
 166. BD*(   2) C   3 - C   4        / 70. RY*(   7) C   3                    0.52    1.35    0.078
 166. BD*(   2) C   3 - C   4        / 76. RY*(   4) C   4                    1.08    0.64    0.077
 166. BD*(   2) C   3 - C   4        / 77. RY*(   5) C   4                    0.35    1.84    0.075
 172. BD*(   2) C   5 - C   7        / 76. RY*(   4) C   4                    0.51    0.65    0.050
 172. BD*(   2) C   5 - C   7        / 84. RY*(   3) C   5                    0.96    1.07    0.087
 172. BD*(   2) C   5 - C   7        / 91. RY*(   1)Cl   6                    0.37    0.82    0.047
 172. BD*(   2) C   5 - C   7        /102. RY*(   3) C   7                    1.87    0.85    0.108
 172. BD*(   2) C   5 - C   7        /113. RY*(   5) C   8                    0.30    1.36    0.055
 172. BD*(   2) C   5 - C   7        /166. BD*(   2) C   3 - C   4          128.11    0.01    0.083
 176. BD*(   2) C   8 - C   9        /104. RY*(   5) C   7                    0.27    1.64    0.061
 176. BD*(   2) C   8 - C   9        /111. RY*(   3) C   8                    1.41    1.14    0.115
 176. BD*(   2) C   8 - C   9        /120. RY*(   3) C   9                    0.60    1.02    0.071
 176. BD*(   2) C   8 - C   9        /122. RY*(   5) C   9                    0.30    1.84    0.067
 176. BD*(   2) C   8 - C   9        /127. RY*(   1)Cl  10                    0.27    0.80    0.042


 Natural Bond Orbitals (Summary):

                                                            Principal Delocalizations
           NBO                        Occupancy    Energy   (geminal,vicinal,remote)
 ====================================================================================
 Molecular unit  1  (C7H6OCl2)
     1. BD (   1) C   1 - O   2          0.99610    -1.03750  167(v),65(v),64(v)
     2. BD (   1) C   1 - H  11          0.99722    -0.68542   
     3. BD (   1) C   1 - H  12          0.99722    -0.68542   
     4. BD (   1) C   1 - H  13          0.99435    -0.67354  164(v),55(v)
     5. BD (   1) O   2 - C   3          0.99533    -1.12450  175(v),168(v),47(v),165(g)
                                                    167(g),163(v)
     6. BD (   1) C   3 - C   4          0.98429    -0.90901  167(g),178(v),170(v),168(g)
                                                    82(v),118(v),169(g),55(v)
                                                    164(g)
     7. BD (   2) C   3 - C   4          0.82451    -0.47269  172(v),176(v),166(g),120(v)
                                                    56(v),86(v),84(v),68(g)
                                                    76(g)
     8. BD (   1) C   3 - C   9          0.98785    -0.93651  165(g),175(g),160(v),169(v)
                                                    177(v),109(v),74(v),164(g)
                                                    55(v),73(v)
     9. BD (   1) C   4 - C   5          0.98797    -0.91442  164(v),171(g),165(g),169(g)
                                                    174(v),65(v),100(v)
    10. BD (   1) C   4 - H  14          0.98446    -0.70520  167(v),171(v),168(g),165(g)
                                                    83(v),164(v),64(v),170(v)
                                                    82(v)
    11. BD (   1) C   5 -Cl   6          0.99355    -0.90673  165(v),173(v),73(v),100(v)
                                                    168(g)
    12. BD (   1) C   5 - C   7          0.99068    -0.93019  168(g),173(g),177(v),169(v)
                                                    110(v),174(g),73(v),109(v)
    13. BD (   2) C   5 - C   7          0.85852    -0.48692  176(v),166(v),76(v),91(v)
                                                    113(v),172(g)
    14. BD (   1) C   7 - C   8          0.98308    -0.88950  170(v),178(v),175(g),171(g)
                                                    83(v),119(v),177(g),174(g)
    15. BD (   1) C   7 - H  15          0.98729    -0.70810  168(v),175(v),82(v),173(g)
                                                    171(g),170(v),109(v)
    16. BD (   1) C   8 - C   9          0.98969    -0.92759  167(g),164(v),173(g),174(v)
                                                    101(v),177(g),64(v),100(v)
    17. BD (   2) C   8 - C   9          0.86197    -0.48906  166(v),172(v),127(v),68(v)
                                                    104(v)
    18. BD (   1) C   8 - H  16          0.98608    -0.69637  167(v),171(v),118(v),175(g)
                                                    173(g),178(v),100(v)
    19. BD (   1) C   9 -Cl  10          0.99295    -0.91771  165(v),173(v),109(v),64(v)
                                                    164(v),175(g)
    20. CR (   1) C   1                  0.99961   -10.31428  164(v),160(g),144(v),136(v)
                                                    140(v)
    21. CR (   1) O   2                  0.99981   -19.19261  64(v),47(v),71(v),165(v)
                                                    46(v)
    22. CR (   1) C   3                  0.99926   -10.36054  119(v),160(v),175(v),168(v)
                                                    167(g),164(g),74(v),73(v)
                                                    165(g),178(v),169(v)
    23. CR (   1) C   4                  0.99940   -10.26515  83(v),64(v),171(v),167(v)
                                                    148(v),164(v),170(v)
    24. CR (   1) C   5                  0.99931   -10.34233  101(v),170(g),74(v),165(v)
                                                    173(v),169(v),168(g),174(v)
                                                    75(v),171(g)
    25. CR (   1)Cl   6                  1.00000  -100.81268   
    26. CR (   2)Cl   6                  0.99986   -10.20482  82(v),168(v),171(v),83(v)
                                                    85(v)
    27. CR (   3)Cl   6                  0.99996    -7.40793   
    28. CR (   4)Cl   6                  0.99998    -7.40526   
    29. CR (   5)Cl   6                  1.00000    -7.40506   
    30. CR (   1) C   7                  0.99940   -10.28185  82(v),168(v),175(v),110(v)
                                                    83(v),152(v),170(v),177(v)
                                                    112(v)
    31. CR (   1) C   8                  0.99942   -10.27129  118(v),167(v),171(v),101(v)
                                                    156(v),178(v),174(v),121(v)
                                                    100(v),103(v)
    32. CR (   1) C   9                  0.99931   -10.35061  110(v),178(g),165(v),67(v)
                                                    173(v),175(g),65(v),164(v)
                                                    177(v)
    33. CR (   1)Cl  10                  1.00000  -100.77715   
    34. CR (   2)Cl  10                  0.99986   -10.26668  119(v),175(v),118(v),167(v)
    35. CR (   3)Cl  10                  0.99997    -7.41933   
    36. CR (   4)Cl  10                  0.99998    -7.41645   
    37. CR (   5)Cl  10                  1.00000    -7.41743   
    38. LP (   1) O   2                  0.98130    -0.72524  165(v),64(v),163(v),46(v)
                                                    161(v),162(v),65(v),167(v)
                                                    47(v)
    39. LP (   2) O   2                  0.92110    -0.53881  166(v),161(v),162(v),66(v)
                                                    48(v)
    40. LP (   1)Cl   6                  0.99573    -1.10088  82(v),168(v),171(v),83(v)
                                                    85(v)
    41. LP (   2)Cl   6                  0.98477    -0.48955  171(v),168(v),83(v),165(r)
    42. LP (   3)Cl   6                  0.95475    -0.49305  172(v),84(v)
    43. LP (   1)Cl  10                  0.99621    -1.10657  175(v),119(v),118(v),167(v)
                                                    121(v)
    44. LP (   2)Cl  10                  0.98348    -0.49896  167(v),175(v),119(v)
    45. LP (   3)Cl  10                  0.96379    -0.50481  176(v),120(v)
    46. RY*(   1) C   1                  0.00140     0.88254   
    47. RY*(   2) C   1                  0.00080     0.41976   
    48. RY*(   3) C   1                  0.00072     1.55964   
    49. RY*(   4) C   1                  0.00019     1.71356   
    50. RY*(   5) C   1                  0.00013     0.86737   
    51. RY*(   6) C   1                  0.00001     0.54474   
    52. RY*(   7) C   1                  0.00000     2.01666   
    53. RY*(   8) C   1                  0.00001     2.06124   
    54. RY*(   9) C   1                  0.00000     2.11170   
    55. RY*(   1) O   2                  0.00149     1.10464   
    56. RY*(   2) O   2                  0.00106     0.91884   
    57. RY*(   3) O   2                  0.00019     2.18341   
    58. RY*(   4) O   2                  0.00014     2.51986   
    59. RY*(   5) O   2                  0.00011     1.42965   
    60. RY*(   6) O   2                  0.00005     2.15477   
    61. RY*(   7) O   2                  0.00000     2.57985   
    62. RY*(   8) O   2                  0.00000     2.42545   
    63. RY*(   9) O   2                  0.00001     2.64222   
    64. RY*(   1) C   3                  0.00395     0.64032   
    65. RY*(   2) C   3                  0.00182     1.06314   
    66. RY*(   3) C   3                  0.00140     1.67983   
    67. RY*(   4) C   3                  0.00117     0.76029   
    68. RY*(   5) C   3                  0.00083     0.87296   
    69. RY*(   6) C   3                  0.00030     1.81501   
    70. RY*(   7) C   3                  0.00027     1.17039   
    71. RY*(   8) C   3                  0.00014     1.79190   
    72. RY*(   9) C   3                  0.00001     1.95149   
    73. RY*(   1) C   4                  0.00267     0.85888   
    74. RY*(   2) C   4                  0.00132     0.59718   
    75. RY*(   3) C   4                  0.00073     0.40436   
    76. RY*(   4) C   4                  0.00073     0.45556   
    77. RY*(   5) C   4                  0.00023     1.66105   
    78. RY*(   6) C   4                  0.00007     2.22737   
    79. RY*(   7) C   4                  0.00003     2.21320   
    80. RY*(   8) C   4                  0.00002     1.70336   
    81. RY*(   9) C   4                  0.00001     2.01627   
    82. RY*(   1) C   5                  0.00392     0.74415   
    83. RY*(   2) C   5                  0.00380     0.65760   
    84. RY*(   3) C   5                  0.00160     0.87103   
    85. RY*(   4) C   5                  0.00063     0.58107   
    86. RY*(   5) C   5                  0.00055     1.68018   
    87. RY*(   6) C   5                  0.00033     2.05165   
    88. RY*(   7) C   5                  0.00032     1.76760   
    89. RY*(   8) C   5                  0.00003     1.09386   
    90. RY*(   9) C   5                  0.00001     1.95098   
    91. RY*(   1)Cl   6                  0.00127     0.62258   
    92. RY*(   2)Cl   6                  0.00077     0.70868   
    93. RY*(   3)Cl   6                  0.00016     0.69999   
    94. RY*(   4)Cl   6                  0.00007     0.97077   
    95. RY*(   5)Cl   6                  0.00002     0.60087   
    96. RY*(   6)Cl   6                  0.00000     0.93797   
    97. RY*(   7)Cl   6                  0.00000     0.77949   
    98. RY*(   8)Cl   6                  0.00001     0.65642   
    99. RY*(   9)Cl   6                  0.00000     0.62254   
   100. RY*(   1) C   7                  0.00290     0.91168   
   101. RY*(   2) C   7                  0.00146     0.49633   
   102. RY*(   3) C   7                  0.00078     0.65338   
   103. RY*(   4) C   7                  0.00048     0.47786   
   104. RY*(   5) C   7                  0.00024     1.44824   
   105. RY*(   6) C   7                  0.00008     2.17561   
   106. RY*(   7) C   7                  0.00003     2.08038   
   107. RY*(   8) C   7                  0.00001     1.65974   
   108. RY*(   9) C   7                  0.00001     2.00162   
   109. RY*(   1) C   8                  0.00317     0.90917   
   110. RY*(   2) C   8                  0.00149     0.49617   
   111. RY*(   3) C   8                  0.00071     0.95472   
   112. RY*(   4) C   8                  0.00047     0.47544   
   113. RY*(   5) C   8                  0.00025     1.16370   
   114. RY*(   6) C   8                  0.00008     2.18070   
   115. RY*(   7) C   8                  0.00002     2.12678   
   116. RY*(   8) C   8                  0.00002     1.68643   
   117. RY*(   9) C   8                  0.00001     2.01458   
   118. RY*(   1) C   9                  0.00438     0.67943   
   119. RY*(   2) C   9                  0.00334     0.69453   
   120. RY*(   3) C   9                  0.00151     0.83087   
   121. RY*(   4) C   9                  0.00079     0.39046   
   122. RY*(   5) C   9                  0.00042     1.65201   
   123. RY*(   6) C   9                  0.00037     2.06301   
   124. RY*(   7) C   9                  0.00025     1.91005   
   125. RY*(   8) C   9                  0.00008     1.12628   
   126. RY*(   9) C   9                  0.00002     1.94313   
   127. RY*(   1)Cl  10                  0.00168     0.61264   
   128. RY*(   2)Cl  10                  0.00081     0.69651   
   129. RY*(   3)Cl  10                  0.00027     0.56948   
   130. RY*(   4)Cl  10                  0.00007     1.06463   
   131. RY*(   5)Cl  10                  0.00003     0.76842   
   132. RY*(   6)Cl  10                  0.00001     0.74987   
   133. RY*(   7)Cl  10                  0.00001     0.61988   
   134. RY*(   8)Cl  10                  0.00001     0.81305   
   135. RY*(   9)Cl  10                  0.00001     0.67382   
   136. RY*(   1) H  11                  0.00077     0.25315   
   137. RY*(   2) H  11                  0.00009     1.60104   
   138. RY*(   3) H  11                  0.00007     1.70690   
   139. RY*(   4) H  11                  0.00001     1.97517   
   140. RY*(   1) H  12                  0.00077     0.25315   
   141. RY*(   2) H  12                  0.00009     1.60104   
   142. RY*(   3) H  12                  0.00007     1.70690   
   143. RY*(   4) H  12                  0.00001     1.97517   
   144. RY*(   1) H  13                  0.00025     0.26611   
   145. RY*(   2) H  13                  0.00008     1.57789   
   146. RY*(   3) H  13                  0.00005     1.85007   
   147. RY*(   4) H  13                  0.00000     1.80346   
   148. RY*(   1) H  14                  0.00099     0.22152   
   149. RY*(   2) H  14                  0.00008     1.47849   
   150. RY*(   3) H  14                  0.00005     1.83740   
   151. RY*(   4) H  14                  0.00003     2.18157   
   152. RY*(   1) H  15                  0.00089     0.17720   
   153. RY*(   2) H  15                  0.00007     1.47283   
   154. RY*(   3) H  15                  0.00003     2.17515   
   155. RY*(   4) H  15                  0.00004     1.81176   
   156. RY*(   1) H  16                  0.00087     0.18882   
   157. RY*(   2) H  16                  0.00006     1.47634   
   158. RY*(   3) H  16                  0.00004     1.84907   
   159. RY*(   4) H  16                  0.00004     2.12810   
   160. BD*(   1) C   1 - O   2          0.00395     0.11141   
   161. BD*(   1) C   1 - H  11          0.00724     0.26916   
   162. BD*(   1) C   1 - H  12          0.00724     0.26916   
   163. BD*(   1) C   1 - H  13          0.00341     0.30529   
   164. BD*(   1) O   2 - C   3          0.01560     0.17010   
   165. BD*(   1) C   3 - C   4          0.01542     0.34492   
   166. BD*(   2) C   3 - C   4          0.18424    -0.18250  176(v),172(v),76(g),70(g)
                                                    77(g),66(g)
   167. BD*(   1) C   3 - C   9          0.02101     0.30540   
   168. BD*(   1) C   4 - C   5          0.01384     0.35541   
   169. BD*(   1) C   4 - H  14          0.00659     0.28119   
   170. BD*(   1) C   5 -Cl   6          0.01536    -0.03551   
   171. BD*(   1) C   5 - C   7          0.01404     0.34960   
   172. BD*(   2) C   5 - C   7          0.21595    -0.19605  176(v),166(v),102(g),84(g)
                                                    76(v),91(v),113(v)
   173. BD*(   1) C   7 - C   8          0.00904     0.36533   
   174. BD*(   1) C   7 - H  15          0.00620     0.28732   
   175. BD*(   1) C   8 - C   9          0.01241     0.35359   
   176. BD*(   2) C   8 - C   9          0.19209    -0.18682  166(v),172(v),111(g),120(g)
                                                    122(g),104(v),127(v)
   177. BD*(   1) C   8 - H  16          0.00625     0.29319   
   178. BD*(   1) C   9 -Cl  10          0.01351    -0.04095   
       -------------------------------
              Total Lewis   44.16935  ( 98.1541%)
        Valence non-Lewis    0.76341  (  1.6965%)
        Rydberg non-Lewis    0.06725  (  0.1494%)
       -------------------------------
            Total unit  1   45.00000  (100.0000%)
           Charge unit  1    0.00000


 ***************************************************
 *******         Beta  spin orbitals         *******
 ***************************************************


 NATURAL POPULATIONS:  Natural atomic orbital occupancies 
                                                          
   NAO  Atom  No  lang   Type(AO)    Occupancy      Energy
 ----------------------------------------------------------
     1    C    1  S      Cor( 1S)     0.99961     -10.31445
     2    C    1  S      Val( 2S)     0.55124      -0.42858
     3    C    1  S      Ryd( 3S)     0.00086       0.61959
     4    C    1  px     Val( 2p)     0.39647      -0.23074
     5    C    1  px     Ryd( 3p)     0.00178       0.32504
     6    C    1  py     Val( 2p)     0.57324      -0.26543
     7    C    1  py     Ryd( 3p)     0.00185       0.55297
     8    C    1  pz     Val( 2p)     0.60771      -0.26192
     9    C    1  pz     Ryd( 3p)     0.00021       0.38297
    10    C    1  dxy    Ryd( 3d)     0.00078       1.98740
    11    C    1  dxz    Ryd( 3d)     0.00050       2.15288
    12    C    1  dyz    Ryd( 3d)     0.00024       1.91341
    13    C    1  dx2y2  Ryd( 3d)     0.00069       2.15285
    14    C    1  dz2    Ryd( 3d)     0.00047       2.12558

    15    O    2  S      Cor( 1S)     0.99981     -19.18750
    16    O    2  S      Val( 2S)     0.78679      -1.04290
    17    O    2  S      Ryd( 3S)     0.00035       1.40077
    18    O    2  px     Val( 2p)     0.82785      -0.53338
    19    O    2  px     Ryd( 3p)     0.00113       1.20245
    20    O    2  py     Val( 2p)     0.74721      -0.53165
    21    O    2  py     Ryd( 3p)     0.00051       1.07560
    22    O    2  pz     Val( 2p)     0.76183      -0.49536
    23    O    2  pz     Ryd( 3p)     0.00062       0.90642
    24    O    2  dxy    Ryd( 3d)     0.00050       2.74899
    25    O    2  dxz    Ryd( 3d)     0.00029       2.47683
    26    O    2  dyz    Ryd( 3d)     0.00044       2.52291
    27    O    2  dx2y2  Ryd( 3d)     0.00075       2.99189
    28    O    2  dz2    Ryd( 3d)     0.00034       2.71188

    29    C    3  S      Cor( 1S)     0.99926     -10.35872
    30    C    3  S      Val( 2S)     0.40277      -0.32593
    31    C    3  S      Ryd( 3S)     0.00114       0.41099
    32    C    3  px     Val( 2p)     0.54469      -0.28721
    33    C    3  px     Ryd( 3p)     0.00215       0.67955
    34    C    3  py     Val( 2p)     0.39074      -0.23752
    35    C    3  py     Ryd( 3p)     0.00465       0.61513
    36    C    3  pz     Val( 2p)     0.40086      -0.32317
    37    C    3  pz     Ryd( 3p)     0.00055       0.38648
    38    C    3  dxy    Ryd( 3d)     0.00085       2.20443
    39    C    3  dxz    Ryd( 3d)     0.00027       1.67189
    40    C    3  dyz    Ryd( 3d)     0.00105       1.69046
    41    C    3  dx2y2  Ryd( 3d)     0.00103       2.18843
    42    C    3  dz2    Ryd( 3d)     0.00040       1.95806

    43    C    4  S      Cor( 1S)     0.99940     -10.26541
    44    C    4  S      Val( 2S)     0.47486      -0.35038
    45    C    4  S      Ryd( 3S)     0.00107       0.36408
    46    C    4  px     Val( 2p)     0.60183      -0.27655
    47    C    4  px     Ryd( 3p)     0.00306       0.78962
    48    C    4  py     Val( 2p)     0.54821      -0.26968
    49    C    4  py     Ryd( 3p)     0.00171       0.59059
    50    C    4  pz     Val( 2p)     0.54191      -0.31861
    51    C    4  pz     Ryd( 3p)     0.00068       0.37851
    52    C    4  dxy    Ryd( 3d)     0.00033       2.26226
    53    C    4  dxz    Ryd( 3d)     0.00027       1.71278
    54    C    4  dyz    Ryd( 3d)     0.00014       1.72361
    55    C    4  dx2y2  Ryd( 3d)     0.00027       2.30325
    56    C    4  dz2    Ryd( 3d)     0.00022       2.01647

    57    C    5  S      Cor( 1S)     0.99931     -10.34040
    58    C    5  S      Val( 2S)     0.45863      -0.39887
    59    C    5  S      Ryd( 3S)     0.00055       0.36739
    60    C    5  px     Val( 2p)     0.50186      -0.32955
    61    C    5  px     Ryd( 3p)     0.00412       0.66290
    62    C    5  py     Val( 2p)     0.52234      -0.30858
    63    C    5  py     Ryd( 3p)     0.00397       0.61448
    64    C    5  pz     Val( 2p)     0.42735      -0.32980
    65    C    5  pz     Ryd( 3p)     0.00107       0.39328
    66    C    5  dxy    Ryd( 3d)     0.00126       2.06231
    67    C    5  dxz    Ryd( 3d)     0.00040       1.62516
    68    C    5  dyz    Ryd( 3d)     0.00056       1.65643
    69    C    5  dx2y2  Ryd( 3d)     0.00070       2.14813
    70    C    5  dz2    Ryd( 3d)     0.00049       1.93107

    71   Cl    6  S      Cor( 1S)     1.00000    -100.81195
    72   Cl    6  S      Cor( 2S)     0.99986     -10.20327
    73   Cl    6  S      Val( 3S)     0.91494      -1.16775
    74   Cl    6  S      Ryd( 4S)     0.00092       0.51450
    75   Cl    6  px     Cor( 2p)     0.99996      -7.40758
    76   Cl    6  px     Val( 3p)     0.74948      -0.46053
    77   Cl    6  px     Ryd( 4p)     0.00061       0.78712
    78   Cl    6  py     Cor( 2p)     0.99998      -7.40485
    79   Cl    6  py     Val( 3p)     0.85248      -0.47201
    80   Cl    6  py     Ryd( 4p)     0.00054       0.78074
    81   Cl    6  pz     Cor( 2p)     0.99997      -7.40265
    82   Cl    6  pz     Val( 3p)     0.85004      -0.47603
    83   Cl    6  pz     Ryd( 4p)     0.00031       0.74527
    84   Cl    6  dxy    Ryd( 3d)     0.00232       0.93552
    85   Cl    6  dxz    Ryd( 3d)     0.00099       0.64726
    86   Cl    6  dyz    Ryd( 3d)     0.00059       0.62803
    87   Cl    6  dx2y2  Ryd( 3d)     0.00091       0.88768
    88   Cl    6  dz2    Ryd( 3d)     0.00075       0.72251

    89    C    7  S      Cor( 1S)     0.99939     -10.27824
    90    C    7  S      Val( 2S)     0.47677      -0.34906
    91    C    7  S      Ryd( 3S)     0.00071       0.37816
    92    C    7  px     Val( 2p)     0.52560      -0.24789
    93    C    7  px     Ryd( 3p)     0.00215       0.45075
    94    C    7  py     Val( 2p)     0.60874      -0.27125
    95    C    7  py     Ryd( 3p)     0.00353       0.83000
    96    C    7  pz     Val( 2p)     0.33255      -0.28582
    97    C    7  pz     Ryd( 3p)     0.00041       0.37241
    98    C    7  dxy    Ryd( 3d)     0.00038       2.22460
    99    C    7  dxz    Ryd( 3d)     0.00020       1.73026
   100    C    7  dyz    Ryd( 3d)     0.00028       1.70797
   101    C    7  dx2y2  Ryd( 3d)     0.00034       2.29216
   102    C    7  dz2    Ryd( 3d)     0.00028       2.02169

   103    C    8  S      Cor( 1S)     0.99942     -10.27231
   104    C    8  S      Val( 2S)     0.47980      -0.35475
   105    C    8  S      Ryd( 3S)     0.00069       0.37362
   106    C    8  px     Val( 2p)     0.60443      -0.27039
   107    C    8  px     Ryd( 3p)     0.00381       0.79593
   108    C    8  py     Val( 2p)     0.54004      -0.25783
   109    C    8  py     Ryd( 3p)     0.00214       0.49713
   110    C    8  pz     Val( 2p)     0.51457      -0.31475
   111    C    8  pz     Ryd( 3p)     0.00041       0.36751
   112    C    8  dxy    Ryd( 3d)     0.00029       2.25730
   113    C    8  dxz    Ryd( 3d)     0.00030       1.70035
   114    C    8  dyz    Ryd( 3d)     0.00007       1.72921
   115    C    8  dx2y2  Ryd( 3d)     0.00040       2.26848
   116    C    8  dz2    Ryd( 3d)     0.00020       2.01448

   117    C    9  S      Cor( 1S)     0.99930     -10.34611
   118    C    9  S      Val( 2S)     0.45797      -0.40458
   119    C    9  S      Ryd( 3S)     0.00077       0.34514
   120    C    9  px     Val( 2p)     0.49458      -0.33565
   121    C    9  px     Ryd( 3p)     0.00372       0.65286
   122    C    9  py     Val( 2p)     0.52758      -0.32006
   123    C    9  py     Ryd( 3p)     0.00439       0.62068
   124    C    9  pz     Val( 2p)     0.36263      -0.32398
   125    C    9  pz     Ryd( 3p)     0.00131       0.39632
   126    C    9  dxy    Ryd( 3d)     0.00117       2.05331
   127    C    9  dxz    Ryd( 3d)     0.00035       1.62162
   128    C    9  dyz    Ryd( 3d)     0.00052       1.65247
   129    C    9  dx2y2  Ryd( 3d)     0.00066       2.13703
   130    C    9  dz2    Ryd( 3d)     0.00054       1.93042

   131   Cl   10  S      Cor( 1S)     1.00000    -100.77608
   132   Cl   10  S      Cor( 2S)     0.99986     -10.26483
   133   Cl   10  S      Val( 3S)     0.91434      -1.17191
   134   Cl   10  S      Ryd( 4S)     0.00106       0.50367
   135   Cl   10  px     Cor( 2p)     0.99996      -7.41883
   136   Cl   10  px     Val( 3p)     0.74884      -0.46822
   137   Cl   10  px     Ryd( 4p)     0.00065       0.77904
   138   Cl   10  py     Cor( 2p)     0.99998      -7.41586
   139   Cl   10  py     Val( 3p)     0.85143      -0.47798
   140   Cl   10  py     Ryd( 4p)     0.00055       0.77131
   141   Cl   10  pz     Cor( 2p)     0.99996      -7.41380
   142   Cl   10  pz     Val( 3p)     0.80529      -0.47898
   143   Cl   10  pz     Ryd( 4p)     0.00020       0.74379
   144   Cl   10  dxy    Ryd( 3d)     0.00224       0.97147
   145   Cl   10  dxz    Ryd( 3d)     0.00105       0.64093
   146   Cl   10  dyz    Ryd( 3d)     0.00064       0.62436
   147   Cl   10  dx2y2  Ryd( 3d)     0.00088       0.88315
   148   Cl   10  dz2    Ryd( 3d)     0.00074       0.71638

   149    H   11  S      Val( 1S)     0.38499      -0.10811
   150    H   11  S      Ryd( 2S)     0.00072       0.21395
   151    H   11  px     Ryd( 2p)     0.00016       1.72463
   152    H   11  py     Ryd( 2p)     0.00009       1.62696
   153    H   11  pz     Ryd( 2p)     0.00031       1.98566

   154    H   12  S      Val( 1S)     0.38499      -0.10811
   155    H   12  S      Ryd( 2S)     0.00072       0.21395
   156    H   12  px     Ryd( 2p)     0.00016       1.72463
   157    H   12  py     Ryd( 2p)     0.00009       1.62696
   158    H   12  pz     Ryd( 2p)     0.00031       1.98566

   159    H   13  S      Val( 1S)     0.37647      -0.07473
   160    H   13  S      Ryd( 2S)     0.00024       0.17885
   161    H   13  px     Ryd( 2p)     0.00004       1.54721
   162    H   13  py     Ryd( 2p)     0.00040       2.20177
   163    H   13  pz     Ryd( 2p)     0.00008       1.57791

   164    H   14  S      Val( 1S)     0.35945      -0.09631
   165    H   14  S      Ryd( 2S)     0.00101       0.20426
   166    H   14  px     Ryd( 2p)     0.00038       2.16169
   167    H   14  py     Ryd( 2p)     0.00008       1.88366
   168    H   14  pz     Ryd( 2p)     0.00008       1.47824

   169    H   15  S      Val( 1S)     0.36271      -0.08812
   170    H   15  S      Ryd( 2S)     0.00091       0.16389
   171    H   15  px     Ryd( 2p)     0.00005       1.81233
   172    H   15  py     Ryd( 2p)     0.00045       2.19707
   173    H   15  pz     Ryd( 2p)     0.00004       1.47375

   174    H   16  S      Val( 1S)     0.35691      -0.08143
   175    H   16  S      Ryd( 2S)     0.00089       0.16860
   176    H   16  px     Ryd( 2p)     0.00038       2.15234
   177    H   16  py     Ryd( 2p)     0.00010       1.85485
   178    H   16  pz     Ryd( 2p)     0.00007       1.47601


 Summary of Natural Population Analysis:                  
                                                          
                                       Natural Population 
                Natural  -----------------------------------------------
    Atom  No    Charge         Core      Valence    Rydberg      Total
 -----------------------------------------------------------------------
      C    1   -0.13566      0.99961     2.12866    0.00738     3.13566
      O    2   -0.12842      0.99981     3.12368    0.00492     4.12842
      C    3    0.24960      0.99926     1.73906    0.01208     2.75040
      C    4   -0.17395      0.99940     2.16682    0.00774     3.17395
      C    5    0.07741      0.99931     1.91018    0.01310     2.92259
     Cl    6    0.12535      4.99977     3.36695    0.00793     8.37465
      C    7    0.04866      0.99939     1.94366    0.00829     2.95134
      C    8   -0.14657      0.99942     2.13885    0.00830     3.14657
      C    9    0.14451      0.99930     1.84275    0.01344     2.85549
     Cl   10    0.17233      4.99976     3.31990    0.00801     8.32767
      H   11    0.11374      0.00000     0.38499    0.00128     0.38626
      H   12    0.11374      0.00000     0.38499    0.00128     0.38626
      H   13    0.12278      0.00000     0.37647    0.00075     0.37722
      H   14    0.13899      0.00000     0.35945    0.00156     0.36101
      H   15    0.13584      0.00000     0.36271    0.00145     0.36416
      H   16    0.14165      0.00000     0.35691    0.00144     0.35835
 =======================================================================
   * Total *    1.00000     17.99503    25.90601    0.09895    44.00000

                                 Natural Population      
 --------------------------------------------------------
   Core                      17.99503 ( 99.9724% of  18)
   Valence                   25.90601 ( 99.6385% of  26)
   Natural Minimal Basis     43.90105 ( 99.7751% of  44)
   Natural Rydberg Basis      0.09895 (  0.2249% of  44)
 --------------------------------------------------------

    Atom  No          Natural Electron Configuration
 ----------------------------------------------------------------------------
      C    1      [core]2S( 0.55)2p( 1.58)
      O    2      [core]2S( 0.79)2p( 2.34)
      C    3      [core]2S( 0.40)2p( 1.34)3p( 0.01)
      C    4      [core]2S( 0.47)2p( 1.69)3p( 0.01)
      C    5      [core]2S( 0.46)2p( 1.45)3p( 0.01)
     Cl    6      [core]3S( 0.91)3p( 2.45)3d( 0.01)
      C    7      [core]2S( 0.48)2p( 1.47)3p( 0.01)
      C    8      [core]2S( 0.48)2p( 1.66)3p( 0.01)
      C    9      [core]2S( 0.46)2p( 1.38)3p( 0.01)
     Cl   10      [core]3S( 0.91)3p( 2.41)3d( 0.01)
      H   11            1S( 0.38)
      H   12            1S( 0.38)
      H   13            1S( 0.38)
      H   14            1S( 0.36)
      H   15            1S( 0.36)
      H   16            1S( 0.36)


 NATURAL BOND ORBITAL ANALYSIS, beta spin orbitals:

                       Occupancies       Lewis Structure    Low   High
           Occ.    -------------------  -----------------   occ   occ
  Cycle   Thresh.   Lewis   Non-Lewis     CR  BD  3C  LP    (L)   (NL)   Dev
 =============================================================================
   1(1)    0.90    42.70287   1.29713     18  19   0   7     2      0    0.03
   2(2)    0.90    42.35890   1.64110     18  19   0   7     3      0    0.03
   3(3)    0.90    42.35890   1.64110     18  19   0   7     3      0    0.03
   4(4)    0.90    42.35890   1.64110     18  19   0   7     3      0    0.03
   5(5)    0.90    42.35890   1.64110     18  19   0   7     3      0    0.03
   6(6)    0.90    42.35890   1.64110     18  19   0   7     3      0    0.03
   7(7)    0.90    42.35890   1.64110     18  19   0   7     3      0    0.03
   8(8)    0.90    42.35890   1.64110     18  19   0   7     3      0    0.03
   9(9)    0.90    42.35890   1.64110     18  19   0   7     3      0    0.03
  10(1)    0.80    42.53282   1.46718     18  19   0   7     1      0    0.03
  11(2)    0.80    42.53282   1.46718     18  19   0   7     1      0    0.03
  12(1)    0.70    42.14183   1.85817     18  17   0   9     0      0    0.32
  13(2)    0.70    42.46546   1.53454     18  17   0   9     0      0    0.22
  14(3)    0.70    42.14183   1.85817     18  17   0   9     0      0    0.32
  15(4)    0.70    42.46546   1.53454     18  17   0   9     0      0    0.22
  16(1)    0.60    39.95535   4.04465     18  10   0  16     0      0    0.32
  17(2)    0.60    39.95535   4.04465     18  10   0  16     0      0    0.32

    The hybrids on atom  4 are linearly dependent.  An eigenvalue (  0.000050)
    of the hybrid overlap matrix is too small (<0.00010).

    PRJTHR will be raised from  0.200 to 0.250 and the NBO search repeated.


    The hybrids on atom  4 are linearly dependent.  An eigenvalue (  0.000050)
    of the hybrid overlap matrix is too small (<0.00010).

    PRJTHR will be raised from  0.250 to 0.300 and the NBO search repeated.

  18(1)    0.50    36.39932   7.60068     18   2   0  24     0      3    0.36
  19(2)    0.50    36.72646   7.27354     18   4   0  22     0      5    0.34
  20(3)    0.50    36.72646   7.27354     18   4   0  22     0      5    0.34
  21(1)    0.90    42.70287   1.29713     18  19   0   7     2      0    0.03
 -----------------------------------------------------------------------------

 Structure accepted: RESONANCE keyword permits strongly delocalized structure

 --------------------------------------------------------
   Core                     17.99504 ( 99.972% of  18)
   Valence Lewis            24.70783 ( 95.030% of  26)
  ==================       ============================
   Total Lewis              42.70287 ( 97.052% of  44)
  -----------------------------------------------------
   Valence non-Lewis         1.22972 (  2.795% of  44)
   Rydberg non-Lewis         0.06741 (  0.153% of  44)
  ==================       ============================
   Total non-Lewis           1.29713 (  2.948% of  44)
 --------------------------------------------------------


       (Occupancy)   Bond orbital/ Coefficients/ Hybrids
 ---------------------------------------------------------------------------------
     1. (0.99618) BD ( 1) C   1 - O   2  
                ( 29.18%)   0.5401* C   1 s( 20.69%)p 3.82( 78.96%)d 0.02(  0.35%)
                                            0.0001  0.4542  0.0251  0.7858  0.0593
                                           -0.4106  0.0064  0.0000 -0.0000 -0.0426
                                           -0.0000 -0.0000  0.0281 -0.0302
                ( 70.82%)   0.8416* O   2 s( 31.78%)p 2.14( 68.16%)d 0.00(  0.06%)
                                            0.0001  0.5637 -0.0004 -0.7425  0.0093
                                            0.3602  0.0182  0.0000  0.0000 -0.0046
                                            0.0000  0.0000  0.0205 -0.0136
     2. (0.98840) BD ( 1) C   1 - H  11  
                ( 61.40%)   0.7836* C   1 s( 26.47%)p 2.78( 73.49%)d 0.00(  0.05%)
                                            0.0000  0.5143 -0.0137 -0.4207 -0.0101
                                           -0.2396  0.0257  0.7069 -0.0003  0.0074
                                           -0.0117 -0.0110  0.0001  0.0117
                ( 38.60%)   0.6213* H  11 s( 99.90%)p 0.00(  0.10%)
                                            0.9995 -0.0031  0.0181  0.0019 -0.0251
     3. (0.98840) BD ( 1) C   1 - H  12  
                ( 61.40%)   0.7836* C   1 s( 26.47%)p 2.78( 73.49%)d 0.00(  0.05%)
                                            0.0000  0.5143 -0.0137 -0.4207 -0.0101
                                           -0.2396  0.0257 -0.7069  0.0003  0.0074
                                            0.0117  0.0110  0.0001  0.0117
                ( 38.60%)   0.6213* H  12 s( 99.90%)p 0.00(  0.10%)
                                            0.9995 -0.0031  0.0181  0.0019  0.0251
     4. (0.99441) BD ( 1) C   1 - H  13  
                ( 62.32%)   0.7894* C   1 s( 26.42%)p 2.78( 73.54%)d 0.00(  0.04%)
                                           -0.0001  0.5138  0.0156  0.1451 -0.0008
                                            0.8450 -0.0179 -0.0000  0.0000  0.0105
                                            0.0000  0.0000 -0.0161 -0.0082
                ( 37.68%)   0.6138* H  13 s( 99.90%)p 0.00(  0.10%)
                                            0.9995 -0.0007 -0.0023 -0.0310  0.0000
     5. (0.99528) BD ( 1) O   2 - C   3  
                ( 67.41%)   0.8210* O   2 s( 34.19%)p 1.92( 65.73%)d 0.00(  0.07%)
                                           -0.0000 -0.5847 -0.0039 -0.0509 -0.0036
                                            0.8091  0.0054  0.0000  0.0000 -0.0073
                                            0.0000  0.0000  0.0217  0.0145
                ( 32.59%)   0.5709* C   3 s( 25.29%)p 2.94( 74.44%)d 0.01(  0.27%)
                                            0.0001 -0.5027  0.0134  0.0945 -0.0136
                                           -0.8568 -0.0335  0.0000  0.0000  0.0074
                                            0.0000  0.0000  0.0436  0.0270
     6. (0.94923) BD ( 2) O   2 - C   3  
                ( 74.61%)   0.8638* O   2 s(  0.00%)p 1.00( 99.92%)d 0.00(  0.08%)
                                            0.0000  0.0000  0.0000  0.0000  0.0000
                                            0.0000  0.0000  0.9996  0.0043  0.0000
                                           -0.0154 -0.0244  0.0000  0.0000
                ( 25.39%)   0.5039* C   3 s(  0.00%)p 1.00( 99.74%)d 0.00(  0.26%)
                                            0.0000  0.0000  0.0000  0.0000  0.0000
                                            0.0000  0.0000  0.9987 -0.0095  0.0000
                                            0.0003  0.0508  0.0000  0.0000
     7. (0.98432) BD ( 1) C   3 - C   4  
                ( 50.30%)   0.7092* C   3 s( 38.67%)p 1.58( 61.29%)d 0.00(  0.04%)
                                           -0.0001  0.6217  0.0127 -0.6493 -0.0032
                                           -0.4370  0.0191  0.0000  0.0000  0.0154
                                            0.0000  0.0000  0.0038 -0.0126
                ( 49.70%)   0.7050* C   4 s( 34.35%)p 1.91( 65.60%)d 0.00(  0.05%)
                                           -0.0001  0.5861  0.0058  0.6236 -0.0163
                                            0.5160  0.0255  0.0000  0.0000  0.0171
                                            0.0000  0.0000  0.0057 -0.0133
     8. (0.98732) BD ( 1) C   3 - C   9  
                ( 49.91%)   0.7065* C   3 s( 35.68%)p 1.80( 64.27%)d 0.00(  0.06%)
                                           -0.0002  0.5972 -0.0110  0.7539 -0.0031
                                           -0.2688  0.0443  0.0000  0.0000 -0.0118
                                            0.0000  0.0000  0.0149 -0.0140
                ( 50.09%)   0.7077* C   9 s( 36.93%)p 1.71( 63.01%)d 0.00(  0.06%)
                                            0.0001  0.6077  0.0068 -0.7020  0.0041
                                            0.3698  0.0235  0.0000  0.0000 -0.0144
                                            0.0000  0.0000  0.0115 -0.0162
     9. (0.98796) BD ( 1) C   4 - C   5  
                ( 49.69%)   0.7049* C   4 s( 35.77%)p 1.79( 64.18%)d 0.00(  0.04%)
                                           -0.0000  0.5978  0.0179  0.0952 -0.0336
                                           -0.7947 -0.0105  0.0000  0.0000 -0.0080
                                            0.0000  0.0000 -0.0151 -0.0125
                ( 50.31%)   0.7093* C   5 s( 38.43%)p 1.60( 61.52%)d 0.00(  0.04%)
                                            0.0000  0.6200  0.0010 -0.1545 -0.0309
                                            0.7684 -0.0003  0.0000  0.0000 -0.0030
                                            0.0000  0.0000 -0.0156 -0.0132
    10. (0.98474) BD ( 1) C   4 - H  14  
                ( 63.89%)   0.7993* C   4 s( 29.82%)p 2.35( 70.16%)d 0.00(  0.02%)
                                            0.0003 -0.5458  0.0160  0.7750 -0.0032
                                           -0.3175  0.0114  0.0000  0.0000  0.0081
                                            0.0000  0.0000 -0.0080  0.0097
                ( 36.11%)   0.6009* H  14 s( 99.90%)p 0.00(  0.10%)
                                           -0.9995  0.0018 -0.0305  0.0093  0.0000
    11. (0.99357) BD ( 1) C   5 -Cl   6  
                ( 46.21%)   0.6797* C   5 s( 22.86%)p 3.36( 76.89%)d 0.01(  0.25%)
                                           -0.0002  0.4781 -0.0015 -0.7012  0.0070
                                           -0.5264  0.0048  0.0000  0.0000  0.0420
                                            0.0000  0.0000  0.0117 -0.0249
                ( 53.79%)   0.7334*Cl   6 s( 17.92%)p 4.55( 81.53%)d 0.03(  0.55%)
                                           -0.0000  0.0002  0.4215 -0.0383 -0.0001
                                            0.7222  0.0268 -0.0001  0.5410  0.0199
                                            0.0000  0.0000  0.0000  0.0620  0.0000
                                            0.0000  0.0183 -0.0364
    12. (0.96692) BD ( 2) C   5 -Cl   6  
                ( 17.62%)   0.4198* C   5 s(  0.00%)p 1.00( 99.79%)d 0.00(  0.21%)
                                            0.0000  0.0000  0.0000  0.0000  0.0000
                                            0.0000  0.0000  0.9966 -0.0682  0.0000
                                           -0.0338 -0.0312  0.0000  0.0000
                ( 82.38%)   0.9076*Cl   6 s(  0.00%)p 1.00( 99.83%)d 0.00(  0.17%)
                                            0.0000  0.0000  0.0000  0.0000  0.0000
                                            0.0000  0.0000  0.0000  0.0000  0.0000
                                           -0.0004  0.9992 -0.0047  0.0000  0.0329
                                            0.0239  0.0000  0.0000
    13. (0.99027) BD ( 1) C   5 - C   7  
                ( 51.17%)   0.7153* C   5 s( 38.55%)p 1.59( 61.40%)d 0.00(  0.05%)
                                            0.0000  0.6209  0.0021  0.6944 -0.0055
                                           -0.3616 -0.0313  0.0000  0.0000 -0.0128
                                            0.0000  0.0000  0.0118 -0.0143
                ( 48.83%)   0.6988* C   7 s( 34.69%)p 1.88( 65.25%)d 0.00(  0.06%)
                                            0.0000  0.5887  0.0176 -0.7542 -0.0234
                                            0.2866 -0.0313  0.0000  0.0000 -0.0155
                                            0.0000  0.0000  0.0118 -0.0158
    14. (0.98319) BD ( 1) C   7 - C   8  
                ( 49.60%)   0.7043* C   7 s( 35.31%)p 1.83( 64.64%)d 0.00(  0.05%)
                                           -0.0001  0.5942  0.0070  0.6456  0.0291
                                            0.4772 -0.0316  0.0000  0.0000  0.0178
                                            0.0000  0.0000 -0.0006 -0.0140
                ( 50.40%)   0.7099* C   8 s( 35.75%)p 1.80( 64.20%)d 0.00(  0.05%)
                                           -0.0001  0.5979  0.0045 -0.6214  0.0237
                                           -0.5040 -0.0368  0.0000  0.0000  0.0155
                                            0.0000  0.0000  0.0084 -0.0119
    15. (0.98728) BD ( 1) C   7 - H  15  
                ( 63.63%)   0.7977* C   7 s( 29.90%)p 2.34( 70.08%)d 0.00(  0.03%)
                                            0.0003 -0.5466  0.0135 -0.1104 -0.0059
                                            0.8297 -0.0115  0.0000  0.0000  0.0018
                                            0.0000  0.0000  0.0125  0.0110
                ( 36.37%)   0.6031* H  15 s( 99.89%)p 0.00(  0.11%)
                                           -0.9994  0.0014  0.0041 -0.0331  0.0000
    16. (0.98951) BD ( 1) C   8 - C   9  
                ( 49.00%)   0.7000* C   8 s( 34.83%)p 1.87( 65.12%)d 0.00(  0.05%)
                                            0.0001  0.5900  0.0143 -0.0820  0.0371
                                            0.8018  0.0130  0.0000  0.0000 -0.0076
                                            0.0000  0.0000 -0.0176 -0.0130
                ( 51.00%)   0.7141* C   9 s( 39.57%)p 1.53( 60.38%)d 0.00(  0.05%)
                                           -0.0001  0.6290  0.0010  0.1428  0.0318
                                           -0.7632 -0.0003  0.0000  0.0000 -0.0017
                                            0.0000  0.0000 -0.0155 -0.0148
    17. (0.98622) BD ( 1) C   8 - H  16  
                ( 64.18%)   0.8011* C   8 s( 29.32%)p 2.41( 70.66%)d 0.00(  0.02%)
                                           -0.0003  0.5413 -0.0151  0.7781 -0.0136
                                           -0.3177 -0.0026  0.0000  0.0000 -0.0072
                                            0.0000  0.0000  0.0096 -0.0088
                ( 35.82%)   0.5985* H  16 s( 99.89%)p 0.00(  0.11%)
                                            0.9995 -0.0029 -0.0303  0.0119  0.0000
    18. (0.99306) BD ( 1) C   9 -Cl  10  
                ( 46.23%)   0.6799* C   9 s( 23.34%)p 3.28( 76.42%)d 0.01(  0.24%)
                                           -0.0002  0.4831 -0.0009  0.6962 -0.0002
                                            0.5287 -0.0109  0.0000  0.0000  0.0411
                                            0.0000  0.0000  0.0092 -0.0253
                ( 53.77%)   0.7333*Cl  10 s( 18.07%)p 4.50( 81.39%)d 0.03(  0.53%)
                                           -0.0000  0.0002  0.4233 -0.0398  0.0001
                                           -0.7205 -0.0264  0.0001 -0.5419 -0.0201
                                            0.0000  0.0000  0.0000  0.0609  0.0000
                                            0.0000  0.0174 -0.0361
    19. (0.96374) BD ( 2) C   9 -Cl  10  
                ( 20.69%)   0.4549* C   9 s(  0.00%)p 1.00( 99.83%)d 0.00(  0.17%)
                                            0.0000  0.0000  0.0000  0.0000  0.0000
                                            0.0000  0.0000  0.9970 -0.0659  0.0000
                                            0.0307  0.0274  0.0000  0.0000
                ( 79.31%)   0.8905*Cl  10 s(  0.00%)p 1.00( 99.80%)d 0.00(  0.20%)
                                            0.0000  0.0000  0.0000  0.0000  0.0000
                                            0.0000  0.0000  0.0000  0.0000  0.0000
                                           -0.0005  0.9990 -0.0045  0.0000 -0.0357
                                           -0.0273  0.0000  0.0000
    20. (0.99961) CR ( 1) C   1           s(100.00%)p 0.00(  0.00%)
                                            1.0000 -0.0000  0.0000 -0.0000 -0.0000
                                            0.0002 -0.0000  0.0000 -0.0000  0.0000
                                           -0.0000 -0.0000 -0.0000  0.0000
    21. (0.99981) CR ( 1) O   2           s(100.00%)
                                            1.0000 -0.0002  0.0000 -0.0001  0.0000
                                           -0.0001 -0.0000  0.0000  0.0000  0.0000
                                            0.0000  0.0000  0.0000  0.0000
    22. (0.99926) CR ( 1) C   3           s(100.00%)p 0.00(  0.00%)
                                            1.0000  0.0003 -0.0000  0.0001  0.0000
                                            0.0000  0.0000  0.0000  0.0000 -0.0000
                                            0.0000  0.0000 -0.0000 -0.0000
    23. (0.99940) CR ( 1) C   4           s(100.00%)p 0.00(  0.00%)
                                            1.0000  0.0003 -0.0000 -0.0002 -0.0000
                                            0.0001 -0.0000  0.0000  0.0000 -0.0000
                                            0.0000  0.0000  0.0000 -0.0000
    24. (0.99931) CR ( 1) C   5           s(100.00%)p 0.00(  0.00%)
                                            1.0000  0.0001 -0.0000 -0.0001  0.0000
                                           -0.0001  0.0000  0.0000  0.0000  0.0000
                                            0.0000  0.0000  0.0000 -0.0000
    25. (1.00000) CR ( 1)Cl   6           s(100.00%)
                                            1.0000 -0.0000  0.0000 -0.0000  0.0000
                                            0.0000  0.0000  0.0000  0.0000  0.0000
                                            0.0000  0.0000  0.0000  0.0000  0.0000
                                            0.0000  0.0000 -0.0000
    26. (0.99986) CR ( 2)Cl   6           s(100.00%)p 0.00(  0.00%)
                                           -0.0000  1.0000  0.0002  0.0000  0.0000
                                           -0.0002 -0.0000  0.0000 -0.0002 -0.0000
                                            0.0000  0.0000  0.0000 -0.0000  0.0000
                                            0.0000 -0.0000  0.0000
    27. (0.99996) CR ( 3)Cl   6           s(  0.00%)p 1.00(100.00%)
                                           -0.0000 -0.0000  0.0001  0.0000 -1.0000
                                           -0.0001 -0.0000  0.0000 -0.0001 -0.0000
                                           -0.0000 -0.0000 -0.0000 -0.0000 -0.0000
                                           -0.0000 -0.0000  0.0000
    28. (0.99998) CR ( 4)Cl   6           s(  0.00%)p 1.00(100.00%)
                                            0.0000  0.0000 -0.0001 -0.0000 -0.0000
                                            0.0001  0.0000  1.0000 -0.0000  0.0000
                                            0.0000  0.0000  0.0000  0.0000  0.0000
                                            0.0000  0.0000 -0.0000
    29. (0.99997) CR ( 5)Cl   6           s(  0.00%)p 1.00(100.00%)
                                            0.0000  0.0000  0.0000  0.0000  0.0000
                                            0.0000  0.0000  0.0000  0.0000  0.0000
                                            1.0000  0.0004 -0.0000  0.0000  0.0000
                                            0.0000  0.0000  0.0000
    30. (0.99939) CR ( 1) C   7           s(100.00%)p 0.00(  0.00%)
                                            1.0000  0.0002 -0.0000  0.0001  0.0000
                                           -0.0002  0.0000  0.0000  0.0000  0.0000
                                            0.0000  0.0000 -0.0000 -0.0000
    31. (0.99942) CR ( 1) C   8           s(100.00%)p 0.00(  0.00%)
                                            1.0000  0.0002 -0.0000  0.0002 -0.0000
                                           -0.0002 -0.0000  0.0000  0.0000 -0.0000
                                            0.0000  0.0000  0.0000 -0.0000
    32. (0.99930) CR ( 1) C   9           s(100.00%)p 0.00(  0.00%)
                                            1.0000  0.0001 -0.0000  0.0002  0.0000
                                            0.0000 -0.0000  0.0000  0.0000  0.0000
                                            0.0000  0.0000  0.0000 -0.0000
    33. (1.00000) CR ( 1)Cl  10           s(100.00%)
                                            1.0000 -0.0000  0.0000 -0.0000 -0.0000
                                           -0.0000 -0.0000 -0.0000 -0.0000 -0.0000
                                            0.0000  0.0000  0.0000  0.0000  0.0000
                                            0.0000  0.0000 -0.0000
    34. (0.99986) CR ( 2)Cl  10           s(100.00%)p 0.00(  0.00%)
                                           -0.0000  1.0000  0.0002  0.0000 -0.0000
                                            0.0003  0.0000 -0.0000  0.0001  0.0000
                                            0.0000  0.0000  0.0000 -0.0000  0.0000
                                            0.0000 -0.0000  0.0000
    35. (0.99997) CR ( 3)Cl  10           s(  0.00%)p 1.00(100.00%)
                                           -0.0000 -0.0000  0.0001  0.0000  1.0000
                                            0.0001  0.0000 -0.0000  0.0001  0.0000
                                            0.0000  0.0000  0.0000 -0.0000  0.0000
                                            0.0000 -0.0000  0.0000
    36. (0.99998) CR ( 4)Cl  10           s(  0.00%)p 1.00(100.00%)
                                           -0.0000 -0.0000  0.0001  0.0000 -0.0000
                                            0.0002  0.0000  1.0000 -0.0000  0.0000
                                            0.0000  0.0000  0.0000 -0.0000  0.0000
                                            0.0000 -0.0000  0.0000
    37. (0.99996) CR ( 5)Cl  10           s(  0.00%)p 1.00(100.00%)
                                            0.0000  0.0000  0.0000  0.0000  0.0000
                                            0.0000  0.0000  0.0000  0.0000  0.0000
                                            1.0000  0.0005 -0.0000  0.0000 -0.0000
                                           -0.0000  0.0000  0.0000
    38. (0.98095) LP ( 1) O   2           s( 34.00%)p 1.94( 65.96%)d 0.00(  0.04%)
                                            0.0002  0.5831 -0.0016  0.6671 -0.0081
                                            0.4632 -0.0007  0.0000  0.0000 -0.0186
                                            0.0000  0.0000 -0.0046  0.0076
    39. (0.54220) LP ( 1) C   4           s(  0.00%)p 1.00( 99.95%)d 0.00(  0.05%)
                                            0.0000  0.0000  0.0000  0.0000  0.0000
                                            0.0000  0.0000  0.9997 -0.0066  0.0000
                                            0.0204 -0.0088  0.0000  0.0000
    40. (0.99573) LP ( 1)Cl   6           s( 82.18%)p 0.22( 17.80%)d 0.00(  0.01%)
                                           -0.0000 -0.0003  0.9065  0.0093  0.0002
                                           -0.3378 -0.0053  0.0001 -0.2528 -0.0041
                                            0.0000  0.0000  0.0000 -0.0101  0.0000
                                            0.0000 -0.0028  0.0046
    41. (0.98470) LP ( 2)Cl   6           s(  0.00%)p 1.00( 99.96%)d 0.00(  0.04%)
                                           -0.0000  0.0000  0.0002 -0.0001  0.0001
                                            0.5993 -0.0066 -0.0001 -0.8002  0.0086
                                           -0.0000 -0.0000 -0.0000 -0.0052 -0.0000
                                           -0.0000  0.0183  0.0002
    42. (0.33282) LP*( 1) C   7           s(  0.00%)p 1.00( 99.92%)d 0.00(  0.08%)
                                            0.0000  0.0000  0.0000  0.0000  0.0000
                                            0.0000  0.0000  0.9996 -0.0013  0.0000
                                            0.0081  0.0277  0.0000  0.0000
    43. (0.51489) LP ( 1) C   8           s(  0.00%)p 1.00( 99.95%)d 0.00(  0.05%)
                                            0.0000  0.0000  0.0000  0.0000  0.0000
                                            0.0000  0.0000  0.9997 -0.0093  0.0000
                                           -0.0221  0.0065  0.0000  0.0000
    44. (0.99623) LP ( 1)Cl  10           s( 81.71%)p 0.22( 18.27%)d 0.00(  0.01%)
                                           -0.0000 -0.0003  0.9039  0.0094 -0.0002
                                            0.3006  0.0049 -0.0001  0.3039  0.0033
                                            0.0000  0.0000  0.0000 -0.0098  0.0000
                                            0.0000 -0.0014  0.0041
    45. (0.98315) LP ( 2)Cl  10           s(  0.32%)p99.99( 99.65%)d 0.12(  0.04%)
                                           -0.0000 -0.0001  0.0563  0.0013  0.0000
                                            0.6208 -0.0064 -0.0001 -0.7817  0.0083
                                           -0.0000 -0.0000 -0.0000  0.0036 -0.0000
                                           -0.0000 -0.0188  0.0002
    46. (0.00141) RY*( 1) C   1           s( 22.64%)p 2.47( 56.00%)d 0.94( 21.36%)
                                            0.0000  0.0074  0.4757 -0.0473  0.2531
                                           -0.0244 -0.7022 -0.0000  0.0000 -0.2538
                                            0.0000  0.0000 -0.3837 -0.0436
    47. (0.00080) RY*( 2) C   1           s(  0.83%)p99.99( 97.04%)d 2.58(  2.13%)
                                            0.0000 -0.0247  0.0875 -0.0516  0.8893
                                            0.0337  0.4193 -0.0000  0.0000 -0.1366
                                            0.0000  0.0000  0.0268 -0.0440
    48. (0.00060) RY*( 3) C   1           s(  0.00%)p 1.00( 27.76%)d 2.60( 72.24%)
                                           -0.0000 -0.0000  0.0000  0.0000  0.0000
                                            0.0000 -0.0000  0.0074  0.5268 -0.0000
                                            0.7696 -0.3609 -0.0000 -0.0000
    49. (0.00019) RY*( 4) C   1           s(  8.64%)p 1.47( 12.74%)d 9.10( 78.62%)
                                            0.0000  0.0012  0.2939 -0.0249  0.1614
                                            0.0003 -0.3173 -0.0000  0.0000  0.4385
                                            0.0000  0.0000  0.7695 -0.0430
    50. (0.00006) RY*( 5) C   1           s(  0.00%)p 1.00( 68.80%)d 0.45( 31.20%)
    51. (0.00001) RY*( 6) C   1           s( 67.51%)p 0.48( 32.26%)d 0.00(  0.23%)
    52. (0.00000) RY*( 7) C   1           s(  0.00%)p 1.00(  3.50%)d27.57( 96.50%)
    53. (0.00001) RY*( 8) C   1           s(  0.15%)p12.73(  1.96%)d99.99( 97.89%)
    54. (0.00000) RY*( 9) C   1           s(  0.19%)p 2.54(  0.48%)d99.99( 99.33%)
    55. (0.00148) RY*( 1) O   2           s( 16.53%)p 4.55( 75.29%)d 0.49(  8.17%)
                                            0.0000 -0.0080  0.4065  0.0111  0.8077
                                           -0.0008  0.3169  0.0000  0.0000 -0.2666
                                            0.0000  0.0000 -0.0932 -0.0444
    56. (0.00067) RY*( 2) O   2           s(  0.00%)p 1.00( 92.36%)d 0.08(  7.64%)
                                            0.0000  0.0000  0.0000  0.0000  0.0000
                                            0.0000  0.0000 -0.0073  0.9610  0.0000
                                           -0.2733  0.0412  0.0000  0.0000
    57. (0.00019) RY*( 3) O   2           s(  0.31%)p99.99( 56.98%)d99.99( 42.71%)
                                            0.0000 -0.0083  0.0547 -0.0063 -0.3897
                                            0.0066  0.6464 -0.0000 -0.0000 -0.0834
                                           -0.0000 -0.0000 -0.6306 -0.1500
    58. (0.00012) RY*( 4) O   2           s(  0.00%)p 1.00(  3.88%)d24.78( 96.12%)
                                            0.0000  0.0000  0.0000  0.0000  0.0000
                                            0.0000  0.0000  0.0115 -0.1966  0.0000
                                           -0.5717  0.7965  0.0000  0.0000
    59. (0.00012) RY*( 5) O   2           s( 76.44%)p 0.29( 21.99%)d 0.02(  1.58%)
                                           -0.0000  0.0022  0.8743 -0.0101 -0.2966
                                            0.0099 -0.3629 -0.0000 -0.0000  0.0444
                                           -0.0000 -0.0000 -0.1172 -0.0057
    60. (0.00005) RY*( 6) O   2           s(  4.82%)p 6.91( 33.32%)d12.83( 61.85%)
    61. (0.00000) RY*( 7) O   2           s(  1.64%)p 5.98(  9.82%)d53.86( 88.53%)
    62. (0.00000) RY*( 8) O   2           s(  0.00%)p 1.00(  3.84%)d25.04( 96.16%)
    63. (0.00001) RY*( 9) O   2           s(  0.29%)p 9.56(  2.74%)d99.99( 96.97%)
    64. (0.00400) RY*( 1) C   3           s(  1.48%)p64.13( 94.70%)d 2.59(  3.82%)
                                            0.0000  0.0472  0.1120  0.0204 -0.4614
                                            0.0090 -0.8565 -0.0000 -0.0000  0.1041
                                           -0.0000 -0.0000 -0.1641 -0.0208
    65. (0.00180) RY*( 2) C   3           s(  2.74%)p27.05( 74.04%)d 8.48( 23.22%)
                                            0.0000  0.0123  0.1650  0.0200  0.8021
                                           -0.0136 -0.3105  0.0000  0.0000  0.4081
                                            0.0000  0.0000 -0.2531 -0.0396
    66. (0.00176) RY*( 3) C   3           s(  0.00%)p 1.00(  3.84%)d25.07( 96.16%)
                                            0.0000  0.0000  0.0000  0.0000  0.0000
                                            0.0000  0.0000 -0.0506 -0.1892  0.0000
                                            0.2132  0.9572  0.0000  0.0000
    67. (0.00117) RY*( 4) C   3           s( 72.22%)p 0.16( 11.53%)d 0.22( 16.25%)
                                            0.0000 -0.0042  0.8498  0.0134 -0.2249
                                            0.0231  0.2530  0.0000  0.0000  0.3737
                                            0.0000  0.0000  0.1184  0.0939
    68. (0.00054) RY*( 5) C   3           s(  0.00%)p 1.00( 86.17%)d 0.16( 13.83%)
                                            0.0000  0.0000  0.0000  0.0000  0.0000
                                            0.0000  0.0000  0.0035  0.9282  0.0000
                                            0.3571  0.1041  0.0000  0.0000
    69. (0.00031) RY*( 6) C   3           s( 18.06%)p 0.08(  1.36%)d 4.46( 80.58%)
                                           -0.0000 -0.0065  0.4249  0.0002  0.1134
                                           -0.0264  0.0089 -0.0000 -0.0000 -0.7224
                                           -0.0000 -0.0000 -0.5308 -0.0476
    70. (0.00015) RY*( 7) C   3           s(  0.00%)p 1.00( 10.26%)d 8.75( 89.74%)
                                            0.0000  0.0000  0.0000  0.0000  0.0000
                                            0.0000  0.0000  0.0102 -0.3201  0.0000
                                            0.9094 -0.2653  0.0000  0.0000
    71. (0.00014) RY*( 8) C   3           s(  5.33%)p 3.41( 18.17%)d14.35( 76.50%)
                                            0.0000  0.0279  0.2292 -0.0077  0.2813
                                            0.0324 -0.3186  0.0000  0.0000 -0.4002
                                            0.0000  0.0000  0.7747  0.0683
    72. (0.00001) RY*( 9) C   3           s(  0.54%)p 0.35(  0.19%)d99.99( 99.27%)
    73. (0.00262) RY*( 1) C   4           s(  2.23%)p42.93( 95.61%)d 0.97(  2.17%)
                                            0.0000  0.0262  0.1469  0.0165  0.9755
                                           -0.0154 -0.0636  0.0000  0.0000 -0.1138
                                            0.0000  0.0000  0.0883 -0.0303
    74. (0.00132) RY*( 2) C   4           s(  0.08%)p99.99( 98.77%)d14.05(  1.15%)
                                           -0.0000 -0.0003  0.0286 -0.0230  0.0682
                                           -0.0166  0.9911  0.0000  0.0000 -0.0198
                                            0.0000  0.0000 -0.1024  0.0251
    75. (0.00075) RY*( 3) C   4           s( 96.16%)p 0.02(  1.78%)d 0.02(  2.06%)
                                           -0.0000 -0.0094  0.9806 -0.0212 -0.1282
                                            0.0187 -0.0243  0.0000  0.0000  0.1217
                                            0.0000  0.0000 -0.0733 -0.0203
    76. (0.00066) RY*( 4) C   4           s(  0.00%)p 1.00( 99.40%)d 0.01(  0.60%)
                                            0.0000  0.0000  0.0000  0.0000  0.0000
                                            0.0000  0.0000  0.0049  0.9970  0.0000
                                            0.0757 -0.0163  0.0000  0.0000
    77. (0.00011) RY*( 5) C   4           s(  0.00%)p 1.00(  0.03%)d99.99( 99.97%)
                                            0.0000  0.0000  0.0000  0.0000  0.0000
                                            0.0000  0.0000 -0.0005 -0.0163  0.0000
                                            0.4120  0.9110  0.0000  0.0000
    78. (0.00007) RY*( 6) C   4           s(  0.10%)p 8.99(  0.87%)d99.99( 99.04%)
    79. (0.00002) RY*( 7) C   4           s(  0.00%)p 1.00(  0.62%)d99.99( 99.38%)
    80. (0.00003) RY*( 8) C   4           s(  1.44%)p 1.90(  2.74%)d66.46( 95.82%)
    81. (0.00001) RY*( 9) C   4           s(  0.06%)p 5.18(  0.29%)d99.99( 99.65%)
    82. (0.00396) RY*( 1) C   5           s(  0.00%)p 1.00( 59.00%)d 0.69( 41.00%)
                                            0.0000  0.0000  0.0000  0.0000  0.0000
                                            0.0000  0.0000  0.0815  0.7638  0.0000
                                            0.4006  0.4995  0.0000  0.0000
    83. (0.00394) RY*( 2) C   5           s(  0.05%)p99.99( 95.60%)d96.19(  4.35%)
                                            0.0000 -0.0149  0.0152 -0.0059 -0.9737
                                           -0.0319  0.0824 -0.0000 -0.0000 -0.1122
                                           -0.0000 -0.0000 -0.1742  0.0248
    84. (0.00384) RY*( 3) C   5           s(  0.03%)p99.99( 95.19%)d99.99(  4.79%)
                                           -0.0000  0.0161 -0.0002  0.0323  0.0789
                                           -0.0048  0.9719  0.0000  0.0000  0.1888
                                            0.0000  0.0000 -0.1078 -0.0240
    85. (0.00061) RY*( 4) C   5           s( 79.32%)p 0.01(  0.74%)d 0.25( 19.93%)
                                            0.0000 -0.0133  0.8905  0.0116 -0.0682
                                            0.0107 -0.0503  0.0000  0.0000  0.3617
                                            0.0000  0.0000  0.1732 -0.1962
    86. (0.00033) RY*( 5) C   5           s(  0.25%)p17.78(  4.36%)d99.99( 95.39%)
                                            0.0000 -0.0011  0.0495  0.0103  0.1148
                                           -0.0101 -0.1739 -0.0000 -0.0000  0.3186
                                           -0.0000 -0.0000 -0.9232  0.0018
    87. (0.00032) RY*( 6) C   5           s( 18.48%)p 0.23(  4.28%)d 4.18( 77.24%)
                                           -0.0000  0.0167  0.4295 -0.0291  0.1635
                                           -0.0204  0.1217 -0.0000 -0.0000 -0.8329
                                           -0.0000 -0.0000 -0.2669  0.0863
    88. (0.00028) RY*( 7) C   5           s(  0.00%)p 1.00(  2.56%)d38.05( 97.44%)
                                            0.0000  0.0000  0.0000  0.0000  0.0000
                                            0.0000  0.0000 -0.0088 -0.1598  0.0000
                                           -0.6354  0.7554  0.0000  0.0000
    89. (0.00002) RY*( 8) C   5           s(  0.00%)p 1.00( 38.65%)d 1.59( 61.35%)
    90. (0.00001) RY*( 9) C   5           s(  2.05%)p 0.00(  0.00%)d47.86( 97.95%)
    91. (0.00088) RY*( 1)Cl   6           s(  0.00%)p 1.00( 28.73%)d 2.48( 71.27%)
                                            0.0000  0.0000  0.0000  0.0000  0.0000
                                            0.0000  0.0000  0.0000  0.0000  0.0000
                                            0.0000 -0.0318  0.5351  0.0000  0.6351
                                            0.5561  0.0000  0.0000
    92. (0.00078) RY*( 2)Cl   6           s(  0.02%)p99.99( 46.26%)d99.99( 53.72%)
                                            0.0000  0.0000  0.0003  0.0141  0.0000
                                            0.0044 -0.4137  0.0000 -0.0049  0.5398
                                            0.0000  0.0000  0.0000  0.2086  0.0000
                                            0.0000 -0.7026 -0.0048
    93. (0.00015) RY*( 3)Cl   6           s( 56.92%)p 0.64( 36.24%)d 0.12(  6.84%)
                                           -0.0000  0.0000  0.0111  0.7544  0.0000
                                            0.0391 -0.4855 -0.0000  0.0302 -0.3525
                                            0.0000  0.0000  0.0000  0.1115  0.0000
                                            0.0000  0.0617  0.2284
    94. (0.00007) RY*( 4)Cl   6           s(  1.02%)p 2.68(  2.74%)d94.15( 96.24%)
    95. (0.00001) RY*( 5)Cl   6           s( 32.09%)p 1.92( 61.67%)d 0.19(  6.24%)
    96. (0.00001) RY*( 6)Cl   6           s(  0.00%)p 1.00( 12.82%)d 6.80( 87.18%)
    97. (0.00000) RY*( 7)Cl   6           s(  0.00%)p 1.00( 58.62%)d 0.71( 41.38%)
    98. (0.00000) RY*( 8)Cl   6           s(  0.07%)p99.99( 53.76%)d99.99( 46.17%)
    99. (0.00000) RY*( 9)Cl   6           s(  9.78%)p 0.00(  0.04%)d 9.22( 90.18%)
   100. (0.00289) RY*( 1) C   7           s(  0.28%)p99.99( 95.44%)d15.08(  4.27%)
                                           -0.0000  0.0276  0.0455 -0.0117  0.1822
                                            0.0339  0.9592  0.0000  0.0000 -0.0459
                                            0.0000  0.0000 -0.2001 -0.0241
   101. (0.00148) RY*( 2) C   7           s(  0.16%)p99.99( 98.27%)d 9.51(  1.56%)
                                            0.0000  0.0108  0.0391  0.0333 -0.9768
                                            0.0079  0.1656 -0.0000 -0.0000  0.0716
                                           -0.0000 -0.0000 -0.0993 -0.0256
   102. (0.00055) RY*( 3) C   7           s(  0.00%)p 1.00( 72.88%)d 0.37( 27.12%)
                                            0.0000  0.0000  0.0000  0.0000  0.0000
                                            0.0000  0.0000  0.0045  0.8537  0.0000
                                           -0.5199  0.0297  0.0000  0.0000
   103. (0.00047) RY*( 4) C   7           s( 93.91%)p 0.00(  0.12%)d 0.06(  5.97%)
                                            0.0000 -0.0087  0.9690  0.0094  0.0247
                                           -0.0227 -0.0014  0.0000  0.0000  0.0898
                                            0.0000  0.0000  0.2178 -0.0648
   104. (0.00008) RY*( 5) C   7           s(  0.22%)p 8.81(  1.91%)d99.99( 97.88%)
   105. (0.00005) RY*( 6) C   7           s(  0.00%)p 1.00( 19.61%)d 4.10( 80.39%)
   106. (0.00003) RY*( 7) C   7           s(  5.39%)p 0.71(  3.82%)d16.83( 90.79%)
   107. (0.00001) RY*( 8) C   7           s(  0.00%)p 1.00(  7.60%)d12.16( 92.40%)
   108. (0.00001) RY*( 9) C   7           s(  0.14%)p 3.36(  0.47%)d99.99( 99.39%)
   109. (0.00310) RY*( 1) C   8           s(  0.23%)p99.99( 96.10%)d16.03(  3.67%)
                                           -0.0000  0.0291  0.0379 -0.0316 -0.9734
                                            0.0194  0.1104 -0.0000 -0.0000 -0.1215
                                           -0.0000 -0.0000  0.1443 -0.0327
   110. (0.00146) RY*( 2) C   8           s(  0.20%)p99.99( 98.19%)d 7.88(  1.61%)
                                            0.0000  0.0110  0.0438 -0.0151  0.1281
                                           -0.0299  0.9820  0.0000  0.0000  0.0308
                                            0.0000  0.0000  0.1188 -0.0317
   111. (0.00047) RY*( 3) C   8           s( 93.93%)p 0.00(  0.18%)d 0.06(  5.88%)
                                            0.0000 -0.0048  0.9692  0.0191 -0.0080
                                           -0.0131 -0.0349  0.0000  0.0000  0.1921
                                            0.0000  0.0000 -0.1295 -0.0719
   112. (0.00039) RY*( 4) C   8           s(  0.00%)p 1.00( 92.96%)d 0.08(  7.04%)
                                            0.0000  0.0000  0.0000  0.0000  0.0000
                                            0.0000  0.0000  0.0081  0.9641  0.0000
                                            0.0386  0.2625  0.0000  0.0000
   113. (0.00008) RY*( 5) C   8           s(  0.27%)p 8.50(  2.26%)d99.99( 97.47%)
   114. (0.00006) RY*( 6) C   8           s(  0.00%)p 1.00(  3.19%)d30.31( 96.81%)
   115. (0.00002) RY*( 7) C   8           s(  5.40%)p 0.45(  2.45%)d17.06( 92.15%)
   116. (0.00001) RY*( 8) C   8           s(  0.00%)p 1.00(  3.90%)d24.64( 96.10%)
   117. (0.00001) RY*( 9) C   8           s(  0.07%)p12.48(  0.83%)d99.99( 99.10%)
   118. (0.00446) RY*( 1) C   9           s(  0.31%)p99.99( 96.19%)d11.22(  3.50%)
                                            0.0000 -0.0084  0.0552  0.0306  0.0688
                                           -0.0004  0.9779  0.0000  0.0000 -0.1640
                                            0.0000  0.0000  0.0885  0.0150
   119. (0.00343) RY*( 2) C   9           s(  0.73%)p99.99( 95.57%)d 5.05(  3.70%)
                                            0.0000  0.0194  0.0833  0.0011 -0.9754
                                           -0.0278  0.0602 -0.0000 -0.0000  0.0711
                                           -0.0000 -0.0000  0.1774 -0.0205
   120. (0.00299) RY*( 3) C   9           s(  0.00%)p 1.00( 67.49%)d 0.48( 32.51%)
                                            0.0000  0.0000  0.0000  0.0000  0.0000
                                            0.0000  0.0000  0.0773  0.8179  0.0000
                                           -0.3688 -0.4348  0.0000  0.0000
   121. (0.00076) RY*( 4) C   9           s( 92.60%)p 0.01(  1.33%)d 0.07(  6.07%)
                                            0.0000 -0.0120  0.9622 -0.0046  0.1107
                                           -0.0047 -0.0317  0.0000  0.0000  0.2097
                                            0.0000  0.0000  0.0716 -0.1075
   122. (0.00037) RY*( 5) C   9           s(  0.44%)p 9.53(  4.15%)d99.99( 95.42%)
                                            0.0000  0.0066  0.0656  0.0225  0.0895
                                           -0.0023 -0.1815  0.0000  0.0000 -0.5961
                                            0.0000  0.0000  0.7695  0.0816
   123. (0.00033) RY*( 6) C   9           s(  0.00%)p 1.00(  7.99%)d11.52( 92.01%)
                                            0.0000  0.0000  0.0000  0.0000  0.0000
                                            0.0000  0.0000  0.0070  0.2825  0.0000
                                           -0.3999  0.8719  0.0000  0.0000
   124. (0.00025) RY*( 7) C   9           s(  5.58%)p 0.52(  2.93%)d16.39( 91.49%)
                                           -0.0000  0.0161  0.2357  0.0267 -0.1503
                                            0.0233 -0.0735 -0.0000 -0.0000 -0.7284
                                           -0.0000 -0.0000 -0.6012  0.1514
   125. (0.00001) RY*( 8) C   9           s(  0.00%)p 1.00( 24.69%)d 3.05( 75.31%)
   126. (0.00001) RY*( 9) C   9           s(  0.50%)p 0.03(  0.02%)d99.99( 99.49%)
   127. (0.00081) RY*( 1)Cl  10           s(  1.95%)p26.95( 52.65%)d23.23( 45.40%)
                                            0.0000 -0.0000  0.0028  0.1398 -0.0000
                                           -0.0113  0.4930  0.0000 -0.0017 -0.5323
                                            0.0000  0.0000  0.0000  0.1487  0.0000
                                            0.0000 -0.6572 -0.0011
   128. (0.00057) RY*( 2)Cl  10           s(  0.00%)p 1.00( 27.27%)d 2.67( 72.73%)
                                            0.0000  0.0000  0.0000  0.0000  0.0000
                                            0.0000  0.0000  0.0000  0.0000  0.0000
                                           -0.0000  0.0359 -0.5210  0.0000  0.6377
                                            0.5662  0.0000  0.0000
   129. (0.00026) RY*( 3)Cl  10           s( 56.67%)p 0.39( 21.97%)d 0.38( 21.35%)
                                            0.0000 -0.0000  0.0172  0.7526 -0.0000
                                           -0.0513  0.4101  0.0000 -0.0460  0.2164
                                            0.0000  0.0000  0.0000 -0.4099  0.0000
                                            0.0000  0.2006  0.0724
   130. (0.00008) RY*( 4)Cl  10           s( 10.90%)p 0.90(  9.82%)d 7.28( 79.28%)
   131. (0.00003) RY*( 5)Cl  10           s(  2.37%)p 9.69( 23.00%)d31.45( 74.63%)
   132. (0.00002) RY*( 6)Cl  10           s(  0.00%)p 1.00( 60.36%)d 0.66( 39.64%)
   133. (0.00001) RY*( 7)Cl  10           s(  0.00%)p 1.00( 12.57%)d 6.96( 87.43%)
   134. (0.00001) RY*( 8)Cl  10           s(  4.56%)p 6.63( 30.21%)d14.31( 65.23%)
   135. (0.00001) RY*( 9)Cl  10           s( 23.44%)p 2.69( 63.03%)d 0.58( 13.53%)
   136. (0.00074) RY*( 1) H  11           s( 97.82%)p 0.02(  2.18%)
                                            0.0052  0.9890 -0.1171 -0.0899 -0.0052
   137. (0.00008) RY*( 2) H  11           s(  1.01%)p98.15( 98.99%)
   138. (0.00008) RY*( 3) H  11           s(  0.51%)p99.99( 99.49%)
   139. (0.00001) RY*( 4) H  11           s(  0.76%)p99.99( 99.24%)
   140. (0.00074) RY*( 1) H  12           s( 97.82%)p 0.02(  2.18%)
                                            0.0052  0.9890 -0.1171 -0.0899  0.0052
   141. (0.00008) RY*( 2) H  12           s(  1.01%)p98.15( 98.99%)
   142. (0.00008) RY*( 3) H  12           s(  0.51%)p99.99( 99.49%)
   143. (0.00001) RY*( 4) H  12           s(  0.76%)p99.99( 99.24%)
   144. (0.00025) RY*( 1) H  13           s( 97.14%)p 0.03(  2.86%)
                                            0.0056  0.9856  0.0723  0.1530  0.0000
   145. (0.00008) RY*( 2) H  13           s(  0.00%)p 1.00(100.00%)
   146. (0.00005) RY*( 3) H  13           s(  2.37%)p41.11( 97.63%)
   147. (0.00000) RY*( 4) H  13           s(  0.59%)p99.99( 99.41%)
   148. (0.00102) RY*( 1) H  14           s( 99.71%)p 0.00(  0.29%)
                                            0.0035  0.9985 -0.0455  0.0292  0.0000
   149. (0.00008) RY*( 2) H  14           s(  0.00%)p 1.00(100.00%)
   150. (0.00005) RY*( 3) H  14           s(  0.03%)p99.99( 99.97%)
   151. (0.00003) RY*( 4) H  14           s(  0.36%)p99.99( 99.64%)
   152. (0.00091) RY*( 1) H  15           s( 99.66%)p 0.00(  0.34%)
                                            0.0033  0.9983  0.0211 -0.0547  0.0000
   153. (0.00004) RY*( 2) H  15           s(  0.05%)p99.99( 99.95%)
   154. (0.00004) RY*( 3) H  15           s(  0.41%)p99.99( 99.59%)
   155. (0.00004) RY*( 4) H  15           s(  0.00%)p 1.00(100.00%)
   156. (0.00090) RY*( 1) H  16           s( 99.66%)p 0.00(  0.34%)
                                            0.0048  0.9983  0.0500 -0.0303  0.0000
   157. (0.00007) RY*( 2) H  16           s(  0.00%)p 1.00(100.00%)
   158. (0.00004) RY*( 3) H  16           s(  0.11%)p99.99( 99.89%)
   159. (0.00004) RY*( 4) H  16           s(  0.34%)p99.99( 99.66%)
   160. (0.00399) BD*( 1) C   1 - O   2  
                ( 70.82%)   0.8416* C   1 s( 20.69%)p 3.82( 78.96%)d 0.02(  0.35%)
                                            0.0001  0.4542  0.0251  0.7858  0.0593
                                           -0.4106  0.0064  0.0000 -0.0000 -0.0426
                                           -0.0000 -0.0000  0.0281 -0.0302
                ( 29.18%)  -0.5401* O   2 s( 31.78%)p 2.14( 68.16%)d 0.00(  0.06%)
                                            0.0001  0.5637 -0.0004 -0.7425  0.0093
                                            0.3602  0.0182  0.0000  0.0000 -0.0046
                                            0.0000  0.0000  0.0205 -0.0136
   161. (0.00619) BD*( 1) C   1 - H  11  
                ( 38.60%)   0.6213* C   1 s( 26.47%)p 2.78( 73.49%)d 0.00(  0.05%)
                                           -0.0000 -0.5143  0.0137  0.4207  0.0101
                                            0.2396 -0.0257 -0.7069  0.0003 -0.0074
                                            0.0117  0.0110 -0.0001 -0.0117
                ( 61.40%)  -0.7836* H  11 s( 99.90%)p 0.00(  0.10%)
                                           -0.9995  0.0031 -0.0181 -0.0019  0.0251
   162. (0.00619) BD*( 1) C   1 - H  12  
                ( 38.60%)   0.6213* C   1 s( 26.47%)p 2.78( 73.49%)d 0.00(  0.05%)
                                           -0.0000 -0.5143  0.0137  0.4207  0.0101
                                            0.2396 -0.0257  0.7069 -0.0003 -0.0074
                                           -0.0117 -0.0110 -0.0001 -0.0117
                ( 61.40%)  -0.7836* H  12 s( 99.90%)p 0.00(  0.10%)
                                           -0.9995  0.0031 -0.0181 -0.0019 -0.0251
   163. (0.00348) BD*( 1) C   1 - H  13  
                ( 37.68%)   0.6138* C   1 s( 26.42%)p 2.78( 73.54%)d 0.00(  0.04%)
                                            0.0001 -0.5138 -0.0156 -0.1451  0.0008
                                           -0.8450  0.0179  0.0000 -0.0000 -0.0105
                                           -0.0000 -0.0000  0.0161  0.0082
                ( 62.32%)  -0.7894* H  13 s( 99.90%)p 0.00(  0.10%)
                                           -0.9995  0.0007  0.0023  0.0310 -0.0000
   164. (0.01541) BD*( 1) O   2 - C   3  
                ( 32.59%)   0.5709* O   2 s( 34.19%)p 1.92( 65.73%)d 0.00(  0.07%)
                                            0.0000  0.5847  0.0039  0.0509  0.0036
                                           -0.8091 -0.0054 -0.0000 -0.0000  0.0073
                                           -0.0000 -0.0000 -0.0217 -0.0145
                ( 67.41%)  -0.8210* C   3 s( 25.29%)p 2.94( 74.44%)d 0.01(  0.27%)
                                           -0.0001  0.5027 -0.0134 -0.0945  0.0136
                                            0.8568  0.0335 -0.0000 -0.0000 -0.0074
                                           -0.0000 -0.0000 -0.0436 -0.0270
   165. (0.21344) BD*( 2) O   2 - C   3  
                ( 25.39%)   0.5039* O   2 s(  0.00%)p 1.00( 99.92%)d 0.00(  0.08%)
                                           -0.0000 -0.0000 -0.0000 -0.0000 -0.0000
                                           -0.0000 -0.0000 -0.9996 -0.0043 -0.0000
                                            0.0154  0.0244 -0.0000 -0.0000
                ( 74.61%)  -0.8638* C   3 s(  0.00%)p 1.00( 99.74%)d 0.00(  0.26%)
                                           -0.0000 -0.0000 -0.0000 -0.0000 -0.0000
                                           -0.0000 -0.0000 -0.9987  0.0095 -0.0000
                                           -0.0003 -0.0508 -0.0000 -0.0000
   166. (0.01574) BD*( 1) C   3 - C   4  
                ( 49.70%)   0.7050* C   3 s( 38.67%)p 1.58( 61.29%)d 0.00(  0.04%)
                                            0.0001 -0.6217 -0.0127  0.6493  0.0032
                                            0.4370 -0.0191 -0.0000 -0.0000 -0.0154
                                           -0.0000 -0.0000 -0.0038  0.0126
                ( 50.30%)  -0.7092* C   4 s( 34.35%)p 1.91( 65.60%)d 0.00(  0.05%)
                                            0.0001 -0.5861 -0.0058 -0.6236  0.0163
                                           -0.5160 -0.0255 -0.0000 -0.0000 -0.0171
                                           -0.0000 -0.0000 -0.0057  0.0133
   167. (0.02104) BD*( 1) C   3 - C   9  
                ( 50.09%)   0.7077* C   3 s( 35.68%)p 1.80( 64.27%)d 0.00(  0.06%)
                                           -0.0002  0.5972 -0.0110  0.7539 -0.0031
                                           -0.2688  0.0443  0.0000  0.0000 -0.0118
                                            0.0000  0.0000  0.0149 -0.0140
                ( 49.91%)  -0.7065* C   9 s( 36.93%)p 1.71( 63.01%)d 0.00(  0.06%)
                                            0.0001  0.6077  0.0068 -0.7020  0.0041
                                            0.3698  0.0235  0.0000  0.0000 -0.0144
                                            0.0000  0.0000  0.0115 -0.0162
   168. (0.01403) BD*( 1) C   4 - C   5  
                ( 50.31%)   0.7093* C   4 s( 35.77%)p 1.79( 64.18%)d 0.00(  0.04%)
                                           -0.0000  0.5978  0.0179  0.0952 -0.0336
                                           -0.7947 -0.0105  0.0000  0.0000 -0.0080
                                            0.0000  0.0000 -0.0151 -0.0125
                ( 49.69%)  -0.7049* C   5 s( 38.43%)p 1.60( 61.52%)d 0.00(  0.04%)
                                            0.0000  0.6200  0.0010 -0.1545 -0.0309
                                            0.7684 -0.0003  0.0000  0.0000 -0.0030
                                            0.0000  0.0000 -0.0156 -0.0132
   169. (0.00670) BD*( 1) C   4 - H  14  
                ( 36.11%)   0.6009* C   4 s( 29.82%)p 2.35( 70.16%)d 0.00(  0.02%)
                                           -0.0003  0.5458 -0.0160 -0.7750  0.0032
                                            0.3175 -0.0114 -0.0000 -0.0000 -0.0081
                                           -0.0000 -0.0000  0.0080 -0.0097
                ( 63.89%)  -0.7993* H  14 s( 99.90%)p 0.00(  0.10%)
                                            0.9995 -0.0018  0.0305 -0.0093 -0.0000
   170. (0.01520) BD*( 1) C   5 -Cl   6  
                ( 53.79%)   0.7334* C   5 s( 22.86%)p 3.36( 76.89%)d 0.01(  0.25%)
                                           -0.0002  0.4781 -0.0015 -0.7012  0.0070
                                           -0.5264  0.0048  0.0000  0.0000  0.0420
                                            0.0000  0.0000  0.0117 -0.0249
                ( 46.21%)  -0.6797*Cl   6 s( 17.92%)p 4.55( 81.53%)d 0.03(  0.55%)
                                           -0.0000  0.0002  0.4215 -0.0383 -0.0001
                                            0.7222  0.0268 -0.0001  0.5410  0.0199
                                            0.0000  0.0000  0.0000  0.0620  0.0000
                                            0.0000  0.0183 -0.0364
   171. (0.30924) BD*( 2) C   5 -Cl   6  
                ( 82.38%)   0.9076* C   5 s(  0.00%)p 1.00( 99.79%)d 0.00(  0.21%)
                                            0.0000  0.0000  0.0000  0.0000  0.0000
                                            0.0000  0.0000  0.9966 -0.0682  0.0000
                                           -0.0338 -0.0312  0.0000  0.0000
                ( 17.62%)  -0.4198*Cl   6 s(  0.00%)p 1.00( 99.83%)d 0.00(  0.17%)
                                            0.0000  0.0000  0.0000  0.0000  0.0000
                                            0.0000  0.0000  0.0000  0.0000  0.0000
                                           -0.0004  0.9992 -0.0047  0.0000  0.0329
                                            0.0239  0.0000  0.0000
   172. (0.01408) BD*( 1) C   5 - C   7  
                ( 48.83%)   0.6988* C   5 s( 38.55%)p 1.59( 61.40%)d 0.00(  0.05%)
                                           -0.0000 -0.6209 -0.0021 -0.6944  0.0055
                                            0.3616  0.0313 -0.0000 -0.0000  0.0128
                                           -0.0000 -0.0000 -0.0118  0.0143
                ( 51.17%)  -0.7153* C   7 s( 34.69%)p 1.88( 65.25%)d 0.00(  0.06%)
                                           -0.0000 -0.5887 -0.0176  0.7542  0.0234
                                           -0.2866  0.0313 -0.0000 -0.0000  0.0155
                                           -0.0000 -0.0000 -0.0118  0.0158
   173. (0.00918) BD*( 1) C   7 - C   8  
                ( 50.40%)   0.7099* C   7 s( 35.31%)p 1.83( 64.64%)d 0.00(  0.05%)
                                           -0.0001  0.5942  0.0070  0.6456  0.0291
                                            0.4772 -0.0316  0.0000  0.0000  0.0178
                                            0.0000  0.0000 -0.0006 -0.0140
                ( 49.60%)  -0.7043* C   8 s( 35.75%)p 1.80( 64.20%)d 0.00(  0.05%)
                                           -0.0001  0.5979  0.0045 -0.6214  0.0237
                                           -0.5040 -0.0368  0.0000  0.0000  0.0155
                                            0.0000  0.0000  0.0084 -0.0119
   174. (0.00639) BD*( 1) C   7 - H  15  
                ( 36.37%)   0.6031* C   7 s( 29.90%)p 2.34( 70.08%)d 0.00(  0.03%)
                                           -0.0003  0.5466 -0.0135  0.1104  0.0059
                                           -0.8297  0.0115 -0.0000 -0.0000 -0.0018
                                           -0.0000 -0.0000 -0.0125 -0.0110
                ( 63.63%)  -0.7977* H  15 s( 99.89%)p 0.00(  0.11%)
                                            0.9994 -0.0014 -0.0041  0.0331 -0.0000
   175. (0.01270) BD*( 1) C   8 - C   9  
                ( 51.00%)   0.7141* C   8 s( 34.83%)p 1.87( 65.12%)d 0.00(  0.05%)
                                            0.0001  0.5900  0.0143 -0.0820  0.0371
                                            0.8018  0.0130  0.0000  0.0000 -0.0076
                                            0.0000  0.0000 -0.0176 -0.0130
                ( 49.00%)  -0.7000* C   9 s( 39.57%)p 1.53( 60.38%)d 0.00(  0.05%)
                                           -0.0001  0.6290  0.0010  0.1428  0.0318
                                           -0.7632 -0.0003  0.0000  0.0000 -0.0017
                                            0.0000  0.0000 -0.0155 -0.0148
   176. (0.00629) BD*( 1) C   8 - H  16  
                ( 35.82%)   0.5985* C   8 s( 29.32%)p 2.41( 70.66%)d 0.00(  0.02%)
                                            0.0003 -0.5413  0.0151 -0.7781  0.0136
                                            0.3177  0.0026 -0.0000 -0.0000  0.0072
                                           -0.0000 -0.0000 -0.0096  0.0088
                ( 64.18%)  -0.8011* H  16 s( 99.89%)p 0.00(  0.11%)
                                           -0.9995  0.0029  0.0303 -0.0119 -0.0000
   177. (0.01331) BD*( 1) C   9 -Cl  10  
                ( 53.77%)   0.7333* C   9 s( 23.34%)p 3.28( 76.42%)d 0.01(  0.24%)
                                           -0.0002  0.4831 -0.0009  0.6962 -0.0002
                                            0.5287 -0.0109  0.0000  0.0000  0.0411
                                            0.0000  0.0000  0.0092 -0.0253
                ( 46.23%)  -0.6799*Cl  10 s( 18.07%)p 4.50( 81.39%)d 0.03(  0.53%)
                                           -0.0000  0.0002  0.4233 -0.0398  0.0001
                                           -0.7205 -0.0264  0.0001 -0.5419 -0.0201
                                            0.0000  0.0000  0.0000  0.0609  0.0000
                                            0.0000  0.0174 -0.0361
   178. (0.20433) BD*( 2) C   9 -Cl  10  
                ( 79.31%)   0.8905* C   9 s(  0.00%)p 1.00( 99.83%)d 0.00(  0.17%)
                                            0.0000  0.0000  0.0000  0.0000  0.0000
                                            0.0000  0.0000  0.9970 -0.0659  0.0000
                                            0.0307  0.0274  0.0000  0.0000
                ( 20.69%)  -0.4549*Cl  10 s(  0.00%)p 1.00( 99.80%)d 0.00(  0.20%)
                                            0.0000  0.0000  0.0000  0.0000  0.0000
                                            0.0000  0.0000  0.0000  0.0000  0.0000
                                           -0.0005  0.9990 -0.0045  0.0000 -0.0357
                                           -0.0273  0.0000  0.0000


 NHO Directionality and "Bond Bending" (deviations from line of nuclear centers)

         [Thresholds for printing:  angular deviation  >  1.0 degree]
                                    hybrid p-character > 25.0%
                                    orbital occupancy  >  0.10e

                                Line of Centers        Hybrid 1              Hybrid 2
                                ---------------  -------------------   ------------------
                NBO               Theta   Phi    Theta   Phi    Dev    Theta   Phi    Dev
 ========================================================================================
     1. BD (   1) C   1 - O   2    90.0  334.6     --     --    --      90.0  152.7   1.9
     2. BD (   1) C   1 - H  11    35.5  205.3    34.2  206.4   1.5      --     --    --
     3. BD (   1) C   1 - H  12   144.5  205.3   145.8  206.4   1.5      --     --    --
     5. BD (   1) O   2 - C   3    90.0  273.9     --     --    --      90.0   95.2   1.3
     6. BD (   2) O   2 - C   3    90.0  273.9     0.0    0.0  90.0      0.0    0.0  90.0
     7. BD (   1) C   3 - C   4    90.0  218.0    90.0  212.6   5.3     90.0   41.7   3.7
     8. BD (   1) C   3 - C   9    90.0  336.7    90.0  343.4   6.7     90.0  150.6   6.1
     9. BD (   1) C   4 - C   5    90.0  278.1    90.0  274.4   3.8     90.0  103.6   5.4
    12. BD (   2) C   5 -Cl   6    90.0  216.8     0.0    0.0  90.0      0.0    0.0  90.0
    13. BD (   1) C   5 - C   7    90.0  336.6    90.0  330.3   6.3     90.0  161.8   5.3
    14. BD (   1) C   7 - C   8    90.0   38.0    90.0   33.4   4.6     90.0  222.1   4.1
    15. BD (   1) C   7 - H  15    90.0  277.0    90.0  278.1   1.1      --     --    --
    16. BD (   1) C   8 - C   9    90.0   97.2    90.0   93.2   4.0     90.0  282.9   5.7
    17. BD (   1) C   8 - H  16    90.0  338.4    90.0  337.3   1.2      --     --    --
    19. BD (   2) C   9 -Cl  10    90.0   37.5     0.0    0.0  90.0      0.0    0.0  90.0
    38. LP (   1) O   2             --     --     90.0   35.1   --       --     --    --
    39. LP (   1) C   4             --     --      0.0    0.0   --       --     --    --
    41. LP (   2)Cl   6             --     --     90.0  306.8   --       --     --    --
    42. LP*(   1) C   7             --     --      0.0    0.0   --       --     --    --
    43. LP (   1) C   8             --     --      0.0    0.0   --       --     --    --
    45. LP (   2)Cl  10             --     --     90.0  308.5   --       --     --    --
   165. BD*(   2) O   2 - C   3    90.0  273.9     0.0    0.0  90.0      0.0    0.0  90.0
   171. BD*(   2) C   5 -Cl   6    90.0  216.8     0.0    0.0  90.0      0.0    0.0  90.0
   178. BD*(   2) C   9 -Cl  10    90.0   37.5     0.0    0.0  90.0      0.0    0.0  90.0


 Second Order Perturbation Theory Analysis of Fock Matrix in NBO Basis

     Threshold for printing:   0.25 kcal/mol
                                                                              E(2)  E(j)-E(i) F(i,j)
         Donor NBO (i)                     Acceptor NBO (j)                 kcal/mol   a.u.    a.u. 
 ===================================================================================================

 within unit  1
   1. BD (   1) C   1 - O   2        / 64. RY*(   1) C   3                    0.45    1.67    0.035
   1. BD (   1) C   1 - O   2        / 65. RY*(   2) C   3                    0.63    2.10    0.046
   1. BD (   1) C   1 - O   2        /167. BD*(   1) C   3 - C   9            1.63    1.35    0.060
   2. BD (   1) C   1 - H  11        / 56. RY*(   2) O   2                    0.27    1.68    0.027
   2. BD (   1) C   1 - H  11        /165. BD*(   2) O   2 - C   3            0.72    0.44    0.025
   3. BD (   1) C   1 - H  12        / 56. RY*(   2) O   2                    0.27    1.68    0.027
   3. BD (   1) C   1 - H  12        /165. BD*(   2) O   2 - C   3            0.72    0.44    0.025
   4. BD (   1) C   1 - H  13        / 55. RY*(   1) O   2                    0.28    1.78    0.028
   4. BD (   1) C   1 - H  13        /164. BD*(   1) O   2 - C   3            2.07    0.85    0.053
   5. BD (   1) O   2 - C   3        / 47. RY*(   2) C   1                    0.63    1.54    0.039
   5. BD (   1) O   2 - C   3        /163. BD*(   1) C   1 - H  13            0.27    1.43    0.025
   5. BD (   1) O   2 - C   3        /166. BD*(   1) C   3 - C   4            0.66    1.47    0.039
   5. BD (   1) O   2 - C   3        /167. BD*(   1) C   3 - C   9            0.48    1.44    0.034
   5. BD (   1) O   2 - C   3        /168. BD*(   1) C   4 - C   5            0.66    1.48    0.040
   5. BD (   1) O   2 - C   3        /175. BD*(   1) C   8 - C   9            0.84    1.48    0.045
   6. BD (   2) O   2 - C   3        / 48. RY*(   3) C   1                    0.53    2.10    0.043
   6. BD (   2) O   2 - C   3        / 76. RY*(   4) C   4                    0.30    0.95    0.022
   6. BD (   2) O   2 - C   3        /161. BD*(   1) C   1 - H  11            1.58    0.84    0.047
   6. BD (   2) O   2 - C   3        /162. BD*(   1) C   1 - H  12            1.58    0.84    0.047
   6. BD (   2) O   2 - C   3        /178. BD*(   2) C   9 -Cl  10            5.42    0.29    0.055
   7. BD (   1) C   3 - C   4        / 55. RY*(   1) O   2                    0.30    2.01    0.031
   7. BD (   1) C   3 - C   4        / 83. RY*(   2) C   5                    1.03    1.62    0.052
   7. BD (   1) C   3 - C   4        /118. RY*(   1) C   9                    0.91    1.58    0.048
   7. BD (   1) C   3 - C   4        /164. BD*(   1) O   2 - C   3            0.30    1.08    0.023
   7. BD (   1) C   3 - C   4        /167. BD*(   1) C   3 - C   9            2.40    1.22    0.069
   7. BD (   1) C   3 - C   4        /168. BD*(   1) C   4 - C   5            1.77    1.26    0.060
   7. BD (   1) C   3 - C   4        /169. BD*(   1) C   4 - H  14            0.78    1.19    0.039
   7. BD (   1) C   3 - C   4        /170. BD*(   1) C   5 -Cl   6            1.92    0.87    0.052
   7. BD (   1) C   3 - C   4        /177. BD*(   1) C   9 -Cl  10            1.90    0.87    0.051
   8. BD (   1) C   3 - C   9        / 55. RY*(   1) O   2                    0.41    2.03    0.037
   8. BD (   1) C   3 - C   9        / 73. RY*(   1) C   4                    0.30    1.79    0.029
   8. BD (   1) C   3 - C   9        / 74. RY*(   2) C   4                    0.54    1.53    0.036
   8. BD (   1) C   3 - C   9        /109. RY*(   1) C   8                    0.67    1.84    0.045
   8. BD (   1) C   3 - C   9        /160. BD*(   1) C   1 - O   2            1.49    1.04    0.050
   8. BD (   1) C   3 - C   9        /164. BD*(   1) O   2 - C   3            0.57    1.10    0.032
   8. BD (   1) C   3 - C   9        /166. BD*(   1) C   3 - C   4            1.98    1.27    0.063
   8. BD (   1) C   3 - C   9        /169. BD*(   1) C   4 - H  14            1.06    1.20    0.045
   8. BD (   1) C   3 - C   9        /175. BD*(   1) C   8 - C   9            1.89    1.28    0.062
   8. BD (   1) C   3 - C   9        /176. BD*(   1) C   8 - H  16            1.01    1.22    0.044
   9. BD (   1) C   4 - C   5        / 65. RY*(   2) C   3                    0.69    1.98    0.047
   9. BD (   1) C   4 - C   5        /100. RY*(   1) C   7                    0.61    1.83    0.042
   9. BD (   1) C   4 - C   5        /164. BD*(   1) O   2 - C   3            2.15    1.09    0.061
   9. BD (   1) C   4 - C   5        /166. BD*(   1) C   3 - C   4            1.59    1.26    0.057
   9. BD (   1) C   4 - C   5        /169. BD*(   1) C   4 - H  14            1.11    1.19    0.046
   9. BD (   1) C   4 - C   5        /172. BD*(   1) C   5 - C   7            2.05    1.27    0.065
   9. BD (   1) C   4 - C   5        /174. BD*(   1) C   7 - H  15            1.08    1.20    0.046
  10. BD (   1) C   4 - H  14        / 64. RY*(   1) C   3                    0.35    1.35    0.027
  10. BD (   1) C   4 - H  14        / 84. RY*(   3) C   5                    0.58    1.40    0.036
  10. BD (   1) C   4 - H  14        /164. BD*(   1) O   2 - C   3            0.37    0.88    0.023
  10. BD (   1) C   4 - H  14        /166. BD*(   1) C   3 - C   4            0.56    1.05    0.031
  10. BD (   1) C   4 - H  14        /167. BD*(   1) C   3 - C   9            2.20    1.02    0.060
  10. BD (   1) C   4 - H  14        /168. BD*(   1) C   4 - C   5            0.70    1.06    0.035
  10. BD (   1) C   4 - H  14        /170. BD*(   1) C   5 -Cl   6            0.33    0.67    0.019
  10. BD (   1) C   4 - H  14        /172. BD*(   1) C   5 - C   7            2.16    1.07    0.061
  11. BD (   1) C   5 -Cl   6        / 73. RY*(   1) C   4                    0.50    1.77    0.037
  11. BD (   1) C   5 -Cl   6        /100. RY*(   1) C   7                    0.48    1.82    0.037
  11. BD (   1) C   5 -Cl   6        /166. BD*(   1) C   3 - C   4            1.48    1.25    0.055
  11. BD (   1) C   5 -Cl   6        /168. BD*(   1) C   4 - C   5            0.27    1.26    0.023
  11. BD (   1) C   5 -Cl   6        /173. BD*(   1) C   7 - C   8            1.27    1.28    0.051
  12. BD (   2) C   5 -Cl   6        / 42. LP*(   1) C   7                    4.61    0.24    0.050
  13. BD (   1) C   5 - C   7        / 73. RY*(   1) C   4                    0.62    1.78    0.042
  13. BD (   1) C   5 - C   7        /109. RY*(   1) C   8                    0.33    1.83    0.031
  13. BD (   1) C   5 - C   7        /110. RY*(   2) C   8                    0.95    1.42    0.047
  13. BD (   1) C   5 - C   7        /168. BD*(   1) C   4 - C   5            2.08    1.28    0.065
  13. BD (   1) C   5 - C   7        /169. BD*(   1) C   4 - H  14            1.09    1.20    0.046
  13. BD (   1) C   5 - C   7        /173. BD*(   1) C   7 - C   8            1.24    1.29    0.050
  13. BD (   1) C   5 - C   7        /174. BD*(   1) C   7 - H  15            0.81    1.21    0.040
  13. BD (   1) C   5 - C   7        /176. BD*(   1) C   8 - H  16            1.10    1.21    0.046
  14. BD (   1) C   7 - C   8        / 84. RY*(   3) C   5                    1.10    1.58    0.053
  14. BD (   1) C   7 - C   8        /119. RY*(   2) C   9                    0.97    1.59    0.050
  14. BD (   1) C   7 - C   8        /170. BD*(   1) C   5 -Cl   6            2.40    0.86    0.057
  14. BD (   1) C   7 - C   8        /172. BD*(   1) C   5 - C   7            1.45    1.25    0.054
  14. BD (   1) C   7 - C   8        /174. BD*(   1) C   7 - H  15            0.69    1.18    0.036
  14. BD (   1) C   7 - C   8        /175. BD*(   1) C   8 - C   9            1.51    1.25    0.055
  14. BD (   1) C   7 - C   8        /176. BD*(   1) C   8 - H  16            0.74    1.18    0.038
  14. BD (   1) C   7 - C   8        /177. BD*(   1) C   9 -Cl  10            2.17    0.85    0.054
  15. BD (   1) C   7 - H  15        / 83. RY*(   2) C   5                    0.62    1.41    0.037
  15. BD (   1) C   7 - H  15        /109. RY*(   1) C   8                    0.29    1.62    0.027
  15. BD (   1) C   7 - H  15        /168. BD*(   1) C   4 - C   5            2.28    1.06    0.062
  15. BD (   1) C   7 - H  15        /170. BD*(   1) C   5 -Cl   6            0.33    0.67    0.019
  15. BD (   1) C   7 - H  15        /172. BD*(   1) C   5 - C   7            0.48    1.06    0.029
  15. BD (   1) C   7 - H  15        /173. BD*(   1) C   7 - C   8            0.52    1.07    0.030
  15. BD (   1) C   7 - H  15        /175. BD*(   1) C   8 - C   9            2.00    1.06    0.058
  16. BD (   1) C   8 - C   9        / 64. RY*(   1) C   3                    0.61    1.56    0.039
  16. BD (   1) C   8 - C   9        /100. RY*(   1) C   7                    0.25    1.83    0.027
  16. BD (   1) C   8 - C   9        /101. RY*(   2) C   7                    0.92    1.42    0.046
  16. BD (   1) C   8 - C   9        /164. BD*(   1) O   2 - C   3            1.67    1.10    0.054
  16. BD (   1) C   8 - C   9        /167. BD*(   1) C   3 - C   9            1.94    1.24    0.062
  16. BD (   1) C   8 - C   9        /173. BD*(   1) C   7 - C   8            1.36    1.29    0.053
  16. BD (   1) C   8 - C   9        /174. BD*(   1) C   7 - H  15            0.98    1.21    0.044
  16. BD (   1) C   8 - C   9        /176. BD*(   1) C   8 - H  16            0.79    1.21    0.039
  17. BD (   1) C   8 - H  16        /100. RY*(   1) C   7                    0.28    1.61    0.027
  17. BD (   1) C   8 - H  16        /118. RY*(   1) C   9                    0.50    1.37    0.033
  17. BD (   1) C   8 - H  16        /167. BD*(   1) C   3 - C   9            2.45    1.01    0.063
  17. BD (   1) C   8 - H  16        /172. BD*(   1) C   5 - C   7            1.89    1.06    0.056
  17. BD (   1) C   8 - H  16        /173. BD*(   1) C   7 - C   8            0.49    1.07    0.029
  17. BD (   1) C   8 - H  16        /175. BD*(   1) C   8 - C   9            0.52    1.06    0.030
  17. BD (   1) C   8 - H  16        /177. BD*(   1) C   9 -Cl  10            0.37    0.66    0.020
  18. BD (   1) C   9 -Cl  10        / 64. RY*(   1) C   3                    0.44    1.56    0.033
  18. BD (   1) C   9 -Cl  10        /109. RY*(   1) C   8                    0.49    1.83    0.038
  18. BD (   1) C   9 -Cl  10        /164. BD*(   1) O   2 - C   3            0.40    1.09    0.027
  18. BD (   1) C   9 -Cl  10        /166. BD*(   1) C   3 - C   4            1.49    1.26    0.055
  18. BD (   1) C   9 -Cl  10        /173. BD*(   1) C   7 - C   8            1.34    1.29    0.052
  18. BD (   1) C   9 -Cl  10        /175. BD*(   1) C   8 - C   9            0.36    1.28    0.027
  19. BD (   2) C   9 -Cl  10        /112. RY*(   4) C   8                    0.37    0.98    0.024
  19. BD (   2) C   9 -Cl  10        /165. BD*(   2) O   2 - C   3            3.77    0.28    0.045
  20. CR (   1) C   1                /136. RY*(   1) H  11                    0.36   10.58    0.078
  20. CR (   1) C   1                /140. RY*(   1) H  12                    0.36   10.58    0.078
  20. CR (   1) C   1                /144. RY*(   1) H  13                    0.43   10.58    0.085
  20. CR (   1) C   1                /160. BD*(   1) C   1 - O   2            0.46   10.43    0.087
  20. CR (   1) C   1                /164. BD*(   1) O   2 - C   3            0.74   10.49    0.112
  21. CR (   1) O   2                / 46. RY*(   1) C   1                    0.33   20.07    0.103
  21. CR (   1) O   2                / 47. RY*(   2) C   1                    0.52   19.61    0.128
  21. CR (   1) O   2                / 64. RY*(   1) C   3                    1.11   19.83    0.188
  21. CR (   1) O   2                / 71. RY*(   8) C   3                    0.47   20.98    0.125
  21. CR (   1) O   2                /166. BD*(   1) C   3 - C   4            0.35   19.54    0.105
  22. CR (   1) C   3                / 73. RY*(   1) C   4                    0.35   11.22    0.080
  22. CR (   1) C   3                / 74. RY*(   2) C   4                    0.38   10.96    0.082
  22. CR (   1) C   3                /118. RY*(   1) C   9                    0.27   11.03    0.068
  22. CR (   1) C   3                /119. RY*(   2) C   9                    1.01   11.06    0.133
  22. CR (   1) C   3                /160. BD*(   1) C   1 - O   2            0.69   10.47    0.108
  22. CR (   1) C   3                /164. BD*(   1) O   2 - C   3            0.37   10.53    0.079
  22. CR (   1) C   3                /166. BD*(   1) C   3 - C   4            0.34   10.71    0.077
  22. CR (   1) C   3                /167. BD*(   1) C   3 - C   9            0.42   10.68    0.086
  22. CR (   1) C   3                /168. BD*(   1) C   4 - C   5            0.45   10.72    0.089
  22. CR (   1) C   3                /169. BD*(   1) C   4 - H  14            0.32   10.64    0.074
  22. CR (   1) C   3                /175. BD*(   1) C   8 - C   9            0.51   10.72    0.094
  22. CR (   1) C   3                /177. BD*(   1) C   9 -Cl  10            0.34   10.33    0.075
  23. CR (   1) C   4                / 64. RY*(   1) C   3                    0.70   10.91    0.111
  23. CR (   1) C   4                / 84. RY*(   3) C   5                    1.11   10.96    0.139
  23. CR (   1) C   4                /148. RY*(   1) H  14                    0.46   10.49    0.087
  23. CR (   1) C   4                /164. BD*(   1) O   2 - C   3            0.39   10.44    0.081
  23. CR (   1) C   4                /167. BD*(   1) C   3 - C   9            0.62   10.58    0.104
  23. CR (   1) C   4                /170. BD*(   1) C   5 -Cl   6            0.34   10.23    0.075
  23. CR (   1) C   4                /172. BD*(   1) C   5 - C   7            0.65   10.63    0.105
  24. CR (   1) C   5                / 74. RY*(   2) C   4                    0.69   10.94    0.110
  24. CR (   1) C   5                / 75. RY*(   3) C   4                    0.32   10.74    0.074
  24. CR (   1) C   5                /101. RY*(   2) C   7                    0.90   10.84    0.125
  24. CR (   1) C   5                /103. RY*(   4) C   7                    0.26   10.82    0.067
  24. CR (   1) C   5                /166. BD*(   1) C   3 - C   4            0.47   10.69    0.090
  24. CR (   1) C   5                /168. BD*(   1) C   4 - C   5            0.33   10.70    0.076
  24. CR (   1) C   5                /169. BD*(   1) C   4 - H  14            0.35   10.62    0.077
  24. CR (   1) C   5                /170. BD*(   1) C   5 -Cl   6            0.90   10.31    0.123
  24. CR (   1) C   5                /172. BD*(   1) C   5 - C   7            0.31   10.70    0.073
  24. CR (   1) C   5                /173. BD*(   1) C   7 - C   8            0.37   10.71    0.080
  24. CR (   1) C   5                /174. BD*(   1) C   7 - H  15            0.32   10.63    0.074
  26. CR (   2)Cl   6                / 83. RY*(   2) C   5                    0.58   10.91    0.101
  26. CR (   2)Cl   6                / 84. RY*(   3) C   5                    0.45   10.90    0.088
  26. CR (   2)Cl   6                / 85. RY*(   4) C   5                    0.25   10.82    0.066
  26. CR (   2)Cl   6                /168. BD*(   1) C   4 - C   5            0.47   10.56    0.090
  26. CR (   2)Cl   6                /172. BD*(   1) C   5 - C   7            0.46   10.56    0.089
  30. CR (   1) C   7                / 83. RY*(   2) C   5                    1.03   10.99    0.134
  30. CR (   1) C   7                / 84. RY*(   3) C   5                    0.30   10.97    0.073
  30. CR (   1) C   7                /110. RY*(   2) C   8                    0.51   10.78    0.094
  30. CR (   1) C   7                /111. RY*(   3) C   8                    0.27   10.75    0.068
  30. CR (   1) C   7                /152. RY*(   1) H  15                    0.43   10.46    0.085
  30. CR (   1) C   7                /168. BD*(   1) C   4 - C   5            0.64   10.64    0.105
  30. CR (   1) C   7                /170. BD*(   1) C   5 -Cl   6            0.39   10.25    0.081
  30. CR (   1) C   7                /175. BD*(   1) C   8 - C   9            0.52   10.64    0.095
  30. CR (   1) C   7                /176. BD*(   1) C   8 - H  16            0.29   10.57    0.070
  31. CR (   1) C   8                /100. RY*(   1) C   7                    0.27   11.19    0.069
  31. CR (   1) C   8                /101. RY*(   2) C   7                    0.48   10.77    0.090
  31. CR (   1) C   8                /103. RY*(   4) C   7                    0.25   10.75    0.066
  31. CR (   1) C   8                /118. RY*(   1) C   9                    0.96   10.95    0.130
  31. CR (   1) C   8                /121. RY*(   4) C   9                    0.29   10.68    0.070
  31. CR (   1) C   8                /156. RY*(   1) H  16                    0.43   10.46    0.085
  31. CR (   1) C   8                /167. BD*(   1) C   3 - C   9            0.67   10.59    0.107
  31. CR (   1) C   8                /172. BD*(   1) C   5 - C   7            0.48   10.63    0.091
  31. CR (   1) C   8                /174. BD*(   1) C   7 - H  15            0.29   10.56    0.070
  31. CR (   1) C   8                /177. BD*(   1) C   9 -Cl  10            0.40   10.24    0.081
  32. CR (   1) C   9                / 65. RY*(   2) C   3                    0.40   11.41    0.086
  32. CR (   1) C   9                / 67. RY*(   4) C   3                    0.48   11.13    0.092
  32. CR (   1) C   9                /110. RY*(   2) C   8                    0.92   10.85    0.126
  32. CR (   1) C   9                /164. BD*(   1) O   2 - C   3            0.31   10.52    0.073
  32. CR (   1) C   9                /166. BD*(   1) C   3 - C   4            0.53   10.69    0.096
  32. CR (   1) C   9                /173. BD*(   1) C   7 - C   8            0.44   10.71    0.087
  32. CR (   1) C   9                /175. BD*(   1) C   8 - C   9            0.38   10.71    0.081
  32. CR (   1) C   9                /176. BD*(   1) C   8 - H  16            0.29   10.64    0.071
  32. CR (   1) C   9                /177. BD*(   1) C   9 -Cl  10            0.88   10.31    0.121
  34. CR (   2)Cl  10                /118. RY*(   1) C   9                    0.42   10.94    0.085
  34. CR (   2)Cl  10                /119. RY*(   2) C   9                    0.57   10.97    0.100
  34. CR (   2)Cl  10                /167. BD*(   1) C   3 - C   9            0.45   10.58    0.088
  34. CR (   2)Cl  10                /175. BD*(   1) C   8 - C   9            0.51   10.62    0.094
  38. LP (   1) O   2                / 46. RY*(   1) C   1                    0.81    1.60    0.046
  38. LP (   1) O   2                / 64. RY*(   1) C   3                    1.34    1.36    0.054
  38. LP (   1) O   2                / 65. RY*(   2) C   3                    0.47    1.78    0.037
  38. LP (   1) O   2                /161. BD*(   1) C   1 - H  11            0.57    0.99    0.030
  38. LP (   1) O   2                /162. BD*(   1) C   1 - H  12            0.57    0.99    0.030
  38. LP (   1) O   2                /163. BD*(   1) C   1 - H  13            1.06    1.02    0.042
  38. LP (   1) O   2                /166. BD*(   1) C   3 - C   4            3.87    1.06    0.081
  38. LP (   1) O   2                /167. BD*(   1) C   3 - C   9            0.45    1.03    0.027
  39. LP (   1) C   4                / 42. LP*(   1) C   7                    2.50    0.03    0.012
  39. LP (   1) C   4                / 66. RY*(   3) C   3                    0.76    1.96    0.066
  39. LP (   1) C   4                / 70. RY*(   7) C   3                    0.36    1.86    0.044
  39. LP (   1) C   4                / 76. RY*(   4) C   4                    2.15    0.70    0.066
  39. LP (   1) C   4                / 82. RY*(   1) C   5                    1.42    1.19    0.070
  39. LP (   1) C   4                / 88. RY*(   7) C   5                    0.38    1.99    0.047
  39. LP (   1) C   4                /165. BD*(   2) O   2 - C   3           99.73    0.08    0.126
  39. LP (   1) C   4                /171. BD*(   2) C   5 -Cl   6          262.21    0.03    0.129
  39. LP (   1) C   4                /178. BD*(   2) C   9 -Cl  10            0.94    0.04    0.009
  40. LP (   1)Cl   6                / 83. RY*(   2) C   5                    1.10    1.80    0.056
  40. LP (   1)Cl   6                / 84. RY*(   3) C   5                    0.87    1.79    0.050
  40. LP (   1)Cl   6                / 85. RY*(   4) C   5                    0.29    1.71    0.028
  40. LP (   1)Cl   6                /168. BD*(   1) C   4 - C   5            0.85    1.45    0.044
  40. LP (   1)Cl   6                /172. BD*(   1) C   5 - C   7            0.84    1.45    0.044
  41. LP (   2)Cl   6                / 83. RY*(   2) C   5                    0.25    1.20    0.022
  41. LP (   2)Cl   6                / 84. RY*(   3) C   5                    0.31    1.18    0.024
  41. LP (   2)Cl   6                /166. BD*(   1) C   3 - C   4            0.26    0.83    0.019
  41. LP (   2)Cl   6                /168. BD*(   1) C   4 - C   5            2.04    0.84    0.052
  41. LP (   2)Cl   6                /172. BD*(   1) C   5 - C   7            2.05    0.85    0.053
  42. LP*(   1) C   7                / 82. RY*(   1) C   5                    0.45    1.15    0.050
  42. LP*(   1) C   7                / 88. RY*(   7) C   5                    0.40    1.95    0.061
  42. LP*(   1) C   7                /102. RY*(   3) C   7                    0.70    1.02    0.058
  42. LP*(   1) C   7                /105. RY*(   6) C   7                    0.64    1.73    0.073
  42. LP*(   1) C   7                /112. RY*(   4) C   8                    0.25    0.74    0.030
  42. LP*(   1) C   7                /114. RY*(   6) C   8                    0.62    1.95    0.076
  42. LP*(   1) C   7                /165. BD*(   2) O   2 - C   3            0.56    0.04    0.008
  43. LP (   1) C   8                / 42. LP*(   1) C   7                  372.17    0.03    0.146
  43. LP (   1) C   8                /105. RY*(   6) C   7                    1.05    1.76    0.076
  43. LP (   1) C   8                /112. RY*(   4) C   8                    1.67    0.77    0.063
  43. LP (   1) C   8                /114. RY*(   6) C   8                    0.26    1.98    0.040
  43. LP (   1) C   8                /120. RY*(   3) C   9                    1.38    1.09    0.068
  43. LP (   1) C   8                /123. RY*(   6) C   9                    0.41    1.90    0.049
  43. LP (   1) C   8                /165. BD*(   2) O   2 - C   3            0.63    0.07    0.010
  43. LP (   1) C   8                /171. BD*(   2) C   5 -Cl   6            0.66    0.03    0.006
  43. LP (   1) C   8                /178. BD*(   2) C   9 -Cl  10          191.27    0.04    0.125
  44. LP (   1)Cl  10                /118. RY*(   1) C   9                    0.84    1.77    0.049
  44. LP (   1)Cl  10                /119. RY*(   2) C   9                    1.02    1.80    0.054
  44. LP (   1)Cl  10                /121. RY*(   4) C   9                    0.27    1.50    0.025
  44. LP (   1)Cl  10                /167. BD*(   1) C   3 - C   9            0.67    1.41    0.039
  44. LP (   1)Cl  10                /175. BD*(   1) C   8 - C   9            1.03    1.45    0.049
  45. LP (   2)Cl  10                /119. RY*(   2) C   9                    0.33    1.20    0.025
  45. LP (   2)Cl  10                /167. BD*(   1) C   3 - C   9            2.64    0.81    0.059
  45. LP (   2)Cl  10                /175. BD*(   1) C   8 - C   9            1.73    0.85    0.049
 165. BD*(   2) O   2 - C   3        / 58. RY*(   4) O   2                    0.31    2.72    0.079
 165. BD*(   2) O   2 - C   3        / 66. RY*(   3) C   3                    0.71    1.89    0.100
 165. BD*(   2) O   2 - C   3        / 68. RY*(   5) C   3                    0.59    0.81    0.059
 165. BD*(   2) O   2 - C   3        / 76. RY*(   4) C   4                    0.44    0.62    0.045
 165. BD*(   2) O   2 - C   3        /120. RY*(   3) C   9                    0.25    1.01    0.043
 165. BD*(   2) O   2 - C   3        /161. BD*(   1) C   1 - H  11            0.32    0.51    0.035
 165. BD*(   2) O   2 - C   3        /162. BD*(   1) C   1 - H  12            0.32    0.51    0.035
 171. BD*(   2) C   5 -Cl   6        / 76. RY*(   4) C   4                    0.67    0.66    0.048
 171. BD*(   2) C   5 -Cl   6        / 82. RY*(   1) C   5                    0.55    1.15    0.057
 171. BD*(   2) C   5 -Cl   6        / 89. RY*(   8) C   5                    0.53    1.42    0.062
 171. BD*(   2) C   5 -Cl   6        / 91. RY*(   1)Cl   6                    1.47    0.91    0.083
 171. BD*(   2) C   5 -Cl   6        /102. RY*(   3) C   7                    0.75    1.02    0.063
 178. BD*(   2) C   9 -Cl  10        / 68. RY*(   5) C   3                    0.31    0.84    0.045
 178. BD*(   2) C   9 -Cl  10        /112. RY*(   4) C   8                    0.55    0.74    0.056
 178. BD*(   2) C   9 -Cl  10        /125. RY*(   8) C   9                    0.30    1.60    0.061
 178. BD*(   2) C   9 -Cl  10        /128. RY*(   2)Cl  10                    1.04    0.90    0.085
 178. BD*(   2) C   9 -Cl  10        /165. BD*(   2) O   2 - C   3           70.81    0.04    0.098


 Natural Bond Orbitals (Summary):

                                                            Principal Delocalizations
           NBO                        Occupancy    Energy   (geminal,vicinal,remote)
 ====================================================================================
 Molecular unit  1  (C7H6OCl2)
     1. BD (   1) C   1 - O   2          0.99618    -1.03226  167(v),65(v),64(v)
     2. BD (   1) C   1 - H  11          0.98840    -0.68297  165(v),56(v)
     3. BD (   1) C   1 - H  12          0.98840    -0.68297  165(v),56(v)
     4. BD (   1) C   1 - H  13          0.99441    -0.67357  164(v),55(v)
     5. BD (   1) O   2 - C   3          0.99528    -1.12130  175(v),168(v),166(g),47(v)
                                                    167(g),163(v)
     6. BD (   2) O   2 - C   3          0.94923    -0.57249  178(v),161(v),162(v),48(v)
                                                    76(v)
     7. BD (   1) C   3 - C   4          0.98432    -0.90644  167(g),170(v),177(v),168(g)
                                                    83(v),118(v),169(g),55(v)
                                                    164(g)
     8. BD (   1) C   3 - C   9          0.98732    -0.92463  166(g),175(g),160(v),169(v)
                                                    176(v),109(v),164(g),74(v)
                                                    55(v),73(v)
     9. BD (   1) C   4 - C   5          0.98796    -0.91318  164(v),172(g),166(g),169(g)
                                                    174(v),65(v),100(v)
    10. BD (   1) C   4 - H  14          0.98474    -0.70587  167(v),172(v),168(g),84(v)
                                                    166(g),164(v),64(v),170(v)
    11. BD (   1) C   5 -Cl   6          0.99357    -0.90673  166(v),173(v),73(v),100(v)
                                                    168(g)
    12. BD (   2) C   5 -Cl   6          0.96692    -0.52074  42(v)
    13. BD (   1) C   5 - C   7          0.99027    -0.91939  168(g),173(g),176(v),169(v)
                                                    110(v),174(g),73(v),109(v)
    14. BD (   1) C   7 - C   8          0.98319    -0.88746  170(v),177(v),175(g),172(g)
                                                    84(v),119(v),176(g),174(g)
    15. BD (   1) C   7 - H  15          0.98728    -0.70383  168(v),175(v),83(v),173(g)
                                                    172(g),170(v),109(v)
    16. BD (   1) C   8 - C   9          0.98951    -0.92164  167(g),164(v),173(g),174(v)
                                                    101(v),176(g),64(v)
    17. BD (   1) C   8 - H  16          0.98622    -0.69749  167(v),172(v),175(g),118(v)
                                                    173(g),177(v),100(v)
    18. BD (   1) C   9 -Cl  10          0.99306    -0.91786  166(v),173(v),109(v),64(v)
                                                    164(v),175(g)
    19. BD (   2) C   9 -Cl  10          0.96374    -0.52590  165(v),112(v)
    20. CR (   1) C   1                  0.99961   -10.31444  164(v),160(g),144(v),136(v)
                                                    140(v)
    21. CR (   1) O   2                  0.99981   -19.18815  64(v),47(v),71(v),166(v)
                                                    46(v)
    22. CR (   1) C   3                  0.99926   -10.35908  119(v),160(v),175(v),168(v)
                                                    167(g),74(v),164(g),73(v)
                                                    166(g),177(v),169(v),118(v)
    23. CR (   1) C   4                  0.99940   -10.26583  84(v),64(v),172(v),167(v)
                                                    148(v),164(v),170(v)
    24. CR (   1) C   5                  0.99931   -10.34051  170(g),101(v),74(v),166(v)
                                                    173(v),169(v),168(g),75(v)
                                                    174(v),172(g),103(v)
    25. CR (   1)Cl   6                  1.00000  -100.81197   
    26. CR (   2)Cl   6                  0.99986   -10.20408  83(v),168(v),172(v),84(v)
                                                    85(v)
    27. CR (   3)Cl   6                  0.99996    -7.40755   
    28. CR (   4)Cl   6                  0.99998    -7.40485   
    29. CR (   5)Cl   6                  0.99997    -7.40251   
    30. CR (   1) C   7                  0.99939   -10.27859  83(v),168(v),175(v),110(v)
                                                    152(v),170(v),84(v),176(v)
                                                    111(v)
    31. CR (   1) C   8                  0.99942   -10.27257  118(v),167(v),172(v),101(v)
                                                    156(v),177(v),174(v),121(v)
                                                    100(v),103(v)
    32. CR (   1) C   9                  0.99930   -10.34625  110(v),177(g),166(v),67(v)
                                                    173(v),65(v),175(g),164(v)
                                                    176(v)
    33. CR (   1)Cl  10                  1.00000  -100.77610   
    34. CR (   2)Cl  10                  0.99986   -10.26558  119(v),175(v),167(v),118(v)
    35. CR (   3)Cl  10                  0.99997    -7.41880   
    36. CR (   4)Cl  10                  0.99998    -7.41587   
    37. CR (   5)Cl  10                  0.99996    -7.41365   
    38. LP (   1) O   2                  0.98095    -0.71508  166(v),64(v),163(v),46(v)
                                                    161(v),162(v),65(v),167(v)
    39. LP (   1) C   4                  0.54220    -0.31877  171(v),165(v),76(g),42(r)
                                                    82(v),66(v),178(r),88(v)
                                                    70(v)
    40. LP (   1)Cl   6                  0.99573    -1.09398  83(v),84(v),168(v),172(v)
                                                    85(v)
    41. LP (   2)Cl   6                  0.98470    -0.48781  172(v),168(v),84(v),166(r)
                                                    83(v)
    42. LP*(   1) C   7                  0.33282    -0.28462  171(v),102(g),105(g),114(v)
                                                    82(v),88(v),165(r),112(v)
    43. LP (   1) C   8                  0.51489    -0.31526  42(v),178(v),112(g),120(v)
                                                    105(v),165(r),123(v),171(r)
                                                    114(g)
    44. LP (   1)Cl  10                  0.99623    -1.09537  175(v),119(v),118(v),167(v)
                                                    121(v)
    45. LP (   2)Cl  10                  0.98315    -0.49598  167(v),175(v),119(v)
    46. RY*(   1) C   1                  0.00141     0.88277   
    47. RY*(   2) C   1                  0.00080     0.42239   
    48. RY*(   3) C   1                  0.00060     1.52834   
    49. RY*(   4) C   1                  0.00019     1.71130   
    50. RY*(   5) C   1                  0.00006     0.92101   
    51. RY*(   6) C   1                  0.00001     0.54278   
    52. RY*(   7) C   1                  0.00000     1.99549   
    53. RY*(   8) C   1                  0.00001     2.06087   
    54. RY*(   9) C   1                  0.00000     2.11336   
    55. RY*(   1) O   2                  0.00148     1.10674   
    56. RY*(   2) O   2                  0.00067     1.00092   
    57. RY*(   3) O   2                  0.00019     2.16247   
    58. RY*(   4) O   2                  0.00012     2.47610   
    59. RY*(   5) O   2                  0.00012     1.45040   
    60. RY*(   6) O   2                  0.00005     2.16369   
    61. RY*(   7) O   2                  0.00000     2.58194   
    62. RY*(   8) O   2                  0.00000     2.42933   
    63. RY*(   9) O   2                  0.00001     2.66259   
    64. RY*(   1) C   3                  0.00400     0.64179   
    65. RY*(   2) C   3                  0.00180     1.06345   
    66. RY*(   3) C   3                  0.00176     1.64518   
    67. RY*(   4) C   3                  0.00117     0.78229   
    68. RY*(   5) C   3                  0.00054     0.56301   
    69. RY*(   6) C   3                  0.00031     1.80095   
    70. RY*(   7) C   3                  0.00015     1.53734   
    71. RY*(   8) C   3                  0.00014     1.78896   
    72. RY*(   9) C   3                  0.00001     1.96219   
    73. RY*(   1) C   4                  0.00262     0.86125   
    74. RY*(   2) C   4                  0.00132     0.60130   
    75. RY*(   3) C   4                  0.00075     0.40228   
    76. RY*(   4) C   4                  0.00066     0.37943   
    77. RY*(   5) C   4                  0.00011     1.73009   
    78. RY*(   6) C   4                  0.00007     2.22508   
    79. RY*(   7) C   4                  0.00002     1.70553   
    80. RY*(   8) C   4                  0.00003     2.20947   
    81. RY*(   9) C   4                  0.00001     2.01238   
    82. RY*(   1) C   5                  0.00396     0.86938   
    83. RY*(   2) C   5                  0.00394     0.70963   
    84. RY*(   3) C   5                  0.00384     0.69371   
    85. RY*(   4) C   5                  0.00061     0.61367   
    86. RY*(   5) C   5                  0.00033     2.09985   
    87. RY*(   6) C   5                  0.00032     1.69301   
    88. RY*(   7) C   5                  0.00028     1.66849   
    89. RY*(   8) C   5                  0.00002     1.13736   
    90. RY*(   9) C   5                  0.00001     1.96340   
    91. RY*(   1)Cl   6                  0.00088     0.62704   
    92. RY*(   2)Cl   6                  0.00078     0.71057   
    93. RY*(   3)Cl   6                  0.00015     0.71365   
    94. RY*(   4)Cl   6                  0.00007     0.96809   
    95. RY*(   5)Cl   6                  0.00001     0.65284   
    96. RY*(   6)Cl   6                  0.00001     0.63202   
    97. RY*(   7)Cl   6                  0.00000     0.76095   
    98. RY*(   8)Cl   6                  0.00000     0.94211   
    99. RY*(   9)Cl   6                  0.00000     0.62308   
   100. RY*(   1) C   7                  0.00289     0.91256   
   101. RY*(   2) C   7                  0.00148     0.49874   
   102. RY*(   3) C   7                  0.00055     0.73248   
   103. RY*(   4) C   7                  0.00047     0.47945   
   104. RY*(   5) C   7                  0.00008     2.17967   
   105. RY*(   6) C   7                  0.00005     1.44120   
   106. RY*(   7) C   7                  0.00003     2.09027   
   107. RY*(   8) C   7                  0.00001     1.63574   
   108. RY*(   9) C   7                  0.00001     2.01973   
   109. RY*(   1) C   8                  0.00310     0.91246   
   110. RY*(   2) C   8                  0.00146     0.50016   
   111. RY*(   3) C   8                  0.00047     0.47590   
   112. RY*(   4) C   8                  0.00039     0.45802   
   113. RY*(   5) C   8                  0.00008     2.17641   
   114. RY*(   6) C   8                  0.00006     1.66530   
   115. RY*(   7) C   8                  0.00002     2.11585   
   116. RY*(   8) C   8                  0.00001     1.67426   
   117. RY*(   9) C   8                  0.00001     2.01106   
   118. RY*(   1) C   9                  0.00446     0.67374   
   119. RY*(   2) C   9                  0.00343     0.70352   
   120. RY*(   3) C   9                  0.00299     0.76990   
   121. RY*(   4) C   9                  0.00076     0.40300   
   122. RY*(   5) C   9                  0.00037     2.06594   
   123. RY*(   6) C   9                  0.00033     1.58525   
   124. RY*(   7) C   9                  0.00025     1.90305   
   125. RY*(   8) C   9                  0.00001     1.31705   
   126. RY*(   9) C   9                  0.00001     1.97627   
   127. RY*(   1)Cl  10                  0.00081     0.69887   
   128. RY*(   2)Cl  10                  0.00057     0.61898   
   129. RY*(   3)Cl  10                  0.00026     0.57196   
   130. RY*(   4)Cl  10                  0.00008     1.09283   
   131. RY*(   5)Cl  10                  0.00003     0.76235   
   132. RY*(   6)Cl  10                  0.00002     0.76329   
   133. RY*(   7)Cl  10                  0.00001     0.62613   
   134. RY*(   8)Cl  10                  0.00001     0.81357   
   135. RY*(   9)Cl  10                  0.00001     0.66757   
   136. RY*(   1) H  11                  0.00074     0.26063   
   137. RY*(   2) H  11                  0.00008     1.64756   
   138. RY*(   3) H  11                  0.00008     1.64513   
   139. RY*(   4) H  11                  0.00001     1.98928   
   140. RY*(   1) H  12                  0.00074     0.26063   
   141. RY*(   2) H  12                  0.00008     1.64756   
   142. RY*(   3) H  12                  0.00008     1.64513   
   143. RY*(   4) H  12                  0.00001     1.98928   
   144. RY*(   1) H  13                  0.00025     0.26679   
   145. RY*(   2) H  13                  0.00008     1.57791   
   146. RY*(   3) H  13                  0.00005     1.84532   
   147. RY*(   4) H  13                  0.00000     1.80745   
   148. RY*(   1) H  14                  0.00102     0.21990   
   149. RY*(   2) H  14                  0.00008     1.47824   
   150. RY*(   3) H  14                  0.00005     1.83590   
   151. RY*(   4) H  14                  0.00003     2.18463   
   152. RY*(   1) H  15                  0.00091     0.18141   
   153. RY*(   2) H  15                  0.00004     1.81089   
   154. RY*(   3) H  15                  0.00004     2.17150   
   155. RY*(   4) H  15                  0.00004     1.47375   
   156. RY*(   1) H  16                  0.00090     0.18595   
   157. RY*(   2) H  16                  0.00007     1.47601   
   158. RY*(   3) H  16                  0.00004     1.84957   
   159. RY*(   4) H  16                  0.00004     2.13049   
   160. BD*(   1) C   1 - O   2          0.00399     0.11467   
   161. BD*(   1) C   1 - H  11          0.00619     0.27123   
   162. BD*(   1) C   1 - H  12          0.00619     0.27123   
   163. BD*(   1) C   1 - H  13          0.00348     0.30514   
   164. BD*(   1) O   2 - C   3          0.01541     0.17535   
   165. BD*(   2) O   2 - C   3          0.21344    -0.24293  178(v),66(g),68(g),76(v)
                                                    161(v),162(v),58(g)
   166. BD*(   1) C   3 - C   4          0.01574     0.34693   
   167. BD*(   1) C   3 - C   9          0.02104     0.31666   
   168. BD*(   1) C   4 - C   5          0.01403     0.35696   
   169. BD*(   1) C   4 - H  14          0.00670     0.28030   
   170. BD*(   1) C   5 -Cl   6          0.01520    -0.03216   
   171. BD*(   2) C   5 -Cl   6          0.30924    -0.28504  42(v),178(r),91(g),102(v)
                                                    76(v),82(g),89(g)
   172. BD*(   1) C   5 - C   7          0.01408     0.35981   
   173. BD*(   1) C   7 - C   8          0.00918     0.36841   
   174. BD*(   1) C   7 - H  15          0.00639     0.29093   
   175. BD*(   1) C   8 - C   9          0.01270     0.35895   
   176. BD*(   1) C   8 - H  16          0.00629     0.29181   
   177. BD*(   1) C   9 -Cl  10          0.01331    -0.03404   
   178. BD*(   2) C   9 -Cl  10          0.20433    -0.27830  165(v),171(r),128(g),112(v)
                                                    68(v),125(g)
       -------------------------------
              Total Lewis   42.70287  ( 97.0520%)
        Valence non-Lewis    1.22972  (  2.7948%)
        Rydberg non-Lewis    0.06741  (  0.1532%)
       -------------------------------
            Total unit  1   44.00000  (100.0000%)
           Charge unit  1    1.00000
 Unable to Open any file for archive entry.
 1\1\GINC-COMPUTE-0-2\SP\UB3LYP\def2SVP\C7H6Cl2O1(1+,2)\ZAHRT2\15-Mar-2
 021\0\\# b3lyp empiricaldispersion=gd3bj pop=nbo def2svp geom=newredun
 dant\\COC1=CC(Cl)=CC=C1Cl\\1,2\C,0,-1.169291,2.878991,0.\O,0,-1.569269
 ,1.525772,0.\C,0,-0.628311,0.562191,0.\C,0,0.751367,0.810277,0.\C,0,1.
 651148,-0.260328,0.\Cl,0,3.364895,0.083016,0.\C,0,1.211627,-1.582026,0
 .\C,0,-0.164412,-1.828976,0.\C,0,-1.076893,-0.778182,0.\Cl,0,-2.787047
 ,-1.101898,0.\H,0,-0.578066,3.128868,-0.898625\H,0,-0.578066,3.128868,
 0.898625\H,0,-2.091362,3.47404,0.\H,0,1.13988,1.826427,0.\H,0,1.928898
 ,-2.402569,0.\H,0,-0.54197,-2.852498,0.\\Version=ES64L-G16RevC.01\Stat
 e=2-A"\HF=-1265.1832833\S2=0.760394\S2-1=0.\S2A=0.750066\RMSD=5.716e-0
 9\Dipole=0.0921799,0.3366599,0.\Quadrupole=2.2713784,8.5064825,-10.777
 861,-2.4583392,0.,0.\PG=CS [SG(C7H4Cl2O1),X(H2)]\\@
 The archive entry for this job was punched.


 LAWS OF PROGRAMMING DEFINITION:  A WORKING PROGRAM
                                  IS ONE THAT HAS
                                  ONLY UNOBSERVED
                                  BUGS.
 File lengths (MBytes):  RWF=     36 Int=      0 D2E=      0 Chk=      3 Scr=      1
 Normal termination of Gaussian 16
