# Supplementary material for: Machine-Learning-Guided Discovery of Electrochemical Reactions
Source: J Am Chem Soc. 2022 Dec 2;144(49):22599–610. doi: 10.1021/jacs.2c08997 (PMC9756344; doi:10.1021/jacs.2c08997)
Supplement: Supplementary file 4 — ja2c08997_si_004.zip [file ja2c08997_si_004.zip › Reactivity Prediction/Ologs_notimes/24.log]

 Entering Gaussian System, Link 0=g16
 Input=24.com
 Output=24.log
 Initial command:
  
 Copyright (c) 1988-2019, Gaussian, Inc.  All Rights Reserved.
  
 This is part of the Gaussian(R) 16 program.  It is based on
 the Gaussian(R) 09 system (copyright 2009, Gaussian, Inc.),
 the Gaussian(R) 03 system (copyright 2003, Gaussian, Inc.),
 the Gaussian(R) 98 system (copyright 1998, Gaussian, Inc.),
 the Gaussian(R) 94 system (copyright 1995, Gaussian, Inc.),
 the Gaussian 92(TM) system (copyright 1992, Gaussian, Inc.),
 the Gaussian 90(TM) system (copyright 1990, Gaussian, Inc.),
 the Gaussian 88(TM) system (copyright 1988, Gaussian, Inc.),
 the Gaussian 86(TM) system (copyright 1986, Carnegie Mellon
 University), and the Gaussian 82(TM) system (copyright 1983,
 Carnegie Mellon University). Gaussian is a federally registered
 trademark of Gaussian, Inc.
  
 This software contains proprietary and confidential information,
 including trade secrets, belonging to Gaussian, Inc.
  
 This software is provided under written license and may be
 used, copied, transmitted, or stored only in accord with that
 written license.
  
 The following legend is applicable only to US Government
 contracts under FAR:
  
                    RESTRICTED RIGHTS LEGEND
  
 Use, reproduction and disclosure by the US Government is
 subject to restrictions as set forth in subparagraphs (a)
 and (c) of the Commercial Computer Software - Restricted
 Rights clause in FAR 52.227-19.
  
 Gaussian, Inc.
 340 Quinnipiac St., Bldg. 40, Wallingford CT 06492
  
  
 ---------------------------------------------------------------
 Warning -- This program may not be used in any manner that
 competes with the business of Gaussian, Inc. or will provide
 assistance to any competitor of Gaussian, Inc.  The licensee
 of this program is prohibited from giving any competitor of
 Gaussian, Inc. access to this program.  By using this program,
 the user acknowledges that Gaussian, Inc. is engaged in the
 business of creating and licensing software in the field of
 computational chemistry and represents and warrants to the
 licensee that it is not a competitor of Gaussian, Inc. and that
 it will not use this program in any manner prohibited above.
 ---------------------------------------------------------------
  

 Cite this work as:
 Gaussian 16, Revision C.01,
 M. J. Frisch, G. W. Trucks, H. B. Schlegel, G. E. Scuseria, 
 M. A. Robb, J. R. Cheeseman, G. Scalmani, V. Barone, 
 G. A. Petersson, H. Nakatsuji, X. Li, M. Caricato, A. V. Marenich, 
 J. Bloino, B. G. Janesko, R. Gomperts, B. Mennucci, H. P. Hratchian, 
 J. V. Ortiz, A. F. Izmaylov, J. L. Sonnenberg, D. Williams-Young, 
 F. Ding, F. Lipparini, F. Egidi, J. Goings, B. Peng, A. Petrone, 
 T. Henderson, D. Ranasinghe, V. G. Zakrzewski, J. Gao, N. Rega, 
 G. Zheng, W. Liang, M. Hada, M. Ehara, K. Toyota, R. Fukuda, 
 J. Hasegawa, M. Ishida, T. Nakajima, Y. Honda, O. Kitao, H. Nakai, 
 T. Vreven, K. Throssell, J. A. Montgomery, Jr., J. E. Peralta, 
 F. Ogliaro, M. J. Bearpark, J. J. Heyd, E. N. Brothers, K. N. Kudin, 
 V. N. Staroverov, T. A. Keith, R. Kobayashi, J. Normand, 
 K. Raghavachari, A. P. Rendell, J. C. Burant, S. S. Iyengar, 
 J. Tomasi, M. Cossi, J. M. Millam, M. Klene, C. Adamo, R. Cammi, 
 J. W. Ochterski, R. L. Martin, K. Morokuma, O. Farkas, 
 J. B. Foresman, and D. J. Fox, Gaussian, Inc., Wallingford CT, 2019.
 
 ******************************************
 Gaussian 16:  ES64L-G16RevC.01  3-Jul-2019
                13-Mar-2021 
 ******************************************
 %nprocshared=16
 Will use up to   16 processors via shared memory.
 %mem=7GB
 -----------------------------------------
 # b3lyp/def2svp geom=NewRedundant pop=NBO
 -----------------------------------------
 1/29=4000,38=1,172=1/1;
 2/12=2,17=6,18=5,40=1/2;
 3/5=43,7=101,11=2,25=1,30=1,74=-5/1,2,3;
 4//1;
 5/5=2,38=5/2;
 6/7=2,8=2,9=2,10=2,28=1,40=1/1,7;
 99/5=1,9=1/99;
 --
 24
 --
 Symbolic Z-matrix:
 Charge =  1 Multiplicity = 2
 C                    -2.4239   -0.99921  -1.21102 
 C                    -1.43407  -0.14635  -0.47891 
 C                    -1.39153   1.19516  -0.53366 
 C                    -0.31439   1.9442    0.21754 
 C                     0.5667    0.96312   1.00716 
 C                    -0.34966  -0.04859   1.7451 
 C                    -0.39205  -0.82336   0.39703 
 C                     1.03779  -0.22932   0.09979 
 C                     1.4382    0.05576  -1.34454 
 C                     2.15309  -1.04945   0.757 
 H                    -1.90882  -1.69247  -1.90012 
 H                    -3.00012  -1.62996  -0.51071 
 H                    -3.13339  -0.39566  -1.79667 
 H                    -2.11284   1.76147  -1.13191 
 H                    -0.76619   2.68004   0.90856 
 H                     0.3006    2.53637  -0.4858 
 H                     1.34237   1.48947   1.58708 
 H                     0.16952  -0.59158   2.5444 
 H                    -1.31182   0.32546   2.12529 
 H                    -0.49805  -1.9193    0.4129 
 H                     1.63768  -0.88767  -1.87994 
 H                     0.66681   0.59925  -1.90386 
 H                     2.36629   0.65102  -1.37196 
 H                     2.30365  -1.99707   0.21399 
 H                     1.94912  -1.2975    1.80768 
 H                     3.10502  -0.49383   0.72558 
 
                          Input orientation:                          
 ---------------------------------------------------------------------
 Center     Atomic      Atomic             Coordinates (Angstroms)
 Number     Number       Type             X           Y           Z
 ---------------------------------------------------------------------
      1          6           0       -2.423898   -0.999208   -1.211018
      2          6           0       -1.434065   -0.146352   -0.478910
      3          6           0       -1.391529    1.195156   -0.533658
      4          6           0       -0.314395    1.944201    0.217541
      5          6           0        0.566698    0.963122    1.007161
      6          6           0       -0.349657   -0.048589    1.745103
      7          6           0       -0.392049   -0.823365    0.397030
      8          6           0        1.037793   -0.229315    0.099791
      9          6           0        1.438198    0.055756   -1.344541
     10          6           0        2.153085   -1.049450    0.757003
     11          1           0       -1.908820   -1.692466   -1.900123
     12          1           0       -3.000118   -1.629959   -0.510708
     13          1           0       -3.133393   -0.395662   -1.796666
     14          1           0       -2.112845    1.761471   -1.131911
     15          1           0       -0.766187    2.680037    0.908562
     16          1           0        0.300596    2.536369   -0.485799
     17          1           0        1.342370    1.489470    1.587082
     18          1           0        0.169524   -0.591579    2.544395
     19          1           0       -1.311823    0.325455    2.125287
     20          1           0       -0.498045   -1.919297    0.412896
     21          1           0        1.637677   -0.887668   -1.879937
     22          1           0        0.666807    0.599251   -1.903862
     23          1           0        2.366292    0.651021   -1.371965
     24          1           0        2.303649   -1.997071    0.213987
     25          1           0        1.949119   -1.297495    1.807683
     26          1           0        3.105016   -0.493833    0.725578
 ---------------------------------------------------------------------
                    Distance matrix (angstroms):
                    1          2          3          4          5
     1  C    0.000000
     2  C    1.497703   0.000000
     3  C    2.517903   1.343298   0.000000
     4  C    3.892871   2.471664   1.511816   0.000000
     5  C    4.208887   2.728075   2.502522   1.536991   0.000000
     6  C    3.734275   2.476234   2.797347   2.511155   1.551716
     7  C    2.597143   1.520334   2.437123   2.774467   2.117308
     8  C    3.780775   2.540051   2.886517   2.562509   1.570718
     9  C    4.005817   3.006669   3.156441   3.012957   2.667082
    10  C    4.982410   3.900091   4.389573   3.916813   2.574810
    11  H    1.104888   2.153069   3.236229   4.500227   4.651090
    12  H    1.104676   2.157457   3.251054   4.529688   4.663708
    13  H    1.100288   2.164798   2.675814   4.180759   4.837191
    14  H    2.779273   2.127661   1.094950   2.255844   3.520361
    15  H    4.558231   3.218636   2.162388   1.105929   2.175799
    16  H    4.522070   3.194697   2.159730   1.106148   2.185143
    17  H    5.311089   3.827902   3.472516   2.197110   1.102278
    18  H    4.582045   3.451102   3.886350   3.475429   2.222145
    19  H    3.757975   2.649413   2.798700   2.693454   2.277206
    20  H    2.681897   2.194262   3.375514   3.872791   3.129723
    21  H    4.117801   3.456591   3.914935   4.028583   3.592736
    22  H    3.547896   2.645766   2.543484   2.696665   2.935384
    23  H    5.069032   3.984478   3.888453   3.374156   2.999364
    24  H    5.037467   4.227975   4.940003   4.731574   3.522622
    25  H    5.322106   4.242590   4.780702   4.261530   2.768088
    26  H    5.880026   4.709012   4.965609   4.230187   2.940249
                    6          7          8          9         10
     6  C    0.000000
     7  C    1.555434   0.000000
     8  C    2.159798   1.576608   0.000000
     9  C    3.571164   2.675019   1.525675   0.000000
    10  C    2.870850   2.580388   1.532457   2.479723   0.000000
    11  H    4.291969   2.886666   3.850064   3.816737   4.896209
    12  H    3.822873   2.876909   4.317318   4.820328   5.338500
    13  H    4.518161   3.536976   4.585086   4.616020   5.907242
    14  H    3.829146   3.461239   3.925154   3.945197   5.446781
    15  H    2.884216   3.560263   3.517497   4.101541   4.738585
    16  H    3.475883   3.542168   2.921538   2.860947   4.223076
    17  H    2.292063   3.126282   2.293256   3.264832   2.791488
    18  H    1.096930   2.231651   2.619392   4.141546   2.709046
    19  H    1.100097   2.269944   3.151364   4.435658   3.970913
    20  H    2.301379   1.101160   2.304967   3.276958   2.811323
    21  H    4.218348   3.050983   2.170856   1.102946   2.691704
    22  H    3.842895   2.905016   2.199723   1.096938   3.465175
    23  H    4.193083   3.593271   2.169324   1.102928   2.733049
    24  H    3.630555   2.945824   2.177245   2.718844   1.102507
    25  H    2.616878   2.774132   2.210977   3.468262   1.098662
    26  H    3.629385   3.527888   2.176003   2.713986   1.102665
                   11         12         13         14         15
    11  H    0.000000
    12  H    1.767855   0.000000
    13  H    1.786612   1.787439   0.000000
    14  H    3.544214   3.560188   2.477224   0.000000
    15  H    5.321006   5.057750   4.730946   2.611663   0.000000
    16  H    4.976432   5.315413   4.701857   2.615841   1.761507
    17  H    5.731976   5.743584   5.919116   4.405158   2.514727
    18  H    5.028440   4.523109   5.458247   4.925574   3.775576
    19  H    4.542283   3.690861   4.384044   3.648714   2.705955
    20  H    2.718785   2.682746   3.761473   4.306049   4.633730
    21  H    3.636722   4.892333   4.797094   4.652299   5.126676
    22  H    3.447584   4.511828   3.929741   3.110165   3.780591
    23  H    4.903821   5.894318   5.614486   4.620973   4.373801
    24  H    4.723043   5.365621   6.014039   5.953444   5.637523
    25  H    5.365400   5.475437   6.295757   5.873503   4.899190
    26  H    5.785290   6.331812   6.729718   5.980195   5.009306
                   16         17         18         19         20
    16  H    0.000000
    17  H    2.545216   0.000000
    18  H    4.356985   2.573477   0.000000
    19  H    3.782302   2.947769   1.791924   0.000000
    20  H    4.615023   4.047905   2.598418   2.938270   0.000000
    21  H    3.931340   4.214049   4.670959   5.119867   3.298886
    22  H    2.428464   3.665456   4.631669   4.497109   3.614877
    23  H    2.933757   3.241507   4.659154   5.085793   4.242250
    24  H    5.005397   3.868516   3.458425   4.703067   2.809823
    25  H    4.761954   2.860767   2.051346   3.656307   2.884559
    26  H    4.302828   2.789731   3.454673   4.705198   3.887386
                   21         22         23         24         25
    21  H    0.000000
    22  H    1.775976   0.000000
    23  H    1.776648   1.781529   0.000000
    24  H    2.461465   3.728998   3.087322   0.000000
    25  H    3.723372   4.360910   3.752453   1.776222   0.000000
    26  H    3.016107   3.748820   2.501217   1.778662   1.775647
                   26
    26  H    0.000000
 Stoichiometry    C10H16(1+,2)
 Framework group  C1[X(C10H16)]
 Deg. of freedom    72
 Full point group                 C1      NOp   1
 Largest Abelian subgroup         C1      NOp   1
 Largest concise Abelian subgroup C1      NOp   1
                         Standard orientation:                         
 ---------------------------------------------------------------------
 Center     Atomic      Atomic             Coordinates (Angstroms)
 Number     Number       Type             X           Y           Z
 ---------------------------------------------------------------------
      1          6           0        2.564961   -1.270844   -0.142892
      2          6           0        1.441671   -0.281504   -0.092486
      3          6           0        1.505218    0.918550    0.507748
      4          6           0        0.286938    1.813488    0.529381
      5          6           0       -0.869863    1.159526   -0.242944
      6          6           0       -0.323870    0.604961   -1.585395
      7          6           0        0.123805   -0.636565   -0.762245
      8          6           0       -1.079997   -0.330124    0.208656
      9          6           0       -0.948249   -0.678371    1.688200
     10          6           0       -2.401567   -0.909129   -0.307707
     11          1           0        2.271158   -2.221153    0.338118
     12          1           0        2.828548   -1.520428   -1.186223
     13          1           0        3.467654   -0.894561    0.361282
     14          1           0        2.420922    1.256773    1.003739
     15          1           0        0.523382    2.798243    0.085048
     16          1           0       -0.014457    2.023430    1.572765
     17          1           0       -1.761210    1.807596   -0.265820
     18          1           0       -1.116501    0.384814   -2.311016
     19          1           0        0.474104    1.177368   -2.081177
     20          1           0        0.148551   -1.622575   -1.251862
     21          1           0       -1.013741   -1.769943    1.831968
     22          1           0       -0.000180   -0.341352    2.125071
     23          1           0       -1.772450   -0.221972    2.261648
     24          1           0       -2.418828   -2.003546   -0.175511
     25          1           0       -2.581936   -0.700134   -1.371119
     26          1           0       -3.249297   -0.492504    0.261192
 ---------------------------------------------------------------------
 Rotational constants (GHZ):           1.9326910           1.2255393           1.1241783
 Standard basis: def2SVP (5D, 7F)
 There are   230 symmetry adapted cartesian basis functions of A   symmetry.
 There are   220 symmetry adapted basis functions of A   symmetry.
   220 basis functions,   362 primitive gaussians,   230 cartesian basis functions
    38 alpha electrons       37 beta electrons
       nuclear repulsion energy       566.5428211082 Hartrees.
 NAtoms=   26 NActive=   26 NUniq=   26 SFac= 1.00D+00 NAtFMM=   60 NAOKFM=F Big=F
 Integral buffers will be    131072 words long.
 Raffenetti 2 integral format.
 Two-electron integral symmetry is turned on.
 One-electron integrals computed using PRISM.
   1 Symmetry operations used in ECPInt.
 ECPInt:  NShTT=    5886 NPrTT=   20278 LenC2=    5859 LenP2D=   16356.
 LDataN:  DoStor=T MaxTD1= 4 Len=   56
 NBasis=   220 RedAO= T EigKep=  4.73D-04  NBF=   220
 NBsUse=   220 1.00D-06 EigRej= -1.00D+00 NBFU=   220
 ExpMin= 1.22D-01 ExpMax= 1.24D+03 ExpMxC= 1.86D+02 IAcc=3 IRadAn=         5 AccDes= 0.00D+00
 Harris functional with IExCor=  402 and IRadAn=       5 diagonalized for initial guess.
 HarFok:  IExCor=  402 AccDes= 0.00D+00 IRadAn=         5 IDoV= 1 UseB2=F ITyADJ=14
 ICtDFT=  3500011 ScaDFX=  1.000000  1.000000  1.000000  1.000000
 FoFCou: FMM=F IPFlag=           0 FMFlag=      100000 FMFlg1=           0
         NFxFlg=           0 DoJE=T BraDBF=F KetDBF=T FulRan=T
         wScrn=  0.000000 ICntrl=       500 IOpCl=  0 I1Cent=   200000004 NGrid=           0
         NMat0=    1 NMatS0=      1 NMatT0=    0 NMatD0=    1 NMtDS0=    0 NMtDT0=    0
 Petite list used in FoFCou.
 Initial guess <Sx>= 0.0000 <Sy>= 0.0000 <Sz>= 0.5000 <S**2>= 0.7500 S= 0.5000
 Requested convergence on RMS density matrix=1.00D-08 within 128 cycles.
 Requested convergence on MAX density matrix=1.00D-06.
 Requested convergence on             energy=1.00D-06.
 No special actions if energy rises.
 Integral accuracy reduced to 1.0D-05 until final iterations.
 Initial convergence to 1.0D-05 achieved.  Increase integral accuracy.
 SCF Done:  E(UB3LYP) =  -390.079482118     A.U. after   17 cycles
            NFock= 17  Conv=0.10D-07     -V/T= 2.0125
 <Sx>= 0.0000 <Sy>= 0.0000 <Sz>= 0.5000 <S**2>= 0.7522 S= 0.5011
 <L.S>= 0.000000000000E+00
 Annihilation of the first spin contaminant:
 S**2 before annihilation     0.7522,   after     0.7500

 **********************************************************************

            Population analysis using the SCF Density.

 **********************************************************************

 Orbital symmetries:
 Alpha Orbitals:
       Occupied  (A) (A) (A) (A) (A) (A) (A) (A) (A) (A) (A) (A)
                 (A) (A) (A) (A) (A) (A) (A) (A) (A) (A) (A) (A)
                 (A) (A) (A) (A) (A) (A) (A) (A) (A) (A) (A) (A)
                 (A) (A)
       Virtual   (A) (A) (A) (A) (A) (A) (A) (A) (A) (A) (A) (A)
                 (A) (A) (A) (A) (A) (A) (A) (A) (A) (A) (A) (A)
                 (A) (A) (A) (A) (A) (A) (A) (A) (A) (A) (A) (A)
                 (A) (A) (A) (A) (A) (A) (A) (A) (A) (A) (A) (A)
                 (A) (A) (A) (A) (A) (A) (A) (A) (A) (A) (A) (A)
                 (A) (A) (A) (A) (A) (A) (A) (A) (A) (A) (A) (A)
                 (A) (A) (A) (A) (A) (A) (A) (A) (A) (A) (A) (A)
                 (A) (A) (A) (A) (A) (A) (A) (A) (A) (A) (A) (A)
                 (A) (A) (A) (A) (A) (A) (A) (A) (A) (A) (A) (A)
                 (A) (A) (A) (A) (A) (A) (A) (A) (A) (A) (A) (A)
                 (A) (A) (A) (A) (A) (A) (A) (A) (A) (A) (A) (A)
                 (A) (A) (A) (A) (A) (A) (A) (A) (A) (A) (A) (A)
                 (A) (A) (A) (A) (A) (A) (A) (A) (A) (A) (A) (A)
                 (A) (A) (A) (A) (A) (A) (A) (A) (A) (A) (A) (A)
                 (A) (A) (A) (A) (A) (A) (A) (A) (A) (A) (A) (A)
                 (A) (A)
 Beta  Orbitals:
       Occupied  (A) (A) (A) (A) (A) (A) (A) (A) (A) (A) (A) (A)
                 (A) (A) (A) (A) (A) (A) (A) (A) (A) (A) (A) (A)
                 (A) (A) (A) (A) (A) (A) (A) (A) (A) (A) (A) (A)
                 (A)
       Virtual   (A) (A) (A) (A) (A) (A) (A) (A) (A) (A) (A) (A)
                 (A) (A) (A) (A) (A) (A) (A) (A) (A) (A) (A) (A)
                 (A) (A) (A) (A) (A) (A) (A) (A) (A) (A) (A) (A)
                 (A) (A) (A) (A) (A) (A) (A) (A) (A) (A) (A) (A)
                 (A) (A) (A) (A) (A) (A) (A) (A) (A) (A) (A) (A)
                 (A) (A) (A) (A) (A) (A) (A) (A) (A) (A) (A) (A)
                 (A) (A) (A) (A) (A) (A) (A) (A) (A) (A) (A) (A)
                 (A) (A) (A) (A) (A) (A) (A) (A) (A) (A) (A) (A)
                 (A) (A) (A) (A) (A) (A) (A) (A) (A) (A) (A) (A)
                 (A) (A) (A) (A) (A) (A) (A) (A) (A) (A) (A) (A)
                 (A) (A) (A) (A) (A) (A) (A) (A) (A) (A) (A) (A)
                 (A) (A) (A) (A) (A) (A) (A) (A) (A) (A) (A) (A)
                 (A) (A) (A) (A) (A) (A) (A) (A) (A) (A) (A) (A)
                 (A) (A) (A) (A) (A) (A) (A) (A) (A) (A) (A) (A)
                 (A) (A) (A) (A) (A) (A) (A) (A) (A) (A) (A) (A)
                 (A) (A) (A)
 The electronic state is 2-A.
 Alpha  occ. eigenvalues --  -10.43656 -10.43103 -10.37844 -10.37619 -10.37090
 Alpha  occ. eigenvalues --  -10.36851 -10.35678 -10.35582 -10.32779 -10.32073
 Alpha  occ. eigenvalues --   -1.07759  -0.99131  -0.93627  -0.89778  -0.86178
 Alpha  occ. eigenvalues --   -0.82775  -0.79561  -0.77004  -0.73798  -0.68261
 Alpha  occ. eigenvalues --   -0.64269  -0.63830  -0.62536  -0.61410  -0.61061
 Alpha  occ. eigenvalues --   -0.59480  -0.57953  -0.56915  -0.55977  -0.55145
 Alpha  occ. eigenvalues --   -0.52929  -0.52085  -0.51503  -0.50967  -0.47624
 Alpha  occ. eigenvalues --   -0.46911  -0.46438  -0.45156
 Alpha virt. eigenvalues --   -0.21825  -0.10088  -0.07620  -0.07068  -0.05957
 Alpha virt. eigenvalues --   -0.05573  -0.04203  -0.03908  -0.03213  -0.02373
 Alpha virt. eigenvalues --   -0.02067  -0.01085  -0.00142   0.00136   0.00805
 Alpha virt. eigenvalues --    0.01285   0.02278   0.03682   0.04615   0.04901
 Alpha virt. eigenvalues --    0.06664   0.06892   0.07753   0.09443   0.10927
 Alpha virt. eigenvalues --    0.12547   0.14673   0.21325   0.21758   0.23576
 Alpha virt. eigenvalues --    0.25251   0.25910   0.26640   0.28195   0.30011
 Alpha virt. eigenvalues --    0.31625   0.33996   0.36162   0.36977   0.38291
 Alpha virt. eigenvalues --    0.38836   0.40871   0.41261   0.43230   0.44066
 Alpha virt. eigenvalues --    0.45005   0.45602   0.45780   0.47722   0.48366
 Alpha virt. eigenvalues --    0.48807   0.48973   0.50193   0.50376   0.51004
 Alpha virt. eigenvalues --    0.51510   0.51575   0.52042   0.52831   0.53420
 Alpha virt. eigenvalues --    0.54546   0.54659   0.55053   0.56470   0.57261
 Alpha virt. eigenvalues --    0.57802   0.58994   0.61071   0.62447   0.63800
 Alpha virt. eigenvalues --    0.65886   0.67490   0.71301   0.75654   0.76252
 Alpha virt. eigenvalues --    0.78431   0.79878   0.82236   0.90001   0.95038
 Alpha virt. eigenvalues --    0.97506   0.99431   1.00558   1.05554   1.06733
 Alpha virt. eigenvalues --    1.09051   1.17634   1.20238   1.21643   1.25054
 Alpha virt. eigenvalues --    1.27614   1.29354   1.34185   1.35262   1.36265
 Alpha virt. eigenvalues --    1.36507   1.39355   1.40034   1.42194   1.43071
 Alpha virt. eigenvalues --    1.46261   1.48333   1.50079   1.51234   1.52639
 Alpha virt. eigenvalues --    1.56290   1.56516   1.58847   1.59629   1.60399
 Alpha virt. eigenvalues --    1.61806   1.62327   1.63263   1.63774   1.64225
 Alpha virt. eigenvalues --    1.65070   1.66575   1.68327   1.68708   1.70516
 Alpha virt. eigenvalues --    1.71928   1.73087   1.74660   1.75835   1.76285
 Alpha virt. eigenvalues --    1.79527   1.79898   1.82360   1.82536   1.84007
 Alpha virt. eigenvalues --    1.85133   1.87885   1.88919   1.89753   1.91802
 Alpha virt. eigenvalues --    1.95352   1.96637   1.97489   1.99286   2.02444
 Alpha virt. eigenvalues --    2.05957   2.06216   2.09217   2.10089   2.13034
 Alpha virt. eigenvalues --    2.16461   2.19966   2.22133   2.23487   2.25275
 Alpha virt. eigenvalues --    2.28328   2.29478   2.30661   2.31735   2.35585
 Alpha virt. eigenvalues --    2.37971   2.40714   2.41385   2.43805   2.44813
 Alpha virt. eigenvalues --    2.45706   2.49550   2.51686   2.54076   2.58080
 Alpha virt. eigenvalues --    2.63177   2.68181   2.68898   2.70531   2.72322
 Alpha virt. eigenvalues --    2.73714   2.74827   2.77754   2.78187   2.80092
 Alpha virt. eigenvalues --    2.82057   2.83167   2.86079   2.86883   2.92794
 Alpha virt. eigenvalues --    2.96005   3.08087
  Beta  occ. eigenvalues --  -10.43253 -10.42383 -10.37778 -10.37628 -10.36970
  Beta  occ. eigenvalues --  -10.36857 -10.35674 -10.35502 -10.32761 -10.32070
  Beta  occ. eigenvalues --   -1.06838  -0.97911  -0.93174  -0.89510  -0.85615
  Beta  occ. eigenvalues --   -0.82556  -0.79078  -0.76647  -0.73202  -0.67960
  Beta  occ. eigenvalues --   -0.63787  -0.62728  -0.62044  -0.60918  -0.60246
  Beta  occ. eigenvalues --   -0.59110  -0.57469  -0.56648  -0.55611  -0.54866
  Beta  occ. eigenvalues --   -0.52698  -0.51912  -0.51321  -0.49808  -0.47387
  Beta  occ. eigenvalues --   -0.46554  -0.45275
  Beta virt. eigenvalues --   -0.37309  -0.17875  -0.09969  -0.07482  -0.06949
  Beta virt. eigenvalues --   -0.05795  -0.05365  -0.04050  -0.03787  -0.03085
  Beta virt. eigenvalues --   -0.02249  -0.01926  -0.00769   0.00108   0.00365
  Beta virt. eigenvalues --    0.01035   0.01472   0.02615   0.03926   0.04946
  Beta virt. eigenvalues --    0.05141   0.06916   0.07343   0.07995   0.09577
  Beta virt. eigenvalues --    0.11090   0.12877   0.14932   0.21791   0.22258
  Beta virt. eigenvalues --    0.24097   0.25451   0.26152   0.27392   0.28747
  Beta virt. eigenvalues --    0.30439   0.31875   0.34378   0.36486   0.37607
  Beta virt. eigenvalues --    0.39043   0.39495   0.41242   0.42148   0.43737
  Beta virt. eigenvalues --    0.44451   0.45235   0.45909   0.46341   0.47926
  Beta virt. eigenvalues --    0.48730   0.49039   0.49246   0.50437   0.50716
  Beta virt. eigenvalues --    0.51182   0.51694   0.51764   0.52375   0.53026
  Beta virt. eigenvalues --    0.53543   0.54711   0.54880   0.55273   0.56675
  Beta virt. eigenvalues --    0.57367   0.57945   0.59108   0.61341   0.62742
  Beta virt. eigenvalues --    0.63996   0.66301   0.67910   0.71587   0.75918
  Beta virt. eigenvalues --    0.76603   0.78713   0.80016   0.82516   0.90128
  Beta virt. eigenvalues --    0.95257   0.97708   0.99760   1.00808   1.06436
  Beta virt. eigenvalues --    1.07272   1.09333   1.18133   1.20495   1.22058
  Beta virt. eigenvalues --    1.25470   1.28070   1.29827   1.34482   1.35517
  Beta virt. eigenvalues --    1.36703   1.37457   1.39712   1.40254   1.42485
  Beta virt. eigenvalues --    1.43346   1.46593   1.48604   1.50359   1.51557
  Beta virt. eigenvalues --    1.53119   1.56515   1.56887   1.59110   1.59929
  Beta virt. eigenvalues --    1.60764   1.62285   1.62703   1.63717   1.63998
  Beta virt. eigenvalues --    1.64841   1.65204   1.66812   1.68554   1.68922
  Beta virt. eigenvalues --    1.70801   1.72487   1.73280   1.75236   1.76202
  Beta virt. eigenvalues --    1.76738   1.79864   1.80250   1.82599   1.82916
  Beta virt. eigenvalues --    1.84418   1.85334   1.88344   1.89265   1.90075
  Beta virt. eigenvalues --    1.92444   1.95596   1.96989   1.97798   1.99737
  Beta virt. eigenvalues --    2.02865   2.06356   2.07226   2.09820   2.10433
  Beta virt. eigenvalues --    2.13526   2.17063   2.20323   2.22654   2.23924
  Beta virt. eigenvalues --    2.25568   2.28475   2.30093   2.30847   2.32032
  Beta virt. eigenvalues --    2.35950   2.38419   2.41391   2.41844   2.44260
  Beta virt. eigenvalues --    2.45174   2.45988   2.49724   2.51867   2.54522
  Beta virt. eigenvalues --    2.58238   2.63456   2.68369   2.69142   2.70767
  Beta virt. eigenvalues --    2.72635   2.73986   2.75050   2.77872   2.78302
  Beta virt. eigenvalues --    2.80226   2.82326   2.83325   2.86299   2.87105
  Beta virt. eigenvalues --    2.93019   2.96111   3.08359
          Condensed to atoms (all electrons):
               1          2          3          4          5          6
     1  C    4.495910   0.447954  -0.086344   0.009547  -0.000049   0.001627
     2  C    0.447954   5.120816   0.400546  -0.035122  -0.064625  -0.007102
     3  C   -0.086344   0.400546   5.064503   0.327696   0.010895  -0.026168
     4  C    0.009547  -0.035122   0.327696   4.658361   0.327842  -0.051875
     5  C   -0.000049  -0.064625   0.010895   0.327842   5.327138   0.285532
     6  C    0.001627  -0.007102  -0.026168  -0.051875   0.285532   4.779537
     7  C   -0.054563   0.189342  -0.021278  -0.039346  -0.082681   0.266779
     8  C    0.001153   0.023941  -0.033760  -0.033736   0.130926  -0.115608
     9  C    0.000057  -0.000573  -0.012943   0.008570  -0.064676   0.023283
    10  C   -0.000162   0.008818  -0.000048   0.008387  -0.057712   0.003098
    11  H    0.366022  -0.000420   0.003858  -0.000481   0.000181   0.000560
    12  H    0.369281  -0.002184   0.004405  -0.000467   0.000105  -0.000681
    13  H    0.386191  -0.013162  -0.010666   0.000609  -0.000030  -0.000397
    14  H   -0.011718  -0.040706   0.409989  -0.033886   0.005740  -0.000884
    15  H   -0.000337   0.002292  -0.003775   0.351164  -0.016862  -0.002742
    16  H   -0.000298  -0.000618  -0.002696   0.344296  -0.006460   0.007989
    17  H    0.000055   0.002935   0.003915  -0.012007   0.344140  -0.007721
    18  H   -0.000112   0.004749   0.000536   0.005433  -0.008056   0.370195
    19  H   -0.000069  -0.002481  -0.005138  -0.002275  -0.023607   0.381357
    20  H   -0.011351  -0.030910   0.012663   0.000189   0.011357  -0.013396
    21  H   -0.000233  -0.001351   0.000208  -0.000732   0.010661  -0.000827
    22  H   -0.000920   0.020186  -0.007161   0.013157  -0.023635   0.002135
    23  H    0.000018  -0.000297   0.000217  -0.000866  -0.006018  -0.000669
    24  H   -0.000026   0.000172   0.000072  -0.000528   0.010794  -0.002893
    25  H    0.000022   0.000705  -0.000221   0.000522  -0.012094   0.009770
    26  H    0.000004  -0.000478   0.000023   0.000318  -0.005416  -0.002614
               7          8          9         10         11         12
     1  C   -0.054563   0.001153   0.000057  -0.000162   0.366022   0.369281
     2  C    0.189342   0.023941  -0.000573   0.008818  -0.000420  -0.002184
     3  C   -0.021278  -0.033760  -0.012943  -0.000048   0.003858   0.004405
     4  C   -0.039346  -0.033736   0.008570   0.008387  -0.000481  -0.000467
     5  C   -0.082681   0.130926  -0.064676  -0.057712   0.000181   0.000105
     6  C    0.266779  -0.115608   0.023283   0.003098   0.000560  -0.000681
     7  C    5.464160   0.094843  -0.070938  -0.059299  -0.005968  -0.005107
     8  C    0.094843   5.530371   0.401308   0.414301  -0.000579   0.000515
     9  C   -0.070938   0.401308   4.492261  -0.032858   0.000729  -0.000038
    10  C   -0.059299   0.414301  -0.032858   4.469321  -0.000028  -0.000007
    11  H   -0.005968  -0.000579   0.000729  -0.000028   0.561872  -0.007318
    12  H   -0.005107   0.000515  -0.000038  -0.000007  -0.007318   0.557832
    13  H    0.008945  -0.000371  -0.000041   0.000010  -0.016353  -0.017153
    14  H    0.010190  -0.000883  -0.000125   0.000041   0.000131   0.000160
    15  H   -0.001938   0.008994   0.000007  -0.000196   0.000004   0.000020
    16  H    0.000022  -0.010644   0.007715   0.000071   0.000023   0.000001
    17  H    0.008620  -0.006333  -0.001567  -0.005988  -0.000002   0.000000
    18  H   -0.007920  -0.001757   0.000075   0.001342   0.000003  -0.000049
    19  H   -0.025134   0.011492  -0.001006  -0.000263  -0.000018   0.000353
    20  H    0.361964  -0.013882  -0.000846  -0.003880   0.002906   0.002105
    21  H   -0.002228  -0.020567   0.383707  -0.005205   0.000420  -0.000003
    22  H   -0.028266   0.012976   0.363880   0.006133   0.000140  -0.000004
    23  H    0.010237  -0.014471   0.384414  -0.004143  -0.000038   0.000001
    24  H   -0.005782  -0.018568  -0.006355   0.384154   0.000014  -0.000003
    25  H   -0.012299  -0.010592   0.006610   0.387266  -0.000001  -0.000001
    26  H    0.010810  -0.018152  -0.004103   0.383716  -0.000001   0.000000
              13         14         15         16         17         18
     1  C    0.386191  -0.011718  -0.000337  -0.000298   0.000055  -0.000112
     2  C   -0.013162  -0.040706   0.002292  -0.000618   0.002935   0.004749
     3  C   -0.010666   0.409989  -0.003775  -0.002696   0.003915   0.000536
     4  C    0.000609  -0.033886   0.351164   0.344296  -0.012007   0.005433
     5  C   -0.000030   0.005740  -0.016862  -0.006460   0.344140  -0.008056
     6  C   -0.000397  -0.000884  -0.002742   0.007989  -0.007721   0.370195
     7  C    0.008945   0.010190  -0.001938   0.000022   0.008620  -0.007920
     8  C   -0.000371  -0.000883   0.008994  -0.010644  -0.006333  -0.001757
     9  C   -0.000041  -0.000125   0.000007   0.007715  -0.001567   0.000075
    10  C    0.000010   0.000041  -0.000196   0.000071  -0.005988   0.001342
    11  H   -0.016353   0.000131   0.000004   0.000023  -0.000002   0.000003
    12  H   -0.017153   0.000160   0.000020   0.000001   0.000000  -0.000049
    13  H    0.595950   0.006318   0.000003  -0.000001  -0.000003   0.000010
    14  H    0.006318   0.586013  -0.002189  -0.002018  -0.000264   0.000044
    15  H    0.000003  -0.002189   0.580302  -0.008074  -0.004364   0.000137
    16  H   -0.000001  -0.002018  -0.008074   0.586200  -0.003672  -0.000275
    17  H   -0.000003  -0.000264  -0.004364  -0.003672   0.647188  -0.007765
    18  H    0.000010   0.000044   0.000137  -0.000275  -0.007765   0.598018
    19  H   -0.000049  -0.000352   0.002211   0.000259   0.000703  -0.021406
    20  H    0.000125  -0.000217   0.000053   0.000050  -0.000866  -0.006043
    21  H    0.000013   0.000005   0.000002  -0.000139  -0.000207  -0.000004
    22  H    0.000067   0.000204   0.000170  -0.001558  -0.000163  -0.000009
    23  H   -0.000001  -0.000010  -0.000036   0.000514   0.001758  -0.000019
    24  H    0.000000  -0.000001   0.000011  -0.000011  -0.000042  -0.000088
    25  H   -0.000000  -0.000000  -0.000017   0.000004   0.000450   0.003870
    26  H   -0.000000  -0.000001  -0.000008  -0.000032   0.003279  -0.000363
              19         20         21         22         23         24
     1  C   -0.000069  -0.011351  -0.000233  -0.000920   0.000018  -0.000026
     2  C   -0.002481  -0.030910  -0.001351   0.020186  -0.000297   0.000172
     3  C   -0.005138   0.012663   0.000208  -0.007161   0.000217   0.000072
     4  C   -0.002275   0.000189  -0.000732   0.013157  -0.000866  -0.000528
     5  C   -0.023607   0.011357   0.010661  -0.023635  -0.006018   0.010794
     6  C    0.381357  -0.013396  -0.000827   0.002135  -0.000669  -0.002893
     7  C   -0.025134   0.361964  -0.002228  -0.028266   0.010237  -0.005782
     8  C    0.011492  -0.013882  -0.020567   0.012976  -0.014471  -0.018568
     9  C   -0.001006  -0.000846   0.383707   0.363880   0.384414  -0.006355
    10  C   -0.000263  -0.003880  -0.005205   0.006133  -0.004143   0.384154
    11  H   -0.000018   0.002906   0.000420   0.000140  -0.000038   0.000014
    12  H    0.000353   0.002105  -0.000003  -0.000004   0.000001  -0.000003
    13  H   -0.000049   0.000125   0.000013   0.000067  -0.000001   0.000000
    14  H   -0.000352  -0.000217   0.000005   0.000204  -0.000010  -0.000001
    15  H    0.002211   0.000053   0.000002   0.000170  -0.000036   0.000011
    16  H    0.000259   0.000050  -0.000139  -0.001558   0.000514  -0.000011
    17  H    0.000703  -0.000866  -0.000207  -0.000163   0.001758  -0.000042
    18  H   -0.021406  -0.006043  -0.000004  -0.000009  -0.000019  -0.000088
    19  H    0.643168   0.000727   0.000044  -0.000074   0.000039   0.000037
    20  H    0.000727   0.656899   0.001555  -0.000224  -0.000207   0.003329
    21  H    0.000044   0.001555   0.620982  -0.021972  -0.014382   0.005001
    22  H   -0.000074  -0.000224  -0.021972   0.686958  -0.021730   0.000131
    23  H    0.000039  -0.000207  -0.014382  -0.021730   0.610466  -0.001172
    24  H    0.000037   0.003329   0.005001   0.000131  -0.001172   0.626385
    25  H   -0.000446   0.000039   0.000049  -0.000483   0.000071  -0.020199
    26  H    0.000030  -0.000090  -0.001166   0.000126   0.004118  -0.016849
              25         26
     1  C    0.000022   0.000004
     2  C    0.000705  -0.000478
     3  C   -0.000221   0.000023
     4  C    0.000522   0.000318
     5  C   -0.012094  -0.005416
     6  C    0.009770  -0.002614
     7  C   -0.012299   0.010810
     8  C   -0.010592  -0.018152
     9  C    0.006610  -0.004103
    10  C    0.387266   0.383716
    11  H   -0.000001  -0.000001
    12  H   -0.000001   0.000000
    13  H   -0.000000  -0.000000
    14  H   -0.000000  -0.000001
    15  H   -0.000017  -0.000008
    16  H    0.000004  -0.000032
    17  H    0.000450   0.003279
    18  H    0.003870  -0.000363
    19  H   -0.000446   0.000030
    20  H    0.000039  -0.000090
    21  H    0.000049  -0.001166
    22  H   -0.000483   0.000126
    23  H    0.000071   0.004118
    24  H   -0.020199  -0.016849
    25  H    0.639564  -0.017932
    26  H   -0.017932   0.612435
          Atomic-Atomic Spin Densities.
               1          2          3          4          5          6
     1  C   -0.011755  -0.018302  -0.008158   0.000143   0.000003  -0.000048
     2  C   -0.018302   0.298082   0.085831  -0.009464   0.001056  -0.005426
     3  C   -0.008158   0.085831   0.496680  -0.043108   0.000658   0.000353
     4  C    0.000143  -0.009464  -0.043108  -0.007691   0.000262  -0.000266
     5  C    0.000003   0.001056   0.000658   0.000262  -0.009855   0.000933
     6  C   -0.000048  -0.005426   0.000353  -0.000266   0.000933   0.029490
     7  C    0.003654  -0.049739  -0.021417   0.004536   0.003887   0.014897
     8  C   -0.000030  -0.001085   0.003586  -0.003599   0.005524  -0.003291
     9  C    0.000084  -0.002421  -0.003671   0.001961  -0.000455  -0.000250
    10  C   -0.000001   0.000199  -0.000004  -0.000125   0.000958   0.000543
    11  H    0.008752  -0.006064  -0.001151   0.000053  -0.000047  -0.000105
    12  H    0.006965  -0.006183  -0.000759  -0.000016   0.000039   0.000349
    13  H    0.000978  -0.000016   0.000251   0.000013  -0.000004  -0.000002
    14  H    0.000495  -0.002861   0.005915  -0.000043  -0.000012  -0.000051
    15  H    0.000003  -0.000804  -0.009878   0.012056   0.001367  -0.001065
    16  H    0.000029  -0.000943  -0.010026   0.013505  -0.001649   0.000351
    17  H   -0.000001  -0.000057   0.000119   0.000330   0.000407   0.000841
    18  H    0.000003   0.000477   0.000182   0.000008  -0.001313   0.002324
    19  H   -0.000029  -0.000765  -0.000114  -0.000196   0.000796   0.000722
    20  H    0.000140  -0.000446   0.000051  -0.000120   0.000178   0.000690
    21  H   -0.000049   0.000874   0.000364  -0.000099  -0.000027   0.000001
    22  H    0.000015  -0.002053  -0.002557  -0.000027   0.000614  -0.000017
    23  H    0.000005  -0.000239  -0.000350   0.000283   0.000117   0.000043
    24  H   -0.000003   0.000081   0.000020  -0.000015   0.000007  -0.000007
    25  H   -0.000001   0.000006   0.000005  -0.000020   0.000134  -0.000250
    26  H    0.000001  -0.000058  -0.000038   0.000108  -0.000188   0.000181
               7          8          9         10         11         12
     1  C    0.003654  -0.000030   0.000084  -0.000001   0.008752   0.006965
     2  C   -0.049739  -0.001085  -0.002421   0.000199  -0.006064  -0.006183
     3  C   -0.021417   0.003586  -0.003671  -0.000004  -0.001151  -0.000759
     4  C    0.004536  -0.003599   0.001961  -0.000125   0.000053  -0.000016
     5  C    0.003887   0.005524  -0.000455   0.000958  -0.000047   0.000039
     6  C    0.014897  -0.003291  -0.000250   0.000543  -0.000105   0.000349
     7  C    0.044572   0.020560   0.001076  -0.002782   0.001165   0.001114
     8  C    0.020560   0.059408  -0.003886  -0.003514   0.000251  -0.000071
     9  C    0.001076  -0.003886   0.011183   0.000670   0.000053  -0.000008
    10  C   -0.002782  -0.003514   0.000670  -0.001172  -0.000013   0.000005
    11  H    0.001165   0.000251   0.000053  -0.000013   0.029654  -0.005564
    12  H    0.001114  -0.000071  -0.000008   0.000005  -0.005564   0.031015
    13  H   -0.000019  -0.000006   0.000001   0.000000  -0.000342  -0.000016
    14  H   -0.000192  -0.000055  -0.000004   0.000000  -0.000006  -0.000010
    15  H   -0.000049   0.000774  -0.000143   0.000003  -0.000011   0.000021
    16  H    0.000716  -0.002439   0.001687   0.000005   0.000023  -0.000011
    17  H   -0.000406  -0.000399   0.000024  -0.000021   0.000001  -0.000001
    18  H   -0.000919  -0.000167  -0.000016  -0.000304   0.000008  -0.000026
    19  H    0.000396  -0.000188   0.000007  -0.000005  -0.000001   0.000008
    20  H    0.000882  -0.001076   0.000037   0.000285  -0.000518   0.000467
    21  H   -0.000925  -0.000725   0.000820   0.000295  -0.000129   0.000010
    22  H    0.000267   0.000134   0.003788  -0.000154   0.000094  -0.000011
    23  H    0.000127  -0.000917   0.001328  -0.000088   0.000008  -0.000001
    24  H   -0.000475  -0.000784   0.000434   0.001223  -0.000012   0.000003
    25  H   -0.000213   0.000002   0.000059   0.001077  -0.000002   0.000002
    26  H    0.000469  -0.002328  -0.000563   0.002789   0.000002  -0.000000
              13         14         15         16         17         18
     1  C    0.000978   0.000495   0.000003   0.000029  -0.000001   0.000003
     2  C   -0.000016  -0.002861  -0.000804  -0.000943  -0.000057   0.000477
     3  C    0.000251   0.005915  -0.009878  -0.010026   0.000119   0.000182
     4  C    0.000013  -0.000043   0.012056   0.013505   0.000330   0.000008
     5  C   -0.000004  -0.000012   0.001367  -0.001649   0.000407  -0.001313
     6  C   -0.000002  -0.000051  -0.001065   0.000351   0.000841   0.002324
     7  C   -0.000019  -0.000192  -0.000049   0.000716  -0.000406  -0.000919
     8  C   -0.000006  -0.000055   0.000774  -0.002439  -0.000399  -0.000167
     9  C    0.000001  -0.000004  -0.000143   0.001687   0.000024  -0.000016
    10  C    0.000000   0.000000   0.000003   0.000005  -0.000021  -0.000304
    11  H   -0.000342  -0.000006  -0.000011   0.000023   0.000001   0.000008
    12  H   -0.000016  -0.000010   0.000021  -0.000011  -0.000001  -0.000026
    13  H   -0.000870  -0.000095   0.000001  -0.000001   0.000000  -0.000000
    14  H   -0.000095  -0.024049   0.000077   0.000056   0.000006   0.000000
    15  H    0.000001   0.000077   0.051290  -0.008307  -0.000321  -0.000160
    16  H   -0.000001   0.000056  -0.008307   0.043511   0.000385   0.000043
    17  H    0.000000   0.000006  -0.000321   0.000385  -0.001784   0.000237
    18  H   -0.000000   0.000000  -0.000160   0.000043   0.000237   0.007123
    19  H    0.000002   0.000005  -0.000028   0.000009  -0.000061  -0.000022
    20  H    0.000007   0.000007   0.000015  -0.000016  -0.000002  -0.000300
    21  H   -0.000000   0.000000   0.000006  -0.000077  -0.000002  -0.000008
    22  H    0.000001  -0.000018  -0.000028   0.000392  -0.000004   0.000005
    23  H    0.000000   0.000000  -0.000026   0.000344   0.000002   0.000008
    24  H   -0.000000   0.000000   0.000001  -0.000007  -0.000003  -0.000085
    25  H   -0.000000  -0.000000   0.000008  -0.000010  -0.000026  -0.000644
    26  H    0.000000  -0.000000  -0.000014   0.000067   0.000078   0.000169
              19         20         21         22         23         24
     1  C   -0.000029   0.000140  -0.000049   0.000015   0.000005  -0.000003
     2  C   -0.000765  -0.000446   0.000874  -0.002053  -0.000239   0.000081
     3  C   -0.000114   0.000051   0.000364  -0.002557  -0.000350   0.000020
     4  C   -0.000196  -0.000120  -0.000099  -0.000027   0.000283  -0.000015
     5  C    0.000796   0.000178  -0.000027   0.000614   0.000117   0.000007
     6  C    0.000722   0.000690   0.000001  -0.000017   0.000043  -0.000007
     7  C    0.000396   0.000882  -0.000925   0.000267   0.000127  -0.000475
     8  C   -0.000188  -0.001076  -0.000725   0.000134  -0.000917  -0.000784
     9  C    0.000007   0.000037   0.000820   0.003788   0.001328   0.000434
    10  C   -0.000005   0.000285   0.000295  -0.000154  -0.000088   0.001223
    11  H   -0.000001  -0.000518  -0.000129   0.000094   0.000008  -0.000012
    12  H    0.000008   0.000467   0.000010  -0.000011  -0.000001   0.000003
    13  H    0.000002   0.000007  -0.000000   0.000001   0.000000  -0.000000
    14  H    0.000005   0.000007   0.000000  -0.000018   0.000000   0.000000
    15  H   -0.000028   0.000015   0.000006  -0.000028  -0.000026   0.000001
    16  H    0.000009  -0.000016  -0.000077   0.000392   0.000344  -0.000007
    17  H   -0.000061  -0.000002  -0.000002  -0.000004   0.000002  -0.000003
    18  H   -0.000022  -0.000300  -0.000008   0.000005   0.000008  -0.000085
    19  H   -0.002974   0.000001  -0.000000   0.000002  -0.000000  -0.000001
    20  H    0.000001  -0.002092   0.000046   0.000007  -0.000005   0.000092
    21  H   -0.000000   0.000046   0.003219   0.000297  -0.000373   0.000179
    22  H    0.000002   0.000007   0.000297  -0.002831  -0.000065   0.000008
    23  H   -0.000000  -0.000005  -0.000373  -0.000065  -0.000316  -0.000039
    24  H   -0.000001   0.000092   0.000179   0.000008  -0.000039   0.002067
    25  H    0.000009   0.000096   0.000020   0.000004  -0.000012   0.000344
    26  H   -0.000000  -0.000037  -0.000200   0.000004   0.000257  -0.001023
              25         26
     1  C   -0.000001   0.000001
     2  C    0.000006  -0.000058
     3  C    0.000005  -0.000038
     4  C   -0.000020   0.000108
     5  C    0.000134  -0.000188
     6  C   -0.000250   0.000181
     7  C   -0.000213   0.000469
     8  C    0.000002  -0.002328
     9  C    0.000059  -0.000563
    10  C    0.001077   0.002789
    11  H   -0.000002   0.000002
    12  H    0.000002  -0.000000
    13  H   -0.000000   0.000000
    14  H   -0.000000  -0.000000
    15  H    0.000008  -0.000014
    16  H   -0.000010   0.000067
    17  H   -0.000026   0.000078
    18  H   -0.000644   0.000169
    19  H    0.000009  -0.000000
    20  H    0.000096  -0.000037
    21  H    0.000020  -0.000200
    22  H    0.000004   0.000004
    23  H   -0.000012   0.000257
    24  H    0.000344  -0.001023
    25  H    0.001511  -0.000932
    26  H   -0.000932   0.013118
 Mulliken charges and spin densities:
               1          2
     1  C    0.088343  -0.017107
     2  C   -0.022425   0.279677
     3  C   -0.029327   0.492786
     4  C    0.155228  -0.031530
     5  C   -0.093389   0.003390
     6  C    0.101715   0.040941
     7  C   -0.003165   0.021181
     8  C   -0.330918   0.065678
     9  C    0.123454   0.011796
    10  C    0.103132  -0.000132
    11  H    0.094346   0.026097
    12  H    0.098235   0.027320
    13  H    0.059987  -0.000118
    14  H    0.074420  -0.020835
    15  H    0.095169   0.044788
    16  H    0.089353   0.037639
    17  H    0.037922  -0.000658
    18  H    0.069451   0.006621
    19  H    0.041898  -0.002428
    20  H    0.027950  -0.001609
    21  H    0.046371   0.003517
    22  H   -0.000065  -0.002134
    23  H    0.052205   0.000090
    24  H    0.042418   0.002004
    25  H    0.025345   0.001165
    26  H    0.052347   0.011860
 Sum of Mulliken charges =   1.00000   1.00000
 Mulliken charges and spin densities with hydrogens summed into heavy atoms:
               1          2
     1  C    0.340911   0.036193
     2  C   -0.022425   0.279677
     3  C    0.045093   0.471951
     4  C    0.339750   0.050896
     5  C   -0.055466   0.002731
     6  C    0.213064   0.045135
     7  C    0.024785   0.019572
     8  C   -0.330918   0.065678
     9  C    0.221966   0.013269
    10  C    0.223241   0.014898
 Electronic spatial extent (au):  <R**2>=           1345.6453
 Charge=              1.0000 electrons
 Dipole moment (field-independent basis, Debye):
    X=              2.9409    Y=              0.5473    Z=              0.2648  Tot=              3.0031
 Quadrupole moment (field-independent basis, Debye-Ang):
   XX=            -42.8344   YY=            -49.5122   ZZ=            -54.8301
   XY=             -0.9053   XZ=              0.6681   YZ=              1.8710
 Traceless Quadrupole moment (field-independent basis, Debye-Ang):
   XX=              6.2245   YY=             -0.4533   ZZ=             -5.7712
   XY=             -0.9053   XZ=              0.6681   YZ=              1.8710
 Octapole moment (field-independent basis, Debye-Ang**2):
  XXX=             21.7088  YYY=              5.0662  ZZZ=             -1.6327  XYY=              9.0276
  XXY=             -7.7969  XXZ=              2.1220  XZZ=             -0.8029  YZZ=              1.4860
  YYZ=              2.6676  XYZ=              3.7126
 Hexadecapole moment (field-independent basis, Debye-Ang**3):
 XXXX=           -788.3961 YYYY=           -434.3106 ZZZZ=           -379.2345 XXXY=            -17.5225
 XXXZ=              3.3479 YYYX=             -5.1472 YYYZ=              4.3620 ZZZX=             -0.1230
 ZZZY=              5.3936 XXYY=           -204.3074 XXZZ=           -199.5866 YYZZ=           -138.9620
 XXYZ=              9.0329 YYXZ=             -0.8938 ZZXY=             -1.2308
 N-N= 5.665428211082D+02 E-N=-2.019843543289D+03  KE= 3.852738837384D+02
                          Isotropic Fermi Contact Couplings
        Atom                 a.u.       MegaHertz       Gauss      10(-4) cm-1
     1  C(13)             -0.01306     -14.68506      -5.24000      -4.89841
     2  C(13)              0.03243      36.46239      13.01069      12.16255
     3  C(13)              0.07427      83.49503      29.79310      27.85094
     4  C(13)             -0.02015     -22.65330      -8.08326      -7.55633
     5  C(13)             -0.00247      -2.77706      -0.99092      -0.92633
     6  C(13)              0.01493      16.78921       5.99081       5.60028
     7  C(13)             -0.00657      -7.38323      -2.63452      -2.46278
     8  C(13)              0.01329      14.94100       5.33132       4.98378
     9  C(13)             -0.00066      -0.73930      -0.26380      -0.24660
    10  C(13)             -0.00316      -3.54770      -1.26591      -1.18339
    11  H(1)               0.01187      53.05866      18.93265      17.69846
    12  H(1)               0.01203      53.75700      19.18183      17.93140
    13  H(1)              -0.00014      -0.61846      -0.22068      -0.20630
    14  H(1)              -0.00686     -30.68561     -10.94939     -10.23562
    15  H(1)               0.02146      95.93242      34.23107      31.99961
    16  H(1)               0.01715      76.64233      27.34789      25.56513
    17  H(1)              -0.00030      -1.34223      -0.47894      -0.44772
    18  H(1)               0.00323      14.43736       5.15161       4.81579
    19  H(1)              -0.00050      -2.24346      -0.80052      -0.74834
    20  H(1)              -0.00037      -1.64887      -0.58836      -0.55000
    21  H(1)               0.00164       7.33579       2.61759       2.44696
    22  H(1)               0.00125       5.56753       1.98663       1.85713
    23  H(1)               0.00005       0.21126       0.07538       0.07047
    24  H(1)               0.00087       3.89320       1.38919       1.29863
    25  H(1)               0.00070       3.14243       1.12130       1.04820
    26  H(1)               0.00533      23.82770       8.50232       7.94806
 --------------------------------------------------------
       Center         ----  Spin Dipole Couplings  ----
                      3XX-RR        3YY-RR        3ZZ-RR
 --------------------------------------------------------
     1   Atom       -0.008733     -0.003402      0.012135
     2   Atom       -0.128152     -0.083255      0.211406
     3   Atom       -0.214975     -0.111649      0.326624
     4   Atom       -0.010880      0.001282      0.009598
     5   Atom        0.002713      0.004204     -0.006917
     6   Atom        0.017864      0.007969     -0.025834
     7   Atom       -0.021186     -0.032646      0.053832
     8   Atom        0.024446      0.002693     -0.027140
     9   Atom        0.004787     -0.004767     -0.000021
    10   Atom        0.007689     -0.005479     -0.002211
    11   Atom       -0.004265      0.010824     -0.006559
    12   Atom       -0.002487      0.000157      0.002330
    13   Atom        0.006267     -0.001304     -0.004963
    14   Atom        0.014049     -0.017173      0.003123
    15   Atom       -0.005852      0.014338     -0.008487
    16   Atom       -0.003024     -0.000910      0.003934
    17   Atom        0.003181     -0.000425     -0.002756
    18   Atom        0.000416     -0.002859      0.002443
    19   Atom       -0.003360     -0.000835      0.004196
    20   Atom       -0.005202      0.006718     -0.001516
    21   Atom       -0.000801      0.001716     -0.000915
    22   Atom        0.004888     -0.006804      0.001917
    23   Atom        0.003198     -0.003227      0.000029
    24   Atom        0.001292      0.000884     -0.002176
    25   Atom        0.002319     -0.002189     -0.000130
    26   Atom        0.003762     -0.002073     -0.001688
 --------------------------------------------------------
                        XY            XZ            YZ
 --------------------------------------------------------
     1   Atom       -0.001621     -0.016208     -0.011373
     2   Atom        0.063231     -0.141064     -0.153781
     3   Atom        0.111563     -0.213321     -0.308250
     4   Atom        0.008459     -0.022176     -0.027450
     5   Atom        0.001481      0.000210     -0.006750
     6   Atom       -0.046900      0.021926     -0.017622
     7   Atom        0.025449     -0.045537     -0.030981
     8   Atom       -0.061915     -0.043221      0.040950
     9   Atom        0.013740      0.007880      0.008254
    10   Atom       -0.002886     -0.006732      0.003711
    11   Atom       -0.002192     -0.000043     -0.002176
    12   Atom       -0.004885     -0.003481      0.006822
    13   Atom       -0.005968      0.001489      0.000016
    14   Atom        0.028149      0.022385      0.005309
    15   Atom       -0.002831      0.000131     -0.004058
    16   Atom       -0.005723     -0.004821      0.009212
    17   Atom       -0.002812      0.001095     -0.000425
    18   Atom        0.001514      0.007075      0.002232
    19   Atom        0.001697      0.003535     -0.006692
    20   Atom        0.002727      0.000393      0.006045
    21   Atom        0.001913     -0.001635     -0.003827
    22   Atom        0.005015     -0.007372     -0.003869
    23   Atom        0.000722     -0.003393      0.000007
    24   Atom        0.003100      0.000201     -0.000238
    25   Atom        0.000940      0.002654     -0.000183
    26   Atom       -0.000308     -0.001482      0.000830
 --------------------------------------------------------


 ---------------------------------------------------------------------------------
              Anisotropic Spin Dipole Couplings in Principal Axis System
 ---------------------------------------------------------------------------------

       Atom             a.u.   MegaHertz   Gauss  10(-4) cm-1        Axes

              Baa    -0.0207    -2.774    -0.990    -0.925  0.7537  0.4094  0.5142
     1 C(13)  Bbb    -0.0035    -0.471    -0.168    -0.157 -0.5183  0.8513  0.0819
              Bcc     0.0242     3.245     1.158     1.082 -0.4042 -0.3282  0.8537
 
              Baa    -0.1806   -24.234    -8.647    -8.084  0.9442 -0.2013  0.2608
     2 C(13)  Bbb    -0.1487   -19.951    -7.119    -6.655  0.0778  0.9055  0.4172
              Bcc     0.3293    44.185    15.766    14.739 -0.3201 -0.3736  0.8706
 
              Baa    -0.2898   -38.888   -13.876   -12.971  0.9530 -0.1941  0.2327
     3 C(13)  Bbb    -0.2706   -36.317   -12.959   -12.114  0.0627  0.8776  0.4753
              Bcc     0.5604    75.204    26.835    25.085 -0.2965 -0.4384  0.8485
 
              Baa    -0.0288    -3.871    -1.381    -1.291  0.6141  0.4304  0.6616
     4 C(13)  Bbb    -0.0138    -1.858    -0.663    -0.620 -0.6859  0.7057  0.1775
              Bcc     0.0427     5.728     2.044     1.911 -0.3905 -0.5628  0.7286
 
              Baa    -0.0102    -1.363    -0.486    -0.455 -0.0642  0.4300  0.9006
     5 C(13)  Bbb     0.0025     0.329     0.117     0.110  0.9675 -0.1945  0.1618
              Bcc     0.0077     1.034     0.369     0.345  0.2447  0.8817 -0.4035
 
              Baa    -0.0357    -4.794    -1.711    -1.599 -0.6233 -0.3974  0.6734
     6 C(13)  Bbb    -0.0327    -4.390    -1.567    -1.465  0.3161  0.6597  0.6819
              Bcc     0.0684     9.185     3.277     3.064  0.7152 -0.6379  0.2856
 
              Baa    -0.0534    -7.161    -2.555    -2.389 -0.6891  0.7197 -0.0847
     7 C(13)  Bbb    -0.0346    -4.639    -1.655    -1.547  0.5857  0.6219  0.5197
              Bcc     0.0879    11.800     4.210     3.936 -0.4267 -0.3085  0.8501
 
              Baa    -0.0558    -7.489    -2.672    -2.498 -0.0066 -0.5782  0.8159
     8 C(13)  Bbb    -0.0477    -6.399    -2.283    -2.134  0.7231  0.5608  0.4033
              Bcc     0.1035    13.887     4.955     4.632  0.6908 -0.5926 -0.4143
 
              Baa    -0.0150    -2.009    -0.717    -0.670 -0.5054  0.8400 -0.1973
     9 C(13)  Bbb    -0.0057    -0.764    -0.273    -0.255 -0.5070 -0.1040  0.8557
              Bcc     0.0207     2.773     0.990     0.925  0.6982  0.5325  0.4784
 
              Baa    -0.0081    -1.083    -0.386    -0.361 -0.1312  0.7623 -0.6338
    10 C(13)  Bbb    -0.0041    -0.546    -0.195    -0.182  0.5029  0.6021  0.6201
              Bcc     0.0121     1.628     0.581     0.543  0.8543 -0.2374 -0.4623
 
              Baa    -0.0069    -3.665    -1.308    -1.222  0.1316  0.1370  0.9818
    11 H(1)   Bbb    -0.0045    -2.414    -0.861    -0.805  0.9817  0.1192 -0.1483
              Bcc     0.0114     6.079     2.169     2.028 -0.1373  0.9834 -0.1188
 
              Baa    -0.0067    -3.595    -1.283    -1.199  0.5778  0.7432 -0.3374
    12 H(1)   Bbb    -0.0040    -2.134    -0.762    -0.712  0.7082 -0.2510  0.6599
              Bcc     0.0107     5.729     2.044     1.911 -0.4058  0.6202  0.6713
 
              Baa    -0.0056    -2.989    -1.066    -0.997 -0.3418 -0.4777  0.8093
    13 H(1)   Bbb    -0.0041    -2.168    -0.774    -0.723  0.3429  0.7384  0.5807
              Bcc     0.0097     5.156     1.840     1.720  0.8750 -0.4760  0.0885
 
              Baa    -0.0352   -18.799    -6.708    -6.271 -0.5558  0.8035  0.2131
    14 H(1)   Bbb    -0.0077    -4.115    -1.468    -1.373 -0.3062 -0.4362  0.8462
              Bcc     0.0429    22.914     8.176     7.643  0.7729  0.4050  0.4884
 
              Baa    -0.0092    -4.923    -1.757    -1.642  0.1146  0.1819  0.9766
    15 H(1)   Bbb    -0.0062    -3.299    -1.177    -1.100  0.9847  0.1090 -0.1359
              Bcc     0.0154     8.222     2.934     2.743 -0.1311  0.9773 -0.1667
 
              Baa    -0.0088    -4.709    -1.680    -1.571  0.4487  0.7964 -0.4055
    16 H(1)   Bbb    -0.0053    -2.851    -1.017    -0.951  0.8024 -0.1593  0.5751
              Bcc     0.0142     7.560     2.697     2.522 -0.3935  0.5834  0.7105
 
              Baa    -0.0030    -1.577    -0.563    -0.526 -0.2020 -0.0601  0.9775
    17 H(1)   Bbb    -0.0019    -1.035    -0.369    -0.345  0.4517  0.8799  0.1475
              Bcc     0.0049     2.612     0.932     0.871  0.8690 -0.4713  0.1506
 
              Baa    -0.0058    -3.073    -1.097    -1.025  0.7327  0.1314 -0.6677
    18 H(1)   Bbb    -0.0034    -1.821    -0.650    -0.608 -0.2425  0.9672 -0.0757
              Bcc     0.0092     4.895     1.747     1.633  0.6359  0.2174  0.7405
 
              Baa    -0.0081    -4.301    -1.535    -1.435 -0.6041  0.6132  0.5090
    19 H(1)   Bbb    -0.0011    -0.581    -0.207    -0.194  0.7800  0.5858  0.2200
              Bcc     0.0092     4.882     1.742     1.629  0.1632 -0.5299  0.8322
 
              Baa    -0.0062    -3.307    -1.180    -1.103  0.8405 -0.3649  0.4006
    20 H(1)   Bbb    -0.0042    -2.215    -0.790    -0.739 -0.5161 -0.3138  0.7970
              Bcc     0.0103     5.522     1.970     1.842  0.1651  0.8766  0.4521
 
              Baa    -0.0037    -1.958    -0.699    -0.653  0.1042  0.5512  0.8278
    21 H(1)   Bbb    -0.0018    -0.952    -0.340    -0.318  0.9222 -0.3652  0.1271
              Bcc     0.0055     2.910     1.038     0.971  0.3723  0.7502 -0.5464
 
              Baa    -0.0088    -4.717    -1.683    -1.573 -0.2592  0.9517  0.1647
    22 H(1)   Bbb    -0.0041    -2.194    -0.783    -0.732  0.6219  0.0340  0.7824
              Bcc     0.0130     6.911     2.466     2.305  0.7389  0.3052 -0.6007
 
              Baa    -0.0034    -1.809    -0.646    -0.604 -0.2152  0.9525 -0.2154
    23 H(1)   Bbb    -0.0020    -1.072    -0.383    -0.358  0.4923  0.2963  0.8185
              Bcc     0.0054     2.882     1.028     0.961  0.8434  0.0701 -0.5327
 
              Baa    -0.0024    -1.290    -0.460    -0.430 -0.4182  0.4494  0.7894
    24 H(1)   Bbb    -0.0018    -0.948    -0.338    -0.316  0.5407 -0.5751  0.6139
              Bcc     0.0042     2.238     0.799     0.747  0.7299  0.6836 -0.0025
 
              Baa    -0.0027    -1.462    -0.522    -0.488 -0.3851  0.8066  0.4484
    25 H(1)   Bbb    -0.0014    -0.723    -0.258    -0.241 -0.3739 -0.5805  0.7233
              Bcc     0.0041     2.185     0.780     0.729  0.8438  0.1109  0.5251
 
              Baa    -0.0028    -1.502    -0.536    -0.501 -0.1211  0.7169 -0.6866
    26 H(1)   Bbb    -0.0014    -0.728    -0.260    -0.243  0.2385  0.6925  0.6809
              Bcc     0.0042     2.230     0.796     0.744  0.9636 -0.0813 -0.2548
 

 ---------------------------------------------------------------------------------

 ******************************Gaussian NBO Version 3.1******************************
             N A T U R A L   A T O M I C   O R B I T A L   A N D
          N A T U R A L   B O N D   O R B I T A L   A N A L Y S I S
 ******************************Gaussian NBO Version 3.1******************************
       /RESON  / : Allow strongly delocalized NBO set

 Analyzing the SCF density

 Job title: 24                                                              

 Storage needed:    147474 in NPA,    194950 in NBO ( 939520456 available)
 GSVD:  LWork=       28408 too small for GESVD, short by       10694 words or       10694 for optimal perf.


 NATURAL POPULATIONS:  Natural atomic orbital occupancies 
                                                          
   NAO  Atom  No  lang   Type(AO)    Occupancy
 --------------------------------------------
     1    C    1  S      Cor( 1S)     1.99912
     2    C    1  S      Val( 2S)     1.09771
     3    C    1  S      Ryd( 3S)     0.00059
     4    C    1  px     Val( 2p)     1.14728
     5    C    1  px     Ryd( 3p)     0.00242
     6    C    1  py     Val( 2p)     1.17406
     7    C    1  py     Ryd( 3p)     0.00332
     8    C    1  pz     Val( 2p)     1.24335
     9    C    1  pz     Ryd( 3p)     0.00214
    10    C    1  dxy    Ryd( 3d)     0.00072
    11    C    1  dxz    Ryd( 3d)     0.00036
    12    C    1  dyz    Ryd( 3d)     0.00029
    13    C    1  dx2y2  Ryd( 3d)     0.00033
    14    C    1  dz2    Ryd( 3d)     0.00057

    15    C    2  S      Cor( 1S)     1.99884
    16    C    2  S      Val( 2S)     0.90697
    17    C    2  S      Ryd( 3S)     0.00285
    18    C    2  px     Val( 2p)     1.04696
    19    C    2  px     Ryd( 3p)     0.00604
    20    C    2  py     Val( 2p)     1.03184
    21    C    2  py     Ryd( 3p)     0.00494
    22    C    2  pz     Val( 2p)     0.79877
    23    C    2  pz     Ryd( 3p)     0.00283
    24    C    2  dxy    Ryd( 3d)     0.00087
    25    C    2  dxz    Ryd( 3d)     0.00069
    26    C    2  dyz    Ryd( 3d)     0.00088
    27    C    2  dx2y2  Ryd( 3d)     0.00114
    28    C    2  dz2    Ryd( 3d)     0.00070

    29    C    3  S      Cor( 1S)     1.99875
    30    C    3  S      Val( 2S)     0.98322
    31    C    3  S      Ryd( 3S)     0.00129
    32    C    3  px     Val( 2p)     1.12161
    33    C    3  px     Ryd( 3p)     0.00583
    34    C    3  py     Val( 2p)     1.00757
    35    C    3  py     Ryd( 3p)     0.00261
    36    C    3  pz     Val( 2p)     0.83341
    37    C    3  pz     Ryd( 3p)     0.00207
    38    C    3  dxy    Ryd( 3d)     0.00063
    39    C    3  dxz    Ryd( 3d)     0.00051
    40    C    3  dyz    Ryd( 3d)     0.00077
    41    C    3  dx2y2  Ryd( 3d)     0.00099
    42    C    3  dz2    Ryd( 3d)     0.00060

    43    C    4  S      Cor( 1S)     1.99907
    44    C    4  S      Val( 2S)     1.03019
    45    C    4  S      Ryd( 3S)     0.00108
    46    C    4  px     Val( 2p)     1.05511
    47    C    4  px     Ryd( 3p)     0.00335
    48    C    4  py     Val( 2p)     1.17753
    49    C    4  py     Ryd( 3p)     0.00440
    50    C    4  pz     Val( 2p)     1.21935
    51    C    4  pz     Ryd( 3p)     0.00345
    52    C    4  dxy    Ryd( 3d)     0.00079
    53    C    4  dxz    Ryd( 3d)     0.00048
    54    C    4  dyz    Ryd( 3d)     0.00036
    55    C    4  dx2y2  Ryd( 3d)     0.00051
    56    C    4  dz2    Ryd( 3d)     0.00083

    57    C    5  S      Cor( 1S)     1.99891
    58    C    5  S      Val( 2S)     0.94996
    59    C    5  S      Ryd( 3S)     0.00281
    60    C    5  px     Val( 2p)     1.14648
    61    C    5  px     Ryd( 3p)     0.00658
    62    C    5  py     Val( 2p)     1.07890
    63    C    5  py     Ryd( 3p)     0.00683
    64    C    5  pz     Val( 2p)     1.02779
    65    C    5  pz     Ryd( 3p)     0.00341
    66    C    5  dxy    Ryd( 3d)     0.00095
    67    C    5  dxz    Ryd( 3d)     0.00069
    68    C    5  dyz    Ryd( 3d)     0.00072
    69    C    5  dx2y2  Ryd( 3d)     0.00079
    70    C    5  dz2    Ryd( 3d)     0.00084

    71    C    6  S      Cor( 1S)     1.99910
    72    C    6  S      Val( 2S)     1.02695
    73    C    6  S      Ryd( 3S)     0.00153
    74    C    6  px     Val( 2p)     1.19417
    75    C    6  px     Ryd( 3p)     0.00501
    76    C    6  py     Val( 2p)     1.04136
    77    C    6  py     Ryd( 3p)     0.00336
    78    C    6  pz     Val( 2p)     1.11354
    79    C    6  pz     Ryd( 3p)     0.00507
    80    C    6  dxy    Ryd( 3d)     0.00065
    81    C    6  dxz    Ryd( 3d)     0.00085
    82    C    6  dyz    Ryd( 3d)     0.00088
    83    C    6  dx2y2  Ryd( 3d)     0.00046
    84    C    6  dz2    Ryd( 3d)     0.00058

    85    C    7  S      Cor( 1S)     1.99884
    86    C    7  S      Val( 2S)     0.95871
    87    C    7  S      Ryd( 3S)     0.00334
    88    C    7  px     Val( 2p)     1.02135
    89    C    7  px     Ryd( 3p)     0.00391
    90    C    7  py     Val( 2p)     1.18855
    91    C    7  py     Ryd( 3p)     0.01035
    92    C    7  pz     Val( 2p)     1.06702
    93    C    7  pz     Ryd( 3p)     0.00410
    94    C    7  dxy    Ryd( 3d)     0.00077
    95    C    7  dxz    Ryd( 3d)     0.00080
    96    C    7  dyz    Ryd( 3d)     0.00093
    97    C    7  dx2y2  Ryd( 3d)     0.00088
    98    C    7  dz2    Ryd( 3d)     0.00059

    99    C    8  S      Cor( 1S)     1.99888
   100    C    8  S      Val( 2S)     0.88508
   101    C    8  S      Ryd( 3S)     0.00256
   102    C    8  px     Val( 2p)     1.02906
   103    C    8  px     Ryd( 3p)     0.00480
   104    C    8  py     Val( 2p)     1.03212
   105    C    8  py     Ryd( 3p)     0.00374
   106    C    8  pz     Val( 2p)     1.06005
   107    C    8  pz     Ryd( 3p)     0.00510
   108    C    8  dxy    Ryd( 3d)     0.00069
   109    C    8  dxz    Ryd( 3d)     0.00114
   110    C    8  dyz    Ryd( 3d)     0.00093
   111    C    8  dx2y2  Ryd( 3d)     0.00099
   112    C    8  dz2    Ryd( 3d)     0.00110

   113    C    9  S      Cor( 1S)     1.99913
   114    C    9  S      Val( 2S)     1.07007
   115    C    9  S      Ryd( 3S)     0.00088
   116    C    9  px     Val( 2p)     1.22974
   117    C    9  px     Ryd( 3p)     0.00341
   118    C    9  py     Val( 2p)     1.23857
   119    C    9  py     Ryd( 3p)     0.00311
   120    C    9  pz     Val( 2p)     1.08922
   121    C    9  pz     Ryd( 3p)     0.00246
   122    C    9  dxy    Ryd( 3d)     0.00029
   123    C    9  dxz    Ryd( 3d)     0.00055
   124    C    9  dyz    Ryd( 3d)     0.00031
   125    C    9  dx2y2  Ryd( 3d)     0.00061
   126    C    9  dz2    Ryd( 3d)     0.00063

   127    C   10  S      Cor( 1S)     1.99915
   128    C   10  S      Val( 2S)     1.07325
   129    C   10  S      Ryd( 3S)     0.00110
   130    C   10  px     Val( 2p)     1.10345
   131    C   10  px     Ryd( 3p)     0.00277
   132    C   10  py     Val( 2p)     1.21800
   133    C   10  py     Ryd( 3p)     0.00359
   134    C   10  pz     Val( 2p)     1.22185
   135    C   10  pz     Ryd( 3p)     0.00419
   136    C   10  dxy    Ryd( 3d)     0.00037
   137    C   10  dxz    Ryd( 3d)     0.00046
   138    C   10  dyz    Ryd( 3d)     0.00021
   139    C   10  dx2y2  Ryd( 3d)     0.00069
   140    C   10  dz2    Ryd( 3d)     0.00066

   141    H   11  S      Val( 1S)     0.71421
   142    H   11  S      Ryd( 2S)     0.00091
   143    H   11  px     Ryd( 2p)     0.00017
   144    H   11  py     Ryd( 2p)     0.00064
   145    H   11  pz     Ryd( 2p)     0.00032

   146    H   12  S      Val( 1S)     0.71290
   147    H   12  S      Ryd( 2S)     0.00093
   148    H   12  px     Ryd( 2p)     0.00024
   149    H   12  py     Ryd( 2p)     0.00024
   150    H   12  pz     Ryd( 2p)     0.00065

   151    H   13  S      Val( 1S)     0.74683
   152    H   13  S      Ryd( 2S)     0.00120
   153    H   13  px     Ryd( 2p)     0.00057
   154    H   13  py     Ryd( 2p)     0.00017
   155    H   13  pz     Ryd( 2p)     0.00024

   156    H   14  S      Val( 1S)     0.74726
   157    H   14  S      Ryd( 2S)     0.00185
   158    H   14  px     Ryd( 2p)     0.00065
   159    H   14  py     Ryd( 2p)     0.00017
   160    H   14  pz     Ryd( 2p)     0.00025

   161    H   15  S      Val( 1S)     0.69582
   162    H   15  S      Ryd( 2S)     0.00167
   163    H   15  px     Ryd( 2p)     0.00017
   164    H   15  py     Ryd( 2p)     0.00066
   165    H   15  pz     Ryd( 2p)     0.00026

   166    H   16  S      Val( 1S)     0.70436
   167    H   16  S      Ryd( 2S)     0.00159
   168    H   16  px     Ryd( 2p)     0.00021
   169    H   16  py     Ryd( 2p)     0.00021
   170    H   16  pz     Ryd( 2p)     0.00067

   171    H   17  S      Val( 1S)     0.73857
   172    H   17  S      Ryd( 2S)     0.00211
   173    H   17  px     Ryd( 2p)     0.00057
   174    H   17  py     Ryd( 2p)     0.00030
   175    H   17  pz     Ryd( 2p)     0.00008

   176    H   18  S      Val( 1S)     0.73424
   177    H   18  S      Ryd( 2S)     0.00124
   178    H   18  px     Ryd( 2p)     0.00045
   179    H   18  py     Ryd( 2p)     0.00016
   180    H   18  pz     Ryd( 2p)     0.00043

   181    H   19  S      Val( 1S)     0.76597
   182    H   19  S      Ryd( 2S)     0.00180
   183    H   19  px     Ryd( 2p)     0.00041
   184    H   19  py     Ryd( 2p)     0.00031
   185    H   19  pz     Ryd( 2p)     0.00030

   186    H   20  S      Val( 1S)     0.73299
   187    H   20  S      Ryd( 2S)     0.00214
   188    H   20  px     Ryd( 2p)     0.00007
   189    H   20  py     Ryd( 2p)     0.00065
   190    H   20  pz     Ryd( 2p)     0.00024

   191    H   21  S      Val( 1S)     0.75099
   192    H   21  S      Ryd( 2S)     0.00133
   193    H   21  px     Ryd( 2p)     0.00020
   194    H   21  py     Ryd( 2p)     0.00070
   195    H   21  pz     Ryd( 2p)     0.00015

   196    H   22  S      Val( 1S)     0.78887
   197    H   22  S      Ryd( 2S)     0.00143
   198    H   22  px     Ryd( 2p)     0.00050
   199    H   22  py     Ryd( 2p)     0.00023
   200    H   22  pz     Ryd( 2p)     0.00031

   201    H   23  S      Val( 1S)     0.74813
   202    H   23  S      Ryd( 2S)     0.00122
   203    H   23  px     Ryd( 2p)     0.00047
   204    H   23  py     Ryd( 2p)     0.00026
   205    H   23  pz     Ryd( 2p)     0.00031

   206    H   24  S      Val( 1S)     0.75784
   207    H   24  S      Ryd( 2S)     0.00126
   208    H   24  px     Ryd( 2p)     0.00014
   209    H   24  py     Ryd( 2p)     0.00071
   210    H   24  pz     Ryd( 2p)     0.00019

   211    H   25  S      Val( 1S)     0.76845
   212    H   25  S      Ryd( 2S)     0.00099
   213    H   25  px     Ryd( 2p)     0.00020
   214    H   25  py     Ryd( 2p)     0.00020
   215    H   25  pz     Ryd( 2p)     0.00066

   216    H   26  S      Val( 1S)     0.74585
   217    H   26  S      Ryd( 2S)     0.00115
   218    H   26  px     Ryd( 2p)     0.00052
   219    H   26  py     Ryd( 2p)     0.00024
   220    H   26  pz     Ryd( 2p)     0.00030

 WARNING:  1 low occupancy (<1.9990e) core orbital  found on  C    2
           1 low occupancy (<1.9990e) core orbital  found on  C    3
           1 low occupancy (<1.9990e) core orbital  found on  C    5
           1 low occupancy (<1.9990e) core orbital  found on  C    7
           1 low occupancy (<1.9990e) core orbital  found on  C    8


 Summary of Natural Population Analysis:                  
                                                          
                                       Natural Population 
                Natural  -----------------------------------------------
    Atom  No    Charge         Core      Valence    Rydberg      Total
 -----------------------------------------------------------------------
      C    1   -0.67225      1.99912     4.66240    0.01073     6.67225
      C    2    0.19567      1.99884     3.78455    0.02094     5.80433
      C    3    0.04015      1.99875     3.94580    0.01530     5.95985
      C    4   -0.49651      1.99907     4.48218    0.01526     6.49651
      C    5   -0.22566      1.99891     4.20313    0.02362     6.22566
      C    6   -0.39352      1.99910     4.37602    0.01840     6.39352
      C    7   -0.26014      1.99884     4.23563    0.02567     6.26014
      C    8   -0.02624      1.99888     4.00630    0.02106     6.02624
      C    9   -0.63897      1.99913     4.62760    0.01224     6.63897
      C   10   -0.62973      1.99915     4.61656    0.01403     6.62973
      H   11    0.28375      0.00000     0.71421    0.00204     0.71625
      H   12    0.28504      0.00000     0.71290    0.00206     0.71496
      H   13    0.25099      0.00000     0.74683    0.00218     0.74901
      H   14    0.24983      0.00000     0.74726    0.00291     0.75017
      H   15    0.30141      0.00000     0.69582    0.00277     0.69859
      H   16    0.29298      0.00000     0.70436    0.00267     0.70702
      H   17    0.25837      0.00000     0.73857    0.00306     0.74163
      H   18    0.26347      0.00000     0.73424    0.00228     0.73653
      H   19    0.23121      0.00000     0.76597    0.00281     0.76879
      H   20    0.26391      0.00000     0.73299    0.00310     0.73609
      H   21    0.24663      0.00000     0.75099    0.00238     0.75337
      H   22    0.20866      0.00000     0.78887    0.00247     0.79134
      H   23    0.24961      0.00000     0.74813    0.00226     0.75039
      H   24    0.23986      0.00000     0.75784    0.00229     0.76014
      H   25    0.22950      0.00000     0.76845    0.00205     0.77050
      H   26    0.25195      0.00000     0.74585    0.00220     0.74805
 =======================================================================
   * Total *    1.00000     19.98977    54.79346    0.21676    75.00000

                                 Natural Population      
 --------------------------------------------------------
   Core                      19.98977 ( 99.9489% of  20)
   Valence                   54.79346 ( 99.6245% of  55)
   Natural Minimal Basis     74.78324 ( 99.7110% of  75)
   Natural Rydberg Basis      0.21676 (  0.2890% of  75)
 --------------------------------------------------------

    Atom  No          Natural Electron Configuration
 ----------------------------------------------------------------------------
      C    1      [core]2S( 1.10)2p( 3.56)3p( 0.01)
      C    2      [core]2S( 0.91)2p( 2.88)3p( 0.01)
      C    3      [core]2S( 0.98)2p( 2.96)3p( 0.01)
      C    4      [core]2S( 1.03)2p( 3.45)3p( 0.01)
      C    5      [core]2S( 0.95)2p( 3.25)3p( 0.02)
      C    6      [core]2S( 1.03)2p( 3.35)3p( 0.01)
      C    7      [core]2S( 0.96)2p( 3.28)3p( 0.02)
      C    8      [core]2S( 0.89)2p( 3.12)3p( 0.01)
      C    9      [core]2S( 1.07)2p( 3.56)3p( 0.01)
      C   10      [core]2S( 1.07)2p( 3.54)3p( 0.01)
      H   11            1S( 0.71)
      H   12            1S( 0.71)
      H   13            1S( 0.75)
      H   14            1S( 0.75)
      H   15            1S( 0.70)
      H   16            1S( 0.70)
      H   17            1S( 0.74)
      H   18            1S( 0.73)
      H   19            1S( 0.77)
      H   20            1S( 0.73)
      H   21            1S( 0.75)
      H   22            1S( 0.79)
      H   23            1S( 0.75)
      H   24            1S( 0.76)
      H   25            1S( 0.77)
      H   26            1S( 0.75)


 ***************************************************
 *******         Alpha spin orbitals         *******
 ***************************************************


 NATURAL POPULATIONS:  Natural atomic orbital occupancies 
                                                          
   NAO  Atom  No  lang   Type(AO)    Occupancy      Energy
 ----------------------------------------------------------
     1    C    1  S      Cor( 1S)     0.99956     -10.24838
     2    C    1  S      Val( 2S)     0.54779      -0.41837
     3    C    1  S      Ryd( 3S)     0.00031       0.72274
     4    C    1  px     Val( 2p)     0.57310      -0.25291
     5    C    1  px     Ryd( 3p)     0.00124       0.39372
     6    C    1  py     Val( 2p)     0.58531      -0.25956
     7    C    1  py     Ryd( 3p)     0.00174       0.37564
     8    C    1  pz     Val( 2p)     0.62593      -0.26722
     9    C    1  pz     Ryd( 3p)     0.00132       0.42512
    10    C    1  dxy    Ryd( 3d)     0.00035       2.12665
    11    C    1  dxz    Ryd( 3d)     0.00018       2.05838
    12    C    1  dyz    Ryd( 3d)     0.00018       2.06510
    13    C    1  dx2y2  Ryd( 3d)     0.00018       2.08886
    14    C    1  dz2    Ryd( 3d)     0.00030       2.15105

    15    C    2  S      Cor( 1S)     0.99942     -10.29996
    16    C    2  S      Val( 2S)     0.45730      -0.37087
    17    C    2  S      Ryd( 3S)     0.00142       0.43954
    18    C    2  px     Val( 2p)     0.53867      -0.27823
    19    C    2  px     Ryd( 3p)     0.00306       0.80805
    20    C    2  py     Val( 2p)     0.53400      -0.28535
    21    C    2  py     Ryd( 3p)     0.00253       0.68338
    22    C    2  pz     Val( 2p)     0.49544      -0.31932
    23    C    2  pz     Ryd( 3p)     0.00164       0.51749
    24    C    2  dxy    Ryd( 3d)     0.00048       2.06215
    25    C    2  dxz    Ryd( 3d)     0.00033       1.86626
    26    C    2  dyz    Ryd( 3d)     0.00055       1.97231
    27    C    2  dx2y2  Ryd( 3d)     0.00061       2.09354
    28    C    2  dz2    Ryd( 3d)     0.00054       1.82585

    29    C    3  S      Cor( 1S)     0.99939     -10.29494
    30    C    3  S      Val( 2S)     0.50012      -0.40223
    31    C    3  S      Ryd( 3S)     0.00066       0.42213
    32    C    3  px     Val( 2p)     0.58415      -0.28084
    33    C    3  px     Ryd( 3p)     0.00297       0.74411
    34    C    3  py     Val( 2p)     0.54440      -0.27536
    35    C    3  py     Ryd( 3p)     0.00136       0.44042
    36    C    3  pz     Val( 2p)     0.57227      -0.33721
    37    C    3  pz     Ryd( 3p)     0.00122       0.44239
    38    C    3  dxy    Ryd( 3d)     0.00034       2.09606
    39    C    3  dxz    Ryd( 3d)     0.00024       1.91417
    40    C    3  dyz    Ryd( 3d)     0.00045       1.96199
    41    C    3  dx2y2  Ryd( 3d)     0.00057       2.10096
    42    C    3  dz2    Ryd( 3d)     0.00041       1.83019

    43    C    4  S      Cor( 1S)     0.99953     -10.25163
    44    C    4  S      Val( 2S)     0.51331      -0.39831
    45    C    4  S      Ryd( 3S)     0.00055       0.81771
    46    C    4  px     Val( 2p)     0.52605      -0.25983
    47    C    4  px     Ryd( 3p)     0.00170       0.44735
    48    C    4  py     Val( 2p)     0.58874      -0.26528
    49    C    4  py     Ryd( 3p)     0.00229       0.48921
    50    C    4  pz     Val( 2p)     0.61371      -0.27121
    51    C    4  pz     Ryd( 3p)     0.00185       0.55761
    52    C    4  dxy    Ryd( 3d)     0.00038       2.07963
    53    C    4  dxz    Ryd( 3d)     0.00026       1.98049
    54    C    4  dyz    Ryd( 3d)     0.00023       2.07939
    55    C    4  dx2y2  Ryd( 3d)     0.00029       2.05136
    56    C    4  dz2    Ryd( 3d)     0.00043       2.14485

    57    C    5  S      Cor( 1S)     0.99946     -10.22807
    58    C    5  S      Val( 2S)     0.47473      -0.34339
    59    C    5  S      Ryd( 3S)     0.00140       0.77452
    60    C    5  px     Val( 2p)     0.57334      -0.24095
    61    C    5  px     Ryd( 3p)     0.00333       0.71424
    62    C    5  py     Val( 2p)     0.54073      -0.23620
    63    C    5  py     Ryd( 3p)     0.00340       0.56934
    64    C    5  pz     Val( 2p)     0.51366      -0.24562
    65    C    5  pz     Ryd( 3p)     0.00175       0.46850
    66    C    5  dxy    Ryd( 3d)     0.00048       2.24494
    67    C    5  dxz    Ryd( 3d)     0.00035       1.98145
    68    C    5  dyz    Ryd( 3d)     0.00036       1.97266
    69    C    5  dx2y2  Ryd( 3d)     0.00039       2.02561
    70    C    5  dz2    Ryd( 3d)     0.00043       2.06190

    71    C    6  S      Cor( 1S)     0.99955     -10.23239
    72    C    6  S      Val( 2S)     0.51431      -0.37598
    73    C    6  S      Ryd( 3S)     0.00076       0.74408
    74    C    6  px     Val( 2p)     0.60599      -0.24660
    75    C    6  px     Ryd( 3p)     0.00253       0.67517
    76    C    6  py     Val( 2p)     0.52964      -0.24503
    77    C    6  py     Ryd( 3p)     0.00169       0.45422
    78    C    6  pz     Val( 2p)     0.55748      -0.23125
    79    C    6  pz     Ryd( 3p)     0.00252       0.44357
    80    C    6  dxy    Ryd( 3d)     0.00033       2.07334
    81    C    6  dxz    Ryd( 3d)     0.00043       2.30136
    82    C    6  dyz    Ryd( 3d)     0.00044       2.09282
    83    C    6  dx2y2  Ryd( 3d)     0.00024       1.97380
    84    C    6  dz2    Ryd( 3d)     0.00029       1.99451

    85    C    7  S      Cor( 1S)     0.99942     -10.24689
    86    C    7  S      Val( 2S)     0.47884      -0.36153
    87    C    7  S      Ryd( 3S)     0.00166       0.76880
    88    C    7  px     Val( 2p)     0.51167      -0.26188
    89    C    7  px     Ryd( 3p)     0.00198       0.54246
    90    C    7  py     Val( 2p)     0.59560      -0.26782
    91    C    7  py     Ryd( 3p)     0.00521       0.80898
    92    C    7  pz     Val( 2p)     0.55011      -0.27291
    93    C    7  pz     Ryd( 3p)     0.00215       0.49419
    94    C    7  dxy    Ryd( 3d)     0.00038       1.95440
    95    C    7  dxz    Ryd( 3d)     0.00046       2.02726
    96    C    7  dyz    Ryd( 3d)     0.00048       2.14189
    97    C    7  dx2y2  Ryd( 3d)     0.00047       2.20064
    98    C    7  dz2    Ryd( 3d)     0.00029       1.86803

    99    C    8  S      Cor( 1S)     0.99944     -10.24133
   100    C    8  S      Val( 2S)     0.44360      -0.33525
   101    C    8  S      Ryd( 3S)     0.00127       0.80688
   102    C    8  px     Val( 2p)     0.52545      -0.25867
   103    C    8  px     Ryd( 3p)     0.00245       0.70289
   104    C    8  py     Val( 2p)     0.52813      -0.25584
   105    C    8  py     Ryd( 3p)     0.00191       0.60215
   106    C    8  pz     Val( 2p)     0.53516      -0.25687
   107    C    8  pz     Ryd( 3p)     0.00254       0.74600
   108    C    8  dxy    Ryd( 3d)     0.00036       1.92518
   109    C    8  dxz    Ryd( 3d)     0.00059       2.07110
   110    C    8  dyz    Ryd( 3d)     0.00048       1.90652
   111    C    8  dx2y2  Ryd( 3d)     0.00051       2.05798
   112    C    8  dz2    Ryd( 3d)     0.00055       2.09254

   113    C    9  S      Cor( 1S)     0.99956     -10.20143
   114    C    9  S      Val( 2S)     0.53504      -0.36916
   115    C    9  S      Ryd( 3S)     0.00044       0.77731
   116    C    9  px     Val( 2p)     0.61671      -0.22469
   117    C    9  px     Ryd( 3p)     0.00173       0.53226
   118    C    9  py     Val( 2p)     0.62139      -0.22819
   119    C    9  py     Ryd( 3p)     0.00162       0.51831
   120    C    9  pz     Val( 2p)     0.54644      -0.21260
   121    C    9  pz     Ryd( 3p)     0.00124       0.39335
   122    C    9  dxy    Ryd( 3d)     0.00015       2.08493
   123    C    9  dxz    Ryd( 3d)     0.00027       2.21107
   124    C    9  dyz    Ryd( 3d)     0.00016       2.01135
   125    C    9  dx2y2  Ryd( 3d)     0.00030       2.27841
   126    C    9  dz2    Ryd( 3d)     0.00031       2.15146

   127    C   10  S      Cor( 1S)     0.99957     -10.19616
   128    C   10  S      Val( 2S)     0.53635      -0.36376
   129    C   10  S      Ryd( 3S)     0.00055       0.78672
   130    C   10  px     Val( 2p)     0.55283      -0.20784
   131    C   10  px     Ryd( 3p)     0.00141       0.42102
   132    C   10  py     Val( 2p)     0.60927      -0.21677
   133    C   10  py     Ryd( 3p)     0.00186       0.50037
   134    C   10  pz     Val( 2p)     0.61185      -0.21525
   135    C   10  pz     Ryd( 3p)     0.00212       0.53472
   136    C   10  dxy    Ryd( 3d)     0.00019       2.05778
   137    C   10  dxz    Ryd( 3d)     0.00024       2.16976
   138    C   10  dyz    Ryd( 3d)     0.00010       2.02483
   139    C   10  dx2y2  Ryd( 3d)     0.00035       2.22153
   140    C   10  dz2    Ryd( 3d)     0.00033       2.28228

   141    H   11  S      Val( 1S)     0.36758      -0.09454
   142    H   11  S      Ryd( 2S)     0.00053       0.21666
   143    H   11  px     Ryd( 2p)     0.00009       1.61318
   144    H   11  py     Ryd( 2p)     0.00033       2.03849
   145    H   11  pz     Ryd( 2p)     0.00016       1.74232

   146    H   12  S      Val( 1S)     0.36728      -0.09258
   147    H   12  S      Ryd( 2S)     0.00056       0.21091
   148    H   12  px     Ryd( 2p)     0.00012       1.62522
   149    H   12  py     Ryd( 2p)     0.00012       1.64590
   150    H   12  pz     Ryd( 2p)     0.00034       2.12457

   151    H   13  S      Val( 1S)     0.37331      -0.08357
   152    H   13  S      Ryd( 2S)     0.00060       0.21663
   153    H   13  px     Ryd( 2p)     0.00028       2.01860
   154    H   13  py     Ryd( 2p)     0.00008       1.65865
   155    H   13  pz     Ryd( 2p)     0.00012       1.73428

   156    H   14  S      Val( 1S)     0.36722      -0.10228
   157    H   14  S      Ryd( 2S)     0.00092       0.16565
   158    H   14  px     Ryd( 2p)     0.00031       2.04410
   159    H   14  py     Ryd( 2p)     0.00008       1.76069
   160    H   14  pz     Ryd( 2p)     0.00014       1.65796

   161    H   15  S      Val( 1S)     0.36658      -0.08694
   162    H   15  S      Ryd( 2S)     0.00102       0.20604
   163    H   15  px     Ryd( 2p)     0.00009       1.63769
   164    H   15  py     Ryd( 2p)     0.00035       2.09013
   165    H   15  pz     Ryd( 2p)     0.00013       1.80509

   166    H   16  S      Val( 1S)     0.36780      -0.08803
   167    H   16  S      Ryd( 2S)     0.00095       0.22956
   168    H   16  px     Ryd( 2p)     0.00010       1.65581
   169    H   16  py     Ryd( 2p)     0.00011       1.74862
   170    H   16  pz     Ryd( 2p)     0.00035       2.13840

   171    H   17  S      Val( 1S)     0.36900      -0.03799
   172    H   17  S      Ryd( 2S)     0.00104       0.20739
   173    H   17  px     Ryd( 2p)     0.00029       2.06450
   174    H   17  py     Ryd( 2p)     0.00015       1.92163
   175    H   17  pz     Ryd( 2p)     0.00004       1.70723

   176    H   18  S      Val( 1S)     0.36949      -0.05287
   177    H   18  S      Ryd( 2S)     0.00063       0.24963
   178    H   18  px     Ryd( 2p)     0.00022       1.97596
   179    H   18  py     Ryd( 2p)     0.00008       1.65025
   180    H   18  pz     Ryd( 2p)     0.00022       1.95959

   181    H   19  S      Val( 1S)     0.38221      -0.06585
   182    H   19  S      Ryd( 2S)     0.00091       0.21660
   183    H   19  px     Ryd( 2p)     0.00020       1.97435
   184    H   19  py     Ryd( 2p)     0.00016       1.75409
   185    H   19  pz     Ryd( 2p)     0.00015       1.85019

   186    H   20  S      Val( 1S)     0.36623      -0.05676
   187    H   20  S      Ryd( 2S)     0.00107       0.20770
   188    H   20  px     Ryd( 2p)     0.00004       1.76979
   189    H   20  py     Ryd( 2p)     0.00032       2.10645
   190    H   20  pz     Ryd( 2p)     0.00012       1.76630

   191    H   21  S      Val( 1S)     0.37695      -0.05909
   192    H   21  S      Ryd( 2S)     0.00068       0.24661
   193    H   21  px     Ryd( 2p)     0.00010       1.70263
   194    H   21  py     Ryd( 2p)     0.00035       2.22750
   195    H   21  pz     Ryd( 2p)     0.00008       1.64725

   196    H   22  S      Val( 1S)     0.39446      -0.08108
   197    H   22  S      Ryd( 2S)     0.00074       0.29132
   198    H   22  px     Ryd( 2p)     0.00026       2.09213
   199    H   22  py     Ryd( 2p)     0.00012       1.70595
   200    H   22  pz     Ryd( 2p)     0.00015       1.74553

   201    H   23  S      Val( 1S)     0.37434      -0.05683
   202    H   23  S      Ryd( 2S)     0.00062       0.24879
   203    H   23  px     Ryd( 2p)     0.00024       1.99534
   204    H   23  py     Ryd( 2p)     0.00013       1.79197
   205    H   23  pz     Ryd( 2p)     0.00016       1.80927

   206    H   24  S      Val( 1S)     0.37976      -0.05244
   207    H   24  S      Ryd( 2S)     0.00064       0.25555
   208    H   24  px     Ryd( 2p)     0.00007       1.65851
   209    H   24  py     Ryd( 2p)     0.00035       2.24348
   210    H   24  pz     Ryd( 2p)     0.00009       1.69600

   211    H   25  S      Val( 1S)     0.38467      -0.05473
   212    H   25  S      Ryd( 2S)     0.00050       0.28545
   213    H   25  px     Ryd( 2p)     0.00010       1.69042
   214    H   25  py     Ryd( 2p)     0.00010       1.69043
   215    H   25  pz     Ryd( 2p)     0.00033       2.22115

   216    H   26  S      Val( 1S)     0.37772      -0.05275
   217    H   26  S      Ryd( 2S)     0.00061       0.25389
   218    H   26  px     Ryd( 2p)     0.00026       2.01026
   219    H   26  py     Ryd( 2p)     0.00012       1.75810
   220    H   26  pz     Ryd( 2p)     0.00015       1.82062


 Summary of Natural Population Analysis:                  
                                                          
                                       Natural Population 
                Natural  -----------------------------------------------
    Atom  No    Charge         Core      Valence    Rydberg      Total
 -----------------------------------------------------------------------
      C    1   -0.33749      0.99956     2.33214    0.00580     3.33749
      C    2   -0.03597      0.99942     2.02540    0.01115     3.03597
      C    3   -0.20854      0.99939     2.20093    0.00822     3.20854
      C    4   -0.24934      0.99953     2.24182    0.00799     3.24934
      C    5   -0.11381      0.99946     2.10246    0.01189     3.11381
      C    6   -0.21621      0.99955     2.20742    0.00923     3.21621
      C    7   -0.14871      0.99942     2.13621    0.01308     3.14871
      C    8   -0.04246      0.99944     2.03235    0.01067     3.04246
      C    9   -0.32536      0.99956     2.31957    0.00623     3.32536
      C   10   -0.31704      0.99957     2.31031    0.00716     3.31704
      H   11    0.13131      0.00000     0.36758    0.00111     0.36869
      H   12    0.13158      0.00000     0.36728    0.00114     0.36842
      H   13    0.12560      0.00000     0.37331    0.00109     0.37440
      H   14    0.13133      0.00000     0.36722    0.00145     0.36867
      H   15    0.13183      0.00000     0.36658    0.00159     0.36817
      H   16    0.13069      0.00000     0.36780    0.00151     0.36931
      H   17    0.12948      0.00000     0.36900    0.00152     0.37052
      H   18    0.12936      0.00000     0.36949    0.00115     0.37064
      H   19    0.11637      0.00000     0.38221    0.00141     0.38363
      H   20    0.13222      0.00000     0.36623    0.00155     0.36778
      H   21    0.12185      0.00000     0.37695    0.00120     0.37815
      H   22    0.10427      0.00000     0.39446    0.00127     0.39573
      H   23    0.12451      0.00000     0.37434    0.00114     0.37549
      H   24    0.11908      0.00000     0.37976    0.00116     0.38092
      H   25    0.11430      0.00000     0.38467    0.00103     0.38570
      H   26    0.12114      0.00000     0.37772    0.00115     0.37886
 =======================================================================
   * Total *   -0.00000      9.99490    27.89324    0.11186    38.00000

                                 Natural Population      
 --------------------------------------------------------
   Core                       9.99490 ( 99.9490% of  10)
   Valence                   27.89324 ( 99.6187% of  28)
   Natural Minimal Basis     37.88814 ( 99.7056% of  38)
   Natural Rydberg Basis      0.11186 (  0.2944% of  38)
 --------------------------------------------------------

    Atom  No          Natural Electron Configuration
 ----------------------------------------------------------------------------
      C    1      [core]2S( 0.55)2p( 1.78)
      C    2      [core]2S( 0.46)2p( 1.57)3p( 0.01)
      C    3      [core]2S( 0.50)2p( 1.70)3p( 0.01)
      C    4      [core]2S( 0.51)2p( 1.73)3p( 0.01)
      C    5      [core]2S( 0.47)2p( 1.63)3p( 0.01)
      C    6      [core]2S( 0.51)2p( 1.69)3p( 0.01)
      C    7      [core]2S( 0.48)2p( 1.66)3p( 0.01)
      C    8      [core]2S( 0.44)2p( 1.59)3p( 0.01)
      C    9      [core]2S( 0.54)2p( 1.78)
      C   10      [core]2S( 0.54)2p( 1.77)3p( 0.01)
      H   11            1S( 0.37)
      H   12            1S( 0.37)
      H   13            1S( 0.37)
      H   14            1S( 0.37)
      H   15            1S( 0.37)
      H   16            1S( 0.37)
      H   17            1S( 0.37)
      H   18            1S( 0.37)
      H   19            1S( 0.38)
      H   20            1S( 0.37)
      H   21            1S( 0.38)
      H   22            1S( 0.39)
      H   23            1S( 0.37)
      H   24            1S( 0.38)
      H   25            1S( 0.38)
      H   26            1S( 0.38)


 NATURAL BOND ORBITAL ANALYSIS, alpha spin orbitals:

                       Occupancies       Lewis Structure    Low   High
           Occ.    -------------------  -----------------   occ   occ
  Cycle   Thresh.   Lewis   Non-Lewis     CR  BD  3C  LP    (L)   (NL)   Dev
 =============================================================================
   1(1)    0.90    37.64717   0.35283     10  28   0   0     0      0    0.01
 -----------------------------------------------------------------------------

 Structure accepted: No low occupancy Lewis orbitals

 --------------------------------------------------------
   Core                      9.99491 ( 99.949% of  10)
   Valence Lewis            27.65226 ( 98.758% of  28)
  ==================       ============================
   Total Lewis              37.64717 ( 99.072% of  38)
  -----------------------------------------------------
   Valence non-Lewis         0.28052 (  0.738% of  38)
   Rydberg non-Lewis         0.07231 (  0.190% of  38)
  ==================       ============================
   Total non-Lewis           0.35283 (  0.928% of  38)
 --------------------------------------------------------


       (Occupancy)   Bond orbital/ Coefficients/ Hybrids
 ---------------------------------------------------------------------------------
     1. (0.99075) BD ( 1) C   1 - C   2  
                ( 47.16%)   0.6868* C   1 s( 29.30%)p 2.41( 70.65%)d 0.00(  0.05%)
                                            0.0004  0.5412  0.0099 -0.6239 -0.0037
                                            0.5623  0.0096  0.0313  0.0023 -0.0196
                                           -0.0017 -0.0000  0.0024 -0.0107
                ( 52.84%)   0.7269* C   2 s( 33.35%)p 2.00( 66.62%)d 0.00(  0.03%)
                                           -0.0000  0.5775  0.0035  0.6218 -0.0064
                                           -0.5282  0.0076 -0.0234  0.0018 -0.0144
                                           -0.0003 -0.0012  0.0045 -0.0078
     2. (0.98328) BD ( 1) C   1 - H  11  
                ( 62.81%)   0.7925* C   1 s( 23.28%)p 3.29( 76.68%)d 0.00(  0.04%)
                                            0.0001 -0.4825  0.0019  0.2360 -0.0201
                                            0.7474  0.0051 -0.3900  0.0003 -0.0108
                                            0.0070  0.0116  0.0088  0.0043
                ( 37.19%)   0.6098* H  11 s( 99.90%)p 0.00(  0.10%)
                                           -0.9995 -0.0004 -0.0041 -0.0278  0.0135
     3. (0.98414) BD ( 1) C   1 - H  12  
                ( 62.88%)   0.7930* C   1 s( 23.36%)p 3.28( 76.60%)d 0.00(  0.04%)
                                            0.0001 -0.4833  0.0016 -0.2093 -0.0171
                                            0.1863  0.0081  0.8289 -0.0081  0.0012
                                            0.0040 -0.0052  0.0014 -0.0185
                ( 37.12%)   0.6093* H  12 s( 99.90%)p 0.00(  0.10%)
                                           -0.9995 -0.0006  0.0109 -0.0085 -0.0279
     4. (0.99384) BD ( 1) C   1 - H  13  
                ( 62.55%)   0.7909* C   1 s( 24.03%)p 3.16( 75.94%)d 0.00(  0.04%)
                                           -0.0001  0.4902 -0.0022  0.7142  0.0040
                                            0.2992 -0.0207  0.3990 -0.0084  0.0106
                                            0.0121  0.0059  0.0076 -0.0027
                ( 37.45%)   0.6119* H  13 s( 99.91%)p 0.00(  0.09%)
                                            0.9996 -0.0009 -0.0260 -0.0071 -0.0127
     5. (0.99076) BD ( 1) C   2 - C   3  
                ( 50.67%)   0.7118* C   2 s( 35.25%)p 1.84( 64.70%)d 0.00(  0.06%)
                                           -0.0001  0.5935  0.0141  0.0690  0.0346
                                            0.7137  0.0119  0.3623  0.0148  0.0029
                                           -0.0013  0.0148 -0.0180 -0.0020
                ( 49.33%)   0.7024* C   3 s( 37.53%)p 1.66( 62.41%)d 0.00(  0.06%)
                                            0.0001  0.6126  0.0072 -0.0138  0.0297
                                           -0.7066 -0.0136 -0.3516  0.0004  0.0037
                                           -0.0017  0.0142 -0.0187 -0.0017
     6. (0.97989) BD ( 2) C   2 - C   3  
                ( 45.21%)   0.6724* C   2 s(  0.00%)p 1.00( 99.82%)d 0.00(  0.18%)
                                           -0.0000  0.0011 -0.0048 -0.3133  0.0016
                                           -0.4058 -0.0005  0.8575 -0.0024 -0.0129
                                           -0.0029  0.0245  0.0146  0.0282
                ( 54.79%)   0.7402* C   3 s(  0.00%)p 1.00( 99.86%)d 0.00(  0.13%)
                                           -0.0000 -0.0019 -0.0051 -0.3054  0.0028
                                           -0.4204  0.0018  0.8536 -0.0026  0.0111
                                            0.0032 -0.0206 -0.0128 -0.0249
     7. (0.98313) BD ( 1) C   2 - C   7  
                ( 51.53%)   0.7178* C   2 s( 31.31%)p 2.19( 68.66%)d 0.00(  0.03%)
                                           -0.0001  0.5591 -0.0232 -0.7128  0.0371
                                           -0.2128 -0.0265 -0.3621 -0.0056  0.0040
                                            0.0114  0.0023  0.0122 -0.0048
                ( 48.47%)   0.6962* C   7 s( 25.73%)p 2.88( 74.21%)d 0.00(  0.06%)
                                            0.0001  0.5072  0.0050  0.7535  0.0226
                                            0.1707 -0.0345  0.3786 -0.0118  0.0109
                                            0.0157  0.0055  0.0126 -0.0042
     8. (0.98962) BD ( 1) C   3 - C   4  
                ( 51.35%)   0.7166* C   3 s( 33.14%)p 2.02( 66.83%)d 0.00(  0.03%)
                                           -0.0002  0.5756 -0.0086 -0.6425  0.0341
                                            0.5028  0.0268  0.0189  0.0225 -0.0132
                                            0.0006 -0.0019  0.0077 -0.0081
                ( 48.65%)   0.6975* C   4 s( 25.81%)p 2.87( 74.14%)d 0.00(  0.05%)
                                            0.0001  0.5080  0.0085  0.7038  0.0297
                                           -0.4947  0.0149 -0.0042  0.0145 -0.0192
                                           -0.0013 -0.0001  0.0058 -0.0111
     9. (0.99048) BD ( 1) C   3 - H  14  
                ( 63.43%)   0.7964* C   3 s( 29.20%)p 2.42( 70.78%)d 0.00(  0.03%)
                                           -0.0003  0.5403 -0.0054  0.7015 -0.0100
                                            0.2636  0.0101  0.3820  0.0002  0.0073
                                            0.0102  0.0007  0.0107 -0.0017
                ( 36.57%)   0.6048* H  14 s( 99.90%)p 0.00(  0.10%)
                                            0.9995 -0.0069 -0.0269 -0.0103 -0.0147
    10. (0.98796) BD ( 1) C   4 - C   5  
                ( 51.06%)   0.7145* C   4 s( 28.68%)p 2.49( 71.28%)d 0.00(  0.04%)
                                            0.0002  0.5355 -0.0080 -0.6396 -0.0128
                                           -0.3568  0.0318 -0.4185  0.0043  0.0109
                                            0.0119  0.0087  0.0039 -0.0025
                ( 48.94%)   0.6996* C   5 s( 26.02%)p 2.84( 73.92%)d 0.00(  0.06%)
                                            0.0000  0.5101  0.0013  0.6324 -0.0274
                                            0.3772  0.0497  0.4401  0.0109  0.0105
                                            0.0157  0.0067  0.0115 -0.0044
    11. (0.98437) BD ( 1) C   4 - H  15  
                ( 63.25%)   0.7953* C   4 s( 22.70%)p 3.40( 77.26%)d 0.00(  0.04%)
                                           -0.0001  0.4764  0.0034  0.2002 -0.0071
                                            0.7769  0.0025 -0.3585  0.0186  0.0091
                                           -0.0057 -0.0126 -0.0116 -0.0048
                ( 36.75%)   0.6062* H  15 s( 99.90%)p 0.00(  0.10%)
                                            0.9995 -0.0006 -0.0043 -0.0293  0.0117
    12. (0.98364) BD ( 1) C   4 - H  16  
                ( 63.13%)   0.7946* C   4 s( 22.67%)p 3.41( 77.29%)d 0.00(  0.04%)
                                           -0.0001  0.4761 -0.0003 -0.2315  0.0031
                                            0.1527  0.0212  0.8339 -0.0083 -0.0014
                                           -0.0070  0.0037 -0.0004  0.0189
                ( 36.87%)   0.6072* H  16 s( 99.90%)p 0.00(  0.10%)
                                            0.9995 -0.0008  0.0097 -0.0088 -0.0285
    13. (0.98485) BD ( 1) C   5 - C   6  
                ( 50.04%)   0.7074* C   5 s( 23.13%)p 3.32( 76.81%)d 0.00(  0.06%)
                                           -0.0000  0.4808 -0.0104  0.2689 -0.0325
                                           -0.1535  0.0425 -0.8177 -0.0260 -0.0043
                                           -0.0153  0.0128  0.0009  0.0137
                ( 49.96%)   0.7068* C   6 s( 25.01%)p 3.00( 74.93%)d 0.00(  0.05%)
                                            0.0002  0.5000 -0.0123 -0.3250 -0.0127
                                            0.4548  0.0323  0.6595 -0.0257 -0.0049
                                           -0.0108  0.0118  0.0005  0.0164
    14. (0.97779) BD ( 1) C   5 - C   8  
                ( 49.34%)   0.7024* C   5 s( 24.42%)p 3.09( 75.52%)d 0.00(  0.06%)
                                            0.0003  0.4939 -0.0170 -0.2054 -0.0431
                                           -0.7584  0.0248  0.3675  0.0164  0.0027
                                            0.0001 -0.0116 -0.0196 -0.0076
                ( 50.66%)   0.7118* C   8 s( 22.87%)p 3.37( 77.07%)d 0.00(  0.06%)
                                            0.0001  0.4779 -0.0168  0.0176 -0.0370
                                            0.8684  0.0030 -0.1189  0.0274  0.0065
                                           -0.0025 -0.0115 -0.0177 -0.0104
    15. (0.99084) BD ( 1) C   5 - H  17  
                ( 63.43%)   0.7964* C   5 s( 25.98%)p 2.85( 73.99%)d 0.00(  0.03%)
                                            0.0002 -0.5092 -0.0210  0.6948 -0.0115
                                           -0.5064  0.0026  0.0249  0.0023  0.0145
                                           -0.0004 -0.0003 -0.0038  0.0088
                ( 36.57%)   0.6048* H  17 s( 99.90%)p 0.00(  0.10%)
                                           -0.9995  0.0054 -0.0257  0.0178 -0.0014
    16. (0.97704) BD ( 1) C   6 - C   7  
                ( 47.90%)   0.6921* C   6 s( 23.89%)p 3.18( 76.04%)d 0.00(  0.07%)
                                            0.0003  0.4886 -0.0100  0.3284  0.0131
                                           -0.7464 -0.0188  0.3060 -0.0371 -0.0117
                                            0.0075 -0.0185 -0.0120 -0.0024
                ( 52.10%)   0.7218* C   7 s( 23.16%)p 3.31( 76.78%)d 0.00(  0.06%)
                                           -0.0001  0.4812 -0.0095 -0.1659  0.0113
                                            0.6163 -0.0380 -0.5971 -0.0481 -0.0062
                                            0.0028 -0.0193 -0.0115 -0.0041
    17. (0.98980) BD ( 1) C   6 - H  18  
                ( 62.99%)   0.7936* C   6 s( 25.51%)p 2.92( 74.45%)d 0.00(  0.04%)
                                            0.0002 -0.5050 -0.0100  0.6230 -0.0214
                                            0.1763 -0.0186  0.5692  0.0207 -0.0068
                                           -0.0148 -0.0056 -0.0082  0.0003
                ( 37.01%)   0.6084* H  18 s( 99.91%)p 0.00(  0.09%)
                                           -0.9995  0.0022 -0.0201 -0.0043 -0.0223
    18. (0.99580) BD ( 1) C   6 - H  19  
                ( 62.03%)   0.7876* C   6 s( 25.29%)p 2.95( 74.67%)d 0.00(  0.04%)
                                           -0.0001  0.5029  0.0067  0.6297 -0.0232
                                            0.4502 -0.0024 -0.3824 -0.0274  0.0126
                                           -0.0093 -0.0062  0.0066 -0.0051
                ( 37.97%)   0.6162* H  19 s( 99.91%)p 0.00(  0.09%)
                                            0.9995 -0.0034 -0.0189 -0.0163  0.0171
    19. (0.97099) BD ( 1) C   7 - C   8  
                ( 51.36%)   0.7167* C   7 s( 24.49%)p 3.08( 75.46%)d 0.00(  0.06%)
                                            0.0002  0.4946 -0.0168 -0.6345  0.0016
                                            0.0113 -0.0559  0.5905 -0.0075 -0.0080
                                           -0.0182  0.0051  0.0100  0.0063
                ( 48.64%)   0.6974* C   8 s( 21.62%)p 3.62( 78.30%)d 0.00(  0.08%)
                                            0.0002  0.4648 -0.0148  0.6755 -0.0103
                                           -0.3333 -0.0424 -0.4621  0.0112 -0.0086
                                           -0.0221  0.0070  0.0126 -0.0003
    20. (0.99235) BD ( 1) C   7 - H  20  
                ( 63.78%)   0.7987* C   7 s( 26.21%)p 2.81( 73.76%)d 0.00(  0.03%)
                                            0.0002 -0.5116 -0.0197 -0.0240  0.0068
                                            0.7665 -0.0098  0.3865  0.0029  0.0016
                                            0.0006 -0.0117  0.0114  0.0038
                ( 36.22%)   0.6018* H  20 s( 99.90%)p 0.00(  0.10%)
                                           -0.9995  0.0055 -0.0012 -0.0281 -0.0147
    21. (0.99082) BD ( 1) C   8 - C   9  
                ( 52.11%)   0.7219* C   8 s( 28.00%)p 2.57( 71.96%)d 0.00(  0.04%)
                                            0.0000  0.5288  0.0186  0.1085 -0.0131
                                           -0.1810 -0.0085  0.8214  0.0061 -0.0004
                                            0.0047 -0.0080  0.0004  0.0176
                ( 47.89%)   0.6920* C   9 s( 30.05%)p 2.33( 69.91%)d 0.00(  0.04%)
                                            0.0004  0.5482 -0.0007 -0.0541  0.0005
                                            0.1975 -0.0004 -0.8106 -0.0011 -0.0005
                                            0.0015 -0.0081 -0.0010  0.0187
    22. (0.98532) BD ( 1) C   8 - C  10  
                ( 52.99%)   0.7279* C   8 s( 27.31%)p 2.66( 72.64%)d 0.00(  0.04%)
                                            0.0000  0.5225  0.0096 -0.7280 -0.0060
                                           -0.3158 -0.0088 -0.3103  0.0192  0.0112
                                            0.0117  0.0056  0.0100 -0.0045
                ( 47.01%)   0.6857* C  10 s( 29.90%)p 2.34( 70.05%)d 0.00(  0.04%)
                                            0.0006  0.5468  0.0002  0.7265  0.0004
                                            0.3206 -0.0003  0.2646  0.0010  0.0118
                                            0.0100  0.0046  0.0113 -0.0073
    23. (0.99200) BD ( 1) C   9 - H  21  
                ( 62.17%)   0.7885* C   9 s( 23.08%)p 3.33( 76.89%)d 0.00(  0.04%)
                                            0.0001 -0.4804 -0.0016  0.0486 -0.0018
                                            0.8674 -0.0050 -0.1165 -0.0216 -0.0015
                                            0.0004  0.0031  0.0167  0.0101
                ( 37.83%)   0.6151* H  21 s( 99.92%)p 0.00(  0.08%)
                                           -0.9996  0.0010 -0.0022 -0.0284  0.0060
    24. (0.99412) BD ( 1) C   9 - H  22  
                ( 60.51%)   0.7779* C   9 s( 23.51%)p 3.25( 76.45%)d 0.00(  0.04%)
                                           -0.0001  0.4849  0.0001  0.7557 -0.0082
                                            0.2727 -0.0119  0.3436  0.0256  0.0101
                                            0.0114  0.0049  0.0118 -0.0071
                ( 39.49%)   0.6284* H  22 s( 99.92%)p 0.00(  0.08%)
                                            0.9996 -0.0011 -0.0225 -0.0063 -0.0153
    25. (0.99076) BD ( 1) C   9 - H  23  
                ( 62.37%)   0.7897* C   9 s( 23.26%)p 3.30( 76.70%)d 0.00(  0.04%)
                                            0.0001 -0.4823 -0.0013  0.6502 -0.0086
                                           -0.3654  0.0105 -0.4585 -0.0168  0.0111
                                            0.0125 -0.0075 -0.0061  0.0032
                ( 37.63%)   0.6134* H  23 s( 99.91%)p 0.00(  0.09%)
                                           -0.9996  0.0009 -0.0215  0.0105  0.0167
    26. (0.99260) BD ( 1) C  10 - H  24  
                ( 61.89%)   0.7867* C  10 s( 23.04%)p 3.34( 76.92%)d 0.00(  0.04%)
                                            0.0001 -0.4800 -0.0004  0.0147  0.0209
                                            0.8704 -0.0008 -0.1038  0.0104  0.0011
                                            0.0003  0.0046  0.0173  0.0093
                ( 38.11%)   0.6173* H  24 s( 99.92%)p 0.00(  0.08%)
                                           -0.9996  0.0009 -0.0030 -0.0287  0.0026
    27. (0.99408) BD ( 1) C  10 - H  25  
                ( 61.46%)   0.7839* C  10 s( 23.75%)p 3.21( 76.21%)d 0.00(  0.04%)
                                            0.0000 -0.4874 -0.0007  0.1341  0.0234
                                           -0.1707  0.0136  0.8451 -0.0033  0.0014
                                           -0.0039  0.0071  0.0007 -0.0184
                ( 38.54%)   0.6208* H  25 s( 99.92%)p 0.00(  0.08%)
                                           -0.9996  0.0004 -0.0086  0.0035 -0.0271
    28. (0.99127) BD ( 1) C  10 - H  26  
                ( 62.04%)   0.7877* C  10 s( 23.20%)p 3.31( 76.76%)d 0.00(  0.04%)
                                            0.0001 -0.4817 -0.0012  0.6731  0.0137
                                           -0.3313  0.0122 -0.4519  0.0138  0.0106
                                            0.0141 -0.0074 -0.0066  0.0012
                ( 37.96%)   0.6161* H  26 s( 99.91%)p 0.00(  0.09%)
                                           -0.9996  0.0002 -0.0241  0.0098  0.0137
    29. (0.99956) CR ( 1) C   1           s(100.00%)p 0.00(  0.00%)
                                            1.0000 -0.0001 -0.0000  0.0003  0.0000
                                           -0.0003 -0.0000 -0.0000 -0.0000  0.0000
                                            0.0000 -0.0000 -0.0000  0.0000
    30. (0.99942) CR ( 1) C   2           s(100.00%)
                                            1.0000  0.0001 -0.0000 -0.0001  0.0000
                                            0.0000 -0.0000 -0.0000  0.0000  0.0000
                                            0.0000  0.0000  0.0000 -0.0000
    31. (0.99939) CR ( 1) C   3           s(100.00%)p 0.00(  0.00%)
                                            1.0000  0.0003 -0.0000  0.0001  0.0000
                                            0.0003  0.0000  0.0002  0.0000 -0.0000
                                            0.0000 -0.0000  0.0000 -0.0000
    32. (0.99953) CR ( 1) C   4           s(100.00%)p 0.00(  0.00%)
                                            1.0000 -0.0001  0.0000  0.0000 -0.0000
                                            0.0002 -0.0000  0.0002 -0.0000  0.0000
                                           -0.0000 -0.0000 -0.0000  0.0000
    33. (0.99946) CR ( 1) C   5           s(100.00%)p 0.00(  0.00%)
                                            1.0000 -0.0001  0.0000 -0.0001  0.0000
                                            0.0003 -0.0000 -0.0001 -0.0000 -0.0000
                                           -0.0000  0.0000  0.0000  0.0000
    34. (0.99956) CR ( 1) C   6           s(100.00%)p 0.00(  0.00%)
                                            1.0000 -0.0001  0.0000 -0.0001  0.0000
                                            0.0002  0.0000 -0.0003  0.0000  0.0000
                                            0.0000  0.0000  0.0000 -0.0000
    35. (0.99942) CR ( 1) C   7           s(100.00%)p 0.00(  0.00%)
                                            1.0000  0.0000  0.0000  0.0000 -0.0000
                                           -0.0001  0.0000 -0.0003 -0.0000 -0.0000
                                            0.0000 -0.0000 -0.0000 -0.0000
    36. (0.99944) CR ( 1) C   8           s(100.00%)p 0.00(  0.00%)
                                            1.0000 -0.0002  0.0000 -0.0001  0.0000
                                            0.0000  0.0000  0.0001 -0.0000  0.0000
                                            0.0000 -0.0000 -0.0000 -0.0000
    37. (0.99956) CR ( 1) C   9           s(100.00%)p 0.00(  0.00%)
                                            1.0000 -0.0001  0.0000  0.0000  0.0000
                                           -0.0001 -0.0000  0.0004  0.0000 -0.0000
                                           -0.0000  0.0000  0.0000 -0.0000
    38. (0.99957) CR ( 1) C  10           s(100.00%)p 0.00(  0.00%)
                                            1.0000 -0.0002  0.0000 -0.0005 -0.0000
                                           -0.0002 -0.0000 -0.0001 -0.0000 -0.0000
                                           -0.0000 -0.0000 -0.0000  0.0000
    39. (0.00251) RY*( 1) C   1           s(  3.12%)p29.98( 93.53%)d 1.08(  3.35%)
                                            0.0000 -0.0013  0.1766  0.0183  0.4554
                                            0.0073  0.6916  0.0108  0.4990 -0.0122
                                           -0.0752  0.0603 -0.1545  0.0158
    40. (0.00100) RY*( 2) C   1           s(  0.04%)p99.99( 87.36%)d99.99( 12.59%)
                                            0.0000  0.0004  0.0205 -0.0038 -0.3055
                                           -0.0042 -0.3813  0.0097  0.7968 -0.0171
                                           -0.1801  0.2268  0.1774  0.1013
    41. (0.00042) RY*( 3) C   1           s( 39.25%)p 1.52( 59.59%)d 0.03(  1.16%)
                                            0.0000  0.0148  0.6263  0.0123 -0.6735
                                           -0.0188  0.3632 -0.0039 -0.0989  0.0754
                                            0.0641  0.0400  0.0153 -0.0026
    42. (0.00004) RY*( 4) C   1           s( 43.00%)p 0.90( 38.53%)d 0.43( 18.47%)
    43. (0.00001) RY*( 5) C   1           s( 10.94%)p 0.39(  4.26%)d 7.75( 84.81%)
    44. (0.00000) RY*( 6) C   1           s(  1.71%)p 2.77(  4.74%)d54.68( 93.55%)
    45. (0.00000) RY*( 7) C   1           s(  1.45%)p 3.81(  5.54%)d63.93( 93.00%)
    46. (0.00000) RY*( 8) C   1           s(  0.29%)p18.60(  5.43%)d99.99( 94.28%)
    47. (0.00001) RY*( 9) C   1           s(  0.23%)p 5.00(  1.15%)d99.99( 98.61%)
    48. (0.00281) RY*( 1) C   2           s( 16.21%)p 5.01( 81.16%)d 0.16(  2.63%)
                                            0.0000  0.0168  0.4023 -0.0429 -0.4058
                                           -0.0075  0.7491 -0.0141  0.2893 -0.1360
                                           -0.0430 -0.0613  0.0124 -0.0447
    49. (0.00192) RY*( 2) C   2           s(  1.27%)p72.28( 91.50%)d 5.71(  7.23%)
                                           -0.0000 -0.0318  0.1079  0.0160  0.8267
                                           -0.0258  0.2974 -0.0072  0.3771  0.2144
                                            0.1179  0.0391  0.0762  0.0716
    50. (0.00175) RY*( 3) C   2           s(  0.00%)p 1.00( 79.04%)d 0.27( 20.95%)
                                            0.0000  0.0014  0.0030 -0.0065 -0.2024
                                           -0.0091 -0.4059  0.0174  0.7644  0.2077
                                           -0.0368 -0.2132 -0.1203 -0.3243
    51. (0.00066) RY*( 4) C   2           s( 76.34%)p 0.20( 15.32%)d 0.11(  8.34%)
                                            0.0000  0.0015  0.8737 -0.0035 -0.0003
                                           -0.0075 -0.3648 -0.0052 -0.1417  0.1341
                                            0.2018  0.1040  0.0420  0.1101
    52. (0.00036) RY*( 5) C   2           s(  0.14%)p 9.10(  1.27%)d99.99( 98.59%)
                                            0.0000  0.0006  0.0373  0.0049 -0.0447
                                            0.0064 -0.0500 -0.0162  0.0885  0.1794
                                           -0.6626  0.5386  0.4722 -0.0410
    53. (0.00027) RY*( 6) C   2           s(  0.32%)p 1.49(  0.47%)d99.99( 99.21%)
                                            0.0000 -0.0032  0.0561 -0.0078  0.0459
                                           -0.0232  0.0268 -0.0149  0.0324  0.0495
                                           -0.3031  0.3715 -0.8578  0.1547
    54. (0.00012) RY*( 7) C   2           s(  3.50%)p 3.30( 11.53%)d24.28( 84.97%)
                                           -0.0000 -0.0106  0.1868 -0.0039  0.2740
                                            0.0030 -0.1776 -0.0046  0.0931 -0.8009
                                           -0.3868 -0.2385  0.0046 -0.0418
    55. (0.00005) RY*( 8) C   2           s(  1.76%)p10.06( 17.74%)d45.66( 80.49%)
    56. (0.00002) RY*( 9) C   2           s(  0.56%)p 3.89(  2.16%)d99.99( 97.28%)
    57. (0.00256) RY*( 1) C   3           s(  4.10%)p21.18( 86.87%)d 2.20(  9.03%)
                                           -0.0000 -0.0279  0.2006  0.0312  0.8644
                                            0.0118 -0.2271  0.0169  0.2618 -0.2242
                                           -0.1574 -0.0124 -0.1175 -0.0354
    58. (0.00104) RY*( 2) C   3           s(  5.49%)p14.35( 78.74%)d 2.87( 15.77%)
                                            0.0000  0.0047  0.2342 -0.0026  0.2214
                                            0.0165  0.0134 -0.0066 -0.8590 -0.0298
                                            0.2536 -0.2488 -0.1358 -0.1105
    59. (0.00092) RY*( 3) C   3           s( 12.99%)p 6.10( 79.28%)d 0.59(  7.73%)
                                            0.0000  0.0209  0.3599 -0.0210 -0.2535
                                            0.0167 -0.8512  0.0116 -0.0551  0.0122
                                           -0.0270  0.0784  0.2646  0.0159
    60. (0.00039) RY*( 4) C   3           s( 73.84%)p 0.30( 22.29%)d 0.05(  3.86%)
                                           -0.0000  0.0011  0.8593 -0.0002 -0.2075
                                           -0.0034  0.3804  0.0034  0.1875 -0.1072
                                           -0.0282  0.0797 -0.1220 -0.0716
    61. (0.00019) RY*( 5) C   3           s(  0.12%)p99.99( 17.78%)d99.99( 82.11%)
                                           -0.0000 -0.0013  0.0344 -0.0074  0.1290
                                           -0.0117  0.1972  0.0244 -0.3485 -0.1084
                                           -0.4016  0.5555  0.4128  0.4111
    62. (0.00010) RY*( 6) C   3           s(  0.09%)p61.38(  5.76%)d99.99( 94.14%)
    63. (0.00002) RY*( 7) C   3           s(  0.51%)p 1.37(  0.70%)d99.99( 98.80%)
    64. (0.00002) RY*( 8) C   3           s(  2.61%)p 2.36(  6.16%)d35.00( 91.24%)
    65. (0.00001) RY*( 9) C   3           s(  0.39%)p 6.58(  2.54%)d99.99( 97.08%)
    66. (0.00189) RY*( 1) C   4           s(  0.56%)p99.99( 90.26%)d16.33(  9.18%)
                                           -0.0000  0.0155  0.0733 -0.0100 -0.3661
                                           -0.0207 -0.6236  0.0207  0.6154  0.1008
                                           -0.0307 -0.1230 -0.1434 -0.2120
    67. (0.00168) RY*( 2) C   4           s(  3.20%)p27.83( 88.93%)d 2.46(  7.87%)
                                           -0.0000  0.0325  0.1758  0.0050 -0.1933
                                           -0.0100 -0.5939 -0.0111 -0.7063 -0.0429
                                           -0.0946  0.1274 -0.1823  0.1359
    68. (0.00117) RY*( 3) C   4           s( 11.30%)p 7.78( 87.93%)d 0.07(  0.76%)
                                            0.0000  0.0040  0.3361 -0.0320  0.8641
                                            0.0065 -0.3339 -0.0066  0.1418  0.0625
                                            0.0108  0.0158 -0.0237  0.0530
    69. (0.00039) RY*( 4) C   4           s( 70.76%)p 0.12(  8.40%)d 0.29( 20.84%)
                                            0.0000 -0.0053  0.8412 -0.0043 -0.2398
                                            0.0050  0.1625  0.0012  0.0012 -0.1760
                                            0.1984 -0.1181  0.3488 -0.0499
    70. (0.00018) RY*( 5) C   4           s(  0.30%)p 0.09(  0.03%)d99.99( 99.68%)
                                            0.0000  0.0004  0.0543 -0.0012 -0.0108
                                            0.0020 -0.0097 -0.0018 -0.0058  0.2524
                                           -0.7231  0.3379  0.4834 -0.2497
    71. (0.00005) RY*( 6) C   4           s(  5.66%)p 0.96(  5.42%)d15.70( 88.92%)
    72. (0.00002) RY*( 7) C   4           s(  7.97%)p 1.08(  8.63%)d10.46( 83.39%)
    73. (0.00002) RY*( 8) C   4           s(  0.10%)p96.58(  9.26%)d99.99( 90.64%)
    74. (0.00001) RY*( 9) C   4           s(  0.29%)p 4.04(  1.17%)d99.99( 98.54%)
    75. (0.00221) RY*( 1) C   5           s(  8.49%)p 9.43( 80.11%)d 1.34( 11.40%)
                                           -0.0000 -0.0533  0.2865 -0.0355 -0.8264
                                            0.0248  0.3097 -0.0061  0.1425  0.2939
                                            0.0306  0.0082  0.0086  0.1628
    76. (0.00169) RY*( 2) C   5           s(  5.51%)p16.28( 89.72%)d 0.87(  4.77%)
                                            0.0000  0.0212  0.2338  0.0177 -0.2764
                                           -0.0076 -0.6008  0.0163 -0.6776  0.0322
                                            0.0746  0.1412  0.0011 -0.1455
    77. (0.00099) RY*( 3) C   5           s( 42.57%)p 1.22( 51.73%)d 0.13(  5.70%)
                                            0.0000  0.0284  0.6519  0.0306  0.0852
                                           -0.0230 -0.4198 -0.0189  0.5762 -0.2163
                                            0.0156  0.0781  0.0586 -0.0211
    78. (0.00055) RY*( 4) C   5           s( 36.93%)p 1.32( 48.91%)d 0.38( 14.16%)
                                           -0.0000 -0.0172  0.6075 -0.0028  0.3059
                                           -0.0201  0.5401  0.0074 -0.3215  0.0438
                                           -0.0731  0.0453 -0.1646 -0.3242
    79. (0.00027) RY*( 5) C   5           s(  1.37%)p 1.70(  2.33%)d70.47( 96.31%)
                                            0.0000  0.0155  0.1159  0.0077  0.0922
                                           -0.0067 -0.1143 -0.0052 -0.0399  0.3691
                                           -0.2920 -0.7060  0.4870 -0.0777
    80. (0.00018) RY*( 6) C   5           s(  4.68%)p 2.23( 10.43%)d18.14( 84.89%)
                                           -0.0000  0.0072  0.2162 -0.0047  0.2038
                                           -0.0189  0.0973  0.0101 -0.2297 -0.0903
                                            0.4789 -0.1193  0.2149  0.7423
    81. (0.00007) RY*( 7) C   5           s(  0.68%)p 3.99(  2.72%)d99.99( 96.60%)
    82. (0.00004) RY*( 8) C   5           s(  0.11%)p78.01(  8.42%)d99.99( 91.47%)
    83. (0.00002) RY*( 9) C   5           s(  0.10%)p51.92(  5.40%)d99.99( 94.50%)
    84. (0.00254) RY*( 1) C   6           s(  1.38%)p64.54( 89.05%)d 6.94(  9.57%)
                                            0.0000 -0.0043  0.1174  0.0346  0.8336
                                            0.0162  0.4402  0.0075  0.0146 -0.0982
                                            0.2292  0.1744  0.0185 -0.0526
    85. (0.00130) RY*( 2) C   6           s( 20.33%)p 3.19( 64.75%)d 0.73( 14.93%)
                                           -0.0000  0.0447  0.4486  0.0041  0.0583
                                           -0.0049 -0.1109  0.0164  0.7946  0.2203
                                            0.0046 -0.1862  0.0898  0.2408
    86. (0.00045) RY*( 3) C   6           s(  1.79%)p52.67( 94.23%)d 2.23(  3.98%)
                                           -0.0000 -0.0058  0.1336  0.0163 -0.4670
                                           -0.0351  0.8426 -0.0055  0.1130  0.0584
                                           -0.0118  0.0508 -0.1692 -0.0711
    87. (0.00036) RY*( 4) C   6           s( 72.53%)p 0.24( 17.51%)d 0.14(  9.96%)
                                            0.0000 -0.0167  0.8515 -0.0093 -0.0203
                                            0.0003 -0.1186  0.0143 -0.4004 -0.0437
                                           -0.2143  0.0506 -0.0225 -0.2207
    88. (0.00011) RY*( 5) C   6           s(  0.00%)p 1.00(  3.35%)d28.85( 96.65%)
                                           -0.0000  0.0044 -0.0028 -0.0014  0.0641
                                            0.0059 -0.1713  0.0005  0.0031  0.4623
                                            0.1086  0.3381 -0.7910  0.0308
    89. (0.00007) RY*( 6) C   6           s(  0.18%)p99.99( 21.33%)d99.99( 78.49%)
    90. (0.00002) RY*( 7) C   6           s(  0.09%)p18.51(  1.61%)d99.99( 98.30%)
    91. (0.00001) RY*( 8) C   6           s(  2.65%)p 2.75(  7.29%)d33.98( 90.06%)
    92. (0.00002) RY*( 9) C   6           s(  1.35%)p 0.58(  0.78%)d72.24( 97.86%)
    93. (0.00344) RY*( 1) C   7           s(  4.61%)p19.75( 91.13%)d 0.92(  4.25%)
                                           -0.0000 -0.0584  0.2067  0.0056  0.4071
                                           -0.0407 -0.8589 -0.0231 -0.0752  0.0135
                                           -0.0118 -0.1597  0.1147  0.0594
    94. (0.00160) RY*( 2) C   7           s( 28.26%)p 2.33( 65.95%)d 0.21(  5.79%)
                                           -0.0000 -0.0074  0.5315  0.0006 -0.7619
                                            0.0080 -0.1961  0.0061 -0.2010  0.0724
                                            0.1239 -0.0267  0.1642 -0.0984
    95. (0.00113) RY*( 3) C   7           s( 34.90%)p 1.64( 57.32%)d 0.22(  7.77%)
                                            0.0000  0.0286  0.5901 -0.0141  0.1326
                                            0.0378  0.0871 -0.0036  0.7392 -0.1194
                                            0.0354  0.1012 -0.2261  0.0295
    96. (0.00073) RY*( 4) C   7           s( 24.24%)p 2.24( 54.28%)d 0.89( 21.48%)
                                           -0.0000 -0.0088  0.4922 -0.0132  0.4033
                                            0.0033  0.2948  0.0210 -0.5410 -0.2166
                                           -0.1412  0.2173  0.0141 -0.3170
    97. (0.00033) RY*( 5) C   7           s(  5.89%)p 1.19(  6.99%)d14.78( 87.12%)
                                            0.0000  0.0127  0.2424 -0.0093  0.1307
                                            0.0063  0.2236  0.0035 -0.0516  0.7594
                                           -0.3536 -0.2745  0.0891  0.2937
    98. (0.00020) RY*( 6) C   7           s(  1.94%)p 4.21(  8.17%)d46.36( 89.89%)
                                            0.0000  0.0062  0.1391 -0.0148  0.1432
                                           -0.0015  0.1981  0.0040 -0.1474 -0.1728
                                            0.5921 -0.0629  0.2846  0.6584
    99. (0.00007) RY*( 7) C   7           s(  0.34%)p29.45(  9.96%)d99.99( 89.70%)
   100. (0.00003) RY*( 8) C   7           s(  0.01%)p99.99(  3.27%)d99.99( 96.72%)
   101. (0.00003) RY*( 9) C   7           s(  0.22%)p12.57(  2.71%)d99.99( 97.07%)
   102. (0.00248) RY*( 1) C   8           s(  3.85%)p23.45( 90.36%)d 1.50(  5.79%)
                                           -0.0000 -0.0030  0.1963  0.0147  0.5680
                                            0.0067  0.0683  0.0055  0.7590  0.0376
                                            0.0906  0.1160  0.0685 -0.1736
   103. (0.00161) RY*( 2) C   8           s(  2.47%)p36.61( 90.28%)d 2.94(  7.25%)
                                           -0.0000  0.0484  0.1494  0.0152  0.6112
                                            0.0137  0.5213 -0.0181 -0.5068  0.1787
                                           -0.0512 -0.1280  0.0863  0.1187
   104. (0.00093) RY*( 3) C   8           s( 72.95%)p 0.09(  6.79%)d 0.28( 20.26%)
                                           -0.0000 -0.0148  0.8540  0.0055 -0.1740
                                            0.0116 -0.1864 -0.0214  0.0475  0.1225
                                           -0.1274 -0.2898 -0.0055  0.2955
   105. (0.00083) RY*( 4) C   8           s(  0.26%)p99.99( 94.74%)d19.36(  5.00%)
                                           -0.0000 -0.0028  0.0507  0.0159 -0.4771
                                           -0.0269  0.7993 -0.0093  0.2827  0.0224
                                           -0.1038  0.1430  0.0649  0.1186
   106. (0.00031) RY*( 5) C   8           s(  0.20%)p 0.84(  0.17%)d99.99( 99.63%)
                                           -0.0000  0.0040  0.0446  0.0174 -0.0027
                                            0.0074  0.0134 -0.0169 -0.0292 -0.0627
                                            0.8507  0.2054 -0.0340  0.4747
   107. (0.00028) RY*( 6) C   8           s(  0.11%)p 9.87(  1.06%)d99.99( 98.83%)
                                            0.0000  0.0004  0.0328 -0.0134  0.0423
                                            0.0283 -0.0782  0.0046 -0.0413 -0.5217
                                           -0.1377  0.1229  0.8062  0.1794
   108. (0.00025) RY*( 7) C   8           s(  0.32%)p12.22(  3.94%)d99.99( 95.74%)
                                            0.0000  0.0007  0.0567 -0.0084  0.0800
                                            0.0173 -0.1651  0.0067 -0.0729  0.2714
                                           -0.3556  0.8054 -0.1045  0.3127
   109. (0.00015) RY*( 8) C   8           s(  0.62%)p 7.77(  4.80%)d99.99( 94.58%)
                                           -0.0000 -0.0075  0.0782  0.0147 -0.1834
                                            0.0053 -0.0681  0.0076 -0.0969  0.6499
                                            0.2593  0.1103  0.5321 -0.4011
   110. (0.00013) RY*( 9) C   8           s( 19.42%)p 0.41(  7.88%)d 3.74( 72.70%)
                                           -0.0000  0.0148  0.4404  0.0084 -0.0498
                                            0.0034  0.0993 -0.0025 -0.2577 -0.4229
                                            0.1587  0.3839 -0.1946 -0.5811
   111. (0.00192) RY*( 1) C   9           s(  0.48%)p99.99( 94.14%)d11.24(  5.38%)
                                            0.0000  0.0000  0.0692 -0.0131 -0.7792
                                           -0.0101 -0.5627 -0.0017 -0.1315  0.0136
                                            0.1806  0.1109  0.0862  0.0362
   112. (0.00151) RY*( 2) C   9           s(  0.05%)p99.99( 93.66%)d99.99(  6.29%)
                                           -0.0000  0.0009  0.0219 -0.0091 -0.5760
                                            0.0128  0.7487  0.0032  0.2097  0.0012
                                            0.1480 -0.1657 -0.0752 -0.0890
   113. (0.00067) RY*( 3) C   9           s( 58.18%)p 0.71( 41.02%)d 0.01(  0.79%)
                                            0.0000  0.0193  0.7625  0.0051  0.0474
                                           -0.0009  0.1885  0.0107 -0.6102  0.0212
                                            0.0187  0.0462  0.0390 -0.0590
   114. (0.00010) RY*( 4) C   9           s( 37.88%)p 1.56( 59.16%)d 0.08(  2.96%)
   115. (0.00001) RY*( 5) C   9           s(  1.35%)p 0.90(  1.22%)d71.90( 97.42%)
   116. (0.00001) RY*( 6) C   9           s(  0.45%)p11.85(  5.38%)d99.99( 94.17%)
   117. (0.00001) RY*( 7) C   9           s(  0.96%)p 4.31(  4.12%)d99.38( 94.92%)
   118. (0.00000) RY*( 8) C   9           s(  0.47%)p 2.71(  1.28%)d99.99( 98.25%)
   119. (0.00000) RY*( 9) C   9           s(  0.27%)p 0.32(  0.09%)d99.99( 99.64%)
   120. (0.00227) RY*( 1) C  10           s(  0.04%)p99.99( 96.20%)d94.20(  3.76%)
                                           -0.0000  0.0002  0.0200  0.0028  0.0787
                                            0.0092  0.4848 -0.0151 -0.8488  0.0672
                                           -0.1230 -0.0058 -0.0487 -0.1246
   121. (0.00196) RY*( 2) C  10           s(  0.04%)p99.99( 93.72%)d99.99(  6.23%)
                                            0.0000  0.0004  0.0209  0.0070  0.4793
                                           -0.0114 -0.7466 -0.0065 -0.3870 -0.1250
                                           -0.0723 -0.0472  0.1955 -0.0323
   122. (0.00081) RY*( 3) C  10           s( 63.48%)p 0.56( 35.66%)d 0.01(  0.86%)
                                            0.0000  0.0180  0.7965 -0.0096  0.5102
                                           -0.0044  0.2448 -0.0035  0.1903 -0.0286
                                            0.0243 -0.0218 -0.0259  0.0781
   123. (0.00010) RY*( 4) C  10           s( 33.78%)p 1.88( 63.65%)d 0.08(  2.57%)
   124. (0.00001) RY*( 5) C  10           s(  0.42%)p 5.41(  2.26%)d99.99( 97.32%)
   125. (0.00001) RY*( 6) C  10           s(  0.05%)p39.50(  2.12%)d99.99( 97.83%)
   126. (0.00001) RY*( 7) C  10           s(  0.13%)p 1.95(  0.25%)d99.99( 99.62%)
   127. (0.00001) RY*( 8) C  10           s(  0.37%)p11.30(  4.20%)d99.99( 95.43%)
   128. (0.00001) RY*( 9) C  10           s(  1.79%)p 1.12(  2.00%)d53.79( 96.21%)
   129. (0.00055) RY*( 1) H  11           s( 97.31%)p 0.03(  2.69%)
                                            0.0042  0.9864 -0.0070 -0.1639  0.0017
   130. (0.00011) RY*( 2) H  11           s(  0.33%)p99.99( 99.67%)
                                            0.0024  0.0572  0.1077  0.3495  0.9290
   131. (0.00008) RY*( 3) H  11           s(  0.01%)p 1.00( 99.99%)
   132. (0.00002) RY*( 4) H  11           s(  2.46%)p39.73( 97.54%)
   133. (0.00058) RY*( 1) H  12           s( 97.75%)p 0.02(  2.25%)
                                            0.0035  0.9887  0.0278 -0.1013 -0.1070
   134. (0.00010) RY*( 2) H  12           s(  0.33%)p99.99( 99.67%)
                                            0.0023  0.0574  0.5029  0.8503 -0.1439
   135. (0.00008) RY*( 3) H  12           s(  0.00%)p 1.00(100.00%)
   136. (0.00002) RY*( 4) H  12           s(  2.02%)p48.63( 97.98%)
   137. (0.00062) RY*( 1) H  13           s( 98.06%)p 0.02(  1.94%)
                                            0.0049  0.9902  0.1291  0.0004  0.0528
   138. (0.00006) RY*( 2) H  13           s(  0.01%)p 1.00( 99.99%)
   139. (0.00006) RY*( 3) H  13           s(  0.00%)p 1.00(100.00%)
   140. (0.00001) RY*( 4) H  13           s(  2.03%)p48.34( 97.97%)
   141. (0.00093) RY*( 1) H  14           s( 99.92%)p 0.00(  0.08%)
                                            0.0073  0.9996 -0.0023  0.0253  0.0137
   142. (0.00006) RY*( 2) H  14           s(  0.00%)p 1.00(100.00%)
   143. (0.00003) RY*( 3) H  14           s(  0.10%)p99.99( 99.90%)
   144. (0.00003) RY*( 4) H  14           s(  0.09%)p99.99( 99.91%)
   145. (0.00103) RY*( 1) H  15           s( 99.38%)p 0.01(  0.62%)
                                            0.0026  0.9969  0.0367  0.0678  0.0169
   146. (0.00009) RY*( 2) H  15           s(  0.00%)p 1.00(100.00%)
   147. (0.00007) RY*( 3) H  15           s(  0.16%)p99.99( 99.84%)
   148. (0.00002) RY*( 4) H  15           s(  0.57%)p99.99( 99.43%)
   149. (0.00096) RY*( 1) H  16           s( 99.61%)p 0.00(  0.39%)
                                            0.0027  0.9980 -0.0039  0.0139  0.0610
   150. (0.00009) RY*( 2) H  16           s(  0.03%)p99.99( 99.97%)
   151. (0.00007) RY*( 3) H  16           s(  0.01%)p 1.00( 99.99%)
   152. (0.00002) RY*( 4) H  16           s(  0.46%)p99.99( 99.54%)
   153. (0.00105) RY*( 1) H  17           s( 99.99%)p 0.00(  0.01%)
                                            0.0055  0.9999 -0.0031  0.0039 -0.0100
   154. (0.00003) RY*( 2) H  17           s(  0.07%)p99.99( 99.93%)
   155. (0.00004) RY*( 3) H  17           s(  0.01%)p99.99( 99.99%)
   156. (0.00003) RY*( 4) H  17           s(  0.03%)p99.99( 99.97%)
   157. (0.00063) RY*( 1) H  18           s( 99.30%)p 0.01(  0.70%)
                                            0.0035  0.9965 -0.0640 -0.0533  0.0062
   158. (0.00008) RY*( 2) H  18           s(  0.37%)p99.99( 99.63%)
   159. (0.00007) RY*( 3) H  18           s(  0.30%)p99.99( 99.70%)
   160. (0.00002) RY*( 4) H  18           s(  0.12%)p99.99( 99.88%)
   161. (0.00091) RY*( 1) H  19           s( 99.42%)p 0.01(  0.58%)
                                            0.0041  0.9971  0.0595  0.0170  0.0447
   162. (0.00006) RY*( 2) H  19           s(  0.54%)p99.99( 99.46%)
   163. (0.00006) RY*( 3) H  19           s(  0.05%)p99.99( 99.95%)
   164. (0.00002) RY*( 4) H  19           s(  0.08%)p99.99( 99.92%)
   165. (0.00108) RY*( 1) H  20           s( 99.98%)p 0.00(  0.02%)
                                            0.0053  0.9999  0.0113  0.0056  0.0009
   166. (0.00004) RY*( 2) H  20           s(  0.02%)p99.99( 99.98%)
   167. (0.00002) RY*( 3) H  20           s(  0.07%)p99.99( 99.93%)
   168. (0.00003) RY*( 4) H  20           s(  0.02%)p99.99( 99.98%)
   169. (0.00069) RY*( 1) H  21           s( 98.29%)p 0.02(  1.71%)
                                            0.0045  0.9914 -0.0168 -0.1095  0.0695
   170. (0.00010) RY*( 2) H  21           s(  0.01%)p99.99( 99.99%)
   171. (0.00007) RY*( 3) H  21           s(  0.05%)p99.99( 99.95%)
   172. (0.00002) RY*( 4) H  21           s(  1.74%)p56.63( 98.26%)
   173. (0.00075) RY*( 1) H  22           s( 99.23%)p 0.01(  0.77%)
                                            0.0034  0.9962  0.0696  0.0450  0.0280
   174. (0.00011) RY*( 2) H  22           s(  0.02%)p99.99( 99.98%)
                                            0.0010  0.0146  0.4421 -0.8687 -0.2228
   175. (0.00008) RY*( 3) H  22           s(  0.11%)p99.99( 99.89%)
   176. (0.00003) RY*( 4) H  22           s(  0.72%)p99.99( 99.28%)
   177. (0.00063) RY*( 1) H  23           s( 98.27%)p 0.02(  1.73%)
                                            0.0046  0.9913 -0.0741  0.0306  0.1043
   178. (0.00010) RY*( 2) H  23           s(  0.00%)p 1.00(100.00%)
                                            0.0005  0.0003 -0.5444 -0.8257 -0.1476
   179. (0.00007) RY*( 3) H  23           s(  0.03%)p99.99( 99.97%)
   180. (0.00002) RY*( 4) H  23           s(  1.78%)p55.10( 98.22%)
   181. (0.00065) RY*( 1) H  24           s( 98.25%)p 0.02(  1.75%)
                                            0.0046  0.9912 -0.0441 -0.1243  0.0086
   182. (0.00010) RY*( 2) H  24           s(  0.01%)p 1.00( 99.99%)
   183. (0.00007) RY*( 3) H  24           s(  0.01%)p 1.00( 99.99%)
   184. (0.00002) RY*( 4) H  24           s(  1.81%)p54.12( 98.19%)
   185. (0.00051) RY*( 1) H  25           s( 98.21%)p 0.02(  1.79%)
                                            0.0040  0.9910  0.0078  0.0363 -0.1286
   186. (0.00010) RY*( 2) H  25           s(  0.00%)p 1.00(100.00%)
                                            0.0004  0.0030 -0.4502  0.8604  0.2390
   187. (0.00008) RY*( 3) H  25           s(  0.52%)p99.99( 99.48%)
   188. (0.00002) RY*( 4) H  25           s(  1.35%)p73.13( 98.65%)
   189. (0.00063) RY*( 1) H  26           s( 98.18%)p 0.02(  1.82%)
                                            0.0041  0.9908 -0.1218  0.0148  0.0564
   190. (0.00010) RY*( 2) H  26           s(  0.02%)p99.99( 99.98%)
   191. (0.00007) RY*( 3) H  26           s(  0.01%)p 1.00( 99.99%)
   192. (0.00002) RY*( 4) H  26           s(  1.88%)p52.11( 98.12%)
   193. (0.00924) BD*( 1) C   1 - C   2  
                ( 52.84%)   0.7269* C   1 s( 29.30%)p 2.41( 70.65%)d 0.00(  0.05%)
                                            0.0004  0.5412  0.0099 -0.6239 -0.0037
                                            0.5623  0.0096  0.0313  0.0023 -0.0196
                                           -0.0017 -0.0000  0.0024 -0.0107
                ( 47.16%)  -0.6868* C   2 s( 33.35%)p 2.00( 66.62%)d 0.00(  0.03%)
                                           -0.0000  0.5775  0.0035  0.6218 -0.0064
                                           -0.5282  0.0076 -0.0234  0.0018 -0.0144
                                           -0.0003 -0.0012  0.0045 -0.0078
   194. (0.00365) BD*( 1) C   1 - H  11  
                ( 37.19%)   0.6098* C   1 s( 23.28%)p 3.29( 76.68%)d 0.00(  0.04%)
                                           -0.0001  0.4825 -0.0019 -0.2360  0.0201
                                           -0.7474 -0.0051  0.3900 -0.0003  0.0108
                                           -0.0070 -0.0116 -0.0088 -0.0043
                ( 62.81%)  -0.7925* H  11 s( 99.90%)p 0.00(  0.10%)
                                            0.9995  0.0004  0.0041  0.0278 -0.0135
   195. (0.00371) BD*( 1) C   1 - H  12  
                ( 37.12%)   0.6093* C   1 s( 23.36%)p 3.28( 76.60%)d 0.00(  0.04%)
                                           -0.0001  0.4833 -0.0016  0.2093  0.0171
                                           -0.1863 -0.0081 -0.8289  0.0081 -0.0012
                                           -0.0040  0.0052 -0.0014  0.0185
                ( 62.88%)  -0.7930* H  12 s( 99.90%)p 0.00(  0.10%)
                                            0.9995  0.0006 -0.0109  0.0085  0.0279
   196. (0.00240) BD*( 1) C   1 - H  13  
                ( 37.45%)   0.6119* C   1 s( 24.03%)p 3.16( 75.94%)d 0.00(  0.04%)
                                            0.0001 -0.4902  0.0022 -0.7142 -0.0040
                                           -0.2992  0.0207 -0.3990  0.0084 -0.0106
                                           -0.0121 -0.0059 -0.0076  0.0027
                ( 62.55%)  -0.7909* H  13 s( 99.91%)p 0.00(  0.09%)
                                           -0.9996  0.0009  0.0260  0.0071  0.0127
   197. (0.00997) BD*( 1) C   2 - C   3  
                ( 49.33%)   0.7024* C   2 s( 35.25%)p 1.84( 64.70%)d 0.00(  0.06%)
                                            0.0001 -0.5935 -0.0141 -0.0690 -0.0346
                                           -0.7137 -0.0119 -0.3623 -0.0148 -0.0029
                                            0.0013 -0.0148  0.0180  0.0020
                ( 50.67%)  -0.7118* C   3 s( 37.53%)p 1.66( 62.41%)d 0.00(  0.06%)
                                           -0.0001 -0.6126 -0.0072  0.0138 -0.0297
                                            0.7066  0.0136  0.3516 -0.0004 -0.0037
                                            0.0017 -0.0142  0.0187  0.0017
   198. (0.06570) BD*( 2) C   2 - C   3  
                ( 54.79%)   0.7402* C   2 s(  0.00%)p 1.00( 99.82%)d 0.00(  0.18%)
                                           -0.0000  0.0011 -0.0048 -0.3133  0.0016
                                           -0.4058 -0.0005  0.8575 -0.0024 -0.0129
                                           -0.0029  0.0245  0.0146  0.0282
                ( 45.21%)  -0.6724* C   3 s(  0.00%)p 1.00( 99.86%)d 0.00(  0.13%)
                                           -0.0000 -0.0019 -0.0051 -0.3054  0.0028
                                           -0.4204  0.0018  0.8536 -0.0026  0.0111
                                            0.0032 -0.0206 -0.0128 -0.0249
   199. (0.01695) BD*( 1) C   2 - C   7  
                ( 48.47%)   0.6962* C   2 s( 31.31%)p 2.19( 68.66%)d 0.00(  0.03%)
                                            0.0001 -0.5591  0.0232  0.7128 -0.0371
                                            0.2128  0.0265  0.3621  0.0056 -0.0040
                                           -0.0114 -0.0023 -0.0122  0.0048
                ( 51.53%)  -0.7178* C   7 s( 25.73%)p 2.88( 74.21%)d 0.00(  0.06%)
                                           -0.0001 -0.5072 -0.0050 -0.7535 -0.0226
                                           -0.1707  0.0345 -0.3786  0.0118 -0.0109
                                           -0.0157 -0.0055 -0.0126  0.0042
   200. (0.00828) BD*( 1) C   3 - C   4  
                ( 48.65%)   0.6975* C   3 s( 33.14%)p 2.02( 66.83%)d 0.00(  0.03%)
                                            0.0002 -0.5756  0.0086  0.6425 -0.0341
                                           -0.5028 -0.0268 -0.0189 -0.0225  0.0132
                                           -0.0006  0.0019 -0.0077  0.0081
                ( 51.35%)  -0.7166* C   4 s( 25.81%)p 2.87( 74.14%)d 0.00(  0.05%)
                                           -0.0001 -0.5080 -0.0085 -0.7038 -0.0297
                                            0.4947 -0.0149  0.0042 -0.0145  0.0192
                                            0.0013  0.0001 -0.0058  0.0111
   201. (0.00845) BD*( 1) C   3 - H  14  
                ( 36.57%)   0.6048* C   3 s( 29.20%)p 2.42( 70.78%)d 0.00(  0.03%)
                                            0.0003 -0.5403  0.0054 -0.7015  0.0100
                                           -0.2636 -0.0101 -0.3820 -0.0002 -0.0073
                                           -0.0102 -0.0007 -0.0107  0.0017
                ( 63.43%)  -0.7964* H  14 s( 99.90%)p 0.00(  0.10%)
                                           -0.9995  0.0069  0.0269  0.0103  0.0147
   202. (0.00918) BD*( 1) C   4 - C   5  
                ( 48.94%)   0.6996* C   4 s( 28.68%)p 2.49( 71.28%)d 0.00(  0.04%)
                                           -0.0002 -0.5355  0.0080  0.6396  0.0128
                                            0.3568 -0.0318  0.4185 -0.0043 -0.0109
                                           -0.0119 -0.0087 -0.0039  0.0025
                ( 51.06%)  -0.7145* C   5 s( 26.02%)p 2.84( 73.92%)d 0.00(  0.06%)
                                           -0.0000 -0.5101 -0.0013 -0.6324  0.0274
                                           -0.3772 -0.0497 -0.4401 -0.0109 -0.0105
                                           -0.0157 -0.0067 -0.0115  0.0044
   203. (0.00818) BD*( 1) C   4 - H  15  
                ( 36.75%)   0.6062* C   4 s( 22.70%)p 3.40( 77.26%)d 0.00(  0.04%)
                                            0.0001 -0.4764 -0.0034 -0.2002  0.0071
                                           -0.7769 -0.0025  0.3585 -0.0186 -0.0091
                                            0.0057  0.0126  0.0116  0.0048
                ( 63.25%)  -0.7953* H  15 s( 99.90%)p 0.00(  0.10%)
                                           -0.9995  0.0006  0.0043  0.0293 -0.0117
   204. (0.00876) BD*( 1) C   4 - H  16  
                ( 36.87%)   0.6072* C   4 s( 22.67%)p 3.41( 77.29%)d 0.00(  0.04%)
                                            0.0001 -0.4761  0.0003  0.2315 -0.0031
                                           -0.1527 -0.0212 -0.8339  0.0083  0.0014
                                            0.0070 -0.0037  0.0004 -0.0189
                ( 63.13%)  -0.7946* H  16 s( 99.90%)p 0.00(  0.10%)
                                           -0.9995  0.0008 -0.0097  0.0088  0.0285
   205. (0.00635) BD*( 1) C   5 - C   6  
                ( 49.96%)   0.7068* C   5 s( 23.13%)p 3.32( 76.81%)d 0.00(  0.06%)
                                            0.0000 -0.4808  0.0104 -0.2689  0.0325
                                            0.1535 -0.0425  0.8177  0.0260  0.0043
                                            0.0153 -0.0128 -0.0009 -0.0137
                ( 50.04%)  -0.7074* C   6 s( 25.01%)p 3.00( 74.93%)d 0.00(  0.05%)
                                           -0.0002 -0.5000  0.0123  0.3250  0.0127
                                           -0.4548 -0.0323 -0.6595  0.0257  0.0049
                                            0.0108 -0.0118 -0.0005 -0.0164
   206. (0.01813) BD*( 1) C   5 - C   8  
                ( 50.66%)   0.7118* C   5 s( 24.42%)p 3.09( 75.52%)d 0.00(  0.06%)
                                            0.0003  0.4939 -0.0170 -0.2054 -0.0431
                                           -0.7584  0.0248  0.3675  0.0164  0.0027
                                            0.0001 -0.0116 -0.0196 -0.0076
                ( 49.34%)  -0.7024* C   8 s( 22.87%)p 3.37( 77.07%)d 0.00(  0.06%)
                                            0.0001  0.4779 -0.0168  0.0176 -0.0370
                                            0.8684  0.0030 -0.1189  0.0274  0.0065
                                           -0.0025 -0.0115 -0.0177 -0.0104
   207. (0.01103) BD*( 1) C   5 - H  17  
                ( 36.57%)   0.6048* C   5 s( 25.98%)p 2.85( 73.99%)d 0.00(  0.03%)
                                           -0.0002  0.5092  0.0210 -0.6948  0.0115
                                            0.5064 -0.0026 -0.0249 -0.0023 -0.0145
                                            0.0004  0.0003  0.0038 -0.0088
                ( 63.43%)  -0.7964* H  17 s( 99.90%)p 0.00(  0.10%)
                                            0.9995 -0.0054  0.0257 -0.0178  0.0014
   208. (0.00518) BD*( 1) C   6 - C   7  
                ( 52.10%)   0.7218* C   6 s( 23.89%)p 3.18( 76.04%)d 0.00(  0.07%)
                                            0.0003  0.4886 -0.0100  0.3284  0.0131
                                           -0.7464 -0.0188  0.3060 -0.0371 -0.0117
                                            0.0075 -0.0185 -0.0120 -0.0024
                ( 47.90%)  -0.6921* C   7 s( 23.16%)p 3.31( 76.78%)d 0.00(  0.06%)
                                           -0.0001  0.4812 -0.0095 -0.1659  0.0113
                                            0.6163 -0.0380 -0.5971 -0.0481 -0.0062
                                            0.0028 -0.0193 -0.0115 -0.0041
   209. (0.00555) BD*( 1) C   6 - H  18  
                ( 37.01%)   0.6084* C   6 s( 25.51%)p 2.92( 74.45%)d 0.00(  0.04%)
                                           -0.0002  0.5050  0.0100 -0.6230  0.0214
                                           -0.1763  0.0186 -0.5692 -0.0207  0.0068
                                            0.0148  0.0056  0.0082 -0.0003
                ( 62.99%)  -0.7936* H  18 s( 99.91%)p 0.00(  0.09%)
                                            0.9995 -0.0022  0.0201  0.0043  0.0223
   210. (0.00713) BD*( 1) C   6 - H  19  
                ( 37.97%)   0.6162* C   6 s( 25.29%)p 2.95( 74.67%)d 0.00(  0.04%)
                                            0.0001 -0.5029 -0.0067 -0.6297  0.0232
                                           -0.4502  0.0024  0.3824  0.0274 -0.0126
                                            0.0093  0.0062 -0.0066  0.0051
                ( 62.03%)  -0.7876* H  19 s( 99.91%)p 0.00(  0.09%)
                                           -0.9995  0.0034  0.0189  0.0163 -0.0171
   211. (0.01890) BD*( 1) C   7 - C   8  
                ( 48.64%)   0.6974* C   7 s( 24.49%)p 3.08( 75.46%)d 0.00(  0.06%)
                                           -0.0002 -0.4946  0.0168  0.6345 -0.0016
                                           -0.0113  0.0559 -0.5905  0.0075  0.0080
                                            0.0182 -0.0051 -0.0100 -0.0063
                ( 51.36%)  -0.7167* C   8 s( 21.62%)p 3.62( 78.30%)d 0.00(  0.08%)
                                           -0.0002 -0.4648  0.0148 -0.6755  0.0103
                                            0.3333  0.0424  0.4621 -0.0112  0.0086
                                            0.0221 -0.0070 -0.0126  0.0003
   212. (0.01133) BD*( 1) C   7 - H  20  
                ( 36.22%)   0.6018* C   7 s( 26.21%)p 2.81( 73.76%)d 0.00(  0.03%)
                                           -0.0002  0.5116  0.0197  0.0240 -0.0068
                                           -0.7665  0.0098 -0.3865 -0.0029 -0.0016
                                           -0.0006  0.0117 -0.0114 -0.0038
                ( 63.78%)  -0.7987* H  20 s( 99.90%)p 0.00(  0.10%)
                                            0.9995 -0.0055  0.0012  0.0281  0.0147
   213. (0.01364) BD*( 1) C   8 - C   9  
                ( 47.89%)   0.6920* C   8 s( 28.00%)p 2.57( 71.96%)d 0.00(  0.04%)
                                           -0.0000 -0.5288 -0.0186 -0.1085  0.0131
                                            0.1810  0.0085 -0.8214 -0.0061  0.0004
                                           -0.0047  0.0080 -0.0004 -0.0176
                ( 52.11%)  -0.7219* C   9 s( 30.05%)p 2.33( 69.91%)d 0.00(  0.04%)
                                           -0.0004 -0.5482  0.0007  0.0541 -0.0005
                                           -0.1975  0.0004  0.8106  0.0011  0.0005
                                           -0.0015  0.0081  0.0010 -0.0187
   214. (0.01022) BD*( 1) C   8 - C  10  
                ( 47.01%)   0.6857* C   8 s( 27.31%)p 2.66( 72.64%)d 0.00(  0.04%)
                                           -0.0000 -0.5225 -0.0096  0.7280  0.0060
                                            0.3158  0.0088  0.3103 -0.0192 -0.0112
                                           -0.0117 -0.0056 -0.0100  0.0045
                ( 52.99%)  -0.7279* C  10 s( 29.90%)p 2.34( 70.05%)d 0.00(  0.04%)
                                           -0.0006 -0.5468 -0.0002 -0.7265 -0.0004
                                           -0.3206  0.0003 -0.2646 -0.0010 -0.0118
                                           -0.0100 -0.0046 -0.0113  0.0073
   215. (0.00317) BD*( 1) C   9 - H  21  
                ( 37.83%)   0.6151* C   9 s( 23.08%)p 3.33( 76.89%)d 0.00(  0.04%)
                                           -0.0001  0.4804  0.0016 -0.0486  0.0018
                                           -0.8674  0.0050  0.1165  0.0216  0.0015
                                           -0.0004 -0.0031 -0.0167 -0.0101
                ( 62.17%)  -0.7885* H  21 s( 99.92%)p 0.00(  0.08%)
                                            0.9996 -0.0010  0.0022  0.0284 -0.0060
   216. (0.00367) BD*( 1) C   9 - H  22  
                ( 39.49%)   0.6284* C   9 s( 23.51%)p 3.25( 76.45%)d 0.00(  0.04%)
                                            0.0001 -0.4849 -0.0001 -0.7557  0.0082
                                           -0.2727  0.0119 -0.3436 -0.0256 -0.0101
                                           -0.0114 -0.0049 -0.0118  0.0071
                ( 60.51%)  -0.7779* H  22 s( 99.92%)p 0.00(  0.08%)
                                           -0.9996  0.0011  0.0225  0.0063  0.0153
   217. (0.00293) BD*( 1) C   9 - H  23  
                ( 37.63%)   0.6134* C   9 s( 23.26%)p 3.30( 76.70%)d 0.00(  0.04%)
                                           -0.0001  0.4823  0.0013 -0.6502  0.0086
                                            0.3654 -0.0105  0.4585  0.0168 -0.0111
                                           -0.0125  0.0075  0.0061 -0.0032
                ( 62.37%)  -0.7897* H  23 s( 99.91%)p 0.00(  0.09%)
                                            0.9996 -0.0009  0.0215 -0.0105 -0.0167
   218. (0.00299) BD*( 1) C  10 - H  24  
                ( 38.11%)   0.6173* C  10 s( 23.04%)p 3.34( 76.92%)d 0.00(  0.04%)
                                           -0.0001  0.4800  0.0004 -0.0147 -0.0209
                                           -0.8704  0.0008  0.1038 -0.0104 -0.0011
                                           -0.0003 -0.0046 -0.0173 -0.0093
                ( 61.89%)  -0.7867* H  24 s( 99.92%)p 0.00(  0.08%)
                                            0.9996 -0.0009  0.0030  0.0287 -0.0026
   219. (0.00300) BD*( 1) C  10 - H  25  
                ( 38.54%)   0.6208* C  10 s( 23.75%)p 3.21( 76.21%)d 0.00(  0.04%)
                                           -0.0000  0.4874  0.0007 -0.1341 -0.0234
                                            0.1707 -0.0136 -0.8451  0.0033 -0.0014
                                            0.0039 -0.0071 -0.0007  0.0184
                ( 61.46%)  -0.7839* H  25 s( 99.92%)p 0.00(  0.08%)
                                            0.9996 -0.0004  0.0086 -0.0035  0.0271
   220. (0.00283) BD*( 1) C  10 - H  26  
                ( 37.96%)   0.6161* C  10 s( 23.20%)p 3.31( 76.76%)d 0.00(  0.04%)
                                           -0.0001  0.4817  0.0012 -0.6731 -0.0137
                                            0.3313 -0.0122  0.4519 -0.0138 -0.0106
                                           -0.0141  0.0074  0.0066 -0.0012
                ( 62.04%)  -0.7877* H  26 s( 99.91%)p 0.00(  0.09%)
                                            0.9996 -0.0002  0.0241 -0.0098 -0.0137


 NHO Directionality and "Bond Bending" (deviations from line of nuclear centers)

         [Thresholds for printing:  angular deviation  >  1.0 degree]
                                    hybrid p-character > 25.0%
                                    orbital occupancy  >  0.10e

                                Line of Centers        Hybrid 1              Hybrid 2
                                ---------------  -------------------   ------------------
                NBO               Theta   Phi    Theta   Phi    Dev    Theta   Phi    Dev
 ========================================================================================
     1. BD (   1) C   1 - C   2    88.1  138.6    87.7  137.7   1.0     91.5  319.8   1.2
     2. BD (   1) C   1 - H  11    64.2  252.8    63.5  254.0   1.2      --     --    --
     3. BD (   1) C   1 - H  12   160.8  316.6   160.0  319.3   1.2      --     --    --
     4. BD (   1) C   1 - H  13    62.7   22.6    63.1   21.2   1.3      --     --    --
     5. BD (   1) C   2 - C   3    63.5   87.0    62.8   81.9   4.6    116.0  271.3   3.9
     6. BD (   2) C   2 - C   3    63.5   87.0   149.1   52.5  90.3    148.7   54.1  90.5
     7. BD (   1) C   2 - C   7   116.1  195.1   117.2  199.5   4.1     65.0    9.9   4.8
     8. BD (   1) C   3 - C   4    89.2  143.7    87.1  139.0   5.2     89.3  326.8   3.5
     9. BD (   1) C   3 - H  14    63.1   20.3    62.8   21.6   1.2      --     --    --
    10. BD (   1) C   4 - C   5   120.2  209.5   119.6  206.5   2.7     58.7   35.2   5.1
    13. BD (   1) C   5 - C   6   149.9  314.6   162.8  334.8  15.1     43.1  124.7  14.2
    14. BD (   1) C   5 - C   8    73.3  262.0    63.6  251.3  13.8     96.0   91.3  14.1
    16. BD (   1) C   6 - C   7    58.0  289.8    72.2  294.1  14.7    137.1  105.0  15.6
    17. BD (   1) C   6 - H  18   131.4  195.5   133.5  194.7   2.2      --     --    --
    18. BD (   1) C   6 - H  19   116.8   35.7   118.5   36.4   1.9      --     --    --
    19. BD (   1) C   7 - C   8    52.0  165.7    47.4  184.0  14.7    120.5  330.5  14.6
    21. BD (   1) C   8 - C   9    14.1  290.7    14.4  296.7   1.5    165.9  105.2   1.3
    22. BD (   1) C   8 - C  10   109.7  203.7     --     --    --      71.5   23.8   1.2
    23. BD (   1) C   9 - H  21    82.5  266.6    80.9  266.9   1.6      --     --    --
    24. BD (   1) C   9 - H  22    66.5   19.6    65.0   19.2   1.6      --     --    --
    25. BD (   1) C   9 - H  23    58.7  151.0    57.1  151.1   1.6      --     --    --
    26. BD (   1) C  10 - H  24    83.1  269.1    83.9  267.7   1.6      --     --    --
    27. BD (   1) C  10 - H  25   165.4  130.8   165.2  135.1   1.1      --     --    --
    28. BD (   1) C  10 - H  26    58.9  153.8    60.0  155.1   1.5      --     --    --


 Second Order Perturbation Theory Analysis of Fock Matrix in NBO Basis

     Threshold for printing:   0.25 kcal/mol
                                                                              E(2)  E(j)-E(i) F(i,j)
         Donor NBO (i)                     Acceptor NBO (j)                 kcal/mol   a.u.    a.u. 
 ===================================================================================================

 within unit  1
   1. BD (   1) C   1 - C   2        / 57. RY*(   1) C   3                    0.57    1.74    0.040
   1. BD (   1) C   1 - C   2        / 93. RY*(   1) C   7                    0.70    1.72    0.044
   1. BD (   1) C   1 - C   2        /197. BD*(   1) C   2 - C   3            1.44    1.25    0.054
   1. BD (   1) C   1 - C   2        /199. BD*(   1) C   2 - C   7            0.81    1.05    0.037
   1. BD (   1) C   1 - C   2        /200. BD*(   1) C   3 - C   4            1.53    1.05    0.051
   1. BD (   1) C   1 - C   2        /208. BD*(   1) C   6 - C   7            0.27    1.00    0.021
   1. BD (   1) C   1 - C   2        /211. BD*(   1) C   7 - C   8            0.32    0.99    0.022
   2. BD (   1) C   1 - H  11        /197. BD*(   1) C   2 - C   3            1.19    1.09    0.046
   2. BD (   1) C   1 - H  11        /198. BD*(   2) C   2 - C   3            2.62    0.48    0.046
   3. BD (   1) C   1 - H  12        / 50. RY*(   3) C   2                    0.33    1.41    0.028
   3. BD (   1) C   1 - H  12        /197. BD*(   1) C   2 - C   3            1.21    1.09    0.046
   3. BD (   1) C   1 - H  12        /198. BD*(   2) C   2 - C   3            2.45    0.48    0.045
   4. BD (   1) C   1 - H  13        /199. BD*(   1) C   2 - C   7            2.24    0.88    0.056
   5. BD (   1) C   2 - C   3        / 39. RY*(   1) C   1                    0.40    1.47    0.031
   5. BD (   1) C   2 - C   3        / 67. RY*(   2) C   4                    0.38    1.53    0.031
   5. BD (   1) C   2 - C   3        / 68. RY*(   3) C   4                    0.45    1.44    0.032
   5. BD (   1) C   2 - C   3        / 93. RY*(   1) C   7                    0.86    1.85    0.051
   5. BD (   1) C   2 - C   3        /193. BD*(   1) C   1 - C   2            1.26    1.20    0.049
   5. BD (   1) C   2 - C   3        /199. BD*(   1) C   2 - C   7            1.12    1.18    0.046
   5. BD (   1) C   2 - C   3        /200. BD*(   1) C   3 - C   4            0.70    1.19    0.036
   5. BD (   1) C   2 - C   3        /201. BD*(   1) C   3 - H  14            0.53    1.24    0.032
   5. BD (   1) C   2 - C   3        /203. BD*(   1) C   4 - H  15            0.31    1.24    0.025
   5. BD (   1) C   2 - C   3        /204. BD*(   1) C   4 - H  16            0.29    1.24    0.024
   5. BD (   1) C   2 - C   3        /212. BD*(   1) C   7 - H  20            0.53    1.27    0.033
   6. BD (   2) C   2 - C   3        / 40. RY*(   2) C   1                    0.62    1.15    0.034
   6. BD (   2) C   2 - C   3        /194. BD*(   1) C   1 - H  11            1.13    0.78    0.038
   6. BD (   2) C   2 - C   3        /195. BD*(   1) C   1 - H  12            1.12    0.79    0.038
   6. BD (   2) C   2 - C   3        /203. BD*(   1) C   4 - H  15            1.36    0.79    0.042
   6. BD (   2) C   2 - C   3        /204. BD*(   1) C   4 - H  16            1.44    0.79    0.043
   6. BD (   2) C   2 - C   3        /208. BD*(   1) C   6 - C   7            0.66    0.69    0.027
   6. BD (   2) C   2 - C   3        /211. BD*(   1) C   7 - C   8            0.77    0.68    0.029
   7. BD (   1) C   2 - C   7        / 39. RY*(   1) C   1                    0.73    1.31    0.039
   7. BD (   1) C   2 - C   7        / 57. RY*(   1) C   3                    0.63    1.71    0.042
   7. BD (   1) C   2 - C   7        / 84. RY*(   1) C   6                    0.53    1.74    0.039
   7. BD (   1) C   2 - C   7        /102. RY*(   1) C   8                    0.57    1.68    0.039
   7. BD (   1) C   2 - C   7        /193. BD*(   1) C   1 - C   2            0.62    1.04    0.032
   7. BD (   1) C   2 - C   7        /196. BD*(   1) C   1 - H  13            0.60    1.08    0.032
   7. BD (   1) C   2 - C   7        /197. BD*(   1) C   2 - C   3            1.13    1.22    0.047
   7. BD (   1) C   2 - C   7        /201. BD*(   1) C   3 - H  14            1.83    1.07    0.056
   7. BD (   1) C   2 - C   7        /208. BD*(   1) C   6 - C   7            0.49    0.97    0.028
   7. BD (   1) C   2 - C   7        /209. BD*(   1) C   6 - H  18            0.80    1.12    0.038
   7. BD (   1) C   2 - C   7        /211. BD*(   1) C   7 - C   8            0.68    0.96    0.032
   7. BD (   1) C   2 - C   7        /212. BD*(   1) C   7 - H  20            0.26    1.11    0.021
   7. BD (   1) C   2 - C   7        /214. BD*(   1) C   8 - C  10            0.87    1.04    0.038
   8. BD (   1) C   3 - C   4        / 49. RY*(   2) C   2                    1.43    1.65    0.062
   8. BD (   1) C   3 - C   4        / 76. RY*(   2) C   5                    0.46    1.43    0.033
   8. BD (   1) C   3 - C   4        /193. BD*(   1) C   1 - C   2            2.70    1.05    0.067
   8. BD (   1) C   3 - C   4        /197. BD*(   1) C   2 - C   3            0.95    1.23    0.043
   8. BD (   1) C   3 - C   4        /202. BD*(   1) C   4 - C   5            0.45    1.03    0.027
   8. BD (   1) C   3 - C   4        /207. BD*(   1) C   5 - H  17            0.84    1.14    0.039
   9. BD (   1) C   3 - H  14        / 48. RY*(   1) C   2                    0.78    1.58    0.044
   9. BD (   1) C   3 - H  14        / 67. RY*(   2) C   4                    0.27    1.29    0.024
   9. BD (   1) C   3 - H  14        /197. BD*(   1) C   2 - C   3            0.46    1.14    0.029
   9. BD (   1) C   3 - H  14        /199. BD*(   1) C   2 - C   7            2.81    0.94    0.065
   9. BD (   1) C   3 - H  14        /202. BD*(   1) C   4 - C   5            1.14    0.94    0.041
  10. BD (   1) C   4 - C   5        / 59. RY*(   3) C   3                    0.31    1.37    0.026
  10. BD (   1) C   4 - C   5        / 84. RY*(   1) C   6                    0.48    1.70    0.036
  10. BD (   1) C   4 - C   5        /102. RY*(   1) C   8                    0.47    1.64    0.035
  10. BD (   1) C   4 - C   5        /200. BD*(   1) C   3 - C   4            0.44    0.98    0.026
  10. BD (   1) C   4 - C   5        /201. BD*(   1) C   3 - H  14            1.23    1.03    0.045
  10. BD (   1) C   4 - C   5        /203. BD*(   1) C   4 - H  15            0.40    1.03    0.026
  10. BD (   1) C   4 - C   5        /204. BD*(   1) C   4 - H  16            0.39    1.03    0.025
  10. BD (   1) C   4 - C   5        /205. BD*(   1) C   5 - C   6            0.39    0.95    0.024
  10. BD (   1) C   4 - C   5        /206. BD*(   1) C   5 - C   8            0.56    0.94    0.029
  10. BD (   1) C   4 - C   5        /207. BD*(   1) C   5 - H  17            0.29    1.09    0.023
  10. BD (   1) C   4 - C   5        /209. BD*(   1) C   6 - H  18            0.83    1.08    0.038
  10. BD (   1) C   4 - C   5        /214. BD*(   1) C   8 - C  10            0.97    1.00    0.039
  11. BD (   1) C   4 - H  15        / 58. RY*(   2) C   3                    0.32    1.25    0.025
  11. BD (   1) C   4 - H  15        /197. BD*(   1) C   2 - C   3            0.75    1.09    0.036
  11. BD (   1) C   4 - H  15        /198. BD*(   2) C   2 - C   3            1.67    0.48    0.037
  11. BD (   1) C   4 - H  15        /202. BD*(   1) C   4 - C   5            0.32    0.89    0.021
  11. BD (   1) C   4 - H  15        /206. BD*(   1) C   5 - C   8            1.71    0.84    0.048
  12. BD (   1) C   4 - H  16        / 58. RY*(   2) C   3                    0.37    1.25    0.027
  12. BD (   1) C   4 - H  16        /197. BD*(   1) C   2 - C   3            0.72    1.09    0.035
  12. BD (   1) C   4 - H  16        /198. BD*(   2) C   2 - C   3            1.89    0.48    0.039
  12. BD (   1) C   4 - H  16        /202. BD*(   1) C   4 - C   5            0.26    0.88    0.019
  12. BD (   1) C   4 - H  16        /205. BD*(   1) C   5 - C   6            1.57    0.85    0.046
  13. BD (   1) C   5 - C   6        / 68. RY*(   3) C   4                    0.41    1.19    0.028
  13. BD (   1) C   5 - C   6        /202. BD*(   1) C   4 - C   5            0.33    0.93    0.022
  13. BD (   1) C   5 - C   6        /204. BD*(   1) C   4 - H  16            1.24    0.98    0.044
  13. BD (   1) C   5 - C   6        /206. BD*(   1) C   5 - C   8            0.37    0.89    0.023
  13. BD (   1) C   5 - C   6        /207. BD*(   1) C   5 - H  17            0.46    1.04    0.028
  13. BD (   1) C   5 - C   6        /208. BD*(   1) C   6 - C   7            0.41    0.88    0.024
  13. BD (   1) C   5 - C   6        /209. BD*(   1) C   6 - H  18            0.32    1.03    0.023
  13. BD (   1) C   5 - C   6        /212. BD*(   1) C   7 - H  20            2.49    1.02    0.064
  13. BD (   1) C   5 - C   6        /213. BD*(   1) C   8 - C   9            2.58    0.96    0.063
  14. BD (   1) C   5 - C   8        / 66. RY*(   1) C   4                    0.36    1.54    0.030
  14. BD (   1) C   5 - C   8        / 68. RY*(   3) C   4                    0.33    1.18    0.025
  14. BD (   1) C   5 - C   8        /112. RY*(   2) C   9                    0.28    1.33    0.025
  14. BD (   1) C   5 - C   8        /120. RY*(   1) C  10                    0.40    1.32    0.029
  14. BD (   1) C   5 - C   8        /121. RY*(   2) C  10                    0.30    1.33    0.026
  14. BD (   1) C   5 - C   8        /202. BD*(   1) C   4 - C   5            0.37    0.92    0.023
  14. BD (   1) C   5 - C   8        /203. BD*(   1) C   4 - H  15            0.95    0.98    0.039
  14. BD (   1) C   5 - C   8        /205. BD*(   1) C   5 - C   6            0.32    0.89    0.021
  14. BD (   1) C   5 - C   8        /207. BD*(   1) C   5 - H  17            0.54    1.04    0.030
  14. BD (   1) C   5 - C   8        /210. BD*(   1) C   6 - H  19            1.71    1.02    0.053
  14. BD (   1) C   5 - C   8        /211. BD*(   1) C   7 - C   8            0.35    0.86    0.022
  14. BD (   1) C   5 - C   8        /212. BD*(   1) C   7 - H  20            2.41    1.01    0.063
  14. BD (   1) C   5 - C   8        /213. BD*(   1) C   8 - C   9            0.72    0.95    0.033
  14. BD (   1) C   5 - C   8        /214. BD*(   1) C   8 - C  10            0.58    0.95    0.030
  14. BD (   1) C   5 - C   8        /215. BD*(   1) C   9 - H  21            0.75    1.01    0.035
  14. BD (   1) C   5 - C   8        /218. BD*(   1) C  10 - H  24            0.81    1.02    0.037
  15. BD (   1) C   5 - H  17        /103. RY*(   2) C   8                    0.38    1.49    0.030
  15. BD (   1) C   5 - H  17        /200. BD*(   1) C   3 - C   4            1.60    0.86    0.047
  15. BD (   1) C   5 - H  17        /206. BD*(   1) C   5 - C   8            0.26    0.82    0.019
  16. BD (   1) C   6 - C   7        / 48. RY*(   1) C   2                    0.52    1.58    0.037
  16. BD (   1) C   6 - C   7        / 50. RY*(   3) C   2                    0.40    1.47    0.031
  16. BD (   1) C   6 - C   7        / 77. RY*(   3) C   5                    0.27    1.48    0.026
  16. BD (   1) C   6 - C   7        /105. RY*(   4) C   8                    0.27    1.36    0.024
  16. BD (   1) C   6 - C   7        /193. BD*(   1) C   1 - C   2            0.75    0.96    0.034
  16. BD (   1) C   6 - C   7        /198. BD*(   2) C   2 - C   3            1.67    0.54    0.039
  16. BD (   1) C   6 - C   7        /199. BD*(   1) C   2 - C   7            0.43    0.94    0.026
  16. BD (   1) C   6 - C   7        /205. BD*(   1) C   5 - C   6            0.33    0.91    0.022
  16. BD (   1) C   6 - C   7        /207. BD*(   1) C   5 - H  17            2.21    1.05    0.061
  16. BD (   1) C   6 - C   7        /209. BD*(   1) C   6 - H  18            0.28    1.04    0.022
  16. BD (   1) C   6 - C   7        /211. BD*(   1) C   7 - C   8            0.59    0.88    0.029
  16. BD (   1) C   6 - C   7        /212. BD*(   1) C   7 - H  20            0.49    1.03    0.029
  16. BD (   1) C   6 - C   7        /213. BD*(   1) C   8 - C   9            2.54    0.97    0.063
  17. BD (   1) C   6 - H  18        /199. BD*(   1) C   2 - C   7            1.15    0.87    0.040
  17. BD (   1) C   6 - H  18        /202. BD*(   1) C   4 - C   5            1.18    0.87    0.040
  17. BD (   1) C   6 - H  18        /205. BD*(   1) C   5 - C   6            0.29    0.84    0.020
  18. BD (   1) C   6 - H  19        / 76. RY*(   2) C   5                    0.34    1.27    0.026
  19. BD (   1) C   7 - C   8        / 48. RY*(   1) C   2                    0.59    1.57    0.039
  19. BD (   1) C   7 - C   8        / 50. RY*(   3) C   2                    0.30    1.47    0.027
  19. BD (   1) C   7 - C   8        /112. RY*(   2) C   9                    0.39    1.35    0.029
  19. BD (   1) C   7 - C   8        /121. RY*(   2) C  10                    0.55    1.34    0.035
  19. BD (   1) C   7 - C   8        /193. BD*(   1) C   1 - C   2            0.66    0.96    0.032
  19. BD (   1) C   7 - C   8        /198. BD*(   2) C   2 - C   3            1.35    0.54    0.035
  19. BD (   1) C   7 - C   8        /199. BD*(   1) C   2 - C   7            0.45    0.93    0.026
  19. BD (   1) C   7 - C   8        /206. BD*(   1) C   5 - C   8            0.28    0.90    0.020
  19. BD (   1) C   7 - C   8        /207. BD*(   1) C   5 - H  17            2.16    1.05    0.061
  19. BD (   1) C   7 - C   8        /208. BD*(   1) C   6 - C   7            0.48    0.89    0.026
  19. BD (   1) C   7 - C   8        /210. BD*(   1) C   6 - H  19            1.62    1.03    0.052
  19. BD (   1) C   7 - C   8        /212. BD*(   1) C   7 - H  20            0.58    1.03    0.031
  19. BD (   1) C   7 - C   8        /213. BD*(   1) C   8 - C   9            0.58    0.97    0.030
  19. BD (   1) C   7 - C   8        /214. BD*(   1) C   8 - C  10            0.46    0.96    0.027
  19. BD (   1) C   7 - C   8        /217. BD*(   1) C   9 - H  23            0.71    1.02    0.034
  19. BD (   1) C   7 - C   8        /220. BD*(   1) C  10 - H  26            0.75    1.03    0.036
  20. BD (   1) C   7 - H  20        / 49. RY*(   2) C   2                    0.26    1.51    0.025
  20. BD (   1) C   7 - H  20        /103. RY*(   2) C   8                    0.34    1.51    0.029
  20. BD (   1) C   7 - H  20        /197. BD*(   1) C   2 - C   3            1.58    1.09    0.052
  20. BD (   1) C   7 - H  20        /199. BD*(   1) C   2 - C   7            0.28    0.88    0.020
  20. BD (   1) C   7 - H  20        /211. BD*(   1) C   7 - C   8            0.31    0.83    0.020
  21. BD (   1) C   8 - C   9        / 76. RY*(   2) C   5                    0.31    1.37    0.026
  21. BD (   1) C   8 - C   9        /120. RY*(   1) C  10                    0.58    1.37    0.036
  21. BD (   1) C   8 - C   9        /206. BD*(   1) C   5 - C   8            0.64    0.94    0.031
  21. BD (   1) C   8 - C   9        /211. BD*(   1) C   7 - C   8            0.54    0.92    0.028
  21. BD (   1) C   8 - C   9        /214. BD*(   1) C   8 - C  10            0.91    1.00    0.038
  21. BD (   1) C   8 - C   9        /215. BD*(   1) C   9 - H  21            0.32    1.07    0.023
  21. BD (   1) C   8 - C   9        /216. BD*(   1) C   9 - H  22            0.34    1.06    0.024
  21. BD (   1) C   8 - C   9        /217. BD*(   1) C   9 - H  23            0.31    1.07    0.023
  21. BD (   1) C   8 - C   9        /219. BD*(   1) C  10 - H  25            0.94    1.08    0.040
  22. BD (   1) C   8 - C  10        / 75. RY*(   1) C   5                    0.36    1.70    0.031
  22. BD (   1) C   8 - C  10        / 94. RY*(   2) C   7                    0.54    1.45    0.036
  22. BD (   1) C   8 - C  10        /111. RY*(   1) C   9                    0.60    1.39    0.037
  22. BD (   1) C   8 - C  10        /199. BD*(   1) C   2 - C   7            0.96    0.96    0.038
  22. BD (   1) C   8 - C  10        /202. BD*(   1) C   4 - C   5            0.95    0.96    0.038
  22. BD (   1) C   8 - C  10        /206. BD*(   1) C   5 - C   8            0.90    0.92    0.037
  22. BD (   1) C   8 - C  10        /211. BD*(   1) C   7 - C   8            0.74    0.90    0.033
  22. BD (   1) C   8 - C  10        /213. BD*(   1) C   8 - C   9            0.79    0.99    0.035
  22. BD (   1) C   8 - C  10        /216. BD*(   1) C   9 - H  22            1.06    1.05    0.042
  22. BD (   1) C   8 - C  10        /219. BD*(   1) C  10 - H  25            0.26    1.07    0.021
  23. BD (   1) C   9 - H  21        /102. RY*(   1) C   8                    0.34    1.51    0.029
  23. BD (   1) C   9 - H  21        /206. BD*(   1) C   5 - C   8            2.45    0.80    0.056
  23. BD (   1) C   9 - H  21        /213. BD*(   1) C   8 - C   9            0.31    0.87    0.021
  24. BD (   1) C   9 - H  22        /214. BD*(   1) C   8 - C  10            1.55    0.88    0.047
  25. BD (   1) C   9 - H  23        /102. RY*(   1) C   8                    0.34    1.51    0.029
  25. BD (   1) C   9 - H  23        /211. BD*(   1) C   7 - C   8            2.69    0.78    0.058
  25. BD (   1) C   9 - H  23        /213. BD*(   1) C   8 - C   9            0.34    0.87    0.022
  26. BD (   1) C  10 - H  24        /206. BD*(   1) C   5 - C   8            2.11    0.80    0.052
  27. BD (   1) C  10 - H  25        /103. RY*(   2) C   8                    0.27    1.46    0.025
  27. BD (   1) C  10 - H  25        /213. BD*(   1) C   8 - C   9            1.48    0.87    0.046
  28. BD (   1) C  10 - H  26        /211. BD*(   1) C   7 - C   8            2.26    0.78    0.053
  29. CR (   1) C   1                / 48. RY*(   1) C   2                    0.25   11.11    0.067
  29. CR (   1) C   1                / 51. RY*(   4) C   2                    0.26   10.84    0.067
  29. CR (   1) C   1                /129. RY*(   1) H  11                    0.42   10.54    0.084
  29. CR (   1) C   1                /133. RY*(   1) H  12                    0.41   10.53    0.083
  29. CR (   1) C   1                /137. RY*(   1) H  13                    0.36   10.53    0.078
  29. CR (   1) C   1                /197. BD*(   1) C   2 - C   3            0.55   10.67    0.097
  29. CR (   1) C   1                /199. BD*(   1) C   2 - C   7            0.39   10.46    0.082
  30. CR (   1) C   2                / 41. RY*(   3) C   1                    0.64   10.80    0.105
  30. CR (   1) C   2                / 59. RY*(   3) C   3                    0.80   10.91    0.118
  30. CR (   1) C   2                /197. BD*(   1) C   2 - C   3            0.37   10.72    0.080
  30. CR (   1) C   2                /200. BD*(   1) C   3 - C   4            0.40   10.52    0.082
  30. CR (   1) C   2                /201. BD*(   1) C   3 - H  14            0.31   10.57    0.072
  31. CR (   1) C   3                / 48. RY*(   1) C   2                    1.22   11.15    0.147
  31. CR (   1) C   3                / 49. RY*(   2) C   2                    0.63   11.14    0.106
  31. CR (   1) C   3                / 68. RY*(   3) C   4                    0.75   10.77    0.114
  31. CR (   1) C   3                /141. RY*(   1) H  14                    0.42   10.46    0.084
  31. CR (   1) C   3                /193. BD*(   1) C   1 - C   2            0.64   10.54    0.104
  31. CR (   1) C   3                /197. BD*(   1) C   2 - C   3            0.47   10.72    0.090
  31. CR (   1) C   3                /199. BD*(   1) C   2 - C   7            0.49   10.51    0.091
  32. CR (   1) C   4                / 60. RY*(   4) C   3                    0.35   10.77    0.077
  32. CR (   1) C   4                / 76. RY*(   2) C   5                    0.49   10.87    0.092
  32. CR (   1) C   4                /145. RY*(   1) H  15                    0.42   10.48    0.083
  32. CR (   1) C   4                /149. RY*(   1) H  16                    0.41   10.50    0.083
  32. CR (   1) C   4                /197. BD*(   1) C   2 - C   3            0.34   10.67    0.076
  33. CR (   1) C   5                / 67. RY*(   2) C   4                    0.27   10.79    0.069
  33. CR (   1) C   5                / 75. RY*(   1) C   5                    0.28   11.19    0.070
  33. CR (   1) C   5                / 86. RY*(   3) C   6                    0.33   10.68    0.075
  33. CR (   1) C   5                /103. RY*(   2) C   8                    0.27   11.07    0.069
  33. CR (   1) C   5                /105. RY*(   4) C   8                    0.46   10.87    0.089
  33. CR (   1) C   5                /153. RY*(   1) H  17                    0.36   10.43    0.077
  34. CR (   1) C   6                / 76. RY*(   2) C   5                    0.32   10.85    0.074
  34. CR (   1) C   6                /157. RY*(   1) H  18                    0.41   10.50    0.082
  34. CR (   1) C   6                /161. RY*(   1) H  19                    0.34   10.46    0.075
  35. CR (   1) C   7                / 49. RY*(   2) C   2                    0.57   11.09    0.100
  35. CR (   1) C   7                / 86. RY*(   3) C   6                    0.38   10.70    0.081
  35. CR (   1) C   7                / 93. RY*(   1) C   7                    0.32   11.14    0.075
  35. CR (   1) C   7                /105. RY*(   4) C   8                    0.51   10.89    0.094
  35. CR (   1) C   7                /165. RY*(   1) H  20                    0.35   10.45    0.076
  35. CR (   1) C   7                /193. BD*(   1) C   1 - C   2            0.29   10.49    0.070
  35. CR (   1) C   7                /197. BD*(   1) C   2 - C   3            0.37   10.67    0.080
  35. CR (   1) C   7                /211. BD*(   1) C   7 - C   8            0.25   10.41    0.065
  36. CR (   1) C   8                / 77. RY*(   3) C   5                    0.29   11.00    0.072
  36. CR (   1) C   8                /113. RY*(   3) C   9                    0.48   10.87    0.092
  36. CR (   1) C   8                /122. RY*(   3) C  10                    0.48   10.91    0.091
  37. CR (   1) C   9                /102. RY*(   1) C   8                    0.59   11.09    0.102
  37. CR (   1) C   9                /103. RY*(   2) C   8                    0.26   11.04    0.067
  37. CR (   1) C   9                /104. RY*(   3) C   8                    0.25   11.21    0.067
  37. CR (   1) C   9                /169. RY*(   1) H  21                    0.35   10.51    0.077
  37. CR (   1) C   9                /173. RY*(   1) H  22                    0.34   10.53    0.076
  37. CR (   1) C   9                /177. RY*(   1) H  23                    0.36   10.51    0.077
  38. CR (   1) C  10                /102. RY*(   1) C   8                    0.34   11.08    0.078
  38. CR (   1) C  10                /103. RY*(   2) C   8                    0.30   11.04    0.073
  38. CR (   1) C  10                /181. RY*(   1) H  24                    0.34   10.51    0.076
  38. CR (   1) C  10                /185. RY*(   1) H  25                    0.36   10.55    0.077
  38. CR (   1) C  10                /189. RY*(   1) H  26                    0.36   10.51    0.078
 198. BD*(   2) C   2 - C   3        / 61. RY*(   5) C   3                    0.32    1.67    0.113
 198. BD*(   2) C   2 - C   3        /208. BD*(   1) C   6 - C   7            0.26    0.35    0.045
 198. BD*(   2) C   2 - C   3        /211. BD*(   1) C   7 - C   8            0.36    0.34    0.048


 Natural Bond Orbitals (Summary):

                                                            Principal Delocalizations
           NBO                        Occupancy    Energy   (geminal,vicinal,remote)
 ====================================================================================
 Molecular unit  1  (C10H16)
     1. BD (   1) C   1 - C   2          0.99075    -0.82907  200(v),197(g),199(g),93(v)
                                                    57(v),211(v),208(v)
     2. BD (   1) C   1 - H  11          0.98328    -0.66366  198(v),197(v)
     3. BD (   1) C   1 - H  12          0.98414    -0.66347  198(v),197(v),50(v)
     4. BD (   1) C   1 - H  13          0.99384    -0.66102  199(v)
     5. BD (   1) C   2 - C   3          0.99076    -0.96528  193(g),199(g),93(v),200(g)
                                                    212(v),201(g),68(v),39(v)
                                                    67(v),203(v),204(v)
     6. BD (   2) C   2 - C   3          0.97989    -0.51604  204(v),203(v),194(v),195(v)
                                                    211(v),208(v),40(v)
     7. BD (   1) C   2 - C   7          0.98313    -0.80006  201(v),197(g),214(v),209(v)
                                                    39(v),211(g),57(v),193(g)
                                                    196(v),102(v),84(v),208(g)
                                                    212(g)
     8. BD (   1) C   3 - C   4          0.98962    -0.81147  193(v),49(v),197(g),207(v)
                                                    76(v),202(g)
     9. BD (   1) C   3 - H  14          0.99048    -0.71860  199(v),202(v),48(v),197(g)
                                                    67(v)
    10. BD (   1) C   4 - C   5          0.98796    -0.75803  201(v),214(v),209(v),206(g)
                                                    84(v),102(v),200(g),203(g)
                                                    205(g),204(g),59(v),207(g)
    11. BD (   1) C   4 - H  15          0.98437    -0.66430  198(v),206(v),197(v),58(v)
                                                    202(g)
    12. BD (   1) C   4 - H  16          0.98364    -0.66343  198(v),205(v),197(v),58(v)
                                                    202(g)
    13. BD (   1) C   5 - C   6          0.98485    -0.70817  213(v),212(v),204(v),207(g)
                                                    208(g),68(v),206(g),202(g)
                                                    209(g)
    14. BD (   1) C   5 - C   8          0.97779    -0.70397  212(v),210(v),203(v),218(v)
                                                    215(v),213(g),214(g),207(g)
                                                    120(v),202(g),66(v),211(g)
                                                    68(v),205(g),121(v),112(v)
    15. BD (   1) C   5 - H  17          0.99084    -0.64374  200(v),103(v),206(g)
    16. BD (   1) C   6 - C   7          0.97704    -0.71966  213(v),207(v),198(v),193(v)
                                                    211(g),48(v),212(g),199(g)
                                                    50(v),205(g),209(g),77(v)
                                                    105(v)
    17. BD (   1) C   6 - H  18          0.98980    -0.64846  202(v),199(v),205(g)
    18. BD (   1) C   6 - H  19          0.99580    -0.65437  76(v)
    19. BD (   1) C   7 - C   8          0.97099    -0.71670  207(v),210(v),198(v),220(v)
                                                    217(v),193(v),48(v),212(g)
                                                    213(g),121(v),208(g),214(g)
                                                    199(g),112(v),50(v),206(g)
    20. BD (   1) C   7 - H  20          0.99235    -0.66628  197(v),103(v),211(g),199(g)
                                                    49(v)
    21. BD (   1) C   8 - C   9          0.99082    -0.75862  219(v),214(g),206(g),120(v)
                                                    211(g),216(g),215(g),217(g)
                                                    76(v)
    22. BD (   1) C   8 - C  10          0.98532    -0.74363  216(v),199(v),202(v),206(g)
                                                    213(g),211(g),111(v),94(v)
                                                    75(v),219(g)
    23. BD (   1) C   9 - H  21          0.99200    -0.62355  206(v),102(v),213(g)
    24. BD (   1) C   9 - H  22          0.99412    -0.64013  214(v)
    25. BD (   1) C   9 - H  23          0.99076    -0.62330  211(v),102(v),213(g)
    26. BD (   1) C  10 - H  24          0.99260    -0.61569  206(v)
    27. BD (   1) C  10 - H  25          0.99408    -0.62369  213(v),103(v)
    28. BD (   1) C  10 - H  26          0.99127    -0.61759  211(v)
    29. CR (   1) C   1                  0.99956   -10.24823  197(v),129(v),133(v),199(v)
                                                    137(v),51(v),48(v)
    30. CR (   1) C   2                  0.99942   -10.30014  59(v),41(v),200(v),197(g)
                                                    201(v)
    31. CR (   1) C   3                  0.99939   -10.29536  48(v),68(v),193(v),49(v)
                                                    199(v),197(g),141(v)
    32. CR (   1) C   4                  0.99953   -10.25155  76(v),145(v),149(v),60(v)
                                                    197(v)
    33. CR (   1) C   5                  0.99946   -10.22800  105(v),153(v),86(v),75(g)
                                                    67(v),103(v)
    34. CR (   1) C   6                  0.99956   -10.23222  157(v),161(v),76(v)
    35. CR (   1) C   7                  0.99942   -10.24694  49(v),105(v),86(v),197(v)
                                                    165(v),93(g),193(v),211(g)
    36. CR (   1) C   8                  0.99944   -10.24112  113(v),122(v),77(v)
    37. CR (   1) C   9                  0.99956   -10.20129  102(v),177(v),169(v),173(v)
                                                    103(v),104(v)
    38. CR (   1) C  10                  0.99957   -10.19590  189(v),185(v),181(v),102(v)
                                                    103(v)
    39. RY*(   1) C   1                  0.00251     0.50866   
    40. RY*(   2) C   1                  0.00100     0.63201   
    41. RY*(   3) C   1                  0.00042     0.49761   
    42. RY*(   4) C   1                  0.00004     0.82306   
    43. RY*(   5) C   1                  0.00001     1.91211   
    44. RY*(   6) C   1                  0.00000     1.95026   
    45. RY*(   7) C   1                  0.00000     1.95879   
    46. RY*(   8) C   1                  0.00000     1.99966   
    47. RY*(   9) C   1                  0.00001     2.10784   
    48. RY*(   1) C   2                  0.00281     0.85719   
    49. RY*(   2) C   2                  0.00192     0.84125   
    50. RY*(   3) C   2                  0.00175     0.74997   
    51. RY*(   4) C   2                  0.00066     0.58785   
    52. RY*(   5) C   2                  0.00036     1.70123   
    53. RY*(   6) C   2                  0.00027     2.20427   
    54. RY*(   7) C   2                  0.00012     1.88535   
    55. RY*(   8) C   2                  0.00005     1.49106   
    56. RY*(   9) C   2                  0.00002     1.94520   
    57. RY*(   1) C   3                  0.00256     0.90797   
    58. RY*(   2) C   3                  0.00104     0.58683   
    59. RY*(   3) C   3                  0.00092     0.61431   
    60. RY*(   4) C   3                  0.00039     0.51988   
    61. RY*(   5) C   3                  0.00019     1.48847   
    62. RY*(   6) C   3                  0.00010     2.07386   
    63. RY*(   7) C   3                  0.00002     2.01839   
    64. RY*(   8) C   3                  0.00002     1.95491   
    65. RY*(   9) C   3                  0.00001     1.77527   
    66. RY*(   1) C   4                  0.00189     0.83544   
    67. RY*(   2) C   4                  0.00168     0.56647   
    68. RY*(   3) C   4                  0.00117     0.47777   
    69. RY*(   4) C   4                  0.00039     1.08558   
    70. RY*(   5) C   4                  0.00018     1.85668   
    71. RY*(   6) C   4                  0.00005     1.94485   
    72. RY*(   7) C   4                  0.00002     1.84533   
    73. RY*(   8) C   4                  0.00002     2.03551   
    74. RY*(   9) C   4                  0.00001     1.98714   
    75. RY*(   1) C   5                  0.00221     0.95850   
    76. RY*(   2) C   5                  0.00169     0.61582   
    77. RY*(   3) C   5                  0.00099     0.75646   
    78. RY*(   4) C   5                  0.00055     0.79076   
    79. RY*(   5) C   5                  0.00027     1.87418   
    80. RY*(   6) C   5                  0.00018     1.74384   
    81. RY*(   7) C   5                  0.00007     2.03935   
    82. RY*(   8) C   5                  0.00004     2.02940   
    83. RY*(   9) C   5                  0.00002     1.99961   
    84. RY*(   1) C   6                  0.00254     0.93743   
    85. RY*(   2) C   6                  0.00130     0.71136   
    86. RY*(   3) C   6                  0.00045     0.45382   
    87. RY*(   4) C   6                  0.00036     0.85417   
    88. RY*(   5) C   6                  0.00011     1.81320   
    89. RY*(   6) C   6                  0.00007     1.66450   
    90. RY*(   7) C   6                  0.00002     2.09866   
    91. RY*(   8) C   6                  0.00001     2.10569   
    92. RY*(   9) C   6                  0.00002     2.10446   
    93. RY*(   1) C   7                  0.00344     0.88945   
    94. RY*(   2) C   7                  0.00160     0.71099   
    95. RY*(   3) C   7                  0.00113     0.80291   
    96. RY*(   4) C   7                  0.00073     0.85866   
    97. RY*(   5) C   7                  0.00033     1.78264   
    98. RY*(   6) C   7                  0.00020     1.78196   
    99. RY*(   7) C   7                  0.00007     1.90819   
   100. RY*(   8) C   7                  0.00003     2.02020   
   101. RY*(   9) C   7                  0.00003     2.04565   
   102. RY*(   1) C   8                  0.00248     0.88479   
   103. RY*(   2) C   8                  0.00161     0.84127   
   104. RY*(   3) C   8                  0.00093     1.00476   
   105. RY*(   4) C   8                  0.00083     0.64313   
   106. RY*(   5) C   8                  0.00031     2.06580   
   107. RY*(   6) C   8                  0.00028     2.04577   
   108. RY*(   7) C   8                  0.00025     1.76923   
   109. RY*(   8) C   8                  0.00015     1.98670   
   110. RY*(   9) C   8                  0.00013     1.66365   
   111. RY*(   1) C   9                  0.00192     0.64228   
   112. RY*(   2) C   9                  0.00151     0.63073   
   113. RY*(   3) C   9                  0.00067     0.62995   
   114. RY*(   4) C   9                  0.00010     0.57035   
   115. RY*(   5) C   9                  0.00001     2.11150   
   116. RY*(   6) C   9                  0.00001     2.10524   
   117. RY*(   7) C   9                  0.00001     1.94794   
   118. RY*(   8) C   9                  0.00000     2.22363   
   119. RY*(   9) C   9                  0.00000     2.08338   
   120. RY*(   1) C  10                  0.00227     0.61545   
   121. RY*(   2) C  10                  0.00196     0.62635   
   122. RY*(   3) C  10                  0.00081     0.66495   
   123. RY*(   4) C  10                  0.00010     0.55812   
   124. RY*(   5) C  10                  0.00001     2.02251   
   125. RY*(   6) C  10                  0.00001     2.13087   
   126. RY*(   7) C  10                  0.00001     2.02488   
   127. RY*(   8) C  10                  0.00001     2.13699   
   128. RY*(   9) C  10                  0.00001     2.20537   
   129. RY*(   1) H  11                  0.00055     0.29365   
   130. RY*(   2) H  11                  0.00011     1.63532   
   131. RY*(   3) H  11                  0.00008     1.59852   
   132. RY*(   4) H  11                  0.00002     2.07574   
   133. RY*(   1) H  12                  0.00058     0.27772   
   134. RY*(   2) H  12                  0.00010     1.63572   
   135. RY*(   3) H  12                  0.00008     1.60130   
   136. RY*(   4) H  12                  0.00002     2.08449   
   137. RY*(   1) H  13                  0.00062     0.28015   
   138. RY*(   2) H  13                  0.00006     1.64584   
   139. RY*(   3) H  13                  0.00006     1.61546   
   140. RY*(   4) H  13                  0.00001     2.07897   
   141. RY*(   1) H  14                  0.00093     0.16714   
   142. RY*(   2) H  14                  0.00006     1.49895   
   143. RY*(   3) H  14                  0.00003     1.82015   
   144. RY*(   4) H  14                  0.00003     2.13134   
   145. RY*(   1) H  15                  0.00103     0.22994   
   146. RY*(   2) H  15                  0.00009     1.71052   
   147. RY*(   3) H  15                  0.00007     1.66068   
   148. RY*(   4) H  15                  0.00002     2.12950   
   149. RY*(   1) H  16                  0.00096     0.24906   
   150. RY*(   2) H  16                  0.00009     1.72445   
   151. RY*(   3) H  16                  0.00007     1.64846   
   152. RY*(   4) H  16                  0.00002     2.14236   
   153. RY*(   1) H  17                  0.00105     0.20658   
   154. RY*(   2) H  17                  0.00003     2.05845   
   155. RY*(   3) H  17                  0.00004     1.69665   
   156. RY*(   4) H  17                  0.00003     1.92873   
   157. RY*(   1) H  18                  0.00063     0.27068   
   158. RY*(   2) H  18                  0.00008     1.76529   
   159. RY*(   3) H  18                  0.00007     1.65749   
   160. RY*(   4) H  18                  0.00002     2.13314   
   161. RY*(   1) H  19                  0.00091     0.22958   
   162. RY*(   2) H  19                  0.00006     1.84242   
   163. RY*(   3) H  19                  0.00006     1.60086   
   164. RY*(   4) H  19                  0.00002     2.11317   
   165. RY*(   1) H  20                  0.00108     0.20495   
   166. RY*(   2) H  20                  0.00004     1.76955   
   167. RY*(   3) H  20                  0.00002     2.10055   
   168. RY*(   4) H  20                  0.00003     1.76474   
   169. RY*(   1) H  21                  0.00069     0.30420   
   170. RY*(   2) H  21                  0.00010     1.70317   
   171. RY*(   3) H  21                  0.00007     1.66984   
   172. RY*(   4) H  21                  0.00002     2.13918   
   173. RY*(   1) H  22                  0.00075     0.32572   
   174. RY*(   2) H  22                  0.00011     1.64787   
   175. RY*(   3) H  22                  0.00008     1.67847   
   176. RY*(   4) H  22                  0.00003     2.17558   
   177. RY*(   1) H  23                  0.00063     0.30778   
   178. RY*(   2) H  23                  0.00010     1.71499   
   179. RY*(   3) H  23                  0.00007     1.67065   
   180. RY*(   4) H  23                  0.00002     2.14436   
   181. RY*(   1) H  24                  0.00065     0.31653   
   182. RY*(   2) H  24                  0.00010     1.69721   
   183. RY*(   3) H  24                  0.00007     1.68669   
   184. RY*(   4) H  24                  0.00002     2.14560   
   185. RY*(   1) H  25                  0.00051     0.34932   
   186. RY*(   2) H  25                  0.00010     1.66647   
   187. RY*(   3) H  25                  0.00008     1.72236   
   188. RY*(   4) H  25                  0.00002     2.14193   
   189. RY*(   1) H  26                  0.00063     0.31707   
   190. RY*(   2) H  26                  0.00010     1.69359   
   191. RY*(   3) H  26                  0.00007     1.67760   
   192. RY*(   4) H  26                  0.00002     2.14724   
   193. BD*(   1) C   1 - C   2          0.00924     0.23965   
   194. BD*(   1) C   1 - H  11          0.00365     0.26865   
   195. BD*(   1) C   1 - H  12          0.00371     0.27018   
   196. BD*(   1) C   1 - H  13          0.00240     0.28422   
   197. BD*(   1) C   2 - C   3          0.00997     0.42264   
   198. BD*(   2) C   2 - C   3          0.06570    -0.17991   
   199. BD*(   1) C   2 - C   7          0.01695     0.21659   
   200. BD*(   1) C   3 - C   4          0.00828     0.22066   
   201. BD*(   1) C   3 - H  14          0.00845     0.27436   
   202. BD*(   1) C   4 - C   5          0.00918     0.22088   
   203. BD*(   1) C   4 - H  15          0.00818     0.27378   
   204. BD*(   1) C   4 - H  16          0.00876     0.27236   
   205. BD*(   1) C   5 - C   6          0.00635     0.18985   
   206. BD*(   1) C   5 - C   8          0.01813     0.18003   
   207. BD*(   1) C   5 - H  17          0.01103     0.33150   
   208. BD*(   1) C   6 - C   7          0.00518     0.17208   
   209. BD*(   1) C   6 - H  18          0.00555     0.32020   
   210. BD*(   1) C   6 - H  19          0.00713     0.31146   
   211. BD*(   1) C   7 - C   8          0.01890     0.15923   
   212. BD*(   1) C   7 - H  20          0.01133     0.30872   
   213. BD*(   1) C   8 - C   9          0.01364     0.24968   
   214. BD*(   1) C   8 - C  10          0.01022     0.24330   
   215. BD*(   1) C   9 - H  21          0.00317     0.30709   
   216. BD*(   1) C   9 - H  22          0.00367     0.30514   
   217. BD*(   1) C   9 - H  23          0.00293     0.30790   
   218. BD*(   1) C  10 - H  24          0.00299     0.31526   
   219. BD*(   1) C  10 - H  25          0.00300     0.32225   
   220. BD*(   1) C  10 - H  26          0.00283     0.31434   
       -------------------------------
              Total Lewis   37.64717  ( 99.0715%)
        Valence non-Lewis    0.28052  (  0.7382%)
        Rydberg non-Lewis    0.07231  (  0.1903%)
       -------------------------------
            Total unit  1   38.00000  (100.0000%)
           Charge unit  1    0.00000


 ***************************************************
 *******         Beta  spin orbitals         *******
 ***************************************************


 NATURAL POPULATIONS:  Natural atomic orbital occupancies 
                                                          
   NAO  Atom  No  lang   Type(AO)    Occupancy      Energy
 ----------------------------------------------------------
     1    C    1  S      Cor( 1S)     0.99956     -10.24842
     2    C    1  S      Val( 2S)     0.54992      -0.41827
     3    C    1  S      Ryd( 3S)     0.00028       0.72389
     4    C    1  px     Val( 2p)     0.57418      -0.25310
     5    C    1  px     Ryd( 3p)     0.00118       0.39432
     6    C    1  py     Val( 2p)     0.58874      -0.26010
     7    C    1  py     Ryd( 3p)     0.00159       0.37606
     8    C    1  pz     Val( 2p)     0.61741      -0.26535
     9    C    1  pz     Ryd( 3p)     0.00082       0.42653
    10    C    1  dxy    Ryd( 3d)     0.00037       2.12657
    11    C    1  dxz    Ryd( 3d)     0.00018       2.05901
    12    C    1  dyz    Ryd( 3d)     0.00011       2.06575
    13    C    1  dx2y2  Ryd( 3d)     0.00015       2.08877
    14    C    1  dz2    Ryd( 3d)     0.00027       2.15187

    15    C    2  S      Cor( 1S)     0.99942     -10.29631
    16    C    2  S      Val( 2S)     0.44968      -0.34875
    17    C    2  S      Ryd( 3S)     0.00143       0.45005
    18    C    2  px     Val( 2p)     0.50830      -0.26583
    19    C    2  px     Ryd( 3p)     0.00298       0.81321
    20    C    2  py     Val( 2p)     0.49784      -0.27060
    21    C    2  py     Ryd( 3p)     0.00241       0.69022
    22    C    2  pz     Val( 2p)     0.30333      -0.27430
    23    C    2  pz     Ryd( 3p)     0.00119       0.53125
    24    C    2  dxy    Ryd( 3d)     0.00040       2.07007
    25    C    2  dxz    Ryd( 3d)     0.00036       1.88436
    26    C    2  dyz    Ryd( 3d)     0.00033       1.99225
    27    C    2  dx2y2  Ryd( 3d)     0.00053       2.10226
    28    C    2  dz2    Ryd( 3d)     0.00016       1.85000

    29    C    3  S      Cor( 1S)     0.99937     -10.28841
    30    C    3  S      Val( 2S)     0.48310      -0.36349
    31    C    3  S      Ryd( 3S)     0.00063       0.43617
    32    C    3  px     Val( 2p)     0.53746      -0.25982
    33    C    3  px     Ryd( 3p)     0.00286       0.75018
    34    C    3  py     Val( 2p)     0.46317      -0.24658
    35    C    3  py     Ryd( 3p)     0.00125       0.44746
    36    C    3  pz     Val( 2p)     0.26114      -0.26488
    37    C    3  pz     Ryd( 3p)     0.00085       0.46249
    38    C    3  dxy    Ryd( 3d)     0.00030       2.11078
    39    C    3  dxz    Ryd( 3d)     0.00027       1.94430
    40    C    3  dyz    Ryd( 3d)     0.00032       1.99526
    41    C    3  dx2y2  Ryd( 3d)     0.00042       2.11626
    42    C    3  dz2    Ryd( 3d)     0.00019       1.86887

    43    C    4  S      Cor( 1S)     0.99954     -10.25170
    44    C    4  S      Val( 2S)     0.51687      -0.39816
    45    C    4  S      Ryd( 3S)     0.00053       0.81979
    46    C    4  px     Val( 2p)     0.52906      -0.26027
    47    C    4  px     Ryd( 3p)     0.00165       0.44840
    48    C    4  py     Val( 2p)     0.58879      -0.26507
    49    C    4  py     Ryd( 3p)     0.00211       0.49074
    50    C    4  pz     Val( 2p)     0.60564      -0.26915
    51    C    4  pz     Ryd( 3p)     0.00160       0.56048
    52    C    4  dxy    Ryd( 3d)     0.00041       2.07991
    53    C    4  dxz    Ryd( 3d)     0.00022       1.98115
    54    C    4  dyz    Ryd( 3d)     0.00013       2.08046
    55    C    4  dx2y2  Ryd( 3d)     0.00022       2.05145
    56    C    4  dz2    Ryd( 3d)     0.00040       2.14588

    57    C    5  S      Cor( 1S)     0.99946     -10.22803
    58    C    5  S      Val( 2S)     0.47523      -0.34307
    59    C    5  S      Ryd( 3S)     0.00141       0.77470
    60    C    5  px     Val( 2p)     0.57314      -0.24074
    61    C    5  px     Ryd( 3p)     0.00325       0.71453
    62    C    5  py     Val( 2p)     0.53818      -0.23546
    63    C    5  py     Ryd( 3p)     0.00343       0.56955
    64    C    5  pz     Val( 2p)     0.51414      -0.24546
    65    C    5  pz     Ryd( 3p)     0.00166       0.46882
    66    C    5  dxy    Ryd( 3d)     0.00047       2.24540
    67    C    5  dxz    Ryd( 3d)     0.00034       1.98159
    68    C    5  dyz    Ryd( 3d)     0.00036       1.97305
    69    C    5  dx2y2  Ryd( 3d)     0.00040       2.02588
    70    C    5  dz2    Ryd( 3d)     0.00041       2.06211

    71    C    6  S      Cor( 1S)     0.99954     -10.23166
    72    C    6  S      Val( 2S)     0.51264      -0.37243
    73    C    6  S      Ryd( 3S)     0.00077       0.74471
    74    C    6  px     Val( 2p)     0.58818      -0.24134
    75    C    6  px     Ryd( 3p)     0.00248       0.67640
    76    C    6  py     Val( 2p)     0.51171      -0.24006
    77    C    6  py     Ryd( 3p)     0.00168       0.45549
    78    C    6  pz     Val( 2p)     0.55606      -0.22968
    79    C    6  pz     Ryd( 3p)     0.00255       0.44407
    80    C    6  dxy    Ryd( 3d)     0.00032       2.07689
    81    C    6  dxz    Ryd( 3d)     0.00043       2.30362
    82    C    6  dyz    Ryd( 3d)     0.00044       2.09477
    83    C    6  dx2y2  Ryd( 3d)     0.00022       1.97714
    84    C    6  dz2    Ryd( 3d)     0.00028       1.99627

    85    C    7  S      Cor( 1S)     0.99942     -10.24628
    86    C    7  S      Val( 2S)     0.47987      -0.35815
    87    C    7  S      Ryd( 3S)     0.00168       0.77047
    88    C    7  px     Val( 2p)     0.50968      -0.26014
    89    C    7  px     Ryd( 3p)     0.00193       0.54337
    90    C    7  py     Val( 2p)     0.59295      -0.26609
    91    C    7  py     Ryd( 3p)     0.00514       0.81047
    92    C    7  pz     Val( 2p)     0.51691      -0.26426
    93    C    7  pz     Ryd( 3p)     0.00195       0.49696
    94    C    7  dxy    Ryd( 3d)     0.00039       1.95544
    95    C    7  dxz    Ryd( 3d)     0.00034       2.03122
    96    C    7  dyz    Ryd( 3d)     0.00046       2.14531
    97    C    7  dx2y2  Ryd( 3d)     0.00041       2.20177
    98    C    7  dz2    Ryd( 3d)     0.00030       1.87215

    99    C    8  S      Cor( 1S)     0.99944     -10.24025
   100    C    8  S      Val( 2S)     0.44148      -0.32989
   101    C    8  S      Ryd( 3S)     0.00129       0.80800
   102    C    8  px     Val( 2p)     0.50360      -0.25141
   103    C    8  px     Ryd( 3p)     0.00235       0.70466
   104    C    8  py     Val( 2p)     0.50398      -0.24892
   105    C    8  py     Ryd( 3p)     0.00183       0.60413
   106    C    8  pz     Val( 2p)     0.52488      -0.25274
   107    C    8  pz     Ryd( 3p)     0.00256       0.74700
   108    C    8  dxy    Ryd( 3d)     0.00033       1.93008
   109    C    8  dxz    Ryd( 3d)     0.00055       2.07478
   110    C    8  dyz    Ryd( 3d)     0.00045       1.91003
   111    C    8  dx2y2  Ryd( 3d)     0.00048       2.06248
   112    C    8  dz2    Ryd( 3d)     0.00055       2.09566

   113    C    9  S      Cor( 1S)     0.99956     -10.20126
   114    C    9  S      Val( 2S)     0.53503      -0.36821
   115    C    9  S      Ryd( 3S)     0.00044       0.77760
   116    C    9  px     Val( 2p)     0.61303      -0.22338
   117    C    9  px     Ryd( 3p)     0.00168       0.53256
   118    C    9  py     Val( 2p)     0.61718      -0.22711
   119    C    9  py     Ryd( 3p)     0.00149       0.51876
   120    C    9  pz     Val( 2p)     0.54278      -0.21148
   121    C    9  pz     Ryd( 3p)     0.00122       0.39361
   122    C    9  dxy    Ryd( 3d)     0.00014       2.08565
   123    C    9  dxz    Ryd( 3d)     0.00027       2.21185
   124    C    9  dyz    Ryd( 3d)     0.00015       2.01207
   125    C    9  dx2y2  Ryd( 3d)     0.00030       2.27910
   126    C    9  dz2    Ryd( 3d)     0.00032       2.15218

   127    C   10  S      Cor( 1S)     0.99957     -10.19613
   128    C   10  S      Val( 2S)     0.53690      -0.36350
   129    C   10  S      Ryd( 3S)     0.00055       0.78716
   130    C   10  px     Val( 2p)     0.55063      -0.20732
   131    C   10  px     Ryd( 3p)     0.00136       0.42131
   132    C   10  py     Val( 2p)     0.60872      -0.21661
   133    C   10  py     Ryd( 3p)     0.00173       0.50061
   134    C   10  pz     Val( 2p)     0.61000      -0.21482
   135    C   10  pz     Ryd( 3p)     0.00207       0.53500
   136    C   10  dxy    Ryd( 3d)     0.00018       2.05805
   137    C   10  dxz    Ryd( 3d)     0.00022       2.17013
   138    C   10  dyz    Ryd( 3d)     0.00011       2.02498
   139    C   10  dx2y2  Ryd( 3d)     0.00033       2.22177
   140    C   10  dz2    Ryd( 3d)     0.00033       2.28249

   141    H   11  S      Val( 1S)     0.34663      -0.08554
   142    H   11  S      Ryd( 2S)     0.00038       0.21815
   143    H   11  px     Ryd( 2p)     0.00008       1.61770
   144    H   11  py     Ryd( 2p)     0.00031       2.04313
   145    H   11  pz     Ryd( 2p)     0.00016       1.74667

   146    H   12  S      Val( 1S)     0.34562      -0.08333
   147    H   12  S      Ryd( 2S)     0.00037       0.21237
   148    H   12  px     Ryd( 2p)     0.00012       1.62988
   149    H   12  py     Ryd( 2p)     0.00012       1.65034
   150    H   12  pz     Ryd( 2p)     0.00031       2.12929

   151    H   13  S      Val( 1S)     0.37352      -0.08370
   152    H   13  S      Ryd( 2S)     0.00060       0.21656
   153    H   13  px     Ryd( 2p)     0.00028       2.01858
   154    H   13  py     Ryd( 2p)     0.00008       1.65863
   155    H   13  pz     Ryd( 2p)     0.00012       1.73441

   156    H   14  S      Val( 1S)     0.38004      -0.10620
   157    H   14  S      Ryd( 2S)     0.00093       0.16523
   158    H   14  px     Ryd( 2p)     0.00034       2.04379
   159    H   14  py     Ryd( 2p)     0.00008       1.76016
   160    H   14  pz     Ryd( 2p)     0.00011       1.65943

   161    H   15  S      Val( 1S)     0.32924      -0.07068
   162    H   15  S      Ryd( 2S)     0.00066       0.20847
   163    H   15  px     Ryd( 2p)     0.00008       1.64552
   164    H   15  py     Ryd( 2p)     0.00032       2.09855
   165    H   15  pz     Ryd( 2p)     0.00013       1.81287

   166    H   16  S      Val( 1S)     0.33656      -0.07482
   167    H   16  S      Ryd( 2S)     0.00064       0.23169
   168    H   16  px     Ryd( 2p)     0.00011       1.66222
   169    H   16  py     Ryd( 2p)     0.00010       1.75507
   170    H   16  pz     Ryd( 2p)     0.00031       2.14514

   171    H   17  S      Val( 1S)     0.36957      -0.03821
   172    H   17  S      Ryd( 2S)     0.00107       0.20733
   173    H   17  px     Ryd( 2p)     0.00029       2.06446
   174    H   17  py     Ryd( 2p)     0.00015       1.92158
   175    H   17  pz     Ryd( 2p)     0.00004       1.70722

   176    H   18  S      Val( 1S)     0.36475      -0.05033
   177    H   18  S      Ryd( 2S)     0.00062       0.25001
   178    H   18  px     Ryd( 2p)     0.00023       1.97715
   179    H   18  py     Ryd( 2p)     0.00007       1.65178
   180    H   18  pz     Ryd( 2p)     0.00021       1.96096

   181    H   19  S      Val( 1S)     0.38376      -0.06635
   182    H   19  S      Ryd( 2S)     0.00089       0.21614
   183    H   19  px     Ryd( 2p)     0.00021       1.97420
   184    H   19  py     Ryd( 2p)     0.00015       1.75419
   185    H   19  pz     Ryd( 2p)     0.00015       1.85004

   186    H   20  S      Val( 1S)     0.36676      -0.05689
   187    H   20  S      Ryd( 2S)     0.00107       0.20772
   188    H   20  px     Ryd( 2p)     0.00004       1.76981
   189    H   20  py     Ryd( 2p)     0.00032       2.10673
   190    H   20  pz     Ryd( 2p)     0.00012       1.76657

   191    H   21  S      Val( 1S)     0.37405      -0.05779
   192    H   21  S      Ryd( 2S)     0.00065       0.24682
   193    H   21  px     Ryd( 2p)     0.00010       1.70334
   194    H   21  py     Ryd( 2p)     0.00035       2.22820
   195    H   21  pz     Ryd( 2p)     0.00008       1.64793

   196    H   22  S      Val( 1S)     0.39441      -0.08073
   197    H   22  S      Ryd( 2S)     0.00068       0.29098
   198    H   22  px     Ryd( 2p)     0.00024       2.09272
   199    H   22  py     Ryd( 2p)     0.00011       1.70626
   200    H   22  pz     Ryd( 2p)     0.00016       1.74599

   201    H   23  S      Val( 1S)     0.37378      -0.05670
   202    H   23  S      Ryd( 2S)     0.00060       0.24875
   203    H   23  px     Ryd( 2p)     0.00023       1.99556
   204    H   23  py     Ryd( 2p)     0.00013       1.79204
   205    H   23  pz     Ryd( 2p)     0.00016       1.80938

   206    H   24  S      Val( 1S)     0.37809      -0.05176
   207    H   24  S      Ryd( 2S)     0.00062       0.25567
   208    H   24  px     Ryd( 2p)     0.00007       1.65883
   209    H   24  py     Ryd( 2p)     0.00035       2.24383
   210    H   24  pz     Ryd( 2p)     0.00009       1.69641

   211    H   25  S      Val( 1S)     0.38377      -0.05428
   212    H   25  S      Ryd( 2S)     0.00049       0.28553
   213    H   25  px     Ryd( 2p)     0.00010       1.69068
   214    H   25  py     Ryd( 2p)     0.00010       1.69073
   215    H   25  pz     Ryd( 2p)     0.00033       2.22137

   216    H   26  S      Val( 1S)     0.36813      -0.04873
   217    H   26  S      Ryd( 2S)     0.00054       0.25457
   218    H   26  px     Ryd( 2p)     0.00026       2.01225
   219    H   26  py     Ryd( 2p)     0.00012       1.76009
   220    H   26  pz     Ryd( 2p)     0.00015       1.82262


 Summary of Natural Population Analysis:                  
                                                          
                                       Natural Population 
                Natural  -----------------------------------------------
    Atom  No    Charge         Core      Valence    Rydberg      Total
 -----------------------------------------------------------------------
      C    1   -0.33475      0.99956     2.33026    0.00493     3.33475
      C    2    0.23164      0.99942     1.75914    0.00980     2.76836
      C    3    0.24869      0.99937     1.74487    0.00708     2.75131
      C    4   -0.24717      0.99954     2.24036    0.00727     3.24717
      C    5   -0.11186      0.99946     2.10067    0.01173     3.11186
      C    6   -0.17732      0.99954     2.16860    0.00917     3.17732
      C    7   -0.11143      0.99942     2.09942    0.01259     3.11143
      C    8    0.01622      0.99944     1.97395    0.01039     2.98378
      C    9   -0.31360      0.99956     2.30803    0.00602     3.31360
      C   10   -0.31270      0.99957     2.30625    0.00687     3.31270
      H   11    0.15244      0.00000     0.34663    0.00093     0.34756
      H   12    0.15346      0.00000     0.34562    0.00092     0.34654
      H   13    0.12539      0.00000     0.37352    0.00109     0.37461
      H   14    0.11850      0.00000     0.38004    0.00146     0.38150
      H   15    0.16958      0.00000     0.32924    0.00118     0.33042
      H   16    0.16228      0.00000     0.33656    0.00116     0.33772
      H   17    0.12889      0.00000     0.36957    0.00154     0.37111
      H   18    0.13412      0.00000     0.36475    0.00113     0.36588
      H   19    0.11484      0.00000     0.38376    0.00140     0.38516
      H   20    0.13169      0.00000     0.36676    0.00155     0.36831
      H   21    0.12478      0.00000     0.37405    0.00117     0.37522
      H   22    0.10440      0.00000     0.39441    0.00119     0.39560
      H   23    0.12510      0.00000     0.37378    0.00112     0.37490
      H   24    0.12078      0.00000     0.37809    0.00113     0.37922
      H   25    0.11521      0.00000     0.38377    0.00102     0.38479
      H   26    0.13082      0.00000     0.36813    0.00106     0.36918
 =======================================================================
   * Total *    1.00000      9.99487    26.90023    0.10490    37.00000

                                 Natural Population      
 --------------------------------------------------------
   Core                       9.99487 ( 99.9487% of  10)
   Valence                   26.90023 ( 99.6305% of  27)
   Natural Minimal Basis     36.89510 ( 99.7165% of  37)
   Natural Rydberg Basis      0.10490 (  0.2835% of  37)
 --------------------------------------------------------

    Atom  No          Natural Electron Configuration
 ----------------------------------------------------------------------------
      C    1      [core]2S( 0.55)2p( 1.78)
      C    2      [core]2S( 0.45)2p( 1.31)3p( 0.01)
      C    3      [core]2S( 0.48)2p( 1.26)
      C    4      [core]2S( 0.52)2p( 1.72)3p( 0.01)
      C    5      [core]2S( 0.48)2p( 1.63)3p( 0.01)
      C    6      [core]2S( 0.51)2p( 1.66)3p( 0.01)
      C    7      [core]2S( 0.48)2p( 1.62)3p( 0.01)
      C    8      [core]2S( 0.44)2p( 1.53)3p( 0.01)
      C    9      [core]2S( 0.54)2p( 1.77)
      C   10      [core]2S( 0.54)2p( 1.77)3p( 0.01)
      H   11            1S( 0.35)
      H   12            1S( 0.35)
      H   13            1S( 0.37)
      H   14            1S( 0.38)
      H   15            1S( 0.33)
      H   16            1S( 0.34)
      H   17            1S( 0.37)
      H   18            1S( 0.36)
      H   19            1S( 0.38)
      H   20            1S( 0.37)
      H   21            1S( 0.37)
      H   22            1S( 0.39)
      H   23            1S( 0.37)
      H   24            1S( 0.38)
      H   25            1S( 0.38)
      H   26            1S( 0.37)


 NATURAL BOND ORBITAL ANALYSIS, beta spin orbitals:

                       Occupancies       Lewis Structure    Low   High
           Occ.    -------------------  -----------------   occ   occ
  Cycle   Thresh.   Lewis   Non-Lewis     CR  BD  3C  LP    (L)   (NL)   Dev
 =============================================================================
   1(1)    0.90    36.37032   0.62968     10  27   0   0     0      0    0.02
 -----------------------------------------------------------------------------

 Structure accepted: No low occupancy Lewis orbitals

 --------------------------------------------------------
   Core                      9.99488 ( 99.949% of  10)
   Valence Lewis            26.37544 ( 97.687% of  27)
  ==================       ============================
   Total Lewis              36.37032 ( 98.298% of  37)
  -----------------------------------------------------
   Valence non-Lewis         0.56332 (  1.522% of  37)
   Rydberg non-Lewis         0.06636 (  0.179% of  37)
  ==================       ============================
   Total non-Lewis           0.62968 (  1.702% of  37)
 --------------------------------------------------------


       (Occupancy)   Bond orbital/ Coefficients/ Hybrids
 ---------------------------------------------------------------------------------
     1. (0.99053) BD ( 1) C   1 - C   2  
                ( 47.84%)   0.6916* C   1 s( 29.61%)p 2.38( 70.34%)d 0.00(  0.05%)
                                            0.0004  0.5440  0.0085 -0.6244 -0.0038
                                            0.5588  0.0088  0.0337  0.0024 -0.0202
                                           -0.0019  0.0003  0.0026 -0.0111
                ( 52.16%)   0.7223* C   2 s( 33.16%)p 2.01( 66.81%)d 0.00(  0.04%)
                                           -0.0000  0.5758  0.0073  0.6181 -0.0055
                                           -0.5345  0.0082 -0.0143  0.0021 -0.0158
                                            0.0018  0.0015  0.0045 -0.0105
     2. (0.95990) BD ( 1) C   1 - H  11  
                ( 63.98%)   0.7999* C   1 s( 22.97%)p 3.35( 76.99%)d 0.00(  0.03%)
                                            0.0001 -0.4793  0.0023  0.2336 -0.0195
                                            0.7506  0.0046 -0.3893 -0.0018 -0.0107
                                            0.0084  0.0093  0.0073  0.0036
                ( 36.02%)   0.6002* H  11 s( 99.90%)p 0.00(  0.10%)
                                           -0.9995  0.0021 -0.0034 -0.0273  0.0146
     3. (0.96005) BD ( 1) C   1 - H  12  
                ( 64.09%)   0.8006* C   1 s( 23.29%)p 3.29( 76.67%)d 0.00(  0.03%)
                                           -0.0001  0.4826 -0.0026  0.2083  0.0177
                                           -0.1865 -0.0067 -0.8295  0.0068 -0.0011
                                           -0.0022  0.0034 -0.0030  0.0174
                ( 35.91%)   0.5993* H  12 s( 99.90%)p 0.00(  0.10%)
                                            0.9995 -0.0025 -0.0121  0.0078  0.0278
     4. (0.99386) BD ( 1) C   1 - H  13  
                ( 62.54%)   0.7908* C   1 s( 24.09%)p 3.15( 75.87%)d 0.00(  0.04%)
                                           -0.0001  0.4908 -0.0020  0.7148  0.0041
                                            0.2977 -0.0205  0.3983 -0.0084  0.0106
                                            0.0122  0.0060  0.0073 -0.0028
                ( 37.46%)   0.6121* H  13 s( 99.91%)p 0.00(  0.09%)
                                            0.9996 -0.0007 -0.0260 -0.0071 -0.0127
     5. (0.98990) BD ( 1) C   2 - C   3  
                ( 51.06%)   0.7146* C   2 s( 35.60%)p 1.81( 64.33%)d 0.00(  0.07%)
                                           -0.0001  0.5963  0.0208  0.0701  0.0339
                                            0.7142  0.0152  0.3560  0.0156  0.0009
                                            0.0023  0.0187 -0.0173 -0.0073
                ( 48.94%)   0.6996* C   3 s( 37.58%)p 1.66( 62.34%)d 0.00(  0.08%)
                                            0.0001  0.6128  0.0142 -0.0129  0.0287
                                           -0.7030 -0.0148 -0.3578 -0.0010  0.0011
                                            0.0036  0.0212 -0.0166 -0.0081
     6. (0.98266) BD ( 1) C   2 - C   7  
                ( 51.00%)   0.7141* C   2 s( 31.13%)p 2.21( 68.83%)d 0.00(  0.04%)
                                           -0.0001  0.5576 -0.0202 -0.7123  0.0368
                                           -0.2143 -0.0260 -0.3645 -0.0053  0.0035
                                            0.0138  0.0048  0.0126 -0.0073
                ( 49.00%)   0.7000* C   7 s( 26.52%)p 2.77( 73.42%)d 0.00(  0.06%)
                                            0.0001  0.5149  0.0039  0.7494  0.0225
                                            0.1745 -0.0351  0.3746 -0.0122  0.0110
                                            0.0164  0.0056  0.0131 -0.0047
     7. (0.98928) BD ( 1) C   3 - C   4  
                ( 50.17%)   0.7083* C   3 s( 32.96%)p 2.03( 66.99%)d 0.00(  0.05%)
                                           -0.0002  0.5741 -0.0027 -0.6457  0.0333
                                            0.5000  0.0265  0.0256  0.0220 -0.0155
                                            0.0037  0.0028  0.0085 -0.0131
                ( 49.83%)   0.7059* C   4 s( 26.27%)p 2.80( 73.67%)d 0.00(  0.06%)
                                            0.0001  0.5125  0.0068  0.7019  0.0292
                                           -0.4927  0.0148 -0.0027  0.0145 -0.0203
                                           -0.0012 -0.0001  0.0059 -0.0118
     8. (0.99034) BD ( 1) C   3 - H  14  
                ( 62.12%)   0.7882* C   3 s( 29.29%)p 2.41( 70.67%)d 0.00(  0.04%)
                                           -0.0003  0.5412 -0.0003  0.7000 -0.0098
                                            0.2630  0.0088  0.3839 -0.0006  0.0060
                                            0.0133  0.0052  0.0110 -0.0056
                ( 37.88%)   0.6155* H  14 s( 99.89%)p 0.00(  0.11%)
                                            0.9994 -0.0020 -0.0277 -0.0108 -0.0150
     9. (0.98718) BD ( 1) C   4 - C   5  
                ( 51.01%)   0.7142* C   4 s( 28.82%)p 2.47( 71.15%)d 0.00(  0.04%)
                                            0.0002  0.5368 -0.0077 -0.6416 -0.0128
                                           -0.3534  0.0313 -0.4169  0.0044  0.0107
                                            0.0124  0.0086  0.0032 -0.0027
                ( 48.99%)   0.6999* C   5 s( 26.01%)p 2.84( 73.94%)d 0.00(  0.06%)
                                           -0.0000  0.5100  0.0014  0.6327 -0.0274
                                            0.3776  0.0498  0.4395  0.0112  0.0107
                                            0.0155  0.0066  0.0115 -0.0047
    10. (0.94239) BD ( 1) C   4 - H  15  
                ( 65.34%)   0.8084* C   4 s( 22.37%)p 3.47( 77.60%)d 0.00(  0.03%)
                                           -0.0002  0.4729  0.0018  0.2002 -0.0073
                                            0.7789  0.0017 -0.3590  0.0180  0.0091
                                           -0.0084 -0.0094 -0.0084 -0.0038
                ( 34.66%)   0.5887* H  15 s( 99.90%)p 0.00(  0.10%)
                                            0.9995 -0.0058 -0.0030 -0.0292  0.0129
    11. (0.95212) BD ( 1) C   4 - H  16  
                ( 64.96%)   0.8060* C   4 s( 22.41%)p 3.46( 77.56%)d 0.00(  0.03%)
                                           -0.0001  0.4734 -0.0008 -0.2322  0.0027
                                            0.1572  0.0192  0.8346 -0.0087 -0.0017
                                           -0.0036  0.0016 -0.0030  0.0176
                ( 35.04%)   0.5920* H  16 s( 99.90%)p 0.00(  0.10%)
                                            0.9995 -0.0056  0.0119 -0.0074 -0.0284
    12. (0.98276) BD ( 1) C   5 - C   6  
                ( 50.33%)   0.7094* C   5 s( 23.16%)p 3.32( 76.78%)d 0.00(  0.06%)
                                           -0.0001  0.4811 -0.0107  0.2695 -0.0324
                                           -0.1574  0.0422 -0.8166 -0.0249 -0.0042
                                           -0.0157  0.0129  0.0009  0.0133
                ( 49.67%)   0.7048* C   6 s( 24.91%)p 3.01( 75.03%)d 0.00(  0.06%)
                                            0.0001  0.4989 -0.0121 -0.3273 -0.0126
                                            0.4576  0.0328  0.6573 -0.0249 -0.0045
                                           -0.0114  0.0124  0.0003  0.0165
    13. (0.96361) BD ( 1) C   5 - C   8  
                ( 49.79%)   0.7056* C   5 s( 24.15%)p 3.14( 75.79%)d 0.00(  0.06%)
                                           -0.0004 -0.4912  0.0172  0.2040  0.0407
                                            0.7592 -0.0254 -0.3708 -0.0140 -0.0015
                                           -0.0012  0.0110  0.0200  0.0072
                ( 50.21%)   0.7086* C   8 s( 22.56%)p 3.43( 77.38%)d 0.00(  0.06%)
                                            0.0002 -0.4747  0.0166 -0.0136  0.0345
                                           -0.8708 -0.0035  0.1154 -0.0276 -0.0069
                                            0.0019  0.0113  0.0178  0.0102
    14. (0.99053) BD ( 1) C   5 - H  17  
                ( 63.37%)   0.7961* C   5 s( 26.24%)p 2.81( 73.73%)d 0.00(  0.03%)
                                            0.0002 -0.5118 -0.0209  0.6946 -0.0111
                                           -0.5040  0.0025  0.0257  0.0022  0.0145
                                           -0.0003 -0.0003 -0.0038  0.0089
                ( 36.63%)   0.6052* H  17 s( 99.90%)p 0.00(  0.10%)
                                           -0.9995  0.0051 -0.0256  0.0179 -0.0016
    15. (0.93426) BD ( 1) C   6 - C   7  
                ( 46.99%)   0.6855* C   6 s( 23.81%)p 3.20( 76.13%)d 0.00(  0.06%)
                                            0.0008  0.4878 -0.0104  0.3128  0.0089
                                           -0.7523 -0.0182  0.3092 -0.0381 -0.0092
                                            0.0078 -0.0194 -0.0111 -0.0006
                ( 53.01%)   0.7281* C   7 s( 22.39%)p 3.46( 77.55%)d 0.00(  0.05%)
                                           -0.0006  0.4731 -0.0107 -0.1743  0.0124
                                            0.6209 -0.0391 -0.5963 -0.0484 -0.0050
                                            0.0010 -0.0182 -0.0095 -0.0075
    16. (0.98174) BD ( 1) C   6 - H  18  
                ( 63.17%)   0.7948* C   6 s( 25.06%)p 2.99( 74.90%)d 0.00(  0.04%)
                                            0.0004 -0.5005 -0.0101  0.6246 -0.0222
                                            0.1703 -0.0196  0.5733  0.0192 -0.0073
                                           -0.0144 -0.0061 -0.0080  0.0002
                ( 36.83%)   0.6069* H  18 s( 99.91%)p 0.00(  0.09%)
                                           -0.9995  0.0022 -0.0207 -0.0029 -0.0221
    17. (0.99517) BD ( 1) C   6 - H  19  
                ( 61.85%)   0.7864* C   6 s( 25.93%)p 2.86( 74.03%)d 0.00(  0.04%)
                                           -0.0000  0.5092  0.0065  0.6348 -0.0235
                                            0.4398 -0.0030 -0.3777 -0.0281  0.0131
                                           -0.0091 -0.0067  0.0061 -0.0048
                ( 38.15%)   0.6177* H  19 s( 99.91%)p 0.00(  0.09%)
                                            0.9995 -0.0027 -0.0191 -0.0160  0.0171
    18. (0.90155) BD ( 1) C   7 - C   8  
                ( 52.47%)   0.7244* C   7 s( 23.99%)p 3.17( 75.96%)d 0.00(  0.05%)
                                            0.0005  0.4895 -0.0165 -0.6374  0.0020
                                            0.0125 -0.0538  0.5918 -0.0074 -0.0117
                                           -0.0127  0.0063  0.0070  0.0084
                ( 47.53%)   0.6894* C   8 s( 21.13%)p 3.73( 78.80%)d 0.00(  0.06%)
                                            0.0006  0.4595 -0.0150  0.6776 -0.0186
                                           -0.3243 -0.0410 -0.4707  0.0116 -0.0053
                                           -0.0212  0.0040  0.0121  0.0013
    19. (0.99088) BD ( 1) C   7 - H  20  
                ( 63.67%)   0.7979* C   7 s( 26.69%)p 2.75( 73.28%)d 0.00(  0.03%)
                                            0.0003 -0.5162 -0.0197 -0.0182  0.0065
                                            0.7618 -0.0095  0.3899  0.0038  0.0018
                                            0.0007 -0.0118  0.0112  0.0048
                ( 36.33%)   0.6027* H  20 s( 99.90%)p 0.00(  0.10%)
                                           -0.9995  0.0050 -0.0010 -0.0279 -0.0152
    20. (0.98910) BD ( 1) C   8 - C   9  
                ( 52.01%)   0.7212* C   8 s( 28.48%)p 2.51( 71.48%)d 0.00(  0.04%)
                                           -0.0000  0.5334  0.0184  0.1169 -0.0128
                                           -0.1845 -0.0087  0.8166  0.0062  0.0002
                                            0.0049 -0.0081  0.0005  0.0181
                ( 47.99%)   0.6927* C   9 s( 30.20%)p 2.31( 69.76%)d 0.00(  0.04%)
                                            0.0004  0.5495 -0.0011 -0.0503  0.0013
                                            0.1961 -0.0014 -0.8103 -0.0010 -0.0005
                                            0.0012 -0.0079 -0.0011  0.0191
    21. (0.98476) BD ( 1) C   8 - C  10  
                ( 52.81%)   0.7267* C   8 s( 27.62%)p 2.62( 72.34%)d 0.00(  0.04%)
                                           -0.0000  0.5254  0.0099 -0.7249 -0.0057
                                           -0.3168 -0.0089 -0.3115  0.0195  0.0119
                                            0.0120  0.0051  0.0103 -0.0044
                ( 47.19%)   0.6869* C  10 s( 29.99%)p 2.33( 69.97%)d 0.00(  0.04%)
                                            0.0006  0.5476 -0.0002  0.7266  0.0005
                                            0.3193 -0.0009  0.2641  0.0007  0.0118
                                            0.0100  0.0046  0.0116 -0.0075
    22. (0.98731) BD ( 1) C   9 - H  21  
                ( 62.28%)   0.7892* C   9 s( 23.09%)p 3.33( 76.88%)d 0.00(  0.04%)
                                            0.0001 -0.4805 -0.0015  0.0458 -0.0022
                                            0.8672 -0.0046 -0.1186 -0.0213 -0.0014
                                            0.0007  0.0028  0.0167  0.0098
                ( 37.72%)   0.6142* H  21 s( 99.91%)p 0.00(  0.09%)
                                           -0.9996  0.0014 -0.0026 -0.0285  0.0058
    23. (0.98559) BD ( 1) C   9 - H  22  
                ( 60.16%)   0.7756* C   9 s( 23.26%)p 3.30( 76.69%)d 0.00(  0.04%)
                                           -0.0000  0.4823  0.0000  0.7551 -0.0094
                                            0.2751 -0.0113  0.3466  0.0256  0.0099
                                            0.0114  0.0043  0.0119 -0.0076
                ( 39.84%)   0.6312* H  22 s( 99.92%)p 0.00(  0.08%)
                                            0.9996  0.0002 -0.0213 -0.0065 -0.0160
    24. (0.98925) BD ( 1) C   9 - H  23  
                ( 62.37%)   0.7897* C   9 s( 23.35%)p 3.28( 76.61%)d 0.00(  0.04%)
                                            0.0001 -0.4832 -0.0014  0.6514 -0.0084
                                           -0.3649  0.0098 -0.4563 -0.0170  0.0112
                                            0.0125 -0.0071 -0.0062  0.0034
                ( 37.63%)   0.6135* H  23 s( 99.91%)p 0.00(  0.09%)
                                           -0.9996  0.0011 -0.0212  0.0108  0.0171
    25. (0.99052) BD ( 1) C  10 - H  24  
                ( 61.98%)   0.7873* C  10 s( 22.99%)p 3.35( 76.97%)d 0.00(  0.04%)
                                            0.0001 -0.4795 -0.0005  0.0163  0.0205
                                            0.8707 -0.0004 -0.1040  0.0107  0.0012
                                            0.0004  0.0048  0.0170  0.0094
                ( 38.02%)   0.6166* H  24 s( 99.92%)p 0.00(  0.08%)
                                           -0.9996  0.0011 -0.0028 -0.0288  0.0023
    26. (0.99236) BD ( 1) C  10 - H  25  
                ( 61.48%)   0.7841* C  10 s( 23.74%)p 3.21( 76.22%)d 0.00(  0.04%)
                                            0.0000 -0.4872 -0.0008  0.1345  0.0230
                                           -0.1702  0.0141  0.8452 -0.0032  0.0015
                                           -0.0039  0.0073  0.0005 -0.0182
                ( 38.52%)   0.6206* H  25 s( 99.92%)p 0.00(  0.08%)
                                           -0.9996  0.0003 -0.0083  0.0032 -0.0272
    27. (0.97783) BD ( 1) C  10 - H  26  
                ( 62.47%)   0.7904* C  10 s( 23.19%)p 3.31( 76.78%)d 0.00(  0.04%)
                                            0.0002 -0.4815 -0.0008  0.6729  0.0139
                                           -0.3321  0.0111 -0.4519  0.0135  0.0102
                                            0.0135 -0.0076 -0.0058  0.0008
                ( 37.53%)   0.6126* H  26 s( 99.91%)p 0.00(  0.09%)
                                           -0.9996  0.0016 -0.0243  0.0095  0.0135
    28. (0.99956) CR ( 1) C   1           s(100.00%)p 0.00(  0.00%)
                                            1.0000 -0.0001 -0.0000  0.0003  0.0000
                                           -0.0003 -0.0000 -0.0001 -0.0000  0.0000
                                            0.0000  0.0000 -0.0000  0.0000
    29. (0.99942) CR ( 1) C   2           s(100.00%)
                                            1.0000  0.0001 -0.0000 -0.0001  0.0000
                                            0.0000 -0.0000 -0.0000  0.0000  0.0000
                                            0.0000  0.0000  0.0000 -0.0000
    30. (0.99937) CR ( 1) C   3           s(100.00%)p 0.00(  0.00%)
                                            1.0000  0.0002 -0.0000  0.0001  0.0000
                                            0.0003  0.0000  0.0002  0.0000 -0.0000
                                            0.0000  0.0000  0.0000 -0.0000
    31. (0.99954) CR ( 1) C   4           s(100.00%)p 0.00(  0.00%)
                                            1.0000 -0.0000  0.0000  0.0001 -0.0000
                                            0.0003 -0.0000  0.0001  0.0000  0.0000
                                           -0.0000 -0.0000 -0.0000  0.0000
    32. (0.99946) CR ( 1) C   5           s(100.00%)p 0.00(  0.00%)
                                            1.0000 -0.0001  0.0000 -0.0000  0.0000
                                            0.0004 -0.0000 -0.0002 -0.0000 -0.0000
                                           -0.0000  0.0000  0.0000  0.0000
    33. (0.99954) CR ( 1) C   6           s(100.00%)p 0.00(  0.00%)
                                            1.0000 -0.0002  0.0000 -0.0005  0.0000
                                            0.0005  0.0000 -0.0005  0.0000  0.0000
                                           -0.0000  0.0000  0.0000 -0.0000
    34. (0.99942) CR ( 1) C   7           s(100.00%)p 0.00(  0.00%)
                                            1.0000  0.0001  0.0000  0.0002  0.0000
                                            0.0001  0.0000 -0.0008 -0.0000  0.0000
                                            0.0000 -0.0000 -0.0000 -0.0000
    35. (0.99944) CR ( 1) C   8           s(100.00%)p 0.00(  0.00%)
                                            1.0000 -0.0002  0.0000 -0.0004  0.0000
                                            0.0003  0.0000  0.0003 -0.0000  0.0000
                                            0.0000 -0.0000 -0.0000 -0.0000
    36. (0.99956) CR ( 1) C   9           s(100.00%)p 0.00(  0.00%)
                                            1.0000 -0.0001  0.0000 -0.0000  0.0000
                                           -0.0001 -0.0000  0.0004  0.0000 -0.0000
                                           -0.0000  0.0000  0.0000 -0.0000
    37. (0.99957) CR ( 1) C  10           s(100.00%)p 0.00(  0.00%)
                                            1.0000 -0.0002  0.0000 -0.0005 -0.0000
                                           -0.0002 -0.0000 -0.0001 -0.0000 -0.0000
                                           -0.0000 -0.0000 -0.0000  0.0000
    38. (0.22125) LP*( 1) C   2           s(  0.01%)p99.99( 99.98%)d 0.50(  0.01%)
                                            0.0000  0.0010  0.0116  0.3212  0.0069
                                            0.3957  0.0155 -0.8596 -0.0298 -0.0017
                                            0.0060 -0.0016 -0.0037  0.0035
    39. (0.13882) LP*( 1) C   3           s(  0.01%)p99.99( 99.92%)d 4.76(  0.07%)
                                            0.0000  0.0032  0.0115  0.3020  0.0033
                                            0.4302  0.0088 -0.8499 -0.0205 -0.0118
                                            0.0174 -0.0015 -0.0091  0.0122
    40. (0.00243) RY*( 1) C   1           s(  2.46%)p38.19( 93.88%)d 1.49(  3.66%)
                                            0.0000 -0.0018  0.1568  0.0177  0.4713
                                            0.0089  0.6920  0.0107  0.4872 -0.0154
                                           -0.0756  0.0599 -0.1640  0.0124
    41. (0.00042) RY*( 2) C   1           s( 37.89%)p 1.60( 60.48%)d 0.04(  1.63%)
                                            0.0000  0.0151  0.6154  0.0122 -0.6080
                                           -0.0174  0.4343 -0.0050 -0.2147  0.0727
                                            0.1018 -0.0030 -0.0205 -0.0151
    42. (0.00028) RY*( 3) C   1           s(  1.71%)p49.14( 84.09%)d 8.30( 14.20%)
                                            0.0000  0.0026  0.1308  0.0008 -0.3988
                                           -0.0052 -0.3017  0.0046  0.7686  0.0201
                                           -0.2292  0.2316  0.1818  0.0487
    43. (0.00004) RY*( 4) C   1           s( 41.23%)p 0.89( 36.88%)d 0.53( 21.90%)
    44. (0.00001) RY*( 5) C   1           s( 12.81%)p 0.41(  5.22%)d 6.40( 81.97%)
    45. (0.00000) RY*( 6) C   1           s(  1.51%)p 4.83(  7.28%)d60.50( 91.21%)
    46. (0.00000) RY*( 7) C   1           s(  1.64%)p 3.17(  5.20%)d56.82( 93.16%)
    47. (0.00000) RY*( 8) C   1           s(  0.45%)p14.24(  6.46%)d99.99( 93.09%)
    48. (0.00000) RY*( 9) C   1           s(  0.34%)p 1.86(  0.63%)d99.99( 99.03%)
    49. (0.00272) RY*( 1) C   2           s( 15.26%)p 5.36( 81.79%)d 0.19(  2.95%)
                                           -0.0000  0.0123  0.3904 -0.0436 -0.4271
                                           -0.0096  0.7462 -0.0151  0.2766 -0.1443
                                           -0.0486 -0.0655  0.0125 -0.0430
    50. (0.00192) RY*( 2) C   2           s(  1.66%)p55.18( 91.54%)d 4.10(  6.80%)
                                           -0.0000 -0.0334  0.1244  0.0140  0.8131
                                           -0.0262  0.3052 -0.0069  0.4002  0.2104
                                            0.1153  0.0243  0.0810  0.0573
    51. (0.00079) RY*( 3) C   2           s( 39.71%)p 1.35( 53.72%)d 0.17(  6.56%)
                                           -0.0000 -0.0010  0.6302  0.0012 -0.1750
                                           -0.0012 -0.5495 -0.0183  0.4521  0.2259
                                            0.0910  0.0097 -0.0575 -0.0542
    52. (0.00043) RY*( 4) C   2           s( 29.80%)p 1.49( 44.52%)d 0.86( 25.67%)
                                           -0.0000 -0.0052  0.5459 -0.0109  0.1674
                                           -0.0133  0.0520  0.0258 -0.6431 -0.1059
                                            0.4470 -0.1473  0.0368  0.1504
    53. (0.00035) RY*( 5) C   2           s(  6.33%)p 1.01(  6.39%)d13.79( 87.28%)
                                           -0.0000 -0.0019  0.2516 -0.0013  0.0418
                                           -0.0003  0.0074  0.0041 -0.2491  0.1742
                                           -0.5202  0.4337  0.6137 -0.0846
    54. (0.00025) RY*( 6) C   2           s(  3.34%)p 1.50(  5.01%)d27.42( 91.65%)
                                           -0.0000 -0.0051  0.1827 -0.0117  0.1086
                                           -0.0280  0.0820 -0.0059 -0.1749  0.0766
                                           -0.3397  0.4461 -0.7621  0.1242
    55. (0.00013) RY*( 7) C   2           s(  3.32%)p 3.47( 11.53%)d25.64( 85.15%)
                                           -0.0000 -0.0109  0.1819 -0.0053  0.2670
                                            0.0026 -0.1839 -0.0040  0.1004 -0.7999
                                           -0.3950 -0.2247 -0.0086 -0.0716
    56. (0.00003) RY*( 8) C   2           s(  0.16%)p20.14(  3.30%)d99.99( 96.54%)
    57. (0.00002) RY*( 9) C   2           s(  0.51%)p 4.41(  2.26%)d99.99( 97.23%)
    58. (0.00255) RY*( 1) C   3           s(  3.90%)p22.38( 87.25%)d 2.27(  8.85%)
                                           -0.0000 -0.0288  0.1953  0.0311  0.8708
                                            0.0120 -0.2249  0.0155  0.2494 -0.2218
                                           -0.1521 -0.0163 -0.1210 -0.0367
    59. (0.00092) RY*( 2) C   3           s( 16.64%)p 4.74( 78.95%)d 0.27(  4.41%)
                                            0.0000  0.0135  0.4077 -0.0216 -0.1139
                                            0.0217 -0.7519  0.0112 -0.4584  0.0043
                                            0.0935 -0.0511  0.1779 -0.0330
    60. (0.00038) RY*( 3) C   3           s( 49.68%)p 0.90( 44.63%)d 0.11(  5.69%)
                                            0.0000 -0.0029  0.7048  0.0014 -0.3522
                                            0.0031  0.0531 -0.0046  0.5652 -0.0775
                                           -0.1370  0.1751 -0.0369 -0.0071
    61. (0.00029) RY*( 4) C   3           s( 26.89%)p 2.54( 68.38%)d 0.18(  4.73%)
                                           -0.0000 -0.0089  0.5185 -0.0042  0.1684
                                           -0.0138  0.5899  0.0222 -0.5539 -0.0865
                                            0.0899 -0.1317 -0.1069 -0.0547
    62. (0.00014) RY*( 5) C   3           s(  0.04%)p99.99(  6.64%)d99.99( 93.32%)
                                           -0.0000 -0.0000  0.0203 -0.0003 -0.0691
                                           -0.0039 -0.0839 -0.0011  0.2336  0.0788
                                            0.4720 -0.6361 -0.3532 -0.4182
    63. (0.00009) RY*( 6) C   3           s(  0.03%)p99.99(  5.55%)d99.99( 94.42%)
    64. (0.00001) RY*( 7) C   3           s(  2.36%)p 2.47(  5.84%)d38.85( 91.80%)
    65. (0.00002) RY*( 8) C   3           s(  0.09%)p20.74(  1.82%)d99.99( 98.09%)
    66. (0.00001) RY*( 9) C   3           s(  0.54%)p 1.90(  1.02%)d99.99( 98.45%)
    67. (0.00164) RY*( 1) C   4           s(  3.44%)p25.97( 89.29%)d 2.11(  7.27%)
                                           -0.0000  0.0348  0.1821 -0.0011 -0.3075
                                           -0.0187 -0.8363 -0.0012 -0.3139  0.0183
                                           -0.1325  0.0779 -0.2204  0.0120
    68. (0.00146) RY*( 2) C   4           s(  0.12%)p99.99( 87.80%)d99.99( 12.08%)
                                            0.0000  0.0024  0.0343  0.0093  0.2692
                                            0.0125  0.2397 -0.0225 -0.8645 -0.1430
                                            0.1064  0.1032 -0.0504  0.2755
    69. (0.00119) RY*( 3) C   4           s( 12.03%)p 7.25( 87.16%)d 0.07(  0.82%)
                                            0.0000  0.0030  0.3468 -0.0312  0.8573
                                            0.0064 -0.3115 -0.0056  0.1963  0.0787
                                            0.0037  0.0063  0.0018  0.0439
    70. (0.00039) RY*( 4) C   4           s( 69.83%)p 0.13(  9.08%)d 0.30( 21.09%)
                                            0.0000 -0.0031  0.8356 -0.0031 -0.2646
                                            0.0051  0.1437  0.0014 -0.0079 -0.1872
                                            0.1955 -0.1208  0.3458 -0.0596
    71. (0.00005) RY*( 5) C   4           s(  5.68%)p 0.89(  5.07%)d15.72( 89.25%)
    72. (0.00005) RY*( 6) C   4           s(  0.37%)p19.58(  7.26%)d99.99( 92.36%)
    73. (0.00002) RY*( 7) C   4           s(  8.26%)p 1.04(  8.59%)d10.06( 83.14%)
    74. (0.00001) RY*( 8) C   4           s(  0.08%)p44.97(  3.42%)d99.99( 96.50%)
    75. (0.00001) RY*( 9) C   4           s(  0.33%)p 7.16(  2.36%)d99.99( 97.31%)
    76. (0.00217) RY*( 1) C   5           s(  9.51%)p 8.30( 78.98%)d 1.21( 11.51%)
                                           -0.0000 -0.0517  0.3040 -0.0356 -0.8198
                                            0.0221  0.3097 -0.0055  0.1412  0.2918
                                            0.0364  0.0149  0.0070  0.1685
    77. (0.00169) RY*( 2) C   5           s(  5.38%)p16.66( 89.63%)d 0.93(  4.99%)
                                            0.0000  0.0223  0.2308  0.0191 -0.2811
                                           -0.0070 -0.6246  0.0148 -0.6531  0.0319
                                            0.0657  0.1398  0.0021 -0.1582
    78. (0.00099) RY*( 3) C   5           s( 41.30%)p 1.26( 51.95%)d 0.16(  6.75%)
                                            0.0000  0.0282  0.6420  0.0300  0.0980
                                           -0.0240 -0.4056 -0.0179  0.5862 -0.2388
                                            0.0208  0.0871  0.0490 -0.0108
    79. (0.00054) RY*( 4) C   5           s( 35.40%)p 1.29( 45.52%)d 0.54( 19.08%)
                                           -0.0000 -0.0170  0.5947 -0.0014  0.2968
                                           -0.0182  0.5157  0.0057 -0.3174  0.0529
                                           -0.0980  0.0434 -0.1779 -0.3807
    80. (0.00027) RY*( 5) C   5           s(  2.62%)p 1.08(  2.83%)d36.13( 94.56%)
                                            0.0000  0.0169  0.1609  0.0071  0.1177
                                           -0.0105 -0.1035 -0.0038 -0.0591  0.3394
                                           -0.2182 -0.7179  0.5161  0.0322
    81. (0.00012) RY*( 6) C   5           s(  4.67%)p 2.73( 12.74%)d17.68( 82.59%)
                                           -0.0000  0.0060  0.2160 -0.0062  0.2414
                                           -0.0197  0.1219  0.0062 -0.2318 -0.0212
                                            0.6081  0.0437  0.1661  0.6529
    82. (0.00005) RY*( 7) C   5           s(  0.45%)p11.85(  5.34%)d99.99( 94.21%)
    83. (0.00006) RY*( 8) C   5           s(  1.05%)p 6.50(  6.80%)d88.18( 92.16%)
    84. (0.00002) RY*( 9) C   5           s(  0.07%)p83.91(  6.00%)d99.99( 93.93%)
    85. (0.00251) RY*( 1) C   6           s(  1.44%)p61.59( 88.74%)d 6.81(  9.82%)
                                           -0.0000 -0.0027  0.1200  0.0373  0.8270
                                            0.0129  0.4490  0.0091  0.0133 -0.0965
                                            0.2320  0.1782  0.0199 -0.0538
    86. (0.00131) RY*( 2) C   6           s( 20.23%)p 3.22( 65.16%)d 0.72( 14.62%)
                                           -0.0000  0.0442  0.4475  0.0048  0.0610
                                           -0.0049 -0.1114  0.0166  0.7969  0.2205
                                            0.0035 -0.1871  0.0823  0.2362
    87. (0.00044) RY*( 3) C   6           s(  0.07%)p99.99( 95.69%)d60.39(  4.24%)
                                           -0.0000 -0.0052  0.0260  0.0165 -0.4650
                                           -0.0330  0.8445 -0.0079  0.1614  0.0674
                                            0.0090  0.0308 -0.1857 -0.0488
    88. (0.00037) RY*( 4) C   6           s( 74.22%)p 0.21( 15.50%)d 0.14( 10.28%)
                                            0.0000 -0.0170  0.8613 -0.0076 -0.0797
                                           -0.0041 -0.0153  0.0134 -0.3850 -0.0338
                                           -0.2121  0.0507 -0.0379 -0.2294
    89. (0.00011) RY*( 5) C   6           s(  0.00%)p 1.00(  3.72%)d25.86( 96.28%)
                                            0.0000  0.0023 -0.0010 -0.0020  0.0770
                                            0.0067 -0.1753  0.0010 -0.0230  0.4793
                                            0.1146  0.2978 -0.7935  0.0400
    90. (0.00006) RY*( 6) C   6           s(  0.13%)p99.99( 21.30%)d99.99( 78.56%)
    91. (0.00002) RY*( 7) C   6           s(  0.12%)p14.98(  1.84%)d99.99( 98.04%)
    92. (0.00001) RY*( 8) C   6           s(  2.64%)p 2.79(  7.36%)d34.07( 89.99%)
    93. (0.00002) RY*( 9) C   6           s(  1.44%)p 0.41(  0.58%)d67.98( 97.98%)
    94. (0.00340) RY*( 1) C   7           s(  6.05%)p14.84( 89.76%)d 0.69(  4.19%)
                                           -0.0000 -0.0570  0.2392  0.0042  0.4085
                                           -0.0399 -0.8515 -0.0208 -0.0605  0.0052
                                           -0.0071 -0.1601  0.1108  0.0628
    95. (0.00158) RY*( 2) C   7           s( 23.40%)p 2.98( 69.80%)d 0.29(  6.80%)
                                           -0.0000 -0.0093  0.4837  0.0009 -0.7634
                                            0.0054 -0.1907  0.0074 -0.2806  0.0853
                                            0.1063 -0.0234  0.1866 -0.1186
    96. (0.00104) RY*( 3) C   7           s( 54.90%)p 0.67( 36.66%)d 0.15(  8.44%)
                                            0.0000  0.0270  0.7404 -0.0161  0.1670
                                            0.0404  0.1838  0.0018  0.5505 -0.1160
                                           -0.0447  0.1580 -0.1849 -0.0989
    97. (0.00056) RY*( 4) C   7           s(  5.17%)p12.02( 62.11%)d 6.33( 32.72%)
                                           -0.0000 -0.0199  0.2265 -0.0046  0.3388
                                           -0.0089  0.2102  0.0204 -0.6794 -0.4225
                                           -0.0125  0.2328  0.0255 -0.3062
    98. (0.00026) RY*( 5) C   7           s(  9.87%)p 2.64( 26.03%)d 6.49( 64.10%)
                                            0.0000  0.0099  0.3140 -0.0151  0.2463
                                            0.0024  0.3243  0.0119 -0.3067  0.5964
                                           -0.1728 -0.2283  0.1349  0.4303
    99. (0.00018) RY*( 6) C   7           s(  0.38%)p 4.95(  1.86%)d99.99( 97.76%)
                                            0.0000  0.0069  0.0610 -0.0115  0.0585
                                            0.0027  0.1109 -0.0074  0.0520 -0.3116
                                            0.7259  0.0046  0.3212  0.5003
   100. (0.00005) RY*( 7) C   7           s(  0.33%)p24.10(  7.96%)d99.99( 91.71%)
   101. (0.00003) RY*( 8) C   7           s(  0.02%)p99.99(  2.96%)d99.99( 97.02%)
   102. (0.00003) RY*( 9) C   7           s(  0.29%)p 8.99(  2.64%)d99.99( 97.07%)
   103. (0.00244) RY*( 1) C   8           s(  4.08%)p22.12( 90.26%)d 1.39(  5.66%)
                                           -0.0000 -0.0043  0.2019  0.0179  0.5301
                                            0.0029  0.0608  0.0036  0.7859  0.0395
                                            0.0950  0.1145  0.0588 -0.1716
   104. (0.00158) RY*( 2) C   8           s(  2.96%)p30.17( 89.40%)d 2.58(  7.63%)
                                           -0.0000  0.0482  0.1653  0.0189  0.6180
                                            0.0106  0.5424 -0.0202 -0.4659  0.1897
                                           -0.0484 -0.1345  0.0793  0.1168
   105. (0.00093) RY*( 3) C   8           s( 71.17%)p 0.14( 10.13%)d 0.26( 18.70%)
                                            0.0000 -0.0155  0.8435  0.0013 -0.1218
                                            0.0168 -0.2930 -0.0188  0.0017  0.0978
                                           -0.1209 -0.2883 -0.0054  0.2823
   106. (0.00081) RY*( 4) C   8           s(  2.25%)p40.52( 91.23%)d 2.89(  6.52%)
                                           -0.0000 -0.0075  0.1499  0.0115 -0.5156
                                           -0.0227  0.7524 -0.0093  0.2821  0.0164
                                           -0.1362  0.1213  0.0518  0.1701
   107. (0.00031) RY*( 5) C   8           s(  0.25%)p 0.89(  0.22%)d99.99( 99.53%)
                                           -0.0000  0.0035  0.0499  0.0155  0.0064
                                            0.0100  0.0041 -0.0164 -0.0395 -0.1001
                                            0.8172  0.2555  0.0055  0.5022
   108. (0.00028) RY*( 6) C   8           s(  0.00%)p 1.00(  0.35%)d99.99( 99.65%)
                                            0.0000  0.0012 -0.0002 -0.0096  0.0275
                                            0.0233 -0.0394  0.0042 -0.0226 -0.4934
                                           -0.0853 -0.0603  0.8594  0.0600
   109. (0.00025) RY*( 7) C   8           s(  0.10%)p51.23(  5.25%)d99.99( 94.65%)
                                            0.0000  0.0010  0.0320 -0.0095  0.0925
                                            0.0217 -0.1923  0.0085 -0.0796  0.2496
                                           -0.4023  0.7882  0.1236  0.2930
   110. (0.00016) RY*( 8) C   8           s(  3.03%)p 2.12(  6.42%)d29.90( 90.55%)
                                           -0.0000 -0.0057  0.1739  0.0173 -0.2128
                                            0.0029 -0.0091  0.0062 -0.1361  0.5684
                                            0.3384  0.1287  0.4091 -0.5329
   111. (0.00012) RY*( 9) C   8           s( 16.36%)p 0.41(  6.73%)d 4.70( 76.91%)
                                           -0.0000  0.0190  0.4041  0.0057  0.0098
                                            0.0034  0.0981 -0.0041 -0.2398 -0.5600
                                            0.0590  0.4051 -0.2563 -0.4714
   112. (0.00192) RY*( 1) C   9           s(  0.54%)p99.99( 94.06%)d 9.98(  5.40%)
                                            0.0000  0.0002  0.0736 -0.0138 -0.7902
                                           -0.0098 -0.5466 -0.0018 -0.1307  0.0125
                                            0.1864  0.1048  0.0847  0.0309
   113. (0.00134) RY*( 2) C   9           s(  0.14%)p99.99( 93.22%)d48.89(  6.64%)
                                           -0.0000  0.0013  0.0368 -0.0093 -0.5576
                                            0.0122  0.7615  0.0018  0.2027  0.0004
                                            0.1473 -0.1721 -0.0858 -0.0882
   114. (0.00066) RY*( 3) C   9           s( 58.66%)p 0.69( 40.51%)d 0.01(  0.83%)
                                            0.0000  0.0193  0.7656  0.0055  0.0594
                                           -0.0010  0.1794  0.0102 -0.6077  0.0265
                                            0.0050  0.0591  0.0403 -0.0496
   115. (0.00010) RY*( 4) C   9           s( 36.85%)p 1.62( 59.52%)d 0.10(  3.63%)
   116. (0.00000) RY*( 5) C   9           s(  0.24%)p 0.25(  0.06%)d99.99( 99.70%)
   117. (0.00001) RY*( 6) C   9           s(  0.30%)p18.54(  5.62%)d99.99( 94.08%)
   118. (0.00001) RY*( 7) C   9           s(  1.40%)p 3.08(  4.31%)d67.32( 94.29%)
   119. (0.00000) RY*( 8) C   9           s(  0.69%)p 2.11(  1.45%)d99.99( 97.86%)
   120. (0.00001) RY*( 9) C   9           s(  1.29%)p 1.02(  1.32%)d75.33( 97.39%)
   121. (0.00227) RY*( 1) C  10           s(  0.02%)p99.99( 96.17%)d99.99(  3.81%)
                                            0.0000  0.0001  0.0154  0.0027  0.0615
                                            0.0097  0.5083 -0.0151 -0.8362  0.0718
                                           -0.1203 -0.0041 -0.0549 -0.1241
   122. (0.00173) RY*( 2) C  10           s(  0.04%)p99.99( 93.89%)d99.99(  6.07%)
                                            0.0000  0.0003  0.0188  0.0056  0.4897
                                           -0.0105 -0.7263 -0.0060 -0.4140 -0.1238
                                           -0.0693 -0.0446  0.1944 -0.0290
   123. (0.00081) RY*( 3) C  10           s( 63.22%)p 0.57( 35.95%)d 0.01(  0.82%)
                                            0.0000  0.0183  0.7949 -0.0093  0.5104
                                           -0.0040  0.2508 -0.0034  0.1897 -0.0283
                                            0.0214 -0.0229 -0.0261  0.0760
   124. (0.00010) RY*( 4) C  10           s( 34.00%)p 1.86( 63.34%)d 0.08(  2.66%)
   125. (0.00001) RY*( 5) C  10           s(  0.45%)p 5.10(  2.29%)d99.99( 97.26%)
   126. (0.00001) RY*( 6) C  10           s(  0.06%)p34.38(  2.00%)d99.99( 97.94%)
   127. (0.00001) RY*( 7) C  10           s(  0.15%)p 1.46(  0.21%)d99.99( 99.64%)
   128. (0.00001) RY*( 8) C  10           s(  0.30%)p13.91(  4.21%)d99.99( 95.49%)
   129. (0.00001) RY*( 9) C  10           s(  1.86%)p 1.08(  2.00%)d51.64( 96.14%)
   130. (0.00040) RY*( 1) H  11           s( 94.26%)p 0.06(  5.74%)
                                            0.0078  0.9708 -0.0371 -0.2316 -0.0488
   131. (0.00010) RY*( 2) H  11           s(  1.29%)p76.66( 98.71%)
   132. (0.00008) RY*( 3) H  11           s(  0.15%)p99.99( 99.85%)
   133. (0.00001) RY*( 4) H  11           s(  4.40%)p21.74( 95.60%)
   134. (0.00039) RY*( 1) H  12           s( 94.68%)p 0.06(  5.32%)
                                            0.0079  0.9730 -0.0146 -0.1725 -0.1524
   135. (0.00010) RY*( 2) H  12           s(  1.29%)p76.58( 98.71%)
   136. (0.00008) RY*( 3) H  12           s(  0.29%)p99.99( 99.71%)
   137. (0.00001) RY*( 4) H  12           s(  3.84%)p25.05( 96.16%)
   138. (0.00061) RY*( 1) H  13           s( 98.09%)p 0.02(  1.91%)
                                            0.0047  0.9904  0.1274  0.0009  0.0532
   139. (0.00006) RY*( 2) H  13           s(  0.00%)p 1.00(100.00%)
   140. (0.00006) RY*( 3) H  13           s(  0.00%)p 1.00(100.00%)
   141. (0.00001) RY*( 4) H  13           s(  1.99%)p49.28( 98.01%)
   142. (0.00093) RY*( 1) H  14           s( 99.81%)p 0.00(  0.19%)
                                            0.0031  0.9991  0.0118  0.0327  0.0259
   143. (0.00004) RY*( 2) H  14           s(  0.15%)p99.99( 99.85%)
   144. (0.00004) RY*( 3) H  14           s(  0.15%)p99.99( 99.85%)
   145. (0.00001) RY*( 4) H  14           s(  0.00%)p 1.00(100.00%)
   146. (0.00067) RY*( 1) H  15           s( 97.82%)p 0.02(  2.18%)
                                            0.0077  0.9890  0.1216  0.0735  0.0398
   147. (0.00009) RY*( 2) H  15           s(  0.14%)p99.99( 99.86%)
   148. (0.00005) RY*( 3) H  15           s(  1.14%)p86.70( 98.86%)
   149. (0.00002) RY*( 4) H  15           s(  1.00%)p99.35( 99.00%)
   150. (0.00064) RY*( 1) H  16           s( 98.56%)p 0.01(  1.44%)
                                            0.0074  0.9928  0.0727  0.0187  0.0934
   151. (0.00010) RY*( 2) H  16           s(  0.19%)p99.99( 99.81%)
   152. (0.00006) RY*( 3) H  16           s(  0.63%)p99.99( 99.37%)
   153. (0.00002) RY*( 4) H  16           s(  0.71%)p99.99( 99.29%)
   154. (0.00108) RY*( 1) H  17           s( 99.99%)p 0.00(  0.01%)
                                            0.0052  1.0000 -0.0039  0.0020 -0.0064
   155. (0.00003) RY*( 2) H  17           s(  0.07%)p99.99( 99.93%)
   156. (0.00004) RY*( 3) H  17           s(  0.00%)p 1.00(100.00%)
   157. (0.00003) RY*( 4) H  17           s(  0.03%)p99.99( 99.97%)
   158. (0.00062) RY*( 1) H  18           s( 99.09%)p 0.01(  0.91%)
                                            0.0035  0.9954 -0.0639 -0.0703  0.0100
   159. (0.00008) RY*( 2) H  18           s(  0.77%)p99.99( 99.23%)
   160. (0.00006) RY*( 3) H  18           s(  0.13%)p99.99( 99.87%)
   161. (0.00002) RY*( 4) H  18           s(  0.10%)p99.99( 99.90%)
   162. (0.00090) RY*( 1) H  19           s( 99.39%)p 0.01(  0.61%)
                                            0.0036  0.9969  0.0631  0.0254  0.0380
   163. (0.00007) RY*( 2) H  19           s(  0.54%)p99.99( 99.46%)
   164. (0.00006) RY*( 3) H  19           s(  0.07%)p99.99( 99.93%)
   165. (0.00002) RY*( 4) H  19           s(  0.08%)p99.99( 99.92%)
   166. (0.00108) RY*( 1) H  20           s( 99.99%)p 0.00(  0.01%)
                                            0.0048  0.9999  0.0103  0.0029  0.0012
   167. (0.00004) RY*( 2) H  20           s(  0.01%)p99.99( 99.99%)
   168. (0.00002) RY*( 3) H  20           s(  0.08%)p99.99( 99.92%)
   169. (0.00003) RY*( 4) H  20           s(  0.02%)p99.99( 99.98%)
   170. (0.00066) RY*( 1) H  21           s( 98.23%)p 0.02(  1.77%)
                                            0.0050  0.9911 -0.0124 -0.1121  0.0709
   171. (0.00010) RY*( 2) H  21           s(  0.00%)p 1.00(100.00%)
   172. (0.00007) RY*( 3) H  21           s(  0.05%)p99.99( 99.95%)
   173. (0.00002) RY*( 4) H  21           s(  1.81%)p54.36( 98.19%)
   174. (0.00069) RY*( 1) H  22           s( 98.83%)p 0.01(  1.17%)
                                            0.0026  0.9941  0.0893  0.0496  0.0351
   175. (0.00010) RY*( 2) H  22           s(  0.04%)p99.99( 99.96%)
                                           -0.0005  0.0195  0.3438 -0.9323 -0.1103
   176. (0.00008) RY*( 3) H  22           s(  0.12%)p99.99( 99.88%)
   177. (0.00002) RY*( 4) H  22           s(  1.08%)p91.19( 98.92%)
   178. (0.00061) RY*( 1) H  23           s( 98.22%)p 0.02(  1.78%)
                                            0.0048  0.9910 -0.0918  0.0213  0.0946
   179. (0.00010) RY*( 2) H  23           s(  0.03%)p99.99( 99.97%)
   180. (0.00006) RY*( 3) H  23           s(  0.00%)p 1.00(100.00%)
   181. (0.00002) RY*( 4) H  23           s(  1.83%)p53.59( 98.17%)
   182. (0.00063) RY*( 1) H  24           s( 98.09%)p 0.02(  1.91%)
                                            0.0050  0.9904 -0.0497 -0.1272  0.0204
   183. (0.00009) RY*( 2) H  24           s(  0.04%)p99.99( 99.96%)
   184. (0.00007) RY*( 3) H  24           s(  0.01%)p 1.00( 99.99%)
   185. (0.00002) RY*( 4) H  24           s(  1.94%)p50.44( 98.06%)
   186. (0.00050) RY*( 1) H  25           s( 98.10%)p 0.02(  1.90%)
                                            0.0040  0.9904  0.0098  0.0423 -0.1309
   187. (0.00008) RY*( 2) H  25           s(  0.45%)p99.99( 99.55%)
   188. (0.00009) RY*( 3) H  25           s(  0.15%)p99.99( 99.85%)
   189. (0.00002) RY*( 4) H  25           s(  1.39%)p71.12( 98.61%)
   190. (0.00055) RY*( 1) H  26           s( 97.80%)p 0.02(  2.20%)
                                            0.0059  0.9889 -0.1293  0.0235  0.0686
   191. (0.00010) RY*( 2) H  26           s(  0.02%)p99.99( 99.98%)
   192. (0.00007) RY*( 3) H  26           s(  0.00%)p 1.00(100.00%)
   193. (0.00002) RY*( 4) H  26           s(  2.26%)p43.29( 97.74%)
   194. (0.00942) BD*( 1) C   1 - C   2  
                ( 52.16%)   0.7223* C   1 s( 29.61%)p 2.38( 70.34%)d 0.00(  0.05%)
                                            0.0004  0.5440  0.0085 -0.6244 -0.0038
                                            0.5588  0.0088  0.0337  0.0024 -0.0202
                                           -0.0019  0.0003  0.0026 -0.0111
                ( 47.84%)  -0.6916* C   2 s( 33.16%)p 2.01( 66.81%)d 0.00(  0.04%)
                                           -0.0000  0.5758  0.0073  0.6181 -0.0055
                                           -0.5345  0.0082 -0.0143  0.0021 -0.0158
                                            0.0018  0.0015  0.0045 -0.0105
   195. (0.00192) BD*( 1) C   1 - H  11  
                ( 36.02%)   0.6002* C   1 s( 22.97%)p 3.35( 76.99%)d 0.00(  0.03%)
                                           -0.0001  0.4793 -0.0023 -0.2336  0.0195
                                           -0.7506 -0.0046  0.3893  0.0018  0.0107
                                           -0.0084 -0.0093 -0.0073 -0.0036
                ( 63.98%)  -0.7999* H  11 s( 99.90%)p 0.00(  0.10%)
                                            0.9995 -0.0021  0.0034  0.0273 -0.0146
   196. (0.00186) BD*( 1) C   1 - H  12  
                ( 35.91%)   0.5993* C   1 s( 23.29%)p 3.29( 76.67%)d 0.00(  0.03%)
                                            0.0001 -0.4826  0.0026 -0.2083 -0.0177
                                            0.1865  0.0067  0.8295 -0.0068  0.0011
                                            0.0022 -0.0034  0.0030 -0.0174
                ( 64.09%)  -0.8006* H  12 s( 99.90%)p 0.00(  0.10%)
                                           -0.9995  0.0025  0.0121 -0.0078 -0.0278
   197. (0.00246) BD*( 1) C   1 - H  13  
                ( 37.46%)   0.6121* C   1 s( 24.09%)p 3.15( 75.87%)d 0.00(  0.04%)
                                            0.0001 -0.4908  0.0020 -0.7148 -0.0041
                                           -0.2977  0.0205 -0.3983  0.0084 -0.0106
                                           -0.0122 -0.0060 -0.0073  0.0028
                ( 62.54%)  -0.7908* H  13 s( 99.91%)p 0.00(  0.09%)
                                           -0.9996  0.0007  0.0260  0.0071  0.0127
   198. (0.01040) BD*( 1) C   2 - C   3  
                ( 48.94%)   0.6996* C   2 s( 35.60%)p 1.81( 64.33%)d 0.00(  0.07%)
                                            0.0001 -0.5963 -0.0208 -0.0701 -0.0339
                                           -0.7142 -0.0152 -0.3560 -0.0156 -0.0009
                                           -0.0023 -0.0187  0.0173  0.0073
                ( 51.06%)  -0.7146* C   3 s( 37.58%)p 1.66( 62.34%)d 0.00(  0.08%)
                                           -0.0001 -0.6128 -0.0142  0.0129 -0.0287
                                            0.7030  0.0148  0.3578  0.0010 -0.0011
                                           -0.0036 -0.0212  0.0166  0.0081
   199. (0.01671) BD*( 1) C   2 - C   7  
                ( 49.00%)   0.7000* C   2 s( 31.13%)p 2.21( 68.83%)d 0.00(  0.04%)
                                            0.0001 -0.5576  0.0202  0.7123 -0.0368
                                            0.2143  0.0260  0.3645  0.0053 -0.0035
                                           -0.0138 -0.0048 -0.0126  0.0073
                ( 51.00%)  -0.7141* C   7 s( 26.52%)p 2.77( 73.42%)d 0.00(  0.06%)
                                           -0.0001 -0.5149 -0.0039 -0.7494 -0.0225
                                           -0.1745  0.0351 -0.3746  0.0122 -0.0110
                                           -0.0164 -0.0056 -0.0131  0.0047
   200. (0.00833) BD*( 1) C   3 - C   4  
                ( 49.83%)   0.7059* C   3 s( 32.96%)p 2.03( 66.99%)d 0.00(  0.05%)
                                            0.0002 -0.5741  0.0027  0.6457 -0.0333
                                           -0.5000 -0.0265 -0.0256 -0.0220  0.0155
                                           -0.0037 -0.0028 -0.0085  0.0131
                ( 50.17%)  -0.7083* C   4 s( 26.27%)p 2.80( 73.67%)d 0.00(  0.06%)
                                           -0.0001 -0.5125 -0.0068 -0.7019 -0.0292
                                            0.4927 -0.0148  0.0027 -0.0145  0.0203
                                            0.0012  0.0001 -0.0059  0.0118
   201. (0.00857) BD*( 1) C   3 - H  14  
                ( 37.88%)   0.6155* C   3 s( 29.29%)p 2.41( 70.67%)d 0.00(  0.04%)
                                            0.0003 -0.5412  0.0003 -0.7000  0.0098
                                           -0.2630 -0.0088 -0.3839  0.0006 -0.0060
                                           -0.0133 -0.0052 -0.0110  0.0056
                ( 62.12%)  -0.7882* H  14 s( 99.89%)p 0.00(  0.11%)
                                           -0.9994  0.0020  0.0277  0.0108  0.0150
   202. (0.00920) BD*( 1) C   4 - C   5  
                ( 48.99%)   0.6999* C   4 s( 28.82%)p 2.47( 71.15%)d 0.00(  0.04%)
                                           -0.0002 -0.5368  0.0077  0.6416  0.0128
                                            0.3534 -0.0313  0.4169 -0.0044 -0.0107
                                           -0.0124 -0.0086 -0.0032  0.0027
                ( 51.01%)  -0.7142* C   5 s( 26.01%)p 2.84( 73.94%)d 0.00(  0.06%)
                                            0.0000 -0.5100 -0.0014 -0.6327  0.0274
                                           -0.3776 -0.0498 -0.4395 -0.0112 -0.0107
                                           -0.0155 -0.0066 -0.0115  0.0047
   203. (0.00460) BD*( 1) C   4 - H  15  
                ( 34.66%)   0.5887* C   4 s( 22.37%)p 3.47( 77.60%)d 0.00(  0.03%)
                                            0.0002 -0.4729 -0.0018 -0.2002  0.0073
                                           -0.7789 -0.0017  0.3590 -0.0180 -0.0091
                                            0.0084  0.0094  0.0084  0.0038
                ( 65.34%)  -0.8084* H  15 s( 99.90%)p 0.00(  0.10%)
                                           -0.9995  0.0058  0.0030  0.0292 -0.0129
   204. (0.00501) BD*( 1) C   4 - H  16  
                ( 35.04%)   0.5920* C   4 s( 22.41%)p 3.46( 77.56%)d 0.00(  0.03%)
                                            0.0001 -0.4734  0.0008  0.2322 -0.0027
                                           -0.1572 -0.0192 -0.8346  0.0087  0.0017
                                            0.0036 -0.0016  0.0030 -0.0176
                ( 64.96%)  -0.8060* H  16 s( 99.90%)p 0.00(  0.10%)
                                           -0.9995  0.0056 -0.0119  0.0074  0.0284
   205. (0.00558) BD*( 1) C   5 - C   6  
                ( 49.67%)   0.7048* C   5 s( 23.16%)p 3.32( 76.78%)d 0.00(  0.06%)
                                            0.0001 -0.4811  0.0107 -0.2695  0.0324
                                            0.1574 -0.0422  0.8166  0.0249  0.0042
                                            0.0157 -0.0129 -0.0009 -0.0133
                ( 50.33%)  -0.7094* C   6 s( 24.91%)p 3.01( 75.03%)d 0.00(  0.06%)
                                           -0.0001 -0.4989  0.0121  0.3273  0.0126
                                           -0.4576 -0.0328 -0.6573  0.0249  0.0045
                                            0.0114 -0.0124 -0.0003 -0.0165
   206. (0.01839) BD*( 1) C   5 - C   8  
                ( 50.21%)   0.7086* C   5 s( 24.15%)p 3.14( 75.79%)d 0.00(  0.06%)
                                           -0.0004 -0.4912  0.0172  0.2040  0.0407
                                            0.7592 -0.0254 -0.3708 -0.0140 -0.0015
                                           -0.0012  0.0110  0.0200  0.0072
                ( 49.79%)  -0.7056* C   8 s( 22.56%)p 3.43( 77.38%)d 0.00(  0.06%)
                                            0.0002 -0.4747  0.0166 -0.0136  0.0345
                                           -0.8708 -0.0035  0.1154 -0.0276 -0.0069
                                            0.0019  0.0113  0.0178  0.0102
   207. (0.01122) BD*( 1) C   5 - H  17  
                ( 36.63%)   0.6052* C   5 s( 26.24%)p 2.81( 73.73%)d 0.00(  0.03%)
                                           -0.0002  0.5118  0.0209 -0.6946  0.0111
                                            0.5040 -0.0025 -0.0257 -0.0022 -0.0145
                                            0.0003  0.0003  0.0038 -0.0089
                ( 63.37%)  -0.7961* H  17 s( 99.90%)p 0.00(  0.10%)
                                            0.9995 -0.0051  0.0256 -0.0179  0.0016
   208. (0.00480) BD*( 1) C   6 - C   7  
                ( 53.01%)   0.7281* C   6 s( 23.81%)p 3.20( 76.13%)d 0.00(  0.06%)
                                            0.0008  0.4878 -0.0104  0.3128  0.0089
                                           -0.7523 -0.0182  0.3092 -0.0381 -0.0092
                                            0.0078 -0.0194 -0.0111 -0.0006
                ( 46.99%)  -0.6855* C   7 s( 22.39%)p 3.46( 77.55%)d 0.00(  0.05%)
                                           -0.0006  0.4731 -0.0107 -0.1743  0.0124
                                            0.6209 -0.0391 -0.5963 -0.0484 -0.0050
                                            0.0010 -0.0182 -0.0095 -0.0075
   209. (0.00554) BD*( 1) C   6 - H  18  
                ( 36.83%)   0.6069* C   6 s( 25.06%)p 2.99( 74.90%)d 0.00(  0.04%)
                                           -0.0004  0.5005  0.0101 -0.6246  0.0222
                                           -0.1703  0.0196 -0.5733 -0.0192  0.0073
                                            0.0144  0.0061  0.0080 -0.0002
                ( 63.17%)  -0.7948* H  18 s( 99.91%)p 0.00(  0.09%)
                                            0.9995 -0.0022  0.0207  0.0029  0.0221
   210. (0.00716) BD*( 1) C   6 - H  19  
                ( 38.15%)   0.6177* C   6 s( 25.93%)p 2.86( 74.03%)d 0.00(  0.04%)
                                            0.0000 -0.5092 -0.0065 -0.6348  0.0235
                                           -0.4398  0.0030  0.3777  0.0281 -0.0131
                                            0.0091  0.0067 -0.0061  0.0048
                ( 61.85%)  -0.7864* H  19 s( 99.91%)p 0.00(  0.09%)
                                           -0.9995  0.0027  0.0191  0.0160 -0.0171
   211. (0.01946) BD*( 1) C   7 - C   8  
                ( 47.53%)   0.6894* C   7 s( 23.99%)p 3.17( 75.96%)d 0.00(  0.05%)
                                           -0.0005 -0.4895  0.0165  0.6374 -0.0020
                                           -0.0125  0.0538 -0.5918  0.0074  0.0117
                                            0.0127 -0.0063 -0.0070 -0.0084
                ( 52.47%)  -0.7244* C   8 s( 21.13%)p 3.73( 78.80%)d 0.00(  0.06%)
                                           -0.0006 -0.4595  0.0150 -0.6776  0.0186
                                            0.3243  0.0410  0.4707 -0.0116  0.0053
                                            0.0212 -0.0040 -0.0121 -0.0013
   212. (0.01121) BD*( 1) C   7 - H  20  
                ( 36.33%)   0.6027* C   7 s( 26.69%)p 2.75( 73.28%)d 0.00(  0.03%)
                                           -0.0003  0.5162  0.0197  0.0182 -0.0065
                                           -0.7618  0.0095 -0.3899 -0.0038 -0.0018
                                           -0.0007  0.0118 -0.0112 -0.0048
                ( 63.67%)  -0.7979* H  20 s( 99.90%)p 0.00(  0.10%)
                                            0.9995 -0.0050  0.0010  0.0279  0.0152
   213. (0.01342) BD*( 1) C   8 - C   9  
                ( 47.99%)   0.6927* C   8 s( 28.48%)p 2.51( 71.48%)d 0.00(  0.04%)
                                            0.0000 -0.5334 -0.0184 -0.1169  0.0128
                                            0.1845  0.0087 -0.8166 -0.0062 -0.0002
                                           -0.0049  0.0081 -0.0005 -0.0181
                ( 52.01%)  -0.7212* C   9 s( 30.20%)p 2.31( 69.76%)d 0.00(  0.04%)
                                           -0.0004 -0.5495  0.0011  0.0503 -0.0013
                                           -0.1961  0.0014  0.8103  0.0010  0.0005
                                           -0.0012  0.0079  0.0011 -0.0191
   214. (0.01021) BD*( 1) C   8 - C  10  
                ( 47.19%)   0.6869* C   8 s( 27.62%)p 2.62( 72.34%)d 0.00(  0.04%)
                                            0.0000 -0.5254 -0.0099  0.7249  0.0057
                                            0.3168  0.0089  0.3115 -0.0195 -0.0119
                                           -0.0120 -0.0051 -0.0103  0.0044
                ( 52.81%)  -0.7267* C  10 s( 29.99%)p 2.33( 69.97%)d 0.00(  0.04%)
                                           -0.0006 -0.5476  0.0002 -0.7266 -0.0005
                                           -0.3193  0.0009 -0.2641 -0.0007 -0.0118
                                           -0.0100 -0.0046 -0.0116  0.0075
   215. (0.00309) BD*( 1) C   9 - H  21  
                ( 37.72%)   0.6142* C   9 s( 23.09%)p 3.33( 76.88%)d 0.00(  0.04%)
                                           -0.0001  0.4805  0.0015 -0.0458  0.0022
                                           -0.8672  0.0046  0.1186  0.0213  0.0014
                                           -0.0007 -0.0028 -0.0167 -0.0098
                ( 62.28%)  -0.7892* H  21 s( 99.91%)p 0.00(  0.09%)
                                            0.9996 -0.0014  0.0026  0.0285 -0.0058
   216. (0.00341) BD*( 1) C   9 - H  22  
                ( 39.84%)   0.6312* C   9 s( 23.26%)p 3.30( 76.69%)d 0.00(  0.04%)
                                            0.0000 -0.4823 -0.0000 -0.7551  0.0094
                                           -0.2751  0.0113 -0.3466 -0.0256 -0.0099
                                           -0.0114 -0.0043 -0.0119  0.0076
                ( 60.16%)  -0.7756* H  22 s( 99.92%)p 0.00(  0.08%)
                                           -0.9996 -0.0002  0.0213  0.0065  0.0160
   217. (0.00291) BD*( 1) C   9 - H  23  
                ( 37.63%)   0.6135* C   9 s( 23.35%)p 3.28( 76.61%)d 0.00(  0.04%)
                                           -0.0001  0.4832  0.0014 -0.6514  0.0084
                                            0.3649 -0.0098  0.4563  0.0170 -0.0112
                                           -0.0125  0.0071  0.0062 -0.0034
                ( 62.37%)  -0.7897* H  23 s( 99.91%)p 0.00(  0.09%)
                                            0.9996 -0.0011  0.0212 -0.0108 -0.0171
   218. (0.00289) BD*( 1) C  10 - H  24  
                ( 38.02%)   0.6166* C  10 s( 22.99%)p 3.35( 76.97%)d 0.00(  0.04%)
                                           -0.0001  0.4795  0.0005 -0.0163 -0.0205
                                           -0.8707  0.0004  0.1040 -0.0107 -0.0012
                                           -0.0004 -0.0048 -0.0170 -0.0094
                ( 61.98%)  -0.7873* H  24 s( 99.92%)p 0.00(  0.08%)
                                            0.9996 -0.0011  0.0028  0.0288 -0.0023
   219. (0.00303) BD*( 1) C  10 - H  25  
                ( 38.52%)   0.6206* C  10 s( 23.74%)p 3.21( 76.22%)d 0.00(  0.04%)
                                           -0.0000  0.4872  0.0008 -0.1345 -0.0230
                                            0.1702 -0.0141 -0.8452  0.0032 -0.0015
                                            0.0039 -0.0073 -0.0005  0.0182
                ( 61.48%)  -0.7841* H  25 s( 99.92%)p 0.00(  0.08%)
                                            0.9996 -0.0003  0.0083 -0.0032  0.0272
   220. (0.00244) BD*( 1) C  10 - H  26  
                ( 37.53%)   0.6126* C  10 s( 23.19%)p 3.31( 76.78%)d 0.00(  0.04%)
                                           -0.0002  0.4815  0.0008 -0.6729 -0.0139
                                            0.3321 -0.0111  0.4519 -0.0135 -0.0102
                                           -0.0135  0.0076  0.0058 -0.0008
                ( 62.47%)  -0.7904* H  26 s( 99.91%)p 0.00(  0.09%)
                                            0.9996 -0.0016  0.0243 -0.0095 -0.0135


 NHO Directionality and "Bond Bending" (deviations from line of nuclear centers)

         [Thresholds for printing:  angular deviation  >  1.0 degree]
                                    hybrid p-character > 25.0%
                                    orbital occupancy  >  0.10e

                                Line of Centers        Hybrid 1              Hybrid 2
                                ---------------  -------------------   ------------------
                NBO               Theta   Phi    Theta   Phi    Dev    Theta   Phi    Dev
 ========================================================================================
     1. BD (   1) C   1 - C   2    88.1  138.6     --     --    --      90.9  319.3   1.3
     2. BD (   1) C   1 - H  11    64.2  252.8    63.5  254.2   1.4      --     --    --
     3. BD (   1) C   1 - H  12   160.8  316.6   160.1  319.5   1.2      --     --    --
     4. BD (   1) C   1 - H  13    62.7   22.6    63.2   21.1   1.4      --     --    --
     5. BD (   1) C   2 - C   3    63.5   87.0    63.2   81.9   4.5    116.6  271.3   3.8
     6. BD (   1) C   2 - C   7   116.1  195.1   117.3  199.6   4.2     65.2   10.2   4.6
     7. BD (   1) C   3 - C   4    89.2  143.7    86.6  139.3   5.1     89.2  326.8   3.5
     8. BD (   1) C   3 - H  14    63.1   20.3    62.7   21.5   1.2      --     --    --
     9. BD (   1) C   4 - C   5   120.2  209.5   119.5  206.2   2.9     58.7   35.2   5.1
    12. BD (   1) C   5 - C   6   149.9  314.6   162.6  334.1  14.8     43.3  124.7  14.4
    13. BD (   1) C   5 - C   8    73.3  262.0    63.6  251.6  13.7     95.7   91.4  14.3
    15. BD (   1) C   6 - C   7    58.0  289.8    72.0  292.7  14.2    136.9  105.6  15.3
    16. BD (   1) C   6 - H  18   131.4  195.5   133.7  194.0   2.5      --     --    --
    17. BD (   1) C   6 - H  19   116.8   35.7   118.4   35.5   1.6      --     --    --
    18. BD (   1) C   7 - C   8    52.0  165.7    47.5  183.7  14.4    121.4  331.0  13.8
    19. BD (   1) C   7 - H  20   116.4  271.4   117.6  270.9   1.3      --     --    --
    20. BD (   1) C   8 - C   9    14.1  290.7    14.9  298.3   2.1    166.1  104.1   1.6
    21. BD (   1) C   8 - C  10   109.7  203.7     --     --    --      71.5   23.6   1.2
    22. BD (   1) C   9 - H  21    82.5  266.6    80.8  267.1   1.8      --     --    --
    23. BD (   1) C   9 - H  22    66.5   19.6    64.8   19.5   1.7      --     --    --
    24. BD (   1) C   9 - H  23    58.7  151.0    57.2  151.1   1.5      --     --    --
    25. BD (   1) C  10 - H  24    83.1  269.1    83.9  267.6   1.7      --     --    --
    26. BD (   1) C  10 - H  25   165.4  130.8   165.2  135.3   1.1      --     --    --
    27. BD (   1) C  10 - H  26    58.9  153.8    60.0  154.9   1.4      --     --    --
    38. LP*(   1) C   2             --     --    149.4   51.4   --       --     --    --
    39. LP*(   1) C   3             --     --    148.4   55.2   --       --     --    --


 Second Order Perturbation Theory Analysis of Fock Matrix in NBO Basis

     Threshold for printing:   0.25 kcal/mol
                                                                              E(2)  E(j)-E(i) F(i,j)
         Donor NBO (i)                     Acceptor NBO (j)                 kcal/mol   a.u.    a.u. 
 ===================================================================================================

 within unit  1
   1. BD (   1) C   1 - C   2        / 58. RY*(   1) C   3                    0.57    1.74    0.040
   1. BD (   1) C   1 - C   2        / 94. RY*(   1) C   7                    0.70    1.70    0.044
   1. BD (   1) C   1 - C   2        /195. BD*(   1) C   1 - H  11            0.27    1.10    0.022
   1. BD (   1) C   1 - C   2        /196. BD*(   1) C   1 - H  12            0.25    1.10    0.021
   1. BD (   1) C   1 - C   2        /198. BD*(   1) C   2 - C   3            1.63    1.27    0.058
   1. BD (   1) C   1 - C   2        /199. BD*(   1) C   2 - C   7            0.84    1.05    0.038
   1. BD (   1) C   1 - C   2        /200. BD*(   1) C   3 - C   4            1.47    1.06    0.050
   1. BD (   1) C   1 - C   2        /208. BD*(   1) C   6 - C   7            0.30    1.00    0.022
   1. BD (   1) C   1 - C   2        /211. BD*(   1) C   7 - C   8            0.31    0.99    0.022
   2. BD (   1) C   1 - H  11        / 38. LP*(   1) C   2                    4.95    0.38    0.061
   2. BD (   1) C   1 - H  11        / 53. RY*(   5) C   2                    0.26    2.25    0.031
   2. BD (   1) C   1 - H  11        /198. BD*(   1) C   2 - C   3            1.15    1.10    0.046
   3. BD (   1) C   1 - H  12        / 38. LP*(   1) C   2                    5.13    0.38    0.062
   3. BD (   1) C   1 - H  12        / 51. RY*(   3) C   2                    0.25    1.27    0.023
   3. BD (   1) C   1 - H  12        /198. BD*(   1) C   2 - C   3            1.16    1.10    0.046
   4. BD (   1) C   1 - H  13        /199. BD*(   1) C   2 - C   7            2.25    0.88    0.057
   5. BD (   1) C   2 - C   3        / 40. RY*(   1) C   1                    0.37    1.45    0.029
   5. BD (   1) C   2 - C   3        / 67. RY*(   1) C   4                    0.35    1.51    0.029
   5. BD (   1) C   2 - C   3        / 69. RY*(   3) C   4                    0.50    1.42    0.034
   5. BD (   1) C   2 - C   3        / 94. RY*(   1) C   7                    0.79    1.82    0.048
   5. BD (   1) C   2 - C   3        /194. BD*(   1) C   1 - C   2            1.41    1.19    0.052
   5. BD (   1) C   2 - C   3        /199. BD*(   1) C   2 - C   7            1.27    1.16    0.049
   5. BD (   1) C   2 - C   3        /200. BD*(   1) C   3 - C   4            0.85    1.17    0.040
   5. BD (   1) C   2 - C   3        /201. BD*(   1) C   3 - H  14            0.68    1.22    0.037
   5. BD (   1) C   2 - C   3        /203. BD*(   1) C   4 - H  15            0.30    1.22    0.024
   5. BD (   1) C   2 - C   3        /204. BD*(   1) C   4 - H  16            0.29    1.22    0.024
   5. BD (   1) C   2 - C   3        /212. BD*(   1) C   7 - H  20            0.54    1.25    0.033
   6. BD (   1) C   2 - C   7        / 40. RY*(   1) C   1                    0.73    1.31    0.039
   6. BD (   1) C   2 - C   7        / 58. RY*(   1) C   3                    0.64    1.71    0.042
   6. BD (   1) C   2 - C   7        / 85. RY*(   1) C   6                    0.55    1.74    0.039
   6. BD (   1) C   2 - C   7        /103. RY*(   1) C   8                    0.60    1.68    0.040
   6. BD (   1) C   2 - C   7        /194. BD*(   1) C   1 - C   2            0.68    1.04    0.034
   6. BD (   1) C   2 - C   7        /197. BD*(   1) C   1 - H  13            0.59    1.08    0.032
   6. BD (   1) C   2 - C   7        /198. BD*(   1) C   2 - C   3            1.25    1.24    0.050
   6. BD (   1) C   2 - C   7        /201. BD*(   1) C   3 - H  14            1.78    1.08    0.056
   6. BD (   1) C   2 - C   7        /208. BD*(   1) C   6 - C   7            0.71    0.97    0.033
   6. BD (   1) C   2 - C   7        /209. BD*(   1) C   6 - H  18            0.83    1.12    0.039
   6. BD (   1) C   2 - C   7        /211. BD*(   1) C   7 - C   8            0.87    0.96    0.037
   6. BD (   1) C   2 - C   7        /212. BD*(   1) C   7 - H  20            0.27    1.11    0.022
   6. BD (   1) C   2 - C   7        /214. BD*(   1) C   8 - C  10            0.86    1.04    0.038
   7. BD (   1) C   3 - C   4        / 50. RY*(   2) C   2                    1.44    1.64    0.062
   7. BD (   1) C   3 - C   4        / 77. RY*(   2) C   5                    0.48    1.43    0.033
   7. BD (   1) C   3 - C   4        /194. BD*(   1) C   1 - C   2            2.61    1.05    0.066
   7. BD (   1) C   3 - C   4        /198. BD*(   1) C   2 - C   3            1.16    1.25    0.048
   7. BD (   1) C   3 - C   4        /202. BD*(   1) C   4 - C   5            0.47    1.03    0.028
   7. BD (   1) C   3 - C   4        /203. BD*(   1) C   4 - H  15            0.34    1.09    0.024
   7. BD (   1) C   3 - C   4        /204. BD*(   1) C   4 - H  16            0.29    1.08    0.022
   7. BD (   1) C   3 - C   4        /207. BD*(   1) C   5 - H  17            0.86    1.14    0.039
   8. BD (   1) C   3 - H  14        / 49. RY*(   1) C   2                    0.74    1.59    0.044
   8. BD (   1) C   3 - H  14        / 67. RY*(   1) C   4                    0.29    1.28    0.024
   8. BD (   1) C   3 - H  14        /198. BD*(   1) C   2 - C   3            0.67    1.15    0.035
   8. BD (   1) C   3 - H  14        /199. BD*(   1) C   2 - C   7            2.71    0.93    0.064
   8. BD (   1) C   3 - H  14        /202. BD*(   1) C   4 - C   5            1.13    0.93    0.041
   9. BD (   1) C   4 - C   5        / 59. RY*(   2) C   3                    0.39    1.34    0.029
   9. BD (   1) C   4 - C   5        / 85. RY*(   1) C   6                    0.48    1.70    0.036
   9. BD (   1) C   4 - C   5        /103. RY*(   1) C   8                    0.46    1.64    0.035
   9. BD (   1) C   4 - C   5        /200. BD*(   1) C   3 - C   4            0.45    0.99    0.027
   9. BD (   1) C   4 - C   5        /201. BD*(   1) C   3 - H  14            1.24    1.04    0.045
   9. BD (   1) C   4 - C   5        /203. BD*(   1) C   4 - H  15            0.51    1.04    0.029
   9. BD (   1) C   4 - C   5        /204. BD*(   1) C   4 - H  16            0.50    1.04    0.029
   9. BD (   1) C   4 - C   5        /205. BD*(   1) C   5 - C   6            0.41    0.95    0.025
   9. BD (   1) C   4 - C   5        /206. BD*(   1) C   5 - C   8            0.58    0.94    0.030
   9. BD (   1) C   4 - C   5        /207. BD*(   1) C   5 - H  17            0.28    1.09    0.022
   9. BD (   1) C   4 - C   5        /209. BD*(   1) C   6 - H  18            0.83    1.08    0.038
   9. BD (   1) C   4 - C   5        /214. BD*(   1) C   8 - C  10            0.96    1.00    0.039
  10. BD (   1) C   4 - H  15        / 39. LP*(   1) C   3                    5.35    0.39    0.060
  10. BD (   1) C   4 - H  15        /198. BD*(   1) C   2 - C   3            0.72    1.10    0.036
  10. BD (   1) C   4 - H  15        /202. BD*(   1) C   4 - C   5            0.28    0.87    0.020
  10. BD (   1) C   4 - H  15        /206. BD*(   1) C   5 - C   8            1.73    0.83    0.049
  11. BD (   1) C   4 - H  16        / 39. LP*(   1) C   3                    5.15    0.39    0.059
  11. BD (   1) C   4 - H  16        /198. BD*(   1) C   2 - C   3            0.71    1.10    0.036
  11. BD (   1) C   4 - H  16        /205. BD*(   1) C   5 - C   6            1.56    0.84    0.047
  12. BD (   1) C   5 - C   6        / 68. RY*(   2) C   4                    0.40    1.54    0.032
  12. BD (   1) C   5 - C   6        / 69. RY*(   3) C   4                    0.36    1.19    0.026
  12. BD (   1) C   5 - C   6        /202. BD*(   1) C   4 - C   5            0.33    0.93    0.022
  12. BD (   1) C   5 - C   6        /204. BD*(   1) C   4 - H  16            1.21    0.99    0.044
  12. BD (   1) C   5 - C   6        /206. BD*(   1) C   5 - C   8            0.45    0.89    0.025
  12. BD (   1) C   5 - C   6        /207. BD*(   1) C   5 - H  17            0.41    1.04    0.026
  12. BD (   1) C   5 - C   6        /208. BD*(   1) C   6 - C   7            0.29    0.88    0.020
  12. BD (   1) C   5 - C   6        /209. BD*(   1) C   6 - H  18            0.36    1.03    0.024
  12. BD (   1) C   5 - C   6        /212. BD*(   1) C   7 - H  20            2.43    1.02    0.063
  12. BD (   1) C   5 - C   6        /213. BD*(   1) C   8 - C   9            2.54    0.96    0.062
  13. BD (   1) C   5 - C   8        / 68. RY*(   2) C   4                    0.28    1.53    0.027
  13. BD (   1) C   5 - C   8        / 69. RY*(   3) C   4                    0.35    1.18    0.026
  13. BD (   1) C   5 - C   8        /113. RY*(   2) C   9                    0.28    1.34    0.025
  13. BD (   1) C   5 - C   8        /121. RY*(   1) C  10                    0.42    1.32    0.030
  13. BD (   1) C   5 - C   8        /122. RY*(   2) C  10                    0.27    1.32    0.024
  13. BD (   1) C   5 - C   8        /202. BD*(   1) C   4 - C   5            0.37    0.92    0.024
  13. BD (   1) C   5 - C   8        /203. BD*(   1) C   4 - H  15            0.91    0.98    0.038
  13. BD (   1) C   5 - C   8        /205. BD*(   1) C   5 - C   6            0.30    0.89    0.021
  13. BD (   1) C   5 - C   8        /207. BD*(   1) C   5 - H  17            0.48    1.03    0.028
  13. BD (   1) C   5 - C   8        /210. BD*(   1) C   6 - H  19            1.67    1.01    0.053
  13. BD (   1) C   5 - C   8        /212. BD*(   1) C   7 - H  20            2.33    1.01    0.062
  13. BD (   1) C   5 - C   8        /213. BD*(   1) C   8 - C   9            0.70    0.95    0.033
  13. BD (   1) C   5 - C   8        /214. BD*(   1) C   8 - C  10            0.56    0.94    0.029
  13. BD (   1) C   5 - C   8        /215. BD*(   1) C   9 - H  21            0.75    1.01    0.035
  13. BD (   1) C   5 - C   8        /218. BD*(   1) C  10 - H  24            0.80    1.01    0.037
  14. BD (   1) C   5 - H  17        /104. RY*(   2) C   8                    0.39    1.49    0.031
  14. BD (   1) C   5 - H  17        /200. BD*(   1) C   3 - C   4            1.54    0.87    0.046
  14. BD (   1) C   5 - H  17        /206. BD*(   1) C   5 - C   8            0.33    0.83    0.021
  15. BD (   1) C   6 - C   7        / 38. LP*(   1) C   2                    4.11    0.43    0.058
  15. BD (   1) C   6 - C   7        / 49. RY*(   1) C   2                    0.46    1.59    0.035
  15. BD (   1) C   6 - C   7        / 78. RY*(   3) C   5                    0.25    1.48    0.025
  15. BD (   1) C   6 - C   7        /106. RY*(   4) C   8                    0.27    1.38    0.025
  15. BD (   1) C   6 - C   7        /194. BD*(   1) C   1 - C   2            0.75    0.95    0.035
  15. BD (   1) C   6 - C   7        /199. BD*(   1) C   2 - C   7            0.34    0.93    0.023
  15. BD (   1) C   6 - C   7        /205. BD*(   1) C   5 - C   6            0.32    0.90    0.022
  15. BD (   1) C   6 - C   7        /207. BD*(   1) C   5 - H  17            2.13    1.04    0.061
  15. BD (   1) C   6 - C   7        /209. BD*(   1) C   6 - H  18            0.38    1.03    0.026
  15. BD (   1) C   6 - C   7        /211. BD*(   1) C   7 - C   8            0.63    0.87    0.030
  15. BD (   1) C   6 - C   7        /212. BD*(   1) C   7 - H  20            0.36    1.02    0.025
  15. BD (   1) C   6 - C   7        /213. BD*(   1) C   8 - C   9            2.46    0.96    0.063
  16. BD (   1) C   6 - H  18        / 38. LP*(   1) C   2                    0.29    0.37    0.015
  16. BD (   1) C   6 - H  18        / 76. RY*(   1) C   5                    0.25    1.60    0.026
  16. BD (   1) C   6 - H  18        /199. BD*(   1) C   2 - C   7            1.11    0.87    0.039
  16. BD (   1) C   6 - H  18        /202. BD*(   1) C   4 - C   5            1.18    0.87    0.040
  16. BD (   1) C   6 - H  18        /205. BD*(   1) C   5 - C   6            0.28    0.84    0.019
  17. BD (   1) C   6 - H  19        / 77. RY*(   2) C   5                    0.33    1.28    0.026
  18. BD (   1) C   7 - C   8        / 38. LP*(   1) C   2                    4.05    0.43    0.056
  18. BD (   1) C   7 - C   8        / 49. RY*(   1) C   2                    0.50    1.58    0.037
  18. BD (   1) C   7 - C   8        /113. RY*(   2) C   9                    0.33    1.34    0.028
  18. BD (   1) C   7 - C   8        /122. RY*(   2) C  10                    0.50    1.33    0.034
  18. BD (   1) C   7 - C   8        /194. BD*(   1) C   1 - C   2            0.62    0.95    0.032
  18. BD (   1) C   7 - C   8        /199. BD*(   1) C   2 - C   7            0.38    0.92    0.025
  18. BD (   1) C   7 - C   8        /206. BD*(   1) C   5 - C   8            0.26    0.88    0.020
  18. BD (   1) C   7 - C   8        /207. BD*(   1) C   5 - H  17            2.07    1.03    0.061
  18. BD (   1) C   7 - C   8        /208. BD*(   1) C   6 - C   7            0.48    0.88    0.027
  18. BD (   1) C   7 - C   8        /210. BD*(   1) C   6 - H  19            1.54    1.01    0.052
  18. BD (   1) C   7 - C   8        /212. BD*(   1) C   7 - H  20            0.51    1.01    0.030
  18. BD (   1) C   7 - C   8        /213. BD*(   1) C   8 - C   9            0.40    0.95    0.026
  18. BD (   1) C   7 - C   8        /214. BD*(   1) C   8 - C  10            0.39    0.95    0.025
  18. BD (   1) C   7 - C   8        /217. BD*(   1) C   9 - H  23            0.66    1.01    0.034
  18. BD (   1) C   7 - C   8        /220. BD*(   1) C  10 - H  26            0.71    1.02    0.036
  19. BD (   1) C   7 - H  20        / 50. RY*(   2) C   2                    0.25    1.50    0.025
  19. BD (   1) C   7 - H  20        /104. RY*(   2) C   8                    0.32    1.51    0.028
  19. BD (   1) C   7 - H  20        /198. BD*(   1) C   2 - C   3            1.51    1.11    0.052
  19. BD (   1) C   7 - H  20        /199. BD*(   1) C   2 - C   7            0.28    0.89    0.020
  19. BD (   1) C   7 - H  20        /208. BD*(   1) C   6 - C   7            0.36    0.84    0.022
  19. BD (   1) C   7 - H  20        /211. BD*(   1) C   7 - C   8            0.43    0.83    0.024
  20. BD (   1) C   8 - C   9        / 77. RY*(   2) C   5                    0.31    1.38    0.026
  20. BD (   1) C   8 - C   9        /121. RY*(   1) C  10                    0.57    1.37    0.035
  20. BD (   1) C   8 - C   9        /206. BD*(   1) C   5 - C   8            0.67    0.94    0.032
  20. BD (   1) C   8 - C   9        /211. BD*(   1) C   7 - C   8            0.70    0.92    0.032
  20. BD (   1) C   8 - C   9        /214. BD*(   1) C   8 - C  10            0.91    1.00    0.038
  20. BD (   1) C   8 - C   9        /215. BD*(   1) C   9 - H  21            0.34    1.07    0.024
  20. BD (   1) C   8 - C   9        /216. BD*(   1) C   9 - H  22            0.35    1.06    0.025
  20. BD (   1) C   8 - C   9        /217. BD*(   1) C   9 - H  23            0.30    1.07    0.023
  20. BD (   1) C   8 - C   9        /219. BD*(   1) C  10 - H  25            0.93    1.08    0.040
  21. BD (   1) C   8 - C  10        / 76. RY*(   1) C   5                    0.36    1.70    0.032
  21. BD (   1) C   8 - C  10        / 95. RY*(   2) C   7                    0.58    1.46    0.037
  21. BD (   1) C   8 - C  10        /112. RY*(   1) C   9                    0.60    1.39    0.037
  21. BD (   1) C   8 - C  10        /199. BD*(   1) C   2 - C   7            0.92    0.97    0.038
  21. BD (   1) C   8 - C  10        /202. BD*(   1) C   4 - C   5            0.95    0.96    0.038
  21. BD (   1) C   8 - C  10        /206. BD*(   1) C   5 - C   8            0.94    0.92    0.037
  21. BD (   1) C   8 - C  10        /211. BD*(   1) C   7 - C   8            0.79    0.91    0.034
  21. BD (   1) C   8 - C  10        /213. BD*(   1) C   8 - C   9            0.81    0.99    0.036
  21. BD (   1) C   8 - C  10        /216. BD*(   1) C   9 - H  22            1.07    1.05    0.042
  21. BD (   1) C   8 - C  10        /218. BD*(   1) C  10 - H  24            0.26    1.06    0.021
  21. BD (   1) C   8 - C  10        /219. BD*(   1) C  10 - H  25            0.27    1.07    0.022
  22. BD (   1) C   9 - H  21        /103. RY*(   1) C   8                    0.35    1.50    0.029
  22. BD (   1) C   9 - H  21        /206. BD*(   1) C   5 - C   8            2.49    0.80    0.057
  22. BD (   1) C   9 - H  21        /213. BD*(   1) C   8 - C   9            0.30    0.87    0.021
  23. BD (   1) C   9 - H  22        / 38. LP*(   1) C   2                    0.37    0.36    0.016
  23. BD (   1) C   9 - H  22        / 39. LP*(   1) C   3                    0.53    0.38    0.019
  23. BD (   1) C   9 - H  22        /214. BD*(   1) C   8 - C  10            1.54    0.88    0.047
  24. BD (   1) C   9 - H  23        /103. RY*(   1) C   8                    0.36    1.50    0.030
  24. BD (   1) C   9 - H  23        /211. BD*(   1) C   7 - C   8            2.80    0.79    0.059
  24. BD (   1) C   9 - H  23        /213. BD*(   1) C   8 - C   9            0.35    0.87    0.022
  25. BD (   1) C  10 - H  24        /206. BD*(   1) C   5 - C   8            2.14    0.80    0.052
  26. BD (   1) C  10 - H  25        /104. RY*(   2) C   8                    0.28    1.47    0.026
  26. BD (   1) C  10 - H  25        /213. BD*(   1) C   8 - C   9            1.49    0.87    0.046
  27. BD (   1) C  10 - H  26        /211. BD*(   1) C   7 - C   8            2.41    0.78    0.055
  28. CR (   1) C   1                / 49. RY*(   1) C   2                    0.27   11.13    0.069
  28. CR (   1) C   1                /130. RY*(   1) H  11                    0.42   10.60    0.085
  28. CR (   1) C   1                /134. RY*(   1) H  12                    0.42   10.59    0.085
  28. CR (   1) C   1                /138. RY*(   1) H  13                    0.36   10.53    0.078
  28. CR (   1) C   1                /198. BD*(   1) C   2 - C   3            0.54   10.69    0.097
  28. CR (   1) C   1                /199. BD*(   1) C   2 - C   7            0.39   10.47    0.082
  29. CR (   1) C   2                / 41. RY*(   2) C   1                    0.62   10.80    0.103
  29. CR (   1) C   2                / 59. RY*(   2) C   3                    1.07   10.88    0.136
  29. CR (   1) C   2                / 95. RY*(   2) C   7                    0.28   11.02    0.070
  29. CR (   1) C   2                /198. BD*(   1) C   2 - C   3            0.39   10.74    0.082
  29. CR (   1) C   2                /200. BD*(   1) C   3 - C   4            0.40   10.53    0.082
  29. CR (   1) C   2                /201. BD*(   1) C   3 - H  14            0.31   10.58    0.073
  30. CR (   1) C   3                / 49. RY*(   1) C   2                    1.23   11.17    0.148
  30. CR (   1) C   3                / 50. RY*(   2) C   2                    0.69   11.12    0.110
  30. CR (   1) C   3                / 69. RY*(   3) C   4                    0.73   10.77    0.112
  30. CR (   1) C   3                /142. RY*(   1) H  14                    0.41   10.46    0.083
  30. CR (   1) C   3                /194. BD*(   1) C   1 - C   2            0.66   10.53    0.106
  30. CR (   1) C   3                /198. BD*(   1) C   2 - C   3            0.44   10.73    0.088
  30. CR (   1) C   3                /199. BD*(   1) C   2 - C   7            0.50   10.51    0.092
  31. CR (   1) C   4                / 77. RY*(   2) C   5                    0.50   10.87    0.093
  31. CR (   1) C   4                /146. RY*(   1) H  15                    0.43   10.51    0.084
  31. CR (   1) C   4                /150. RY*(   1) H  16                    0.42   10.52    0.084
  31. CR (   1) C   4                /198. BD*(   1) C   2 - C   3            0.33   10.70    0.076
  32. CR (   1) C   5                / 67. RY*(   1) C   4                    0.25   10.79    0.066
  32. CR (   1) C   5                / 76. RY*(   1) C   5                    0.27   11.19    0.069
  32. CR (   1) C   5                / 87. RY*(   3) C   6                    0.33   10.68    0.075
  32. CR (   1) C   5                /104. RY*(   2) C   8                    0.29   11.07    0.072
  32. CR (   1) C   5                /106. RY*(   4) C   8                    0.43   10.90    0.086
  32. CR (   1) C   5                /154. RY*(   1) H  17                    0.36   10.43    0.077
  33. CR (   1) C   6                / 77. RY*(   2) C   5                    0.29   10.85    0.071
  33. CR (   1) C   6                /158. RY*(   1) H  18                    0.41   10.51    0.082
  33. CR (   1) C   6                /162. RY*(   1) H  19                    0.34   10.46    0.075
  34. CR (   1) C   7                / 50. RY*(   2) C   2                    0.57   11.08    0.100
  34. CR (   1) C   7                / 87. RY*(   3) C   6                    0.39   10.70    0.082
  34. CR (   1) C   7                / 94. RY*(   1) C   7                    0.30   11.12    0.074
  34. CR (   1) C   7                /106. RY*(   4) C   8                    0.46   10.92    0.089
  34. CR (   1) C   7                /166. RY*(   1) H  20                    0.35   10.45    0.076
  34. CR (   1) C   7                /194. BD*(   1) C   1 - C   2            0.29   10.49    0.070
  34. CR (   1) C   7                /198. BD*(   1) C   2 - C   3            0.36   10.69    0.079
  34. CR (   1) C   7                /211. BD*(   1) C   7 - C   8            0.32   10.41    0.073
  35. CR (   1) C   8                / 78. RY*(   3) C   5                    0.28   11.01    0.070
  35. CR (   1) C   8                /114. RY*(   3) C   9                    0.48   10.87    0.091
  35. CR (   1) C   8                /123. RY*(   3) C  10                    0.48   10.90    0.091
  36. CR (   1) C   9                /103. RY*(   1) C   8                    0.64   11.08    0.106
  36. CR (   1) C   9                /170. RY*(   1) H  21                    0.35   10.51    0.077
  36. CR (   1) C   9                /174. RY*(   1) H  22                    0.34   10.54    0.076
  36. CR (   1) C   9                /178. RY*(   1) H  23                    0.36   10.51    0.078
  36. CR (   1) C   9                /211. BD*(   1) C   7 - C   8            0.25   10.37    0.065
  37. CR (   1) C  10                /103. RY*(   1) C   8                    0.30   11.08    0.073
  37. CR (   1) C  10                /104. RY*(   2) C   8                    0.32   11.04    0.075
  37. CR (   1) C  10                /182. RY*(   1) H  24                    0.34   10.52    0.076
  37. CR (   1) C  10                /186. RY*(   1) H  25                    0.36   10.55    0.078
  37. CR (   1) C  10                /190. RY*(   1) H  26                    0.37   10.52    0.079
  38. LP*(   1) C   2                / 39. LP*(   1) C   3                  372.73    0.01    0.144
  38. LP*(   1) C   2                / 42. RY*(   3) C   1                    0.35    0.92    0.048
  38. LP*(   1) C   2                / 51. RY*(   3) C   2                    0.51    0.89    0.057
  38. LP*(   1) C   2                / 52. RY*(   4) C   2                    0.51    1.06    0.062
  38. LP*(   1) C   2                / 62. RY*(   5) C   3                    0.31    1.96    0.067
  38. LP*(   1) C   2                /195. BD*(   1) C   1 - H  11            0.91    0.55    0.060
  38. LP*(   1) C   2                /196. BD*(   1) C   1 - H  12            0.90    0.55    0.060
  38. LP*(   1) C   2                /208. BD*(   1) C   6 - C   7            0.89    0.45    0.053
  38. LP*(   1) C   2                /211. BD*(   1) C   7 - C   8            1.16    0.44    0.058
  39. LP*(   1) C   3                / 60. RY*(   3) C   3                    0.30    0.81    0.053
  39. LP*(   1) C   3                / 61. RY*(   4) C   3                    0.82    0.72    0.082
  39. LP*(   1) C   3                /203. BD*(   1) C   4 - H  15            0.56    0.54    0.058
  39. LP*(   1) C   3                /204. BD*(   1) C   4 - H  16            0.60    0.54    0.060


 Natural Bond Orbitals (Summary):

                                                            Principal Delocalizations
           NBO                        Occupancy    Energy   (geminal,vicinal,remote)
 ====================================================================================
 Molecular unit  1  (C10H16)
     1. BD (   1) C   1 - C   2          0.99053    -0.82532  198(g),200(v),199(g),94(v)
                                                    58(v),211(v),208(v),195(g)
                                                    196(g)
     2. BD (   1) C   1 - H  11          0.95990    -0.65654  38(v),198(v),53(v)
     3. BD (   1) C   1 - H  12          0.96005    -0.65670  38(v),198(v),51(v)
     4. BD (   1) C   1 - H  13          0.99386    -0.66115  199(v)
     5. BD (   1) C   2 - C   3          0.98990    -0.94034  194(g),199(g),200(g),94(v)
                                                    201(g),212(v),69(v),40(v)
                                                    67(v),203(v),204(v)
     6. BD (   1) C   2 - C   7          0.98266    -0.79763  201(v),198(g),211(g),214(v)
                                                    209(v),40(v),208(g),194(g)
                                                    58(v),103(v),197(v),85(v)
                                                    212(g)
     7. BD (   1) C   3 - C   4          0.98928    -0.80492  194(v),50(v),198(g),207(v)
                                                    77(v),202(g),203(g),204(g)
     8. BD (   1) C   3 - H  14          0.99034    -0.71005  199(v),202(v),49(v),198(g)
                                                    67(v)
     9. BD (   1) C   4 - C   5          0.98718    -0.75803  201(v),214(v),209(v),206(g)
                                                    203(g),204(g),85(v),103(v)
                                                    200(g),205(g),59(v),207(g)
    10. BD (   1) C   4 - H  15          0.94239    -0.65186  39(v),206(v),198(v),202(g)
    11. BD (   1) C   4 - H  16          0.95212    -0.65373  39(v),205(v),198(v)
    12. BD (   1) C   5 - C   6          0.98276    -0.70708  213(v),212(v),204(v),206(g)
                                                    207(g),68(v),209(g),69(v)
                                                    202(g),208(g)
    13. BD (   1) C   5 - C   8          0.96361    -0.69913  212(v),210(v),203(v),218(v)
                                                    215(v),213(g),214(g),207(g)
                                                    121(v),202(g),69(v),205(g)
                                                    68(v),113(v),122(v)
    14. BD (   1) C   5 - H  17          0.99053    -0.64408  200(v),104(v),206(g)
    15. BD (   1) C   6 - C   7          0.93426    -0.70890  38(v),213(v),207(v),194(v)
                                                    211(g),49(v),209(g),212(g)
                                                    199(g),205(g),106(v),78(v)
    16. BD (   1) C   6 - H  18          0.98174    -0.64481  202(v),199(v),38(r),205(g)
                                                    76(v)
    17. BD (   1) C   6 - H  19          0.99517    -0.65475  77(v),38(r)
    18. BD (   1) C   7 - C   8          0.90155    -0.70041  38(v),207(v),210(v),220(v)
                                                    217(v),194(v),212(g),49(v)
                                                    122(v),208(g),213(g),214(g)
                                                    199(g),113(v),206(g)
    19. BD (   1) C   7 - H  20          0.99088    -0.66572  198(v),211(g),208(g),104(v)
                                                    199(g),50(v)
    20. BD (   1) C   8 - C   9          0.98910    -0.75794  219(v),214(g),211(g),206(g)
                                                    121(v),216(g),215(g),77(v)
                                                    217(g)
    21. BD (   1) C   8 - C  10          0.98476    -0.74313  216(v),202(v),206(g),199(v)
                                                    213(g),211(g),112(v),95(v)
                                                    76(v),219(g),218(g)
    22. BD (   1) C   9 - H  21          0.98731    -0.62241  206(v),103(v),213(g)
    23. BD (   1) C   9 - H  22          0.98559    -0.63767  214(v),39(r),38(r)
    24. BD (   1) C   9 - H  23          0.98925    -0.62293  211(v),103(v),213(g)
    25. BD (   1) C  10 - H  24          0.99052    -0.61504  206(v)
    26. BD (   1) C  10 - H  25          0.99236    -0.62314  213(v),104(v)
    27. BD (   1) C  10 - H  26          0.97783    -0.61437  211(v)
    28. CR (   1) C   1                  0.99956   -10.24829  198(v),130(v),134(v),199(v)
                                                    138(v),49(v)
    29. CR (   1) C   2                  0.99942   -10.29647  59(v),41(v),200(v),198(g)
                                                    201(v),95(v)
    30. CR (   1) C   3                  0.99937   -10.28880  49(v),69(v),50(v),194(v)
                                                    199(v),198(g),142(v)
    31. CR (   1) C   4                  0.99954   -10.25165  77(v),146(v),150(v),198(v)
    32. CR (   1) C   5                  0.99946   -10.22797  106(v),154(v),87(v),104(v)
                                                    76(g),206(g),67(v)
    33. CR (   1) C   6                  0.99954   -10.23133  158(v),162(v),77(v)
    34. CR (   1) C   7                  0.99942   -10.24644  50(v),106(v),87(v),198(v)
                                                    166(v),211(g),94(g),194(v)
    35. CR (   1) C   8                  0.99944   -10.23999  114(v),123(v),78(v)
    36. CR (   1) C   9                  0.99956   -10.20113  103(v),178(v),170(v),174(v)
                                                    211(v)
    37. CR (   1) C  10                  0.99957   -10.19588  190(v),186(v),182(v),104(v)
                                                    103(v)
    38. LP*(   1) C   2                  0.22125    -0.27473  39(v),211(v),195(v),196(v)
                                                    208(v),52(g),51(g),42(v)
                                                    62(v)
    39. LP*(   1) C   3                  0.13882    -0.26221  38(v),61(g),204(v),203(v)
                                                    60(g)
    40. RY*(   1) C   1                  0.00243     0.51421   
    41. RY*(   2) C   1                  0.00042     0.50057   
    42. RY*(   3) C   1                  0.00028     0.64179   
    43. RY*(   4) C   1                  0.00004     0.87451   
    44. RY*(   5) C   1                  0.00001     1.87465   
    45. RY*(   6) C   1                  0.00000     1.92739   
    46. RY*(   7) C   1                  0.00000     1.95627   
    47. RY*(   8) C   1                  0.00000     1.98130   
    48. RY*(   9) C   1                  0.00000     2.12566   
    49. RY*(   1) C   2                  0.00272     0.88067   
    50. RY*(   2) C   2                  0.00192     0.83161   
    51. RY*(   3) C   2                  0.00079     0.61267   
    52. RY*(   4) C   2                  0.00043     0.78324   
    53. RY*(   5) C   2                  0.00035     1.59684   
    54. RY*(   6) C   2                  0.00025     2.08288   
    55. RY*(   7) C   2                  0.00013     1.89443   
    56. RY*(   8) C   2                  0.00003     1.77346   
    57. RY*(   9) C   2                  0.00002     1.91638   
    58. RY*(   1) C   3                  0.00255     0.91059   
    59. RY*(   2) C   3                  0.00092     0.58624   
    60. RY*(   3) C   3                  0.00038     0.55100   
    61. RY*(   4) C   3                  0.00029     0.45336   
    62. RY*(   5) C   3                  0.00014     1.68741   
    63. RY*(   6) C   3                  0.00009     2.08158   
    64. RY*(   7) C   3                  0.00001     1.97317   
    65. RY*(   8) C   3                  0.00002     1.99095   
    66. RY*(   9) C   3                  0.00001     1.87701   
    67. RY*(   1) C   4                  0.00164     0.56567   
    68. RY*(   2) C   4                  0.00146     0.82922   
    69. RY*(   3) C   4                  0.00119     0.48437   
    70. RY*(   4) C   4                  0.00039     1.08919   
    71. RY*(   5) C   4                  0.00005     1.89832   
    72. RY*(   6) C   4                  0.00005     1.79334   
    73. RY*(   7) C   4                  0.00002     1.81189   
    74. RY*(   8) C   4                  0.00001     2.06448   
    75. RY*(   9) C   4                  0.00001     2.11038   
    76. RY*(   1) C   5                  0.00217     0.95842   
    77. RY*(   2) C   5                  0.00169     0.62031   
    78. RY*(   3) C   5                  0.00099     0.77127   
    79. RY*(   4) C   5                  0.00054     0.86157   
    80. RY*(   5) C   5                  0.00027     1.86615   
    81. RY*(   6) C   5                  0.00012     1.72338   
    82. RY*(   7) C   5                  0.00005     2.03357   
    83. RY*(   8) C   5                  0.00006     1.98882   
    84. RY*(   9) C   5                  0.00002     1.98756   
    85. RY*(   1) C   6                  0.00251     0.94168   
    86. RY*(   2) C   6                  0.00131     0.70825   
    87. RY*(   3) C   6                  0.00044     0.45181   
    88. RY*(   4) C   6                  0.00037     0.86880   
    89. RY*(   5) C   6                  0.00011     1.80823   
    90. RY*(   6) C   6                  0.00006     1.67401   
    91. RY*(   7) C   6                  0.00002     2.09706   
    92. RY*(   8) C   6                  0.00001     2.09691   
    93. RY*(   9) C   6                  0.00002     2.11344   
    94. RY*(   1) C   7                  0.00340     0.87714   
    95. RY*(   2) C   7                  0.00158     0.72000   
    96. RY*(   3) C   7                  0.00104     0.90950   
    97. RY*(   4) C   7                  0.00056     0.94658   
    98. RY*(   5) C   7                  0.00026     1.49050   
    99. RY*(   6) C   7                  0.00018     1.88069   
   100. RY*(   7) C   7                  0.00005     1.91166   
   101. RY*(   8) C   7                  0.00003     2.03667   
   102. RY*(   9) C   7                  0.00003     2.04938   
   103. RY*(   1) C   8                  0.00244     0.88118   
   104. RY*(   2) C   8                  0.00158     0.84669   
   105. RY*(   3) C   8                  0.00093     0.98656   
   106. RY*(   4) C   8                  0.00081     0.67479   
   107. RY*(   5) C   8                  0.00031     2.06303   
   108. RY*(   6) C   8                  0.00028     2.01549   
   109. RY*(   7) C   8                  0.00025     1.80957   
   110. RY*(   8) C   8                  0.00016     1.95690   
   111. RY*(   9) C   8                  0.00012     1.69733   
   112. RY*(   1) C   9                  0.00192     0.64362   
   113. RY*(   2) C   9                  0.00134     0.63832   
   114. RY*(   3) C   9                  0.00066     0.63229   
   115. RY*(   4) C   9                  0.00010     0.57839   
   116. RY*(   5) C   9                  0.00000     2.07914   
   117. RY*(   6) C   9                  0.00001     2.10422   
   118. RY*(   7) C   9                  0.00001     1.94019   
   119. RY*(   8) C   9                  0.00000     2.21398   
   120. RY*(   9) C   9                  0.00001     2.11993   
   121. RY*(   1) C  10                  0.00227     0.61621   
   122. RY*(   2) C  10                  0.00173     0.62469   
   123. RY*(   3) C  10                  0.00081     0.66348   
   124. RY*(   4) C  10                  0.00010     0.56140   
   125. RY*(   5) C  10                  0.00001     2.02193   
   126. RY*(   6) C  10                  0.00001     2.13367   
   127. RY*(   7) C  10                  0.00001     2.02729   
   128. RY*(   8) C  10                  0.00001     2.13708   
   129. RY*(   9) C  10                  0.00001     2.20253   
   130. RY*(   1) H  11                  0.00040     0.35341   
   131. RY*(   2) H  11                  0.00010     1.63802   
   132. RY*(   3) H  11                  0.00008     1.59289   
   133. RY*(   4) H  11                  0.00001     2.03285   
   134. RY*(   1) H  12                  0.00039     0.33910   
   135. RY*(   2) H  12                  0.00010     1.63625   
   136. RY*(   3) H  12                  0.00008     1.59113   
   137. RY*(   4) H  12                  0.00001     2.04669   
   138. RY*(   1) H  13                  0.00061     0.27927   
   139. RY*(   2) H  13                  0.00006     1.64826   
   140. RY*(   3) H  13                  0.00006     1.61616   
   141. RY*(   4) H  13                  0.00001     2.07678   
   142. RY*(   1) H  14                  0.00093     0.17426   
   143. RY*(   2) H  14                  0.00004     2.14149   
   144. RY*(   3) H  14                  0.00004     1.80218   
   145. RY*(   4) H  14                  0.00001     1.50122   
   146. RY*(   1) H  15                  0.00067     0.25631   
   147. RY*(   2) H  15                  0.00009     1.72318   
   148. RY*(   3) H  15                  0.00005     1.66147   
   149. RY*(   4) H  15                  0.00002     2.11396   
   150. RY*(   1) H  16                  0.00064     0.26640   
   151. RY*(   2) H  16                  0.00010     1.73455   
   152. RY*(   3) H  16                  0.00006     1.65057   
   153. RY*(   4) H  16                  0.00002     2.13248   
   154. RY*(   1) H  17                  0.00108     0.20642   
   155. RY*(   2) H  17                  0.00003     2.05828   
   156. RY*(   3) H  17                  0.00004     1.71541   
   157. RY*(   4) H  17                  0.00003     1.91025   
   158. RY*(   1) H  18                  0.00062     0.27418   
   159. RY*(   2) H  18                  0.00008     1.83566   
   160. RY*(   3) H  18                  0.00006     1.58832   
   161. RY*(   4) H  18                  0.00002     2.13284   
   162. RY*(   1) H  19                  0.00090     0.23241   
   163. RY*(   2) H  19                  0.00007     1.84034   
   164. RY*(   3) H  19                  0.00006     1.60134   
   165. RY*(   4) H  19                  0.00002     2.11158   
   166. RY*(   1) H  20                  0.00108     0.20557   
   167. RY*(   2) H  20                  0.00004     1.76569   
   168. RY*(   3) H  20                  0.00002     2.10431   
   169. RY*(   4) H  20                  0.00003     1.76497   
   170. RY*(   1) H  21                  0.00066     0.30609   
   171. RY*(   2) H  21                  0.00010     1.70371   
   172. RY*(   3) H  21                  0.00007     1.67172   
   173. RY*(   4) H  21                  0.00002     2.13697   
   174. RY*(   1) H  22                  0.00069     0.33872   
   175. RY*(   2) H  22                  0.00010     1.64857   
   176. RY*(   3) H  22                  0.00008     1.67301   
   177. RY*(   4) H  22                  0.00002     2.16906   
   178. RY*(   1) H  23                  0.00061     0.30999   
   179. RY*(   2) H  23                  0.00010     1.71539   
   180. RY*(   3) H  23                  0.00006     1.66933   
   181. RY*(   4) H  23                  0.00002     2.14337   
   182. RY*(   1) H  24                  0.00063     0.32048   
   183. RY*(   2) H  24                  0.00009     1.69773   
   184. RY*(   3) H  24                  0.00007     1.68720   
   185. RY*(   4) H  24                  0.00002     2.14172   
   186. RY*(   1) H  25                  0.00050     0.35216   
   187. RY*(   2) H  25                  0.00008     1.70546   
   188. RY*(   3) H  25                  0.00009     1.68067   
   189. RY*(   4) H  25                  0.00002     2.14273   
   190. RY*(   1) H  26                  0.00055     0.32821   
   191. RY*(   2) H  26                  0.00010     1.69552   
   192. RY*(   3) H  26                  0.00007     1.67549   
   193. RY*(   4) H  26                  0.00002     2.14236   
   194. BD*(   1) C   1 - C   2          0.00942     0.24509   
   195. BD*(   1) C   1 - H  11          0.00192     0.27321   
   196. BD*(   1) C   1 - H  12          0.00186     0.27527   
   197. BD*(   1) C   1 - H  13          0.00246     0.28419   
   198. BD*(   1) C   2 - C   3          0.01040     0.44473   
   199. BD*(   1) C   2 - C   7          0.01671     0.22292   
   200. BD*(   1) C   3 - C   4          0.00833     0.23036   
   201. BD*(   1) C   3 - H  14          0.00857     0.28181   
   202. BD*(   1) C   4 - C   5          0.00920     0.22123   
   203. BD*(   1) C   4 - H  15          0.00460     0.28234   
   204. BD*(   1) C   4 - H  16          0.00501     0.27950   
   205. BD*(   1) C   5 - C   6          0.00558     0.19098   
   206. BD*(   1) C   5 - C   8          0.01839     0.18103   
   207. BD*(   1) C   5 - H  17          0.01122     0.33145   
   208. BD*(   1) C   6 - C   7          0.00480     0.17561   
   209. BD*(   1) C   6 - H  18          0.00554     0.32216   
   210. BD*(   1) C   6 - H  19          0.00716     0.31202   
   211. BD*(   1) C   7 - C   8          0.01946     0.16441   
   212. BD*(   1) C   7 - H  20          0.01121     0.30956   
   213. BD*(   1) C   8 - C   9          0.01342     0.25142   
   214. BD*(   1) C   8 - C  10          0.01021     0.24486   
   215. BD*(   1) C   9 - H  21          0.00309     0.30810   
   216. BD*(   1) C   9 - H  22          0.00341     0.30522   
   217. BD*(   1) C   9 - H  23          0.00291     0.30839   
   218. BD*(   1) C  10 - H  24          0.00289     0.31570   
   219. BD*(   1) C  10 - H  25          0.00303     0.32244   
   220. BD*(   1) C  10 - H  26          0.00244     0.31667   
       -------------------------------
              Total Lewis   36.37032  ( 98.2982%)
        Valence non-Lewis    0.56332  (  1.5225%)
        Rydberg non-Lewis    0.06636  (  0.1793%)
       -------------------------------
            Total unit  1   37.00000  (100.0000%)
           Charge unit  1    1.00000
 Unable to Open any file for archive entry.
 1\1\GINC-COMPUTE-0-0\SP\UB3LYP\def2SVP\C10H16(1+,2)\ZAHRT2\13-Mar-2021
 \0\\# b3lyp/def2svp geom=NewRedundant pop=NBO\\24\\1,2\C,0,-2.42389841
 36,-0.9992083553,-1.2110182431\C,0,-1.4340651369,-0.1463522427,-0.4789
 10399\C,0,-1.3915293223,1.1951557519,-0.5336577277\C,0,-0.3143949936,1
 .9442013467,0.2175412916\C,0,0.5666982963,0.9631217395,1.0071612418\C,
 0,-0.3496565901,-0.0485890212,1.7451030036\C,0,-0.3920487975,-0.823364
 9811,0.3970297659\C,0,1.0377925798,-0.2293150762,0.0997912373\C,0,1.43
 8198357,0.0557559249,-1.344540651\C,0,2.1530850079,-1.0494495617,0.757
 0029231\H,0,-1.908819834,-1.6924657245,-1.9001232628\H,0,-3.0001176452
 ,-1.629958753,-0.5107080319\H,0,-3.1333930909,-0.395662314,-1.79666601
 81\H,0,-2.1128446309,1.7614706032,-1.1319112906\H,0,-0.7661869292,2.68
 00370967,0.9085617373\H,0,0.3005960184,2.5363689747,-0.4857990862\H,0,
 1.3423703975,1.4894704622,1.587081586\H,0,0.1695239359,-0.5915786758,2
 .5443952849\H,0,-1.3118232153,0.3254552811,2.1252870412\H,0,-0.4980453
 886,-1.9192968727,0.4128956515\H,0,1.6376768759,-0.8876678278,-1.87993
 71557\H,0,0.6668069543,0.59925137,-1.9038621741\H,0,2.3662922374,0.651
 0205465,-1.371964547\H,0,2.303648918,-1.9970709538,0.2139868314\H,0,1.
 9491185781,-1.2974953139,1.8076829815\H,0,3.1050158315,-0.4938334237,0
 .7255780101\\Version=ES64L-G16RevC.01\State=2-A\HF=-390.0794821\S2=0.7
 5219\S2-1=0.\S2A=0.750004\RMSD=9.980e-09\Dipole=-1.0689321,0.3118147,-
 0.3951524\Quadrupole=3.101265,0.0129655,-3.1142305,-0.0441337,3.565055
 4,0.4850729\PG=C01 [X(C10H16)]\\@
 The archive entry for this job was punched.


 Money is a good servant but a bad master.
                        -- French Proverb
 File lengths (MBytes):  RWF=     51 Int=      0 D2E=      0 Chk=      5 Scr=      1
 Normal termination of Gaussian 16
