# Supplementary material for: Machine-Learning-Guided Discovery of Electrochemical Reactions
Source: J Am Chem Soc. 2022 Dec 2;144(49):22599–610. doi: 10.1021/jacs.2c08997 (PMC9756344; doi:10.1021/jacs.2c08997)
Supplement: Supplementary file 4 — ja2c08997_si_004.zip [file ja2c08997_si_004.zip › Reactivity Prediction/Ologs_notimes/28.log]

 Entering Gaussian System, Link 0=g16
 Input=28.com
 Output=28.log
 Initial command:
  
 Copyright (c) 1988-2019, Gaussian, Inc.  All Rights Reserved.
  
 This is part of the Gaussian(R) 16 program.  It is based on
 the Gaussian(R) 09 system (copyright 2009, Gaussian, Inc.),
 the Gaussian(R) 03 system (copyright 2003, Gaussian, Inc.),
 the Gaussian(R) 98 system (copyright 1998, Gaussian, Inc.),
 the Gaussian(R) 94 system (copyright 1995, Gaussian, Inc.),
 the Gaussian 92(TM) system (copyright 1992, Gaussian, Inc.),
 the Gaussian 90(TM) system (copyright 1990, Gaussian, Inc.),
 the Gaussian 88(TM) system (copyright 1988, Gaussian, Inc.),
 the Gaussian 86(TM) system (copyright 1986, Carnegie Mellon
 University), and the Gaussian 82(TM) system (copyright 1983,
 Carnegie Mellon University). Gaussian is a federally registered
 trademark of Gaussian, Inc.
  
 This software contains proprietary and confidential information,
 including trade secrets, belonging to Gaussian, Inc.
  
 This software is provided under written license and may be
 used, copied, transmitted, or stored only in accord with that
 written license.
  
 The following legend is applicable only to US Government
 contracts under FAR:
  
                    RESTRICTED RIGHTS LEGEND
  
 Use, reproduction and disclosure by the US Government is
 subject to restrictions as set forth in subparagraphs (a)
 and (c) of the Commercial Computer Software - Restricted
 Rights clause in FAR 52.227-19.
  
 Gaussian, Inc.
 340 Quinnipiac St., Bldg. 40, Wallingford CT 06492
  
  
 ---------------------------------------------------------------
 Warning -- This program may not be used in any manner that
 competes with the business of Gaussian, Inc. or will provide
 assistance to any competitor of Gaussian, Inc.  The licensee
 of this program is prohibited from giving any competitor of
 Gaussian, Inc. access to this program.  By using this program,
 the user acknowledges that Gaussian, Inc. is engaged in the
 business of creating and licensing software in the field of
 computational chemistry and represents and warrants to the
 licensee that it is not a competitor of Gaussian, Inc. and that
 it will not use this program in any manner prohibited above.
 ---------------------------------------------------------------
  

 Cite this work as:
 Gaussian 16, Revision C.01,
 M. J. Frisch, G. W. Trucks, H. B. Schlegel, G. E. Scuseria, 
 M. A. Robb, J. R. Cheeseman, G. Scalmani, V. Barone, 
 G. A. Petersson, H. Nakatsuji, X. Li, M. Caricato, A. V. Marenich, 
 J. Bloino, B. G. Janesko, R. Gomperts, B. Mennucci, H. P. Hratchian, 
 J. V. Ortiz, A. F. Izmaylov, J. L. Sonnenberg, D. Williams-Young, 
 F. Ding, F. Lipparini, F. Egidi, J. Goings, B. Peng, A. Petrone, 
 T. Henderson, D. Ranasinghe, V. G. Zakrzewski, J. Gao, N. Rega, 
 G. Zheng, W. Liang, M. Hada, M. Ehara, K. Toyota, R. Fukuda, 
 J. Hasegawa, M. Ishida, T. Nakajima, Y. Honda, O. Kitao, H. Nakai, 
 T. Vreven, K. Throssell, J. A. Montgomery, Jr., J. E. Peralta, 
 F. Ogliaro, M. J. Bearpark, J. J. Heyd, E. N. Brothers, K. N. Kudin, 
 V. N. Staroverov, T. A. Keith, R. Kobayashi, J. Normand, 
 K. Raghavachari, A. P. Rendell, J. C. Burant, S. S. Iyengar, 
 J. Tomasi, M. Cossi, J. M. Millam, M. Klene, C. Adamo, R. Cammi, 
 J. W. Ochterski, R. L. Martin, K. Morokuma, O. Farkas, 
 J. B. Foresman, and D. J. Fox, Gaussian, Inc., Wallingford CT, 2019.
 
 ******************************************
 Gaussian 16:  ES64L-G16RevC.01  3-Jul-2019
                13-Mar-2021 
 ******************************************
 %nprocshared=16
 Will use up to   16 processors via shared memory.
 %mem=7GB
 -----------------------------------------
 # b3lyp/def2svp geom=NewRedundant pop=NBO
 -----------------------------------------
 1/29=4000,38=1,172=1/1;
 2/12=2,17=6,18=5,40=1/2;
 3/5=43,7=101,11=2,25=1,30=1,74=-5/1,2,3;
 4//1;
 5/5=2,38=5/2;
 6/7=2,8=2,9=2,10=2,28=1,40=1/1,7;
 99/5=1,9=1/99;
 --
 28
 --
 Symbolic Z-matrix:
 Charge =  1 Multiplicity = 2
 C                    -2.47005  -0.8825   -0.08145 
 N                    -1.44054   0.1222    0.0392 
 C                    -1.60822   1.47976   0.22653 
 N                    -0.48803   2.14792   0.29991 
 C                     0.50738   1.19487   0.15465 
 C                    -0.07426  -0.09167  -0.0113 
 C                     0.69358  -1.24859  -0.18074 
 C                     2.07917  -1.08754  -0.18051 
 C                     2.67419   0.1821   -0.01707 
 C                     1.90346   1.33058   0.15127 
 H                    -2.38125  -1.63716   0.71709 
 H                    -2.40893  -1.39601  -1.05491 
 H                    -3.45522  -0.40337  -0.00086 
 H                    -2.60925   1.90994   0.30073 
 H                     0.23727  -2.23253  -0.30748 
 H                     2.71892  -1.96374  -0.30975 
 H                     3.76383   0.26091  -0.0234 
 H                     2.35794   2.31485   0.27808 
 
                          Input orientation:                          
 ---------------------------------------------------------------------
 Center     Atomic      Atomic             Coordinates (Angstroms)
 Number     Number       Type             X           Y           Z
 ---------------------------------------------------------------------
      1          6           0       -2.470054   -0.882502   -0.081451
      2          7           0       -1.440540    0.122199    0.039196
      3          6           0       -1.608221    1.479755    0.226531
      4          7           0       -0.488028    2.147923    0.299915
      5          6           0        0.507381    1.194865    0.154654
      6          6           0       -0.074258   -0.091670   -0.011299
      7          6           0        0.693584   -1.248590   -0.180738
      8          6           0        2.079166   -1.087544   -0.180514
      9          6           0        2.674191    0.182098   -0.017068
     10          6           0        1.903456    1.330583    0.151269
     11          1           0       -2.381253   -1.637162    0.717086
     12          1           0       -2.408928   -1.396012   -1.054914
     13          1           0       -3.455218   -0.403370   -0.000859
     14          1           0       -2.609249    1.909935    0.300734
     15          1           0        0.237272   -2.232529   -0.307477
     16          1           0        2.718923   -1.963738   -0.309750
     17          1           0        3.763834    0.260909   -0.023401
     18          1           0        2.357942    2.314851    0.278084
 ---------------------------------------------------------------------
                    Distance matrix (angstroms):
                    1          2          3          4          5
     1  C    0.000000
     2  N    1.443564   0.000000
     3  C    2.533351   1.380642   0.000000
     4  N    3.641063   2.253621   1.306394   0.000000
     5  C    3.638175   2.226732   2.135907   1.385734   0.000000
     6  C    2.523920   1.383841   2.208842   2.298660   1.421625
     7  C    3.186296   2.545961   3.592776   3.628158   2.473385
     8  C    4.554915   3.728280   4.511489   4.158069   2.791458
     9  C    5.253644   4.115552   4.481329   3.736921   2.397969
    10  C    4.907085   3.557395   3.515649   2.531667   1.402660
    11  H    1.102298   2.107090   3.248599   4.252670   4.084227
    12  H    1.102298   2.107088   3.248580   4.252634   4.084184
    13  H    1.098459   2.082488   2.647502   3.924764   4.275597
    14  H    2.821904   2.151810   1.092070   2.134529   3.200944
    15  H    3.033690   2.912041   4.179960   4.481445   3.468942
    16  H    5.305344   4.666265   5.556025   5.249951   3.883731
    17  H    6.338147   5.206598   5.514256   4.663012   3.392412
    18  H    5.801885   4.392408   4.053454   2.850945   2.166605
                    6          7          8          9         10
     6  C    0.000000
     7  C    1.398840   0.000000
     8  C    2.378578   1.394910   0.000000
     9  C    2.762057   2.448767   1.411652   0.000000
    10  C    2.441431   2.868127   2.447098   1.393337   0.000000
    11  H    2.870769   3.226716   4.582914   5.422749   5.242746
    12  H    2.870736   3.226685   4.582872   5.422698   5.242695
    13  H    3.395314   4.237843   5.579406   6.157329   5.634281
    14  H    3.244991   4.595302   5.585491   5.567868   4.552196
    15  H    2.183587   1.091980   2.172483   3.442868   3.960099
    16  H    3.375733   2.151762   1.092570   2.166167   3.424920
    17  H    3.854271   3.424876   2.163589   1.092507   2.153071
    18  H    3.433756   3.959635   3.444461   2.176180   1.091523
                   11         12         13         14         15
    11  H    0.000000
    12  H    1.788549   0.000000
    13  H    1.786363   1.786363   0.000000
    14  H    3.578719   3.578715   2.481532   0.000000
    15  H    2.874172   2.874161   4.132109   5.062866   0.000000
    16  H    5.212757   5.212719   6.375749   6.615697   2.496166
    17  H    6.474031   6.473978   7.249585   6.590943   4.328345
    18  H    6.186364   6.186310   6.423345   4.983718   5.051612
                   16         17         18
    16  H    0.000000
    17  H    2.474448   0.000000
    18  H    4.333841   2.507210   0.000000
 Stoichiometry    C8H8N2(1+,2)
 Framework group  C1[X(C8H8N2)]
 Deg. of freedom    48
 Full point group                 C1      NOp   1
 Largest Abelian subgroup         C1      NOp   1
 Largest concise Abelian subgroup C1      NOp   1
                         Standard orientation:                         
 ---------------------------------------------------------------------
 Center     Atomic      Atomic             Coordinates (Angstroms)
 Number     Number       Type             X           Y           Z
 ---------------------------------------------------------------------
      1          6           0        2.519571   -1.251319    0.000020
      2          7           0        1.533166   -0.197335   -0.000023
      3          6           0        1.758055    1.164868   -0.000006
      4          7           0        0.666822    1.883112    0.000002
      5          6           0       -0.368164    0.961666    0.000000
      6          6           0        0.158766   -0.358699   -0.000009
      7          6           0       -0.657413   -1.494748   -0.000010
      8          6           0       -2.035270   -1.277305   -0.000002
      9          6           0       -2.576291    0.026557    0.000007
     10          6           0       -1.757577    1.153986    0.000008
     11          1           0        2.417910   -1.887725   -0.894246
     12          1           0        2.417859   -1.887696    0.894302
     13          1           0        3.524308   -0.807343    0.000041
     14          1           0        2.776579    1.558857   -0.000010
     15          1           0       -0.242950   -2.505016   -0.000019
     16          1           0       -2.711596   -2.135380   -0.000003
     17          1           0       -3.661879    0.149320    0.000013
     18          1           0       -2.170201    2.164512    0.000015
 ---------------------------------------------------------------------
 Rotational constants (GHZ):           2.6963784           1.3108389           0.8870290
 Standard basis: def2SVP (5D, 7F)
 There are   190 symmetry adapted cartesian basis functions of A   symmetry.
 There are   180 symmetry adapted basis functions of A   symmetry.
   180 basis functions,   306 primitive gaussians,   190 cartesian basis functions
    35 alpha electrons       34 beta electrons
       nuclear repulsion energy       489.9460693103 Hartrees.
 NAtoms=   18 NActive=   18 NUniq=   18 SFac= 1.00D+00 NAtFMM=   60 NAOKFM=F Big=F
 Integral buffers will be    131072 words long.
 Raffenetti 2 integral format.
 Two-electron integral symmetry is turned on.
 One-electron integrals computed using PRISM.
   1 Symmetry operations used in ECPInt.
 ECPInt:  NShTT=    3570 NPrTT=   13034 LenC2=    3529 LenP2D=   10131.
 LDataN:  DoStor=T MaxTD1= 4 Len=   56
 NBasis=   180 RedAO= T EigKep=  2.49D-04  NBF=   180
 NBsUse=   180 1.00D-06 EigRej= -1.00D+00 NBFU=   180
 ExpMin= 1.22D-01 ExpMax= 1.71D+03 ExpMxC= 2.58D+02 IAcc=3 IRadAn=         5 AccDes= 0.00D+00
 Harris functional with IExCor=  402 and IRadAn=       5 diagonalized for initial guess.
 HarFok:  IExCor=  402 AccDes= 0.00D+00 IRadAn=         5 IDoV= 1 UseB2=F ITyADJ=14
 ICtDFT=  3500011 ScaDFX=  1.000000  1.000000  1.000000  1.000000
 FoFCou: FMM=F IPFlag=           0 FMFlag=      100000 FMFlg1=           0
         NFxFlg=           0 DoJE=T BraDBF=F KetDBF=T FulRan=T
         wScrn=  0.000000 ICntrl=       500 IOpCl=  0 I1Cent=   200000004 NGrid=           0
         NMat0=    1 NMatS0=      1 NMatT0=    0 NMatD0=    1 NMtDS0=    0 NMtDT0=    0
 Petite list used in FoFCou.
 Initial guess <Sx>= 0.0000 <Sy>= 0.0000 <Sz>= 0.5000 <S**2>= 0.7500 S= 0.5000
 Requested convergence on RMS density matrix=1.00D-08 within 128 cycles.
 Requested convergence on MAX density matrix=1.00D-06.
 Requested convergence on             energy=1.00D-06.
 No special actions if energy rises.
 Integral accuracy reduced to 1.0D-05 until final iterations.
 Initial convergence to 1.0D-05 achieved.  Increase integral accuracy.
 SCF Done:  E(UB3LYP) =  -418.580099959     A.U. after   32 cycles
            NFock= 32  Conv=0.63D-08     -V/T= 2.0107
 <Sx>= 0.0000 <Sy>= 0.0000 <Sz>= 0.5000 <S**2>= 0.7677 S= 0.5088
 <L.S>= 0.000000000000E+00
 Annihilation of the first spin contaminant:
 S**2 before annihilation     0.7677,   after     0.7502

 **********************************************************************

            Population analysis using the SCF Density.

 **********************************************************************

 Orbital symmetries:
 Alpha Orbitals:
       Occupied  (A) (A) (A) (A) (A) (A) (A) (A) (A) (A) (A) (A)
                 (A) (A) (A) (A) (A) (A) (A) (A) (A) (A) (A) (A)
                 (A) (A) (A) (A) (A) (A) (A) (A) (A) (A) (A)
       Virtual   (A) (A) (A) (A) (A) (A) (A) (A) (A) (A) (A) (A)
                 (A) (A) (A) (A) (A) (A) (A) (A) (A) (A) (A) (A)
                 (A) (A) (A) (A) (A) (A) (A) (A) (A) (A) (A) (A)
                 (A) (A) (A) (A) (A) (A) (A) (A) (A) (A) (A) (A)
                 (A) (A) (A) (A) (A) (A) (A) (A) (A) (A) (A) (A)
                 (A) (A) (A) (A) (A) (A) (A) (A) (A) (A) (A) (A)
                 (A) (A) (A) (A) (A) (A) (A) (A) (A) (A) (A) (A)
                 (A) (A) (A) (A) (A) (A) (A) (A) (A) (A) (A) (A)
                 (A) (A) (A) (A) (A) (A) (A) (A) (A) (A) (A) (A)
                 (A) (A) (A) (A) (A) (A) (A) (A) (A) (A) (A) (A)
                 (A) (A) (A) (A) (A) (A) (A) (A) (A) (A) (A) (A)
                 (A) (A) (A) (A) (A) (A) (A) (A) (A) (A) (A) (A)
                 (A)
 Beta  Orbitals:
       Occupied  (A) (A) (A) (A) (A) (A) (A) (A) (A) (A) (A) (A)
                 (A) (A) (A) (A) (A) (A) (A) (A) (A) (A) (A) (A)
                 (A) (A) (A) (A) (A) (A) (A) (A) (A) (A)
       Virtual   (A) (A) (A) (A) (A) (A) (A) (A) (A) (A) (A) (A)
                 (A) (A) (A) (A) (A) (A) (A) (A) (A) (A) (A) (A)
                 (A) (A) (A) (A) (A) (A) (A) (A) (A) (A) (A) (A)
                 (A) (A) (A) (A) (A) (A) (A) (A) (A) (A) (A) (A)
                 (A) (A) (A) (A) (A) (A) (A) (A) (A) (A) (A) (A)
                 (A) (A) (A) (A) (A) (A) (A) (A) (A) (A) (A) (A)
                 (A) (A) (A) (A) (A) (A) (A) (A) (A) (A) (A) (A)
                 (A) (A) (A) (A) (A) (A) (A) (A) (A) (A) (A) (A)
                 (A) (A) (A) (A) (A) (A) (A) (A) (A) (A) (A) (A)
                 (A) (A) (A) (A) (A) (A) (A) (A) (A) (A) (A) (A)
                 (A) (A) (A) (A) (A) (A) (A) (A) (A) (A) (A) (A)
                 (A) (A) (A) (A) (A) (A) (A) (A) (A) (A) (A) (A)
                 (A) (A)
 The electronic state is 2-A.
 Alpha  occ. eigenvalues --  -14.60558 -14.52054 -10.44378 -10.41898 -10.41850
 Alpha  occ. eigenvalues --  -10.40864 -10.40853 -10.40430 -10.39175 -10.38738
 Alpha  occ. eigenvalues --   -1.22087  -1.09278  -1.04599  -0.95280  -0.93208
 Alpha  occ. eigenvalues --   -0.89959  -0.82418  -0.80125  -0.77110  -0.71205
 Alpha  occ. eigenvalues --   -0.70156  -0.67407  -0.67359  -0.64139  -0.63244
 Alpha  occ. eigenvalues --   -0.61272  -0.59705  -0.58485  -0.56296  -0.55280
 Alpha  occ. eigenvalues --   -0.54725  -0.50958  -0.46863  -0.44657  -0.42807
 Alpha virt. eigenvalues --   -0.22882  -0.18667  -0.15133  -0.09961  -0.07980
 Alpha virt. eigenvalues --   -0.06436  -0.04953  -0.03869  -0.02940  -0.02472
 Alpha virt. eigenvalues --   -0.01910  -0.01213   0.00098   0.03583   0.04759
 Alpha virt. eigenvalues --    0.05794   0.08069   0.11708   0.12201   0.13745
 Alpha virt. eigenvalues --    0.14771   0.17154   0.21152   0.23126   0.23137
 Alpha virt. eigenvalues --    0.23343   0.25634   0.28318   0.29154   0.29892
 Alpha virt. eigenvalues --    0.32249   0.33236   0.35290   0.35987   0.36387
 Alpha virt. eigenvalues --    0.37765   0.40073   0.42803   0.44591   0.44877
 Alpha virt. eigenvalues --    0.45466   0.46195   0.48032   0.48338   0.48381
 Alpha virt. eigenvalues --    0.49646   0.50736   0.52931   0.53173   0.53705
 Alpha virt. eigenvalues --    0.55378   0.56446   0.58402   0.62697   0.63961
 Alpha virt. eigenvalues --    0.67432   0.67770   0.69635   0.70288   0.74122
 Alpha virt. eigenvalues --    0.77913   0.86684   0.87056   0.94605   0.95780
 Alpha virt. eigenvalues --    0.98622   1.01366   1.02784   1.05022   1.05234
 Alpha virt. eigenvalues --    1.05784   1.08339   1.10457   1.13457   1.15271
 Alpha virt. eigenvalues --    1.17087   1.20338   1.28495   1.29631   1.33076
 Alpha virt. eigenvalues --    1.34109   1.40317   1.48960   1.49885   1.50317
 Alpha virt. eigenvalues --    1.53352   1.54110   1.54413   1.55999   1.57990
 Alpha virt. eigenvalues --    1.58405   1.59996   1.62075   1.64235   1.64546
 Alpha virt. eigenvalues --    1.64777   1.70524   1.71184   1.72322   1.76749
 Alpha virt. eigenvalues --    1.78183   1.80346   1.81682   1.83176   1.87091
 Alpha virt. eigenvalues --    1.91312   1.92437   1.94141   1.95457   1.97368
 Alpha virt. eigenvalues --    2.01361   2.01649   2.04763   2.06290   2.10136
 Alpha virt. eigenvalues --    2.13118   2.17981   2.21143   2.24098   2.24533
 Alpha virt. eigenvalues --    2.28066   2.31327   2.36360   2.36761   2.40572
 Alpha virt. eigenvalues --    2.45395   2.51468   2.54045   2.54213   2.54775
 Alpha virt. eigenvalues --    2.56190   2.58344   2.61747   2.63319   2.69504
 Alpha virt. eigenvalues --    2.73269   2.75388   2.79952   2.83426   2.85034
 Alpha virt. eigenvalues --    3.03659   3.05661   3.15885   3.21362   3.45399
  Beta  occ. eigenvalues --  -14.60025 -14.51540 -10.44511 -10.41993 -10.41409
  Beta  occ. eigenvalues --  -10.40872 -10.40548 -10.40385 -10.39094 -10.38669
  Beta  occ. eigenvalues --   -1.21395  -1.08277  -1.03864  -0.94345  -0.92821
  Beta  occ. eigenvalues --   -0.89655  -0.82098  -0.79740  -0.76746  -0.70855
  Beta  occ. eigenvalues --   -0.69750  -0.67172  -0.66004  -0.63814  -0.63095
  Beta  occ. eigenvalues --   -0.61078  -0.58786  -0.58403  -0.56032  -0.55117
  Beta  occ. eigenvalues --   -0.52454  -0.48025  -0.46275  -0.42792
  Beta virt. eigenvalues --   -0.37036  -0.20649  -0.17495  -0.13307  -0.09857
  Beta virt. eigenvalues --   -0.07893  -0.06401  -0.04856  -0.02862  -0.02815
  Beta virt. eigenvalues --   -0.02147  -0.01437  -0.01075   0.00242   0.03760
  Beta virt. eigenvalues --    0.04931   0.05900   0.08176   0.12244   0.12442
  Beta virt. eigenvalues --    0.14077   0.14986   0.17431   0.21320   0.23252
  Beta virt. eigenvalues --    0.23448   0.23787   0.25693   0.29152   0.29574
  Beta virt. eigenvalues --    0.30290   0.32383   0.34015   0.35563   0.36553
  Beta virt. eigenvalues --    0.36857   0.38280   0.40275   0.43416   0.45103
  Beta virt. eigenvalues --    0.45161   0.45496   0.46455   0.48249   0.48495
  Beta virt. eigenvalues --    0.48589   0.49767   0.50881   0.53341   0.53394
  Beta virt. eigenvalues --    0.53857   0.55564   0.56808   0.58709   0.63078
  Beta virt. eigenvalues --    0.64253   0.67993   0.68916   0.69762   0.71982
  Beta virt. eigenvalues --    0.74227   0.78083   0.87008   0.87221   0.95001
  Beta virt. eigenvalues --    0.96174   0.98864   1.02054   1.03099   1.05465
  Beta virt. eigenvalues --    1.05577   1.06679   1.08620   1.10914   1.13661
  Beta virt. eigenvalues --    1.15588   1.17909   1.20547   1.28632   1.29902
  Beta virt. eigenvalues --    1.33215   1.34302   1.40835   1.49203   1.50010
  Beta virt. eigenvalues --    1.50692   1.53730   1.54539   1.54695   1.56571
  Beta virt. eigenvalues --    1.58240   1.58553   1.60258   1.62359   1.64660
  Beta virt. eigenvalues --    1.64930   1.65241   1.70626   1.71626   1.72573
  Beta virt. eigenvalues --    1.77208   1.78190   1.80818   1.82122   1.83836
  Beta virt. eigenvalues --    1.87383   1.91185   1.93117   1.94353   1.95695
  Beta virt. eigenvalues --    1.97728   2.01708   2.03063   2.05001   2.06752
  Beta virt. eigenvalues --    2.11465   2.13446   2.18045   2.21475   2.24665
  Beta virt. eigenvalues --    2.24880   2.28241   2.32496   2.37009   2.37783
  Beta virt. eigenvalues --    2.41189   2.45745   2.52536   2.54130   2.54903
  Beta virt. eigenvalues --    2.55013   2.57017   2.59359   2.62116   2.63590
  Beta virt. eigenvalues --    2.70565   2.73491   2.75783   2.80469   2.83706
  Beta virt. eigenvalues --    2.85168   3.03887   3.05843   3.16065   3.21572
  Beta virt. eigenvalues --    3.45586
          Condensed to atoms (all electrons):
               1          2          3          4          5          6
     1  C    4.465999   0.301424  -0.028119   0.003364   0.010338  -0.041419
     2  N    0.301424   6.413414   0.392619  -0.069203  -0.109076   0.394432
     3  C   -0.028119   0.392619   4.701347   0.527378  -0.090799  -0.104874
     4  N    0.003364  -0.069203   0.527378   6.239330   0.513361  -0.106919
     5  C    0.010338  -0.109076  -0.090799   0.513361   5.197786   0.210045
     6  C   -0.041419   0.394432  -0.104874  -0.106919   0.210045   5.391910
     7  C    0.000782  -0.067073   0.007603   0.009981   0.091277   0.145479
     8  C   -0.000173   0.006441   0.000163  -0.000909  -0.162684   0.143767
     9  C    0.000033  -0.000518  -0.000099   0.006703   0.140701  -0.162599
    10  C   -0.000119   0.006380   0.009491  -0.066275   0.198786   0.044352
    11  H    0.398539  -0.017215   0.000676  -0.000145   0.000071  -0.005529
    12  H    0.398540  -0.017216   0.000675  -0.000145   0.000071  -0.005528
    13  H    0.396237  -0.016480  -0.003234   0.000389  -0.000294   0.005418
    14  H   -0.001627  -0.038984   0.413237  -0.020976   0.003858   0.004499
    15  H    0.004890  -0.008502  -0.000357  -0.000104   0.013077  -0.074818
    16  H   -0.000014  -0.000092   0.000005   0.000004  -0.001470   0.013778
    17  H   -0.000000   0.000006   0.000012  -0.000071   0.013889  -0.002039
    18  H    0.000004   0.000040  -0.000273  -0.002938  -0.065135   0.017664
               7          8          9         10         11         12
     1  C    0.000782  -0.000173   0.000033  -0.000119   0.398539   0.398540
     2  N   -0.067073   0.006441  -0.000518   0.006380  -0.017215  -0.017216
     3  C    0.007603   0.000163  -0.000099   0.009491   0.000676   0.000675
     4  N    0.009981  -0.000909   0.006703  -0.066275  -0.000145  -0.000145
     5  C    0.091277  -0.162684   0.140701   0.198786   0.000071   0.000071
     6  C    0.145479   0.143767  -0.162599   0.044352  -0.005529  -0.005528
     7  C    5.216466   0.173894   0.107343  -0.117716   0.000908   0.000908
     8  C    0.173894   5.087716   0.244207   0.124398   0.000090   0.000090
     9  C    0.107343   0.244207   5.122714   0.151578  -0.000006  -0.000006
    10  C   -0.117716   0.124398   0.151578   5.198550  -0.000006  -0.000006
    11  H    0.000908   0.000090  -0.000006  -0.000006   0.564779  -0.021005
    12  H    0.000908   0.000090  -0.000006  -0.000006  -0.021005   0.564779
    13  H    0.000221   0.000002   0.000001   0.000016  -0.014289  -0.014290
    14  H   -0.000107   0.000009   0.000012  -0.000286  -0.000157  -0.000157
    15  H    0.458065  -0.063253   0.013147  -0.002786   0.000546   0.000546
    16  H   -0.064300   0.444730  -0.055505   0.012204   0.000002   0.000002
    17  H    0.013631  -0.059610   0.449369  -0.065742  -0.000000  -0.000000
    18  H   -0.002926   0.012608  -0.072334   0.454759   0.000000   0.000000
              13         14         15         16         17         18
     1  C    0.396237  -0.001627   0.004890  -0.000014  -0.000000   0.000004
     2  N   -0.016480  -0.038984  -0.008502  -0.000092   0.000006   0.000040
     3  C   -0.003234   0.413237  -0.000357   0.000005   0.000012  -0.000273
     4  N    0.000389  -0.020976  -0.000104   0.000004  -0.000071  -0.002938
     5  C   -0.000294   0.003858   0.013077  -0.001470   0.013889  -0.065135
     6  C    0.005418   0.004499  -0.074818   0.013778  -0.002039   0.017664
     7  C    0.000221  -0.000107   0.458065  -0.064300   0.013631  -0.002926
     8  C    0.000002   0.000009  -0.063253   0.444730  -0.059610   0.012608
     9  C    0.000001   0.000012   0.013147  -0.055505   0.449369  -0.072334
    10  C    0.000016  -0.000286  -0.002786   0.012204  -0.065742   0.454759
    11  H   -0.014289  -0.000157   0.000546   0.000002  -0.000000   0.000000
    12  H   -0.014290  -0.000157   0.000546   0.000002  -0.000000   0.000000
    13  H    0.557224   0.003667  -0.000139  -0.000000  -0.000000  -0.000000
    14  H    0.003667   0.551662  -0.000007  -0.000000  -0.000000  -0.000017
    15  H   -0.000139  -0.000007   0.627864  -0.010263  -0.000152   0.000023
    16  H   -0.000000  -0.000000  -0.010263   0.607703  -0.010791  -0.000126
    17  H   -0.000000  -0.000000  -0.000152  -0.010791   0.607346  -0.010155
    18  H   -0.000000  -0.000017   0.000023  -0.000126  -0.010155   0.608874
          Atomic-Atomic Spin Densities.
               1          2          3          4          5          6
     1  C   -0.013025  -0.010751   0.001143  -0.000002  -0.000219   0.000965
     2  N   -0.010751   0.292518  -0.022665  -0.008446   0.002215  -0.003722
     3  C    0.001143  -0.022665  -0.086080   0.021311   0.000492   0.003980
     4  N   -0.000002  -0.008446   0.021311   0.265985  -0.012783   0.000919
     5  C   -0.000219   0.002215   0.000492  -0.012783  -0.076211   0.009253
     6  C    0.000965  -0.003722   0.003980   0.000919   0.009253  -0.074876
     7  C    0.000389  -0.008484   0.000443   0.000719   0.006547  -0.027568
     8  C    0.000007  -0.000153   0.000029   0.000001  -0.003686  -0.001342
     9  C   -0.000001   0.000009  -0.000032  -0.000122   0.000468  -0.002823
    10  C   -0.000005   0.000836  -0.000659  -0.008640  -0.020494   0.007056
    11  H    0.003672  -0.004368   0.000285   0.000039  -0.000011   0.000148
    12  H    0.003672  -0.004368   0.000285   0.000039  -0.000011   0.000148
    13  H    0.000441  -0.000114   0.000095  -0.000004   0.000001  -0.000048
    14  H    0.000066   0.000318   0.000099   0.000180  -0.000027  -0.000037
    15  H   -0.000093   0.000146   0.000011   0.000006  -0.000254  -0.001398
    16  H    0.000000   0.000003  -0.000000  -0.000001  -0.000127   0.000220
    17  H    0.000000  -0.000001  -0.000000   0.000004   0.000257  -0.000140
    18  H   -0.000000   0.000004  -0.000001   0.000042  -0.001338  -0.000345
               7          8          9         10         11         12
     1  C    0.000389   0.000007  -0.000001  -0.000005   0.003672   0.003672
     2  N   -0.008484  -0.000153   0.000009   0.000836  -0.004368  -0.004368
     3  C    0.000443   0.000029  -0.000032  -0.000659   0.000285   0.000285
     4  N    0.000719   0.000001  -0.000122  -0.008640   0.000039   0.000039
     5  C    0.006547  -0.003686   0.000468  -0.020494  -0.000011  -0.000011
     6  C   -0.027568  -0.001342  -0.002823   0.007056   0.000148   0.000148
     7  C    0.361003   0.021008  -0.001382  -0.012643   0.000809   0.000809
     8  C    0.021008   0.061448  -0.032750  -0.001598   0.000020   0.000020
     9  C   -0.001382  -0.032750   0.052743   0.020119  -0.000003  -0.000003
    10  C   -0.012643  -0.001598   0.020119   0.370081  -0.000008  -0.000008
    11  H    0.000809   0.000020  -0.000003  -0.000008   0.020841  -0.004189
    12  H    0.000809   0.000020  -0.000003  -0.000008  -0.004189   0.020842
    13  H    0.000001  -0.000000  -0.000000   0.000000  -0.000126  -0.000126
    14  H   -0.000005   0.000000   0.000000  -0.000000  -0.000001  -0.000001
    15  H    0.005399  -0.000895  -0.000098  -0.000042   0.000030   0.000030
    16  H   -0.001570   0.002265  -0.000218   0.000164  -0.000000  -0.000000
    17  H    0.000180  -0.000252   0.002205  -0.001640  -0.000000  -0.000000
    18  H   -0.000046  -0.000105  -0.000628   0.004895   0.000000   0.000000
              13         14         15         16         17         18
     1  C    0.000441   0.000066  -0.000093   0.000000   0.000000  -0.000000
     2  N   -0.000114   0.000318   0.000146   0.000003  -0.000001   0.000004
     3  C    0.000095   0.000099   0.000011  -0.000000  -0.000000  -0.000001
     4  N   -0.000004   0.000180   0.000006  -0.000001   0.000004   0.000042
     5  C    0.000001  -0.000027  -0.000254  -0.000127   0.000257  -0.001338
     6  C   -0.000048  -0.000037  -0.001398   0.000220  -0.000140  -0.000345
     7  C    0.000001  -0.000005   0.005399  -0.001570   0.000180  -0.000046
     8  C   -0.000000   0.000000  -0.000895   0.002265  -0.000252  -0.000105
     9  C   -0.000000   0.000000  -0.000098  -0.000218   0.002205  -0.000628
    10  C    0.000000  -0.000000  -0.000042   0.000164  -0.001640   0.004895
    11  H   -0.000126  -0.000001   0.000030  -0.000000  -0.000000   0.000000
    12  H   -0.000126  -0.000001   0.000030  -0.000000  -0.000000   0.000000
    13  H    0.000257  -0.000016  -0.000002   0.000000  -0.000000   0.000000
    14  H   -0.000016   0.002122   0.000000   0.000000   0.000000   0.000000
    15  H   -0.000002   0.000000  -0.016382   0.000170   0.000005   0.000000
    16  H    0.000000   0.000000   0.000170  -0.004435   0.000155   0.000005
    17  H   -0.000000   0.000000   0.000005   0.000155  -0.003950   0.000163
    18  H    0.000000   0.000000   0.000000   0.000005   0.000163  -0.016429
 Mulliken charges and spin densities:
               1          2
     1  C    0.091321  -0.013742
     2  N   -0.170395   0.232977
     3  C    0.174548  -0.081263
     4  N   -0.032825   0.259244
     5  C    0.036198  -0.095928
     6  C    0.132383  -0.089609
     7  C    0.025564   0.345609
     8  C    0.048514   0.044018
     9  C    0.055260   0.037483
    10  C    0.052423   0.357412
    11  H    0.092742   0.017137
    12  H    0.092742   0.017137
    13  H    0.085553   0.000360
    14  H    0.085374   0.002698
    15  H    0.042224  -0.013365
    16  H    0.064133  -0.003369
    17  H    0.064308  -0.003015
    18  H    0.059931  -0.013783
 Sum of Mulliken charges =   1.00000   1.00000
 Mulliken charges and spin densities with hydrogens summed into heavy atoms:
               1          2
     1  C    0.362359   0.020892
     2  N   -0.170395   0.232977
     3  C    0.259922  -0.078566
     4  N   -0.032825   0.259244
     5  C    0.036198  -0.095928
     6  C    0.132383  -0.089609
     7  C    0.067788   0.332244
     8  C    0.112647   0.040649
     9  C    0.119568   0.034468
    10  C    0.112354   0.343629
 Electronic spatial extent (au):  <R**2>=           1264.5217
 Charge=              1.0000 electrons
 Dipole moment (field-independent basis, Debye):
    X=              0.7163    Y=             -3.1256    Z=              0.0000  Tot=              3.2067
 Quadrupole moment (field-independent basis, Debye-Ang):
   XX=            -23.7396   YY=            -45.4317   ZZ=            -57.0872
   XY=             -2.7958   XZ=              0.0000   YZ=             -0.0000
 Traceless Quadrupole moment (field-independent basis, Debye-Ang):
   XX=             18.3465   YY=             -3.3455   ZZ=            -15.0010
   XY=             -2.7958   XZ=              0.0000   YZ=             -0.0000
 Octapole moment (field-independent basis, Debye-Ang**2):
  XXX=             11.1143  YYY=            -25.8072  ZZZ=              0.0001  XYY=             -3.0912
  XXY=             -2.1912  XXZ=              0.0004  XZZ=              5.9541  YZZ=             -1.1373
  YYZ=             -0.0001  XYZ=             -0.0002
 Hexadecapole moment (field-independent basis, Debye-Ang**3):
 XXXX=           -782.4714 YYYY=           -513.4120 ZZZZ=            -63.0183 XXXY=             -5.3276
 XXXZ=              0.0001 YYYX=            -15.0072 YYYZ=              0.0003 ZZZX=              0.0001
 ZZZY=             -0.0002 XXYY=           -198.1753 XXZZ=           -195.3929 YYZZ=           -100.7427
 XXYZ=             -0.0001 YYXZ=             -0.0002 ZZXY=             -6.1464
 N-N= 4.899460693103D+02 E-N=-1.936433377199D+03  KE= 4.141631125942D+02
                          Isotropic Fermi Contact Couplings
        Atom                 a.u.       MegaHertz       Gauss      10(-4) cm-1
     1  C(13)             -0.01084     -12.18467      -4.34779      -4.06437
     2  N(14)              0.08090      26.13943       9.32720       8.71917
     3  C(13)             -0.02787     -31.33241     -11.18018     -10.45137
     4  N(14)              0.06687      21.60507       7.70922       7.20667
     5  C(13)             -0.02914     -32.76087     -11.68989     -10.92785
     6  C(13)             -0.02726     -30.64121     -10.93354     -10.22081
     7  C(13)              0.05037      56.62962      20.20686      18.88961
     8  C(13)             -0.00028      -0.31740      -0.11326      -0.10587
     9  C(13)             -0.00240      -2.70330      -0.96460      -0.90172
    10  C(13)              0.05233      58.82885      20.99160      19.62319
    11  H(1)               0.00723      32.33458      11.53778      10.78566
    12  H(1)               0.00723      32.33459      11.53779      10.78566
    13  H(1)               0.00011       0.46974       0.16762       0.15669
    14  H(1)               0.00076       3.40509       1.21502       1.13582
    15  H(1)              -0.00436     -19.47192      -6.94807      -6.49513
    16  H(1)              -0.00111      -4.95577      -1.76834      -1.65307
    17  H(1)              -0.00099      -4.42382      -1.57853      -1.47563
    18  H(1)              -0.00454     -20.27934      -7.23617      -6.76446
 --------------------------------------------------------
       Center         ----  Spin Dipole Couplings  ----
                      3XX-RR        3YY-RR        3ZZ-RR
 --------------------------------------------------------
     1   Atom       -0.001970     -0.004778      0.006748
     2   Atom       -0.281016     -0.281135      0.562151
     3   Atom        0.040500      0.043818     -0.084318
     4   Atom       -0.273731     -0.280492      0.554224
     5   Atom        0.046131      0.025260     -0.071391
     6   Atom        0.041112      0.027815     -0.068927
     7   Atom       -0.173263     -0.175916      0.349179
     8   Atom       -0.035516     -0.042352      0.077868
     9   Atom       -0.037242     -0.032327      0.069570
    10   Atom       -0.183643     -0.179873      0.363516
    11   Atom        0.000539      0.001546     -0.002084
    12   Atom        0.000539      0.001545     -0.002084
    13   Atom        0.005690     -0.002678     -0.003012
    14   Atom        0.003226      0.001864     -0.005090
    15   Atom       -0.012721      0.017009     -0.004287
    16   Atom        0.005704     -0.001134     -0.004570
    17   Atom        0.011159     -0.006473     -0.004686
    18   Atom       -0.015585      0.020265     -0.004681
 --------------------------------------------------------
                        XY            XZ            YZ
 --------------------------------------------------------
     1   Atom       -0.005838      0.000001     -0.000000
     2   Atom        0.000315     -0.000007      0.000007
     3   Atom       -0.009942     -0.000001      0.000003
     4   Atom        0.002223      0.000005     -0.000014
     5   Atom        0.007693     -0.000001      0.000001
     6   Atom        0.010939     -0.000001      0.000001
     7   Atom       -0.002142      0.000003     -0.000004
     8   Atom       -0.002299      0.000000     -0.000000
     9   Atom        0.004115      0.000001     -0.000000
    10   Atom        0.000901      0.000003     -0.000003
    11   Atom       -0.002681     -0.001312      0.003708
    12   Atom       -0.002680      0.001312     -0.003708
    13   Atom       -0.001540      0.000000     -0.000000
    14   Atom       -0.001716      0.000000      0.000000
    15   Atom       -0.017364     -0.000000      0.000000
    16   Atom        0.009250     -0.000000     -0.000000
    17   Atom        0.003698     -0.000000     -0.000000
    18   Atom       -0.015418     -0.000000      0.000000
 --------------------------------------------------------


 ---------------------------------------------------------------------------------
              Anisotropic Spin Dipole Couplings in Principal Axis System
 ---------------------------------------------------------------------------------

       Atom             a.u.   MegaHertz   Gauss  10(-4) cm-1        Axes

              Baa    -0.0094    -1.259    -0.449    -0.420  0.6189  0.7855 -0.0000
     1 C(13)  Bbb     0.0026     0.353     0.126     0.118  0.7855 -0.6189 -0.0002
              Bcc     0.0067     0.906     0.323     0.302  0.0002 -0.0001  1.0000
 
              Baa    -0.2814   -10.853    -3.873    -3.620 -0.6385  0.7696 -0.0000
     2 N(14)  Bbb    -0.2808   -10.828    -3.864    -3.612  0.7696  0.6385  0.0000
              Bcc     0.5622    21.681     7.736     7.232 -0.0000  0.0000  1.0000
 
              Baa    -0.0843   -11.315    -4.037    -3.774  0.0000 -0.0000  1.0000
     3 C(13)  Bbb     0.0321     4.305     1.536     1.436  0.7631  0.6463  0.0000
              Bcc     0.0522     7.010     2.501     2.338 -0.6463  0.7631  0.0000
 
              Baa    -0.2812   -10.844    -3.869    -3.617 -0.2867  0.9580  0.0000
     4 N(14)  Bbb    -0.2731   -10.532    -3.758    -3.513  0.9580  0.2867 -0.0000
              Bcc     0.5542    21.375     7.627     7.130  0.0000 -0.0000  1.0000
 
              Baa    -0.0714    -9.580    -3.418    -3.196  0.0000 -0.0000  1.0000
     5 C(13)  Bbb     0.0227     3.050     1.088     1.017 -0.3123  0.9500  0.0000
              Bcc     0.0487     6.530     2.330     2.178  0.9500  0.3123 -0.0000
 
              Baa    -0.0689    -9.249    -3.300    -3.085  0.0000 -0.0000  1.0000
     6 C(13)  Bbb     0.0217     2.907     1.037     0.970 -0.4902  0.8716  0.0000
              Bcc     0.0473     6.342     2.263     2.116  0.8716  0.4902 -0.0000
 
              Baa    -0.1771   -23.766    -8.480    -7.928  0.4865  0.8737  0.0000
     7 C(13)  Bbb    -0.1721   -23.090    -8.239    -7.702  0.8737 -0.4865 -0.0000
              Bcc     0.3492    46.857    16.720    15.630  0.0000 -0.0000  1.0000
 
              Baa    -0.0431    -5.777    -2.062    -1.927  0.2917  0.9565  0.0000
     8 C(13)  Bbb    -0.0348    -4.672    -1.667    -1.558  0.9565 -0.2917 -0.0000
              Bcc     0.0779    10.449     3.729     3.485  0.0000 -0.0000  1.0000
 
              Baa    -0.0396    -5.311    -1.895    -1.772  0.8697 -0.4936 -0.0000
     9 C(13)  Bbb    -0.0300    -4.025    -1.436    -1.342  0.4936  0.8697 -0.0000
              Bcc     0.0696     9.336     3.331     3.114  0.0000 -0.0000  1.0000
 
              Baa    -0.1838   -24.671    -8.803    -8.229  0.9752 -0.2212 -0.0000
    10 C(13)  Bbb    -0.1797   -24.110    -8.603    -8.042  0.2212  0.9752  0.0000
              Bcc     0.3635    48.780    17.406    16.271  0.0000 -0.0000  1.0000
 
              Baa    -0.0044    -2.359    -0.842    -0.787 -0.0783 -0.5513  0.8306
    11 H(1)   Bbb    -0.0012    -0.630    -0.225    -0.210  0.8588  0.3859  0.3370
              Bcc     0.0056     2.989     1.067     0.997 -0.5064  0.7397  0.4432
 
              Baa    -0.0044    -2.359    -0.842    -0.787  0.0782  0.5513  0.8306
    12 H(1)   Bbb    -0.0012    -0.630    -0.225    -0.210  0.8588  0.3859 -0.3370
              Bcc     0.0056     2.989     1.067     0.997 -0.5064  0.7397 -0.4433
 
              Baa    -0.0030    -1.607    -0.573    -0.536  0.0002  0.0010  1.0000
    13 H(1)   Bbb    -0.0030    -1.575    -0.562    -0.525  0.1755  0.9845 -0.0011
              Bcc     0.0060     3.182     1.136     1.062  0.9845 -0.1755  0.0000
 
              Baa    -0.0051    -2.716    -0.969    -0.906 -0.0000 -0.0000  1.0000
    14 H(1)   Bbb     0.0007     0.373     0.133     0.124  0.5617  0.8273  0.0000
              Bcc     0.0044     2.343     0.836     0.782  0.8273 -0.5617 -0.0000
 
              Baa    -0.0207   -11.052    -3.944    -3.687  0.9084  0.4181 -0.0000
    15 H(1)   Bbb    -0.0043    -2.287    -0.816    -0.763  0.0000 -0.0000  1.0000
              Bcc     0.0250    13.340     4.760     4.450 -0.4181  0.9084  0.0000
 
              Baa    -0.0076    -4.043    -1.443    -1.349 -0.5715  0.8206  0.0000
    16 H(1)   Bbb    -0.0046    -2.438    -0.870    -0.813  0.0000 -0.0000  1.0000
              Bcc     0.0121     6.481     2.313     2.162  0.8206  0.5715 -0.0000
 
              Baa    -0.0072    -3.851    -1.374    -1.284 -0.1973  0.9804  0.0000
    17 H(1)   Bbb    -0.0047    -2.500    -0.892    -0.834  0.0000 -0.0000  1.0000
              Bcc     0.0119     6.351     2.266     2.118  0.9804  0.1973 -0.0000
 
              Baa    -0.0213   -11.367    -4.056    -3.791  0.9376  0.3478 -0.0000
    18 H(1)   Bbb    -0.0047    -2.497    -0.891    -0.833  0.0000 -0.0000  1.0000
              Bcc     0.0260    13.864     4.947     4.625 -0.3478  0.9376  0.0000
 

 ---------------------------------------------------------------------------------

 ******************************Gaussian NBO Version 3.1******************************
             N A T U R A L   A T O M I C   O R B I T A L   A N D
          N A T U R A L   B O N D   O R B I T A L   A N A L Y S I S
 ******************************Gaussian NBO Version 3.1******************************
       /RESON  / : Allow strongly delocalized NBO set

 Analyzing the SCF density

 Job title: 28                                                              

 Storage needed:     98370 in NPA,    130478 in NBO ( 939522296 available)
 GSVD:  LWork=       20856 too small for GESVD, short by        1566 words or        1566 for optimal perf.


 NATURAL POPULATIONS:  Natural atomic orbital occupancies 
                                                          
   NAO  Atom  No  lang   Type(AO)    Occupancy
 --------------------------------------------
     1    C    1  S      Cor( 1S)     1.99928
     2    C    1  S      Val( 2S)     1.08245
     3    C    1  S      Ryd( 3S)     0.00112
     4    C    1  px     Val( 2p)     1.05089
     5    C    1  px     Ryd( 3p)     0.00347
     6    C    1  py     Val( 2p)     1.02858
     7    C    1  py     Ryd( 3p)     0.00305
     8    C    1  pz     Val( 2p)     1.23830
     9    C    1  pz     Ryd( 3p)     0.00165
    10    C    1  dxy    Ryd( 3d)     0.00132
    11    C    1  dxz    Ryd( 3d)     0.00033
    12    C    1  dyz    Ryd( 3d)     0.00082
    13    C    1  dx2y2  Ryd( 3d)     0.00034
    14    C    1  dz2    Ryd( 3d)     0.00074

    15    N    2  S      Cor( 1S)     1.99903
    16    N    2  S      Val( 2S)     1.19550
    17    N    2  S      Ryd( 3S)     0.00089
    18    N    2  px     Val( 2p)     1.34068
    19    N    2  px     Ryd( 3p)     0.00176
    20    N    2  py     Val( 2p)     1.36048
    21    N    2  py     Ryd( 3p)     0.00173
    22    N    2  pz     Val( 2p)     1.42950
    23    N    2  pz     Ryd( 3p)     0.00142
    24    N    2  dxy    Ryd( 3d)     0.00074
    25    N    2  dxz    Ryd( 3d)     0.00066
    26    N    2  dyz    Ryd( 3d)     0.00082
    27    N    2  dx2y2  Ryd( 3d)     0.00107
    28    N    2  dz2    Ryd( 3d)     0.00044

    29    C    3  S      Cor( 1S)     1.99919
    30    C    3  S      Val( 2S)     0.89121
    31    C    3  S      Ryd( 3S)     0.00298
    32    C    3  px     Val( 2p)     1.07721
    33    C    3  px     Ryd( 3p)     0.00628
    34    C    3  py     Val( 2p)     0.77995
    35    C    3  py     Ryd( 3p)     0.00948
    36    C    3  pz     Val( 2p)     0.90775
    37    C    3  pz     Ryd( 3p)     0.00314
    38    C    3  dxy    Ryd( 3d)     0.00149
    39    C    3  dxz    Ryd( 3d)     0.00141
    40    C    3  dyz    Ryd( 3d)     0.00125
    41    C    3  dx2y2  Ryd( 3d)     0.00279
    42    C    3  dz2    Ryd( 3d)     0.00065

    43    N    4  S      Cor( 1S)     1.99933
    44    N    4  S      Val( 2S)     1.39962
    45    N    4  S      Ryd( 3S)     0.00087
    46    N    4  px     Val( 2p)     1.21056
    47    N    4  px     Ryd( 3p)     0.00343
    48    N    4  py     Val( 2p)     1.66627
    49    N    4  py     Ryd( 3p)     0.00423
    50    N    4  pz     Val( 2p)     1.08482
    51    N    4  pz     Ryd( 3p)     0.00045
    52    N    4  dxy    Ryd( 3d)     0.00171
    53    N    4  dxz    Ryd( 3d)     0.00051
    54    N    4  dyz    Ryd( 3d)     0.00197
    55    N    4  dx2y2  Ryd( 3d)     0.00171
    56    N    4  dz2    Ryd( 3d)     0.00083

    57    C    5  S      Cor( 1S)     1.99882
    58    C    5  S      Val( 2S)     0.82843
    59    C    5  S      Ryd( 3S)     0.00351
    60    C    5  px     Val( 2p)     1.03094
    61    C    5  px     Ryd( 3p)     0.00509
    62    C    5  py     Val( 2p)     0.96840
    63    C    5  py     Ryd( 3p)     0.00990
    64    C    5  pz     Val( 2p)     1.04018
    65    C    5  pz     Ryd( 3p)     0.00080
    66    C    5  dxy    Ryd( 3d)     0.00126
    67    C    5  dxz    Ryd( 3d)     0.00098
    68    C    5  dyz    Ryd( 3d)     0.00076
    69    C    5  dx2y2  Ryd( 3d)     0.00190
    70    C    5  dz2    Ryd( 3d)     0.00058

    71    C    6  S      Cor( 1S)     1.99883
    72    C    6  S      Val( 2S)     0.81446
    73    C    6  S      Ryd( 3S)     0.00441
    74    C    6  px     Val( 2p)     0.87125
    75    C    6  px     Ryd( 3p)     0.00437
    76    C    6  py     Val( 2p)     1.12022
    77    C    6  py     Ryd( 3p)     0.00561
    78    C    6  pz     Val( 2p)     1.05476
    79    C    6  pz     Ryd( 3p)     0.00150
    80    C    6  dxy    Ryd( 3d)     0.00088
    81    C    6  dxz    Ryd( 3d)     0.00112
    82    C    6  dyz    Ryd( 3d)     0.00059
    83    C    6  dx2y2  Ryd( 3d)     0.00137
    84    C    6  dz2    Ryd( 3d)     0.00057

    85    C    7  S      Cor( 1S)     1.99891
    86    C    7  S      Val( 2S)     0.96176
    87    C    7  S      Ryd( 3S)     0.00142
    88    C    7  px     Val( 2p)     1.09230
    89    C    7  px     Ryd( 3p)     0.00362
    90    C    7  py     Val( 2p)     1.17844
    91    C    7  py     Ryd( 3p)     0.00493
    92    C    7  pz     Val( 2p)     0.83967
    93    C    7  pz     Ryd( 3p)     0.00060
    94    C    7  dxy    Ryd( 3d)     0.00088
    95    C    7  dxz    Ryd( 3d)     0.00068
    96    C    7  dyz    Ryd( 3d)     0.00050
    97    C    7  dx2y2  Ryd( 3d)     0.00064
    98    C    7  dz2    Ryd( 3d)     0.00044

    99    C    8  S      Cor( 1S)     1.99900
   100    C    8  S      Val( 2S)     0.96723
   101    C    8  S      Ryd( 3S)     0.00118
   102    C    8  px     Val( 2p)     1.10000
   103    C    8  px     Ryd( 3p)     0.00472
   104    C    8  py     Val( 2p)     1.15987
   105    C    8  py     Ryd( 3p)     0.00583
   106    C    8  pz     Val( 2p)     0.92508
   107    C    8  pz     Ryd( 3p)     0.00085
   108    C    8  dxy    Ryd( 3d)     0.00071
   109    C    8  dxz    Ryd( 3d)     0.00050
   110    C    8  dyz    Ryd( 3d)     0.00045
   111    C    8  dx2y2  Ryd( 3d)     0.00081
   112    C    8  dz2    Ryd( 3d)     0.00039

   113    C    9  S      Cor( 1S)     1.99899
   114    C    9  S      Val( 2S)     0.96920
   115    C    9  S      Ryd( 3S)     0.00114
   116    C    9  px     Val( 2p)     1.20960
   117    C    9  px     Ryd( 3p)     0.00639
   118    C    9  py     Val( 2p)     1.05431
   119    C    9  py     Ryd( 3p)     0.00393
   120    C    9  pz     Val( 2p)     0.93195
   121    C    9  pz     Ryd( 3p)     0.00074
   122    C    9  dxy    Ryd( 3d)     0.00081
   123    C    9  dxz    Ryd( 3d)     0.00049
   124    C    9  dyz    Ryd( 3d)     0.00045
   125    C    9  dx2y2  Ryd( 3d)     0.00071
   126    C    9  dz2    Ryd( 3d)     0.00039

   127    C   10  S      Cor( 1S)     1.99890
   128    C   10  S      Val( 2S)     0.97034
   129    C   10  S      Ryd( 3S)     0.00151
   130    C   10  px     Val( 2p)     1.07197
   131    C   10  px     Ryd( 3p)     0.00390
   132    C   10  py     Val( 2p)     1.19681
   133    C   10  py     Ryd( 3p)     0.00610
   134    C   10  pz     Val( 2p)     0.78395
   135    C   10  pz     Ryd( 3p)     0.00058
   136    C   10  dxy    Ryd( 3d)     0.00067
   137    C   10  dxz    Ryd( 3d)     0.00063
   138    C   10  dyz    Ryd( 3d)     0.00054
   139    C   10  dx2y2  Ryd( 3d)     0.00089
   140    C   10  dz2    Ryd( 3d)     0.00044

   141    H   11  S      Val( 1S)     0.74750
   142    H   11  S      Ryd( 2S)     0.00104
   143    H   11  px     Ryd( 2p)     0.00014
   144    H   11  py     Ryd( 2p)     0.00035
   145    H   11  pz     Ryd( 2p)     0.00058

   146    H   12  S      Val( 1S)     0.74750
   147    H   12  S      Ryd( 2S)     0.00104
   148    H   12  px     Ryd( 2p)     0.00014
   149    H   12  py     Ryd( 2p)     0.00035
   150    H   12  pz     Ryd( 2p)     0.00058

   151    H   13  S      Val( 1S)     0.74646
   152    H   13  S      Ryd( 2S)     0.00076
   153    H   13  px     Ryd( 2p)     0.00073
   154    H   13  py     Ryd( 2p)     0.00015
   155    H   13  pz     Ryd( 2p)     0.00015

   156    H   14  S      Val( 1S)     0.75569
   157    H   14  S      Ryd( 2S)     0.00071
   158    H   14  px     Ryd( 2p)     0.00080
   159    H   14  py     Ryd( 2p)     0.00019
   160    H   14  pz     Ryd( 2p)     0.00011

   161    H   15  S      Val( 1S)     0.73962
   162    H   15  S      Ryd( 2S)     0.00134
   163    H   15  px     Ryd( 2p)     0.00017
   164    H   15  py     Ryd( 2p)     0.00078
   165    H   15  pz     Ryd( 2p)     0.00012

   166    H   16  S      Val( 1S)     0.73488
   167    H   16  S      Ryd( 2S)     0.00133
   168    H   16  px     Ryd( 2p)     0.00039
   169    H   16  py     Ryd( 2p)     0.00055
   170    H   16  pz     Ryd( 2p)     0.00012

   171    H   17  S      Val( 1S)     0.73403
   172    H   17  S      Ryd( 2S)     0.00134
   173    H   17  px     Ryd( 2p)     0.00085
   174    H   17  py     Ryd( 2p)     0.00008
   175    H   17  pz     Ryd( 2p)     0.00012

   176    H   18  S      Val( 1S)     0.72912
   177    H   18  S      Ryd( 2S)     0.00173
   178    H   18  px     Ryd( 2p)     0.00019
   179    H   18  py     Ryd( 2p)     0.00079
   180    H   18  pz     Ryd( 2p)     0.00009

 WARNING:  1 low occupancy (<1.9990e) core orbital  found on  C    5
           1 low occupancy (<1.9990e) core orbital  found on  C    6
           1 low occupancy (<1.9990e) core orbital  found on  C    7
           1 low occupancy (<1.9990e) core orbital  found on  C    8
           1 low occupancy (<1.9990e) core orbital  found on  C    9
           1 low occupancy (<1.9990e) core orbital  found on  C   10


 Summary of Natural Population Analysis:                  
                                                          
                                       Natural Population 
                Natural  -----------------------------------------------
    Atom  No    Charge         Core      Valence    Rydberg      Total
 -----------------------------------------------------------------------
      C    1   -0.41233      1.99928     4.40022    0.01284     6.41233
      N    2   -0.33471      1.99903     5.32616    0.00952     7.33471
      C    3    0.31522      1.99919     3.65613    0.02946     5.68478
      N    4   -0.37632      1.99933     5.36128    0.01571     7.37632
      C    5    0.10845      1.99882     3.86796    0.02477     5.89155
      C    6    0.12005      1.99883     3.86070    0.02042     5.87995
      C    7   -0.08479      1.99891     4.07218    0.01370     6.08479
      C    8   -0.16663      1.99900     4.15219    0.01544     6.16663
      C    9   -0.17910      1.99899     4.16506    0.01504     6.17910
      C   10   -0.03723      1.99890     4.02307    0.01526     6.03723
      H   11    0.25040      0.00000     0.74750    0.00210     0.74960
      H   12    0.25040      0.00000     0.74750    0.00210     0.74960
      H   13    0.25175      0.00000     0.74646    0.00179     0.74825
      H   14    0.24249      0.00000     0.75569    0.00182     0.75751
      H   15    0.25797      0.00000     0.73962    0.00241     0.74203
      H   16    0.26272      0.00000     0.73488    0.00239     0.73728
      H   17    0.26358      0.00000     0.73403    0.00239     0.73642
      H   18    0.26807      0.00000     0.72912    0.00281     0.73193
 =======================================================================
   * Total *    1.00000     19.99028    48.81974    0.18998    69.00000

                                 Natural Population      
 --------------------------------------------------------
   Core                      19.99028 ( 99.9514% of  20)
   Valence                   48.81974 ( 99.6321% of  49)
   Natural Minimal Basis     68.81002 ( 99.7247% of  69)
   Natural Rydberg Basis      0.18998 (  0.2753% of  69)
 --------------------------------------------------------

    Atom  No          Natural Electron Configuration
 ----------------------------------------------------------------------------
      C    1      [core]2S( 1.08)2p( 3.32)3p( 0.01)
      N    2      [core]2S( 1.20)2p( 4.13)
      C    3      [core]2S( 0.89)2p( 2.76)3p( 0.02)3d( 0.01)
      N    4      [core]2S( 1.40)2p( 3.96)3p( 0.01)3d( 0.01)
      C    5      [core]2S( 0.83)2p( 3.04)3p( 0.02)3d( 0.01)
      C    6      [core]2S( 0.81)2p( 3.05)3p( 0.01)
      C    7      [core]2S( 0.96)2p( 3.11)3p( 0.01)
      C    8      [core]2S( 0.97)2p( 3.18)3p( 0.01)
      C    9      [core]2S( 0.97)2p( 3.20)3p( 0.01)
      C   10      [core]2S( 0.97)2p( 3.05)3p( 0.01)
      H   11            1S( 0.75)
      H   12            1S( 0.75)
      H   13            1S( 0.75)
      H   14            1S( 0.76)
      H   15            1S( 0.74)
      H   16            1S( 0.73)
      H   17            1S( 0.73)
      H   18            1S( 0.73)


 ***************************************************
 *******         Alpha spin orbitals         *******
 ***************************************************


 NATURAL POPULATIONS:  Natural atomic orbital occupancies 
                                                          
   NAO  Atom  No  lang   Type(AO)    Occupancy      Energy
 ----------------------------------------------------------
     1    C    1  S      Cor( 1S)     0.99964     -10.29850
     2    C    1  S      Val( 2S)     0.54036      -0.42200
     3    C    1  S      Ryd( 3S)     0.00056       0.63818
     4    C    1  px     Val( 2p)     0.52386      -0.25875
     5    C    1  px     Ryd( 3p)     0.00174       0.40752
     6    C    1  py     Val( 2p)     0.51199      -0.25579
     7    C    1  py     Ryd( 3p)     0.00153       0.33610
     8    C    1  pz     Val( 2p)     0.62081      -0.27648
     9    C    1  pz     Ryd( 3p)     0.00093       0.37684
    10    C    1  dxy    Ryd( 3d)     0.00065       2.10824
    11    C    1  dxz    Ryd( 3d)     0.00017       1.84725
    12    C    1  dyz    Ryd( 3d)     0.00047       2.21770
    13    C    1  dx2y2  Ryd( 3d)     0.00017       2.07775
    14    C    1  dz2    Ryd( 3d)     0.00037       2.12263

    15    N    2  S      Cor( 1S)     0.99952     -14.44184
    16    N    2  S      Val( 2S)     0.60239      -0.71226
    17    N    2  S      Ryd( 3S)     0.00044       0.97437
    18    N    2  px     Val( 2p)     0.67310      -0.47857
    19    N    2  px     Ryd( 3p)     0.00088       1.11508
    20    N    2  py     Val( 2p)     0.68315      -0.48827
    21    N    2  py     Ryd( 3p)     0.00087       1.18610
    22    N    2  pz     Val( 2p)     0.81693      -0.48535
    23    N    2  pz     Ryd( 3p)     0.00082       0.70706
    24    N    2  dxy    Ryd( 3d)     0.00037       2.47816
    25    N    2  dxz    Ryd( 3d)     0.00032       2.06184
    26    N    2  dyz    Ryd( 3d)     0.00038       2.05552
    27    N    2  dx2y2  Ryd( 3d)     0.00054       2.65700
    28    N    2  dz2    Ryd( 3d)     0.00016       2.37202

    29    C    3  S      Cor( 1S)     0.99960     -10.32772
    30    C    3  S      Val( 2S)     0.44314      -0.34095
    31    C    3  S      Ryd( 3S)     0.00147       0.27115
    32    C    3  px     Val( 2p)     0.53659      -0.23448
    33    C    3  px     Ryd( 3p)     0.00315       0.65953
    34    C    3  py     Val( 2p)     0.38670      -0.18525
    35    C    3  py     Ryd( 3p)     0.00473       0.36226
    36    C    3  pz     Val( 2p)     0.42578      -0.31185
    37    C    3  pz     Ryd( 3p)     0.00150       0.32684
    38    C    3  dxy    Ryd( 3d)     0.00074       2.28186
    39    C    3  dxz    Ryd( 3d)     0.00081       1.72321
    40    C    3  dyz    Ryd( 3d)     0.00079       1.73048
    41    C    3  dx2y2  Ryd( 3d)     0.00138       2.24410
    42    C    3  dz2    Ryd( 3d)     0.00033       1.98597

    43    N    4  S      Cor( 1S)     0.99967     -14.33703
    44    N    4  S      Val( 2S)     0.70360      -0.70161
    45    N    4  S      Ryd( 3S)     0.00042       1.03516
    46    N    4  px     Val( 2p)     0.60804      -0.34920
    47    N    4  px     Ryd( 3p)     0.00171       0.98237
    48    N    4  py     Val( 2p)     0.83365      -0.41150
    49    N    4  py     Ryd( 3p)     0.00205       0.72867
    50    N    4  pz     Val( 2p)     0.65953      -0.38354
    51    N    4  pz     Ryd( 3p)     0.00031       0.68371
    52    N    4  dxy    Ryd( 3d)     0.00087       2.79607
    53    N    4  dxz    Ryd( 3d)     0.00028       2.15242
    54    N    4  dyz    Ryd( 3d)     0.00115       2.10787
    55    N    4  dx2y2  Ryd( 3d)     0.00086       2.39645
    56    N    4  dz2    Ryd( 3d)     0.00041       2.43704

    57    C    5  S      Cor( 1S)     0.99941     -10.27867
    58    C    5  S      Val( 2S)     0.41181      -0.28778
    59    C    5  S      Ryd( 3S)     0.00176       0.42555
    60    C    5  px     Val( 2p)     0.51231      -0.24331
    61    C    5  px     Ryd( 3p)     0.00255       0.78804
    62    C    5  py     Val( 2p)     0.48262      -0.22908
    63    C    5  py     Ryd( 3p)     0.00498       0.67946
    64    C    5  pz     Val( 2p)     0.49772      -0.29452
    65    C    5  pz     Ryd( 3p)     0.00038       0.42767
    66    C    5  dxy    Ryd( 3d)     0.00062       2.23910
    67    C    5  dxz    Ryd( 3d)     0.00069       1.72978
    68    C    5  dyz    Ryd( 3d)     0.00039       1.70424
    69    C    5  dx2y2  Ryd( 3d)     0.00094       2.23725
    70    C    5  dz2    Ryd( 3d)     0.00030       2.00781

    71    C    6  S      Cor( 1S)     0.99941     -10.28868
    72    C    6  S      Val( 2S)     0.40493      -0.29161
    73    C    6  S      Ryd( 3S)     0.00220       0.37658
    74    C    6  px     Val( 2p)     0.43277      -0.21788
    75    C    6  px     Ryd( 3p)     0.00222       0.74139
    76    C    6  py     Val( 2p)     0.55837      -0.27225
    77    C    6  py     Ryd( 3p)     0.00282       0.77484
    78    C    6  pz     Val( 2p)     0.50607      -0.30835
    79    C    6  pz     Ryd( 3p)     0.00083       0.41583
    80    C    6  dxy    Ryd( 3d)     0.00044       2.26176
    81    C    6  dxz    Ryd( 3d)     0.00067       1.71597
    82    C    6  dyz    Ryd( 3d)     0.00033       1.71208
    83    C    6  dx2y2  Ryd( 3d)     0.00068       2.23991
    84    C    6  dz2    Ryd( 3d)     0.00029       1.99313

    85    C    7  S      Cor( 1S)     0.99946     -10.28540
    86    C    7  S      Val( 2S)     0.48631      -0.36618
    87    C    7  S      Ryd( 3S)     0.00071       0.34439
    88    C    7  px     Val( 2p)     0.54781      -0.25399
    89    C    7  px     Ryd( 3p)     0.00180       0.54358
    90    C    7  py     Val( 2p)     0.59213      -0.26418
    91    C    7  py     Ryd( 3p)     0.00249       0.75901
    92    C    7  pz     Val( 2p)     0.55496      -0.33479
    93    C    7  pz     Ryd( 3p)     0.00044       0.36092
    94    C    7  dxy    Ryd( 3d)     0.00044       2.26005
    95    C    7  dxz    Ryd( 3d)     0.00040       1.70324
    96    C    7  dyz    Ryd( 3d)     0.00026       1.70764
    97    C    7  dx2y2  Ryd( 3d)     0.00032       2.27974
    98    C    7  dz2    Ryd( 3d)     0.00014       2.00520

    99    C    8  S      Cor( 1S)     0.99950     -10.26576
   100    C    8  S      Val( 2S)     0.48402      -0.34991
   101    C    8  S      Ryd( 3S)     0.00060       0.40056
   102    C    8  px     Val( 2p)     0.54792      -0.23492
   103    C    8  px     Ryd( 3p)     0.00237       0.61988
   104    C    8  py     Val( 2p)     0.58026      -0.24467
   105    C    8  py     Ryd( 3p)     0.00294       0.70163
   106    C    8  pz     Val( 2p)     0.49422      -0.30049
   107    C    8  pz     Ryd( 3p)     0.00052       0.37978
   108    C    8  dxy    Ryd( 3d)     0.00035       2.32252
   109    C    8  dxz    Ryd( 3d)     0.00038       1.72812
   110    C    8  dyz    Ryd( 3d)     0.00021       1.71649
   111    C    8  dx2y2  Ryd( 3d)     0.00040       2.22461
   112    C    8  dz2    Ryd( 3d)     0.00017       2.02819

   113    C    9  S      Cor( 1S)     0.99950     -10.26163
   114    C    9  S      Val( 2S)     0.48481      -0.34684
   115    C    9  S      Ryd( 3S)     0.00058       0.40324
   116    C    9  px     Val( 2p)     0.60430      -0.24800
   117    C    9  px     Ryd( 3p)     0.00323       0.84717
   118    C    9  py     Val( 2p)     0.52562      -0.22549
   119    C    9  py     Ryd( 3p)     0.00197       0.48228
   120    C    9  pz     Val( 2p)     0.49524      -0.29705
   121    C    9  pz     Ryd( 3p)     0.00044       0.38434
   122    C    9  dxy    Ryd( 3d)     0.00040       2.22772
   123    C    9  dxz    Ryd( 3d)     0.00027       1.71168
   124    C    9  dyz    Ryd( 3d)     0.00032       1.74089
   125    C    9  dx2y2  Ryd( 3d)     0.00035       2.32576
   126    C    9  dz2    Ryd( 3d)     0.00017       2.03025

   127    C   10  S      Cor( 1S)     0.99945     -10.27528
   128    C   10  S      Val( 2S)     0.49087      -0.35961
   129    C   10  S      Ryd( 3S)     0.00076       0.36812
   130    C   10  px     Val( 2p)     0.53852      -0.23208
   131    C   10  px     Ryd( 3p)     0.00195       0.49515
   132    C   10  py     Val( 2p)     0.60067      -0.25722
   133    C   10  py     Ryd( 3p)     0.00306       0.81405
   134    C   10  pz     Val( 2p)     0.53253      -0.32212
   135    C   10  pz     Ryd( 3p)     0.00043       0.37116
   136    C   10  dxy    Ryd( 3d)     0.00034       2.26618
   137    C   10  dxz    Ryd( 3d)     0.00033       1.72077
   138    C   10  dyz    Ryd( 3d)     0.00034       1.70376
   139    C   10  dx2y2  Ryd( 3d)     0.00045       2.27217
   140    C   10  dz2    Ryd( 3d)     0.00013       2.01285

   141    H   11  S      Val( 1S)     0.38042      -0.10616
   142    H   11  S      Ryd( 2S)     0.00059       0.18954
   143    H   11  px     Ryd( 2p)     0.00007       1.56734
   144    H   11  py     Ryd( 2p)     0.00018       1.77732
   145    H   11  pz     Ryd( 2p)     0.00029       1.98079

   146    H   12  S      Val( 1S)     0.38042      -0.10616
   147    H   12  S      Ryd( 2S)     0.00059       0.18954
   148    H   12  px     Ryd( 2p)     0.00007       1.56734
   149    H   12  py     Ryd( 2p)     0.00018       1.77731
   150    H   12  pz     Ryd( 2p)     0.00029       1.98080

   151    H   13  S      Val( 1S)     0.37336      -0.09958
   152    H   13  S      Ryd( 2S)     0.00038       0.20329
   153    H   13  px     Ryd( 2p)     0.00036       2.09678
   154    H   13  py     Ryd( 2p)     0.00007       1.63359
   155    H   13  pz     Ryd( 2p)     0.00008       1.56964

   156    H   14  S      Val( 1S)     0.37871      -0.10204
   157    H   14  S      Ryd( 2S)     0.00035       0.15221
   158    H   14  px     Ryd( 2p)     0.00041       2.15170
   159    H   14  py     Ryd( 2p)     0.00010       1.77967
   160    H   14  pz     Ryd( 2p)     0.00005       1.45625

   161    H   15  S      Val( 1S)     0.36570      -0.10279
   162    H   15  S      Ryd( 2S)     0.00067       0.17685
   163    H   15  px     Ryd( 2p)     0.00008       1.88029
   164    H   15  py     Ryd( 2p)     0.00038       2.13720
   165    H   15  pz     Ryd( 2p)     0.00008       1.47174

   166    H   16  S      Val( 1S)     0.36647      -0.07263
   167    H   16  S      Ryd( 2S)     0.00066       0.17422
   168    H   16  px     Ryd( 2p)     0.00019       1.96731
   169    H   16  py     Ryd( 2p)     0.00027       2.06332
   170    H   16  pz     Ryd( 2p)     0.00007       1.48191

   171    H   17  S      Val( 1S)     0.36615      -0.06818
   172    H   17  S      Ryd( 2S)     0.00066       0.17851
   173    H   17  px     Ryd( 2p)     0.00042       2.21381
   174    H   17  py     Ryd( 2p)     0.00004       1.82338
   175    H   17  pz     Ryd( 2p)     0.00006       1.48649

   176    H   18  S      Val( 1S)     0.36033      -0.07875
   177    H   18  S      Ryd( 2S)     0.00085       0.17617
   178    H   18  px     Ryd( 2p)     0.00009       1.87321
   179    H   18  py     Ryd( 2p)     0.00038       2.15624
   180    H   18  pz     Ryd( 2p)     0.00006       1.48751


 Summary of Natural Population Analysis:                  
                                                          
                                       Natural Population 
                Natural  -----------------------------------------------
    Atom  No    Charge         Core      Valence    Rydberg      Total
 -----------------------------------------------------------------------
      C    1   -0.20324      0.99964     2.19702    0.00659     3.20324
      N    2   -0.27989      0.99952     2.77558    0.00479     3.77989
      C    3    0.19330      0.99960     1.79220    0.01490     2.80670
      N    4   -0.31254      0.99967     2.80482    0.00805     3.81254
      C    5    0.08354      0.99941     1.90445    0.01260     2.91646
      C    6    0.08796      0.99941     1.90215    0.01048     2.91204
      C    7   -0.18767      0.99946     2.18121    0.00701     3.18767
      C    8   -0.11386      0.99950     2.10642    0.00794     3.11386
      C    9   -0.11720      0.99950     2.10997    0.00773     3.11720
      C   10   -0.16983      0.99945     2.16259    0.00779     3.16983
      H   11    0.11845      0.00000     0.38042    0.00113     0.38155
      H   12    0.11845      0.00000     0.38042    0.00113     0.38155
      H   13    0.12574      0.00000     0.37336    0.00090     0.37426
      H   14    0.12038      0.00000     0.37871    0.00090     0.37962
      H   15    0.13310      0.00000     0.36570    0.00120     0.36690
      H   16    0.13234      0.00000     0.36647    0.00119     0.36766
      H   17    0.13266      0.00000     0.36615    0.00119     0.36734
      H   18    0.13829      0.00000     0.36033    0.00139     0.36171
 =======================================================================
   * Total *   -0.00000      9.99514    24.90797    0.09689    35.00000

                                 Natural Population      
 --------------------------------------------------------
   Core                       9.99514 ( 99.9514% of  10)
   Valence                   24.90797 ( 99.6319% of  25)
   Natural Minimal Basis     34.90311 ( 99.7232% of  35)
   Natural Rydberg Basis      0.09689 (  0.2768% of  35)
 --------------------------------------------------------

    Atom  No          Natural Electron Configuration
 ----------------------------------------------------------------------------
      C    1      [core]2S( 0.54)2p( 1.66)
      N    2      [core]2S( 0.60)2p( 2.17)
      C    3      [core]2S( 0.44)2p( 1.35)3p( 0.01)
      N    4      [core]2S( 0.70)2p( 2.10)
      C    5      [core]2S( 0.41)2p( 1.49)3p( 0.01)
      C    6      [core]2S( 0.40)2p( 1.50)3p( 0.01)
      C    7      [core]2S( 0.49)2p( 1.69)
      C    8      [core]2S( 0.48)2p( 1.62)3p( 0.01)
      C    9      [core]2S( 0.48)2p( 1.63)3p( 0.01)
      C   10      [core]2S( 0.49)2p( 1.67)3p( 0.01)
      H   11            1S( 0.38)
      H   12            1S( 0.38)
      H   13            1S( 0.37)
      H   14            1S( 0.38)
      H   15            1S( 0.37)
      H   16            1S( 0.37)
      H   17            1S( 0.37)
      H   18            1S( 0.36)


 NATURAL BOND ORBITAL ANALYSIS, alpha spin orbitals:

                       Occupancies       Lewis Structure    Low   High
           Occ.    -------------------  -----------------   occ   occ
  Cycle   Thresh.   Lewis   Non-Lewis     CR  BD  3C  LP    (L)   (NL)   Dev
 =============================================================================
   1(1)    0.90    33.21818   1.78182     10  21   0   4     3      4    0.03
   2(2)    0.90    33.21818   1.78182     10  21   0   4     3      4    0.03
   3(1)    0.80    33.98826   1.01174     10  23   0   2     0      4    0.03
 -----------------------------------------------------------------------------

 Structure accepted: No low occupancy Lewis orbitals

 --------------------------------------------------------
   Core                      9.99515 ( 99.952% of  10)
   Valence Lewis            23.99310 ( 95.972% of  25)
  ==================       ============================
   Total Lewis              33.98826 ( 97.109% of  35)
  -----------------------------------------------------
   Valence non-Lewis         0.94584 (  2.702% of  35)
   Rydberg non-Lewis         0.06590 (  0.188% of  35)
  ==================       ============================
   Total non-Lewis           1.01174 (  2.891% of  35)
 --------------------------------------------------------


       (Occupancy)   Bond orbital/ Coefficients/ Hybrids
 ---------------------------------------------------------------------------------
     1. (0.99471) BD ( 1) C   1 - N   2  
                ( 33.81%)   0.5815* C   1 s( 23.22%)p 3.30( 76.60%)d 0.01(  0.17%)
                                            0.0002  0.4813  0.0254 -0.6024 -0.0233
                                            0.6334  0.0364 -0.0000 -0.0000 -0.0359
                                            0.0000 -0.0000 -0.0023 -0.0211
                ( 66.19%)   0.8136* N   2 s( 34.28%)p 1.92( 65.70%)d 0.00(  0.02%)
                                            0.0000  0.5855  0.0030  0.5626  0.0031
                                           -0.5834 -0.0121  0.0000  0.0000 -0.0111
                                            0.0000 -0.0000 -0.0014 -0.0071
     2. (0.99390) BD ( 1) C   1 - H  11  
                ( 61.99%)   0.7874* C   1 s( 25.63%)p 2.90( 74.33%)d 0.00(  0.04%)
                                            0.0000 -0.5062  0.0061  0.1042 -0.0194
                                            0.4820  0.0024  0.7069 -0.0061 -0.0047
                                           -0.0061 -0.0149  0.0032 -0.0114
                ( 38.01%)   0.6165* H  11 s( 99.90%)p 0.00(  0.10%)
                                           -0.9995  0.0003  0.0018 -0.0190 -0.0246
     3. (0.99390) BD ( 1) C   1 - H  12  
                ( 61.99%)   0.7874* C   1 s( 25.63%)p 2.90( 74.33%)d 0.00(  0.04%)
                                            0.0000 -0.5062  0.0061  0.1042 -0.0194
                                            0.4820  0.0024 -0.7069  0.0061 -0.0047
                                            0.0061  0.0149  0.0032 -0.0114
                ( 38.01%)   0.6165* H  12 s( 99.90%)p 0.00(  0.10%)
                                           -0.9995  0.0003  0.0018 -0.0190  0.0246
     4. (0.99394) BD ( 1) C   1 - H  13  
                ( 62.50%)   0.7906* C   1 s( 25.57%)p 2.91( 74.39%)d 0.00(  0.04%)
                                           -0.0000  0.5057  0.0006  0.7827 -0.0054
                                            0.3617 -0.0205  0.0000  0.0000  0.0165
                                            0.0000  0.0000  0.0072 -0.0090
                ( 37.50%)   0.6124* H  13 s( 99.90%)p 0.00(  0.10%)
                                            0.9995 -0.0002 -0.0305 -0.0066 -0.0000
     5. (0.99240) BD ( 1) N   2 - C   3  
                ( 66.00%)   0.8124* N   2 s( 32.63%)p 2.06( 67.34%)d 0.00(  0.03%)
                                            0.0001  0.5712 -0.0008  0.2239 -0.0249
                                            0.7891  0.0049  0.0000  0.0000  0.0026
                                            0.0000  0.0000 -0.0148 -0.0088
                ( 34.00%)   0.5831* C   3 s( 29.98%)p 2.33( 69.84%)d 0.01(  0.17%)
                                            0.0001  0.5475 -0.0079 -0.1074  0.0420
                                           -0.8267 -0.0413 -0.0000 -0.0000  0.0119
                                            0.0000  0.0000 -0.0335 -0.0215
     6. (0.98997) BD ( 1) N   2 - C   6  
                ( 63.54%)   0.7971* N   2 s( 33.04%)p 2.03( 66.93%)d 0.00(  0.03%)
                                           -0.0001 -0.5748 -0.0001  0.7954  0.0047
                                            0.1905 -0.0173 -0.0000 -0.0000 -0.0032
                                            0.0000  0.0000 -0.0146  0.0104
                ( 36.46%)   0.6038* C   6 s( 27.13%)p 2.68( 72.73%)d 0.01(  0.14%)
                                            0.0001 -0.5206 -0.0173 -0.8521 -0.0219
                                            0.0077  0.0249  0.0000  0.0000 -0.0054
                                            0.0000  0.0000 -0.0298  0.0212
     7. (0.99258) BD ( 1) C   3 - N   4  
                ( 39.75%)   0.6305* C   3 s( 34.31%)p 1.91( 65.55%)d 0.00(  0.14%)
                                           -0.0000  0.5854 -0.0190 -0.6559  0.0090
                                            0.4697  0.0686  0.0000  0.0000 -0.0276
                                           -0.0000  0.0000  0.0155 -0.0188
                ( 60.25%)   0.7762* N   4 s( 35.61%)p 1.81( 64.30%)d 0.00(  0.09%)
                                            0.0001  0.5965  0.0167  0.7237 -0.0331
                                           -0.3433 -0.0203 -0.0000  0.0000 -0.0272
                                           -0.0000  0.0000  0.0001 -0.0114
     8. (0.93971) BD ( 2) C   3 - N   4  
                ( 35.20%)   0.5933* C   3 s(  0.00%)p 1.00( 99.74%)d 0.00(  0.26%)
                                            0.0000  0.0000  0.0000  0.0000  0.0000
                                           -0.0000  0.0000  0.9986 -0.0157  0.0000
                                           -0.0484  0.0173 -0.0000  0.0000
                ( 64.80%)   0.8050* N   4 s(  0.00%)p 1.00( 99.80%)d 0.00(  0.20%)
                                            0.0000  0.0000 -0.0000  0.0000  0.0000
                                           -0.0000  0.0000  0.9990 -0.0053 -0.0000
                                            0.0155 -0.0415 -0.0000 -0.0000
     9. (0.99159) BD ( 1) C   3 - H  14  
                ( 62.37%)   0.7897* C   3 s( 35.59%)p 1.81( 64.38%)d 0.00(  0.03%)
                                           -0.0006  0.5965  0.0128  0.7453 -0.0242
                                            0.2959  0.0149 -0.0000  0.0000  0.0085
                                           -0.0000 -0.0000  0.0129 -0.0073
                ( 37.63%)   0.6135* H  14 s( 99.88%)p 0.00(  0.12%)
                                            0.9994 -0.0023 -0.0306 -0.0150  0.0000
    10. (0.98888) BD ( 1) N   4 - C   5  
                ( 58.99%)   0.7680* N   4 s( 32.73%)p 2.05( 67.19%)d 0.00(  0.08%)
                                            0.0002  0.5721  0.0034 -0.6843  0.0174
                                           -0.4505 -0.0187  0.0000 -0.0000  0.0242
                                            0.0000  0.0000 -0.0098 -0.0124
                ( 41.01%)   0.6404* C   5 s( 29.09%)p 2.43( 70.79%)d 0.00(  0.12%)
                                           -0.0000  0.5393  0.0084  0.5723 -0.0213
                                            0.6143  0.0508  0.0000  0.0000  0.0280
                                            0.0000  0.0000  0.0042 -0.0197
    11. (0.98280) BD ( 1) C   5 - C   6  
                ( 48.70%)   0.6979* C   5 s( 32.94%)p 2.03( 67.00%)d 0.00(  0.05%)
                                            0.0001  0.5739 -0.0100  0.2832 -0.0080
                                           -0.7679  0.0048 -0.0000 -0.0000 -0.0137
                                           -0.0000  0.0000 -0.0128 -0.0137
                ( 51.30%)   0.7162* C   6 s( 33.48%)p 1.99( 66.47%)d 0.00(  0.05%)
                                           -0.0002  0.5786 -0.0080 -0.3471  0.0109
                                            0.7375 -0.0140  0.0000  0.0000 -0.0087
                                           -0.0000  0.0000 -0.0149 -0.0131
    12. (0.98849) BD ( 1) C   5 - C  10  
                ( 50.79%)   0.7127* C   5 s( 37.62%)p 1.66( 62.34%)d 0.00(  0.04%)
                                           -0.0001  0.6133  0.0067 -0.7688  0.0189
                                            0.1747  0.0396  0.0000  0.0000 -0.0033
                                           -0.0000  0.0000  0.0163 -0.0103
                ( 49.21%)   0.7015* C  10 s( 34.66%)p 1.88( 65.30%)d 0.00(  0.05%)
                                            0.0001  0.5887  0.0071  0.8043  0.0072
                                           -0.0699  0.0340 -0.0000  0.0000 -0.0068
                                           -0.0000  0.0000  0.0179 -0.0101
    13. (0.81515) BD ( 2) C   5 - C  10  
                ( 47.07%)   0.6861* C   5 s(  0.00%)p 1.00( 99.97%)d 0.00(  0.03%)
                                           -0.0000 -0.0000 -0.0000  0.0000  0.0000
                                           -0.0000  0.0000  0.9998  0.0066  0.0000
                                           -0.0153 -0.0055 -0.0000  0.0000
                ( 52.93%)   0.7275* C  10 s(  0.00%)p 1.00( 99.94%)d 0.00(  0.06%)
                                           -0.0000 -0.0000 -0.0000  0.0000 -0.0000
                                           -0.0000 -0.0000  0.9997 -0.0012 -0.0000
                                            0.0163 -0.0183 -0.0000 -0.0000
    14. (0.98763) BD ( 1) C   6 - C   7  
                ( 51.14%)   0.7151* C   6 s( 39.17%)p 1.55( 60.80%)d 0.00(  0.03%)
                                           -0.0001  0.6258  0.0068 -0.3896  0.0259
                                           -0.6749 -0.0078 -0.0000 -0.0000  0.0136
                                            0.0000  0.0000 -0.0063 -0.0110
                ( 48.86%)   0.6990* C   7 s( 34.25%)p 1.92( 65.70%)d 0.00(  0.05%)
                                            0.0001  0.5852  0.0073  0.5172  0.0253
                                            0.6234 -0.0160  0.0000 -0.0000  0.0179
                                            0.0000  0.0000 -0.0061 -0.0107
    15. (0.83613) BD ( 2) C   6 - C   7  
                ( 45.97%)   0.6780* C   6 s(  0.00%)p 1.00( 99.97%)d 0.00(  0.03%)
                                           -0.0000  0.0000 -0.0000  0.0000 -0.0000
                                           -0.0000  0.0000  0.9998  0.0087 -0.0000
                                           -0.0131 -0.0100 -0.0000 -0.0000
                ( 54.03%)   0.7350* C   7 s(  0.00%)p 1.00( 99.95%)d 0.00(  0.05%)
                                           -0.0000 -0.0000 -0.0000  0.0000 -0.0000
                                           -0.0000 -0.0000  0.9997 -0.0020  0.0000
                                            0.0003  0.0234  0.0000  0.0000
    16. (0.98818) BD ( 1) C   7 - C   8  
                ( 51.22%)   0.7157* C   7 s( 35.97%)p 1.78( 63.99%)d 0.00(  0.04%)
                                           -0.0001  0.5997  0.0088 -0.7933 -0.0106
                                            0.0948 -0.0377  0.0000 -0.0000 -0.0088
                                           -0.0000  0.0000  0.0158 -0.0092
                ( 48.78%)   0.6985* C   8 s( 34.84%)p 1.87( 65.11%)d 0.00(  0.05%)
                                            0.0001  0.5901  0.0114  0.7933  0.0050
                                           -0.1413 -0.0419 -0.0000 -0.0000 -0.0043
                                           -0.0000  0.0000  0.0193 -0.0113
    17. (0.98949) BD ( 1) C   7 - H  15  
                ( 63.45%)   0.7965* C   7 s( 29.71%)p 2.37( 70.27%)d 0.00(  0.03%)
                                            0.0003 -0.5447  0.0182 -0.3190  0.0125
                                            0.7751 -0.0031  0.0000  0.0000  0.0104
                                            0.0000 -0.0000  0.0095  0.0076
                ( 36.55%)   0.6046* H  15 s( 99.90%)p 0.00(  0.10%)
                                           -0.9995  0.0038  0.0108 -0.0303 -0.0000
    18. (0.98999) BD ( 1) C   8 - C   9  
                ( 50.16%)   0.7083* C   8 s( 35.61%)p 1.81( 64.35%)d 0.00(  0.04%)
                                            0.0000  0.5967  0.0052 -0.3126 -0.0400
                                            0.7376 -0.0075  0.0000  0.0000 -0.0089
                                           -0.0000  0.0000 -0.0146 -0.0111
                ( 49.84%)   0.7059* C   9 s( 35.31%)p 1.83( 64.65%)d 0.00(  0.04%)
                                            0.0000  0.5941  0.0070  0.3023 -0.0329
                                           -0.7440 -0.0237 -0.0000  0.0000 -0.0148
                                           -0.0000  0.0000 -0.0090 -0.0112
    19. (0.80820) BD ( 2) C   8 - C   9  
                ( 49.92%)   0.7065* C   8 s(  0.00%)p 1.00( 99.95%)d 0.00(  0.05%)
                                            0.0000 -0.0000 -0.0000  0.0000 -0.0000
                                           -0.0000  0.0000  0.9997 -0.0062  0.0000
                                            0.0084  0.0207  0.0000  0.0000
                ( 50.08%)   0.7077* C   9 s(  0.00%)p 1.00( 99.95%)d 0.00(  0.05%)
                                           -0.0000  0.0000 -0.0000  0.0000 -0.0000
                                           -0.0000  0.0000  0.9997 -0.0044 -0.0000
                                            0.0212 -0.0084  0.0000 -0.0000
    20. (0.98913) BD ( 1) C   8 - H  16  
                ( 63.30%)   0.7956* C   8 s( 29.46%)p 2.39( 70.51%)d 0.00(  0.03%)
                                            0.0003 -0.5426  0.0140  0.5202 -0.0036
                                            0.6591 -0.0100  0.0000 -0.0000 -0.0127
                                           -0.0000 -0.0000  0.0046  0.0088
                ( 36.70%)   0.6058* H  16 s( 99.90%)p 0.00(  0.10%)
                                           -0.9995  0.0026 -0.0206 -0.0247 -0.0000
    21. (0.98936) BD ( 1) C   9 - C  10  
                ( 49.28%)   0.7020* C   9 s( 35.05%)p 1.85( 64.90%)d 0.00(  0.05%)
                                            0.0001  0.5919  0.0085  0.4603 -0.0268
                                            0.6598  0.0319  0.0000  0.0000  0.0193
                                            0.0000  0.0000 -0.0040 -0.0113
                ( 50.72%)   0.7122* C  10 s( 35.72%)p 1.80( 64.23%)d 0.00(  0.04%)
                                           -0.0000  0.5976  0.0089 -0.4926 -0.0368
                                           -0.6308  0.0199 -0.0000  0.0000  0.0166
                                            0.0000  0.0000 -0.0091 -0.0091
    22. (0.98916) BD ( 1) C   9 - H  17  
                ( 63.34%)   0.7958* C   9 s( 29.55%)p 2.38( 70.42%)d 0.00(  0.03%)
                                            0.0003 -0.5434  0.0134  0.8338 -0.0095
                                           -0.0949  0.0026 -0.0000  0.0000  0.0040
                                            0.0000 -0.0000 -0.0126  0.0088
                ( 36.66%)   0.6055* H  17 s( 99.90%)p 0.00(  0.10%)
                                           -0.9995  0.0027 -0.0320  0.0032  0.0000
    23. (0.98891) BD ( 1) C  10 - H  18  
                ( 63.94%)   0.7996* C  10 s( 29.54%)p 2.38( 70.43%)d 0.00(  0.02%)
                                           -0.0003  0.5432 -0.0178 -0.3299  0.0012
                                            0.7716 -0.0101  0.0000 -0.0000 -0.0096
                                           -0.0000  0.0000 -0.0098 -0.0071
                ( 36.06%)   0.6005* H  18 s( 99.89%)p 0.00(  0.11%)
                                            0.9995 -0.0045  0.0118 -0.0304 -0.0000
    24. (0.99964) CR ( 1) C   1           s(100.00%)p 0.00(  0.00%)
                                            1.0000 -0.0001 -0.0000  0.0001  0.0000
                                           -0.0001 -0.0000  0.0000  0.0000  0.0000
                                           -0.0000  0.0000  0.0000  0.0000
    25. (0.99952) CR ( 1) N   2           s(100.00%)
                                            1.0000 -0.0001  0.0000  0.0001  0.0000
                                           -0.0000 -0.0000 -0.0000  0.0000 -0.0000
                                            0.0000 -0.0000 -0.0000  0.0000
    26. (0.99960) CR ( 1) C   3           s(100.00%)p 0.00(  0.00%)
                                            1.0000  0.0003  0.0000  0.0004 -0.0000
                                            0.0003  0.0000 -0.0000  0.0000  0.0000
                                            0.0000 -0.0000  0.0000 -0.0000
    27. (0.99967) CR ( 1) N   4           s(100.00%)p 0.00(  0.00%)
                                            1.0000 -0.0002 -0.0000  0.0001 -0.0000
                                            0.0000  0.0000 -0.0000  0.0000 -0.0000
                                           -0.0000  0.0000 -0.0000  0.0000
    28. (0.99941) CR ( 1) C   5           s(100.00%)p 0.00(  0.00%)
                                            1.0000  0.0000  0.0000 -0.0001  0.0000
                                            0.0001  0.0000  0.0000  0.0000  0.0000
                                           -0.0000 -0.0000  0.0000 -0.0000
    29. (0.99941) CR ( 1) C   6           s(100.00%)
                                            1.0000  0.0003  0.0000 -0.0000  0.0000
                                            0.0001 -0.0000  0.0000 -0.0000  0.0000
                                           -0.0000  0.0000  0.0000 -0.0000
    30. (0.99946) CR ( 1) C   7           s(100.00%)p 0.00(  0.00%)
                                            1.0000  0.0001 -0.0000  0.0000 -0.0000
                                           -0.0002 -0.0000  0.0000 -0.0000 -0.0000
                                           -0.0000  0.0000 -0.0000 -0.0000
    31. (0.99950) CR ( 1) C   8           s(100.00%)p 0.00(  0.00%)
                                            1.0000  0.0001 -0.0000 -0.0002  0.0000
                                           -0.0002  0.0000 -0.0000  0.0000  0.0000
                                           -0.0000 -0.0000 -0.0000 -0.0000
    32. (0.99950) CR ( 1) C   9           s(100.00%)p 0.00(  0.00%)
                                            1.0000  0.0001 -0.0000 -0.0003  0.0000
                                            0.0000 -0.0000  0.0000 -0.0000 -0.0000
                                           -0.0000 -0.0000  0.0000 -0.0000
    33. (0.99945) CR ( 1) C  10           s(100.00%)p 0.00(  0.00%)
                                            1.0000  0.0001 -0.0000 -0.0002 -0.0000
                                            0.0002 -0.0000  0.0000 -0.0000 -0.0000
                                            0.0000 -0.0000 -0.0000 -0.0000
    34. (0.81709) LP ( 1) N   2           s(  0.00%)p 1.00( 99.99%)d 0.00(  0.01%)
                                            0.0000 -0.0000 -0.0000 -0.0000  0.0000
                                            0.0000 -0.0000  0.9999 -0.0077 -0.0000
                                           -0.0066  0.0094  0.0000  0.0000
    35. (0.96178) LP ( 1) N   4           s( 31.67%)p 2.15( 68.23%)d 0.00(  0.10%)
                                            0.0001  0.5626 -0.0134 -0.0722  0.0001
                                            0.8226  0.0193  0.0000  0.0000  0.0054
                                            0.0000 -0.0000  0.0266  0.0155
    36. (0.00179) RY*( 1) C   1           s(  0.87%)p99.99( 93.04%)d 7.02(  6.09%)
                                           -0.0000  0.0068  0.0929 -0.0190 -0.7513
                                           -0.0190 -0.6044 -0.0000 -0.0000  0.0038
                                            0.0000  0.0000  0.2467 -0.0073
    37. (0.00120) RY*( 2) C   1           s(  0.00%)p 1.00( 74.63%)d 0.34( 25.37%)
                                            0.0000  0.0000  0.0000  0.0000 -0.0000
                                           -0.0000  0.0000  0.0136  0.8638 -0.0000
                                           -0.2884  0.4129 -0.0000 -0.0000
    38. (0.00062) RY*( 3) C   1           s( 46.17%)p 1.14( 52.84%)d 0.02(  0.99%)
                                            0.0000 -0.0047  0.6795  0.0338 -0.4213
                                           -0.0403  0.5901  0.0000 -0.0001  0.0250
                                            0.0000 -0.0000 -0.0947 -0.0180
    39. (0.00007) RY*( 4) C   1           s( 40.35%)p 0.96( 38.80%)d 0.52( 20.85%)
    40. (0.00005) RY*( 5) C   1           s(  0.00%)p 1.00( 25.38%)d 2.94( 74.62%)
    41. (0.00002) RY*( 6) C   1           s(  1.29%)p 5.10(  6.56%)d71.67( 92.15%)
    42. (0.00000) RY*( 7) C   1           s( 10.95%)p 0.74(  8.16%)d 7.38( 80.89%)
    43. (0.00001) RY*( 8) C   1           s(  0.00%)p 1.00(  0.04%)d99.99( 99.96%)
    44. (0.00000) RY*( 9) C   1           s(  0.32%)p 2.86(  0.90%)d99.99( 98.78%)
    45. (0.00090) RY*( 1) N   2           s(  0.00%)p 1.00( 82.84%)d 0.21( 17.16%)
                                           -0.0000 -0.0000  0.0001  0.0000 -0.0001
                                           -0.0000  0.0001  0.0031  0.9102 -0.0000
                                            0.0073  0.4142  0.0000 -0.0000
    46. (0.00077) RY*( 2) N   2           s( 12.69%)p 4.55( 57.71%)d 2.33( 29.60%)
                                           -0.0000  0.0045  0.3561 -0.0169  0.2156
                                            0.0167 -0.7281 -0.0000  0.0000 -0.5261
                                           -0.0000  0.0000  0.1275 -0.0549
    47. (0.00048) RY*( 3) N   2           s(  6.20%)p14.87( 92.17%)d 0.26(  1.64%)
                                            0.0000 -0.0156  0.2484 -0.0014 -0.9545
                                           -0.0168 -0.1021  0.0000 -0.0000 -0.0544
                                           -0.0000 -0.0001  0.0784 -0.0851
    48. (0.00047) RY*( 4) N   2           s( 62.96%)p 0.53( 33.43%)d 0.06(  3.61%)
                                           -0.0000 -0.0040  0.7935  0.0095  0.1699
                                            0.0027  0.5526  0.0000 -0.0001 -0.1348
                                            0.0000 -0.0001  0.0423 -0.1270
    49. (0.00029) RY*( 5) N   2           s(  0.00%)p 1.00(  0.09%)d99.99( 99.91%)
                                           -0.0000 -0.0000 -0.0000  0.0000 -0.0000
                                            0.0000 -0.0000  0.0059 -0.0291  0.0001
                                            0.9985  0.0464  0.0003 -0.0000
    50. (0.00027) RY*( 6) N   2           s(  0.41%)p 1.09(  0.44%)d99.99( 99.15%)
                                            0.0000 -0.0011  0.0637 -0.0177 -0.0562
                                           -0.0126 -0.0278  0.0000  0.0000 -0.1851
                                            0.0003 -0.0000 -0.9758  0.0711
    51. (0.00019) RY*( 7) N   2           s(  0.00%)p 1.00( 17.09%)d 4.85( 82.91%)
                                            0.0000  0.0000  0.0000 -0.0000 -0.0000
                                           -0.0000  0.0000 -0.0121 -0.4132 -0.0000
                                           -0.0542  0.9090 -0.0000  0.0000
    52. (0.00008) RY*( 8) N   2           s( 14.98%)p 1.08( 16.13%)d 4.60( 68.89%)
    53. (0.00001) RY*( 9) N   2           s(  2.82%)p 0.05(  0.15%)d34.40( 97.03%)
    54. (0.00440) RY*( 1) C   3           s(  5.95%)p12.20( 72.61%)d 3.60( 21.44%)
                                            0.0000  0.0040  0.2440  0.0060  0.6966
                                            0.0722 -0.4853  0.0000 -0.0000 -0.2172
                                            0.0000  0.0000 -0.4086  0.0160
    55. (0.00205) RY*( 2) C   3           s( 15.80%)p 4.99( 78.91%)d 0.33(  5.28%)
                                           -0.0000 -0.0225  0.3969  0.0278  0.3048
                                           -0.0461  0.8327 -0.0000 -0.0000 -0.1582
                                           -0.0000  0.0000 -0.1536  0.0649
    56. (0.00143) RY*( 3) C   3           s(  0.00%)p 1.00( 85.81%)d 0.17( 14.19%)
                                            0.0000 -0.0000 -0.0000  0.0000  0.0000
                                           -0.0000  0.0000  0.0178  0.9262 -0.0000
                                           -0.0666 -0.3707  0.0000 -0.0000
    57. (0.00118) RY*( 4) C   3           s(  0.00%)p 1.00(  8.22%)d11.17( 91.78%)
                                           -0.0000  0.0000 -0.0000 -0.0000 -0.0000
                                            0.0000 -0.0000 -0.0347  0.2846 -0.0000
                                           -0.5224  0.8031  0.0000  0.0000
    58. (0.00085) RY*( 5) C   3           s( 68.66%)p 0.34( 23.64%)d 0.11(  7.70%)
                                           -0.0000  0.0197  0.8284 -0.0433 -0.4356
                                            0.0073 -0.2114 -0.0000  0.0000  0.2460
                                           -0.0000 -0.0000 -0.1260  0.0248
    59. (0.00029) RY*( 6) C   3           s(  8.13%)p 1.52( 12.38%)d 9.78( 79.49%)
                                           -0.0000  0.0050  0.2851 -0.0034  0.3341
                                           -0.0157 -0.1093 -0.0000 -0.0000 -0.0222
                                           -0.0000 -0.0000  0.8833  0.1189
    60. (0.00004) RY*( 7) C   3           s(  0.94%)p12.37( 11.57%)d93.58( 87.50%)
    61. (0.00003) RY*( 8) C   3           s(  0.00%)p 1.00(  6.23%)d15.05( 93.77%)
    62. (0.00000) RY*( 9) C   3           s(  0.64%)p 1.75(  1.11%)d99.99( 98.25%)
    63. (0.00152) RY*( 1) N   4           s(  1.63%)p55.52( 90.59%)d 4.77(  7.78%)
                                            0.0000 -0.0099  0.1273  0.0090  0.3868
                                            0.0213 -0.8693  0.0000 -0.0000  0.0198
                                           -0.0000 -0.0000  0.2774 -0.0206
    64. (0.00079) RY*( 2) N   4           s(  0.02%)p99.99( 98.73%)d60.84(  1.25%)
                                           -0.0000  0.0141  0.0028  0.0306  0.9115
                                           -0.0156  0.3941 -0.0000 -0.0000 -0.0999
                                            0.0000 -0.0000 -0.0261  0.0431
    65. (0.00036) RY*( 3) N   4           s(  0.00%)p 1.00( 71.83%)d 0.39( 28.17%)
                                           -0.0000  0.0000 -0.0000  0.0000  0.0000
                                           -0.0000 -0.0000  0.0056  0.8475 -0.0000
                                            0.4884  0.2079  0.0000 -0.0000
    66. (0.00015) RY*( 4) N   4           s(  0.00%)p 1.00( 23.50%)d 3.25( 76.50%)
                                            0.0000 -0.0000  0.0000 -0.0000 -0.0000
                                            0.0000  0.0000 -0.0191 -0.4844 -0.0000
                                            0.8716 -0.0723  0.0000 -0.0000
    67. (0.00007) RY*( 5) N   4           s( 77.10%)p 0.01(  0.91%)d 0.29( 21.98%)
    68. (0.00002) RY*( 6) N   4           s( 16.41%)p 0.05(  0.82%)d 5.04( 82.77%)
    69. (0.00001) RY*( 7) N   4           s(  0.00%)p 1.00(  4.86%)d19.56( 95.14%)
    70. (0.00001) RY*( 8) N   4           s(  4.61%)p 1.95(  9.00%)d18.76( 86.39%)
    71. (0.00001) RY*( 9) N   4           s(  0.22%)p 1.07(  0.23%)d99.99( 99.55%)
    72. (0.00371) RY*( 1) C   5           s( 13.27%)p 5.41( 71.80%)d 1.13( 14.93%)
                                           -0.0000 -0.0367  0.3624  0.0233  0.5249
                                           -0.0274  0.6642 -0.0000  0.0000 -0.1561
                                           -0.0000 -0.0000  0.3524 -0.0281
    73. (0.00294) RY*( 2) C   5           s( 20.57%)p 3.62( 74.43%)d 0.24(  5.00%)
                                            0.0000  0.0376  0.4519  0.0170  0.4715
                                            0.0158 -0.7221  0.0000 -0.0000  0.0421
                                           -0.0000 -0.0000  0.2121 -0.0573
    74. (0.00122) RY*( 3) C   5           s( 48.84%)p 0.88( 43.17%)d 0.16(  7.99%)
                                           -0.0000 -0.0132  0.6987 -0.0177 -0.6513
                                           -0.0236  0.0812 -0.0000  0.0000  0.2050
                                           -0.0000 -0.0000  0.1818 -0.0696
    75. (0.00094) RY*( 4) C   5           s(  0.00%)p 1.00(  0.15%)d99.99( 99.85%)
                                           -0.0000 -0.0000  0.0000  0.0000  0.0000
                                           -0.0000 -0.0000  0.0160  0.0352 -0.0000
                                            0.9099  0.4129  0.0000 -0.0000
    76. (0.00039) RY*( 5) C   5           s(  0.00%)p 1.00( 98.52%)d 0.02(  1.48%)
                                            0.0000  0.0000 -0.0000  0.0000  0.0000
                                            0.0000 -0.0000 -0.0073  0.9925 -0.0000
                                           -0.0799  0.0918 -0.0000  0.0000
    77. (0.00026) RY*( 6) C   5           s(  0.00%)p 1.00(  1.36%)d72.59( 98.64%)
                                           -0.0000 -0.0000 -0.0000 -0.0000  0.0000
                                           -0.0000  0.0000 -0.0005 -0.1166  0.0000
                                           -0.4067  0.9061  0.0000  0.0000
    78. (0.00021) RY*( 7) C   5           s( 15.87%)p 0.05(  0.74%)d 5.25( 83.39%)
                                            0.0000  0.0022  0.3984 -0.0013  0.0735
                                            0.0174  0.0411  0.0000 -0.0000 -0.4462
                                            0.0000  0.0000 -0.7958 -0.0384
    79. (0.00008) RY*( 8) C   5           s(  0.61%)p15.95(  9.69%)d99.99( 89.71%)
    80. (0.00001) RY*( 9) C   5           s(  1.19%)p 0.03(  0.04%)d82.81( 98.77%)
    81. (0.00323) RY*( 1) C   6           s( 19.96%)p 3.71( 74.05%)d 0.30(  5.98%)
                                            0.0000  0.0263  0.4460  0.0024 -0.3956
                                            0.0085  0.7642 -0.0000  0.0000  0.2296
                                           -0.0000 -0.0000  0.0593 -0.0598
    82. (0.00181) RY*( 2) C   6           s( 73.43%)p 0.34( 25.21%)d 0.02(  1.35%)
                                           -0.0000 -0.0186  0.8567 -0.0192 -0.0577
                                            0.0044 -0.4984  0.0000  0.0000 -0.1113
                                            0.0000  0.0000 -0.0010 -0.0339
    83. (0.00158) RY*( 3) C   6           s(  5.89%)p13.89( 81.80%)d 2.09( 12.31%)
                                           -0.0000 -0.0241  0.2415  0.0059  0.8600
                                            0.0127  0.2798  0.0000  0.0000  0.1650
                                            0.0000  0.0000 -0.3096  0.0050
    84. (0.00114) RY*( 4) C   6           s(  0.00%)p 1.00( 50.80%)d 0.97( 49.20%)
                                           -0.0000  0.0000 -0.0000  0.0000 -0.0000
                                           -0.0000  0.0000  0.0043  0.7127  0.0000
                                            0.6845  0.1532  0.0000 -0.0000
    85. (0.00061) RY*( 5) C   6           s(  0.00%)p 1.00( 35.64%)d 1.81( 64.36%)
                                           -0.0000 -0.0000  0.0000 -0.0000 -0.0000
                                            0.0000 -0.0000  0.0179 -0.5967  0.0000
                                            0.4769  0.6451  0.0000 -0.0000
    86. (0.00022) RY*( 6) C   6           s(  0.00%)p 1.00( 13.58%)d 6.36( 86.42%)
                                            0.0000  0.0000  0.0000  0.0000  0.0000
                                           -0.0000  0.0000 -0.0029  0.3686 -0.0000
                                           -0.5513  0.7485 -0.0000  0.0000
    87. (0.00014) RY*( 7) C   6           s(  0.19%)p47.04(  8.87%)d99.99( 90.94%)
                                            0.0000 -0.0157  0.0405 -0.0340  0.2956
                                            0.0121  0.0063  0.0000  0.0000  0.1513
                                           -0.0000  0.0000  0.9391 -0.0669
    88. (0.00007) RY*( 8) C   6           s(  0.26%)p37.47(  9.66%)d99.99( 90.09%)
    89. (0.00001) RY*( 9) C   6           s(  0.49%)p 0.82(  0.40%)d99.99( 99.12%)
    90. (0.00221) RY*( 1) C   7           s(  0.15%)p99.99( 91.64%)d53.60(  8.21%)
                                            0.0000 -0.0251  0.0300  0.0107  0.5014
                                           -0.0307 -0.8148 -0.0000 -0.0000  0.2146
                                            0.0000 -0.0000  0.1876  0.0292
    91. (0.00125) RY*( 2) C   7           s(  3.47%)p27.15( 94.32%)d 0.64(  2.21%)
                                            0.0000  0.0135  0.1859 -0.0212  0.8303
                                           -0.0142  0.5030  0.0000 -0.0000 -0.1231
                                           -0.0000 -0.0000  0.0807 -0.0210
    92. (0.00059) RY*( 3) C   7           s(  0.00%)p 1.00( 43.83%)d 1.28( 56.17%)
                                           -0.0000  0.0000 -0.0000 -0.0000  0.0000
                                            0.0000  0.0000 -0.0075  0.6620 -0.0000
                                            0.6515  0.3704  0.0000 -0.0000
    93. (0.00042) RY*( 4) C   7           s( 92.18%)p 0.04(  3.31%)d 0.05(  4.50%)
                                           -0.0000 -0.0007  0.9601  0.0102 -0.1801
                                           -0.0186 -0.0157  0.0000  0.0000  0.2021
                                            0.0000  0.0000  0.0330 -0.0555
    94. (0.00032) RY*( 5) C   7           s(  0.00%)p 1.00( 51.81%)d 0.93( 48.19%)
                                           -0.0000 -0.0000  0.0000  0.0000 -0.0000
                                           -0.0000  0.0000 -0.0033 -0.7198 -0.0000
                                            0.6905  0.0718  0.0000 -0.0000
    95. (0.00006) RY*( 6) C   7           s(  3.61%)p 1.49(  5.39%)d25.17( 90.99%)
    96. (0.00003) RY*( 7) C   7           s(  0.59%)p 5.72(  3.36%)d99.99( 96.05%)
    97. (0.00000) RY*( 8) C   7           s(  0.00%)p 1.00(  4.42%)d21.64( 95.58%)
    98. (0.00000) RY*( 9) C   7           s(  0.06%)p35.10(  2.02%)d99.99( 97.92%)
    99. (0.00275) RY*( 1) C   8           s(  0.33%)p99.99( 93.02%)d19.87(  6.65%)
                                           -0.0000  0.0287  0.0502  0.0237  0.5220
                                            0.0246  0.8103 -0.0000  0.0000  0.2518
                                            0.0000 -0.0000 -0.0438 -0.0339
   100. (0.00130) RY*( 2) C   8           s(  0.02%)p99.99( 98.84%)d50.84(  1.14%)
                                           -0.0000 -0.0030  0.0146  0.0292 -0.8349
                                           -0.0228  0.5385 -0.0000  0.0000  0.0133
                                           -0.0000 -0.0000  0.1057  0.0022
   101. (0.00054) RY*( 3) C   8           s(  0.00%)p 1.00( 77.40%)d 0.29( 22.60%)
                                            0.0000  0.0000 -0.0000  0.0000  0.0000
                                            0.0000 -0.0000  0.0036  0.8797 -0.0000
                                            0.4650 -0.0991  0.0000 -0.0000
   102. (0.00042) RY*( 4) C   8           s( 92.31%)p 0.00(  0.12%)d 0.08(  7.57%)
                                            0.0000 -0.0040  0.9608 -0.0192  0.0253
                                           -0.0121 -0.0050  0.0000  0.0000 -0.2178
                                            0.0000  0.0000  0.1246 -0.1130
   103. (0.00037) RY*( 5) C   8           s(  0.00%)p 1.00( 17.02%)d 4.87( 82.98%)
                                            0.0000 -0.0000  0.0000  0.0000 -0.0000
                                           -0.0000  0.0000  0.0054 -0.4126 -0.0000
                                            0.6430 -0.6452  0.0000 -0.0000
   104. (0.00007) RY*( 6) C   8           s(  0.64%)p 1.79(  1.16%)d99.99( 98.20%)
   105. (0.00003) RY*( 7) C   8           s(  6.62%)p 0.85(  5.64%)d13.26( 87.74%)
   106. (0.00000) RY*( 8) C   8           s(  0.00%)p 1.00(  5.63%)d16.76( 94.37%)
   107. (0.00000) RY*( 9) C   8           s(  0.16%)p 7.61(  1.25%)d99.99( 98.58%)
   108. (0.00270) RY*( 1) C   9           s(  0.40%)p99.99( 92.96%)d16.67(  6.65%)
                                           -0.0000  0.0289  0.0561  0.0335  0.9491
                                           -0.0011 -0.1662 -0.0000 -0.0000 -0.0453
                                           -0.0000 -0.0000  0.2517 -0.0324
   109. (0.00125) RY*( 2) C   9           s(  0.10%)p99.99( 98.80%)d10.55(  1.10%)
                                           -0.0000 -0.0020  0.0322  0.0031 -0.1729
                                            0.0365 -0.9781  0.0000 -0.0000  0.1032
                                            0.0000 -0.0000  0.0176  0.0029
   110. (0.00043) RY*( 3) C   9           s( 92.03%)p 0.00(  0.16%)d 0.08(  7.81%)
                                            0.0000 -0.0038  0.9593 -0.0208  0.0149
                                           -0.0007  0.0307  0.0000 -0.0000  0.0632
                                            0.0000  0.0000 -0.2492 -0.1096
   111. (0.00044) RY*( 4) C   9           s(  0.00%)p 1.00( 94.12%)d 0.06(  5.88%)
                                           -0.0000  0.0000  0.0000 -0.0000  0.0000
                                           -0.0000 -0.0000 -0.0008  0.9702 -0.0000
                                            0.2423  0.0060  0.0000 -0.0000
   112. (0.00039) RY*( 5) C   9           s(  0.00%)p 1.00(  0.18%)d99.99( 99.82%)
                                            0.0000  0.0000 -0.0000  0.0000 -0.0000
                                           -0.0000 -0.0000  0.0051 -0.0417  0.0000
                                            0.1424  0.9889  0.0000  0.0000
   113. (0.00008) RY*( 6) C   9           s(  0.02%)p63.10(  1.16%)d99.99( 98.83%)
   114. (0.00002) RY*( 7) C   9           s(  7.34%)p 0.82(  6.02%)d11.80( 86.64%)
   115. (0.00000) RY*( 8) C   9           s(  0.00%)p 1.00(  5.75%)d16.38( 94.25%)
   116. (0.00000) RY*( 9) C   9           s(  0.21%)p 4.54(  0.93%)d99.99( 98.86%)
   117. (0.00263) RY*( 1) C  10           s(  0.21%)p99.99( 93.07%)d31.65(  6.72%)
                                           -0.0000  0.0276  0.0369  0.0179  0.1637
                                           -0.0285 -0.9502 -0.0000 -0.0000 -0.1802
                                           -0.0000  0.0000 -0.1837 -0.0311
   118. (0.00132) RY*( 2) C  10           s(  0.45%)p99.99( 97.02%)d 5.63(  2.53%)
                                            0.0000  0.0113  0.0660 -0.0233  0.9671
                                           -0.0166  0.1848  0.0000 -0.0000  0.0682
                                            0.0000  0.0000 -0.1424 -0.0183
   119. (0.00056) RY*( 3) C  10           s(  0.00%)p 1.00( 46.90%)d 1.13( 53.10%)
                                            0.0000  0.0000 -0.0000  0.0000  0.0000
                                           -0.0000 -0.0000 -0.0065  0.6848 -0.0000
                                            0.6951  0.2187  0.0000 -0.0000
   120. (0.00050) RY*( 4) C  10           s( 97.77%)p 0.00(  0.35%)d 0.02(  1.88%)
                                            0.0000 -0.0012  0.9888 -0.0079 -0.0537
                                            0.0223 -0.0047  0.0000  0.0000  0.0585
                                            0.0000  0.0000  0.1191 -0.0350
   121. (0.00030) RY*( 5) C  10           s(  0.00%)p 1.00( 50.78%)d 0.97( 49.22%)
                                            0.0000 -0.0000  0.0000 -0.0000 -0.0000
                                            0.0000  0.0000 -0.0029 -0.7126  0.0000
                                            0.5761  0.4004  0.0000 -0.0000
   122. (0.00008) RY*( 6) C  10           s(  1.22%)p 3.93(  4.78%)d77.34( 94.01%)
   123. (0.00001) RY*( 7) C  10           s(  0.00%)p 1.00(  2.38%)d41.10( 97.62%)
   124. (0.00002) RY*( 8) C  10           s(  0.36%)p 7.01(  2.52%)d99.99( 97.12%)
   125. (0.00000) RY*( 9) C  10           s(  0.07%)p32.94(  2.29%)d99.99( 97.64%)
   126. (0.00059) RY*( 1) H  11           s( 98.95%)p 0.01(  1.05%)
                                            0.0030  0.9947 -0.0454 -0.0704 -0.0587
   127. (0.00009) RY*( 2) H  11           s(  0.20%)p99.99( 99.80%)
   128. (0.00006) RY*( 3) H  11           s(  0.38%)p99.99( 99.62%)
   129. (0.00001) RY*( 4) H  11           s(  0.57%)p99.99( 99.43%)
   130. (0.00059) RY*( 1) H  12           s( 98.95%)p 0.01(  1.05%)
                                            0.0030  0.9947 -0.0454 -0.0704  0.0587
   131. (0.00009) RY*( 2) H  12           s(  0.20%)p99.99( 99.80%)
   132. (0.00006) RY*( 3) H  12           s(  0.38%)p99.99( 99.62%)
   133. (0.00001) RY*( 4) H  12           s(  0.57%)p99.99( 99.43%)
   134. (0.00039) RY*( 1) H  13           s( 96.81%)p 0.03(  3.19%)
                                            0.0046  0.9839  0.1137  0.1376  0.0000
   135. (0.00008) RY*( 2) H  13           s(  0.00%)p 1.00(100.00%)
   136. (0.00005) RY*( 3) H  13           s(  2.50%)p39.06( 97.50%)
   137. (0.00001) RY*( 4) H  13           s(  0.79%)p99.99( 99.21%)
   138. (0.00036) RY*( 1) H  14           s( 99.15%)p 0.01(  0.85%)
                                           -0.0007  0.9957 -0.0916 -0.0123  0.0000
   139. (0.00005) RY*( 2) H  14           s(  0.00%)p 1.00(100.00%)
   140. (0.00003) RY*( 3) H  14           s(  0.94%)p99.99( 99.06%)
   141. (0.00001) RY*( 4) H  14           s(  0.03%)p99.99( 99.97%)
   142. (0.00067) RY*( 1) H  15           s( 99.55%)p 0.00(  0.45%)
                                            0.0060  0.9977  0.0211 -0.0639  0.0000
   143. (0.00008) RY*( 2) H  15           s(  0.00%)p 1.00(100.00%)
   144. (0.00003) RY*( 3) H  15           s(  0.50%)p99.99( 99.50%)
   145. (0.00004) RY*( 4) H  15           s(  0.06%)p99.99( 99.94%)
   146. (0.00067) RY*( 1) H  16           s( 99.58%)p 0.00(  0.42%)
                                            0.0047  0.9979 -0.0461 -0.0455  0.0000
   147. (0.00007) RY*( 2) H  16           s(  0.00%)p 1.00(100.00%)
   148. (0.00004) RY*( 3) H  16           s(  0.27%)p99.99( 99.73%)
   149. (0.00003) RY*( 4) H  16           s(  0.26%)p99.99( 99.74%)
   150. (0.00067) RY*( 1) H  17           s( 99.61%)p 0.00(  0.39%)
                                            0.0047  0.9980 -0.0626 -0.0002  0.0000
   151. (0.00006) RY*( 2) H  17           s(  0.00%)p 1.00(100.00%)
   152. (0.00003) RY*( 3) H  17           s(  0.00%)p 1.00(100.00%)
   153. (0.00003) RY*( 4) H  17           s(  0.49%)p99.99( 99.51%)
   154. (0.00085) RY*( 1) H  18           s( 99.79%)p 0.00(  0.21%)
                                            0.0060  0.9989 -0.0218  0.0406  0.0000
   155. (0.00006) RY*( 2) H  18           s(  0.00%)p 1.00(100.00%)
   156. (0.00003) RY*( 3) H  18           s(  0.26%)p99.99( 99.74%)
   157. (0.00004) RY*( 4) H  18           s(  0.06%)p99.99( 99.94%)
   158. (0.00858) BD*( 1) C   1 - N   2  
                ( 66.19%)   0.8136* C   1 s( 23.22%)p 3.30( 76.60%)d 0.01(  0.17%)
                                            0.0002  0.4813  0.0254 -0.6024 -0.0233
                                            0.6334  0.0364 -0.0000 -0.0000 -0.0359
                                            0.0000 -0.0000 -0.0023 -0.0211
                ( 33.81%)  -0.5815* N   2 s( 34.28%)p 1.92( 65.70%)d 0.00(  0.02%)
                                            0.0000  0.5855  0.0030  0.5626  0.0031
                                           -0.5834 -0.0121  0.0000  0.0000 -0.0111
                                            0.0000 -0.0000 -0.0014 -0.0071
   159. (0.00491) BD*( 1) C   1 - H  11  
                ( 38.01%)   0.6165* C   1 s( 25.63%)p 2.90( 74.33%)d 0.00(  0.04%)
                                           -0.0000  0.5062 -0.0061 -0.1042  0.0194
                                           -0.4820 -0.0024 -0.7069  0.0061  0.0047
                                            0.0061  0.0149 -0.0032  0.0114
                ( 61.99%)  -0.7874* H  11 s( 99.90%)p 0.00(  0.10%)
                                            0.9995 -0.0003 -0.0018  0.0190  0.0246
   160. (0.00491) BD*( 1) C   1 - H  12  
                ( 38.01%)   0.6165* C   1 s( 25.63%)p 2.90( 74.33%)d 0.00(  0.04%)
                                           -0.0000  0.5062 -0.0061 -0.1042  0.0194
                                           -0.4820 -0.0024  0.7069 -0.0061  0.0047
                                           -0.0061 -0.0149 -0.0032  0.0114
                ( 61.99%)  -0.7874* H  12 s( 99.90%)p 0.00(  0.10%)
                                            0.9995 -0.0003 -0.0018  0.0190 -0.0246
   161. (0.00163) BD*( 1) C   1 - H  13  
                ( 37.50%)   0.6124* C   1 s( 25.57%)p 2.91( 74.39%)d 0.00(  0.04%)
                                            0.0000 -0.5057 -0.0006 -0.7827  0.0054
                                           -0.3617  0.0205 -0.0000 -0.0000 -0.0165
                                           -0.0000 -0.0000 -0.0072  0.0090
                ( 62.50%)  -0.7906* H  13 s( 99.90%)p 0.00(  0.10%)
                                           -0.9995  0.0002  0.0305  0.0066  0.0000
   162. (0.02221) BD*( 1) N   2 - C   3  
                ( 34.00%)   0.5831* N   2 s( 32.63%)p 2.06( 67.34%)d 0.00(  0.03%)
                                           -0.0001 -0.5712  0.0008 -0.2239  0.0249
                                           -0.7891 -0.0049 -0.0000 -0.0000 -0.0026
                                           -0.0000 -0.0000  0.0148  0.0088
                ( 66.00%)  -0.8124* C   3 s( 29.98%)p 2.33( 69.84%)d 0.01(  0.17%)
                                           -0.0001 -0.5475  0.0079  0.1074 -0.0420
                                            0.8267  0.0413  0.0000  0.0000 -0.0119
                                           -0.0000 -0.0000  0.0335  0.0215
   163. (0.01917) BD*( 1) N   2 - C   6  
                ( 36.46%)   0.6038* N   2 s( 33.04%)p 2.03( 66.93%)d 0.00(  0.03%)
                                            0.0001  0.5748  0.0001 -0.7954 -0.0047
                                           -0.1905  0.0173  0.0000  0.0000  0.0032
                                           -0.0000 -0.0000  0.0146 -0.0104
                ( 63.54%)  -0.7971* C   6 s( 27.13%)p 2.68( 72.73%)d 0.01(  0.14%)
                                           -0.0001  0.5206  0.0173  0.8521  0.0219
                                           -0.0077 -0.0249 -0.0000 -0.0000  0.0054
                                           -0.0000 -0.0000  0.0298 -0.0212
   164. (0.00310) BD*( 1) C   3 - N   4  
                ( 60.25%)   0.7762* C   3 s( 34.31%)p 1.91( 65.55%)d 0.00(  0.14%)
                                           -0.0000  0.5854 -0.0190 -0.6559  0.0090
                                            0.4697  0.0686  0.0000  0.0000 -0.0276
                                           -0.0000  0.0000  0.0155 -0.0188
                ( 39.75%)  -0.6305* N   4 s( 35.61%)p 1.81( 64.30%)d 0.00(  0.09%)
                                            0.0001  0.5965  0.0167  0.7237 -0.0331
                                           -0.3433 -0.0203 -0.0000  0.0000 -0.0272
                                           -0.0000  0.0000  0.0001 -0.0114
   165. (0.14727) BD*( 2) C   3 - N   4  
                ( 64.80%)   0.8050* C   3 s(  0.00%)p 1.00( 99.74%)d 0.00(  0.26%)
                                            0.0000  0.0000  0.0000  0.0000  0.0000
                                           -0.0000  0.0000  0.9986 -0.0157  0.0000
                                           -0.0484  0.0173 -0.0000  0.0000
                ( 35.20%)  -0.5933* N   4 s(  0.00%)p 1.00( 99.80%)d 0.00(  0.20%)
                                            0.0000  0.0000 -0.0000  0.0000  0.0000
                                           -0.0000  0.0000  0.9990 -0.0053 -0.0000
                                            0.0155 -0.0415 -0.0000 -0.0000
   166. (0.00964) BD*( 1) C   3 - H  14  
                ( 37.63%)   0.6135* C   3 s( 35.59%)p 1.81( 64.38%)d 0.00(  0.03%)
                                            0.0006 -0.5965 -0.0128 -0.7453  0.0242
                                           -0.2959 -0.0149  0.0000 -0.0000 -0.0085
                                            0.0000  0.0000 -0.0129  0.0073
                ( 62.37%)  -0.7897* H  14 s( 99.88%)p 0.00(  0.12%)
                                           -0.9994  0.0023  0.0306  0.0150 -0.0000
   167. (0.01179) BD*( 1) N   4 - C   5  
                ( 41.01%)   0.6404* N   4 s( 32.73%)p 2.05( 67.19%)d 0.00(  0.08%)
                                           -0.0002 -0.5721 -0.0034  0.6843 -0.0174
                                            0.4505  0.0187 -0.0000  0.0000 -0.0242
                                           -0.0000 -0.0000  0.0098  0.0124
                ( 58.99%)  -0.7680* C   5 s( 29.09%)p 2.43( 70.79%)d 0.00(  0.12%)
                                            0.0000 -0.5393 -0.0084 -0.5723  0.0213
                                           -0.6143 -0.0508 -0.0000 -0.0000 -0.0280
                                           -0.0000 -0.0000 -0.0042  0.0197
   168. (0.02029) BD*( 1) C   5 - C   6  
                ( 51.30%)   0.7162* C   5 s( 32.94%)p 2.03( 67.00%)d 0.00(  0.05%)
                                            0.0001  0.5739 -0.0100  0.2832 -0.0080
                                           -0.7679  0.0048 -0.0000 -0.0000 -0.0137
                                           -0.0000  0.0000 -0.0128 -0.0137
                ( 48.70%)  -0.6979* C   6 s( 33.48%)p 1.99( 66.47%)d 0.00(  0.05%)
                                           -0.0002  0.5786 -0.0080 -0.3471  0.0109
                                            0.7375 -0.0140  0.0000  0.0000 -0.0087
                                           -0.0000  0.0000 -0.0149 -0.0131
   169. (0.01236) BD*( 1) C   5 - C  10  
                ( 49.21%)   0.7015* C   5 s( 37.62%)p 1.66( 62.34%)d 0.00(  0.04%)
                                            0.0001 -0.6133 -0.0067  0.7688 -0.0189
                                           -0.1747 -0.0396 -0.0000 -0.0000  0.0033
                                            0.0000 -0.0000 -0.0163  0.0103
                ( 50.79%)  -0.7127* C  10 s( 34.66%)p 1.88( 65.30%)d 0.00(  0.05%)
                                           -0.0001 -0.5887 -0.0071 -0.8043 -0.0072
                                            0.0699 -0.0340  0.0000 -0.0000  0.0068
                                            0.0000 -0.0000 -0.0179  0.0101
   170. (0.21519) BD*( 2) C   5 - C  10  
                ( 52.93%)   0.7275* C   5 s(  0.00%)p 1.00( 99.97%)d 0.00(  0.03%)
                                           -0.0000 -0.0000 -0.0000  0.0000  0.0000
                                           -0.0000  0.0000  0.9998  0.0066  0.0000
                                           -0.0153 -0.0055 -0.0000  0.0000
                ( 47.07%)  -0.6861* C  10 s(  0.00%)p 1.00( 99.94%)d 0.00(  0.06%)
                                           -0.0000 -0.0000 -0.0000  0.0000 -0.0000
                                           -0.0000 -0.0000  0.9997 -0.0012 -0.0000
                                            0.0163 -0.0183 -0.0000 -0.0000
   171. (0.01159) BD*( 1) C   6 - C   7  
                ( 48.86%)   0.6990* C   6 s( 39.17%)p 1.55( 60.80%)d 0.00(  0.03%)
                                            0.0001 -0.6258 -0.0068  0.3896 -0.0259
                                            0.6749  0.0078  0.0000  0.0000 -0.0136
                                           -0.0000 -0.0000  0.0063  0.0110
                ( 51.14%)  -0.7151* C   7 s( 34.25%)p 1.92( 65.70%)d 0.00(  0.05%)
                                           -0.0001 -0.5852 -0.0073 -0.5172 -0.0253
                                           -0.6234  0.0160 -0.0000  0.0000 -0.0179
                                           -0.0000 -0.0000  0.0061  0.0107
   172. (0.22496) BD*( 2) C   6 - C   7  
                ( 54.03%)   0.7350* C   6 s(  0.00%)p 1.00( 99.97%)d 0.00(  0.03%)
                                           -0.0000  0.0000 -0.0000  0.0000 -0.0000
                                           -0.0000  0.0000  0.9998  0.0087 -0.0000
                                           -0.0131 -0.0100 -0.0000 -0.0000
                ( 45.97%)  -0.6780* C   7 s(  0.00%)p 1.00( 99.95%)d 0.00(  0.05%)
                                           -0.0000 -0.0000 -0.0000  0.0000 -0.0000
                                           -0.0000 -0.0000  0.9997 -0.0020  0.0000
                                            0.0003  0.0234  0.0000  0.0000
   173. (0.00661) BD*( 1) C   7 - C   8  
                ( 48.78%)   0.6985* C   7 s( 35.97%)p 1.78( 63.99%)d 0.00(  0.04%)
                                            0.0001 -0.5997 -0.0088  0.7933  0.0106
                                           -0.0948  0.0377 -0.0000  0.0000  0.0088
                                            0.0000 -0.0000 -0.0158  0.0092
                ( 51.22%)  -0.7157* C   8 s( 34.84%)p 1.87( 65.11%)d 0.00(  0.05%)
                                           -0.0001 -0.5901 -0.0114 -0.7933 -0.0050
                                            0.1413  0.0419  0.0000  0.0000  0.0043
                                            0.0000 -0.0000 -0.0193  0.0113
   174. (0.00695) BD*( 1) C   7 - H  15  
                ( 36.55%)   0.6046* C   7 s( 29.71%)p 2.37( 70.27%)d 0.00(  0.03%)
                                           -0.0003  0.5447 -0.0182  0.3190 -0.0125
                                           -0.7751  0.0031 -0.0000 -0.0000 -0.0104
                                           -0.0000  0.0000 -0.0095 -0.0076
                ( 63.45%)  -0.7965* H  15 s( 99.90%)p 0.00(  0.10%)
                                            0.9995 -0.0038 -0.0108  0.0303  0.0000
   175. (0.00819) BD*( 1) C   8 - C   9  
                ( 49.84%)   0.7059* C   8 s( 35.61%)p 1.81( 64.35%)d 0.00(  0.04%)
                                           -0.0000 -0.5967 -0.0052  0.3126  0.0400
                                           -0.7376  0.0075 -0.0000 -0.0000  0.0089
                                            0.0000 -0.0000  0.0146  0.0111
                ( 50.16%)  -0.7083* C   9 s( 35.31%)p 1.83( 64.65%)d 0.00(  0.04%)
                                           -0.0000 -0.5941 -0.0070 -0.3023  0.0329
                                            0.7440  0.0237  0.0000 -0.0000  0.0148
                                            0.0000 -0.0000  0.0090  0.0112
   176. (0.18167) BD*( 2) C   8 - C   9  
                ( 50.08%)   0.7077* C   8 s(  0.00%)p 1.00( 99.95%)d 0.00(  0.05%)
                                            0.0000 -0.0000 -0.0000  0.0000 -0.0000
                                           -0.0000  0.0000  0.9997 -0.0062  0.0000
                                            0.0084  0.0207  0.0000  0.0000
                ( 49.92%)  -0.7065* C   9 s(  0.00%)p 1.00( 99.95%)d 0.00(  0.05%)
                                           -0.0000  0.0000 -0.0000  0.0000 -0.0000
                                           -0.0000  0.0000  0.9997 -0.0044 -0.0000
                                            0.0212 -0.0084  0.0000 -0.0000
   177. (0.00603) BD*( 1) C   8 - H  16  
                ( 36.70%)   0.6058* C   8 s( 29.46%)p 2.39( 70.51%)d 0.00(  0.03%)
                                           -0.0003  0.5426 -0.0140 -0.5202  0.0036
                                           -0.6591  0.0100 -0.0000  0.0000  0.0127
                                            0.0000  0.0000 -0.0046 -0.0088
                ( 63.30%)  -0.7956* H  16 s( 99.90%)p 0.00(  0.10%)
                                            0.9995 -0.0026  0.0206  0.0247  0.0000
   178. (0.00624) BD*( 1) C   9 - C  10  
                ( 50.72%)   0.7122* C   9 s( 35.05%)p 1.85( 64.90%)d 0.00(  0.05%)
                                            0.0001  0.5919  0.0085  0.4603 -0.0268
                                            0.6598  0.0319  0.0000  0.0000  0.0193
                                            0.0000  0.0000 -0.0040 -0.0113
                ( 49.28%)  -0.7020* C  10 s( 35.72%)p 1.80( 64.23%)d 0.00(  0.04%)
                                           -0.0000  0.5976  0.0089 -0.4926 -0.0368
                                           -0.6308  0.0199 -0.0000  0.0000  0.0166
                                            0.0000  0.0000 -0.0091 -0.0091
   179. (0.00612) BD*( 1) C   9 - H  17  
                ( 36.66%)   0.6055* C   9 s( 29.55%)p 2.38( 70.42%)d 0.00(  0.03%)
                                           -0.0003  0.5434 -0.0134 -0.8338  0.0095
                                            0.0949 -0.0026  0.0000 -0.0000 -0.0040
                                           -0.0000  0.0000  0.0126 -0.0088
                ( 63.34%)  -0.7958* H  17 s( 99.90%)p 0.00(  0.10%)
                                            0.9995 -0.0027  0.0320 -0.0032 -0.0000
   180. (0.00646) BD*( 1) C  10 - H  18  
                ( 36.06%)   0.6005* C  10 s( 29.54%)p 2.38( 70.43%)d 0.00(  0.02%)
                                            0.0003 -0.5432  0.0178  0.3299 -0.0012
                                           -0.7716  0.0101 -0.0000  0.0000  0.0096
                                            0.0000 -0.0000  0.0098  0.0071
                ( 63.94%)  -0.7996* H  18 s( 99.89%)p 0.00(  0.11%)
                                           -0.9995  0.0045 -0.0118  0.0304  0.0000


 NHO Directionality and "Bond Bending" (deviations from line of nuclear centers)

         [Thresholds for printing:  angular deviation  >  1.0 degree]
                                    hybrid p-character > 25.0%
                                    orbital occupancy  >  0.10e

                                Line of Centers        Hybrid 1              Hybrid 2
                                ---------------  -------------------   ------------------
                NBO               Theta   Phi    Theta   Phi    Dev    Theta   Phi    Dev
 ========================================================================================
     5. BD (   1) N   2 - C   3    90.0   80.6    90.0   75.9   4.7     90.0  265.7   5.1
     6. BD (   1) N   2 - C   6    90.0  186.7    90.0  192.2   5.5     90.0  357.9   8.8
     7. BD (   1) C   3 - N   4    90.0  146.6    90.0  140.2   6.4     90.0  332.2   5.6
     8. BD (   2) C   3 - N   4    90.0  146.6     0.0    0.0  90.0      0.0    0.0  90.0
     9. BD (   1) C   3 - H  14    90.0   21.1    90.0   23.3   2.2      --     --    --
    10. BD (   1) N   4 - C   5    90.0  221.7    90.0  215.1   6.6     90.0   50.4   8.7
    11. BD (   1) C   5 - C   6    90.0  291.8    90.0  289.8   1.9     90.0  114.9   3.2
    12. BD (   1) C   5 - C  10    90.0  172.1    90.0  164.0   8.1     90.0  357.5   5.3
    13. BD (   2) C   5 - C  10    90.0  172.1     0.0    0.0  90.0      0.0    0.0  90.0
    14. BD (   1) C   6 - C   7    90.0  234.3    90.0  242.0   7.7     90.0   48.2   6.1
    15. BD (   2) C   6 - C   7    90.0  234.3     0.0    0.0  90.0      0.0    0.0  90.0
    16. BD (   1) C   7 - C   8    90.0  171.0    90.0  175.9   4.9     90.0  347.1   4.0
    18. BD (   1) C   8 - C   9    90.0  112.5    90.0  115.8   3.2     90.0  289.3   3.2
    19. BD (   2) C   8 - C   9    90.0  112.5     0.0    0.0  90.0      0.0    0.0  90.0
    21. BD (   1) C   9 - C  10    90.0   54.0    90.0   57.9   3.9     90.0  229.1   4.9
    23. BD (   1) C  10 - H  18    90.0  112.2    90.0  113.3   1.1      --     --    --
    34. LP (   1) N   2             --     --      0.0    0.0   --       --     --    --
    35. LP (   1) N   4             --     --     90.0   94.9   --       --     --    --
   165. BD*(   2) C   3 - N   4    90.0  146.6     0.0    0.0  90.0      0.0    0.0  90.0
   170. BD*(   2) C   5 - C  10    90.0  172.1     0.0    0.0  90.0      0.0    0.0  90.0
   172. BD*(   2) C   6 - C   7    90.0  234.3     0.0    0.0  90.0      0.0    0.0  90.0
   176. BD*(   2) C   8 - C   9    90.0  112.5     0.0    0.0  90.0      0.0    0.0  90.0


 Second Order Perturbation Theory Analysis of Fock Matrix in NBO Basis

     Threshold for printing:   0.25 kcal/mol
                                                                              E(2)  E(j)-E(i) F(i,j)
         Donor NBO (i)                     Acceptor NBO (j)                 kcal/mol   a.u.    a.u. 
 ===================================================================================================

 within unit  1
   1. BD (   1) C   1 - N   2        / 58. RY*(   5) C   3                    0.31    1.51    0.028
   1. BD (   1) C   1 - N   2        / 81. RY*(   1) C   6                    0.51    1.80    0.038
   1. BD (   1) C   1 - N   2        / 82. RY*(   2) C   6                    0.28    1.48    0.026
   1. BD (   1) C   1 - N   2        /162. BD*(   1) N   2 - C   3            0.94    1.20    0.043
   1. BD (   1) C   1 - N   2        /163. BD*(   1) N   2 - C   6            1.40    1.20    0.052
   1. BD (   1) C   1 - N   2        /164. BD*(   1) C   3 - N   4            0.52    1.34    0.034
   1. BD (   1) C   1 - N   2        /168. BD*(   1) C   5 - C   6            0.65    1.30    0.037
   2. BD (   1) C   1 - H  11        / 45. RY*(   1) N   2                    0.30    1.62    0.028
   2. BD (   1) C   1 - H  11        /162. BD*(   1) N   2 - C   3            1.13    0.93    0.041
   3. BD (   1) C   1 - H  12        / 45. RY*(   1) N   2                    0.30    1.62    0.028
   3. BD (   1) C   1 - H  12        /162. BD*(   1) N   2 - C   3            1.13    0.93    0.041
   4. BD (   1) C   1 - H  13        /163. BD*(   1) N   2 - C   6            2.29    0.93    0.059
   5. BD (   1) N   2 - C   3        / 36. RY*(   1) C   1                    0.43    1.55    0.033
   5. BD (   1) N   2 - C   3        / 64. RY*(   2) N   4                    0.62    1.99    0.044
   5. BD (   1) N   2 - C   3        / 81. RY*(   1) C   6                    0.83    1.83    0.049
   5. BD (   1) N   2 - C   3        /158. BD*(   1) C   1 - N   2            1.08    1.15    0.045
   5. BD (   1) N   2 - C   3        /163. BD*(   1) N   2 - C   6            1.30    1.24    0.051
   5. BD (   1) N   2 - C   3        /169. BD*(   1) C   5 - C  10            0.43    1.37    0.031
   5. BD (   1) N   2 - C   3        /171. BD*(   1) C   6 - C   7            2.66    1.35    0.076
   6. BD (   1) N   2 - C   6        / 36. RY*(   1) C   1                    0.41    1.55    0.032
   6. BD (   1) N   2 - C   6        / 54. RY*(   1) C   3                    0.66    1.84    0.044
   6. BD (   1) N   2 - C   6        / 72. RY*(   1) C   5                    0.30    1.83    0.030
   6. BD (   1) N   2 - C   6        /158. BD*(   1) C   1 - N   2            1.14    1.15    0.046
   6. BD (   1) N   2 - C   6        /161. BD*(   1) C   1 - H  13            0.27    1.27    0.024
   6. BD (   1) N   2 - C   6        /162. BD*(   1) N   2 - C   3            1.10    1.23    0.047
   6. BD (   1) N   2 - C   6        /166. BD*(   1) C   3 - H  14            1.16    1.28    0.049
   6. BD (   1) N   2 - C   6        /167. BD*(   1) N   4 - C   5            0.26    1.27    0.023
   6. BD (   1) N   2 - C   6        /168. BD*(   1) C   5 - C   6            0.68    1.33    0.038
   6. BD (   1) N   2 - C   6        /169. BD*(   1) C   5 - C  10            1.50    1.37    0.057
   6. BD (   1) N   2 - C   6        /171. BD*(   1) C   6 - C   7            1.32    1.35    0.053
   6. BD (   1) N   2 - C   6        /173. BD*(   1) C   7 - C   8            0.41    1.37    0.030
   7. BD (   1) C   3 - N   4        / 47. RY*(   3) N   2                    0.33    2.11    0.033
   7. BD (   1) C   3 - N   4        / 73. RY*(   2) C   5                    1.37    1.81    0.063
   7. BD (   1) C   3 - N   4        /158. BD*(   1) C   1 - N   2            1.31    1.19    0.050
   7. BD (   1) C   3 - N   4        /166. BD*(   1) C   3 - H  14            0.48    1.32    0.032
   7. BD (   1) C   3 - N   4        /167. BD*(   1) N   4 - C   5            0.42    1.31    0.029
   7. BD (   1) C   3 - N   4        /169. BD*(   1) C   5 - C  10            3.01    1.40    0.082
   8. BD (   2) C   3 - N   4        / 75. RY*(   4) C   5                    0.78    2.23    0.054
   8. BD (   2) C   3 - N   4        / 76. RY*(   5) C   5                    0.40    0.96    0.025
   8. BD (   2) C   3 - N   4        /165. BD*(   2) C   3 - N   4            0.26    0.33    0.012
   8. BD (   2) C   3 - N   4        /170. BD*(   2) C   5 - C  10           11.68    0.35    0.087
   9. BD (   1) C   3 - H  14        / 63. RY*(   1) N   4                    0.44    1.55    0.033
   9. BD (   1) C   3 - H  14        /163. BD*(   1) N   2 - C   6            1.66    0.97    0.051
   9. BD (   1) C   3 - H  14        /164. BD*(   1) C   3 - N   4            0.30    1.11    0.023
   9. BD (   1) C   3 - H  14        /167. BD*(   1) N   4 - C   5            1.83    1.00    0.054
  10. BD (   1) N   4 - C   5        / 55. RY*(   2) C   3                    0.96    1.47    0.048
  10. BD (   1) N   4 - C   5        /162. BD*(   1) N   2 - C   3            0.56    1.19    0.033
  10. BD (   1) N   4 - C   5        /163. BD*(   1) N   2 - C   6            0.40    1.20    0.028
  10. BD (   1) N   4 - C   5        /164. BD*(   1) C   3 - N   4            0.33    1.33    0.027
  10. BD (   1) N   4 - C   5        /166. BD*(   1) C   3 - H  14            2.52    1.24    0.071
  10. BD (   1) N   4 - C   5        /168. BD*(   1) C   5 - C   6            0.66    1.29    0.037
  10. BD (   1) N   4 - C   5        /169. BD*(   1) C   5 - C  10            1.36    1.33    0.054
  10. BD (   1) N   4 - C   5        /171. BD*(   1) C   6 - C   7            1.56    1.31    0.057
  10. BD (   1) N   4 - C   5        /178. BD*(   1) C   9 - C  10            0.55    1.33    0.034
  11. BD (   1) C   5 - C   6        / 46. RY*(   2) N   2                    0.28    2.56    0.034
  11. BD (   1) C   5 - C   6        / 63. RY*(   1) N   4                    0.33    1.67    0.030
  11. BD (   1) C   5 - C   6        / 90. RY*(   1) C   7                    0.41    1.85    0.035
  11. BD (   1) C   5 - C   6        / 91. RY*(   2) C   7                    0.27    1.36    0.024
  11. BD (   1) C   5 - C   6        /117. RY*(   1) C  10                    0.63    1.84    0.043
  11. BD (   1) C   5 - C   6        /118. RY*(   2) C  10                    0.27    1.36    0.024
  11. BD (   1) C   5 - C   6        /158. BD*(   1) C   1 - N   2            2.58    1.01    0.065
  11. BD (   1) C   5 - C   6        /163. BD*(   1) N   2 - C   6            0.51    1.10    0.030
  11. BD (   1) C   5 - C   6        /166. BD*(   1) C   3 - H  14            0.35    1.14    0.025
  11. BD (   1) C   5 - C   6        /167. BD*(   1) N   4 - C   5            0.37    1.13    0.026
  11. BD (   1) C   5 - C   6        /169. BD*(   1) C   5 - C  10            1.88    1.23    0.061
  11. BD (   1) C   5 - C   6        /171. BD*(   1) C   6 - C   7            2.48    1.21    0.070
  11. BD (   1) C   5 - C   6        /174. BD*(   1) C   7 - H  15            1.21    1.13    0.047
  11. BD (   1) C   5 - C   6        /180. BD*(   1) C  10 - H  18            1.11    1.15    0.045
  12. BD (   1) C   5 - C  10        / 63. RY*(   1) N   4                    0.34    1.71    0.030
  12. BD (   1) C   5 - C  10        / 83. RY*(   3) C   6                    0.39    1.75    0.033
  12. BD (   1) C   5 - C  10        /108. RY*(   1) C   9                    0.59    1.89    0.042
  12. BD (   1) C   5 - C  10        /109. RY*(   2) C   9                    0.57    1.38    0.036
  12. BD (   1) C   5 - C  10        /163. BD*(   1) N   2 - C   6            0.88    1.13    0.040
  12. BD (   1) C   5 - C  10        /164. BD*(   1) C   3 - N   4            0.67    1.27    0.037
  12. BD (   1) C   5 - C  10        /167. BD*(   1) N   4 - C   5            1.27    1.16    0.048
  12. BD (   1) C   5 - C  10        /168. BD*(   1) C   5 - C   6            1.81    1.23    0.060
  12. BD (   1) C   5 - C  10        /178. BD*(   1) C   9 - C  10            1.00    1.27    0.045
  12. BD (   1) C   5 - C  10        /179. BD*(   1) C   9 - H  17            1.20    1.20    0.048
  12. BD (   1) C   5 - C  10        /180. BD*(   1) C  10 - H  18            0.53    1.18    0.032
  13. BD (   2) C   5 - C  10        / 65. RY*(   3) N   4                    0.59    1.52    0.042
  13. BD (   2) C   5 - C  10        / 86. RY*(   6) C   6                    0.43    1.96    0.041
  13. BD (   2) C   5 - C  10        /111. RY*(   4) C   9                    0.91    0.89    0.040
  13. BD (   2) C   5 - C  10        /121. RY*(   5) C  10                    0.28    1.48    0.028
  13. BD (   2) C   5 - C  10        /165. BD*(   2) C   3 - N   4            4.93    0.27    0.047
  13. BD (   2) C   5 - C  10        /172. BD*(   2) C   6 - C   7           10.12    0.28    0.068
  13. BD (   2) C   5 - C  10        /176. BD*(   2) C   8 - C   9           11.89    0.29    0.074
  14. BD (   1) C   6 - C   7        / 46. RY*(   2) N   2                    0.30    2.61    0.036
  14. BD (   1) C   6 - C   7        / 99. RY*(   1) C   8                    0.64    1.89    0.044
  14. BD (   1) C   6 - C   7        /100. RY*(   2) C   8                    0.54    1.40    0.035
  14. BD (   1) C   6 - C   7        /162. BD*(   1) N   2 - C   3            0.80    1.14    0.038
  14. BD (   1) C   6 - C   7        /163. BD*(   1) N   2 - C   6            1.48    1.14    0.052
  14. BD (   1) C   6 - C   7        /167. BD*(   1) N   4 - C   5            0.74    1.18    0.037
  14. BD (   1) C   6 - C   7        /168. BD*(   1) C   5 - C   6            2.46    1.24    0.070
  14. BD (   1) C   6 - C   7        /173. BD*(   1) C   7 - C   8            1.13    1.27    0.048
  14. BD (   1) C   6 - C   7        /174. BD*(   1) C   7 - H  15            0.54    1.18    0.032
  14. BD (   1) C   6 - C   7        /177. BD*(   1) C   8 - H  16            1.16    1.21    0.047
  15. BD (   2) C   6 - C   7        / 45. RY*(   1) N   2                    0.26    1.40    0.026
  15. BD (   2) C   6 - C   7        / 76. RY*(   5) C   5                    0.35    0.91    0.025
  15. BD (   2) C   6 - C   7        / 77. RY*(   6) C   5                    0.28    2.15    0.034
  15. BD (   2) C   6 - C   7        / 94. RY*(   5) C   7                    0.25    1.47    0.026
  15. BD (   2) C   6 - C   7        /101. RY*(   3) C   8                    1.18    1.13    0.050
  15. BD (   2) C   6 - C   7        /170. BD*(   2) C   5 - C  10            8.25    0.30    0.065
  15. BD (   2) C   6 - C   7        /176. BD*(   2) C   8 - C   9           11.15    0.31    0.074
  16. BD (   1) C   7 - C   8        / 81. RY*(   1) C   6                    1.08    1.73    0.055
  16. BD (   1) C   7 - C   8        /108. RY*(   1) C   9                    0.42    1.89    0.036
  16. BD (   1) C   7 - C   8        /109. RY*(   2) C   9                    0.67    1.39    0.039
  16. BD (   1) C   7 - C   8        /163. BD*(   1) N   2 - C   6            3.66    1.13    0.082
  16. BD (   1) C   7 - C   8        /171. BD*(   1) C   6 - C   7            1.47    1.25    0.054
  16. BD (   1) C   7 - C   8        /174. BD*(   1) C   7 - H  15            0.61    1.17    0.034
  16. BD (   1) C   7 - C   8        /175. BD*(   1) C   8 - C   9            1.07    1.26    0.046
  16. BD (   1) C   7 - C   8        /177. BD*(   1) C   8 - H  16            0.51    1.20    0.031
  16. BD (   1) C   7 - C   8        /179. BD*(   1) C   9 - H  17            0.92    1.20    0.042
  17. BD (   1) C   7 - H  15        / 83. RY*(   3) C   6                    0.35    1.58    0.030
  17. BD (   1) C   7 - H  15        / 99. RY*(   1) C   8                    0.37    1.71    0.032
  17. BD (   1) C   7 - H  15        /168. BD*(   1) C   5 - C   6            2.32    1.06    0.063
  17. BD (   1) C   7 - H  15        /171. BD*(   1) C   6 - C   7            0.32    1.08    0.024
  17. BD (   1) C   7 - H  15        /173. BD*(   1) C   7 - C   8            0.40    1.09    0.026
  17. BD (   1) C   7 - H  15        /175. BD*(   1) C   8 - C   9            1.86    1.08    0.057
  18. BD (   1) C   8 - C   9        / 90. RY*(   1) C   7                    0.28    1.86    0.029
  18. BD (   1) C   8 - C   9        / 91. RY*(   2) C   7                    0.67    1.37    0.038
  18. BD (   1) C   8 - C   9        /118. RY*(   2) C  10                    0.83    1.37    0.043
  18. BD (   1) C   8 - C   9        /173. BD*(   1) C   7 - C   8            1.11    1.24    0.047
  18. BD (   1) C   8 - C   9        /174. BD*(   1) C   7 - H  15            1.24    1.14    0.048
  18. BD (   1) C   8 - C   9        /177. BD*(   1) C   8 - H  16            0.60    1.17    0.034
  18. BD (   1) C   8 - C   9        /178. BD*(   1) C   9 - C  10            1.07    1.25    0.046
  18. BD (   1) C   8 - C   9        /179. BD*(   1) C   9 - H  17            0.59    1.18    0.033
  18. BD (   1) C   8 - C   9        /180. BD*(   1) C  10 - H  18            1.17    1.16    0.047
  19. BD (   2) C   8 - C   9        / 94. RY*(   5) C   7                    0.85    1.44    0.049
  19. BD (   2) C   8 - C   9        /101. RY*(   3) C   8                    0.28    1.11    0.025
  19. BD (   2) C   8 - C   9        /121. RY*(   5) C  10                    0.82    1.47    0.049
  19. BD (   2) C   8 - C   9        /170. BD*(   2) C   5 - C  10           10.14    0.27    0.067
  19. BD (   2) C   8 - C   9        /172. BD*(   2) C   6 - C   7            9.90    0.26    0.065
  20. BD (   1) C   8 - H  16        / 90. RY*(   1) C   7                    0.30    1.68    0.028
  20. BD (   1) C   8 - H  16        /108. RY*(   1) C   9                    0.32    1.69    0.030
  20. BD (   1) C   8 - H  16        /171. BD*(   1) C   6 - C   7            2.00    1.05    0.058
  20. BD (   1) C   8 - H  16        /173. BD*(   1) C   7 - C   8            0.28    1.06    0.022
  20. BD (   1) C   8 - H  16        /175. BD*(   1) C   8 - C   9            0.41    1.05    0.026
  20. BD (   1) C   8 - H  16        /178. BD*(   1) C   9 - C  10            1.98    1.07    0.058
  21. BD (   1) C   9 - C  10        / 72. RY*(   1) C   5                    0.31    1.73    0.029
  21. BD (   1) C   9 - C  10        / 73. RY*(   2) C   5                    0.90    1.67    0.049
  21. BD (   1) C   9 - C  10        / 99. RY*(   1) C   8                    0.37    1.88    0.033
  21. BD (   1) C   9 - C  10        /100. RY*(   2) C   8                    0.72    1.38    0.040
  21. BD (   1) C   9 - C  10        /167. BD*(   1) N   4 - C   5            2.88    1.16    0.073
  21. BD (   1) C   9 - C  10        /169. BD*(   1) C   5 - C  10            1.18    1.26    0.049
  21. BD (   1) C   9 - C  10        /175. BD*(   1) C   8 - C   9            1.07    1.25    0.046
  21. BD (   1) C   9 - C  10        /177. BD*(   1) C   8 - H  16            0.96    1.19    0.043
  21. BD (   1) C   9 - C  10        /179. BD*(   1) C   9 - H  17            0.53    1.20    0.032
  21. BD (   1) C   9 - C  10        /180. BD*(   1) C  10 - H  18            0.55    1.18    0.032
  22. BD (   1) C   9 - H  17        / 99. RY*(   1) C   8                    0.32    1.67    0.029
  22. BD (   1) C   9 - H  17        /117. RY*(   1) C  10                    0.31    1.67    0.029
  22. BD (   1) C   9 - H  17        /169. BD*(   1) C   5 - C  10            1.96    1.05    0.057
  22. BD (   1) C   9 - H  17        /173. BD*(   1) C   7 - C   8            2.05    1.05    0.059
  22. BD (   1) C   9 - H  17        /175. BD*(   1) C   8 - C   9            0.40    1.05    0.026
  22. BD (   1) C   9 - H  17        /178. BD*(   1) C   9 - C  10            0.31    1.06    0.023
  23. BD (   1) C  10 - H  18        / 72. RY*(   1) C   5                    0.27    1.54    0.026
  23. BD (   1) C  10 - H  18        /108. RY*(   1) C   9                    0.32    1.70    0.030
  23. BD (   1) C  10 - H  18        /168. BD*(   1) C   5 - C   6            2.34    1.04    0.063
  23. BD (   1) C  10 - H  18        /169. BD*(   1) C   5 - C  10            0.32    1.07    0.023
  23. BD (   1) C  10 - H  18        /175. BD*(   1) C   8 - C   9            2.01    1.06    0.059
  23. BD (   1) C  10 - H  18        /178. BD*(   1) C   9 - C  10            0.33    1.08    0.024
  24. CR (   1) C   1                /126. RY*(   1) H  11                    0.38   10.52    0.080
  24. CR (   1) C   1                /130. RY*(   1) H  12                    0.38   10.52    0.080
  24. CR (   1) C   1                /134. RY*(   1) H  13                    0.39   10.59    0.081
  24. CR (   1) C   1                /162. BD*(   1) N   2 - C   3            0.54   10.54    0.097
  24. CR (   1) C   1                /163. BD*(   1) N   2 - C   6            0.57   10.54    0.099
  25. CR (   1) N   2                / 38. RY*(   3) C   1                    0.93   14.85    0.149
  25. CR (   1) N   2                / 54. RY*(   1) C   3                    0.26   15.29    0.080
  25. CR (   1) N   2                / 55. RY*(   2) C   3                    1.01   14.96    0.155
  25. CR (   1) N   2                / 83. RY*(   3) C   6                    0.96   15.31    0.153
  25. CR (   1) N   2                / 87. RY*(   7) C   6                    0.33   16.55    0.093
  25. CR (   1) N   2                /163. BD*(   1) N   2 - C   6            0.28   14.69    0.081
  25. CR (   1) N   2                /171. BD*(   1) C   6 - C   7            0.54   14.80    0.113
  26. CR (   1) C   3                / 64. RY*(   2) N   4                    0.31   11.33    0.075
  26. CR (   1) C   3                /138. RY*(   1) H  14                    0.43   10.48    0.085
  26. CR (   1) C   3                /158. BD*(   1) C   1 - N   2            0.74   10.49    0.112
  26. CR (   1) C   3                /163. BD*(   1) N   2 - C   6            0.56   10.57    0.098
  26. CR (   1) C   3                /167. BD*(   1) N   4 - C   5            0.73   10.61    0.112
  27. CR (   1) N   4                / 54. RY*(   1) C   3                    1.15   15.18    0.167
  27. CR (   1) N   4                / 72. RY*(   1) C   5                    1.17   15.18    0.168
  27. CR (   1) N   4                / 79. RY*(   8) C   5                    0.31   16.34    0.091
  27. CR (   1) N   4                /166. BD*(   1) C   3 - H  14            0.26   14.63    0.079
  27. CR (   1) N   4                /169. BD*(   1) C   5 - C  10            0.55   14.71    0.114
  28. CR (   1) C   5                / 81. RY*(   1) C   6                    0.80   11.12    0.119
  28. CR (   1) C   5                /118. RY*(   2) C  10                    0.73   10.79    0.112
  28. CR (   1) C   5                /164. BD*(   1) C   3 - N   4            0.51   10.66    0.094
  28. CR (   1) C   5                /168. BD*(   1) C   5 - C   6            0.32   10.62    0.074
  28. CR (   1) C   5                /171. BD*(   1) C   6 - C   7            0.68   10.64    0.108
  28. CR (   1) C   5                /178. BD*(   1) C   9 - C  10            0.35   10.66    0.077
  28. CR (   1) C   5                /180. BD*(   1) C  10 - H  18            0.28   10.57    0.069
  29. CR (   1) C   6                / 73. RY*(   2) C   5                    0.86   11.07    0.123
  29. CR (   1) C   6                / 91. RY*(   2) C   7                    0.77   10.79    0.115
  29. CR (   1) C   6                /158. BD*(   1) C   1 - N   2            0.73   10.45    0.110
  29. CR (   1) C   6                /162. BD*(   1) N   2 - C   3            0.45   10.53    0.088
  29. CR (   1) C   6                /168. BD*(   1) C   5 - C   6            0.41   10.63    0.084
  29. CR (   1) C   6                /169. BD*(   1) C   5 - C  10            0.53   10.66    0.095
  29. CR (   1) C   6                /173. BD*(   1) C   7 - C   8            0.31   10.66    0.073
  29. CR (   1) C   6                /174. BD*(   1) C   7 - H  15            0.32   10.56    0.074
  30. CR (   1) C   7                / 82. RY*(   2) C   6                    0.64   10.81    0.105
  30. CR (   1) C   7                /100. RY*(   2) C   8                    0.80   10.78    0.117
  30. CR (   1) C   7                /102. RY*(   4) C   8                    0.30   10.82    0.072
  30. CR (   1) C   7                /142. RY*(   1) H  15                    0.43   10.48    0.085
  30. CR (   1) C   7                /163. BD*(   1) N   2 - C   6            0.78   10.53    0.115
  30. CR (   1) C   7                /168. BD*(   1) C   5 - C   6            0.55   10.63    0.098
  30. CR (   1) C   7                /175. BD*(   1) C   8 - C   9            0.44   10.65    0.086
  30. CR (   1) C   7                /177. BD*(   1) C   8 - H  16            0.26   10.59    0.066
  31. CR (   1) C   8                / 91. RY*(   2) C   7                    0.38   10.77    0.080
  31. CR (   1) C   8                / 93. RY*(   4) C   7                    0.38   10.71    0.081
  31. CR (   1) C   8                /109. RY*(   2) C   9                    0.70   10.76    0.110
  31. CR (   1) C   8                /146. RY*(   1) H  16                    0.41   10.46    0.082
  31. CR (   1) C   8                /171. BD*(   1) C   6 - C   7            0.45   10.63    0.088
  31. CR (   1) C   8                /174. BD*(   1) C   7 - H  15            0.32   10.54    0.074
  31. CR (   1) C   8                /178. BD*(   1) C   9 - C  10            0.46   10.65    0.089
  31. CR (   1) C   8                /179. BD*(   1) C   9 - H  17            0.26   10.58    0.066
  32. CR (   1) C   9                /100. RY*(   2) C   8                    0.67   10.76    0.107
  32. CR (   1) C   9                /118. RY*(   2) C  10                    0.47   10.77    0.090
  32. CR (   1) C   9                /120. RY*(   4) C  10                    0.27   10.66    0.068
  32. CR (   1) C   9                /150. RY*(   1) H  17                    0.41   10.46    0.083
  32. CR (   1) C   9                /169. BD*(   1) C   5 - C  10            0.44   10.63    0.087
  32. CR (   1) C   9                /173. BD*(   1) C   7 - C   8            0.48   10.63    0.090
  32. CR (   1) C   9                /177. BD*(   1) C   8 - H  16            0.26   10.57    0.067
  32. CR (   1) C   9                /180. BD*(   1) C  10 - H  18            0.30   10.56    0.071
  33. CR (   1) C  10                / 74. RY*(   3) C   5                    0.86   11.07    0.124
  33. CR (   1) C  10                /109. RY*(   2) C   9                    0.75   10.77    0.113
  33. CR (   1) C  10                /110. RY*(   3) C   9                    0.29   10.82    0.070
  33. CR (   1) C  10                /154. RY*(   1) H  18                    0.43   10.46    0.085
  33. CR (   1) C  10                /167. BD*(   1) N   4 - C   5            0.65   10.55    0.105
  33. CR (   1) C  10                /168. BD*(   1) C   5 - C   6            0.53   10.62    0.096
  33. CR (   1) C  10                /175. BD*(   1) C   8 - C   9            0.45   10.64    0.087
  33. CR (   1) C  10                /179. BD*(   1) C   9 - H  17            0.27   10.59    0.067
  34. LP (   1) N   2                / 37. RY*(   2) C   1                    0.82    1.28    0.045
  34. LP (   1) N   2                / 56. RY*(   3) C   3                    1.82    1.00    0.059
  34. LP (   1) N   2                / 57. RY*(   4) C   3                    0.31    2.10    0.036
  34. LP (   1) N   2                / 84. RY*(   4) C   6                    1.59    1.54    0.069
  34. LP (   1) N   2                /159. BD*(   1) C   1 - H  11            2.15    0.75    0.056
  34. LP (   1) N   2                /160. BD*(   1) C   1 - H  12            2.15    0.75    0.056
  34. LP (   1) N   2                /165. BD*(   2) C   3 - N   4           22.18    0.30    0.105
  34. LP (   1) N   2                /172. BD*(   2) C   6 - C   7           20.00    0.31    0.102
  35. LP (   1) N   4                / 54. RY*(   1) C   3                    1.86    1.39    0.065
  35. LP (   1) N   4                / 70. RY*(   8) N   4                    0.27    2.77    0.035
  35. LP (   1) N   4                / 72. RY*(   1) C   5                    1.99    1.38    0.067
  35. LP (   1) N   4                /158. BD*(   1) C   1 - N   2            0.27    0.70    0.018
  35. LP (   1) N   4                /162. BD*(   1) N   2 - C   3            4.74    0.78    0.077
  35. LP (   1) N   4                /166. BD*(   1) C   3 - H  14            0.95    0.83    0.036
  35. LP (   1) N   4                /168. BD*(   1) C   5 - C   6            3.33    0.88    0.069
  35. LP (   1) N   4                /169. BD*(   1) C   5 - C  10            0.27    0.91    0.020
 165. BD*(   2) C   3 - N   4        / 56. RY*(   3) C   3                    0.37    0.69    0.052
 165. BD*(   2) C   3 - N   4        / 57. RY*(   4) C   3                    0.85    1.80    0.128
 165. BD*(   2) C   3 - N   4        / 66. RY*(   4) N   4                    0.51    1.98    0.105
 165. BD*(   2) C   3 - N   4        /170. BD*(   2) C   5 - C  10           38.71    0.02    0.056
 170. BD*(   2) C   5 - C  10        / 65. RY*(   3) N   4                    0.28    1.23    0.051
 170. BD*(   2) C   5 - C  10        / 75. RY*(   4) C   5                    0.28    1.89    0.063
 170. BD*(   2) C   5 - C  10        / 76. RY*(   5) C   5                    1.36    0.61    0.078
 170. BD*(   2) C   5 - C  10        /111. RY*(   4) C   9                    0.31    0.60    0.037
 170. BD*(   2) C   5 - C  10        /119. RY*(   3) C  10                    1.04    1.24    0.098
 172. BD*(   2) C   6 - C   7        / 85. RY*(   5) C   6                    1.03    1.45    0.103
 172. BD*(   2) C   6 - C   7        / 92. RY*(   3) C   7                    1.05    1.28    0.097
 172. BD*(   2) C   6 - C   7        /101. RY*(   3) C   8                    0.41    0.84    0.049
 172. BD*(   2) C   6 - C   7        /170. BD*(   2) C   5 - C  10          176.17    0.01    0.086
 172. BD*(   2) C   6 - C   7        /176. BD*(   2) C   8 - C   9          119.09    0.01    0.081
 176. BD*(   2) C   8 - C   9        / 94. RY*(   5) C   7                    0.31    1.16    0.056
 176. BD*(   2) C   8 - C   9        /101. RY*(   3) C   8                    0.42    0.83    0.055
 176. BD*(   2) C   8 - C   9        /103. RY*(   5) C   8                    0.49    1.66    0.084
 176. BD*(   2) C   8 - C   9        /111. RY*(   4) C   9                    1.39    0.60    0.086
 176. BD*(   2) C   8 - C   9        /121. RY*(   5) C  10                    0.29    1.19    0.055


 Natural Bond Orbitals (Summary):

                                                            Principal Delocalizations
           NBO                        Occupancy    Energy   (geminal,vicinal,remote)
 ====================================================================================
 Molecular unit  1  (C8H8N2)
     1. BD (   1) C   1 - N   2          0.99471    -0.95935  163(g),162(g),168(v),164(v)
                                                    81(v),58(v),82(v)
     2. BD (   1) C   1 - H  11          0.99390    -0.68754  162(v),45(v)
     3. BD (   1) C   1 - H  12          0.99390    -0.68754  162(v),45(v)
     4. BD (   1) C   1 - H  13          0.99394    -0.68664  163(v)
     5. BD (   1) N   2 - C   3          0.99240    -0.99260  171(v),163(g),158(g),81(v)
                                                    64(v),36(v),169(r)
     6. BD (   1) N   2 - C   6          0.98997    -0.99313  169(v),171(g),166(v),158(g)
                                                    162(g),168(g),54(v),36(v)
                                                    173(v),72(v),161(v),167(v)
     7. BD (   1) C   3 - N   4          0.99258    -1.02854  169(v),73(v),158(v),166(g)
                                                    167(g),47(v)
     8. BD (   2) C   3 - N   4          0.93971    -0.51025  170(v),75(v),76(v),165(g)
     9. BD (   1) C   3 - H  14          0.99159    -0.72584  167(v),163(v),63(v),164(g)
    10. BD (   1) N   4 - C   5          0.98888    -0.95246  166(v),171(v),169(g),55(v)
                                                    168(g),162(v),178(v),163(v)
                                                    164(g)
    11. BD (   1) C   5 - C   6          0.98280    -0.85366  158(v),171(g),169(g),174(v)
                                                    180(v),117(v),163(g),90(v)
                                                    167(g),166(r),63(v),46(v)
                                                    91(v),118(v)
    12. BD (   1) C   5 - C  10          0.98849    -0.88501  168(g),167(g),179(v),178(g)
                                                    163(v),164(v),108(v),109(v)
                                                    180(g),83(v),63(v)
    13. BD (   2) C   5 - C  10          0.81515    -0.45114  176(v),172(v),165(v),111(v)
                                                    65(v),86(v),121(g)
    14. BD (   1) C   6 - C   7          0.98763    -0.90131  168(g),163(g),177(v),173(g)
                                                    162(v),167(v),99(v),100(v)
                                                    174(g),46(v)
    15. BD (   2) C   6 - C   7          0.83613    -0.46585  176(v),170(v),101(v),76(v)
                                                    77(v),45(v),94(g)
    16. BD (   1) C   7 - C   8          0.98818    -0.89120  163(v),171(g),81(v),175(g)
                                                    179(v),109(v),174(g),177(g)
                                                    108(v)
    17. BD (   1) C   7 - H  15          0.98949    -0.71522  168(v),175(v),173(g),99(v)
                                                    83(v),171(g)
    18. BD (   1) C   8 - C   9          0.98999    -0.86381  174(v),180(v),173(g),178(g)
                                                    118(v),91(v),177(g),179(g)
                                                    90(v)
    19. BD (   2) C   8 - C   9          0.80820    -0.43666  170(v),172(v),94(v),121(v)
                                                    101(g)
    20. BD (   1) C   8 - H  16          0.98913    -0.68503  171(v),178(v),175(g),108(v)
                                                    90(v),173(g)
    21. BD (   1) C   9 - C  10          0.98936    -0.88731  167(v),169(g),175(g),177(v)
                                                    73(v),100(v),180(g),179(g)
                                                    99(v),72(v)
    22. BD (   1) C   9 - H  17          0.98916    -0.68110  173(v),169(v),175(g),99(v)
                                                    178(g),117(v)
    23. BD (   1) C  10 - H  18          0.98891    -0.69667  168(v),175(v),178(g),108(v)
                                                    169(g),72(v)
    24. CR (   1) C   1                  0.99964   -10.29842  163(v),162(v),134(v),126(v)
                                                    130(v)
    25. CR (   1) N   2                  0.99952   -14.44211  55(v),83(v),38(v),171(v)
                                                    87(v),163(g),54(v)
    26. CR (   1) C   3                  0.99960   -10.32814  158(v),167(v),163(v),138(v)
                                                    64(v)
    27. CR (   1) N   4                  0.99967   -14.33763  72(v),54(v),169(v),79(v)
                                                    166(v),168(v)
    28. CR (   1) C   5                  0.99941   -10.27871  81(v),118(v),171(v),164(v)
                                                    178(v),168(g),180(v)
    29. CR (   1) C   6                  0.99941   -10.28902  73(v),91(v),158(v),169(v)
                                                    162(v),168(g),174(v),173(v)
    30. CR (   1) C   7                  0.99946   -10.28563  100(v),163(v),82(v),168(v)
                                                    175(v),142(v),102(v),177(v)
    31. CR (   1) C   8                  0.99950   -10.26588  109(v),178(v),171(v),146(v)
                                                    93(v),91(v),174(v),179(v)
    32. CR (   1) C   9                  0.99950   -10.26178  100(v),173(v),118(v),169(v)
                                                    150(v),180(v),120(v),177(v)
    33. CR (   1) C  10                  0.99945   -10.27548  74(v),109(v),167(v),168(v)
                                                    175(v),154(v),110(v),179(v)
    34. LP (   1) N   2                  0.81709    -0.48500  165(v),172(v),159(v),160(v)
                                                    56(v),84(v),37(v),57(v)
    35. LP (   1) N   4                  0.96178    -0.53854  162(v),168(v),72(v),54(v)
                                                    166(v),158(r),70(g),169(v)
    36. RY*(   1) C   1                  0.00179     0.55802   
    37. RY*(   2) C   1                  0.00120     0.79510   
    38. RY*(   3) C   1                  0.00062     0.41147   
    39. RY*(   4) C   1                  0.00007     0.81271   
    40. RY*(   5) C   1                  0.00005     1.61015   
    41. RY*(   6) C   1                  0.00002     1.98363   
    42. RY*(   7) C   1                  0.00000     1.82016   
    43. RY*(   8) C   1                  0.00001     2.03260   
    44. RY*(   9) C   1                  0.00000     2.07739   
    45. RY*(   1) N   2                  0.00090     0.93545   
    46. RY*(   2) N   2                  0.00077     1.70842   
    47. RY*(   3) N   2                  0.00048     1.08468   
    48. RY*(   4) N   2                  0.00047     1.02240   
    49. RY*(   5) N   2                  0.00029     2.05947   
    50. RY*(   6) N   2                  0.00027     2.62042   
    51. RY*(   7) N   2                  0.00019     1.82915   
    52. RY*(   8) N   2                  0.00008     1.95655   
    53. RY*(   9) N   2                  0.00001     2.38492   
    54. RY*(   1) C   3                  0.00440     0.84657   
    55. RY*(   2) C   3                  0.00205     0.52084   
    56. RY*(   3) C   3                  0.00143     0.51212   
    57. RY*(   4) C   3                  0.00118     1.61892   
    58. RY*(   5) C   3                  0.00085     0.55170   
    59. RY*(   6) C   3                  0.00029     1.82405   
    60. RY*(   7) C   3                  0.00004     2.04814   
    61. RY*(   8) C   3                  0.00003     1.64677   
    62. RY*(   9) C   3                  0.00000     1.97311   
    63. RY*(   1) N   4                  0.00152     0.82034   
    64. RY*(   2) N   4                  0.00079     1.00237   
    65. RY*(   3) N   4                  0.00036     1.07035   
    66. RY*(   4) N   4                  0.00015     1.80296   
    67. RY*(   5) N   4                  0.00007     1.44564   
    68. RY*(   6) N   4                  0.00002     2.41607   
    69. RY*(   7) N   4                  0.00001     2.07013   
    70. RY*(   8) N   4                  0.00001     2.22683   
    71. RY*(   9) N   4                  0.00001     2.45336   
    72. RY*(   1) C   5                  0.00371     0.84039   
    73. RY*(   2) C   5                  0.00294     0.78415   
    74. RY*(   3) C   5                  0.00122     0.78988   
    75. RY*(   4) C   5                  0.00094     1.72358   
    76. RY*(   5) C   5                  0.00039     0.44850   
    77. RY*(   6) C   5                  0.00026     1.68809   
    78. RY*(   7) C   5                  0.00021     1.94471   
    79. RY*(   8) C   5                  0.00008     2.00579   
    80. RY*(   9) C   5                  0.00001     1.99855   
    81. RY*(   1) C   6                  0.00323     0.83673   
    82. RY*(   2) C   6                  0.00181     0.51947   
    83. RY*(   3) C   6                  0.00158     0.86337   
    84. RY*(   4) C   6                  0.00114     1.05710   
    85. RY*(   5) C   6                  0.00061     1.27922   
    86. RY*(   6) C   6                  0.00022     1.50569   
    87. RY*(   7) C   6                  0.00014     2.10638   
    88. RY*(   8) C   6                  0.00007     2.04006   
    89. RY*(   9) C   6                  0.00001     2.00553   
    90. RY*(   1) C   7                  0.00221     0.99538   
    91. RY*(   2) C   7                  0.00125     0.50175   
    92. RY*(   3) C   7                  0.00059     1.10838   
    93. RY*(   4) C   7                  0.00042     0.44163   
    94. RY*(   5) C   7                  0.00032     0.99921   
    95. RY*(   6) C   7                  0.00006     2.05800   
    96. RY*(   7) C   7                  0.00003     2.16500   
    97. RY*(   8) C   7                  0.00000     1.66349   
    98. RY*(   9) C   7                  0.00000     2.01640   
    99. RY*(   1) C   8                  0.00275     0.99202   
   100. RY*(   2) C   8                  0.00130     0.49534   
   101. RY*(   3) C   8                  0.00054     0.66900   
   102. RY*(   4) C   8                  0.00042     0.53185   
   103. RY*(   5) C   8                  0.00037     1.50297   
   104. RY*(   6) C   8                  0.00007     2.17725   
   105. RY*(   7) C   8                  0.00003     2.05482   
   106. RY*(   8) C   8                  0.00000     1.65236   
   107. RY*(   9) C   8                  0.00000     2.03064   
   108. RY*(   1) C   9                  0.00270     1.00016   
   109. RY*(   2) C   9                  0.00125     0.49514   
   110. RY*(   3) C   9                  0.00043     0.54004   
   111. RY*(   4) C   9                  0.00044     0.44170   
   112. RY*(   5) C   9                  0.00039     1.73992   
   113. RY*(   6) C   9                  0.00008     2.19366   
   114. RY*(   7) C   9                  0.00002     2.04311   
   115. RY*(   8) C   9                  0.00000     1.65501   
   116. RY*(   9) C   9                  0.00000     2.02893   
   117. RY*(   1) C  10                  0.00263     0.98797   
   118. RY*(   2) C  10                  0.00132     0.50778   
   119. RY*(   3) C  10                  0.00056     1.07949   
   120. RY*(   4) C  10                  0.00050     0.40143   
   121. RY*(   5) C  10                  0.00030     1.02835   
   122. RY*(   6) C  10                  0.00008     2.12463   
   123. RY*(   7) C  10                  0.00001     1.68703   
   124. RY*(   8) C  10                  0.00002     2.15999   
   125. RY*(   9) C  10                  0.00000     2.03259   
   126. RY*(   1) H  11                  0.00059     0.22653   
   127. RY*(   2) H  11                  0.00009     1.60877   
   128. RY*(   3) H  11                  0.00006     1.71601   
   129. RY*(   4) H  11                  0.00001     1.95593   
   130. RY*(   1) H  12                  0.00059     0.22653   
   131. RY*(   2) H  12                  0.00009     1.60877   
   132. RY*(   3) H  12                  0.00006     1.71601   
   133. RY*(   4) H  12                  0.00001     1.95594   
   134. RY*(   1) H  13                  0.00039     0.29352   
   135. RY*(   2) H  13                  0.00008     1.56964   
   136. RY*(   3) H  13                  0.00005     1.68685   
   137. RY*(   4) H  13                  0.00001     1.94554   
   138. RY*(   1) H  14                  0.00036     0.15394   
   139. RY*(   2) H  14                  0.00005     1.45625   
   140. RY*(   3) H  14                  0.00003     2.19539   
   141. RY*(   4) H  14                  0.00001     1.72428   
   142. RY*(   1) H  15                  0.00067     0.19715   
   143. RY*(   2) H  15                  0.00008     1.47174   
   144. RY*(   3) H  15                  0.00003     2.11073   
   145. RY*(   4) H  15                  0.00004     1.87669   
   146. RY*(   1) H  16                  0.00067     0.19478   
   147. RY*(   2) H  16                  0.00007     1.48191   
   148. RY*(   3) H  16                  0.00004     2.04631   
   149. RY*(   4) H  16                  0.00003     1.95422   
   150. RY*(   1) H  17                  0.00067     0.19805   
   151. RY*(   2) H  17                  0.00006     1.48649   
   152. RY*(   3) H  17                  0.00003     1.82329   
   153. RY*(   4) H  17                  0.00003     2.18481   
   154. RY*(   1) H  18                  0.00085     0.18765   
   155. RY*(   2) H  18                  0.00006     1.48751   
   156. RY*(   3) H  18                  0.00003     2.13826   
   157. RY*(   4) H  18                  0.00004     1.86956   
   158. BD*(   1) C   1 - N   2          0.00858     0.15926   
   159. BD*(   1) C   1 - H  11          0.00491     0.26808   
   160. BD*(   1) C   1 - H  12          0.00491     0.26808   
   161. BD*(   1) C   1 - H  13          0.00163     0.27615   
   162. BD*(   1) N   2 - C   3          0.02221     0.23960   
   163. BD*(   1) N   2 - C   6          0.01917     0.24335   
   164. BD*(   1) C   3 - N   4          0.00310     0.38083   
   165. BD*(   2) C   3 - N   4          0.14727    -0.18186  170(v),57(g),66(g),56(g)
   166. BD*(   1) C   3 - H  14          0.00964     0.28947   
   167. BD*(   1) N   4 - C   5          0.01179     0.27720   
   168. BD*(   1) C   5 - C   6          0.02029     0.34145   
   169. BD*(   1) C   5 - C  10          0.01236     0.37257   
   170. BD*(   2) C   5 - C  10          0.21519    -0.16317  176(v),172(v),165(v),76(g)
                                                    119(g),111(v),65(v),75(g)
   171. BD*(   1) C   6 - C   7          0.01159     0.36100   
   172. BD*(   2) C   6 - C   7          0.22496    -0.17468  170(v),176(v),92(g),85(g)
                                                    101(v),165(r)
   173. BD*(   1) C   7 - C   8          0.00661     0.37267   
   174. BD*(   1) C   7 - H  15          0.00695     0.27414   
   175. BD*(   1) C   8 - C   9          0.00819     0.36761   
   176. BD*(   2) C   8 - C   9          0.18167    -0.16052  170(v),172(v),111(g),103(g)
                                                    101(g),94(v),121(v)
   177. BD*(   1) C   8 - H  16          0.00603     0.30744   
   178. BD*(   1) C   9 - C  10          0.00624     0.38159   
   179. BD*(   1) C   9 - H  17          0.00612     0.31166   
   180. BD*(   1) C  10 - H  18          0.00646     0.29503   
       -------------------------------
              Total Lewis   33.98826  ( 97.1093%)
        Valence non-Lewis    0.94584  (  2.7024%)
        Rydberg non-Lewis    0.06590  (  0.1883%)
       -------------------------------
            Total unit  1   35.00000  (100.0000%)
           Charge unit  1    0.00000


 ***************************************************
 *******         Beta  spin orbitals         *******
 ***************************************************


 NATURAL POPULATIONS:  Natural atomic orbital occupancies 
                                                          
   NAO  Atom  No  lang   Type(AO)    Occupancy      Energy
 ----------------------------------------------------------
     1    C    1  S      Cor( 1S)     0.99964     -10.29866
     2    C    1  S      Val( 2S)     0.54209      -0.42242
     3    C    1  S      Ryd( 3S)     0.00056       0.63859
     4    C    1  px     Val( 2p)     0.52703      -0.25957
     5    C    1  px     Ryd( 3p)     0.00173       0.40763
     6    C    1  py     Val( 2p)     0.51659      -0.25678
     7    C    1  py     Ryd( 3p)     0.00152       0.33613
     8    C    1  pz     Val( 2p)     0.61749      -0.27577
     9    C    1  pz     Ryd( 3p)     0.00072       0.37754
    10    C    1  dxy    Ryd( 3d)     0.00067       2.10774
    11    C    1  dxz    Ryd( 3d)     0.00015       1.84724
    12    C    1  dyz    Ryd( 3d)     0.00035       2.21792
    13    C    1  dx2y2  Ryd( 3d)     0.00017       2.07711
    14    C    1  dz2    Ryd( 3d)     0.00037       2.12265

    15    N    2  S      Cor( 1S)     0.99951     -14.43703
    16    N    2  S      Val( 2S)     0.59311      -0.69115
    17    N    2  S      Ryd( 3S)     0.00045       0.98010
    18    N    2  px     Val( 2p)     0.66758      -0.47047
    19    N    2  px     Ryd( 3p)     0.00088       1.11761
    20    N    2  py     Val( 2p)     0.67733      -0.48039
    21    N    2  py     Ryd( 3p)     0.00086       1.18841
    22    N    2  pz     Val( 2p)     0.61257      -0.43464
    23    N    2  pz     Ryd( 3p)     0.00059       0.72334
    24    N    2  dxy    Ryd( 3d)     0.00037       2.48179
    25    N    2  dxz    Ryd( 3d)     0.00033       2.08001
    26    N    2  dyz    Ryd( 3d)     0.00044       2.07317
    27    N    2  dx2y2  Ryd( 3d)     0.00054       2.66050
    28    N    2  dz2    Ryd( 3d)     0.00028       2.39488

    29    C    3  S      Cor( 1S)     0.99960     -10.32889
    30    C    3  S      Val( 2S)     0.44807      -0.34622
    31    C    3  S      Ryd( 3S)     0.00151       0.26946
    32    C    3  px     Val( 2p)     0.54062      -0.23696
    33    C    3  px     Ryd( 3p)     0.00313       0.65976
    34    C    3  py     Val( 2p)     0.39325      -0.18795
    35    C    3  py     Ryd( 3p)     0.00475       0.36204
    36    C    3  pz     Val( 2p)     0.48197      -0.32352
    37    C    3  pz     Ryd( 3p)     0.00164       0.32399
    38    C    3  dxy    Ryd( 3d)     0.00075       2.28101
    39    C    3  dxz    Ryd( 3d)     0.00060       1.71935
    40    C    3  dyz    Ryd( 3d)     0.00046       1.72686
    41    C    3  dx2y2  Ryd( 3d)     0.00141       2.24301
    42    C    3  dz2    Ryd( 3d)     0.00032       1.97996

    43    N    4  S      Cor( 1S)     0.99966     -14.33241
    44    N    4  S      Val( 2S)     0.69602      -0.68000
    45    N    4  S      Ryd( 3S)     0.00045       1.04118
    46    N    4  px     Val( 2p)     0.60252      -0.34109
    47    N    4  px     Ryd( 3p)     0.00172       0.98497
    48    N    4  py     Val( 2p)     0.83262      -0.40470
    49    N    4  py     Ryd( 3p)     0.00218       0.73189
    50    N    4  pz     Val( 2p)     0.42530      -0.32703
    51    N    4  pz     Ryd( 3p)     0.00015       0.70104
    52    N    4  dxy    Ryd( 3d)     0.00084       2.79939
    53    N    4  dxz    Ryd( 3d)     0.00023       2.17208
    54    N    4  dyz    Ryd( 3d)     0.00082       2.12709
    55    N    4  dx2y2  Ryd( 3d)     0.00084       2.39982
    56    N    4  dz2    Ryd( 3d)     0.00042       2.46210

    57    C    5  S      Cor( 1S)     0.99941     -10.27969
    58    C    5  S      Val( 2S)     0.41662      -0.29231
    59    C    5  S      Ryd( 3S)     0.00175       0.42407
    60    C    5  px     Val( 2p)     0.51864      -0.24552
    61    C    5  px     Ryd( 3p)     0.00253       0.79013
    62    C    5  py     Val( 2p)     0.48579      -0.23136
    63    C    5  py     Ryd( 3p)     0.00492       0.67961
    64    C    5  pz     Val( 2p)     0.54246      -0.30402
    65    C    5  pz     Ryd( 3p)     0.00042       0.42624
    66    C    5  dxy    Ryd( 3d)     0.00064       2.23810
    67    C    5  dxz    Ryd( 3d)     0.00030       1.72779
    68    C    5  dyz    Ryd( 3d)     0.00037       1.70021
    69    C    5  dx2y2  Ryd( 3d)     0.00096       2.23647
    70    C    5  dz2    Ryd( 3d)     0.00028       2.00283

    71    C    6  S      Cor( 1S)     0.99942     -10.28966
    72    C    6  S      Val( 2S)     0.40953      -0.29590
    73    C    6  S      Ryd( 3S)     0.00221       0.37518
    74    C    6  px     Val( 2p)     0.43848      -0.22019
    75    C    6  px     Ryd( 3p)     0.00215       0.74252
    76    C    6  py     Val( 2p)     0.56185      -0.27429
    77    C    6  py     Ryd( 3p)     0.00279       0.77529
    78    C    6  pz     Val( 2p)     0.54869      -0.31737
    79    C    6  pz     Ryd( 3p)     0.00067       0.41440
    80    C    6  dxy    Ryd( 3d)     0.00045       2.26097
    81    C    6  dxz    Ryd( 3d)     0.00045       1.71324
    82    C    6  dyz    Ryd( 3d)     0.00026       1.70891
    83    C    6  dx2y2  Ryd( 3d)     0.00069       2.23888
    84    C    6  dz2    Ryd( 3d)     0.00028       1.98844

    85    C    7  S      Cor( 1S)     0.99945     -10.28130
    86    C    7  S      Val( 2S)     0.47545      -0.34251
    87    C    7  S      Ryd( 3S)     0.00071       0.35527
    88    C    7  px     Val( 2p)     0.54449      -0.24568
    89    C    7  px     Ryd( 3p)     0.00182       0.54589
    90    C    7  py     Val( 2p)     0.58631      -0.25548
    91    C    7  py     Ryd( 3p)     0.00244       0.76175
    92    C    7  pz     Val( 2p)     0.28472      -0.27577
    93    C    7  pz     Ryd( 3p)     0.00016       0.37705
    94    C    7  dxy    Ryd( 3d)     0.00044       2.26394
    95    C    7  dxz    Ryd( 3d)     0.00028       1.72581
    96    C    7  dyz    Ryd( 3d)     0.00024       1.72974
    97    C    7  dx2y2  Ryd( 3d)     0.00032       2.28394
    98    C    7  dz2    Ryd( 3d)     0.00030       2.03271

    99    C    8  S      Cor( 1S)     0.99950     -10.26501
   100    C    8  S      Val( 2S)     0.48321      -0.34473
   101    C    8  S      Ryd( 3S)     0.00058       0.40258
   102    C    8  px     Val( 2p)     0.55208      -0.23367
   103    C    8  px     Ryd( 3p)     0.00235       0.62098
   104    C    8  py     Val( 2p)     0.57961      -0.24307
   105    C    8  py     Ryd( 3p)     0.00289       0.70227
   106    C    8  pz     Val( 2p)     0.43086      -0.28657
   107    C    8  pz     Ryd( 3p)     0.00034       0.38397
   108    C    8  dxy    Ryd( 3d)     0.00035       2.32311
   109    C    8  dxz    Ryd( 3d)     0.00013       1.73469
   110    C    8  dyz    Ryd( 3d)     0.00024       1.72142
   111    C    8  dx2y2  Ryd( 3d)     0.00041       2.22564
   112    C    8  dz2    Ryd( 3d)     0.00022       2.03415

   113    C    9  S      Cor( 1S)     0.99950     -10.26099
   114    C    9  S      Val( 2S)     0.48439      -0.34221
   115    C    9  S      Ryd( 3S)     0.00056       0.40505
   116    C    9  px     Val( 2p)     0.60530      -0.24684
   117    C    9  px     Ryd( 3p)     0.00316       0.84813
   118    C    9  py     Val( 2p)     0.52869      -0.22422
   119    C    9  py     Ryd( 3p)     0.00196       0.48303
   120    C    9  pz     Val( 2p)     0.43670      -0.28430
   121    C    9  pz     Ryd( 3p)     0.00030       0.38817
   122    C    9  dxy    Ryd( 3d)     0.00041       2.22867
   123    C    9  dxz    Ryd( 3d)     0.00022       1.71656
   124    C    9  dyz    Ryd( 3d)     0.00013       1.74666
   125    C    9  dx2y2  Ryd( 3d)     0.00036       2.32625
   126    C    9  dz2    Ryd( 3d)     0.00022       2.03559

   127    C   10  S      Cor( 1S)     0.99945     -10.27100
   128    C   10  S      Val( 2S)     0.47947      -0.33465
   129    C   10  S      Ryd( 3S)     0.00075       0.37938
   130    C   10  px     Val( 2p)     0.53346      -0.22305
   131    C   10  px     Ryd( 3p)     0.00195       0.49714
   132    C   10  py     Val( 2p)     0.59615      -0.24837
   133    C   10  py     Ryd( 3p)     0.00303       0.81729
   134    C   10  pz     Val( 2p)     0.25142      -0.25993
   135    C   10  pz     Ryd( 3p)     0.00015       0.38780
   136    C   10  dxy    Ryd( 3d)     0.00033       2.27057
   137    C   10  dxz    Ryd( 3d)     0.00030       1.74402
   138    C   10  dyz    Ryd( 3d)     0.00020       1.72756
   139    C   10  dx2y2  Ryd( 3d)     0.00044       2.27630
   140    C   10  dz2    Ryd( 3d)     0.00030       2.04214

   141    H   11  S      Val( 1S)     0.36707      -0.10056
   142    H   11  S      Ryd( 2S)     0.00045       0.19040
   143    H   11  px     Ryd( 2p)     0.00007       1.57011
   144    H   11  py     Ryd( 2p)     0.00017       1.77992
   145    H   11  pz     Ryd( 2p)     0.00028       1.98350

   146    H   12  S      Val( 1S)     0.36707      -0.10056
   147    H   12  S      Ryd( 2S)     0.00045       0.19040
   148    H   12  px     Ryd( 2p)     0.00007       1.57011
   149    H   12  py     Ryd( 2p)     0.00017       1.77990
   150    H   12  pz     Ryd( 2p)     0.00028       1.98352

   151    H   13  S      Val( 1S)     0.37310      -0.09952
   152    H   13  S      Ryd( 2S)     0.00038       0.20332
   153    H   13  px     Ryd( 2p)     0.00036       2.09679
   154    H   13  py     Ryd( 2p)     0.00007       1.63360
   155    H   13  pz     Ryd( 2p)     0.00008       1.56979

   156    H   14  S      Val( 1S)     0.37698      -0.10166
   157    H   14  S      Ryd( 2S)     0.00036       0.15230
   158    H   14  px     Ryd( 2p)     0.00040       2.15171
   159    H   14  py     Ryd( 2p)     0.00010       1.77982
   160    H   14  pz     Ryd( 2p)     0.00006       1.45596

   161    H   15  S      Val( 1S)     0.37392      -0.10520
   162    H   15  S      Ryd( 2S)     0.00068       0.17640
   163    H   15  px     Ryd( 2p)     0.00009       1.87964
   164    H   15  py     Ryd( 2p)     0.00041       2.13702
   165    H   15  pz     Ryd( 2p)     0.00003       1.47311

   166    H   16  S      Val( 1S)     0.36842      -0.07330
   167    H   16  S      Ryd( 2S)     0.00067       0.17413
   168    H   16  px     Ryd( 2p)     0.00020       1.96732
   169    H   16  py     Ryd( 2p)     0.00027       2.06309
   170    H   16  pz     Ryd( 2p)     0.00006       1.48221

   171    H   17  S      Val( 1S)     0.36788      -0.06879
   172    H   17  S      Ryd( 2S)     0.00067       0.17843
   173    H   17  px     Ryd( 2p)     0.00043       2.21377
   174    H   17  py     Ryd( 2p)     0.00004       1.82322
   175    H   17  pz     Ryd( 2p)     0.00006       1.48675

   176    H   18  S      Val( 1S)     0.36880      -0.08130
   177    H   18  S      Ryd( 2S)     0.00088       0.17586
   178    H   18  px     Ryd( 2p)     0.00010       1.87239
   179    H   18  py     Ryd( 2p)     0.00041       2.15615
   180    H   18  pz     Ryd( 2p)     0.00003       1.48881


 Summary of Natural Population Analysis:                  
                                                          
                                       Natural Population 
                Natural  -----------------------------------------------
    Atom  No    Charge         Core      Valence    Rydberg      Total
 -----------------------------------------------------------------------
      C    1   -0.20909      0.99964     2.20320    0.00625     3.20909
      N    2   -0.05482      0.99951     2.55058    0.00473     3.55482
      C    3    0.12192      0.99960     1.86392    0.01457     2.87808
      N    4   -0.06378      0.99966     2.55646    0.00766     3.56378
      C    5    0.02491      0.99941     1.96351    0.01217     2.97509
      C    6    0.03208      0.99942     1.95855    0.00994     2.96792
      C    7    0.10289      0.99945     1.89096    0.00670     2.89711
      C    8   -0.05277      0.99950     2.04576    0.00751     3.05277
      C    9   -0.06189      0.99950     2.05509    0.00731     3.06189
      C   10    0.13260      0.99945     1.86049    0.00747     2.86740
      H   11    0.13195      0.00000     0.36707    0.00098     0.36805
      H   12    0.13195      0.00000     0.36707    0.00098     0.36805
      H   13    0.12601      0.00000     0.37310    0.00089     0.37399
      H   14    0.12210      0.00000     0.37698    0.00092     0.37790
      H   15    0.12487      0.00000     0.37392    0.00120     0.37513
      H   16    0.13038      0.00000     0.36842    0.00120     0.36962
      H   17    0.13092      0.00000     0.36788    0.00120     0.36908
      H   18    0.12978      0.00000     0.36880    0.00142     0.37022
 =======================================================================
   * Total *    1.00000      9.99514    23.91177    0.09309    34.00000

                                 Natural Population      
 --------------------------------------------------------
   Core                       9.99514 ( 99.9514% of  10)
   Valence                   23.91177 ( 99.6324% of  24)
   Natural Minimal Basis     33.90691 ( 99.7262% of  34)
   Natural Rydberg Basis      0.09309 (  0.2738% of  34)
 --------------------------------------------------------

    Atom  No          Natural Electron Configuration
 ----------------------------------------------------------------------------
      C    1      [core]2S( 0.54)2p( 1.66)
      N    2      [core]2S( 0.59)2p( 1.96)
      C    3      [core]2S( 0.45)2p( 1.42)3p( 0.01)
      N    4      [core]2S( 0.70)2p( 1.86)
      C    5      [core]2S( 0.42)2p( 1.55)3p( 0.01)
      C    6      [core]2S( 0.41)2p( 1.55)3p( 0.01)
      C    7      [core]2S( 0.48)2p( 1.42)
      C    8      [core]2S( 0.48)2p( 1.56)3p( 0.01)
      C    9      [core]2S( 0.48)2p( 1.57)3p( 0.01)
      C   10      [core]2S( 0.48)2p( 1.38)3p( 0.01)
      H   11            1S( 0.37)
      H   12            1S( 0.37)
      H   13            1S( 0.37)
      H   14            1S( 0.38)
      H   15            1S( 0.37)
      H   16            1S( 0.37)
      H   17            1S( 0.37)
      H   18            1S( 0.37)


 NATURAL BOND ORBITAL ANALYSIS, beta spin orbitals:

                       Occupancies       Lewis Structure    Low   High
           Occ.    -------------------  -----------------   occ   occ
  Cycle   Thresh.   Lewis   Non-Lewis     CR  BD  3C  LP    (L)   (NL)   Dev
 =============================================================================
   1(1)    0.90    31.93183   2.06817     10  19   0   5     4      0    0.03
   2(2)    0.90    31.93183   2.06817     10  19   0   5     4      0    0.03
   3(1)    0.80    32.69951   1.30049     10  22   0   2     1      0    0.03
   4(2)    0.80    32.69951   1.30049     10  22   0   2     1      0    0.03

    The hybrids on atom  2 are linearly dependent.  An eigenvalue (  0.000095)
    of the hybrid overlap matrix is too small (<0.00010).

    PRJTHR will be raised from  0.200 to 0.250 and the NBO search repeated.


    The hybrids on atom  2 are linearly dependent.  An eigenvalue (  0.000095)
    of the hybrid overlap matrix is too small (<0.00010).

    PRJTHR will be raised from  0.250 to 0.300 and the NBO search repeated.

   5(1)    0.70    31.68237   2.31763     10  23   0   1     3      0    0.32

    The hybrids on atom  2 are linearly dependent.  An eigenvalue (  0.000050)
    of the hybrid overlap matrix is too small (<0.00010).

    PRJTHR will be raised from  0.300 to 0.350 and the NBO search repeated.


    The hybrids on atom  2 are linearly dependent.  An eigenvalue (  0.000050)
    of the hybrid overlap matrix is too small (<0.00010).

    PRJTHR will be raised from  0.350 to 0.400 and the NBO search repeated.


    The hybrids on atom  2 are linearly dependent.  An eigenvalue (  0.000050)
    of the hybrid overlap matrix is too small (<0.00010).

    PRJTHR will be raised from  0.400 to 0.450 and the NBO search repeated.

   6(2)    0.70    32.96199   1.03801     10  23   0   1     0      0    0.03
 -----------------------------------------------------------------------------

 Structure accepted: No low occupancy Lewis orbitals

 --------------------------------------------------------
   Core                      9.99514 ( 99.951% of  10)
   Valence Lewis            22.96685 ( 95.695% of  24)
  ==================       ============================
   Total Lewis              32.96199 ( 96.947% of  34)
  -----------------------------------------------------
   Valence non-Lewis         0.97635 (  2.872% of  34)
   Rydberg non-Lewis         0.06166 (  0.181% of  34)
  ==================       ============================
   Total non-Lewis           1.03801 (  3.053% of  34)
 --------------------------------------------------------


       (Occupancy)   Bond orbital/ Coefficients/ Hybrids
 ---------------------------------------------------------------------------------
     1. (0.99459) BD ( 1) C   1 - N   2  
                ( 34.49%)   0.5873* C   1 s( 23.37%)p 3.27( 76.45%)d 0.01(  0.18%)
                                            0.0002  0.4828  0.0246 -0.6016 -0.0232
                                            0.6330  0.0361 -0.0000 -0.0000 -0.0364
                                            0.0000 -0.0000 -0.0022 -0.0214
                ( 65.51%)   0.8094* N   2 s( 34.33%)p 1.91( 65.65%)d 0.00(  0.02%)
                                            0.0000  0.5859  0.0042  0.5624  0.0032
                                           -0.5832 -0.0123  0.0000  0.0000 -0.0113
                                            0.0000 -0.0000 -0.0015 -0.0106
     2. (0.98162) BD ( 1) C   1 - H  11  
                ( 62.79%)   0.7924* C   1 s( 25.56%)p 2.91( 74.41%)d 0.00(  0.04%)
                                            0.0000 -0.5055  0.0066  0.1040 -0.0195
                                            0.4828  0.0020  0.7069 -0.0056 -0.0047
                                           -0.0075 -0.0130  0.0031 -0.0112
                ( 37.21%)   0.6100* H  11 s( 99.90%)p 0.00(  0.10%)
                                           -0.9995  0.0027  0.0026 -0.0190 -0.0247
     3. (0.98162) BD ( 1) C   1 - H  12  
                ( 62.79%)   0.7924* C   1 s( 25.56%)p 2.91( 74.41%)d 0.00(  0.04%)
                                            0.0000 -0.5055  0.0066  0.1041 -0.0195
                                            0.4828  0.0020 -0.7069  0.0056 -0.0047
                                            0.0075  0.0130  0.0031 -0.0112
                ( 37.21%)   0.6100* H  12 s( 99.90%)p 0.00(  0.10%)
                                           -0.9995  0.0027  0.0026 -0.0190  0.0247
     4. (0.99387) BD ( 1) C   1 - H  13  
                ( 62.53%)   0.7907* C   1 s( 25.57%)p 2.91( 74.39%)d 0.00(  0.04%)
                                           -0.0000  0.5057  0.0007  0.7833 -0.0053
                                            0.3604 -0.0203  0.0000  0.0000  0.0165
                                            0.0000  0.0000  0.0070 -0.0090
                ( 37.47%)   0.6122* H  13 s( 99.90%)p 0.00(  0.10%)
                                            0.9995 -0.0003 -0.0304 -0.0066 -0.0000
     5. (0.99234) BD ( 1) N   2 - C   3  
                ( 65.26%)   0.8078* N   2 s( 32.59%)p 2.07( 67.37%)d 0.00(  0.04%)
                                            0.0001  0.5709  0.0002  0.2238 -0.0248
                                            0.7893  0.0051  0.0000  0.0000  0.0026
                                            0.0000  0.0000 -0.0149 -0.0119
                ( 34.74%)   0.5894* C   3 s( 30.19%)p 2.31( 69.64%)d 0.01(  0.17%)
                                            0.0001  0.5494 -0.0062 -0.1069  0.0418
                                           -0.8256 -0.0411 -0.0000 -0.0000  0.0121
                                            0.0000  0.0000 -0.0339 -0.0206
     6. (0.87934) BD ( 2) N   2 - C   3  
                ( 59.80%)   0.7733* N   2 s(  0.00%)p 1.00( 99.96%)d 0.00(  0.04%)
                                            0.0000 -0.0000 -0.0000 -0.0000  0.0000
                                            0.0000 -0.0000  0.9998 -0.0027 -0.0000
                                           -0.0031  0.0201  0.0000  0.0000
                ( 40.20%)   0.6340* C   3 s(  0.00%)p 1.00( 99.86%)d 0.00(  0.14%)
                                            0.0000  0.0000  0.0000  0.0000  0.0000
                                           -0.0000 -0.0000  0.9992 -0.0126  0.0000
                                           -0.0236 -0.0284 -0.0000 -0.0000
     7. (0.98983) BD ( 1) N   2 - C   6  
                ( 62.86%)   0.7928* N   2 s( 33.02%)p 2.03( 66.94%)d 0.00(  0.04%)
                                           -0.0001 -0.5746 -0.0016  0.7956  0.0047
                                            0.1902 -0.0171 -0.0000 -0.0000 -0.0032
                                            0.0000  0.0000 -0.0147  0.0137
                ( 37.14%)   0.6094* C   6 s( 27.20%)p 2.67( 72.66%)d 0.01(  0.14%)
                                            0.0001 -0.5213 -0.0165 -0.8518 -0.0216
                                            0.0064  0.0242  0.0000  0.0000 -0.0054
                                            0.0000  0.0000 -0.0301  0.0208
     8. (0.99260) BD ( 1) C   3 - N   4  
                ( 40.39%)   0.6355* C   3 s( 34.37%)p 1.91( 65.50%)d 0.00(  0.13%)
                                           -0.0000  0.5860 -0.0188 -0.6544  0.0085
                                            0.4713  0.0679  0.0000  0.0000 -0.0274
                                           -0.0000  0.0000  0.0156 -0.0186
                ( 59.61%)   0.7721* N   4 s( 35.93%)p 1.78( 63.97%)d 0.00(  0.09%)
                                            0.0001  0.5992  0.0182  0.7234 -0.0336
                                           -0.3391 -0.0194 -0.0000  0.0000 -0.0268
                                           -0.0000  0.0000  0.0000 -0.0151
     9. (0.99159) BD ( 1) C   3 - H  14  
                ( 62.55%)   0.7909* C   3 s( 35.34%)p 1.83( 64.63%)d 0.00(  0.03%)
                                           -0.0006  0.5943  0.0134  0.7467 -0.0242
                                            0.2965  0.0153 -0.0000  0.0000  0.0083
                                           -0.0000 -0.0000  0.0129 -0.0062
                ( 37.45%)   0.6119* H  14 s( 99.89%)p 0.00(  0.11%)
                                            0.9994 -0.0029 -0.0304 -0.0149  0.0000
    10. (0.98892) BD ( 1) N   4 - C   5  
                ( 58.27%)   0.7633* N   4 s( 32.95%)p 2.03( 66.96%)d 0.00(  0.09%)
                                            0.0002  0.5740  0.0045 -0.6845  0.0173
                                           -0.4476 -0.0183 -0.0000 -0.0000  0.0242
                                            0.0000  0.0000 -0.0095 -0.0157
                ( 41.73%)   0.6460* C   5 s( 29.15%)p 2.43( 70.74%)d 0.00(  0.12%)
                                           -0.0001  0.5398  0.0074  0.5726 -0.0208
                                            0.6136  0.0499  0.0000  0.0000  0.0283
                                           -0.0000  0.0000  0.0039 -0.0190
    11. (0.76914) BD ( 2) N   4 - C   5  
                ( 39.79%)   0.6308* N   4 s(  0.00%)p 1.00( 99.79%)d 0.00(  0.21%)
                                            0.0000 -0.0000  0.0000  0.0000 -0.0000
                                           -0.0000 -0.0000  0.9988 -0.0147 -0.0000
                                           -0.0056 -0.0455 -0.0000 -0.0000
                ( 60.21%)   0.7759* C   5 s(  0.00%)p 1.00( 99.98%)d 0.00(  0.02%)
                                           -0.0000  0.0000 -0.0000  0.0000  0.0000
                                           -0.0000  0.0000  0.9999 -0.0060 -0.0000
                                            0.0122  0.0077  0.0000  0.0000
    12. (0.98285) BD ( 1) C   5 - C   6  
                ( 48.69%)   0.6978* C   5 s( 32.74%)p 2.05( 67.21%)d 0.00(  0.05%)
                                            0.0001  0.5721 -0.0099  0.2843 -0.0083
                                           -0.7689  0.0047 -0.0000 -0.0000 -0.0135
                                           -0.0000  0.0000 -0.0126 -0.0128
                ( 51.31%)   0.7163* C   6 s( 33.25%)p 2.01( 66.71%)d 0.00(  0.04%)
                                           -0.0002  0.5766 -0.0081 -0.3475  0.0107
                                            0.7389 -0.0142  0.0000  0.0000 -0.0085
                                           -0.0000  0.0000 -0.0147 -0.0123
    13. (0.98829) BD ( 1) C   5 - C  10  
                ( 51.53%)   0.7178* C   5 s( 37.78%)p 1.65( 62.18%)d 0.00(  0.04%)
                                            0.0001 -0.6146 -0.0054  0.7681 -0.0181
                                           -0.1732 -0.0386 -0.0000 -0.0000  0.0035
                                            0.0000 -0.0000 -0.0164  0.0102
                ( 48.47%)   0.6962* C  10 s( 34.52%)p 1.89( 65.42%)d 0.00(  0.06%)
                                           -0.0001 -0.5874 -0.0117 -0.8050 -0.0079
                                            0.0703 -0.0336  0.0000 -0.0000  0.0068
                                            0.0000 -0.0000 -0.0177  0.0155
    14. (0.98742) BD ( 1) C   6 - C   7  
                ( 51.84%)   0.7200* C   6 s( 39.34%)p 1.54( 60.63%)d 0.00(  0.03%)
                                           -0.0001  0.6272  0.0052 -0.3900  0.0250
                                           -0.6734 -0.0077 -0.0000 -0.0000  0.0137
                                            0.0000  0.0000 -0.0065 -0.0107
                ( 48.16%)   0.6940* C   7 s( 34.13%)p 1.93( 65.82%)d 0.00(  0.06%)
                                            0.0001  0.5841  0.0114  0.5175  0.0253
                                            0.6241 -0.0153  0.0000 -0.0000  0.0178
                                            0.0000  0.0000 -0.0060 -0.0156
    15. (0.73453) BD ( 2) C   6 - C   7  
                ( 70.76%)   0.8412* C   6 s(  0.00%)p 1.00(100.00%)d 0.00(  0.00%)
                                           -0.0000  0.0000 -0.0000  0.0000 -0.0000
                                           -0.0000  0.0000  1.0000 -0.0007  0.0000
                                           -0.0001 -0.0019  0.0000 -0.0000
                ( 29.24%)   0.5408* C   7 s(  0.00%)p 1.00( 99.88%)d 0.00(  0.12%)
                                           -0.0000 -0.0000 -0.0000  0.0000  0.0000
                                           -0.0000 -0.0000  0.9993  0.0109  0.0000
                                            0.0131  0.0321  0.0000  0.0000
    16. (0.98781) BD ( 1) C   7 - C   8  
                ( 50.74%)   0.7123* C   7 s( 35.97%)p 1.78( 63.98%)d 0.00(  0.05%)
                                           -0.0001  0.5995  0.0145 -0.7932 -0.0116
                                            0.0960 -0.0364  0.0000 -0.0000 -0.0090
                                           -0.0000  0.0000  0.0155 -0.0151
                ( 49.26%)   0.7019* C   8 s( 35.02%)p 1.85( 64.92%)d 0.00(  0.06%)
                                            0.0001  0.5917  0.0123  0.7923  0.0059
                                           -0.1407 -0.0414 -0.0000 -0.0000 -0.0039
                                           -0.0000  0.0000  0.0193 -0.0139
    17. (0.98936) BD ( 1) C   7 - H  15  
                ( 62.61%)   0.7913* C   7 s( 29.81%)p 2.35( 70.15%)d 0.00(  0.03%)
                                            0.0003 -0.5458  0.0143 -0.3188  0.0129
                                            0.7744 -0.0034  0.0000  0.0000  0.0105
                                            0.0000 -0.0000  0.0094  0.0119
                ( 37.39%)   0.6114* H  15 s( 99.89%)p 0.00(  0.11%)
                                           -0.9995  0.0007  0.0109 -0.0309 -0.0000
    18. (0.98998) BD ( 1) C   8 - C   9  
                ( 50.15%)   0.7082* C   8 s( 35.54%)p 1.81( 64.42%)d 0.00(  0.04%)
                                            0.0001  0.5961  0.0053 -0.3143 -0.0399
                                            0.7374 -0.0076  0.0000  0.0000 -0.0091
                                           -0.0000  0.0000 -0.0148 -0.0119
                ( 49.85%)   0.7061* C   9 s( 35.24%)p 1.84( 64.72%)d 0.00(  0.05%)
                                            0.0000  0.5936  0.0070  0.3008 -0.0329
                                           -0.7450 -0.0236 -0.0000  0.0000 -0.0150
                                           -0.0000  0.0000 -0.0093 -0.0119
    19. (0.83389) BD ( 2) C   8 - C   9  
                ( 49.63%)   0.7045* C   8 s(  0.00%)p 1.00( 99.94%)d 0.00(  0.06%)
                                            0.0000 -0.0000 -0.0000  0.0000 -0.0000
                                           -0.0000  0.0000  0.9996 -0.0133  0.0000
                                            0.0055  0.0239  0.0000  0.0000
                ( 50.37%)   0.7097* C   9 s(  0.00%)p 1.00( 99.94%)d 0.00(  0.06%)
                                           -0.0000 -0.0000 -0.0000  0.0000 -0.0000
                                           -0.0000  0.0000  0.9996 -0.0122 -0.0000
                                            0.0211 -0.0125  0.0000 -0.0000
    20. (0.98916) BD ( 1) C   8 - H  16  
                ( 63.11%)   0.7944* C   8 s( 29.34%)p 2.41( 70.63%)d 0.00(  0.03%)
                                            0.0003 -0.5415  0.0130  0.5209 -0.0041
                                            0.6595 -0.0096  0.0000 -0.0000 -0.0126
                                           -0.0000 -0.0000  0.0044  0.0097
                ( 36.89%)   0.6074* H  16 s( 99.90%)p 0.00(  0.10%)
                                           -0.9995  0.0019 -0.0207 -0.0248 -0.0000
    21. (0.98901) BD ( 1) C   9 - C  10  
                ( 49.80%)   0.7057* C   9 s( 35.24%)p 1.84( 64.70%)d 0.00(  0.06%)
                                            0.0001  0.5936  0.0094  0.4599 -0.0258
                                            0.6587  0.0321  0.0000  0.0000  0.0194
                                           -0.0000  0.0000 -0.0036 -0.0138
                ( 50.20%)   0.7085* C  10 s( 35.71%)p 1.80( 64.23%)d 0.00(  0.06%)
                                           -0.0000  0.5974  0.0147 -0.4917 -0.0366
                                           -0.6315  0.0184 -0.0000  0.0000  0.0163
                                           -0.0000  0.0000 -0.0092 -0.0153
    22. (0.98920) BD ( 1) C   9 - H  17  
                ( 63.17%)   0.7948* C   9 s( 29.42%)p 2.40( 70.55%)d 0.00(  0.03%)
                                            0.0003 -0.5423  0.0125  0.8346 -0.0096
                                           -0.0946  0.0020 -0.0000  0.0000  0.0039
                                            0.0000 -0.0000 -0.0126  0.0096
                ( 36.83%)   0.6069* H  17 s( 99.90%)p 0.00(  0.10%)
                                           -0.9995  0.0020 -0.0321  0.0031  0.0000
    23. (0.98879) BD ( 1) C  10 - H  18  
                ( 63.08%)   0.7942* C  10 s( 29.66%)p 2.37( 70.31%)d 0.00(  0.03%)
                                           -0.0003  0.5444 -0.0139 -0.3294  0.0013
                                            0.7710 -0.0105  0.0000 -0.0000 -0.0096
                                           -0.0000  0.0000 -0.0100 -0.0116
                ( 36.92%)   0.6076* H  18 s( 99.89%)p 0.00(  0.11%)
                                            0.9994 -0.0013  0.0121 -0.0311 -0.0000
    24. (0.99964) CR ( 1) C   1           s(100.00%)p 0.00(  0.00%)
                                            1.0000 -0.0000 -0.0000  0.0001  0.0000
                                           -0.0002 -0.0000  0.0000  0.0000  0.0000
                                           -0.0000  0.0000  0.0000  0.0000
    25. (0.99951) CR ( 1) N   2           s(100.00%)
                                            1.0000 -0.0001 -0.0000  0.0001  0.0000
                                           -0.0000 -0.0000 -0.0000  0.0000 -0.0000
                                            0.0000 -0.0000 -0.0000  0.0000
    26. (0.99960) CR ( 1) C   3           s(100.00%)p 0.00(  0.00%)
                                            1.0000  0.0003  0.0000  0.0004 -0.0000
                                            0.0003  0.0000 -0.0000  0.0000  0.0000
                                            0.0000  0.0000  0.0000 -0.0000
    27. (0.99966) CR ( 1) N   4           s(100.00%)p 0.00(  0.00%)
                                            1.0000 -0.0002 -0.0000  0.0001 -0.0000
                                            0.0000  0.0000 -0.0000  0.0000 -0.0000
                                            0.0000  0.0000 -0.0000  0.0000
    28. (0.99941) CR ( 1) C   5           s(100.00%)p 0.00(  0.00%)
                                            1.0000  0.0000  0.0000 -0.0001  0.0000
                                            0.0001  0.0000  0.0000  0.0000  0.0000
                                            0.0000  0.0000  0.0000 -0.0000
    29. (0.99942) CR ( 1) C   6           s(100.00%)
                                            1.0000  0.0003  0.0000 -0.0000  0.0000
                                            0.0001 -0.0000  0.0000 -0.0000  0.0000
                                           -0.0000 -0.0000  0.0000 -0.0000
    30. (0.99945) CR ( 1) C   7           s(100.00%)p 0.00(  0.00%)
                                            1.0000  0.0001 -0.0000  0.0000 -0.0000
                                           -0.0002  0.0000  0.0000  0.0000 -0.0000
                                            0.0000  0.0000 -0.0000 -0.0000
    31. (0.99950) CR ( 1) C   8           s(100.00%)p 0.00(  0.00%)
                                            1.0000  0.0001 -0.0000 -0.0002  0.0000
                                           -0.0002  0.0000 -0.0000  0.0000  0.0000
                                           -0.0000 -0.0000 -0.0000 -0.0000
    32. (0.99950) CR ( 1) C   9           s(100.00%)p 0.00(  0.00%)
                                            1.0000  0.0001 -0.0000 -0.0003  0.0000
                                            0.0000 -0.0000  0.0000 -0.0000 -0.0000
                                           -0.0000 -0.0000  0.0000 -0.0000
    33. (0.99945) CR ( 1) C  10           s(100.00%)p 0.00(  0.00%)
                                            1.0000  0.0001 -0.0000 -0.0002 -0.0000
                                            0.0002 -0.0000  0.0000 -0.0000 -0.0000
                                           -0.0000  0.0000 -0.0000 -0.0000
    34. (0.96108) LP ( 1) N   4           s( 31.12%)p 2.21( 68.79%)d 0.00(  0.09%)
                                            0.0001  0.5577 -0.0131 -0.0735 -0.0004
                                            0.8258  0.0228  0.0000  0.0000  0.0053
                                            0.0000 -0.0000  0.0263  0.0117
    35. (0.25161) LP*( 1) C  10           s(  0.00%)p 1.00( 99.93%)d 0.00(  0.07%)
                                           -0.0000  0.0000 -0.0000  0.0000  0.0000
                                           -0.0000 -0.0000  0.9996  0.0094 -0.0000
                                            0.0140 -0.0225 -0.0000 -0.0000
    36. (0.00178) RY*( 1) C   1           s(  0.80%)p99.99( 92.94%)d 7.77(  6.25%)
                                           -0.0000  0.0071  0.0894 -0.0191 -0.7483
                                           -0.0191 -0.6072 -0.0000 -0.0000  0.0029
                                            0.0000  0.0000  0.2499 -0.0073
    37. (0.00089) RY*( 2) C   1           s(  0.00%)p 1.00( 77.57%)d 0.29( 22.43%)
                                           -0.0000  0.0000  0.0001  0.0000 -0.0000
                                           -0.0000  0.0001  0.0113  0.8807 -0.0000
                                           -0.2668  0.3913 -0.0000 -0.0000
    38. (0.00062) RY*( 3) C   1           s( 46.72%)p 1.12( 52.32%)d 0.02(  0.95%)
                                           -0.0000 -0.0044  0.6835  0.0330 -0.4229
                                           -0.0400  0.5845  0.0000 -0.0001  0.0267
                                            0.0000 -0.0000 -0.0921 -0.0188
    39. (0.00006) RY*( 4) C   1           s( 39.94%)p 0.98( 39.20%)d 0.52( 20.86%)
    40. (0.00004) RY*( 5) C   1           s(  0.00%)p 1.00( 22.43%)d 3.46( 77.57%)
    41. (0.00001) RY*( 6) C   1           s(  0.00%)p 1.00(  0.04%)d99.99( 99.96%)
    42. (0.00002) RY*( 7) C   1           s(  1.25%)p 5.35(  6.70%)d73.49( 92.05%)
    43. (0.00000) RY*( 8) C   1           s( 10.96%)p 0.75(  8.27%)d 7.37( 80.78%)
    44. (0.00000) RY*( 9) C   1           s(  0.27%)p 3.29(  0.88%)d99.99( 98.85%)
    45. (0.00083) RY*( 1) N   2           s(  0.00%)p 1.00( 62.76%)d 0.59( 37.24%)
                                            0.0000 -0.0000  0.0001  0.0000 -0.0000
                                           -0.0000  0.0000 -0.0098  0.7922 -0.0000
                                            0.0831  0.6045  0.0000 -0.0000
    46. (0.00078) RY*( 2) N   2           s( 14.17%)p 3.97( 56.23%)d 2.09( 29.60%)
                                           -0.0000  0.0029  0.3764 -0.0167  0.2015
                                            0.0168 -0.7219 -0.0000 -0.0000 -0.5259
                                           -0.0000  0.0000  0.1266 -0.0586
    47. (0.00049) RY*( 3) N   2           s( 26.40%)p 2.70( 71.40%)d 0.08(  2.20%)
                                            0.0000 -0.0174  0.5135  0.0023 -0.8379
                                           -0.0153  0.1084  0.0000 -0.0000 -0.0740
                                           -0.0000 -0.0001  0.0705 -0.1074
    48. (0.00047) RY*( 4) N   2           s( 42.06%)p 1.33( 56.10%)d 0.04(  1.84%)
                                            0.0000 -0.0000  0.6485  0.0099  0.4922
                                            0.0085  0.5644  0.0000 -0.0000 -0.1068
                                            0.0000 -0.0000  0.0262 -0.0795
    49. (0.00031) RY*( 5) N   2           s(  0.00%)p 1.00(  2.49%)d39.10( 97.51%)
                                            0.0000 -0.0000  0.0000  0.0000 -0.0000
                                            0.0000 -0.0000  0.0011 -0.1579  0.0000
                                            0.9848  0.0716  0.0002 -0.0000
    50. (0.00027) RY*( 6) N   2           s(  0.40%)p 0.57(  0.23%)d99.99( 99.37%)
                                           -0.0000 -0.0007  0.0631 -0.0176 -0.0383
                                           -0.0123 -0.0186  0.0000 -0.0000 -0.1869
                                            0.0002  0.0000 -0.9765  0.0718
    51. (0.00014) RY*( 7) N   2           s(  0.00%)p 1.00( 34.78%)d 1.87( 65.22%)
                                            0.0000  0.0000  0.0000  0.0000 -0.0000
                                           -0.0000  0.0000 -0.0180 -0.5895 -0.0000
                                           -0.1522  0.7931 -0.0000  0.0000
    52. (0.00008) RY*( 8) N   2           s( 15.01%)p 1.06( 15.97%)d 4.60( 69.02%)
    53. (0.00001) RY*( 9) N   2           s(  2.03%)p 0.05(  0.11%)d48.10( 97.86%)
    54. (0.00442) RY*( 1) C   3           s(  6.06%)p11.90( 72.06%)d 3.61( 21.88%)
                                            0.0000  0.0038  0.2461  0.0058  0.6892
                                            0.0726 -0.4902  0.0000 -0.0000 -0.2208
                                            0.0000  0.0000 -0.4123  0.0114
    55. (0.00209) RY*( 2) C   3           s( 17.29%)p 4.50( 77.88%)d 0.28(  4.83%)
                                           -0.0000 -0.0225  0.4152  0.0260  0.3079
                                           -0.0449  0.8254 -0.0000 -0.0000 -0.1496
                                           -0.0000  0.0000 -0.1446  0.0706
    56. (0.00147) RY*( 3) C   3           s(  0.00%)p 1.00( 92.25%)d 0.08(  7.75%)
                                           -0.0000 -0.0000 -0.0000  0.0000  0.0000
                                           -0.0000  0.0000  0.0019  0.9605 -0.0000
                                           -0.1524 -0.2329  0.0000 -0.0000
    57. (0.00085) RY*( 4) C   3           s( 67.31%)p 0.37( 24.87%)d 0.12(  7.81%)
                                           -0.0000  0.0188  0.8202 -0.0435 -0.4442
                                            0.0087 -0.2224 -0.0000  0.0000  0.2508
                                           -0.0000 -0.0000 -0.1211  0.0238
    58. (0.00060) RY*( 5) C   3           s(  0.00%)p 1.00(  1.40%)d70.67( 98.60%)
                                           -0.0000  0.0000 -0.0000  0.0000 -0.0000
                                            0.0000 -0.0000  0.0126  0.1174 -0.0000
                                           -0.5365  0.8356 -0.0000  0.0000
    59. (0.00029) RY*( 6) C   3           s(  7.83%)p 1.60( 12.52%)d10.17( 79.65%)
                                           -0.0000  0.0053  0.2798 -0.0040  0.3306
                                           -0.0149 -0.1252 -0.0000 -0.0000 -0.0263
                                           -0.0000  0.0000  0.8834  0.1242
    60. (0.00004) RY*( 7) C   3           s(  0.96%)p12.18( 11.68%)d91.08( 87.36%)
    61. (0.00002) RY*( 8) C   3           s(  0.00%)p 1.00(  6.49%)d14.41( 93.51%)
    62. (0.00000) RY*( 9) C   3           s(  0.65%)p 1.86(  1.22%)d99.99( 98.13%)
    63. (0.00153) RY*( 1) N   4           s(  1.67%)p54.46( 90.69%)d 4.59(  7.65%)
                                            0.0000 -0.0080  0.1288  0.0085  0.3667
                                            0.0240 -0.8785  0.0000 -0.0000  0.0207
                                           -0.0000 -0.0000  0.2753 -0.0161
    64. (0.00080) RY*( 2) N   4           s(  0.02%)p99.99( 98.82%)d55.99(  1.15%)
                                           -0.0000  0.0139 -0.0037  0.0312  0.9202
                                           -0.0160  0.3746 -0.0000 -0.0000 -0.0965
                                            0.0000  0.0000 -0.0179  0.0438
    65. (0.00029) RY*( 3) N   4           s(  0.00%)p 1.00(  5.43%)d17.43( 94.57%)
                                            0.0000 -0.0000 -0.0000 -0.0000 -0.0000
                                           -0.0000 -0.0000  0.0149  0.2324 -0.0000
                                            0.9632  0.1339  0.0000 -0.0000
    66. (0.00011) RY*( 4) N   4           s(  0.00%)p 1.00( 83.08%)d 0.20( 16.92%)
                                            0.0000  0.0000 -0.0000  0.0000  0.0000
                                           -0.0000 -0.0000  0.0263  0.9111  0.0000
                                           -0.2641  0.3153  0.0000  0.0000
    67. (0.00007) RY*( 5) N   4           s( 79.04%)p 0.01(  0.88%)d 0.25( 20.08%)
    68. (0.00003) RY*( 6) N   4           s( 15.12%)p 0.06(  0.88%)d 5.55( 84.00%)
    69. (0.00000) RY*( 7) N   4           s(  0.00%)p 1.00( 11.70%)d 7.55( 88.30%)
    70. (0.00001) RY*( 8) N   4           s(  4.11%)p 2.15(  8.82%)d21.18( 87.07%)
    71. (0.00001) RY*( 9) N   4           s(  0.04%)p 5.06(  0.19%)d99.99( 99.78%)
    72. (0.00373) RY*( 1) C   5           s( 14.01%)p 5.03( 70.53%)d 1.10( 15.46%)
                                           -0.0000 -0.0349  0.3727  0.0227  0.5206
                                           -0.0267  0.6580 -0.0000  0.0000 -0.1576
                                           -0.0000 -0.0000  0.3593 -0.0259
    73. (0.00293) RY*( 2) C   5           s( 19.70%)p 3.83( 75.44%)d 0.25(  4.86%)
                                            0.0000  0.0378  0.4422  0.0165  0.4740
                                            0.0158 -0.7274  0.0000 -0.0000  0.0455
                                            0.0000 -0.0000  0.2059 -0.0648
    74. (0.00121) RY*( 3) C   5           s( 48.55%)p 0.89( 43.25%)d 0.17(  8.19%)
                                           -0.0000 -0.0117  0.6967 -0.0175 -0.6536
                                           -0.0223  0.0676 -0.0000  0.0000  0.2075
                                            0.0000  0.0000  0.1850 -0.0680
    75. (0.00055) RY*( 4) C   5           s(  0.00%)p 1.00( 33.48%)d 1.99( 66.52%)
                                            0.0000 -0.0000  0.0000 -0.0000 -0.0000
                                            0.0000  0.0000 -0.0120 -0.5785  0.0000
                                            0.2023  0.7901  0.0000  0.0000
    76. (0.00044) RY*( 5) C   5           s(  0.00%)p 1.00( 41.25%)d 1.42( 58.75%)
                                            0.0000  0.0000  0.0000  0.0000  0.0000
                                            0.0000 -0.0000 -0.0070  0.6423 -0.0000
                                            0.7102  0.2883 -0.0000 -0.0000
    77. (0.00021) RY*( 6) C   5           s( 16.15%)p 0.04(  0.69%)d 5.15( 83.16%)
                                            0.0000  0.0029  0.4019 -0.0015  0.0696
                                            0.0175  0.0416  0.0000 -0.0000 -0.4491
                                           -0.0000 -0.0000 -0.7925 -0.0435
    78. (0.00013) RY*( 7) C   5           s(  0.00%)p 1.00( 25.29%)d 2.95( 74.71%)
                                            0.0000 -0.0000 -0.0000 -0.0000 -0.0000
                                           -0.0000  0.0000 -0.0070 -0.5028 -0.0000
                                            0.6742 -0.5409  0.0000 -0.0000
    79. (0.00009) RY*( 8) C   5           s(  0.68%)p14.56(  9.91%)d99.99( 89.41%)
    80. (0.00001) RY*( 9) C   5           s(  1.24%)p 0.04(  0.05%)d79.66( 98.71%)
    81. (0.00319) RY*( 1) C   6           s( 21.08%)p 3.44( 72.61%)d 0.30(  6.30%)
                                            0.0000  0.0254  0.4584  0.0019 -0.3729
                                            0.0089  0.7661  0.0000  0.0000  0.2371
                                           -0.0000 -0.0000  0.0526 -0.0639
    82. (0.00182) RY*( 2) C   6           s( 75.97%)p 0.30( 22.84%)d 0.02(  1.18%)
                                           -0.0000 -0.0196  0.8714 -0.0183  0.0294
                                            0.0044 -0.4767  0.0000  0.0000 -0.0989
                                            0.0000  0.0000 -0.0302 -0.0340
    83. (0.00156) RY*( 3) C   6           s(  2.20%)p38.69( 85.07%)d 5.79( 12.73%)
                                           -0.0000 -0.0219  0.1467  0.0076  0.8698
                                            0.0114  0.3067  0.0000  0.0000  0.1682
                                            0.0000 -0.0000 -0.3145  0.0108
    84. (0.00083) RY*( 4) C   6           s(  0.00%)p 1.00( 71.49%)d 0.40( 28.51%)
                                            0.0000  0.0000 -0.0000  0.0000 -0.0000
                                           -0.0000  0.0000  0.0008  0.8455  0.0000
                                            0.5265  0.0886  0.0000 -0.0000
    85. (0.00036) RY*( 5) C   6           s(  0.00%)p 1.00( 12.82%)d 6.80( 87.18%)
                                           -0.0000 -0.0000 -0.0000 -0.0000 -0.0000
                                            0.0000 -0.0000 -0.0013 -0.3581  0.0000
                                            0.6823 -0.6374  0.0000 -0.0000
    86. (0.00019) RY*( 6) C   6           s(  0.00%)p 1.00( 15.69%)d 5.38( 84.31%)
                                            0.0000 -0.0000  0.0000  0.0000 -0.0000
                                            0.0000 -0.0000  0.0012 -0.3961  0.0000
                                            0.5073  0.7654 -0.0000 -0.0000
    87. (0.00014) RY*( 7) C   6           s(  0.18%)p51.74(  9.20%)d99.99( 90.62%)
                                           -0.0000 -0.0158  0.0391 -0.0343  0.3011
                                            0.0117  0.0061  0.0000 -0.0000  0.1529
                                           -0.0000  0.0000  0.9369 -0.0707
    88. (0.00007) RY*( 8) C   6           s(  0.26%)p38.35(  9.83%)d99.99( 89.91%)
    89. (0.00001) RY*( 9) C   6           s(  0.52%)p 0.85(  0.44%)d99.99( 99.03%)
    90. (0.00222) RY*( 1) C   7           s(  0.18%)p99.99( 91.76%)d44.59(  8.06%)
                                            0.0000 -0.0236  0.0353  0.0100  0.5009
                                           -0.0307 -0.8159 -0.0000 -0.0000  0.2125
                                            0.0000 -0.0000  0.1866  0.0253
    91. (0.00126) RY*( 2) C   7           s(  3.13%)p30.29( 94.71%)d 0.69(  2.17%)
                                            0.0000  0.0120  0.1764 -0.0214  0.8318
                                           -0.0143  0.5044  0.0000 -0.0000 -0.1219
                                           -0.0000 -0.0000  0.0807 -0.0171
    92. (0.00041) RY*( 3) C   7           s( 92.91%)p 0.03(  3.13%)d 0.04(  3.97%)
                                            0.0000 -0.0084  0.9638  0.0114 -0.1753
                                           -0.0185 -0.0086  0.0000 -0.0000  0.1911
                                           -0.0001 -0.0001  0.0341 -0.0444
    93. (0.00039) RY*( 4) C   7           s(  0.00%)p 1.00(  1.72%)d57.20( 98.28%)
                                           -0.0000 -0.0000  0.0001  0.0000 -0.0000
                                           -0.0000  0.0000 -0.0240  0.1289  0.0000
                                            0.9380  0.3208  0.0000 -0.0000
    94. (0.00016) RY*( 5) C   7           s(  0.00%)p 1.00( 94.20%)d 0.06(  5.80%)
                                           -0.0000  0.0000  0.0000 -0.0000  0.0000
                                           -0.0000 -0.0000 -0.0130  0.9705  0.0000
                                           -0.1860  0.1529  0.0000 -0.0000
    95. (0.00005) RY*( 6) C   7           s(  3.21%)p 1.71(  5.48%)d28.43( 91.31%)
    96. (0.00003) RY*( 7) C   7           s(  0.59%)p 5.95(  3.50%)d99.99( 95.91%)
    97. (0.00000) RY*( 8) C   7           s(  0.00%)p 1.00(  4.20%)d22.82( 95.80%)
    98. (0.00000) RY*( 9) C   7           s(  0.08%)p17.96(  1.48%)d99.99( 98.44%)
    99. (0.00270) RY*( 1) C   8           s(  0.27%)p99.99( 92.83%)d25.63(  6.90%)
                                           -0.0000  0.0281  0.0436  0.0228  0.5252
                                            0.0251  0.8071 -0.0000  0.0000  0.2564
                                            0.0000 -0.0000 -0.0449 -0.0350
   100. (0.00129) RY*( 2) C   8           s(  0.12%)p99.99( 98.61%)d10.62(  1.27%)
                                            0.0000 -0.0023  0.0345  0.0288 -0.8310
                                           -0.0232  0.5423 -0.0000  0.0000  0.0089
                                           -0.0000 -0.0000  0.1125 -0.0004
   101. (0.00041) RY*( 3) C   8           s( 91.99%)p 0.00(  0.30%)d 0.08(  7.71%)
                                            0.0000 -0.0053  0.9591 -0.0201  0.0479
                                           -0.0105 -0.0117 -0.0000 -0.0000 -0.2132
                                           -0.0000  0.0000  0.1353 -0.1155
   102. (0.00037) RY*( 4) C   8           s(  0.00%)p 1.00( 73.69%)d 0.36( 26.31%)
                                           -0.0000 -0.0000  0.0000 -0.0000  0.0000
                                           -0.0000 -0.0000  0.0112  0.8583 -0.0000
                                            0.5013 -0.1088  0.0000 -0.0000
   103. (0.00007) RY*( 5) C   8           s(  0.86%)p 1.43(  1.23%)d99.99( 97.91%)
   104. (0.00004) RY*( 6) C   8           s(  0.00%)p 1.00( 15.48%)d 5.46( 84.52%)
   105. (0.00003) RY*( 7) C   8           s(  6.72%)p 0.83(  5.58%)d13.05( 87.70%)
   106. (0.00000) RY*( 8) C   8           s(  0.00%)p 1.00( 10.89%)d 8.19( 89.11%)
   107. (0.00000) RY*( 9) C   8           s(  0.14%)p10.70(  1.48%)d99.99( 98.38%)
   108. (0.00265) RY*( 1) C   9           s(  0.33%)p99.99( 92.77%)d21.21(  6.91%)
                                           -0.0000  0.0283  0.0496  0.0331  0.9491
                                           -0.0022 -0.1609 -0.0000 -0.0000 -0.0461
                                           -0.0000 -0.0000  0.2565 -0.0338
   109. (0.00124) RY*( 2) C   9           s(  0.28%)p99.99( 98.50%)d 4.39(  1.23%)
                                           -0.0000 -0.0013  0.0528  0.0026 -0.1667
                                            0.0365 -0.9777  0.0000 -0.0000  0.1099
                                            0.0000 -0.0000  0.0133 -0.0005
   110. (0.00042) RY*( 3) C   9           s( 91.65%)p 0.00(  0.38%)d 0.09(  7.97%)
                                            0.0000 -0.0049  0.9573 -0.0203  0.0260
                                           -0.0025  0.0520  0.0000 -0.0000  0.0730
                                           -0.0000  0.0000 -0.2474 -0.1150
   111. (0.00029) RY*( 4) C   9           s(  0.00%)p 1.00( 77.42%)d 0.29( 22.58%)
                                            0.0000 -0.0000  0.0000 -0.0000  0.0000
                                           -0.0000 -0.0000  0.0089  0.8799  0.0000
                                            0.3050  0.3644  0.0000 -0.0000
   112. (0.00008) RY*( 5) C   9           s(  0.06%)p21.17(  1.27%)d99.99( 98.68%)
   113. (0.00005) RY*( 6) C   9           s(  0.00%)p 1.00( 12.60%)d 6.94( 87.40%)
   114. (0.00003) RY*( 7) C   9           s(  7.62%)p 0.78(  5.96%)d11.34( 86.42%)
   115. (0.00000) RY*( 8) C   9           s(  0.00%)p 1.00( 10.04%)d 8.96( 89.96%)
   116. (0.00000) RY*( 9) C   9           s(  0.17%)p 6.68(  1.16%)d99.99( 98.67%)
   117. (0.00264) RY*( 1) C  10           s(  0.17%)p99.99( 93.23%)d38.06(  6.59%)
                                           -0.0000  0.0256  0.0329  0.0185  0.1615
                                           -0.0278 -0.9514 -0.0000 -0.0000 -0.1791
                                           -0.0000  0.0000 -0.1818 -0.0279
   118. (0.00133) RY*( 2) C  10           s(  0.25%)p99.99( 97.34%)d 9.55(  2.41%)
                                            0.0000  0.0106  0.0491 -0.0237  0.9694
                                           -0.0172  0.1811  0.0000 -0.0000  0.0670
                                            0.0000  0.0000 -0.1394 -0.0148
   119. (0.00048) RY*( 3) C  10           s( 98.17%)p 0.00(  0.20%)d 0.02(  1.63%)
                                            0.0000 -0.0091  0.9908 -0.0075 -0.0378
                                            0.0228 -0.0049  0.0000  0.0000  0.0606
                                           -0.0000 -0.0000  0.1096 -0.0243
   120. (0.00032) RY*( 4) C  10           s(  0.00%)p 1.00(  5.63%)d16.75( 94.37%)
                                           -0.0000  0.0000 -0.0000  0.0000  0.0000
                                            0.0000 -0.0000 -0.0055  0.2373 -0.0000
                                            0.8838  0.4032  0.0000 -0.0000
   121. (0.00013) RY*( 5) C  10           s(  0.00%)p 1.00( 90.64%)d 0.10(  9.36%)
                                           -0.0000  0.0000 -0.0000  0.0000  0.0000
                                            0.0000 -0.0000 -0.0134  0.9520  0.0000
                                           -0.1291 -0.2773 -0.0000  0.0000
   122. (0.00008) RY*( 6) C  10           s(  1.02%)p 4.67(  4.76%)d92.49( 94.23%)
   123. (0.00001) RY*( 7) C  10           s(  0.00%)p 1.00(  3.80%)d25.34( 96.20%)
   124. (0.00002) RY*( 8) C  10           s(  0.37%)p 7.28(  2.72%)d99.99( 96.90%)
   125. (0.00000) RY*( 9) C  10           s(  0.11%)p15.66(  1.80%)d99.99( 98.09%)
   126. (0.00046) RY*( 1) H  11           s( 97.48%)p 0.03(  2.52%)
                                            0.0061  0.9873 -0.1014 -0.0958 -0.0758
   127. (0.00008) RY*( 2) H  11           s(  0.48%)p99.99( 99.52%)
   128. (0.00006) RY*( 3) H  11           s(  1.31%)p75.22( 98.69%)
   129. (0.00001) RY*( 4) H  11           s(  0.83%)p99.99( 99.17%)
   130. (0.00046) RY*( 1) H  12           s( 97.48%)p 0.03(  2.52%)
                                            0.0061  0.9873 -0.1014 -0.0958  0.0758
   131. (0.00008) RY*( 2) H  12           s(  0.48%)p99.99( 99.52%)
   132. (0.00006) RY*( 3) H  12           s(  1.31%)p75.22( 98.69%)
   133. (0.00001) RY*( 4) H  12           s(  0.83%)p99.99( 99.17%)
   134. (0.00039) RY*( 1) H  13           s( 96.92%)p 0.03(  3.08%)
                                            0.0046  0.9845  0.1123  0.1347  0.0000
   135. (0.00008) RY*( 2) H  13           s(  0.00%)p 1.00(100.00%)
   136. (0.00005) RY*( 3) H  13           s(  2.39%)p40.85( 97.61%)
   137. (0.00001) RY*( 4) H  13           s(  0.78%)p99.99( 99.22%)
   138. (0.00036) RY*( 1) H  14           s( 99.10%)p 0.01(  0.90%)
                                           -0.0002  0.9955 -0.0940 -0.0129  0.0000
   139. (0.00006) RY*( 2) H  14           s(  0.00%)p 1.00(100.00%)
   140. (0.00003) RY*( 3) H  14           s(  0.98%)p99.99( 99.02%)
   141. (0.00001) RY*( 4) H  14           s(  0.03%)p99.99( 99.97%)
   142. (0.00068) RY*( 1) H  15           s( 99.30%)p 0.01(  0.70%)
                                            0.0035  0.9965  0.0278 -0.0787 -0.0000
   143. (0.00004) RY*( 2) H  15           s(  0.09%)p99.99( 99.91%)
   144. (0.00003) RY*( 3) H  15           s(  0.72%)p99.99( 99.28%)
   145. (0.00003) RY*( 4) H  15           s(  0.00%)p 1.00(100.00%)
   146. (0.00068) RY*( 1) H  16           s( 99.57%)p 0.00(  0.43%)
                                            0.0040  0.9978 -0.0450 -0.0478  0.0000
   147. (0.00006) RY*( 2) H  16           s(  0.00%)p 1.00(100.00%)
   148. (0.00004) RY*( 3) H  16           s(  0.29%)p99.99( 99.71%)
   149. (0.00003) RY*( 4) H  16           s(  0.25%)p99.99( 99.75%)
   150. (0.00068) RY*( 1) H  17           s( 99.60%)p 0.00(  0.40%)
                                            0.0040  0.9980 -0.0632  0.0017  0.0000
   151. (0.00006) RY*( 2) H  17           s(  0.00%)p 1.00(100.00%)
   152. (0.00004) RY*( 3) H  17           s(  0.00%)p 1.00(100.00%)
   153. (0.00003) RY*( 4) H  17           s(  0.50%)p99.99( 99.50%)
   154. (0.00088) RY*( 1) H  18           s( 99.64%)p 0.00(  0.36%)
                                            0.0033  0.9982 -0.0277  0.0531  0.0000
   155. (0.00004) RY*( 2) H  18           s(  0.09%)p99.99( 99.91%)
   156. (0.00004) RY*( 3) H  18           s(  0.38%)p99.99( 99.62%)
   157. (0.00003) RY*( 4) H  18           s(  0.00%)p 1.00(100.00%)
   158. (0.00872) BD*( 1) C   1 - N   2  
                ( 65.51%)   0.8094* C   1 s( 23.37%)p 3.27( 76.45%)d 0.01(  0.18%)
                                            0.0002  0.4828  0.0246 -0.6016 -0.0232
                                            0.6330  0.0361 -0.0000 -0.0000 -0.0364
                                            0.0000 -0.0000 -0.0022 -0.0214
                ( 34.49%)  -0.5873* N   2 s( 34.33%)p 1.91( 65.65%)d 0.00(  0.02%)
                                            0.0000  0.5859  0.0042  0.5624  0.0032
                                           -0.5832 -0.0123  0.0000  0.0000 -0.0113
                                            0.0000 -0.0000 -0.0015 -0.0106
   159. (0.00346) BD*( 1) C   1 - H  11  
                ( 37.21%)   0.6100* C   1 s( 25.56%)p 2.91( 74.41%)d 0.00(  0.04%)
                                           -0.0000  0.5055 -0.0066 -0.1040  0.0195
                                           -0.4828 -0.0020 -0.7069  0.0056  0.0047
                                            0.0075  0.0130 -0.0031  0.0112
                ( 62.79%)  -0.7924* H  11 s( 99.90%)p 0.00(  0.10%)
                                            0.9995 -0.0027 -0.0026  0.0190  0.0247
   160. (0.00346) BD*( 1) C   1 - H  12  
                ( 37.21%)   0.6100* C   1 s( 25.56%)p 2.91( 74.41%)d 0.00(  0.04%)
                                           -0.0000  0.5055 -0.0066 -0.1041  0.0195
                                           -0.4828 -0.0020  0.7069 -0.0056  0.0047
                                           -0.0075 -0.0130 -0.0031  0.0112
                ( 62.79%)  -0.7924* H  12 s( 99.90%)p 0.00(  0.10%)
                                            0.9995 -0.0027 -0.0026  0.0190 -0.0247
   161. (0.00164) BD*( 1) C   1 - H  13  
                ( 37.47%)   0.6122* C   1 s( 25.57%)p 2.91( 74.39%)d 0.00(  0.04%)
                                            0.0000 -0.5057 -0.0007 -0.7833  0.0053
                                           -0.3604  0.0203 -0.0000 -0.0000 -0.0165
                                           -0.0000 -0.0000 -0.0070  0.0090
                ( 62.53%)  -0.7907* H  13 s( 99.90%)p 0.00(  0.10%)
                                           -0.9995  0.0003  0.0304  0.0066  0.0000
   162. (0.02248) BD*( 1) N   2 - C   3  
                ( 34.74%)   0.5894* N   2 s( 32.59%)p 2.07( 67.37%)d 0.00(  0.04%)
                                           -0.0001 -0.5709 -0.0002 -0.2238  0.0248
                                           -0.7893 -0.0051 -0.0000 -0.0000 -0.0026
                                           -0.0000 -0.0000  0.0149  0.0119
                ( 65.26%)  -0.8078* C   3 s( 30.19%)p 2.31( 69.64%)d 0.01(  0.17%)
                                           -0.0001 -0.5494  0.0062  0.1069 -0.0418
                                            0.8256  0.0411  0.0000  0.0000 -0.0121
                                           -0.0000 -0.0000  0.0339  0.0206
   163. (0.21588) BD*( 2) N   2 - C   3  
                ( 40.20%)   0.6340* N   2 s(  0.00%)p 1.00( 99.96%)d 0.00(  0.04%)
                                           -0.0000  0.0000  0.0000  0.0000 -0.0000
                                           -0.0000  0.0000 -0.9998  0.0027  0.0000
                                            0.0031 -0.0201 -0.0000 -0.0000
                ( 59.80%)  -0.7733* C   3 s(  0.00%)p 1.00( 99.86%)d 0.00(  0.14%)
                                           -0.0000 -0.0000 -0.0000 -0.0000 -0.0000
                                            0.0000  0.0000 -0.9992  0.0126 -0.0000
                                            0.0236  0.0284  0.0000  0.0000
   164. (0.01919) BD*( 1) N   2 - C   6  
                ( 37.14%)   0.6094* N   2 s( 33.02%)p 2.03( 66.94%)d 0.00(  0.04%)
                                            0.0001  0.5746  0.0016 -0.7956 -0.0047
                                           -0.1902  0.0171  0.0000  0.0000  0.0032
                                           -0.0000 -0.0000  0.0147 -0.0137
                ( 62.86%)  -0.7928* C   6 s( 27.20%)p 2.67( 72.66%)d 0.01(  0.14%)
                                           -0.0001  0.5213  0.0165  0.8518  0.0216
                                           -0.0064 -0.0242 -0.0000 -0.0000  0.0054
                                           -0.0000 -0.0000  0.0301 -0.0208
   165. (0.00312) BD*( 1) C   3 - N   4  
                ( 59.61%)   0.7721* C   3 s( 34.37%)p 1.91( 65.50%)d 0.00(  0.13%)
                                           -0.0000  0.5860 -0.0188 -0.6544  0.0085
                                            0.4713  0.0679  0.0000  0.0000 -0.0274
                                           -0.0000  0.0000  0.0156 -0.0186
                ( 40.39%)  -0.6355* N   4 s( 35.93%)p 1.78( 63.97%)d 0.00(  0.09%)
                                            0.0001  0.5992  0.0182  0.7234 -0.0336
                                           -0.3391 -0.0194 -0.0000  0.0000 -0.0268
                                           -0.0000  0.0000  0.0000 -0.0151
   166. (0.00978) BD*( 1) C   3 - H  14  
                ( 37.45%)   0.6119* C   3 s( 35.34%)p 1.83( 64.63%)d 0.00(  0.03%)
                                            0.0006 -0.5943 -0.0134 -0.7467  0.0242
                                           -0.2965 -0.0153  0.0000 -0.0000 -0.0083
                                            0.0000  0.0000 -0.0129  0.0062
                ( 62.55%)  -0.7909* H  14 s( 99.89%)p 0.00(  0.11%)
                                           -0.9994  0.0029  0.0304  0.0149 -0.0000
   167. (0.01168) BD*( 1) N   4 - C   5  
                ( 41.73%)   0.6460* N   4 s( 32.95%)p 2.03( 66.96%)d 0.00(  0.09%)
                                           -0.0002 -0.5740 -0.0045  0.6845 -0.0173
                                            0.4476  0.0183  0.0000  0.0000 -0.0242
                                           -0.0000 -0.0000  0.0095  0.0157
                ( 58.27%)  -0.7633* C   5 s( 29.15%)p 2.43( 70.74%)d 0.00(  0.12%)
                                            0.0001 -0.5398 -0.0074 -0.5726  0.0208
                                           -0.6136 -0.0499 -0.0000 -0.0000 -0.0283
                                            0.0000 -0.0000 -0.0039  0.0190
   168. (0.19939) BD*( 2) N   4 - C   5  
                ( 60.21%)   0.7759* N   4 s(  0.00%)p 1.00( 99.79%)d 0.00(  0.21%)
                                            0.0000 -0.0000  0.0000  0.0000 -0.0000
                                           -0.0000 -0.0000  0.9988 -0.0147 -0.0000
                                           -0.0056 -0.0455 -0.0000 -0.0000
                ( 39.79%)  -0.6308* C   5 s(  0.00%)p 1.00( 99.98%)d 0.00(  0.02%)
                                           -0.0000  0.0000 -0.0000  0.0000  0.0000
                                           -0.0000  0.0000  0.9999 -0.0060 -0.0000
                                            0.0122  0.0077  0.0000  0.0000
   169. (0.02076) BD*( 1) C   5 - C   6  
                ( 51.31%)   0.7163* C   5 s( 32.74%)p 2.05( 67.21%)d 0.00(  0.05%)
                                            0.0001  0.5721 -0.0099  0.2843 -0.0083
                                           -0.7689  0.0047 -0.0000 -0.0000 -0.0135
                                           -0.0000  0.0000 -0.0126 -0.0128
                ( 48.69%)  -0.6978* C   6 s( 33.25%)p 2.01( 66.71%)d 0.00(  0.04%)
                                           -0.0002  0.5766 -0.0081 -0.3475  0.0107
                                            0.7389 -0.0142  0.0000  0.0000 -0.0085
                                           -0.0000  0.0000 -0.0147 -0.0123
   170. (0.01243) BD*( 1) C   5 - C  10  
                ( 48.47%)   0.6962* C   5 s( 37.78%)p 1.65( 62.18%)d 0.00(  0.04%)
                                           -0.0001  0.6146  0.0054 -0.7681  0.0181
                                            0.1732  0.0386  0.0000  0.0000 -0.0035
                                           -0.0000  0.0000  0.0164 -0.0102
                ( 51.53%)  -0.7178* C  10 s( 34.52%)p 1.89( 65.42%)d 0.00(  0.06%)
                                            0.0001  0.5874  0.0117  0.8050  0.0079
                                           -0.0703  0.0336 -0.0000  0.0000 -0.0068
                                           -0.0000  0.0000  0.0177 -0.0155
   171. (0.01169) BD*( 1) C   6 - C   7  
                ( 48.16%)   0.6940* C   6 s( 39.34%)p 1.54( 60.63%)d 0.00(  0.03%)
                                            0.0001 -0.6272 -0.0052  0.3900 -0.0250
                                            0.6734  0.0077  0.0000  0.0000 -0.0137
                                           -0.0000 -0.0000  0.0065  0.0107
                ( 51.84%)  -0.7200* C   7 s( 34.13%)p 1.93( 65.82%)d 0.00(  0.06%)
                                           -0.0001 -0.5841 -0.0114 -0.5175 -0.0253
                                           -0.6241  0.0153 -0.0000  0.0000 -0.0178
                                           -0.0000 -0.0000  0.0060  0.0156
   172. (0.09899) BD*( 2) C   6 - C   7  
                ( 29.24%)   0.5408* C   6 s(  0.00%)p 1.00(100.00%)d 0.00(  0.00%)
                                            0.0000 -0.0000  0.0000 -0.0000  0.0000
                                            0.0000 -0.0000 -1.0000  0.0007 -0.0000
                                            0.0001  0.0019 -0.0000  0.0000
                ( 70.76%)  -0.8412* C   7 s(  0.00%)p 1.00( 99.88%)d 0.00(  0.12%)
                                            0.0000  0.0000  0.0000 -0.0000 -0.0000
                                            0.0000  0.0000 -0.9993 -0.0109 -0.0000
                                           -0.0131 -0.0321 -0.0000 -0.0000
   173. (0.00692) BD*( 1) C   7 - C   8  
                ( 49.26%)   0.7019* C   7 s( 35.97%)p 1.78( 63.98%)d 0.00(  0.05%)
                                            0.0001 -0.5995 -0.0145  0.7932  0.0116
                                           -0.0960  0.0364 -0.0000  0.0000  0.0090
                                            0.0000 -0.0000 -0.0155  0.0151
                ( 50.74%)  -0.7123* C   8 s( 35.02%)p 1.85( 64.92%)d 0.00(  0.06%)
                                           -0.0001 -0.5917 -0.0123 -0.7923 -0.0059
                                            0.1407  0.0414  0.0000  0.0000  0.0039
                                            0.0000 -0.0000 -0.0193  0.0139
   174. (0.00712) BD*( 1) C   7 - H  15  
                ( 37.39%)   0.6114* C   7 s( 29.81%)p 2.35( 70.15%)d 0.00(  0.03%)
                                           -0.0003  0.5458 -0.0143  0.3188 -0.0129
                                           -0.7744  0.0034 -0.0000 -0.0000 -0.0105
                                           -0.0000  0.0000 -0.0094 -0.0119
                ( 62.61%)  -0.7913* H  15 s( 99.89%)p 0.00(  0.11%)
                                            0.9995 -0.0007 -0.0109  0.0309  0.0000
   175. (0.00825) BD*( 1) C   8 - C   9  
                ( 49.85%)   0.7061* C   8 s( 35.54%)p 1.81( 64.42%)d 0.00(  0.04%)
                                           -0.0001 -0.5961 -0.0053  0.3143  0.0399
                                           -0.7374  0.0076 -0.0000 -0.0000  0.0091
                                            0.0000 -0.0000  0.0148  0.0119
                ( 50.15%)  -0.7082* C   9 s( 35.24%)p 1.84( 64.72%)d 0.00(  0.05%)
                                           -0.0000 -0.5936 -0.0070 -0.3008  0.0329
                                            0.7450  0.0236  0.0000 -0.0000  0.0150
                                            0.0000 -0.0000  0.0093  0.0119
   176. (0.03427) BD*( 2) C   8 - C   9  
                ( 50.37%)   0.7097* C   8 s(  0.00%)p 1.00( 99.94%)d 0.00(  0.06%)
                                            0.0000 -0.0000 -0.0000  0.0000 -0.0000
                                           -0.0000  0.0000  0.9996 -0.0133  0.0000
                                            0.0055  0.0239  0.0000  0.0000
                ( 49.63%)  -0.7045* C   9 s(  0.00%)p 1.00( 99.94%)d 0.00(  0.06%)
                                           -0.0000 -0.0000 -0.0000  0.0000 -0.0000
                                           -0.0000  0.0000  0.9996 -0.0122 -0.0000
                                            0.0211 -0.0125  0.0000 -0.0000
   177. (0.00614) BD*( 1) C   8 - H  16  
                ( 36.89%)   0.6074* C   8 s( 29.34%)p 2.41( 70.63%)d 0.00(  0.03%)
                                           -0.0003  0.5415 -0.0130 -0.5209  0.0041
                                           -0.6595  0.0096 -0.0000  0.0000  0.0126
                                            0.0000  0.0000 -0.0044 -0.0097
                ( 63.11%)  -0.7944* H  16 s( 99.90%)p 0.00(  0.10%)
                                            0.9995 -0.0019  0.0207  0.0248  0.0000
   178. (0.00654) BD*( 1) C   9 - C  10  
                ( 50.20%)   0.7085* C   9 s( 35.24%)p 1.84( 64.70%)d 0.00(  0.06%)
                                            0.0001  0.5936  0.0094  0.4599 -0.0258
                                            0.6587  0.0321  0.0000  0.0000  0.0194
                                           -0.0000  0.0000 -0.0036 -0.0138
                ( 49.80%)  -0.7057* C  10 s( 35.71%)p 1.80( 64.23%)d 0.00(  0.06%)
                                           -0.0000  0.5974  0.0147 -0.4917 -0.0366
                                           -0.6315  0.0184 -0.0000  0.0000  0.0163
                                           -0.0000  0.0000 -0.0092 -0.0153
   179. (0.00622) BD*( 1) C   9 - H  17  
                ( 36.83%)   0.6069* C   9 s( 29.42%)p 2.40( 70.55%)d 0.00(  0.03%)
                                           -0.0003  0.5423 -0.0125 -0.8346  0.0096
                                            0.0946 -0.0020  0.0000 -0.0000 -0.0039
                                           -0.0000  0.0000  0.0126 -0.0096
                ( 63.17%)  -0.7948* H  17 s( 99.90%)p 0.00(  0.10%)
                                            0.9995 -0.0020  0.0321 -0.0031 -0.0000
   180. (0.00660) BD*( 1) C  10 - H  18  
                ( 36.92%)   0.6076* C  10 s( 29.66%)p 2.37( 70.31%)d 0.00(  0.03%)
                                            0.0003 -0.5444  0.0139  0.3294 -0.0013
                                           -0.7710  0.0105 -0.0000  0.0000  0.0096
                                            0.0000 -0.0000  0.0100  0.0116
                ( 63.08%)  -0.7942* H  18 s( 99.89%)p 0.00(  0.11%)
                                           -0.9994  0.0013 -0.0121  0.0311  0.0000


 NHO Directionality and "Bond Bending" (deviations from line of nuclear centers)

         [Thresholds for printing:  angular deviation  >  1.0 degree]
                                    hybrid p-character > 25.0%
                                    orbital occupancy  >  0.10e

                                Line of Centers        Hybrid 1              Hybrid 2
                                ---------------  -------------------   ------------------
                NBO               Theta   Phi    Theta   Phi    Dev    Theta   Phi    Dev
 ========================================================================================
     5. BD (   1) N   2 - C   3    90.0   80.6    90.0   75.9   4.7     90.0  265.7   5.1
     6. BD (   2) N   2 - C   3    90.0   80.6     0.0    0.0  90.0      0.0    0.0  90.0
     7. BD (   1) N   2 - C   6    90.0  186.7    90.0  192.2   5.5     90.0  358.0   8.7
     8. BD (   1) C   3 - N   4    90.0  146.6    90.0  140.1   6.5     90.0  332.5   5.9
     9. BD (   1) C   3 - H  14    90.0   21.1    90.0   23.3   2.2      --     --    --
    10. BD (   1) N   4 - C   5    90.0  221.7    90.0  214.9   6.8     90.0   50.3   8.6
    11. BD (   2) N   4 - C   5    90.0  221.7     0.0    0.0  90.0      0.0    0.0  90.0
    12. BD (   1) C   5 - C   6    90.0  291.8    90.0  289.9   1.9     90.0  114.9   3.2
    13. BD (   1) C   5 - C  10    90.0  172.1    90.0  164.2   7.9     90.0  357.4   5.3
    14. BD (   1) C   6 - C   7    90.0  234.3    90.0  241.8   7.5     90.0   48.3   6.0
    15. BD (   2) C   6 - C   7    90.0  234.3     0.0    0.0  90.0      0.0    0.0  90.0
    16. BD (   1) C   7 - C   8    90.0  171.0    90.0  175.8   4.7     90.0  347.1   3.9
    18. BD (   1) C   8 - C   9    90.0  112.5    90.0  115.9   3.4     90.0  289.2   3.3
    19. BD (   2) C   8 - C   9    90.0  112.5     0.0    0.0  90.0      0.0    0.0  90.0
    21. BD (   1) C   9 - C  10    90.0   54.0    90.0   57.9   3.8     90.0  229.2   4.8
    23. BD (   1) C  10 - H  18    90.0  112.2    90.0  113.3   1.1      --     --    --
    34. LP (   1) N   4             --     --     90.0   95.0   --       --     --    --
    35. LP*(   1) C  10             --     --      0.0    0.0   --       --     --    --
   163. BD*(   2) N   2 - C   3    90.0   80.6     0.0    0.0  90.0      0.0    0.0  90.0
   168. BD*(   2) N   4 - C   5    90.0  221.7     0.0    0.0  90.0      0.0    0.0  90.0


 Second Order Perturbation Theory Analysis of Fock Matrix in NBO Basis

     Threshold for printing:   0.25 kcal/mol
                                                                              E(2)  E(j)-E(i) F(i,j)
         Donor NBO (i)                     Acceptor NBO (j)                 kcal/mol   a.u.    a.u. 
 ===================================================================================================

 within unit  1
   1. BD (   1) C   1 - N   2        / 57. RY*(   4) C   3                    0.32    1.51    0.028
   1. BD (   1) C   1 - N   2        / 81. RY*(   1) C   6                    0.50    1.79    0.038
   1. BD (   1) C   1 - N   2        / 82. RY*(   2) C   6                    0.27    1.43    0.025
   1. BD (   1) C   1 - N   2        /162. BD*(   1) N   2 - C   3            1.00    1.20    0.044
   1. BD (   1) C   1 - N   2        /164. BD*(   1) N   2 - C   6            1.48    1.20    0.053
   1. BD (   1) C   1 - N   2        /165. BD*(   1) C   3 - N   4            0.52    1.34    0.033
   1. BD (   1) C   1 - N   2        /169. BD*(   1) C   5 - C   6            0.64    1.29    0.037
   2. BD (   1) C   1 - H  11        / 45. RY*(   1) N   2                    0.28    1.90    0.029
   2. BD (   1) C   1 - H  11        /162. BD*(   1) N   2 - C   3            1.16    0.93    0.041
   2. BD (   1) C   1 - H  11        /163. BD*(   2) N   2 - C   3            1.69    0.45    0.039
   3. BD (   1) C   1 - H  12        / 45. RY*(   1) N   2                    0.28    1.90    0.029
   3. BD (   1) C   1 - H  12        /162. BD*(   1) N   2 - C   3            1.16    0.93    0.041
   3. BD (   1) C   1 - H  12        /163. BD*(   2) N   2 - C   3            1.69    0.45    0.039
   4. BD (   1) C   1 - H  13        /164. BD*(   1) N   2 - C   6            2.31    0.93    0.059
   5. BD (   1) N   2 - C   3        / 36. RY*(   1) C   1                    0.43    1.55    0.033
   5. BD (   1) N   2 - C   3        / 64. RY*(   2) N   4                    0.63    1.99    0.045
   5. BD (   1) N   2 - C   3        / 81. RY*(   1) C   6                    0.83    1.83    0.049
   5. BD (   1) N   2 - C   3        /158. BD*(   1) C   1 - N   2            1.15    1.15    0.046
   5. BD (   1) N   2 - C   3        /164. BD*(   1) N   2 - C   6            1.33    1.24    0.051
   5. BD (   1) N   2 - C   3        /170. BD*(   1) C   5 - C  10            0.43    1.37    0.031
   5. BD (   1) N   2 - C   3        /171. BD*(   1) C   6 - C   7            2.60    1.36    0.075
   6. BD (   2) N   2 - C   3        / 37. RY*(   2) C   1                    0.55    1.27    0.036
   6. BD (   2) N   2 - C   3        / 66. RY*(   4) N   4                    0.64    1.43    0.041
   6. BD (   2) N   2 - C   3        / 84. RY*(   4) C   6                    0.94    1.30    0.047
   6. BD (   2) N   2 - C   3        /159. BD*(   1) C   1 - H  11            1.20    0.79    0.042
   6. BD (   2) N   2 - C   3        /160. BD*(   1) C   1 - H  12            1.20    0.79    0.042
   6. BD (   2) N   2 - C   3        /163. BD*(   2) N   2 - C   3            1.53    0.29    0.028
   6. BD (   2) N   2 - C   3        /168. BD*(   2) N   4 - C   5            9.47    0.34    0.074
   6. BD (   2) N   2 - C   3        /172. BD*(   2) C   6 - C   7            6.07    0.37    0.060
   7. BD (   1) N   2 - C   6        / 36. RY*(   1) C   1                    0.42    1.55    0.032
   7. BD (   1) N   2 - C   6        / 54. RY*(   1) C   3                    0.65    1.84    0.044
   7. BD (   1) N   2 - C   6        / 72. RY*(   1) C   5                    0.30    1.83    0.030
   7. BD (   1) N   2 - C   6        /158. BD*(   1) C   1 - N   2            1.20    1.15    0.047
   7. BD (   1) N   2 - C   6        /161. BD*(   1) C   1 - H  13            0.27    1.26    0.024
   7. BD (   1) N   2 - C   6        /162. BD*(   1) N   2 - C   3            1.13    1.23    0.047
   7. BD (   1) N   2 - C   6        /166. BD*(   1) C   3 - H  14            1.16    1.28    0.049
   7. BD (   1) N   2 - C   6        /167. BD*(   1) N   4 - C   5            0.27    1.27    0.023
   7. BD (   1) N   2 - C   6        /169. BD*(   1) C   5 - C   6            0.70    1.33    0.039
   7. BD (   1) N   2 - C   6        /170. BD*(   1) C   5 - C  10            1.50    1.37    0.057
   7. BD (   1) N   2 - C   6        /171. BD*(   1) C   6 - C   7            1.30    1.35    0.053
   7. BD (   1) N   2 - C   6        /173. BD*(   1) C   7 - C   8            0.42    1.37    0.030
   8. BD (   1) C   3 - N   4        / 73. RY*(   2) C   5                    1.36    1.80    0.063
   8. BD (   1) C   3 - N   4        /158. BD*(   1) C   1 - N   2            1.33    1.19    0.050
   8. BD (   1) C   3 - N   4        /166. BD*(   1) C   3 - H  14            0.49    1.31    0.032
   8. BD (   1) C   3 - N   4        /167. BD*(   1) N   4 - C   5            0.44    1.30    0.030
   8. BD (   1) C   3 - N   4        /170. BD*(   1) C   5 - C  10            2.94    1.40    0.081
   9. BD (   1) C   3 - H  14        / 63. RY*(   1) N   4                    0.45    1.54    0.034
   9. BD (   1) C   3 - H  14        /164. BD*(   1) N   2 - C   6            1.68    0.97    0.051
   9. BD (   1) C   3 - H  14        /165. BD*(   1) C   3 - N   4            0.30    1.11    0.023
   9. BD (   1) C   3 - H  14        /167. BD*(   1) N   4 - C   5            1.84    1.01    0.054
  10. BD (   1) N   4 - C   5        / 55. RY*(   2) C   3                    0.94    1.46    0.047
  10. BD (   1) N   4 - C   5        /117. RY*(   1) C  10                    0.25    1.94    0.028
  10. BD (   1) N   4 - C   5        /162. BD*(   1) N   2 - C   3            0.54    1.19    0.032
  10. BD (   1) N   4 - C   5        /164. BD*(   1) N   2 - C   6            0.41    1.20    0.028
  10. BD (   1) N   4 - C   5        /165. BD*(   1) C   3 - N   4            0.36    1.33    0.028
  10. BD (   1) N   4 - C   5        /166. BD*(   1) C   3 - H  14            2.50    1.24    0.070
  10. BD (   1) N   4 - C   5        /169. BD*(   1) C   5 - C   6            0.66    1.29    0.037
  10. BD (   1) N   4 - C   5        /170. BD*(   1) C   5 - C  10            1.34    1.33    0.053
  10. BD (   1) N   4 - C   5        /171. BD*(   1) C   6 - C   7            1.56    1.31    0.057
  10. BD (   1) N   4 - C   5        /178. BD*(   1) C   9 - C  10            0.55    1.34    0.034
  11. BD (   2) N   4 - C   5        / 35. LP*(   1) C  10                   35.05    0.19    0.104
  11. BD (   2) N   4 - C   5        / 56. RY*(   3) C   3                    0.52    0.86    0.030
  11. BD (   2) N   4 - C   5        / 58. RY*(   5) C   3                    0.48    2.16    0.046
  11. BD (   2) N   4 - C   5        / 75. RY*(   4) C   5                    0.32    1.71    0.034
  11. BD (   2) N   4 - C   5        / 85. RY*(   5) C   6                    0.44    1.96    0.042
  11. BD (   2) N   4 - C   5        /120. RY*(   4) C  10                    0.37    2.11    0.040
  11. BD (   2) N   4 - C   5        /121. RY*(   5) C  10                    0.53    0.94    0.032
  11. BD (   2) N   4 - C   5        /163. BD*(   2) N   2 - C   3           19.14    0.21    0.081
  11. BD (   2) N   4 - C   5        /168. BD*(   2) N   4 - C   5            3.30    0.26    0.038
  11. BD (   2) N   4 - C   5        /172. BD*(   2) C   6 - C   7            7.70    0.29    0.064
  12. BD (   1) C   5 - C   6        / 46. RY*(   2) N   2                    0.29    2.56    0.034
  12. BD (   1) C   5 - C   6        / 63. RY*(   1) N   4                    0.32    1.67    0.029
  12. BD (   1) C   5 - C   6        / 90. RY*(   1) C   7                    0.42    1.85    0.035
  12. BD (   1) C   5 - C   6        / 91. RY*(   2) C   7                    0.28    1.36    0.025
  12. BD (   1) C   5 - C   6        /117. RY*(   1) C  10                    0.63    1.84    0.043
  12. BD (   1) C   5 - C   6        /118. RY*(   2) C  10                    0.27    1.36    0.024
  12. BD (   1) C   5 - C   6        /158. BD*(   1) C   1 - N   2            2.59    1.02    0.065
  12. BD (   1) C   5 - C   6        /164. BD*(   1) N   2 - C   6            0.52    1.10    0.030
  12. BD (   1) C   5 - C   6        /166. BD*(   1) C   3 - H  14            0.35    1.14    0.025
  12. BD (   1) C   5 - C   6        /167. BD*(   1) N   4 - C   5            0.37    1.14    0.026
  12. BD (   1) C   5 - C   6        /170. BD*(   1) C   5 - C  10            1.89    1.23    0.061
  12. BD (   1) C   5 - C   6        /171. BD*(   1) C   6 - C   7            2.48    1.22    0.070
  12. BD (   1) C   5 - C   6        /174. BD*(   1) C   7 - H  15            1.21    1.13    0.047
  12. BD (   1) C   5 - C   6        /180. BD*(   1) C  10 - H  18            1.10    1.16    0.045
  13. BD (   1) C   5 - C  10        / 63. RY*(   1) N   4                    0.34    1.70    0.031
  13. BD (   1) C   5 - C  10        / 83. RY*(   3) C   6                    0.41    1.79    0.034
  13. BD (   1) C   5 - C  10        /108. RY*(   1) C   9                    0.58    1.88    0.042
  13. BD (   1) C   5 - C  10        /109. RY*(   2) C   9                    0.55    1.38    0.035
  13. BD (   1) C   5 - C  10        /164. BD*(   1) N   2 - C   6            0.88    1.13    0.040
  13. BD (   1) C   5 - C  10        /165. BD*(   1) C   3 - N   4            0.68    1.27    0.037
  13. BD (   1) C   5 - C  10        /167. BD*(   1) N   4 - C   5            1.23    1.16    0.048
  13. BD (   1) C   5 - C  10        /169. BD*(   1) C   5 - C   6            1.83    1.22    0.060
  13. BD (   1) C   5 - C  10        /178. BD*(   1) C   9 - C  10            1.11    1.27    0.048
  13. BD (   1) C   5 - C  10        /179. BD*(   1) C   9 - H  17            1.17    1.19    0.047
  13. BD (   1) C   5 - C  10        /180. BD*(   1) C  10 - H  18            0.59    1.18    0.033
  14. BD (   1) C   6 - C   7        / 46. RY*(   2) N   2                    0.30    2.60    0.036
  14. BD (   1) C   6 - C   7        / 99. RY*(   1) C   8                    0.64    1.89    0.044
  14. BD (   1) C   6 - C   7        /100. RY*(   2) C   8                    0.53    1.39    0.035
  14. BD (   1) C   6 - C   7        /162. BD*(   1) N   2 - C   3            0.82    1.14    0.039
  14. BD (   1) C   6 - C   7        /164. BD*(   1) N   2 - C   6            1.44    1.14    0.051
  14. BD (   1) C   6 - C   7        /167. BD*(   1) N   4 - C   5            0.75    1.18    0.037
  14. BD (   1) C   6 - C   7        /169. BD*(   1) C   5 - C   6            2.48    1.24    0.070
  14. BD (   1) C   6 - C   7        /173. BD*(   1) C   7 - C   8            1.24    1.28    0.050
  14. BD (   1) C   6 - C   7        /174. BD*(   1) C   7 - H  15            0.60    1.18    0.034
  14. BD (   1) C   6 - C   7        /177. BD*(   1) C   8 - H  16            1.13    1.20    0.047
  15. BD (   2) C   6 - C   7        / 45. RY*(   1) N   2                    0.37    1.66    0.037
  15. BD (   2) C   6 - C   7        / 49. RY*(   5) N   2                    0.30    2.48    0.040
  15. BD (   2) C   6 - C   7        / 75. RY*(   4) C   5                    0.69    1.70    0.050
  15. BD (   2) C   6 - C   7        / 84. RY*(   4) C   6                    0.42    1.22    0.033
  15. BD (   2) C   6 - C   7        /102. RY*(   4) C   8                    0.48    1.16    0.035
  15. BD (   2) C   6 - C   7        /163. BD*(   2) N   2 - C   3           14.67    0.20    0.070
  15. BD (   2) C   6 - C   7        /168. BD*(   2) N   4 - C   5           13.20    0.25    0.076
  15. BD (   2) C   6 - C   7        /172. BD*(   2) C   6 - C   7            2.88    0.28    0.039
  15. BD (   2) C   6 - C   7        /176. BD*(   2) C   8 - C   9            3.51    0.29    0.046
  16. BD (   1) C   7 - C   8        / 81. RY*(   1) C   6                    1.04    1.72    0.054
  16. BD (   1) C   7 - C   8        /108. RY*(   1) C   9                    0.41    1.89    0.035
  16. BD (   1) C   7 - C   8        /109. RY*(   2) C   9                    0.67    1.38    0.039
  16. BD (   1) C   7 - C   8        /164. BD*(   1) N   2 - C   6            3.60    1.13    0.081
  16. BD (   1) C   7 - C   8        /171. BD*(   1) C   6 - C   7            1.60    1.25    0.056
  16. BD (   1) C   7 - C   8        /174. BD*(   1) C   7 - H  15            0.70    1.16    0.036
  16. BD (   1) C   7 - C   8        /175. BD*(   1) C   8 - C   9            1.11    1.25    0.047
  16. BD (   1) C   7 - C   8        /177. BD*(   1) C   8 - H  16            0.55    1.19    0.032
  16. BD (   1) C   7 - C   8        /179. BD*(   1) C   9 - H  17            0.94    1.19    0.042
  17. BD (   1) C   7 - H  15        / 83. RY*(   3) C   6                    0.35    1.62    0.030
  17. BD (   1) C   7 - H  15        / 99. RY*(   1) C   8                    0.36    1.71    0.031
  17. BD (   1) C   7 - H  15        /169. BD*(   1) C   5 - C   6            2.29    1.05    0.062
  17. BD (   1) C   7 - H  15        /171. BD*(   1) C   6 - C   7            0.38    1.08    0.026
  17. BD (   1) C   7 - H  15        /173. BD*(   1) C   7 - C   8            0.50    1.09    0.030
  17. BD (   1) C   7 - H  15        /175. BD*(   1) C   8 - C   9            1.83    1.08    0.056
  18. BD (   1) C   8 - C   9        / 90. RY*(   1) C   7                    0.28    1.86    0.029
  18. BD (   1) C   8 - C   9        / 91. RY*(   2) C   7                    0.68    1.37    0.039
  18. BD (   1) C   8 - C   9        /118. RY*(   2) C  10                    0.84    1.37    0.043
  18. BD (   1) C   8 - C   9        /173. BD*(   1) C   7 - C   8            1.15    1.25    0.048
  18. BD (   1) C   8 - C   9        /174. BD*(   1) C   7 - H  15            1.23    1.14    0.047
  18. BD (   1) C   8 - C   9        /177. BD*(   1) C   8 - H  16            0.61    1.17    0.034
  18. BD (   1) C   8 - C   9        /178. BD*(   1) C   9 - C  10            1.11    1.25    0.047
  18. BD (   1) C   8 - C   9        /179. BD*(   1) C   9 - H  17            0.60    1.18    0.034
  18. BD (   1) C   8 - C   9        /180. BD*(   1) C  10 - H  18            1.17    1.16    0.047
  19. BD (   2) C   8 - C   9        / 35. LP*(   1) C  10                   28.20    0.17    0.092
  19. BD (   2) C   8 - C   9        / 94. RY*(   5) C   7                    0.87    0.86    0.038
  19. BD (   2) C   8 - C   9        /102. RY*(   4) C   8                    0.26    1.16    0.024
  19. BD (   2) C   8 - C   9        /111. RY*(   4) C   9                    0.26    1.11    0.023
  19. BD (   2) C   8 - C   9        /121. RY*(   5) C  10                    0.95    0.92    0.041
  19. BD (   2) C   8 - C   9        /172. BD*(   2) C   6 - C   7           12.51    0.28    0.077
  20. BD (   1) C   8 - H  16        / 90. RY*(   1) C   7                    0.30    1.68    0.028
  20. BD (   1) C   8 - H  16        /108. RY*(   1) C   9                    0.32    1.69    0.030
  20. BD (   1) C   8 - H  16        /171. BD*(   1) C   6 - C   7            1.98    1.05    0.058
  20. BD (   1) C   8 - H  16        /173. BD*(   1) C   7 - C   8            0.32    1.07    0.024
  20. BD (   1) C   8 - H  16        /175. BD*(   1) C   8 - C   9            0.41    1.05    0.026
  20. BD (   1) C   8 - H  16        /178. BD*(   1) C   9 - C  10            1.94    1.08    0.058
  21. BD (   1) C   9 - C  10        / 72. RY*(   1) C   5                    0.28    1.72    0.028
  21. BD (   1) C   9 - C  10        / 73. RY*(   2) C   5                    0.89    1.66    0.049
  21. BD (   1) C   9 - C  10        / 99. RY*(   1) C   8                    0.35    1.87    0.033
  21. BD (   1) C   9 - C  10        /100. RY*(   2) C   8                    0.72    1.38    0.040
  21. BD (   1) C   9 - C  10        /167. BD*(   1) N   4 - C   5            2.82    1.16    0.072
  21. BD (   1) C   9 - C  10        /170. BD*(   1) C   5 - C  10            1.31    1.26    0.051
  21. BD (   1) C   9 - C  10        /175. BD*(   1) C   8 - C   9            1.11    1.25    0.047
  21. BD (   1) C   9 - C  10        /177. BD*(   1) C   8 - H  16            0.99    1.19    0.043
  21. BD (   1) C   9 - C  10        /179. BD*(   1) C   9 - H  17            0.57    1.19    0.033
  21. BD (   1) C   9 - C  10        /180. BD*(   1) C  10 - H  18            0.63    1.18    0.034
  22. BD (   1) C   9 - H  17        / 99. RY*(   1) C   8                    0.32    1.68    0.029
  22. BD (   1) C   9 - H  17        /117. RY*(   1) C  10                    0.31    1.67    0.029
  22. BD (   1) C   9 - H  17        /170. BD*(   1) C   5 - C  10            1.94    1.06    0.057
  22. BD (   1) C   9 - H  17        /173. BD*(   1) C   7 - C   8            2.01    1.06    0.058
  22. BD (   1) C   9 - H  17        /175. BD*(   1) C   8 - C   9            0.40    1.05    0.026
  22. BD (   1) C   9 - H  17        /178. BD*(   1) C   9 - C  10            0.36    1.07    0.025
  23. BD (   1) C  10 - H  18        / 72. RY*(   1) C   5                    0.27    1.54    0.026
  23. BD (   1) C  10 - H  18        /108. RY*(   1) C   9                    0.31    1.70    0.029
  23. BD (   1) C  10 - H  18        /169. BD*(   1) C   5 - C   6            2.31    1.03    0.062
  23. BD (   1) C  10 - H  18        /170. BD*(   1) C   5 - C  10            0.39    1.07    0.026
  23. BD (   1) C  10 - H  18        /175. BD*(   1) C   8 - C   9            1.97    1.06    0.058
  23. BD (   1) C  10 - H  18        /178. BD*(   1) C   9 - C  10            0.43    1.08    0.027
  24. CR (   1) C   1                /126. RY*(   1) H  11                    0.39   10.56    0.081
  24. CR (   1) C   1                /130. RY*(   1) H  12                    0.39   10.56    0.081
  24. CR (   1) C   1                /134. RY*(   1) H  13                    0.39   10.59    0.081
  24. CR (   1) C   1                /162. BD*(   1) N   2 - C   3            0.55   10.54    0.097
  24. CR (   1) C   1                /164. BD*(   1) N   2 - C   6            0.57   10.55    0.099
  25. CR (   1) N   2                / 38. RY*(   3) C   1                    0.93   14.85    0.148
  25. CR (   1) N   2                / 54. RY*(   1) C   3                    0.27   15.29    0.081
  25. CR (   1) N   2                / 55. RY*(   2) C   3                    1.01   14.95    0.155
  25. CR (   1) N   2                / 83. RY*(   3) C   6                    0.88   15.35    0.147
  25. CR (   1) N   2                / 87. RY*(   7) C   6                    0.34   16.54    0.094
  25. CR (   1) N   2                /171. BD*(   1) C   6 - C   7            0.53   14.80    0.113
  26. CR (   1) C   3                / 64. RY*(   2) N   4                    0.33   11.33    0.077
  26. CR (   1) C   3                /138. RY*(   1) H  14                    0.43   10.48    0.085
  26. CR (   1) C   3                /158. BD*(   1) C   1 - N   2            0.75   10.49    0.112
  26. CR (   1) C   3                /164. BD*(   1) N   2 - C   6            0.55   10.58    0.098
  26. CR (   1) C   3                /167. BD*(   1) N   4 - C   5            0.73   10.61    0.112
  27. CR (   1) N   4                / 54. RY*(   1) C   3                    1.15   15.18    0.167
  27. CR (   1) N   4                / 72. RY*(   1) C   5                    1.16   15.18    0.168
  27. CR (   1) N   4                / 79. RY*(   8) C   5                    0.32   16.33    0.092
  27. CR (   1) N   4                /166. BD*(   1) C   3 - H  14            0.27   14.62    0.079
  27. CR (   1) N   4                /170. BD*(   1) C   5 - C  10            0.55   14.71    0.114
  28. CR (   1) C   5                / 81. RY*(   1) C   6                    0.79   11.12    0.119
  28. CR (   1) C   5                /118. RY*(   2) C  10                    0.72   10.79    0.111
  28. CR (   1) C   5                /165. BD*(   1) C   3 - N   4            0.51   10.67    0.093
  28. CR (   1) C   5                /169. BD*(   1) C   5 - C   6            0.32   10.62    0.075
  28. CR (   1) C   5                /171. BD*(   1) C   6 - C   7            0.67   10.65    0.107
  28. CR (   1) C   5                /178. BD*(   1) C   9 - C  10            0.34   10.67    0.077
  28. CR (   1) C   5                /180. BD*(   1) C  10 - H  18            0.28   10.58    0.069
  29. CR (   1) C   6                / 73. RY*(   2) C   5                    0.86   11.07    0.123
  29. CR (   1) C   6                / 91. RY*(   2) C   7                    0.77   10.79    0.115
  29. CR (   1) C   6                /158. BD*(   1) C   1 - N   2            0.73   10.45    0.111
  29. CR (   1) C   6                /162. BD*(   1) N   2 - C   3            0.45   10.53    0.087
  29. CR (   1) C   6                /169. BD*(   1) C   5 - C   6            0.42   10.63    0.085
  29. CR (   1) C   6                /170. BD*(   1) C   5 - C  10            0.52   10.67    0.094
  29. CR (   1) C   6                /173. BD*(   1) C   7 - C   8            0.31   10.67    0.073
  29. CR (   1) C   6                /174. BD*(   1) C   7 - H  15            0.32   10.57    0.074
  30. CR (   1) C   7                / 82. RY*(   2) C   6                    0.57   10.76    0.099
  30. CR (   1) C   7                /100. RY*(   2) C   8                    0.78   10.78    0.116
  30. CR (   1) C   7                /101. RY*(   3) C   8                    0.33   10.82    0.076
  30. CR (   1) C   7                /142. RY*(   1) H  15                    0.42   10.49    0.084
  30. CR (   1) C   7                /164. BD*(   1) N   2 - C   6            0.77   10.53    0.115
  30. CR (   1) C   7                /169. BD*(   1) C   5 - C   6            0.56   10.62    0.098
  30. CR (   1) C   7                /175. BD*(   1) C   8 - C   9            0.44   10.65    0.087
  30. CR (   1) C   7                /177. BD*(   1) C   8 - H  16            0.26   10.59    0.067
  31. CR (   1) C   8                / 91. RY*(   2) C   7                    0.38   10.77    0.081
  31. CR (   1) C   8                / 92. RY*(   3) C   7                    0.40   10.71    0.083
  31. CR (   1) C   8                /109. RY*(   2) C   9                    0.72   10.76    0.111
  31. CR (   1) C   8                /146. RY*(   1) H  16                    0.41   10.46    0.082
  31. CR (   1) C   8                /171. BD*(   1) C   6 - C   7            0.46   10.63    0.088
  31. CR (   1) C   8                /174. BD*(   1) C   7 - H  15            0.32   10.54    0.074
  31. CR (   1) C   8                /178. BD*(   1) C   9 - C  10            0.46   10.66    0.088
  31. CR (   1) C   8                /179. BD*(   1) C   9 - H  17            0.26   10.58    0.066
  32. CR (   1) C   9                /100. RY*(   2) C   8                    0.69   10.76    0.109
  32. CR (   1) C   9                /118. RY*(   2) C  10                    0.48   10.77    0.091
  32. CR (   1) C   9                /119. RY*(   3) C  10                    0.28   10.67    0.069
  32. CR (   1) C   9                /150. RY*(   1) H  17                    0.41   10.46    0.082
  32. CR (   1) C   9                /170. BD*(   1) C   5 - C  10            0.44   10.64    0.087
  32. CR (   1) C   9                /173. BD*(   1) C   7 - C   8            0.47   10.64    0.090
  32. CR (   1) C   9                /177. BD*(   1) C   8 - H  16            0.27   10.57    0.067
  32. CR (   1) C   9                /180. BD*(   1) C  10 - H  18            0.30   10.56    0.071
  33. CR (   1) C  10                / 74. RY*(   3) C   5                    0.86   11.07    0.123
  33. CR (   1) C  10                /109. RY*(   2) C   9                    0.73   10.77    0.112
  33. CR (   1) C  10                /110. RY*(   3) C   9                    0.32   10.82    0.074
  33. CR (   1) C  10                /154. RY*(   1) H  18                    0.42   10.47    0.084
  33. CR (   1) C  10                /167. BD*(   1) N   4 - C   5            0.64   10.55    0.104
  33. CR (   1) C  10                /169. BD*(   1) C   5 - C   6            0.54   10.61    0.096
  33. CR (   1) C  10                /175. BD*(   1) C   8 - C   9            0.45   10.64    0.088
  33. CR (   1) C  10                /179. BD*(   1) C   9 - H  17            0.27   10.58    0.068
  34. LP (   1) N   4                / 54. RY*(   1) C   3                    1.85    1.38    0.065
  34. LP (   1) N   4                / 70. RY*(   8) N   4                    0.28    2.77    0.036
  34. LP (   1) N   4                / 72. RY*(   1) C   5                    2.00    1.37    0.067
  34. LP (   1) N   4                /158. BD*(   1) C   1 - N   2            0.29    0.69    0.018
  34. LP (   1) N   4                /162. BD*(   1) N   2 - C   3            4.71    0.77    0.077
  34. LP (   1) N   4                /166. BD*(   1) C   3 - H  14            1.01    0.82    0.037
  34. LP (   1) N   4                /169. BD*(   1) C   5 - C   6            3.38    0.87    0.069
  34. LP (   1) N   4                /170. BD*(   1) C   5 - C  10            0.29    0.91    0.021
  35. LP*(   1) C  10                / 78. RY*(   7) C   5                    0.45    1.66    0.069
  35. LP*(   1) C  10                /111. RY*(   4) C   9                    0.84    0.93    0.070
  35. LP*(   1) C  10                /121. RY*(   5) C  10                    1.77    0.75    0.092
  35. LP*(   1) C  10                /168. BD*(   2) N   4 - C   5           33.44    0.07    0.094
  35. LP*(   1) C  10                /172. BD*(   2) C   6 - C   7            0.41    0.10    0.014
  35. LP*(   1) C  10                /176. BD*(   2) C   8 - C   9           15.82    0.12    0.101
 163. BD*(   2) N   2 - C   3        / 51. RY*(   7) N   2                    0.57    1.85    0.088
 163. BD*(   2) N   2 - C   3        / 56. RY*(   3) C   3                    1.65    0.65    0.088
 163. BD*(   2) N   2 - C   3        / 66. RY*(   4) N   4                    0.40    1.15    0.058
 163. BD*(   2) N   2 - C   3        /159. BD*(   1) C   1 - H  11            0.39    0.51    0.038
 163. BD*(   2) N   2 - C   3        /160. BD*(   1) C   1 - H  12            0.39    0.51    0.038
 163. BD*(   2) N   2 - C   3        /168. BD*(   2) N   4 - C   5           38.92    0.05    0.089
 163. BD*(   2) N   2 - C   3        /172. BD*(   2) C   6 - C   7            5.10    0.08    0.046
 168. BD*(   2) N   4 - C   5        / 58. RY*(   5) C   3                    0.26    1.90    0.063
 168. BD*(   2) N   4 - C   5        / 65. RY*(   3) N   4                    0.28    2.27    0.071
 168. BD*(   2) N   4 - C   5        / 66. RY*(   4) N   4                    0.90    1.09    0.089
 168. BD*(   2) N   4 - C   5        / 76. RY*(   5) C   5                    0.68    1.37    0.086
 168. BD*(   2) N   4 - C   5        /172. BD*(   2) C   6 - C   7           17.31    0.03    0.052
 172. BD*(   2) C   6 - C   7        / 86. RY*(   6) C   6                    0.28    1.69    0.088
 172. BD*(   2) C   6 - C   7        / 94. RY*(   5) C   7                    1.08    0.59    0.101
 172. BD*(   2) C   6 - C   7        /176. BD*(   2) C   8 - C   9           57.07    0.01    0.090


 Natural Bond Orbitals (Summary):

                                                            Principal Delocalizations
           NBO                        Occupancy    Energy   (geminal,vicinal,remote)
 ====================================================================================
 Molecular unit  1  (C8H8N2)
     1. BD (   1) C   1 - N   2          0.99459    -0.95348  164(g),162(g),169(v),165(v)
                                                    81(v),57(v),82(v)
     2. BD (   1) C   1 - H  11          0.98162    -0.68407  163(v),162(v),45(v)
     3. BD (   1) C   1 - H  12          0.98162    -0.68407  163(v),162(v),45(v)
     4. BD (   1) C   1 - H  13          0.99387    -0.68667  164(v)
     5. BD (   1) N   2 - C   3          0.99234    -0.98873  171(v),164(g),158(g),81(v)
                                                    64(v),36(v),170(r)
     6. BD (   2) N   2 - C   3          0.87934    -0.52117  168(v),172(v),163(g),159(v)
                                                    160(v),84(v),66(v),37(v)
     7. BD (   1) N   2 - C   6          0.98983    -0.98773  170(v),171(g),158(g),166(v)
                                                    162(g),169(g),54(v),36(v)
                                                    173(v),72(v),161(v),167(v)
     8. BD (   1) C   3 - N   4          0.99260    -1.02183  170(v),73(v),158(v),166(g)
                                                    167(g)
     9. BD (   1) C   3 - H  14          0.99159    -0.72697  167(v),164(v),63(v),165(g)
    10. BD (   1) N   4 - C   5          0.98892    -0.94843  166(v),171(v),170(g),55(v)
                                                    169(g),178(v),162(v),164(v)
                                                    165(g),117(v)
    11. BD (   2) N   4 - C   5          0.76914    -0.44626  35(v),163(v),172(v),168(g)
                                                    121(v),56(v),58(v),85(v)
                                                    120(v),75(g)
    12. BD (   1) C   5 - C   6          0.98285    -0.85501  158(v),171(g),170(g),174(v)
                                                    180(v),117(v),164(g),90(v)
                                                    167(g),166(r),63(v),46(v)
                                                    91(v),118(v)
    13. BD (   1) C   5 - C  10          0.98829    -0.87923  169(g),167(g),179(v),178(g)
                                                    164(v),165(v),180(g),108(v)
                                                    109(v),83(v),63(v)
    14. BD (   1) C   6 - C   7          0.98742    -0.89647  169(g),164(g),173(g),177(v)
                                                    162(v),167(v),99(v),174(g)
                                                    100(v),46(v)
    15. BD (   2) C   6 - C   7          0.73453    -0.43605  163(v),168(v),176(v),172(g)
                                                    75(v),102(v),84(g),45(v)
                                                    49(v)
    16. BD (   1) C   7 - C   8          0.98781    -0.88085  164(v),171(g),175(g),81(v)
                                                    179(v),174(g),109(v),177(g)
                                                    108(v)
    17. BD (   1) C   7 - H  15          0.98936    -0.70982  169(v),175(v),173(g),171(g)
                                                    99(v),83(v)
    18. BD (   1) C   8 - C   9          0.98998    -0.86332  174(v),180(v),173(g),178(g)
                                                    118(v),91(v),177(g),179(g)
                                                    90(v)
    19. BD (   2) C   8 - C   9          0.83389    -0.43082  35(v),172(v),121(v),94(v)
                                                    111(g),102(g)
    20. BD (   1) C   8 - H  16          0.98916    -0.68363  171(v),178(v),175(g),173(g)
                                                    108(v),90(v)
    21. BD (   1) C   9 - C  10          0.98901    -0.87676  167(v),170(g),175(g),177(v)
                                                    73(v),100(v),180(g),179(g)
                                                    99(v),72(v)
    22. BD (   1) C   9 - H  17          0.98920    -0.67983  173(v),170(v),175(g),178(g)
                                                    99(v),117(v)
    23. BD (   1) C  10 - H  18          0.98879    -0.69114  169(v),175(v),178(g),170(g)
                                                    108(v),72(v)
    24. CR (   1) C   1                  0.99964   -10.29861  164(v),162(v),134(v),126(v)
                                                    130(v)
    25. CR (   1) N   2                  0.99951   -14.43726  55(v),38(v),83(v),171(v)
                                                    87(v),54(v)
    26. CR (   1) C   3                  0.99960   -10.32930  158(v),167(v),164(v),138(v)
                                                    64(v)
    27. CR (   1) N   4                  0.99966   -14.33297  72(v),54(v),170(v),79(v)
                                                    166(v),169(v)
    28. CR (   1) C   5                  0.99941   -10.27974  81(v),118(v),171(v),165(v)
                                                    178(v),169(g),180(v)
    29. CR (   1) C   6                  0.99942   -10.29000  73(v),91(v),158(v),170(v)
                                                    162(v),169(g),174(v),173(v)
    30. CR (   1) C   7                  0.99945   -10.28151  164(v),100(v),82(v),169(v)
                                                    175(v),142(v),101(v),177(v)
    31. CR (   1) C   8                  0.99950   -10.26513  109(v),171(v),178(v),146(v)
                                                    92(v),91(v),174(v),179(v)
    32. CR (   1) C   9                  0.99950   -10.26114  100(v),118(v),173(v),170(v)
                                                    150(v),180(v),119(v),177(v)
    33. CR (   1) C  10                  0.99945   -10.27118  74(v),109(v),167(v),169(v)
                                                    175(v),154(v),110(v),179(v)
    34. LP (   1) N   4                  0.96108    -0.52799  162(v),169(v),72(v),54(v)
                                                    166(v),170(v),158(r),70(g)
    35. LP*(   1) C  10                  0.25161    -0.25715  168(v),176(v),121(g),111(v)
                                                    78(v),172(r)
    36. RY*(   1) C   1                  0.00178     0.56018   
    37. RY*(   2) C   1                  0.00089     0.74843   
    38. RY*(   3) C   1                  0.00062     0.41310   
    39. RY*(   4) C   1                  0.00006     0.81186   
    40. RY*(   5) C   1                  0.00004     1.65672   
    41. RY*(   6) C   1                  0.00001     2.03408   
    42. RY*(   7) C   1                  0.00002     1.98264   
    43. RY*(   8) C   1                  0.00000     1.81930   
    44. RY*(   9) C   1                  0.00000     2.07589   
    45. RY*(   1) N   2                  0.00083     1.22051   
    46. RY*(   2) N   2                  0.00078     1.70228   
    47. RY*(   3) N   2                  0.00049     1.07761   
    48. RY*(   4) N   2                  0.00047     1.02497   
    49. RY*(   5) N   2                  0.00031     2.04556   
    50. RY*(   6) N   2                  0.00027     2.63381   
    51. RY*(   7) N   2                  0.00014     1.60954   
    52. RY*(   8) N   2                  0.00008     1.96982   
    53. RY*(   9) N   2                  0.00001     2.40883   
    54. RY*(   1) C   3                  0.00442     0.85190   
    55. RY*(   2) C   3                  0.00209     0.50928   
    56. RY*(   3) C   3                  0.00147     0.41266   
    57. RY*(   4) C   3                  0.00085     0.55857   
    58. RY*(   5) C   3                  0.00060     1.71850   
    59. RY*(   6) C   3                  0.00029     1.82372   
    60. RY*(   7) C   3                  0.00004     2.04456   
    61. RY*(   8) C   3                  0.00002     1.63889   
    62. RY*(   9) C   3                  0.00000     1.96732   
    63. RY*(   1) N   4                  0.00153     0.81676   
    64. RY*(   2) N   4                  0.00080     1.00427   
    65. RY*(   3) N   4                  0.00029     2.08337   
    66. RY*(   4) N   4                  0.00011     0.90926   
    67. RY*(   5) N   4                  0.00007     1.41799   
    68. RY*(   6) N   4                  0.00003     2.44141   
    69. RY*(   7) N   4                  0.00000     2.00517   
    70. RY*(   8) N   4                  0.00001     2.23843   
    71. RY*(   9) N   4                  0.00001     2.48862   
    72. RY*(   1) C   5                  0.00373     0.84525   
    73. RY*(   2) C   5                  0.00293     0.78262   
    74. RY*(   3) C   5                  0.00121     0.79696   
    75. RY*(   4) C   5                  0.00055     1.26777   
    76. RY*(   5) C   5                  0.00044     1.18761   
    77. RY*(   6) C   5                  0.00021     1.93944   
    78. RY*(   7) C   5                  0.00013     1.39926   
    79. RY*(   8) C   5                  0.00009     2.00066   
    80. RY*(   9) C   5                  0.00001     1.99286   
    81. RY*(   1) C   6                  0.00319     0.83640   
    82. RY*(   2) C   6                  0.00182     0.48131   
    83. RY*(   3) C   6                  0.00156     0.91071   
    84. RY*(   4) C   6                  0.00083     0.78370   
    85. RY*(   5) C   6                  0.00036     1.51316   
    86. RY*(   6) C   6                  0.00019     1.53975   
    87. RY*(   7) C   6                  0.00014     2.10061   
    88. RY*(   8) C   6                  0.00007     2.03563   
    89. RY*(   9) C   6                  0.00001     2.00097   
    90. RY*(   1) C   7                  0.00222     0.99545   
    91. RY*(   2) C   7                  0.00126     0.50328   
    92. RY*(   3) C   7                  0.00041     0.44164   
    93. RY*(   4) C   7                  0.00039     1.70783   
    94. RY*(   5) C   7                  0.00016     0.43293   
    95. RY*(   6) C   7                  0.00005     2.07516   
    96. RY*(   7) C   7                  0.00003     2.17200   
    97. RY*(   8) C   7                  0.00000     1.68789   
    98. RY*(   9) C   7                  0.00000     2.03946   
    99. RY*(   1) C   8                  0.00270     0.99679   
   100. RY*(   2) C   8                  0.00129     0.49841   
   101. RY*(   3) C   8                  0.00041     0.53654   
   102. RY*(   4) C   8                  0.00037     0.72502   
   103. RY*(   5) C   8                  0.00007     2.17271   
   104. RY*(   6) C   8                  0.00004     1.51948   
   105. RY*(   7) C   8                  0.00003     2.05142   
   106. RY*(   8) C   8                  0.00000     1.59634   
   107. RY*(   9) C   8                  0.00000     2.03677   
   108. RY*(   1) C   9                  0.00265     1.00503   
   109. RY*(   2) C   9                  0.00124     0.49820   
   110. RY*(   3) C   9                  0.00042     0.54475   
   111. RY*(   4) C   9                  0.00029     0.67445   
   112. RY*(   5) C   9                  0.00008     2.19155   
   113. RY*(   6) C   9                  0.00005     1.56759   
   114. RY*(   7) C   9                  0.00003     2.03660   
   115. RY*(   8) C   9                  0.00000     1.61000   
   116. RY*(   9) C   9                  0.00000     2.03463   
   117. RY*(   1) C  10                  0.00264     0.98867   
   118. RY*(   2) C  10                  0.00133     0.50800   
   119. RY*(   3) C  10                  0.00048     0.40680   
   120. RY*(   4) C  10                  0.00032     1.66734   
   121. RY*(   5) C  10                  0.00013     0.49409   
   122. RY*(   6) C  10                  0.00008     2.13989   
   123. RY*(   7) C  10                  0.00001     1.69517   
   124. RY*(   8) C  10                  0.00002     2.17071   
   125. RY*(   9) C  10                  0.00000     2.05170   
   126. RY*(   1) H  11                  0.00046     0.25717   
   127. RY*(   2) H  11                  0.00008     1.61241   
   128. RY*(   3) H  11                  0.00006     1.66769   
   129. RY*(   4) H  11                  0.00001     1.97792   
   130. RY*(   1) H  12                  0.00046     0.25717   
   131. RY*(   2) H  12                  0.00008     1.61241   
   132. RY*(   3) H  12                  0.00006     1.66768   
   133. RY*(   4) H  12                  0.00001     1.97792   
   134. RY*(   1) H  13                  0.00039     0.29108   
   135. RY*(   2) H  13                  0.00008     1.56979   
   136. RY*(   3) H  13                  0.00005     1.68676   
   137. RY*(   4) H  13                  0.00001     1.94811   
   138. RY*(   1) H  14                  0.00036     0.15436   
   139. RY*(   2) H  14                  0.00006     1.45596   
   140. RY*(   3) H  14                  0.00003     2.19466   
   141. RY*(   4) H  14                  0.00001     1.72470   
   142. RY*(   1) H  15                  0.00068     0.20579   
   143. RY*(   2) H  15                  0.00004     1.87478   
   144. RY*(   3) H  15                  0.00003     2.10358   
   145. RY*(   4) H  15                  0.00003     1.47311   
   146. RY*(   1) H  16                  0.00068     0.19544   
   147. RY*(   2) H  16                  0.00006     1.48221   
   148. RY*(   3) H  16                  0.00004     2.04529   
   149. RY*(   4) H  16                  0.00003     1.95450   
   150. RY*(   1) H  17                  0.00068     0.19859   
   151. RY*(   2) H  17                  0.00006     1.48675   
   152. RY*(   3) H  17                  0.00004     1.82307   
   153. RY*(   4) H  17                  0.00003     2.18441   
   154. RY*(   1) H  18                  0.00088     0.19410   
   155. RY*(   2) H  18                  0.00004     1.86774   
   156. RY*(   3) H  18                  0.00004     2.13328   
   157. RY*(   4) H  18                  0.00003     1.48881   
   158. BD*(   1) C   1 - N   2          0.00872     0.16379   
   159. BD*(   1) C   1 - H  11          0.00346     0.27128   
   160. BD*(   1) C   1 - H  12          0.00346     0.27128   
   161. BD*(   1) C   1 - H  13          0.00164     0.27608   
   162. BD*(   1) N   2 - C   3          0.02248     0.24233   
   163. BD*(   2) N   2 - C   3          0.21588    -0.23593  168(v),172(v),56(g),51(g)
                                                    66(v),159(v),160(v)
   164. BD*(   1) N   2 - C   6          0.01919     0.24720   
   165. BD*(   1) C   3 - N   4          0.00312     0.38608   
   166. BD*(   1) C   3 - H  14          0.00978     0.28815   
   167. BD*(   1) N   4 - C   5          0.01168     0.28125   
   168. BD*(   2) N   4 - C   5          0.19939    -0.18279  163(v),35(v),172(v),66(g)
                                                    76(g),65(g),58(v)
   169. BD*(   1) C   5 - C   6          0.02076     0.33879   
   170. BD*(   1) C   5 - C  10          0.01243     0.37879   
   171. BD*(   1) C   6 - C   7          0.01169     0.36655   
   172. BD*(   2) C   6 - C   7          0.09899    -0.15320   
   173. BD*(   1) C   7 - C   8          0.00692     0.38244   
   174. BD*(   1) C   7 - H  15          0.00712     0.27899   
   175. BD*(   1) C   8 - C   9          0.00825     0.36945   
   176. BD*(   2) C   8 - C   9          0.03427    -0.14147   
   177. BD*(   1) C   8 - H  16          0.00614     0.30832   
   178. BD*(   1) C   9 - C  10          0.00654     0.39159   
   179. BD*(   1) C   9 - H  17          0.00622     0.31242   
   180. BD*(   1) C  10 - H  18          0.00660     0.30002   
       -------------------------------
              Total Lewis   32.96199  ( 96.9470%)
        Valence non-Lewis    0.97635  (  2.8716%)
        Rydberg non-Lewis    0.06166  (  0.1814%)
       -------------------------------
            Total unit  1   34.00000  (100.0000%)
           Charge unit  1    1.00000
 Unable to Open any file for archive entry.
 1\1\GINC-COMPUTE-0-7\SP\UB3LYP\def2SVP\C8H8N2(1+,2)\ZAHRT2\13-Mar-2021
 \0\\# b3lyp/def2svp geom=NewRedundant pop=NBO\\28\\1,2\C,0,-2.47005367
 74,-0.8825015766,-0.081451122\N,0,-1.4405395788,0.1221987992,0.0391962
 324\C,0,-1.6082208401,1.4797552852,0.2265312257\N,0,-0.4880283139,2.14
 79228555,0.2999147335\C,0,0.5073808464,1.1948650229,0.1546544118\C,0,-
 0.0742580412,-0.0916703119,-0.0112985468\C,0,0.6935839297,-1.248589933
 4,-0.1807378\C,0,2.0791656917,-1.0875437747,-0.1805135158\C,0,2.674191
 3641,0.1820981357,-0.0170682999\C,0,1.9034559393,1.3305827055,0.151269
 4738\H,0,-2.3812529469,-1.6371622284,0.7170863832\H,0,-2.4089279342,-1
 .396012357,-1.0549143632\H,0,-3.4552181223,-0.403369601,-0.0008594956\
 H,0,-2.6092486645,1.9099351844,0.3007344788\H,0,0.2372722701,-2.232529
 4674,-0.3074770402\H,0,2.7189228542,-1.9637383412,-0.3097500218\H,0,3.
 7638335217,0.2609090679,-0.0234005265\H,0,2.357941702,2.3148505353,0.2
 780837926\\Version=ES64L-G16RevC.01\State=2-A\HF=-418.5801\S2=0.76771\
 S2-1=0.\S2A=0.750229\RMSD=6.287e-09\Dipole=-0.3329655,-1.2064407,-0.15
 89652\Quadrupole=13.7797545,-2.781871,-10.9978835,1.4363498,-0.194664,
 1.116605\PG=C01 [X(C8H8N2)]\\@
 The archive entry for this job was punched.


 THE WHOLE OF SCIENCE IS NOTHING MORE THAN A REFINEMENT OF EVERYDAY THINKING.
                                                              -- A. EINSTEIN
 File lengths (MBytes):  RWF=     36 Int=      0 D2E=      0 Chk=      3 Scr=      1
 Normal termination of Gaussian 16
