# Supplementary material for: Machine-Learning-Guided Discovery of Electrochemical Reactions
Source: J Am Chem Soc. 2022 Dec 2;144(49):22599–610. doi: 10.1021/jacs.2c08997 (PMC9756344; doi:10.1021/jacs.2c08997)
Supplement: Supplementary file 4 — ja2c08997_si_004.zip [file ja2c08997_si_004.zip › Reactivity Prediction/Ologs_notimes/60.log]

 Entering Gaussian System, Link 0=g16
 Input=60.com
 Output=60.log
 Initial command:
  
 Copyright (c) 1988-2019, Gaussian, Inc.  All Rights Reserved.
  
 This is part of the Gaussian(R) 16 program.  It is based on
 the Gaussian(R) 09 system (copyright 2009, Gaussian, Inc.),
 the Gaussian(R) 03 system (copyright 2003, Gaussian, Inc.),
 the Gaussian(R) 98 system (copyright 1998, Gaussian, Inc.),
 the Gaussian(R) 94 system (copyright 1995, Gaussian, Inc.),
 the Gaussian 92(TM) system (copyright 1992, Gaussian, Inc.),
 the Gaussian 90(TM) system (copyright 1990, Gaussian, Inc.),
 the Gaussian 88(TM) system (copyright 1988, Gaussian, Inc.),
 the Gaussian 86(TM) system (copyright 1986, Carnegie Mellon
 University), and the Gaussian 82(TM) system (copyright 1983,
 Carnegie Mellon University). Gaussian is a federally registered
 trademark of Gaussian, Inc.
  
 This software contains proprietary and confidential information,
 including trade secrets, belonging to Gaussian, Inc.
  
 This software is provided under written license and may be
 used, copied, transmitted, or stored only in accord with that
 written license.
  
 The following legend is applicable only to US Government
 contracts under FAR:
  
                    RESTRICTED RIGHTS LEGEND
  
 Use, reproduction and disclosure by the US Government is
 subject to restrictions as set forth in subparagraphs (a)
 and (c) of the Commercial Computer Software - Restricted
 Rights clause in FAR 52.227-19.
  
 Gaussian, Inc.
 340 Quinnipiac St., Bldg. 40, Wallingford CT 06492
  
  
 ---------------------------------------------------------------
 Warning -- This program may not be used in any manner that
 competes with the business of Gaussian, Inc. or will provide
 assistance to any competitor of Gaussian, Inc.  The licensee
 of this program is prohibited from giving any competitor of
 Gaussian, Inc. access to this program.  By using this program,
 the user acknowledges that Gaussian, Inc. is engaged in the
 business of creating and licensing software in the field of
 computational chemistry and represents and warrants to the
 licensee that it is not a competitor of Gaussian, Inc. and that
 it will not use this program in any manner prohibited above.
 ---------------------------------------------------------------
  

 Cite this work as:
 Gaussian 16, Revision C.01,
 M. J. Frisch, G. W. Trucks, H. B. Schlegel, G. E. Scuseria, 
 M. A. Robb, J. R. Cheeseman, G. Scalmani, V. Barone, 
 G. A. Petersson, H. Nakatsuji, X. Li, M. Caricato, A. V. Marenich, 
 J. Bloino, B. G. Janesko, R. Gomperts, B. Mennucci, H. P. Hratchian, 
 J. V. Ortiz, A. F. Izmaylov, J. L. Sonnenberg, D. Williams-Young, 
 F. Ding, F. Lipparini, F. Egidi, J. Goings, B. Peng, A. Petrone, 
 T. Henderson, D. Ranasinghe, V. G. Zakrzewski, J. Gao, N. Rega, 
 G. Zheng, W. Liang, M. Hada, M. Ehara, K. Toyota, R. Fukuda, 
 J. Hasegawa, M. Ishida, T. Nakajima, Y. Honda, O. Kitao, H. Nakai, 
 T. Vreven, K. Throssell, J. A. Montgomery, Jr., J. E. Peralta, 
 F. Ogliaro, M. J. Bearpark, J. J. Heyd, E. N. Brothers, K. N. Kudin, 
 V. N. Staroverov, T. A. Keith, R. Kobayashi, J. Normand, 
 K. Raghavachari, A. P. Rendell, J. C. Burant, S. S. Iyengar, 
 J. Tomasi, M. Cossi, J. M. Millam, M. Klene, C. Adamo, R. Cammi, 
 J. W. Ochterski, R. L. Martin, K. Morokuma, O. Farkas, 
 J. B. Foresman, and D. J. Fox, Gaussian, Inc., Wallingford CT, 2019.
 
 ******************************************
 Gaussian 16:  ES64L-G16RevC.01  3-Jul-2019
                13-Mar-2021 
 ******************************************
 %nprocshared=16
 Will use up to   16 processors via shared memory.
 %mem=7GB
 -----------------------------------------
 # b3lyp/def2svp geom=NewRedundant pop=NBO
 -----------------------------------------
 1/29=4000,38=1,172=1/1;
 2/12=2,17=6,18=5,40=1/2;
 3/5=43,7=101,11=2,25=1,30=1,74=-5/1,2,3;
 4//1;
 5/5=2,38=5/2;
 6/7=2,8=2,9=2,10=2,28=1,40=1/1,7;
 99/5=1,9=1/99;
 --
 60
 --
 Symbolic Z-matrix:
 Charge =  1 Multiplicity = 2
 O                     3.84997   0.36536   1.07849 
 C                     3.11163   0.10486  -0.09662 
 C                     1.63252   0.1314    0.25034 
 C                     0.72728  -0.14089  -0.95847 
 C                    -0.74003  -0.11234  -0.60334 
 C                    -1.39737  -1.27339  -0.17019 
 C                    -2.74244  -1.24011   0.2053 
 C                    -3.45536  -0.03909   0.15445 
 C                    -2.81265   1.12531  -0.27495 
 C                    -1.46741   1.08621  -0.64926 
 H                     4.78962   0.34899   0.86048 
 H                     3.36908  -0.8846   -0.53074 
 H                     3.3173    0.85989  -0.88492 
 H                     1.44024  -0.61468   1.03938 
 H                     1.38894   1.1137    0.68846 
 H                     0.93095   0.60837  -1.74254 
 H                     0.98236  -1.12353  -1.39091 
 H                    -0.8459   -2.2172   -0.12962 
 H                    -3.23701  -2.15674   0.53651 
 H                    -4.50819  -0.01127   0.4454 
 H                    -3.36243   2.06876  -0.32139 
 H                    -0.97111   2.00099  -0.98604 
 
                          Input orientation:                          
 ---------------------------------------------------------------------
 Center     Atomic      Atomic             Coordinates (Angstroms)
 Number     Number       Type             X           Y           Z
 ---------------------------------------------------------------------
      1          8           0        3.849974    0.365362    1.078491
      2          6           0        3.111627    0.104864   -0.096617
      3          6           0        1.632522    0.131402    0.250337
      4          6           0        0.727278   -0.140894   -0.958471
      5          6           0       -0.740028   -0.112345   -0.603338
      6          6           0       -1.397369   -1.273387   -0.170187
      7          6           0       -2.742437   -1.240111    0.205299
      8          6           0       -3.455359   -0.039091    0.154446
      9          6           0       -2.812650    1.125312   -0.274953
     10          6           0       -1.467409    1.086215   -0.649257
     11          1           0        4.789624    0.348993    0.860485
     12          1           0        3.369083   -0.884602   -0.530737
     13          1           0        3.317302    0.859887   -0.884922
     14          1           0        1.440242   -0.614682    1.039376
     15          1           0        1.388939    1.113699    0.688463
     16          1           0        0.930949    0.608368   -1.742542
     17          1           0        0.982357   -1.123528   -1.390914
     18          1           0       -0.845902   -2.217200   -0.129621
     19          1           0       -3.237010   -2.156740    0.536514
     20          1           0       -4.508189   -0.011270    0.445397
     21          1           0       -3.362435    2.068761   -0.321390
     22          1           0       -0.971109    2.000987   -0.986039
 ---------------------------------------------------------------------
                    Distance matrix (angstroms):
                    1          2          3          4          5
     1  O    0.000000
     2  C    1.412053   0.000000
     3  C    2.378586   1.519485   0.000000
     4  C    3.762545   2.547217   1.534546   0.000000
     5  C    4.911708   3.890912   2.533213   1.509941   0.000000
     6  C    5.637314   4.715510   3.366083   2.533389   1.402760
     7  C    6.841045   6.014165   4.585122   3.821199   2.436266
     8  C    7.374642   6.573360   5.091640   4.329365   2.820040
     9  C    6.841044   6.014165   4.585121   3.821199   2.436266
    10  C    5.637313   4.715510   3.366082   2.533389   1.402760
    11  H    0.964747   1.947130   3.222874   4.477862   5.738698
    12  H    2.093629   1.110759   2.158237   2.777624   4.181680
    13  H    2.093629   1.110759   2.158237   2.777624   4.181680
    14  H    2.601697   2.145170   1.102812   2.173520   2.775685
    15  H    2.601697   2.145170   1.102812   2.173520   2.775685
    16  H    4.066692   2.778119   2.165934   1.103468   2.146946
    17  H    4.066692   2.778119   2.165934   1.103468   2.146946
    18  H    5.493670   4.588584   3.435532   2.733667   2.160100
    19  H    7.541889   6.769114   5.387934   4.691929   3.422533
    20  H    8.390564   7.639952   6.145465   5.421970   3.912684
    21  H    7.541888   6.769113   5.387933   4.691929   3.422533
    22  H    5.493669   4.588583   3.435531   2.733667   2.160100
                    6          7          8          9         10
     6  C    0.000000
     7  C    1.396891   0.000000
     8  C    2.421611   1.397603   0.000000
     9  C    2.787069   2.414705   1.397603   0.000000
    10  C    2.408762   2.787069   2.421611   1.396891   0.000000
    11  H    6.478679   7.725702   8.284253   7.725701   6.478679
    12  H    4.795854   6.165940   6.910672   6.505306   5.223966
    13  H    5.223966   6.505306   6.910672   6.165940   4.795854
    14  H    3.154199   4.310644   5.008126   4.779344   3.768151
    15  H    3.768152   4.779344   5.008125   4.310644   3.154199
    16  H    3.381474   4.550244   4.822599   4.054082   2.678755
    17  H    2.678755   4.054081   4.822599   4.550244   3.381474
    18  H    1.093867   2.159565   3.410883   3.880929   3.401300
    19  H    2.159634   1.092939   2.162890   3.407408   3.879987
    20  H    3.413075   2.164619   1.092647   2.164619   3.413075
    21  H    3.879987   3.407408   2.162890   1.092939   2.159634
    22  H    3.401300   3.880929   3.410883   2.159565   1.093867
                   11         12         13         14         15
    11  H    0.000000
    12  H    2.339913   0.000000
    13  H    2.339912   1.780834   0.000000
    14  H    3.489847   2.501708   3.066044   0.000000
    15  H    3.489846   3.066044   2.501708   1.764390   0.000000
    16  H    4.661802   3.105146   2.548226   3.081282   2.524855
    17  H    4.661802   2.548226   3.105146   2.524855   3.081282
    18  H    6.270949   4.438785   5.231750   3.026726   4.093734
    19  H    8.414898   6.811595   7.353878   4.950505   5.667298
    20  H    9.314044   7.985422   7.985422   6.008390   6.008390
    21  H    8.414897   7.353877   6.811595   5.667297   4.950505
    22  H    6.270948   5.231749   4.438784   4.093733   3.026725
                   16         17         18         19         20
    16  H    0.000000
    17  H    1.767979   0.000000
    18  H    3.707094   2.475784   0.000000
    19  H    5.496526   4.752427   2.482899   0.000000
    20  H    5.895358   5.895358   4.313829   2.495444   0.000000
    21  H    4.752427   5.496526   4.973849   4.313536   2.495444
    22  H    2.475784   3.707094   4.306069   4.973849   4.313829
                   21         22
    21  H    0.000000
    22  H    2.482899   0.000000
 Stoichiometry    C9H12O(1+,2)
 Framework group  C1[X(C9H12O)]
 Deg. of freedom    60
 Full point group                 C1      NOp   1
 Largest Abelian subgroup         C1      NOp   1
 Largest concise Abelian subgroup C1      NOp   1
                         Standard orientation:                         
 ---------------------------------------------------------------------
 Center     Atomic      Atomic             Coordinates (Angstroms)
 Number     Number       Type             X           Y           Z
 ---------------------------------------------------------------------
      1          8           0       -4.056007    0.000001   -0.887992
      2          6           0       -3.221738   -0.000000    0.251257
      3          6           0       -1.775065    0.000000   -0.213472
      4          6           0       -0.771501   -0.000001    0.947429
      5          6           0        0.662720   -0.000000    0.475273
      6          6           0        1.337304   -1.204381    0.225996
      7          6           0        2.648027   -1.207352   -0.257017
      8          6           0        3.308462    0.000000   -0.500776
      9          6           0        2.648026    1.207353   -0.257017
     10          6           0        1.337304    1.204381    0.225997
     11          1           0       -4.975253    0.000001   -0.595207
     12          1           0       -3.401919   -0.890418    0.890380
     13          1           0       -3.401919    0.890416    0.890382
     14          1           0       -1.608682   -0.882194   -0.853974
     15          1           0       -1.608682    0.882196   -0.853973
     16          1           0       -0.949744    0.883988    1.583381
     17          1           0       -0.949744   -0.883991    1.583379
     18          1           0        0.827006   -2.153035    0.416248
     19          1           0        3.157101   -2.156767   -0.441324
     20          1           0        4.334549    0.000001   -0.876308
     21          1           0        3.157100    2.156768   -0.441322
     22          1           0        0.827005    2.153034    0.416249
 ---------------------------------------------------------------------
 Rotational constants (GHZ):           3.7064957           0.5497874           0.5213343
 Standard basis: def2SVP (5D, 7F)
 There are   210 symmetry adapted cartesian basis functions of A   symmetry.
 There are   200 symmetry adapted basis functions of A   symmetry.
   200 basis functions,   334 primitive gaussians,   210 cartesian basis functions
    37 alpha electrons       36 beta electrons
       nuclear repulsion energy       484.9893448193 Hartrees.
 NAtoms=   22 NActive=   22 NUniq=   22 SFac= 1.00D+00 NAtFMM=   60 NAOKFM=F Big=F
 Integral buffers will be    131072 words long.
 Raffenetti 2 integral format.
 Two-electron integral symmetry is turned on.
 One-electron integrals computed using PRISM.
   1 Symmetry operations used in ECPInt.
 ECPInt:  NShTT=    4656 NPrTT=   16456 LenC2=    4469 LenP2D=   12231.
 LDataN:  DoStor=T MaxTD1= 4 Len=   56
 NBasis=   200 RedAO= T EigKep=  2.93D-04  NBF=   200
 NBsUse=   200 1.00D-06 EigRej= -1.00D+00 NBFU=   200
 ExpMin= 1.22D-01 ExpMax= 2.27D+03 ExpMxC= 3.41D+02 IAcc=3 IRadAn=         5 AccDes= 0.00D+00
 Harris functional with IExCor=  402 and IRadAn=       5 diagonalized for initial guess.
 HarFok:  IExCor=  402 AccDes= 0.00D+00 IRadAn=         5 IDoV= 1 UseB2=F ITyADJ=14
 ICtDFT=  3500011 ScaDFX=  1.000000  1.000000  1.000000  1.000000
 FoFCou: FMM=F IPFlag=           0 FMFlag=      100000 FMFlg1=           0
         NFxFlg=           0 DoJE=T BraDBF=F KetDBF=T FulRan=T
         wScrn=  0.000000 ICntrl=       500 IOpCl=  0 I1Cent=   200000004 NGrid=           0
         NMat0=    1 NMatS0=      1 NMatT0=    0 NMatD0=    1 NMtDS0=    0 NMtDT0=    0
 Petite list used in FoFCou.
 Initial guess <Sx>= 0.0000 <Sy>= 0.0000 <Sz>= 0.5000 <S**2>= 0.7500 S= 0.5000
 Requested convergence on RMS density matrix=1.00D-08 within 128 cycles.
 Requested convergence on MAX density matrix=1.00D-06.
 Requested convergence on             energy=1.00D-06.
 No special actions if energy rises.
 Integral accuracy reduced to 1.0D-05 until final iterations.
 EnCoef did     7 forward-backward iterations
 Restarting incremental Fock formation.
 Rare condition: small coef for last iteration:  0.000D+00
 EnCoef did   100 forward-backward iterations
 Problem detected with inexpensive integrals.
 Switching to full accuracy and repeating last cycle.
 Rare condition: small coef for last iteration:  0.000D+00
 Restarting incremental Fock formation.
 SCF Done:  E(UB3LYP) =  -424.779397782     A.U. after   45 cycles
            NFock= 45  Conv=0.33D-08     -V/T= 2.0107
 <Sx>= 0.0000 <Sy>= 0.0000 <Sz>= 0.5000 <S**2>= 0.7578 S= 0.5039
 <L.S>= 0.000000000000E+00
 Annihilation of the first spin contaminant:
 S**2 before annihilation     0.7578,   after     0.7500

 **********************************************************************

            Population analysis using the SCF Density.

 **********************************************************************

 Orbital symmetries:
 Alpha Orbitals:
       Occupied  (A) (A) (A) (A) (A) (A) (A) (A) (A) (A) (A) (A)
                 (A) (A) (A) (A) (A) (A) (A) (A) (A) (A) (A) (A)
                 (A) (A) (A) (A) (A) (A) (A) (A) (A) (A) (A) (A)
                 (A)
       Virtual   (A) (A) (A) (A) (A) (A) (A) (A) (A) (A) (A) (A)
                 (A) (A) (A) (A) (A) (A) (A) (A) (A) (A) (A) (A)
                 (A) (A) (A) (A) (A) (A) (A) (A) (A) (A) (A) (A)
                 (A) (A) (A) (A) (A) (A) (A) (A) (A) (A) (A) (A)
                 (A) (A) (A) (A) (A) (A) (A) (A) (A) (A) (A) (A)
                 (A) (A) (A) (A) (A) (A) (A) (A) (A) (A) (A) (A)
                 (A) (A) (A) (A) (A) (A) (A) (A) (A) (A) (A) (A)
                 (A) (A) (A) (A) (A) (A) (A) (A) (A) (A) (A) (A)
                 (A) (A) (A) (A) (A) (A) (A) (A) (A) (A) (A) (A)
                 (A) (A) (A) (A) (A) (A) (A) (A) (A) (A) (A) (A)
                 (A) (A) (A) (A) (A) (A) (A) (A) (A) (A) (A) (A)
                 (A) (A) (A) (A) (A) (A) (A) (A) (A) (A) (A) (A)
                 (A) (A) (A) (A) (A) (A) (A) (A) (A) (A) (A) (A)
                 (A) (A) (A) (A) (A) (A) (A)
 Beta  Orbitals:
       Occupied  (A) (A) (A) (A) (A) (A) (A) (A) (A) (A) (A) (A)
                 (A) (A) (A) (A) (A) (A) (A) (A) (A) (A) (A) (A)
                 (A) (A) (A) (A) (A) (A) (A) (A) (A) (A) (A) (A)
       Virtual   (A) (A) (A) (A) (A) (A) (A) (A) (A) (A) (A) (A)
                 (A) (A) (A) (A) (A) (A) (A) (A) (A) (A) (A) (A)
                 (A) (A) (A) (A) (A) (A) (A) (A) (A) (A) (A) (A)
                 (A) (A) (A) (A) (A) (A) (A) (A) (A) (A) (A) (A)
                 (A) (A) (A) (A) (A) (A) (A) (A) (A) (A) (A) (A)
                 (A) (A) (A) (A) (A) (A) (A) (A) (A) (A) (A) (A)
                 (A) (A) (A) (A) (A) (A) (A) (A) (A) (A) (A) (A)
                 (A) (A) (A) (A) (A) (A) (A) (A) (A) (A) (A) (A)
                 (A) (A) (A) (A) (A) (A) (A) (A) (A) (A) (A) (A)
                 (A) (A) (A) (A) (A) (A) (A) (A) (A) (A) (A) (A)
                 (A) (A) (A) (A) (A) (A) (A) (A) (A) (A) (A) (A)
                 (A) (A) (A) (A) (A) (A) (A) (A) (A) (A) (A) (A)
                 (A) (A) (A) (A) (A) (A) (A) (A) (A) (A) (A) (A)
                 (A) (A) (A) (A) (A) (A) (A) (A)
 The electronic state is 2-A.
 Alpha  occ. eigenvalues --  -19.29249 -10.41480 -10.40478 -10.38536 -10.38322
 Alpha  occ. eigenvalues --  -10.38279 -10.38230 -10.38084 -10.36285 -10.34422
 Alpha  occ. eigenvalues --   -1.16475  -1.05445  -0.97541  -0.92858  -0.91967
 Alpha  occ. eigenvalues --   -0.84012  -0.79495  -0.77067  -0.73991  -0.69767
 Alpha  occ. eigenvalues --   -0.66636  -0.66117  -0.63119  -0.62610  -0.61014
 Alpha  occ. eigenvalues --   -0.60394  -0.58181  -0.56414  -0.55731  -0.53404
 Alpha  occ. eigenvalues --   -0.53172  -0.52472  -0.49586  -0.48166  -0.45587
 Alpha  occ. eigenvalues --   -0.44516  -0.43048
 Alpha virt. eigenvalues --   -0.21251  -0.19880  -0.09332  -0.07571  -0.06899
 Alpha virt. eigenvalues --   -0.06441  -0.05456  -0.03511  -0.02971  -0.02150
 Alpha virt. eigenvalues --   -0.00471   0.00035   0.01002   0.01440   0.03387
 Alpha virt. eigenvalues --    0.03524   0.06641   0.08394   0.10903   0.11171
 Alpha virt. eigenvalues --    0.12571   0.13818   0.14228   0.18348   0.22453
 Alpha virt. eigenvalues --    0.23644   0.24782   0.26605   0.27863   0.28622
 Alpha virt. eigenvalues --    0.29738   0.30636   0.31371   0.32206   0.32902
 Alpha virt. eigenvalues --    0.35679   0.36954   0.37526   0.41034   0.41471
 Alpha virt. eigenvalues --    0.43246   0.45354   0.46484   0.47037   0.47287
 Alpha virt. eigenvalues --    0.47336   0.49436   0.49823   0.50589   0.50772
 Alpha virt. eigenvalues --    0.52001   0.53667   0.53765   0.55212   0.55655
 Alpha virt. eigenvalues --    0.55785   0.56459   0.56632   0.56972   0.58535
 Alpha virt. eigenvalues --    0.62372   0.62616   0.65634   0.74941   0.77111
 Alpha virt. eigenvalues --    0.79356   0.81361   0.85707   0.87659   0.90046
 Alpha virt. eigenvalues --    0.92648   0.97285   0.97421   1.01387   1.04672
 Alpha virt. eigenvalues --    1.06483   1.08044   1.08258   1.11585   1.11705
 Alpha virt. eigenvalues --    1.13962   1.16363   1.21874   1.22131   1.30281
 Alpha virt. eigenvalues --    1.31361   1.32906   1.35085   1.45738   1.46758
 Alpha virt. eigenvalues --    1.49747   1.51938   1.54131   1.54420   1.55779
 Alpha virt. eigenvalues --    1.55901   1.56511   1.56960   1.58289   1.59317
 Alpha virt. eigenvalues --    1.59678   1.62162   1.62585   1.63810   1.65560
 Alpha virt. eigenvalues --    1.67024   1.68553   1.70540   1.71210   1.74367
 Alpha virt. eigenvalues --    1.76267   1.76912   1.77861   1.79336   1.80011
 Alpha virt. eigenvalues --    1.80656   1.85710   1.86166   1.88685   1.92804
 Alpha virt. eigenvalues --    1.93096   1.95906   1.96268   2.02081   2.04305
 Alpha virt. eigenvalues --    2.08341   2.08936   2.10221   2.11631   2.14463
 Alpha virt. eigenvalues --    2.15465   2.17643   2.19210   2.24595   2.25187
 Alpha virt. eigenvalues --    2.33349   2.34113   2.34435   2.39893   2.42206
 Alpha virt. eigenvalues --    2.42317   2.43986   2.50414   2.53958   2.54353
 Alpha virt. eigenvalues --    2.57629   2.67122   2.67175   2.67543   2.69930
 Alpha virt. eigenvalues --    2.70215   2.77603   2.79020   2.81553   2.88021
 Alpha virt. eigenvalues --    2.88497   2.93318   2.96670   3.00116   3.06104
 Alpha virt. eigenvalues --    3.18807   3.42884   3.61797
  Beta  occ. eigenvalues --  -19.28871 -10.41024 -10.39965 -10.38417 -10.38287
  Beta  occ. eigenvalues --  -10.38228 -10.38208 -10.38112 -10.36276 -10.34332
  Beta  occ. eigenvalues --   -1.15690  -1.04597  -0.96728  -0.92648  -0.91185
  Beta  occ. eigenvalues --   -0.83592  -0.79040  -0.76550  -0.73708  -0.69528
  Beta  occ. eigenvalues --   -0.66286  -0.65838  -0.62823  -0.62200  -0.60572
  Beta  occ. eigenvalues --   -0.60332  -0.56794  -0.55958  -0.54861  -0.52889
  Beta  occ. eigenvalues --   -0.52288  -0.52183  -0.49311  -0.47742  -0.44049
  Beta  occ. eigenvalues --   -0.40448
  Beta virt. eigenvalues --   -0.38350  -0.18820  -0.18379  -0.09237  -0.07446
  Beta virt. eigenvalues --   -0.06768  -0.06408  -0.04326  -0.03341  -0.02937
  Beta virt. eigenvalues --   -0.01664  -0.00245   0.00134   0.01082   0.01659
  Beta virt. eigenvalues --    0.03533   0.03840   0.06875   0.08918   0.11333
  Beta virt. eigenvalues --    0.11398   0.12957   0.14086   0.14464   0.18746
  Beta virt. eigenvalues --    0.22588   0.24118   0.24766   0.26893   0.28578
  Beta virt. eigenvalues --    0.28821   0.30224   0.31152   0.31993   0.32545
  Beta virt. eigenvalues --    0.33465   0.35892   0.37124   0.38225   0.41802
  Beta virt. eigenvalues --    0.41846   0.43498   0.45837   0.46920   0.47216
  Beta virt. eigenvalues --    0.47491   0.47661   0.49698   0.49954   0.50824
  Beta virt. eigenvalues --    0.50919   0.52752   0.53884   0.53965   0.55447
  Beta virt. eigenvalues --    0.55897   0.55953   0.56636   0.56812   0.57179
  Beta virt. eigenvalues --    0.59072   0.62555   0.62836   0.66072   0.75075
  Beta virt. eigenvalues --    0.77558   0.79959   0.81581   0.85934   0.87700
  Beta virt. eigenvalues --    0.90321   0.93040   0.97538   0.98074   1.01990
  Beta virt. eigenvalues --    1.05884   1.06625   1.08306   1.08766   1.12042
  Beta virt. eigenvalues --    1.12432   1.14160   1.16558   1.22053   1.22385
  Beta virt. eigenvalues --    1.30660   1.31522   1.33162   1.35212   1.46117
  Beta virt. eigenvalues --    1.46915   1.49899   1.52363   1.54520   1.55360
  Beta virt. eigenvalues --    1.56535   1.56613   1.56692   1.57174   1.58542
  Beta virt. eigenvalues --    1.59769   1.59814   1.62438   1.62738   1.64261
  Beta virt. eigenvalues --    1.65662   1.67683   1.68721   1.70752   1.71401
  Beta virt. eigenvalues --    1.74674   1.76870   1.77100   1.78271   1.79596
  Beta virt. eigenvalues --    1.80248   1.80757   1.85878   1.86518   1.88869
  Beta virt. eigenvalues --    1.92877   1.93564   1.96026   1.97301   2.02495
  Beta virt. eigenvalues --    2.04470   2.09296   2.09888   2.10696   2.12181
  Beta virt. eigenvalues --    2.14659   2.15855   2.18233   2.19398   2.24792
  Beta virt. eigenvalues --    2.25579   2.33779   2.34681   2.34808   2.40413
  Beta virt. eigenvalues --    2.42632   2.42675   2.44958   2.50803   2.54082
  Beta virt. eigenvalues --    2.54369   2.57933   2.67429   2.67440   2.67746
  Beta virt. eigenvalues --    2.70269   2.70658   2.78232   2.79207   2.82099
  Beta virt. eigenvalues --    2.88319   2.88735   2.93460   2.97083   3.00570
  Beta virt. eigenvalues --    3.06276   3.19351   3.43064   3.62100
          Condensed to atoms (all electrons):
               1          2          3          4          5          6
     1  O    7.660566   0.349724  -0.071800   0.004430  -0.000091  -0.000004
     2  C    0.349724   4.418269   0.348566  -0.005584   0.003366  -0.000267
     3  C   -0.071800   0.348566   4.866584   0.290159  -0.023914  -0.003891
     4  C    0.004430  -0.005584   0.290159   4.764042   0.380969  -0.078658
     5  C   -0.000091   0.003366  -0.023914   0.380969   5.324885   0.190665
     6  C   -0.000004  -0.000267  -0.003891  -0.078658   0.190665   5.134280
     7  C   -0.000000   0.000010  -0.000032   0.010047   0.112659   0.283306
     8  C   -0.000000  -0.000000   0.000024  -0.000504  -0.159673   0.107175
     9  C   -0.000000   0.000010  -0.000012   0.010046   0.111509  -0.132293
    10  C   -0.000002  -0.000306  -0.003408  -0.078577   0.184325   0.049591
    11  H    0.318701  -0.015652   0.009368  -0.000688   0.000016   0.000000
    12  H   -0.026326   0.379912  -0.035270  -0.000387   0.000454   0.000044
    13  H   -0.024928   0.378311  -0.029390  -0.000109   0.000058  -0.000030
    14  H    0.007281  -0.015143   0.358225  -0.012786  -0.008390   0.004012
    15  H    0.006931  -0.011556   0.349383  -0.016264  -0.002602  -0.001475
    16  H   -0.000004  -0.007781  -0.010552   0.355511  -0.009269   0.008901
    17  H   -0.000056  -0.007413  -0.011450   0.353553  -0.009684  -0.010483
    18  H   -0.000000  -0.000161   0.000017  -0.013180  -0.069672   0.448216
    19  H    0.000000  -0.000000  -0.000004  -0.000190   0.014516  -0.059234
    20  H   -0.000000   0.000000   0.000001   0.000027  -0.001492   0.012185
    21  H    0.000000  -0.000000  -0.000004  -0.000192   0.014560  -0.001990
    22  H    0.000000  -0.000159  -0.000022  -0.013089  -0.069781   0.013195
               7          8          9         10         11         12
     1  O   -0.000000  -0.000000  -0.000000  -0.000002   0.318701  -0.026326
     2  C    0.000010  -0.000000   0.000010  -0.000306  -0.015652   0.379912
     3  C   -0.000032   0.000024  -0.000012  -0.003408   0.009368  -0.035270
     4  C    0.010047  -0.000504   0.010046  -0.078577  -0.000688  -0.000387
     5  C    0.112659  -0.159673   0.111509   0.184325   0.000016   0.000454
     6  C    0.283306   0.107175  -0.132293   0.049591   0.000000   0.000044
     7  C    5.056406   0.185937   0.093674  -0.132434   0.000000   0.000001
     8  C    0.185937   5.128177   0.192608   0.108234   0.000000  -0.000000
     9  C    0.093674   0.192608   5.054579   0.282478   0.000000  -0.000001
    10  C   -0.132434   0.108234   0.282478   5.135172   0.000000  -0.000013
    11  H    0.000000   0.000000   0.000000   0.000000   0.496201  -0.003661
    12  H    0.000001  -0.000000  -0.000001  -0.000013  -0.003661   0.685211
    13  H   -0.000001   0.000000   0.000001  -0.000001  -0.004940  -0.042979
    14  H   -0.000532   0.000010   0.000114  -0.002063  -0.000358  -0.012735
    15  H    0.000071  -0.000046  -0.000663   0.005557  -0.000240   0.010145
    16  H   -0.000660   0.000013   0.000907  -0.010636   0.000002  -0.001999
    17  H    0.000920   0.000019  -0.000650   0.008723   0.000005   0.009731
    18  H   -0.056127   0.013065  -0.001858   0.013256  -0.000000  -0.000010
    19  H    0.448329  -0.067965   0.012921  -0.001986  -0.000000   0.000000
    20  H   -0.061754   0.445611  -0.061274   0.012203   0.000000   0.000000
    21  H    0.012970  -0.067759   0.448533  -0.059523  -0.000000   0.000000
    22  H   -0.001851   0.013027  -0.055894   0.448006  -0.000000   0.000006
              13         14         15         16         17         18
     1  O   -0.024928   0.007281   0.006931  -0.000004  -0.000056  -0.000000
     2  C    0.378311  -0.015143  -0.011556  -0.007781  -0.007413  -0.000161
     3  C   -0.029390   0.358225   0.349383  -0.010552  -0.011450   0.000017
     4  C   -0.000109  -0.012786  -0.016264   0.355511   0.353553  -0.013180
     5  C    0.000058  -0.008390  -0.002602  -0.009269  -0.009684  -0.069672
     6  C   -0.000030   0.004012  -0.001475   0.008901  -0.010483   0.448216
     7  C   -0.000001  -0.000532   0.000071  -0.000660   0.000920  -0.056127
     8  C    0.000000   0.000010  -0.000046   0.000013   0.000019   0.013065
     9  C    0.000001   0.000114  -0.000663   0.000907  -0.000650  -0.001858
    10  C   -0.000001  -0.002063   0.005557  -0.010636   0.008723   0.013256
    11  H   -0.004940  -0.000358  -0.000240   0.000002   0.000005  -0.000000
    12  H   -0.042979  -0.012735   0.010145  -0.001999   0.009731  -0.000010
    13  H    0.687767   0.009745  -0.013677   0.007692  -0.002832   0.000006
    14  H    0.009745   0.659445  -0.030187   0.008577  -0.011590   0.001059
    15  H   -0.013677  -0.030187   0.664628  -0.010502   0.009151  -0.000003
    16  H    0.007692   0.008577  -0.010502   0.647442  -0.030257   0.000221
    17  H   -0.002832  -0.011590   0.009151  -0.030257   0.650687   0.004750
    18  H    0.000006   0.001059  -0.000003   0.000221   0.004750   0.629991
    19  H    0.000000   0.000008   0.000001   0.000007  -0.000001  -0.011081
    20  H   -0.000000  -0.000000  -0.000000  -0.000001  -0.000001  -0.000177
    21  H    0.000000   0.000001   0.000008  -0.000001   0.000007   0.000021
    22  H   -0.000013  -0.000004   0.001083   0.004783   0.000227  -0.000180
              19         20         21         22
     1  O    0.000000  -0.000000   0.000000   0.000000
     2  C   -0.000000   0.000000  -0.000000  -0.000159
     3  C   -0.000004   0.000001  -0.000004  -0.000022
     4  C   -0.000190   0.000027  -0.000192  -0.013089
     5  C    0.014516  -0.001492   0.014560  -0.069781
     6  C   -0.059234   0.012185  -0.001990   0.013195
     7  C    0.448329  -0.061754   0.012970  -0.001851
     8  C   -0.067965   0.445611  -0.067759   0.013027
     9  C    0.012921  -0.061274   0.448533  -0.055894
    10  C   -0.001986   0.012203  -0.059523   0.448006
    11  H   -0.000000   0.000000  -0.000000  -0.000000
    12  H    0.000000   0.000000   0.000000   0.000006
    13  H    0.000000  -0.000000   0.000000  -0.000013
    14  H    0.000008  -0.000000   0.000001  -0.000004
    15  H    0.000001  -0.000000   0.000008   0.001083
    16  H    0.000007  -0.000001  -0.000001   0.004783
    17  H   -0.000001  -0.000001   0.000007   0.000227
    18  H   -0.011081  -0.000177   0.000021  -0.000180
    19  H    0.615756  -0.010226  -0.000189   0.000021
    20  H   -0.010226   0.603515  -0.010261  -0.000175
    21  H   -0.000189  -0.010261   0.616471  -0.011076
    22  H    0.000021  -0.000175  -0.011076   0.628949
          Atomic-Atomic Spin Densities.
               1          2          3          4          5          6
     1  O    0.155974  -0.009840  -0.000823   0.000027  -0.000014   0.000000
     2  C   -0.009840  -0.000578   0.006545  -0.002407   0.000283  -0.000010
     3  C   -0.000823   0.006545   0.025432   0.022726  -0.010195  -0.000569
     4  C    0.000027  -0.002407   0.022726  -0.004737  -0.027815  -0.003910
     5  C   -0.000014   0.000283  -0.010195  -0.027815   0.344782   0.024678
     6  C    0.000000  -0.000010  -0.000569  -0.003910   0.024678   0.052408
     7  C   -0.000000  -0.000000   0.000027   0.000229  -0.002158  -0.025268
     8  C    0.000000  -0.000000   0.000042   0.000027  -0.012160  -0.003173
     9  C    0.000000  -0.000000   0.000004   0.000205  -0.001874  -0.002603
    10  C   -0.000001   0.000027  -0.001001  -0.004658   0.027169   0.001815
    11  H    0.000251   0.000047  -0.000006   0.000003   0.000003   0.000000
    12  H   -0.001094   0.002710   0.004722  -0.000232  -0.000193  -0.000019
    13  H   -0.002636   0.006505  -0.003483  -0.000079   0.000182   0.000006
    14  H    0.000016   0.002032  -0.005412  -0.001450   0.003554   0.000834
    15  H    0.000225  -0.002214   0.005054   0.001071  -0.002304  -0.000208
    16  H   -0.000041   0.000688  -0.003542   0.002211  -0.001955  -0.000163
    17  H    0.000011   0.000188  -0.002041   0.003750  -0.001393  -0.000108
    18  H    0.000000   0.000003  -0.000028   0.000019  -0.000796   0.001787
    19  H   -0.000000   0.000000  -0.000000   0.000003   0.000132   0.000144
    20  H   -0.000000   0.000000   0.000000   0.000001  -0.000017  -0.000214
    21  H   -0.000000  -0.000000  -0.000000   0.000002   0.000161  -0.000088
    22  H   -0.000000   0.000001   0.000021   0.000030  -0.000857   0.000033
               7          8          9         10         11         12
     1  O   -0.000000   0.000000   0.000000  -0.000001   0.000251  -0.001094
     2  C   -0.000000  -0.000000  -0.000000   0.000027   0.000047   0.002710
     3  C    0.000027   0.000042   0.000004  -0.001001  -0.000006   0.004722
     4  C    0.000229   0.000027   0.000205  -0.004658   0.000003  -0.000232
     5  C   -0.002158  -0.012160  -0.001874   0.027169   0.000003  -0.000193
     6  C   -0.025268  -0.003173  -0.002603   0.001815   0.000000  -0.000019
     7  C    0.006937   0.015832   0.001868  -0.003359  -0.000000   0.000000
     8  C    0.015832   0.367713   0.012288  -0.003442  -0.000000   0.000000
     9  C    0.001868   0.012288  -0.019960  -0.024523  -0.000000   0.000000
    10  C   -0.003359  -0.003442  -0.024523   0.082530   0.000000  -0.000009
    11  H   -0.000000  -0.000000  -0.000000   0.000000  -0.002103  -0.000556
    12  H    0.000000   0.000000   0.000000  -0.000009  -0.000556   0.023681
    13  H   -0.000000  -0.000000  -0.000000   0.000024   0.000534  -0.002883
    14  H   -0.000083  -0.000036  -0.000022   0.000364   0.000074  -0.001089
    15  H    0.000022   0.000020   0.000049  -0.000671  -0.000027  -0.000056
    16  H    0.000007   0.000009   0.000056   0.000062   0.000006  -0.000495
    17  H    0.000039   0.000004  -0.000002   0.000055   0.000003  -0.001020
    18  H    0.000223   0.000085  -0.000092   0.000067   0.000000  -0.000002
    19  H    0.001189  -0.001049   0.000102  -0.000083   0.000000  -0.000000
    20  H   -0.000731   0.004021  -0.000645  -0.000213   0.000000  -0.000000
    21  H    0.000128  -0.000980   0.000950   0.000113   0.000000  -0.000000
    22  H   -0.000087   0.000062   0.000226   0.002072   0.000000  -0.000000
              13         14         15         16         17         18
     1  O   -0.002636   0.000016   0.000225  -0.000041   0.000011   0.000000
     2  C    0.006505   0.002032  -0.002214   0.000688   0.000188   0.000003
     3  C   -0.003483  -0.005412   0.005054  -0.003542  -0.002041  -0.000028
     4  C   -0.000079  -0.001450   0.001071   0.002211   0.003750   0.000019
     5  C    0.000182   0.003554  -0.002304  -0.001955  -0.001393  -0.000796
     6  C    0.000006   0.000834  -0.000208  -0.000163  -0.000108   0.001787
     7  C   -0.000000  -0.000083   0.000022   0.000007   0.000039   0.000223
     8  C   -0.000000  -0.000036   0.000020   0.000009   0.000004   0.000085
     9  C   -0.000000  -0.000022   0.000049   0.000056  -0.000002  -0.000092
    10  C    0.000024   0.000364  -0.000671   0.000062   0.000055   0.000067
    11  H    0.000534   0.000074  -0.000027   0.000006   0.000003   0.000000
    12  H   -0.002883  -0.001089  -0.000056  -0.000495  -0.001020  -0.000002
    13  H    0.015850   0.000400  -0.000010   0.001058   0.000347   0.000000
    14  H    0.000400   0.004050  -0.000344   0.000349   0.000595   0.000019
    15  H   -0.000010  -0.000344  -0.002523  -0.000445  -0.000245  -0.000004
    16  H    0.001058   0.000349  -0.000445   0.009381   0.001048   0.000010
    17  H    0.000347   0.000595  -0.000245   0.001048   0.006395  -0.000049
    18  H    0.000000   0.000019  -0.000004   0.000010  -0.000049  -0.004486
    19  H    0.000000  -0.000000   0.000000  -0.000000   0.000001   0.000128
    20  H    0.000000   0.000000  -0.000000  -0.000000  -0.000000   0.000006
    21  H    0.000000   0.000000  -0.000000   0.000001  -0.000000  -0.000001
    22  H    0.000000  -0.000002  -0.000014  -0.000080   0.000002   0.000004
              19         20         21         22
     1  O   -0.000000  -0.000000  -0.000000  -0.000000
     2  C    0.000000   0.000000  -0.000000   0.000001
     3  C   -0.000000   0.000000  -0.000000   0.000021
     4  C    0.000003   0.000001   0.000002   0.000030
     5  C    0.000132  -0.000017   0.000161  -0.000857
     6  C    0.000144  -0.000214  -0.000088   0.000033
     7  C    0.001189  -0.000731   0.000128  -0.000087
     8  C   -0.001049   0.004021  -0.000980   0.000062
     9  C    0.000102  -0.000645   0.000950   0.000226
    10  C   -0.000083  -0.000213   0.000113   0.002072
    11  H    0.000000   0.000000   0.000000   0.000000
    12  H   -0.000000  -0.000000  -0.000000  -0.000000
    13  H    0.000000   0.000000   0.000000   0.000000
    14  H   -0.000000   0.000000   0.000000  -0.000002
    15  H    0.000000  -0.000000  -0.000000  -0.000014
    16  H   -0.000000  -0.000000   0.000001  -0.000080
    17  H    0.000001  -0.000000  -0.000000   0.000002
    18  H    0.000128   0.000006  -0.000001   0.000004
    19  H   -0.001843   0.000173   0.000001  -0.000001
    20  H    0.000173  -0.018117   0.000168   0.000006
    21  H    0.000001   0.000168  -0.000600   0.000128
    22  H   -0.000001   0.000006   0.000128  -0.005772
 Mulliken charges and spin densities:
               1          2
     1  O   -0.224422   0.142055
     2  C    0.185855   0.003978
     3  C   -0.032580   0.037472
     4  C    0.051424  -0.014984
     5  C    0.016587   0.339215
     6  C    0.036752   0.045372
     7  C    0.049062  -0.005186
     8  C    0.102046   0.379262
     9  C    0.045262  -0.033974
    10  C    0.041402   0.076338
    11  H    0.201245  -0.001771
    12  H    0.037876   0.023464
    13  H    0.035317   0.015816
    14  H    0.045311   0.003847
    15  H    0.040256  -0.002625
    16  H    0.047607   0.008164
    17  H    0.046644   0.007578
    18  H    0.041847  -0.003107
    19  H    0.059317  -0.001104
    20  H    0.071821  -0.015562
    21  H    0.058424  -0.000019
    22  H    0.042948  -0.004228
 Sum of Mulliken charges =   1.00000   1.00000
 Mulliken charges and spin densities with hydrogens summed into heavy atoms:
               1          2
     1  O   -0.023177   0.140283
     2  C    0.259048   0.043258
     3  C    0.052987   0.038694
     4  C    0.145675   0.000759
     5  C    0.016587   0.339215
     6  C    0.078599   0.042265
     7  C    0.108379  -0.006290
     8  C    0.173867   0.363700
     9  C    0.103686  -0.033993
    10  C    0.084349   0.072110
 Electronic spatial extent (au):  <R**2>=           2121.5960
 Charge=              1.0000 electrons
 Dipole moment (field-independent basis, Debye):
    X=              1.8521    Y=             -0.0087    Z=              1.2374  Tot=              2.2274
 Quadrupole moment (field-independent basis, Debye-Ang):
   XX=             -8.8637   YY=            -48.1999   ZZ=            -58.9420
   XY=             -0.0520   XZ=             -8.5747   YZ=              0.0119
 Traceless Quadrupole moment (field-independent basis, Debye-Ang):
   XX=             29.8048   YY=             -9.5313   ZZ=            -20.2734
   XY=             -0.0520   XZ=             -8.5747   YZ=              0.0119
 Octapole moment (field-independent basis, Debye-Ang**2):
  XXX=            -62.8417  YYY=             -0.0255  ZZZ=             -0.3612  XYY=              9.8713
  XXY=             -0.4542  XXZ=             -9.5875  XZZ=             -4.3889  YZZ=             -0.0124
  YYZ=             -0.3306  XYZ=              0.1709
 Hexadecapole moment (field-independent basis, Debye-Ang**3):
 XXXX=          -1149.0579 YYYY=           -274.4486 ZZZZ=           -179.5903 XXXY=             -0.2211
 XXXZ=            -73.5038 YYYX=             -0.1186 YYYZ=              0.1373 ZZZX=              2.7114
 ZZZY=              0.0959 XXYY=           -368.4036 XXZZ=           -409.3010 YYZZ=            -82.9406
 XXYZ=             -0.3195 YYXZ=             -6.1144 ZZXY=             -0.0924
 N-N= 4.849893448193D+02 E-N=-1.942605202749D+03  KE= 4.202750424628D+02
                          Isotropic Fermi Contact Couplings
        Atom                 a.u.       MegaHertz       Gauss      10(-4) cm-1
     1  O(17)              0.06326     -38.34587     -13.68276     -12.79081
     2  C(13)             -0.00345      -3.88147      -1.38501      -1.29472
     3  C(13)              0.02388      26.84342       9.57840       8.95400
     4  C(13)             -0.01113     -12.51210      -4.46463      -4.17359
     5  C(13)              0.04682      52.63317      18.78082      17.55654
     6  C(13)              0.00008       0.09539       0.03404       0.03182
     7  C(13)             -0.00947     -10.64512      -3.79844      -3.55083
     8  C(13)              0.05588      62.81900      22.41538      20.95416
     9  C(13)             -0.01419     -15.95122      -5.69179      -5.32075
    10  C(13)              0.00521       5.85168       2.08803       1.95191
    11  H(1)              -0.00084      -3.77214      -1.34599      -1.25825
    12  H(1)               0.01125      50.30419      17.94978      16.77967
    13  H(1)               0.00688      30.76849      10.97896      10.26326
    14  H(1)               0.00028       1.24832       0.44543       0.41640
    15  H(1)              -0.00024      -1.06633      -0.38049      -0.35569
    16  H(1)               0.00339      15.14598       5.40446       5.05215
    17  H(1)               0.00417      18.63487       6.64939       6.21592
    18  H(1)              -0.00109      -4.87443      -1.73932      -1.62593
    19  H(1)              -0.00041      -1.82473      -0.65111      -0.60867
    20  H(1)              -0.00496     -22.15297      -7.90473      -7.38944
    21  H(1)              -0.00007      -0.32486      -0.11592      -0.10836
    22  H(1)              -0.00145      -6.46632      -2.30734      -2.15693
 --------------------------------------------------------
       Center         ----  Spin Dipole Couplings  ----
                      3XX-RR        3YY-RR        3ZZ-RR
 --------------------------------------------------------
     1   Atom       -0.257743      0.538187     -0.280444
     2   Atom       -0.001524      0.014677     -0.013153
     3   Atom        0.043025     -0.035144     -0.007881
     4   Atom       -0.005174     -0.025279      0.030452
     5   Atom       -0.114653     -0.180032      0.294685
     6   Atom       -0.028772     -0.033327      0.062099
     7   Atom       -0.010099     -0.009499      0.019598
     8   Atom       -0.122270     -0.199440      0.321709
     9   Atom        0.000835      0.003907     -0.004742
    10   Atom       -0.036051     -0.048091      0.084141
    11   Atom        0.023605     -0.008197     -0.015407
    12   Atom       -0.001447      0.000872      0.000574
    13   Atom       -0.000165     -0.002281      0.002446
    14   Atom        0.004289     -0.001687     -0.002602
    15   Atom        0.003175     -0.002336     -0.000839
    16   Atom        0.002165      0.000423     -0.002588
    17   Atom        0.001692      0.001084     -0.002776
    18   Atom       -0.006012      0.011300     -0.005288
    19   Atom       -0.004742      0.009499     -0.004757
    20   Atom        0.025115     -0.024992     -0.000124
    21   Atom       -0.003583      0.008226     -0.004643
    22   Atom       -0.007129      0.012557     -0.005429
 --------------------------------------------------------
                        XY            XZ            YZ
 --------------------------------------------------------
     1   Atom        0.133047     -0.004664     -0.045198
     2   Atom        0.025200     -0.004437     -0.013309
     3   Atom        0.010591      0.046143      0.005586
     4   Atom       -0.001792      0.019025     -0.005051
     5   Atom       -0.001076      0.174388     -0.004317
     6   Atom       -0.003362      0.034630      0.000377
     7   Atom        0.003609      0.010148     -0.001061
     8   Atom        0.000229      0.190921     -0.000356
     9   Atom       -0.003387     -0.001769      0.002014
    10   Atom        0.004433      0.053326      0.002787
    11   Atom       -0.003316     -0.012224      0.001318
    12   Atom        0.000912      0.000143     -0.006161
    13   Atom       -0.002933     -0.002405      0.005442
    14   Atom       -0.000108      0.002132      0.004583
    15   Atom       -0.001379      0.003174     -0.005736
    16   Atom       -0.003446     -0.003486      0.003188
    17   Atom        0.003838     -0.003715     -0.003639
    18   Atom        0.003598      0.000965     -0.001061
    19   Atom       -0.001740      0.000039      0.000544
    20   Atom        0.000447     -0.010738     -0.000148
    21   Atom        0.000640     -0.000385     -0.000273
    22   Atom       -0.004788      0.001250      0.001854
 --------------------------------------------------------


 ---------------------------------------------------------------------------------
              Anisotropic Spin Dipole Couplings in Principal Axis System
 ---------------------------------------------------------------------------------

       Atom             a.u.   MegaHertz   Gauss  10(-4) cm-1        Axes

              Baa    -0.2843    20.573     7.341     6.862 -0.4607  0.1228  0.8790
     1 O(17)  Bbb    -0.2780    20.113     7.177     6.709  0.8730 -0.1161  0.4738
              Bcc     0.5623   -40.686   -14.518   -13.571  0.1602  0.9856 -0.0537
 
              Baa    -0.0227    -3.051    -1.089    -1.018 -0.5886  0.5923  0.5502
     2 C(13)  Bbb    -0.0139    -1.869    -0.667    -0.623  0.5900 -0.1507  0.7933
              Bcc     0.0367     4.919     1.755     1.641  0.5527  0.7915 -0.2607
 
              Baa    -0.0367    -4.924    -1.757    -1.642 -0.2641  0.9336  0.2420
     3 C(13)  Bbb    -0.0349    -4.686    -1.672    -1.563 -0.4443 -0.3405  0.8286
              Bcc     0.0716     9.609     3.429     3.205  0.8561  0.1113  0.5048
 
              Baa    -0.0257    -3.453    -1.232    -1.152  0.0058  0.9961  0.0876
     4 C(13)  Bbb    -0.0134    -1.800    -0.642    -0.600  0.9183  0.0294 -0.3949
              Bcc     0.0391     5.253     1.874     1.752  0.3959 -0.0827  0.9145
 
              Baa    -0.1802   -24.186    -8.630    -8.068 -0.3096  0.9430  0.1222
     5 C(13)  Bbb    -0.1787   -23.980    -8.557    -7.999  0.8859  0.3327 -0.3233
              Bcc     0.3589    48.166    17.187    16.067  0.3455 -0.0082  0.9384
 
              Baa    -0.0418    -5.604    -2.000    -1.869  0.8828  0.3651 -0.2957
     6 C(13)  Bbb    -0.0320    -4.299    -1.534    -1.434 -0.3439  0.9310  0.1228
              Bcc     0.0738     9.903     3.534     3.303  0.3201 -0.0067  0.9474
 
              Baa    -0.0156    -2.089    -0.745    -0.697  0.8123 -0.5268 -0.2503
     7 C(13)  Bbb    -0.0072    -0.962    -0.343    -0.321  0.5029  0.8500 -0.1570
              Bcc     0.0227     3.051     1.089     1.018  0.2955  0.0016  0.9554
 
              Baa    -0.1995   -26.765    -9.551    -8.928 -0.0496  0.9986  0.0188
     8 C(13)  Bbb    -0.1931   -25.907    -9.244    -8.642  0.9363  0.0530 -0.3472
              Bcc     0.3925    52.672    18.795    17.570  0.3477 -0.0004  0.9376
 
              Baa    -0.0054    -0.724    -0.258    -0.241  0.2012 -0.1368  0.9700
     9 C(13)  Bbb    -0.0013    -0.176    -0.063    -0.059  0.8192  0.5664 -0.0901
              Bcc     0.0067     0.900     0.321     0.300 -0.5370  0.8127  0.2260
 
              Baa    -0.0574    -7.700    -2.748    -2.569  0.8871 -0.3249 -0.3279
    10 C(13)  Bbb    -0.0471    -6.323    -2.256    -2.109  0.2946  0.9454 -0.1397
              Bcc     0.1045    14.023     5.004     4.678  0.3553  0.0274  0.9343
 
              Baa    -0.0189   -10.101    -3.604    -3.369  0.2736 -0.0335  0.9613
    11 H(1)   Bbb    -0.0085    -4.556    -1.626    -1.520  0.1045  0.9945  0.0050
              Bcc     0.0275    14.658     5.230     4.889  0.9561 -0.0991 -0.2756
 
              Baa    -0.0056    -2.973    -1.061    -0.992 -0.1774  0.6930  0.6987
    12 H(1)   Bbb    -0.0013    -0.720    -0.257    -0.240  0.9819  0.0769  0.1730
              Bcc     0.0069     3.694     1.318     1.232  0.0662  0.7168 -0.6941
 
              Baa    -0.0061    -3.262    -1.164    -1.088  0.2262  0.8496 -0.4765
    13 H(1)   Bbb    -0.0016    -0.847    -0.302    -0.282  0.8780  0.0341  0.4775
              Bcc     0.0077     4.109     1.466     1.371 -0.4219  0.5264  0.7382
 
              Baa    -0.0070    -3.733    -1.332    -1.245 -0.1474 -0.6480  0.7472
    14 H(1)   Bbb     0.0018     0.965     0.344     0.322 -0.4331  0.7215  0.5403
              Bcc     0.0052     2.768     0.988     0.923  0.8892  0.2440  0.3869
 
              Baa    -0.0075    -3.995    -1.426    -1.333 -0.1080  0.7266  0.6785
    15 H(1)   Bbb     0.0004     0.231     0.083     0.077  0.7485  0.5086 -0.4255
              Bcc     0.0071     3.764     1.343     1.255  0.6543 -0.4619  0.5988
 
              Baa    -0.0049    -2.621    -0.935    -0.874  0.2629 -0.3641  0.8935
    16 H(1)   Bbb    -0.0022    -1.185    -0.423    -0.395  0.6649  0.7394  0.1057
              Bcc     0.0071     3.806     1.358     1.269  0.6991 -0.5663 -0.4365
 
              Baa    -0.0053    -2.849    -1.016    -0.950  0.2915  0.3337  0.8965
    17 H(1)   Bbb    -0.0025    -1.310    -0.468    -0.437 -0.6975  0.7155 -0.0395
              Bcc     0.0078     4.159     1.484     1.387  0.6546  0.6137 -0.4413
 
              Baa    -0.0074    -3.937    -1.405    -1.313  0.8505 -0.1917 -0.4898
    18 H(1)   Bbb    -0.0047    -2.498    -0.891    -0.833  0.4895 -0.0524  0.8704
              Bcc     0.0121     6.435     2.296     2.146  0.1925  0.9801 -0.0493
 
              Baa    -0.0050    -2.668    -0.952    -0.890  0.8987  0.1237 -0.4209
    19 H(1)   Bbb    -0.0047    -2.523    -0.900    -0.842  0.4221  0.0170  0.9064
              Bcc     0.0097     5.191     1.852     1.731 -0.1192  0.9922  0.0369
 
              Baa    -0.0250   -13.337    -4.759    -4.449 -0.0084  1.0000  0.0023
    20 H(1)   Bbb    -0.0041    -2.173    -0.776    -0.725  0.3452  0.0008  0.9385
              Bcc     0.0291    15.510     5.534     5.174  0.9385  0.0087 -0.3452
 
              Baa    -0.0048    -2.544    -0.908    -0.849  0.3063  0.0049  0.9519
    21 H(1)   Bbb    -0.0035    -1.867    -0.666    -0.623  0.9504 -0.0590 -0.3055
              Bcc     0.0083     4.411     1.574     1.471  0.0546  0.9982 -0.0227
 
              Baa    -0.0090    -4.803    -1.714    -1.602  0.8748  0.2309 -0.4259
    22 H(1)   Bbb    -0.0048    -2.551    -0.910    -0.851  0.4327  0.0231  0.9012
              Bcc     0.0138     7.354     2.624     2.453 -0.2180  0.9727  0.0797
 

 ---------------------------------------------------------------------------------

 ******************************Gaussian NBO Version 3.1******************************
             N A T U R A L   A T O M I C   O R B I T A L   A N D
          N A T U R A L   B O N D   O R B I T A L   A N A L Y S I S
 ******************************Gaussian NBO Version 3.1******************************
       /RESON  / : Allow strongly delocalized NBO set

 Analyzing the SCF density

 Job title: 60                                                              

 Storage needed:    121674 in NPA,    161098 in NBO ( 939521456 available)
 GSVD:  LWork=       24520 too small for GESVD, short by        5666 words or        5666 for optimal perf.


 NATURAL POPULATIONS:  Natural atomic orbital occupancies 
                                                          
   NAO  Atom  No  lang   Type(AO)    Occupancy
 --------------------------------------------
     1    O    1  S      Cor( 1S)     1.99974
     2    O    1  S      Val( 2S)     1.67909
     3    O    1  S      Ryd( 3S)     0.00113
     4    O    1  px     Val( 2p)     1.45643
     5    O    1  px     Ryd( 3p)     0.00243
     6    O    1  py     Val( 2p)     1.82903
     7    O    1  py     Ryd( 3p)     0.00198
     8    O    1  pz     Val( 2p)     1.66304
     9    O    1  pz     Ryd( 3p)     0.00063
    10    O    1  dxy    Ryd( 3d)     0.00011
    11    O    1  dxz    Ryd( 3d)     0.00129
    12    O    1  dyz    Ryd( 3d)     0.00102
    13    O    1  dx2y2  Ryd( 3d)     0.00053
    14    O    1  dz2    Ryd( 3d)     0.00133

    15    C    2  S      Cor( 1S)     1.99908
    16    C    2  S      Val( 2S)     1.00127
    17    C    2  S      Ryd( 3S)     0.00311
    18    C    2  px     Val( 2p)     0.91917
    19    C    2  px     Ryd( 3p)     0.00202
    20    C    2  py     Val( 2p)     1.19512
    21    C    2  py     Ryd( 3p)     0.00197
    22    C    2  pz     Val( 2p)     0.90713
    23    C    2  pz     Ryd( 3p)     0.00352
    24    C    2  dxy    Ryd( 3d)     0.00087
    25    C    2  dxz    Ryd( 3d)     0.00184
    26    C    2  dyz    Ryd( 3d)     0.00165
    27    C    2  dx2y2  Ryd( 3d)     0.00116
    28    C    2  dz2    Ryd( 3d)     0.00130

    29    C    3  S      Cor( 1S)     1.99910
    30    C    3  S      Val( 2S)     1.03199
    31    C    3  S      Ryd( 3S)     0.00176
    32    C    3  px     Val( 2p)     1.02648
    33    C    3  px     Ryd( 3p)     0.00327
    34    C    3  py     Val( 2p)     1.24438
    35    C    3  py     Ryd( 3p)     0.00296
    36    C    3  pz     Val( 2p)     1.11932
    37    C    3  pz     Ryd( 3p)     0.00260
    38    C    3  dxy    Ryd( 3d)     0.00044
    39    C    3  dxz    Ryd( 3d)     0.00069
    40    C    3  dyz    Ryd( 3d)     0.00094
    41    C    3  dx2y2  Ryd( 3d)     0.00080
    42    C    3  dz2    Ryd( 3d)     0.00032

    43    C    4  S      Cor( 1S)     1.99907
    44    C    4  S      Val( 2S)     1.01508
    45    C    4  S      Ryd( 3S)     0.00132
    46    C    4  px     Val( 2p)     1.03336
    47    C    4  px     Ryd( 3p)     0.00240
    48    C    4  py     Val( 2p)     1.26147
    49    C    4  py     Ryd( 3p)     0.00720
    50    C    4  pz     Val( 2p)     1.13859
    51    C    4  pz     Ryd( 3p)     0.00164
    52    C    4  dxy    Ryd( 3d)     0.00026
    53    C    4  dxz    Ryd( 3d)     0.00058
    54    C    4  dyz    Ryd( 3d)     0.00092
    55    C    4  dx2y2  Ryd( 3d)     0.00087
    56    C    4  dz2    Ryd( 3d)     0.00042

    57    C    5  S      Cor( 1S)     1.99885
    58    C    5  S      Val( 2S)     0.88939
    59    C    5  S      Ryd( 3S)     0.00198
    60    C    5  px     Val( 2p)     1.04840
    61    C    5  px     Ryd( 3p)     0.00565
    62    C    5  py     Val( 2p)     1.08723
    63    C    5  py     Ryd( 3p)     0.00348
    64    C    5  pz     Val( 2p)     0.80976
    65    C    5  pz     Ryd( 3p)     0.00271
    66    C    5  dxy    Ryd( 3d)     0.00106
    67    C    5  dxz    Ryd( 3d)     0.00069
    68    C    5  dyz    Ryd( 3d)     0.00083
    69    C    5  dx2y2  Ryd( 3d)     0.00088
    70    C    5  dz2    Ryd( 3d)     0.00048

    71    C    6  S      Cor( 1S)     1.99888
    72    C    6  S      Val( 2S)     0.95677
    73    C    6  S      Ryd( 3S)     0.00171
    74    C    6  px     Val( 2p)     1.08697
    75    C    6  px     Ryd( 3p)     0.00419
    76    C    6  py     Val( 2p)     1.16778
    77    C    6  py     Ryd( 3p)     0.00578
    78    C    6  pz     Val( 2p)     0.95034
    79    C    6  pz     Ryd( 3p)     0.00112
    80    C    6  dxy    Ryd( 3d)     0.00077
    81    C    6  dxz    Ryd( 3d)     0.00046
    82    C    6  dyz    Ryd( 3d)     0.00047
    83    C    6  dx2y2  Ryd( 3d)     0.00068
    84    C    6  dz2    Ryd( 3d)     0.00042

    85    C    7  S      Cor( 1S)     1.99897
    86    C    7  S      Val( 2S)     0.96842
    87    C    7  S      Ryd( 3S)     0.00121
    88    C    7  px     Val( 2p)     1.07800
    89    C    7  px     Ryd( 3p)     0.00430
    90    C    7  py     Val( 2p)     1.17281
    91    C    7  py     Ryd( 3p)     0.00605
    92    C    7  pz     Val( 2p)     0.93950
    93    C    7  pz     Ryd( 3p)     0.00113
    94    C    7  dxy    Ryd( 3d)     0.00076
    95    C    7  dxz    Ryd( 3d)     0.00046
    96    C    7  dyz    Ryd( 3d)     0.00051
    97    C    7  dx2y2  Ryd( 3d)     0.00070
    98    C    7  dz2    Ryd( 3d)     0.00042

    99    C    8  S      Cor( 1S)     1.99894
   100    C    8  S      Val( 2S)     0.97943
   101    C    8  S      Ryd( 3S)     0.00132
   102    C    8  px     Val( 2p)     1.15485
   103    C    8  px     Ryd( 3p)     0.00532
   104    C    8  py     Val( 2p)     1.05672
   105    C    8  py     Ryd( 3p)     0.00356
   106    C    8  pz     Val( 2p)     0.82979
   107    C    8  pz     Ryd( 3p)     0.00116
   108    C    8  dxy    Ryd( 3d)     0.00081
   109    C    8  dxz    Ryd( 3d)     0.00049
   110    C    8  dyz    Ryd( 3d)     0.00068
   111    C    8  dx2y2  Ryd( 3d)     0.00079
   112    C    8  dz2    Ryd( 3d)     0.00043

   113    C    9  S      Cor( 1S)     1.99898
   114    C    9  S      Val( 2S)     0.96757
   115    C    9  S      Ryd( 3S)     0.00121
   116    C    9  px     Val( 2p)     1.07859
   117    C    9  px     Ryd( 3p)     0.00432
   118    C    9  py     Val( 2p)     1.17362
   119    C    9  py     Ryd( 3p)     0.00610
   120    C    9  pz     Val( 2p)     0.95124
   121    C    9  pz     Ryd( 3p)     0.00115
   122    C    9  dxy    Ryd( 3d)     0.00076
   123    C    9  dxz    Ryd( 3d)     0.00045
   124    C    9  dyz    Ryd( 3d)     0.00051
   125    C    9  dx2y2  Ryd( 3d)     0.00070
   126    C    9  dz2    Ryd( 3d)     0.00042

   127    C   10  S      Cor( 1S)     1.99888
   128    C   10  S      Val( 2S)     0.95776
   129    C   10  S      Ryd( 3S)     0.00170
   130    C   10  px     Val( 2p)     1.08500
   131    C   10  px     Ryd( 3p)     0.00419
   132    C   10  py     Val( 2p)     1.16720
   133    C   10  py     Ryd( 3p)     0.00573
   134    C   10  pz     Val( 2p)     0.93975
   135    C   10  pz     Ryd( 3p)     0.00112
   136    C   10  dxy    Ryd( 3d)     0.00077
   137    C   10  dxz    Ryd( 3d)     0.00047
   138    C   10  dyz    Ryd( 3d)     0.00047
   139    C   10  dx2y2  Ryd( 3d)     0.00068
   140    C   10  dz2    Ryd( 3d)     0.00042

   141    H   11  S      Val( 1S)     0.51202
   142    H   11  S      Ryd( 2S)     0.00105
   143    H   11  px     Ryd( 2p)     0.00225
   144    H   11  py     Ryd( 2p)     0.00145
   145    H   11  pz     Ryd( 2p)     0.00110

   146    H   12  S      Val( 1S)     0.78961
   147    H   12  S      Ryd( 2S)     0.00242
   148    H   12  px     Ryd( 2p)     0.00020
   149    H   12  py     Ryd( 2p)     0.00062
   150    H   12  pz     Ryd( 2p)     0.00032

   151    H   13  S      Val( 1S)     0.79414
   152    H   13  S      Ryd( 2S)     0.00236
   153    H   13  px     Ryd( 2p)     0.00019
   154    H   13  py     Ryd( 2p)     0.00061
   155    H   13  pz     Ryd( 2p)     0.00032

   156    H   14  S      Val( 1S)     0.75690
   157    H   14  S      Ryd( 2S)     0.00327
   158    H   14  px     Ryd( 2p)     0.00012
   159    H   14  py     Ryd( 2p)     0.00051
   160    H   14  pz     Ryd( 2p)     0.00041

   161    H   15  S      Val( 1S)     0.75859
   162    H   15  S      Ryd( 2S)     0.00334
   163    H   15  px     Ryd( 2p)     0.00012
   164    H   15  py     Ryd( 2p)     0.00051
   165    H   15  pz     Ryd( 2p)     0.00041

   166    H   16  S      Val( 1S)     0.74233
   167    H   16  S      Ryd( 2S)     0.00241
   168    H   16  px     Ryd( 2p)     0.00015
   169    H   16  py     Ryd( 2p)     0.00048
   170    H   16  pz     Ryd( 2p)     0.00040

   171    H   17  S      Val( 1S)     0.74226
   172    H   17  S      Ryd( 2S)     0.00251
   173    H   17  px     Ryd( 2p)     0.00015
   174    H   17  py     Ryd( 2p)     0.00048
   175    H   17  pz     Ryd( 2p)     0.00040

   176    H   18  S      Val( 1S)     0.74338
   177    H   18  S      Ryd( 2S)     0.00145
   178    H   18  px     Ryd( 2p)     0.00023
   179    H   18  py     Ryd( 2p)     0.00068
   180    H   18  pz     Ryd( 2p)     0.00014

   181    H   19  S      Val( 1S)     0.73691
   182    H   19  S      Ryd( 2S)     0.00141
   183    H   19  px     Ryd( 2p)     0.00025
   184    H   19  py     Ryd( 2p)     0.00068
   185    H   19  pz     Ryd( 2p)     0.00013

   186    H   20  S      Val( 1S)     0.74249
   187    H   20  S      Ryd( 2S)     0.00149
   188    H   20  px     Ryd( 2p)     0.00081
   189    H   20  py     Ryd( 2p)     0.00007
   190    H   20  pz     Ryd( 2p)     0.00018

   191    H   21  S      Val( 1S)     0.73655
   192    H   21  S      Ryd( 2S)     0.00140
   193    H   21  px     Ryd( 2p)     0.00025
   194    H   21  py     Ryd( 2p)     0.00068
   195    H   21  pz     Ryd( 2p)     0.00013

   196    H   22  S      Val( 1S)     0.74353
   197    H   22  S      Ryd( 2S)     0.00146
   198    H   22  px     Ryd( 2p)     0.00023
   199    H   22  py     Ryd( 2p)     0.00068
   200    H   22  pz     Ryd( 2p)     0.00014

 WARNING:  1 low occupancy (<1.9990e) core orbital  found on  C    5
           1 low occupancy (<1.9990e) core orbital  found on  C    6
           1 low occupancy (<1.9990e) core orbital  found on  C    7
           1 low occupancy (<1.9990e) core orbital  found on  C    8
           1 low occupancy (<1.9990e) core orbital  found on  C    9
           1 low occupancy (<1.9990e) core orbital  found on  C   10


 Summary of Natural Population Analysis:                  
                                                          
                                       Natural Population 
                Natural  -----------------------------------------------
    Atom  No    Charge         Core      Valence    Rydberg      Total
 -----------------------------------------------------------------------
      O    1   -0.63778      1.99974     6.62759    0.01045     8.63778
      C    2   -0.03922      1.99908     4.02270    0.01745     6.03922
      C    3   -0.43503      1.99910     4.42216    0.01377     6.43503
      C    4   -0.46318      1.99907     4.44850    0.01561     6.46318
      C    5    0.14861      1.99885     3.83478    0.01776     5.85139
      C    6   -0.17631      1.99888     4.16186    0.01558     6.17631
      C    7   -0.17327      1.99897     4.15873    0.01556     6.17327
      C    8   -0.03430      1.99894     4.02079    0.01456     6.03430
      C    9   -0.18562      1.99898     4.17102    0.01562     6.18562
      C   10   -0.16415      1.99888     4.14972    0.01555     6.16415
      H   11    0.48212      0.00000     0.51202    0.00586     0.51788
      H   12    0.20682      0.00000     0.78961    0.00357     0.79318
      H   13    0.20237      0.00000     0.79414    0.00348     0.79763
      H   14    0.23879      0.00000     0.75690    0.00431     0.76121
      H   15    0.23704      0.00000     0.75859    0.00438     0.76296
      H   16    0.25424      0.00000     0.74233    0.00343     0.74576
      H   17    0.25420      0.00000     0.74226    0.00355     0.74580
      H   18    0.25412      0.00000     0.74338    0.00251     0.74588
      H   19    0.26063      0.00000     0.73691    0.00246     0.73937
      H   20    0.25496      0.00000     0.74249    0.00255     0.74504
      H   21    0.26100      0.00000     0.73655    0.00245     0.73900
      H   22    0.25396      0.00000     0.74353    0.00252     0.74604
 =======================================================================
   * Total *    1.00000     19.99048    52.81654    0.19299    73.00000

                                 Natural Population      
 --------------------------------------------------------
   Core                      19.99048 ( 99.9524% of  20)
   Valence                   52.81654 ( 99.6538% of  53)
   Natural Minimal Basis     72.80701 ( 99.7356% of  73)
   Natural Rydberg Basis      0.19299 (  0.2644% of  73)
 --------------------------------------------------------

    Atom  No          Natural Electron Configuration
 ----------------------------------------------------------------------------
      O    1      [core]2S( 1.68)2p( 4.95)3p( 0.01)
      C    2      [core]2S( 1.00)2p( 3.02)3p( 0.01)3d( 0.01)
      C    3      [core]2S( 1.03)2p( 3.39)3p( 0.01)
      C    4      [core]2S( 1.02)2p( 3.43)3p( 0.01)
      C    5      [core]2S( 0.89)2p( 2.95)3p( 0.01)
      C    6      [core]2S( 0.96)2p( 3.21)3p( 0.01)
      C    7      [core]2S( 0.97)2p( 3.19)3p( 0.01)
      C    8      [core]2S( 0.98)2p( 3.04)3p( 0.01)
      C    9      [core]2S( 0.97)2p( 3.20)3p( 0.01)
      C   10      [core]2S( 0.96)2p( 3.19)3p( 0.01)
      H   11            1S( 0.51)
      H   12            1S( 0.79)
      H   13            1S( 0.79)
      H   14            1S( 0.76)
      H   15            1S( 0.76)
      H   16            1S( 0.74)
      H   17            1S( 0.74)
      H   18            1S( 0.74)
      H   19            1S( 0.74)
      H   20            1S( 0.74)
      H   21            1S( 0.74)
      H   22            1S( 0.74)


 ***************************************************
 *******         Alpha spin orbitals         *******
 ***************************************************


 NATURAL POPULATIONS:  Natural atomic orbital occupancies 
                                                          
   NAO  Atom  No  lang   Type(AO)    Occupancy      Energy
 ----------------------------------------------------------
     1    O    1  S      Cor( 1S)     0.99987     -19.11126
     2    O    1  S      Val( 2S)     0.84144      -1.01215
     3    O    1  S      Ryd( 3S)     0.00057       1.25285
     4    O    1  px     Val( 2p)     0.73108      -0.42078
     5    O    1  px     Ryd( 3p)     0.00123       1.09067
     6    O    1  py     Val( 2p)     0.98087      -0.45384
     7    O    1  py     Ryd( 3p)     0.00090       0.91576
     8    O    1  pz     Val( 2p)     0.83249      -0.45046
     9    O    1  pz     Ryd( 3p)     0.00031       0.94434
    10    O    1  dxy    Ryd( 3d)     0.00006       2.63935
    11    O    1  dxz    Ryd( 3d)     0.00064       3.02719
    12    O    1  dyz    Ryd( 3d)     0.00053       2.59582
    13    O    1  dx2y2  Ryd( 3d)     0.00025       3.03063
    14    O    1  dz2    Ryd( 3d)     0.00067       2.76926

    15    C    2  S      Cor( 1S)     0.99954     -10.27706
    16    C    2  S      Val( 2S)     0.50008      -0.36555
    17    C    2  S      Ryd( 3S)     0.00154       0.65274
    18    C    2  px     Val( 2p)     0.46088      -0.21980
    19    C    2  px     Ryd( 3p)     0.00100       0.40434
    20    C    2  py     Val( 2p)     0.60360      -0.22884
    21    C    2  py     Ryd( 3p)     0.00094       0.54061
    22    C    2  pz     Val( 2p)     0.45265      -0.20831
    23    C    2  pz     Ryd( 3p)     0.00179       0.42850
    24    C    2  dxy    Ryd( 3d)     0.00043       1.89362
    25    C    2  dxz    Ryd( 3d)     0.00092       2.06498
    26    C    2  dyz    Ryd( 3d)     0.00089       2.25586
    27    C    2  dx2y2  Ryd( 3d)     0.00058       2.17459
    28    C    2  dz2    Ryd( 3d)     0.00064       1.95392

    29    C    3  S      Cor( 1S)     0.99955     -10.22317
    30    C    3  S      Val( 2S)     0.51740      -0.37308
    31    C    3  S      Ryd( 3S)     0.00090       0.75374
    32    C    3  px     Val( 2p)     0.52316      -0.23615
    33    C    3  px     Ryd( 3p)     0.00167       0.49571
    34    C    3  py     Val( 2p)     0.62295      -0.23318
    35    C    3  py     Ryd( 3p)     0.00147       0.61140
    36    C    3  pz     Val( 2p)     0.56473      -0.22604
    37    C    3  pz     Ryd( 3p)     0.00129       0.44452
    38    C    3  dxy    Ryd( 3d)     0.00023       1.91789
    39    C    3  dxz    Ryd( 3d)     0.00037       2.07405
    40    C    3  dyz    Ryd( 3d)     0.00047       2.30760
    41    C    3  dx2y2  Ryd( 3d)     0.00040       2.21478
    42    C    3  dz2    Ryd( 3d)     0.00017       1.92941

    43    C    4  S      Cor( 1S)     0.99953     -10.23768
    44    C    4  S      Val( 2S)     0.50662      -0.37630
    45    C    4  S      Ryd( 3S)     0.00067       0.75304
    46    C    4  px     Val( 2p)     0.51405      -0.24239
    47    C    4  px     Ryd( 3p)     0.00122       0.46191
    48    C    4  py     Val( 2p)     0.62996      -0.25730
    49    C    4  py     Ryd( 3p)     0.00363       0.69662
    50    C    4  pz     Val( 2p)     0.57553      -0.24952
    51    C    4  pz     Ryd( 3p)     0.00092       0.43110
    52    C    4  dxy    Ryd( 3d)     0.00013       1.95744
    53    C    4  dxz    Ryd( 3d)     0.00035       2.05412
    54    C    4  dyz    Ryd( 3d)     0.00046       2.31145
    55    C    4  dx2y2  Ryd( 3d)     0.00044       2.19839
    56    C    4  dz2    Ryd( 3d)     0.00021       1.90325

    57    C    5  S      Cor( 1S)     0.99943     -10.27888
    58    C    5  S      Val( 2S)     0.44980      -0.33506
    59    C    5  S      Ryd( 3S)     0.00102       0.46295
    60    C    5  px     Val( 2p)     0.54292      -0.25983
    61    C    5  px     Ryd( 3p)     0.00291       0.88165
    62    C    5  py     Val( 2p)     0.54456      -0.25033
    63    C    5  py     Ryd( 3p)     0.00173       0.67833
    64    C    5  pz     Val( 2p)     0.52825      -0.31291
    65    C    5  pz     Ryd( 3p)     0.00152       0.51316
    66    C    5  dxy    Ryd( 3d)     0.00054       2.19090
    67    C    5  dxz    Ryd( 3d)     0.00039       1.83041
    68    C    5  dyz    Ryd( 3d)     0.00046       1.77290
    69    C    5  dx2y2  Ryd( 3d)     0.00045       2.17385
    70    C    5  dz2    Ryd( 3d)     0.00021       1.91401

    71    C    6  S      Cor( 1S)     0.99944     -10.25127
    72    C    6  S      Val( 2S)     0.47884      -0.33364
    73    C    6  S      Ryd( 3S)     0.00087       0.40848
    74    C    6  px     Val( 2p)     0.54678      -0.24007
    75    C    6  px     Ryd( 3p)     0.00213       0.60478
    76    C    6  py     Val( 2p)     0.58255      -0.24084
    77    C    6  py     Ryd( 3p)     0.00291       0.75119
    78    C    6  pz     Val( 2p)     0.50173      -0.28823
    79    C    6  pz     Ryd( 3p)     0.00062       0.42100
    80    C    6  dxy    Ryd( 3d)     0.00039       2.24048
    81    C    6  dxz    Ryd( 3d)     0.00023       1.88806
    82    C    6  dyz    Ryd( 3d)     0.00030       1.81012
    83    C    6  dx2y2  Ryd( 3d)     0.00033       2.21801
    84    C    6  dz2    Ryd( 3d)     0.00019       1.94538

    85    C    7  S      Cor( 1S)     0.99949     -10.25508
    86    C    7  S      Val( 2S)     0.48364      -0.33834
    87    C    7  S      Ryd( 3S)     0.00061       0.40539
    88    C    7  px     Val( 2p)     0.53932      -0.23338
    89    C    7  px     Ryd( 3p)     0.00217       0.54144
    90    C    7  py     Val( 2p)     0.58447      -0.23974
    91    C    7  py     Ryd( 3p)     0.00305       0.76302
    92    C    7  pz     Val( 2p)     0.47976      -0.28149
    93    C    7  pz     Ryd( 3p)     0.00059       0.40579
    94    C    7  dxy    Ryd( 3d)     0.00039       2.23757
    95    C    7  dxz    Ryd( 3d)     0.00024       1.89235
    96    C    7  dyz    Ryd( 3d)     0.00032       1.79509
    97    C    7  dx2y2  Ryd( 3d)     0.00035       2.20605
    98    C    7  dz2    Ryd( 3d)     0.00021       1.94696

    99    C    8  S      Cor( 1S)     0.99947     -10.27428
   100    C    8  S      Val( 2S)     0.49596      -0.36690
   101    C    8  S      Ryd( 3S)     0.00067       0.38957
   102    C    8  px     Val( 2p)     0.59865      -0.26161
   103    C    8  px     Ryd( 3p)     0.00270       0.79159
   104    C    8  py     Val( 2p)     0.53047      -0.22746
   105    C    8  py     Ryd( 3p)     0.00176       0.46574
   106    C    8  pz     Val( 2p)     0.55133      -0.31574
   107    C    8  pz     Ryd( 3p)     0.00068       0.42627
   108    C    8  dxy    Ryd( 3d)     0.00041       2.16582
   109    C    8  dxz    Ryd( 3d)     0.00024       1.85510
   110    C    8  dyz    Ryd( 3d)     0.00036       1.78060
   111    C    8  dx2y2  Ryd( 3d)     0.00040       2.24679
   112    C    8  dz2    Ryd( 3d)     0.00017       1.91046

   113    C    9  S      Cor( 1S)     0.99949     -10.25329
   114    C    9  S      Val( 2S)     0.48272      -0.33605
   115    C    9  S      Ryd( 3S)     0.00061       0.40597
   116    C    9  px     Val( 2p)     0.53828      -0.23247
   117    C    9  px     Ryd( 3p)     0.00218       0.54218
   118    C    9  py     Val( 2p)     0.58470      -0.23897
   119    C    9  py     Ryd( 3p)     0.00308       0.76315
   120    C    9  pz     Val( 2p)     0.47561      -0.27891
   121    C    9  pz     Ryd( 3p)     0.00060       0.40710
   122    C    9  dxy    Ryd( 3d)     0.00038       2.23898
   123    C    9  dxz    Ryd( 3d)     0.00024       1.89446
   124    C    9  dyz    Ryd( 3d)     0.00031       1.79727
   125    C    9  dx2y2  Ryd( 3d)     0.00035       2.20739
   126    C    9  dz2    Ryd( 3d)     0.00021       1.94927

   127    C   10  S      Cor( 1S)     0.99944     -10.25323
   128    C   10  S      Val( 2S)     0.47987      -0.33619
   129    C   10  S      Ryd( 3S)     0.00087       0.40797
   130    C   10  px     Val( 2p)     0.54792      -0.24123
   131    C   10  px     Ryd( 3p)     0.00212       0.60418
   132    C   10  py     Val( 2p)     0.58249      -0.24179
   133    C   10  py     Ryd( 3p)     0.00288       0.75104
   134    C   10  pz     Val( 2p)     0.50615      -0.29094
   135    C   10  pz     Ryd( 3p)     0.00061       0.41972
   136    C   10  dxy    Ryd( 3d)     0.00040       2.23883
   137    C   10  dxz    Ryd( 3d)     0.00023       1.88577
   138    C   10  dyz    Ryd( 3d)     0.00030       1.80787
   139    C   10  dx2y2  Ryd( 3d)     0.00033       2.21647
   140    C   10  dz2    Ryd( 3d)     0.00019       1.94295

   141    H   11  S      Val( 1S)     0.25502      -0.01821
   142    H   11  S      Ryd( 2S)     0.00053       0.28400
   143    H   11  px     Ryd( 2p)     0.00112       2.28071
   144    H   11  py     Ryd( 2p)     0.00076       1.49977
   145    H   11  pz     Ryd( 2p)     0.00055       1.68462

   146    H   12  S      Val( 1S)     0.40356      -0.08608
   147    H   12  S      Ryd( 2S)     0.00117       0.22790
   148    H   12  px     Ryd( 2p)     0.00010       1.63551
   149    H   12  py     Ryd( 2p)     0.00032       2.00099
   150    H   12  pz     Ryd( 2p)     0.00017       1.86473

   151    H   13  S      Val( 1S)     0.40302      -0.08285
   152    H   13  S      Ryd( 2S)     0.00119       0.22807
   153    H   13  px     Ryd( 2p)     0.00010       1.63757
   154    H   13  py     Ryd( 2p)     0.00031       2.00336
   155    H   13  pz     Ryd( 2p)     0.00017       1.86670

   156    H   14  S      Val( 1S)     0.37889      -0.05945
   157    H   14  S      Ryd( 2S)     0.00166       0.24700
   158    H   14  px     Ryd( 2p)     0.00006       1.71779
   159    H   14  py     Ryd( 2p)     0.00025       2.03809
   160    H   14  pz     Ryd( 2p)     0.00020       1.85438

   161    H   15  S      Val( 1S)     0.37878      -0.06023
   162    H   15  S      Ryd( 2S)     0.00163       0.24752
   163    H   15  px     Ryd( 2p)     0.00006       1.71789
   164    H   15  py     Ryd( 2p)     0.00025       2.03821
   165    H   15  pz     Ryd( 2p)     0.00021       1.85429

   166    H   16  S      Val( 1S)     0.37464      -0.07843
   167    H   16  S      Ryd( 2S)     0.00125       0.23586
   168    H   16  px     Ryd( 2p)     0.00007       1.70045
   169    H   16  py     Ryd( 2p)     0.00025       2.02838
   170    H   16  pz     Ryd( 2p)     0.00020       1.83355

   171    H   17  S      Val( 1S)     0.37456      -0.07932
   172    H   17  S      Ryd( 2S)     0.00124       0.23639
   173    H   17  px     Ryd( 2p)     0.00007       1.70021
   174    H   17  py     Ryd( 2p)     0.00025       2.02810
   175    H   17  pz     Ryd( 2p)     0.00020       1.83333

   176    H   18  S      Val( 1S)     0.37069      -0.07862
   177    H   18  S      Ryd( 2S)     0.00071       0.19219
   178    H   18  px     Ryd( 2p)     0.00012       1.88015
   179    H   18  py     Ryd( 2p)     0.00034       2.11671
   180    H   18  pz     Ryd( 2p)     0.00007       1.54775

   181    H   19  S      Val( 1S)     0.36812      -0.06850
   182    H   19  S      Ryd( 2S)     0.00070       0.17981
   183    H   19  px     Ryd( 2p)     0.00012       1.86045
   184    H   19  py     Ryd( 2p)     0.00034       2.11913
   185    H   19  pz     Ryd( 2p)     0.00007       1.53865

   186    H   20  S      Val( 1S)     0.36662      -0.07942
   187    H   20  S      Ryd( 2S)     0.00074       0.17364
   188    H   20  px     Ryd( 2p)     0.00039       2.12220
   189    H   20  py     Ryd( 2p)     0.00003       1.79988
   190    H   20  pz     Ryd( 2p)     0.00011       1.56405

   191    H   21  S      Val( 1S)     0.36826      -0.06746
   192    H   21  S      Ryd( 2S)     0.00069       0.18046
   193    H   21  px     Ryd( 2p)     0.00012       1.86131
   194    H   21  py     Ryd( 2p)     0.00034       2.12013
   195    H   21  pz     Ryd( 2p)     0.00007       1.53969

   196    H   22  S      Val( 1S)     0.37043      -0.07951
   197    H   22  S      Ryd( 2S)     0.00072       0.19154
   198    H   22  px     Ryd( 2p)     0.00012       1.87935
   199    H   22  py     Ryd( 2p)     0.00034       2.11577
   200    H   22  pz     Ryd( 2p)     0.00007       1.54679


 Summary of Natural Population Analysis:                  
                                                          
                                       Natural Population 
                Natural  -----------------------------------------------
    Atom  No    Charge         Core      Valence    Rydberg      Total
 -----------------------------------------------------------------------
      O    1   -0.39092      0.99987     3.38588    0.00516     4.39092
      C    2   -0.02550      0.99954     2.01722    0.00874     3.02550
      C    3   -0.23477      0.99955     2.22825    0.00697     3.23477
      C    4   -0.23374      0.99953     2.22616    0.00805     3.23374
      C    5   -0.07419      0.99943     2.06554    0.00922     3.07419
      C    6   -0.11731      0.99944     2.10991    0.00796     3.11731
      C    7   -0.09462      0.99949     2.08720    0.00794     3.09462
      C    8   -0.18327      0.99947     2.17641    0.00738     3.18327
      C    9   -0.08876      0.99949     2.08130    0.00797     3.08876
      C   10   -0.12382      0.99944     2.11644    0.00794     3.12382
      H   11    0.24203      0.00000     0.25502    0.00295     0.25797
      H   12    0.09469      0.00000     0.40356    0.00175     0.40531
      H   13    0.09521      0.00000     0.40302    0.00177     0.40479
      H   14    0.11894      0.00000     0.37889    0.00217     0.38106
      H   15    0.11907      0.00000     0.37878    0.00215     0.38093
      H   16    0.12359      0.00000     0.37464    0.00177     0.37641
      H   17    0.12368      0.00000     0.37456    0.00176     0.37632
      H   18    0.12807      0.00000     0.37069    0.00124     0.37193
      H   19    0.13065      0.00000     0.36812    0.00123     0.36935
      H   20    0.13211      0.00000     0.36662    0.00127     0.36789
      H   21    0.13052      0.00000     0.36826    0.00122     0.36948
      H   22    0.12833      0.00000     0.37043    0.00125     0.37167
 =======================================================================
   * Total *   -0.00000      9.99526    26.90688    0.09786    37.00000

                                 Natural Population      
 --------------------------------------------------------
   Core                       9.99526 ( 99.9526% of  10)
   Valence                   26.90688 ( 99.6551% of  27)
   Natural Minimal Basis     36.90214 ( 99.7355% of  37)
   Natural Rydberg Basis      0.09786 (  0.2645% of  37)
 --------------------------------------------------------

    Atom  No          Natural Electron Configuration
 ----------------------------------------------------------------------------
      O    1      [core]2S( 0.84)2p( 2.54)
      C    2      [core]2S( 0.50)2p( 1.52)
      C    3      [core]2S( 0.52)2p( 1.71)
      C    4      [core]2S( 0.51)2p( 1.72)3p( 0.01)
      C    5      [core]2S( 0.45)2p( 1.62)3p( 0.01)
      C    6      [core]2S( 0.48)2p( 1.63)3p( 0.01)
      C    7      [core]2S( 0.48)2p( 1.60)3p( 0.01)
      C    8      [core]2S( 0.50)2p( 1.68)3p( 0.01)
      C    9      [core]2S( 0.48)2p( 1.60)3p( 0.01)
      C   10      [core]2S( 0.48)2p( 1.64)3p( 0.01)
      H   11            1S( 0.26)
      H   12            1S( 0.40)
      H   13            1S( 0.40)
      H   14            1S( 0.38)
      H   15            1S( 0.38)
      H   16            1S( 0.37)
      H   17            1S( 0.37)
      H   18            1S( 0.37)
      H   19            1S( 0.37)
      H   20            1S( 0.37)
      H   21            1S( 0.37)
      H   22            1S( 0.37)


 NATURAL BOND ORBITAL ANALYSIS, alpha spin orbitals:

                       Occupancies       Lewis Structure    Low   High
           Occ.    -------------------  -----------------   occ   occ
  Cycle   Thresh.   Lewis   Non-Lewis     CR  BD  3C  LP    (L)   (NL)   Dev
 =============================================================================
   1(1)    0.90    35.31344   1.68656     10  22   0   5     3      3    0.03
   2(2)    0.90    35.31344   1.68656     10  22   0   5     3      3    0.03
   3(1)    0.80    36.23691   0.76309     10  25   0   2     0      3    0.03
 -----------------------------------------------------------------------------

 Structure accepted: No low occupancy Lewis orbitals

 --------------------------------------------------------
   Core                      9.99526 ( 99.953% of  10)
   Valence Lewis            26.24165 ( 97.191% of  27)
  ==================       ============================
   Total Lewis              36.23691 ( 97.938% of  37)
  -----------------------------------------------------
   Valence non-Lewis         0.69397 (  1.876% of  37)
   Rydberg non-Lewis         0.06912 (  0.187% of  37)
  ==================       ============================
   Total non-Lewis           0.76309 (  2.062% of  37)
 --------------------------------------------------------


       (Occupancy)   Bond orbital/ Coefficients/ Hybrids
 ---------------------------------------------------------------------------------
     1. (0.99728) BD ( 1) O   1 - C   2  
                ( 67.71%)   0.8229* O   1 s( 31.89%)p 2.13( 68.04%)d 0.00(  0.07%)
                                           -0.0001  0.5647  0.0037  0.4630  0.0027
                                           -0.0037  0.0005  0.6826 -0.0019  0.0006
                                            0.0140  0.0002  0.0048  0.0215
                ( 32.29%)   0.5682* C   2 s( 21.46%)p 3.65( 78.26%)d 0.01(  0.29%)
                                            0.0000  0.4609  0.0459 -0.5534 -0.0238
                                           -0.0007  0.0003 -0.6891 -0.0304  0.0000
                                            0.0452 -0.0002  0.0179  0.0230
     2. (0.99396) BD ( 1) O   1 - H  11  
                ( 74.41%)   0.8626* O   1 s( 20.23%)p 3.94( 79.69%)d 0.00(  0.08%)
                                           -0.0002 -0.4494 -0.0191  0.8655  0.0341
                                           -0.0003  0.0001 -0.2158  0.0114  0.0002
                                            0.0238 -0.0000 -0.0163  0.0023
                ( 25.59%)   0.5059* H  11 s( 99.56%)p 0.00(  0.44%)
                                           -0.9978  0.0031 -0.0652  0.0005  0.0119
     3. (0.99034) BD ( 1) C   2 - C   3  
                ( 48.72%)   0.6980* C   2 s( 30.03%)p 2.33( 69.92%)d 0.00(  0.05%)
                                            0.0003  0.5479  0.0073  0.7917 -0.0119
                                            0.0002  0.0003 -0.2686 -0.0117  0.0004
                                           -0.0130 -0.0001  0.0165 -0.0077
                ( 51.28%)   0.7161* C   3 s( 27.97%)p 2.57( 71.98%)d 0.00(  0.05%)
                                            0.0003  0.5287  0.0157 -0.8046 -0.0103
                                            0.0001 -0.0000  0.2686 -0.0128 -0.0002
                                           -0.0120  0.0001  0.0165 -0.0063
     4. (0.99349) BD ( 1) C   2 - H  12  
                ( 60.20%)   0.7759* C   2 s( 24.32%)p 3.11( 75.63%)d 0.00(  0.05%)
                                           -0.0000  0.4929 -0.0138 -0.1801 -0.0107
                                           -0.7065  0.0110  0.4739 -0.0015  0.0042
                                           -0.0052 -0.0181 -0.0127 -0.0016
                ( 39.80%)   0.6309* H  12 s( 99.91%)p 0.00(  0.09%)
                                            0.9995 -0.0066  0.0061  0.0243 -0.0175
     5. (0.99348) BD ( 1) C   2 - H  13  
                ( 60.26%)   0.7762* C   2 s( 24.31%)p 3.11( 75.64%)d 0.00(  0.05%)
                                           -0.0000  0.4928 -0.0148 -0.1807 -0.0107
                                            0.7071 -0.0115  0.4728 -0.0016 -0.0038
                                           -0.0050  0.0180 -0.0129 -0.0018
                ( 39.74%)   0.6304* H  13 s( 99.91%)p 0.00(  0.09%)
                                            0.9995 -0.0056  0.0067 -0.0239 -0.0176
     6. (0.98381) BD ( 1) C   3 - C   4  
                ( 48.79%)   0.6985* C   3 s( 27.47%)p 2.64( 72.47%)d 0.00(  0.05%)
                                            0.0003  0.5241  0.0064  0.5587  0.0003
                                           -0.0001  0.0000  0.6423  0.0045  0.0002
                                            0.0195  0.0001  0.0083  0.0096
                ( 51.21%)   0.7156* C   4 s( 28.03%)p 2.57( 71.92%)d 0.00(  0.04%)
                                            0.0002  0.5294  0.0021 -0.5506 -0.0060
                                            0.0003  0.0000 -0.6451 -0.0011 -0.0001
                                            0.0167 -0.0001  0.0069  0.0107
     7. (0.98787) BD ( 1) C   3 - H  14  
                ( 62.13%)   0.7882* C   3 s( 22.27%)p 3.49( 77.69%)d 0.00(  0.04%)
                                            0.0001 -0.4719  0.0084 -0.1406  0.0056
                                            0.7070 -0.0131  0.5070  0.0102  0.0052
                                            0.0026 -0.0158  0.0112  0.0018
                ( 37.87%)   0.6154* H  14 s( 99.91%)p 0.00(  0.09%)
                                           -0.9995  0.0044  0.0024 -0.0224 -0.0197
     8. (0.98789) BD ( 1) C   3 - H  15  
                ( 62.14%)   0.7883* C   3 s( 22.29%)p 3.48( 77.67%)d 0.00(  0.04%)
                                           -0.0001  0.4721 -0.0082  0.1409 -0.0056
                                            0.7066 -0.0130 -0.5071 -0.0106  0.0054
                                           -0.0026 -0.0158 -0.0113 -0.0020
                ( 37.86%)   0.6153* H  15 s( 99.91%)p 0.00(  0.09%)
                                            0.9995 -0.0050 -0.0021 -0.0223  0.0200
     9. (0.98673) BD ( 1) C   4 - C   5  
                ( 48.04%)   0.6931* C   4 s( 27.50%)p 2.63( 72.45%)d 0.00(  0.05%)
                                            0.0004  0.5243  0.0117  0.8099  0.0087
                                            0.0002  0.0001 -0.2612  0.0167  0.0000
                                           -0.0124 -0.0000  0.0177 -0.0066
                ( 51.96%)   0.7209* C   5 s( 32.57%)p 2.07( 67.40%)d 0.00(  0.03%)
                                            0.0001  0.5706 -0.0143 -0.7744  0.0302
                                            0.0002 -0.0001  0.2709  0.0054 -0.0001
                                           -0.0077  0.0000  0.0130 -0.0061
    10. (0.98788) BD ( 1) C   4 - H  16  
                ( 62.51%)   0.7906* C   4 s( 22.19%)p 3.50( 77.76%)d 0.00(  0.04%)
                                           -0.0002  0.4711 -0.0047 -0.1415 -0.0023
                                            0.7068 -0.0173  0.5075  0.0134 -0.0035
                                           -0.0020  0.0157 -0.0118 -0.0014
                ( 37.49%)   0.6123* H  16 s( 99.91%)p 0.00(  0.09%)
                                            0.9995 -0.0030  0.0054 -0.0221 -0.0200
    11. (0.98787) BD ( 1) C   4 - H  17  
                ( 62.52%)   0.7907* C   4 s( 22.24%)p 3.49( 77.72%)d 0.00(  0.04%)
                                            0.0002 -0.4716  0.0044  0.1415  0.0023
                                            0.7066 -0.0171 -0.5073 -0.0136 -0.0035
                                            0.0020  0.0158  0.0118  0.0014
                ( 37.48%)   0.6122* H  17 s( 99.91%)p 0.00(  0.09%)
                                           -0.9995  0.0042 -0.0055 -0.0222  0.0200
    12. (0.98740) BD ( 1) C   5 - C   6  
                ( 51.18%)   0.7154* C   5 s( 33.75%)p 1.96( 66.21%)d 0.00(  0.04%)
                                           -0.0001  0.5809  0.0044  0.3781 -0.0126
                                           -0.7063 -0.0179 -0.1404  0.0069 -0.0161
                                           -0.0028  0.0066 -0.0078 -0.0077
                ( 48.82%)   0.6987* C   6 s( 35.00%)p 1.86( 64.95%)d 0.00(  0.05%)
                                            0.0001  0.5916  0.0054 -0.4006 -0.0200
                                            0.6836 -0.0114  0.1455  0.0099 -0.0151
                                           -0.0030  0.0055 -0.0112 -0.0106
    13. (0.83793) BD ( 2) C   5 - C   6  
                ( 52.39%)   0.7238* C   5 s(  0.02%)p99.99( 99.92%)d 4.12(  0.06%)
                                            0.0000  0.0095  0.0078  0.3361 -0.0057
                                            0.0008 -0.0003  0.9414  0.0009 -0.0040
                                            0.0172 -0.0107  0.0068 -0.0122
                ( 47.61%)   0.6900* C   6 s(  0.00%)p 1.00( 99.93%)d 0.00(  0.07%)
                                           -0.0000  0.0010  0.0024  0.3434  0.0013
                                            0.0006  0.0008  0.9388  0.0073  0.0088
                                           -0.0004  0.0245  0.0001  0.0003
    14. (0.98745) BD ( 1) C   5 - C  10  
                ( 51.13%)   0.7151* C   5 s( 33.66%)p 1.97( 66.30%)d 0.00(  0.04%)
                                           -0.0001  0.5802  0.0046  0.3776 -0.0126
                                            0.7070  0.0181 -0.1414  0.0068  0.0162
                                           -0.0028 -0.0067 -0.0080 -0.0077
                ( 48.87%)   0.6990* C  10 s( 34.99%)p 1.86( 64.96%)d 0.00(  0.05%)
                                            0.0001  0.5915  0.0052 -0.4009 -0.0200
                                           -0.6834  0.0114  0.1460  0.0098  0.0153
                                           -0.0027 -0.0054 -0.0111 -0.0105
    15. (0.98954) BD ( 1) C   6 - C   7  
                ( 50.39%)   0.7098* C   6 s( 35.64%)p 1.80( 64.31%)d 0.00(  0.04%)
                                           -0.0000  0.5969  0.0127  0.7517  0.0067
                                           -0.0177 -0.0411 -0.2756 -0.0032  0.0032
                                           -0.0118 -0.0012  0.0151 -0.0072
                ( 49.61%)   0.7044* C   7 s( 35.63%)p 1.81( 64.33%)d 0.00(  0.04%)
                                            0.0000  0.5968  0.0071 -0.7512 -0.0069
                                           -0.0134 -0.0402  0.2776  0.0029 -0.0035
                                           -0.0121  0.0013  0.0149 -0.0077
    16. (0.98958) BD ( 1) C   6 - H  18  
                ( 62.94%)   0.7934* C   6 s( 29.27%)p 2.42( 70.70%)d 0.00(  0.03%)
                                            0.0004 -0.5408  0.0144  0.3937 -0.0139
                                            0.7288 -0.0006 -0.1440  0.0044 -0.0116
                                            0.0031  0.0044  0.0066  0.0080
                ( 37.06%)   0.6087* H  18 s( 99.90%)p 0.00(  0.10%)
                                           -0.9995  0.0028 -0.0137 -0.0281  0.0053
    17. (0.99060) BD ( 1) C   7 - C   8  
                ( 49.69%)   0.7049* C   7 s( 34.64%)p 1.89( 65.31%)d 0.00(  0.05%)
                                            0.0000  0.5885  0.0105  0.4003  0.0388
                                            0.6846 -0.0109 -0.1493 -0.0143  0.0148
                                           -0.0028 -0.0055 -0.0118 -0.0106
                ( 50.31%)   0.7093* C   8 s( 35.29%)p 1.83( 64.67%)d 0.00(  0.04%)
                                            0.0000  0.5940  0.0059 -0.3585  0.0280
                                           -0.7067 -0.0267  0.1307 -0.0103  0.0167
                                           -0.0026 -0.0061 -0.0077 -0.0081
    18. (0.84191) BD ( 2) C   7 - C   8  
                ( 44.50%)   0.6671* C   7 s(  0.00%)p 1.00( 99.92%)d 0.00(  0.08%)
                                            0.0000 -0.0001  0.0000  0.3464  0.0001
                                            0.0020  0.0000  0.9377 -0.0000  0.0097
                                            0.0011  0.0265  0.0004 -0.0008
                ( 55.50%)   0.7450* C   8 s(  0.00%)p 1.00( 99.94%)d 0.00(  0.06%)
                                            0.0000  0.0003  0.0003  0.3440 -0.0030
                                           -0.0006 -0.0001  0.9386 -0.0086 -0.0035
                                           -0.0168 -0.0094 -0.0071  0.0124
    19. (0.98966) BD ( 1) C   7 - H  19  
                ( 63.18%)   0.7949* C   7 s( 29.64%)p 2.37( 70.34%)d 0.00(  0.03%)
                                            0.0003 -0.5442  0.0141 -0.3919  0.0065
                                            0.7274 -0.0088  0.1432 -0.0024  0.0113
                                            0.0031 -0.0041  0.0066  0.0081
                ( 36.82%)   0.6068* H  19 s( 99.90%)p 0.00(  0.10%)
                                           -0.9995  0.0026  0.0148 -0.0281 -0.0053
    20. (0.99056) BD ( 1) C   8 - C   9  
                ( 50.35%)   0.7096* C   8 s( 35.37%)p 1.83( 64.59%)d 0.00(  0.04%)
                                            0.0000  0.5947  0.0056 -0.3584  0.0280
                                            0.7060  0.0265  0.1315 -0.0103 -0.0166
                                           -0.0027  0.0061 -0.0075 -0.0080
                ( 49.65%)   0.7046* C   9 s( 34.66%)p 1.88( 65.29%)d 0.00(  0.05%)
                                            0.0000  0.5886  0.0106  0.4000  0.0388
                                           -0.6848  0.0109 -0.1485 -0.0143 -0.0146
                                           -0.0029  0.0055 -0.0118 -0.0107
    21. (0.99005) BD ( 1) C   8 - H  20  
                ( 63.34%)   0.7959* C   8 s( 29.26%)p 2.42( 70.71%)d 0.00(  0.02%)
                                           -0.0003  0.5407 -0.0151  0.7894 -0.0105
                                           -0.0001  0.0002 -0.2895  0.0039 -0.0001
                                           -0.0083  0.0000  0.0126 -0.0040
                ( 36.66%)   0.6055* H  20 s( 99.90%)p 0.00(  0.10%)
                                            0.9995 -0.0047 -0.0304 -0.0000  0.0111
    22. (0.98955) BD ( 1) C   9 - C  10  
                ( 49.54%)   0.7038* C   9 s( 35.56%)p 1.81( 64.40%)d 0.00(  0.04%)
                                            0.0000  0.5963  0.0075 -0.7516 -0.0072
                                            0.0133  0.0403  0.2778  0.0030  0.0035
                                           -0.0122 -0.0013  0.0150 -0.0079
                ( 50.46%)   0.7104* C  10 s( 35.71%)p 1.80( 64.25%)d 0.00(  0.04%)
                                           -0.0000  0.5974  0.0123  0.7514  0.0066
                                            0.0178  0.0410 -0.2755 -0.0032 -0.0032
                                           -0.0117  0.0012  0.0151 -0.0070
    23. (0.81534) BD ( 2) C   9 - C  10  
                ( 47.42%)   0.6887* C   9 s(  0.00%)p 1.00( 99.94%)d 0.00(  0.06%)
                                           -0.0000 -0.0010  0.0005  0.3459 -0.0012
                                           -0.0022  0.0002  0.9380 -0.0028 -0.0055
                                           -0.0141 -0.0150 -0.0061  0.0105
                ( 52.58%)   0.7251* C  10 s(  0.00%)p 1.00( 99.95%)d 0.00(  0.05%)
                                            0.0000  0.0001  0.0023  0.3441 -0.0021
                                           -0.0012 -0.0007  0.9387 -0.0015 -0.0054
                                            0.0121 -0.0147  0.0053 -0.0089
    24. (0.98962) BD ( 1) C   9 - H  21  
                ( 63.16%)   0.7948* C   9 s( 29.69%)p 2.37( 70.28%)d 0.00(  0.03%)
                                           -0.0003  0.5447 -0.0141  0.3920 -0.0063
                                            0.7272 -0.0089 -0.1422  0.0023  0.0112
                                           -0.0032 -0.0041 -0.0067 -0.0083
                ( 36.84%)   0.6069* H  21 s( 99.90%)p 0.00(  0.10%)
                                            0.9995 -0.0024 -0.0148 -0.0281  0.0053
    25. (0.98962) BD ( 1) C  10 - H  22  
                ( 62.97%)   0.7936* C  10 s( 29.22%)p 2.42( 70.75%)d 0.00(  0.03%)
                                           -0.0004  0.5403 -0.0144 -0.3936  0.0139
                                            0.7290 -0.0005  0.1452 -0.0044 -0.0117
                                           -0.0029  0.0043 -0.0066 -0.0079
                ( 37.03%)   0.6085* H  22 s( 99.90%)p 0.00(  0.10%)
                                            0.9995 -0.0029  0.0137 -0.0282 -0.0053
    26. (0.99987) CR ( 1) O   1           s(100.00%)p 0.00(  0.00%)
                                            1.0000 -0.0000 -0.0000  0.0002  0.0000
                                           -0.0000  0.0000  0.0000  0.0000  0.0000
                                            0.0000 -0.0000 -0.0000  0.0000
    27. (0.99954) CR ( 1) C   2           s(100.00%)p 0.00(  0.00%)
                                            1.0000 -0.0002 -0.0000 -0.0002  0.0000
                                            0.0000 -0.0000  0.0001  0.0000 -0.0000
                                            0.0000  0.0000 -0.0000  0.0000
    28. (0.99955) CR ( 1) C   3           s(100.00%)p 0.00(  0.00%)
                                            1.0000 -0.0002 -0.0000  0.0001  0.0000
                                           -0.0000  0.0000 -0.0004 -0.0000 -0.0000
                                           -0.0000 -0.0000 -0.0000 -0.0000
    29. (0.99953) CR ( 1) C   4           s(100.00%)p 0.00(  0.00%)
                                            1.0000 -0.0002 -0.0000 -0.0002 -0.0000
                                           -0.0000 -0.0000  0.0004 -0.0000  0.0000
                                            0.0000  0.0000 -0.0000 -0.0000
    30. (0.99943) CR ( 1) C   5           s(100.00%)p 0.00(  0.00%)
                                            1.0000  0.0000  0.0000  0.0001 -0.0000
                                           -0.0000  0.0000 -0.0001  0.0000  0.0000
                                           -0.0000  0.0000 -0.0000 -0.0000
    31. (0.99944) CR ( 1) C   6           s(100.00%)p 0.00(  0.00%)
                                            1.0000  0.0001 -0.0000 -0.0001  0.0000
                                           -0.0003  0.0000  0.0000 -0.0000  0.0000
                                           -0.0000 -0.0000 -0.0000 -0.0000
    32. (0.99949) CR ( 1) C   7           s(100.00%)p 0.00(  0.00%)
                                            1.0000  0.0001 -0.0000  0.0001 -0.0000
                                           -0.0002  0.0000 -0.0001  0.0000 -0.0000
                                           -0.0000  0.0000 -0.0000 -0.0000
    33. (0.99947) CR ( 1) C   8           s(100.00%)p 0.00(  0.00%)
                                            1.0000  0.0001 -0.0000  0.0002 -0.0000
                                            0.0000  0.0000 -0.0001  0.0000 -0.0000
                                           -0.0000  0.0000  0.0000 -0.0000
    34. (0.99949) CR ( 1) C   9           s(100.00%)p 0.00(  0.00%)
                                            1.0000  0.0001 -0.0000  0.0001 -0.0000
                                            0.0002 -0.0000 -0.0000  0.0000  0.0000
                                           -0.0000 -0.0000 -0.0000 -0.0000
    35. (0.99944) CR ( 1) C  10           s(100.00%)p 0.00(  0.00%)
                                            1.0000  0.0002 -0.0000 -0.0001  0.0000
                                            0.0003 -0.0000  0.0000 -0.0000 -0.0000
                                           -0.0000  0.0000 -0.0000 -0.0000
    36. (0.99068) LP ( 1) O   1           s( 47.88%)p 1.09( 52.08%)d 0.00(  0.04%)
                                            0.0000  0.6918 -0.0108  0.1851 -0.0057
                                            0.0165  0.0004 -0.6973  0.0054  0.0005
                                            0.0093 -0.0003  0.0016 -0.0175
    37. (0.98155) LP ( 2) O   1           s(  0.01%)p 1.00( 99.94%)d 0.00(  0.05%)
                                           -0.0000  0.0094 -0.0003  0.0011 -0.0004
                                           -0.9995  0.0126 -0.0139  0.0006  0.0068
                                            0.0001 -0.0221  0.0007  0.0000
    38. (0.00080) RY*( 1) O   1           s(  0.00%)p 1.00( 92.30%)d 0.08(  7.70%)
                                            0.0000  0.0006  0.0008  0.0006 -0.0012
                                           -0.0077 -0.9607  0.0001 -0.0004 -0.1366
                                           -0.0005 -0.2415 -0.0004 -0.0008
    39. (0.00072) RY*( 2) O   1           s( 23.22%)p 2.81( 65.31%)d 0.49( 11.47%)
                                           -0.0000  0.0058  0.4818 -0.0027  0.6432
                                           -0.0004 -0.0000 -0.0038 -0.4893  0.0001
                                            0.0462 -0.0002  0.2149 -0.2577
    40. (0.00002) RY*( 3) O   1           s( 61.80%)p 0.40( 24.72%)d 0.22( 13.48%)
    41. (0.00003) RY*( 4) O   1           s(  9.85%)p 7.50( 73.88%)d 1.65( 16.26%)
    42. (0.00000) RY*( 5) O   1           s(  0.00%)p 1.00(  1.99%)d49.26( 98.01%)
    43. (0.00000) RY*( 6) O   1           s(  2.51%)p 2.62(  6.58%)d36.24( 90.91%)
    44. (0.00000) RY*( 7) O   1           s(  0.00%)p 1.00(  5.77%)d16.34( 94.23%)
    45. (0.00000) RY*( 8) O   1           s(  2.47%)p 4.36( 10.76%)d35.18( 86.77%)
    46. (0.00000) RY*( 9) O   1           s(  0.15%)p99.99( 18.94%)d99.99( 80.92%)
    47. (0.00159) RY*( 1) C   2           s( 36.39%)p 0.78( 28.28%)d 0.97( 35.33%)
                                            0.0000  0.0082  0.6032  0.0017  0.5234
                                            0.0006 -0.0044  0.0324  0.0885 -0.0088
                                            0.2408 -0.0122  0.3301 -0.4314
    48. (0.00146) RY*( 2) C   2           s(  3.38%)p27.65( 93.34%)d 0.97(  3.29%)
                                            0.0000 -0.0252  0.1820  0.0047 -0.1239
                                           -0.0003 -0.0299  0.0271 -0.9573 -0.0179
                                           -0.1238 -0.0090  0.0489 -0.1213
    49. (0.00105) RY*( 3) C   2           s(  0.02%)p99.99( 76.06%)d99.99( 23.92%)
                                            0.0000 -0.0011  0.0137  0.0000 -0.0019
                                            0.0182  0.8714  0.0017 -0.0314  0.4851
                                           -0.0036 -0.0622  0.0034 -0.0059
    50. (0.00079) RY*( 4) C   2           s(  0.00%)p 1.00(  3.51%)d27.52( 96.49%)
                                           -0.0000 -0.0001  0.0021 -0.0002  0.0070
                                           -0.0228 -0.1855  0.0003 -0.0096  0.4454
                                            0.0040  0.8754  0.0092 -0.0133
    51. (0.00025) RY*( 5) C   2           s( 30.11%)p 0.15(  4.41%)d 2.17( 65.48%)
                                            0.0000 -0.0183  0.5484  0.0385 -0.2001
                                            0.0002 -0.0030  0.0473 -0.0184  0.0012
                                            0.4685  0.0084 -0.2074  0.6262
    52. (0.00015) RY*( 6) C   2           s(  2.78%)p24.98( 69.56%)d 9.93( 27.65%)
                                            0.0000 -0.0214  0.1655  0.0020 -0.8126
                                            0.0001  0.0005  0.0188  0.1869 -0.0029
                                            0.1345 -0.0002  0.3183 -0.3964
    53. (0.00007) RY*( 7) C   2           s( 26.82%)p 0.17(  4.64%)d 2.56( 68.54%)
    54. (0.00000) RY*( 8) C   2           s(  0.39%)p 0.59(  0.23%)d99.99( 99.38%)
    55. (0.00000) RY*( 9) C   2           s(  0.00%)p 1.00( 20.53%)d 3.87( 79.47%)
    56. (0.00186) RY*( 1) C   3           s(  0.03%)p99.99( 98.06%)d66.01(  1.91%)
                                           -0.0000  0.0162 -0.0051 -0.0077  0.8627
                                           -0.0003 -0.0170 -0.0058  0.4857  0.0005
                                           -0.1312 -0.0044  0.0121 -0.0411
    57. (0.00153) RY*( 2) C   3           s(  0.02%)p99.99( 87.64%)d99.99( 12.34%)
                                           -0.0000 -0.0003  0.0140  0.0004 -0.0107
                                           -0.0255 -0.9356 -0.0001 -0.0159  0.0686
                                            0.0039 -0.3445  0.0026 -0.0021
    58. (0.00128) RY*( 3) C   3           s( 40.41%)p 1.25( 50.50%)d 0.22(  9.09%)
                                            0.0000 -0.0081  0.6356  0.0139  0.3511
                                            0.0002  0.0153 -0.0096 -0.6174 -0.0007
                                            0.0782  0.0052  0.2051 -0.2065
    59. (0.00039) RY*( 4) C   3           s( 53.18%)p 0.81( 42.82%)d 0.08(  4.00%)
                                            0.0000  0.0022  0.7293  0.0000 -0.2930
                                            0.0002  0.0035 -0.0193  0.5847  0.0016
                                            0.1924  0.0043 -0.0233  0.0492
    60. (0.00019) RY*( 5) C   3           s(  0.00%)p 1.00(  0.07%)d99.99( 99.93%)
                                            0.0000  0.0001  0.0023  0.0003 -0.0008
                                            0.0041 -0.0253 -0.0000  0.0006 -0.9913
                                           -0.0004 -0.1291 -0.0012  0.0011
    61. (0.00007) RY*( 6) C   3           s(  0.31%)p24.48(  7.51%)d99.99( 92.19%)
    62. (0.00004) RY*( 7) C   3           s(  6.04%)p 0.20(  1.22%)d15.37( 92.75%)
    63. (0.00002) RY*( 8) C   3           s(  0.00%)p 1.00( 12.33%)d 7.11( 87.67%)
    64. (0.00000) RY*( 9) C   3           s(  0.00%)p 1.00(  0.05%)d99.99( 99.95%)
    65. (0.00349) RY*( 1) C   4           s(  0.00%)p 1.00( 97.07%)d 0.03(  2.93%)
                                            0.0000 -0.0000  0.0051 -0.0001 -0.0031
                                            0.0277  0.9848  0.0001  0.0012  0.0770
                                            0.0003 -0.1528  0.0004 -0.0008
    66. (0.00156) RY*( 2) C   4           s( 19.27%)p 3.70( 71.37%)d 0.49(  9.36%)
                                            0.0000 -0.0090  0.4389 -0.0032 -0.7775
                                           -0.0000 -0.0052  0.0034  0.3304 -0.0013
                                            0.0561  0.0006  0.1989 -0.2256
    67. (0.00061) RY*( 3) C   4           s(  9.69%)p 7.61( 73.82%)d 1.70( 16.49%)
                                            0.0000 -0.0147  0.3110 -0.0116  0.5453
                                            0.0001 -0.0008  0.0019  0.6638  0.0009
                                            0.3743  0.0012  0.1172 -0.1053
    68. (0.00038) RY*( 4) C   4           s( 65.12%)p 0.51( 33.40%)d 0.02(  1.48%)
                                            0.0000  0.0091  0.8069 -0.0061  0.2317
                                           -0.0000 -0.0026  0.0103 -0.5293 -0.0006
                                           -0.0715  0.0012 -0.0618 -0.0763
    69. (0.00019) RY*( 5) C   4           s(  0.00%)p 1.00(  0.36%)d99.99( 99.64%)
                                            0.0000 -0.0001  0.0011  0.0001  0.0008
                                            0.0113 -0.0588  0.0000  0.0012 -0.6876
                                            0.0010 -0.7236 -0.0025  0.0026
    70. (0.00008) RY*( 6) C   4           s(  4.89%)p 2.53( 12.40%)d16.90( 82.71%)
    71. (0.00005) RY*( 7) C   4           s(  0.00%)p 1.00(  9.05%)d10.05( 90.95%)
    72. (0.00000) RY*( 8) C   4           s(  0.00%)p 1.00(  2.62%)d37.16( 97.38%)
    73. (0.00001) RY*( 9) C   4           s(  1.04%)p 0.06(  0.06%)d94.94( 98.90%)
    74. (0.00273) RY*( 1) C   5           s(  8.01%)p10.52( 84.30%)d 0.96(  7.69%)
                                            0.0000  0.0001  0.2831  0.0315  0.8961
                                           -0.0000 -0.0020 -0.0063 -0.1976  0.0015
                                           -0.1625  0.0033  0.2240  0.0165
    75. (0.00182) RY*( 2) C   5           s( 12.17%)p 6.46( 78.63%)d 0.76(  9.19%)
                                           -0.0000  0.0113  0.3487 -0.0161 -0.2802
                                           -0.0002  0.0048 -0.0055 -0.8411 -0.0066
                                            0.2392 -0.0165  0.1243 -0.1377
    76. (0.00152) RY*( 3) C   5           s(  0.00%)p 1.00( 95.70%)d 0.04(  4.30%)
                                            0.0000 -0.0001  0.0001  0.0002  0.0029
                                           -0.0198  0.9781  0.0007  0.0034 -0.1802
                                           -0.0015  0.1026 -0.0012  0.0005
    77. (0.00054) RY*( 4) C   5           s( 75.51%)p 0.17( 12.81%)d 0.15( 11.68%)
                                           -0.0000 -0.0017  0.8690 -0.0235 -0.1296
                                           -0.0001 -0.0028  0.0045  0.3327  0.0173
                                           -0.0652  0.0441 -0.3318  0.0155
    78. (0.00049) RY*( 5) C   5           s(  0.14%)p 2.71(  0.37%)d99.99( 99.49%)
                                            0.0000 -0.0005  0.0370 -0.0047  0.0046
                                           -0.0037  0.0476 -0.0108  0.0356 -0.2850
                                            0.0050 -0.9558 -0.0125 -0.0054
    79. (0.00024) RY*( 6) C   5           s(  0.00%)p 1.00(  4.13%)d23.20( 95.87%)
                                           -0.0000 -0.0000  0.0032 -0.0003  0.0000
                                            0.0291 -0.2012 -0.0009  0.0026 -0.9410
                                            0.0011  0.2707 -0.0006 -0.0009
    80. (0.00009) RY*( 7) C   5           s(  0.21%)p52.72( 11.18%)d99.99( 88.61%)
    81. (0.00008) RY*( 8) C   5           s(  3.92%)p 3.07( 12.00%)d21.47( 84.08%)
    82. (0.00001) RY*( 9) C   5           s(  0.05%)p22.06(  1.04%)d99.99( 98.91%)
    83. (0.00304) RY*( 1) C   6           s(  0.23%)p99.99( 93.72%)d26.29(  6.05%)
                                            0.0000 -0.0229  0.0422 -0.0161 -0.6180
                                           -0.0263 -0.7224  0.0059  0.1799 -0.1920
                                           -0.0310  0.0695  0.1305  0.0288
    84. (0.00135) RY*( 2) C   6           s( 11.67%)p 7.39( 86.20%)d 0.18(  2.13%)
                                            0.0000  0.0173  0.3412  0.0149 -0.6789
                                           -0.0154  0.6243 -0.0064  0.1039  0.0716
                                           -0.0519 -0.0381  0.1074 -0.0228
    85. (0.00063) RY*( 3) C   6           s( 25.67%)p 2.35( 60.45%)d 0.54( 13.88%)
                                           -0.0000 -0.0056  0.5067 -0.0092 -0.0049
                                           -0.0016 -0.1518  0.0158 -0.7623 -0.1318
                                            0.1825 -0.2443  0.0366 -0.1645
    86. (0.00054) RY*( 4) C   6           s( 59.63%)p 0.41( 24.73%)d 0.26( 15.64%)
                                            0.0000 -0.0074  0.7722 -0.0174  0.3222
                                           -0.0098 -0.1124 -0.0061  0.3611 -0.0120
                                           -0.2396  0.2796 -0.0961  0.1070
    87. (0.00023) RY*( 5) C   6           s(  1.33%)p16.74( 22.24%)d57.53( 76.43%)
                                            0.0000 -0.0011  0.1153  0.0013  0.1482
                                           -0.0034  0.0097  0.0045  0.4476 -0.1481
                                            0.6076 -0.2737  0.2763 -0.4711
    88. (0.00006) RY*( 6) C   6           s(  0.47%)p 7.10(  3.35%)d99.99( 96.18%)
    89. (0.00003) RY*( 7) C   6           s(  0.75%)p 5.54(  4.16%)d99.99( 95.09%)
    90. (0.00001) RY*( 8) C   6           s(  0.12%)p36.66(  4.23%)d99.99( 95.65%)
    91. (0.00000) RY*( 9) C   6           s(  0.22%)p 4.71(  1.02%)d99.99( 98.76%)
    92. (0.00278) RY*( 1) C   7           s(  0.15%)p99.99( 92.96%)d45.36(  6.88%)
                                           -0.0000  0.0287  0.0263 -0.0174 -0.4318
                                            0.0301  0.8476  0.0064  0.1530 -0.2117
                                            0.0247  0.0774 -0.1261 -0.0387
    93. (0.00140) RY*( 2) C   7           s(  0.00%)p 1.00( 98.73%)d 0.01(  1.27%)
                                           -0.0000 -0.0018  0.0046 -0.0287  0.8117
                                           -0.0218  0.4781  0.0105 -0.3138 -0.0301
                                           -0.0325  0.0118  0.1023  0.0086
    94. (0.00045) RY*( 3) C   7           s(  8.68%)p 4.15( 36.00%)d 6.37( 55.32%)
                                            0.0000 -0.0011  0.2947  0.0075 -0.2178
                                           -0.0058  0.0012  0.0128 -0.5589 -0.1121
                                           -0.4491 -0.4814 -0.1501  0.2910
    95. (0.00044) RY*( 4) C   7           s( 84.80%)p 0.07(  5.88%)d 0.11(  9.32%)
                                            0.0000 -0.0035  0.9209  0.0058  0.0624
                                           -0.0183  0.0239 -0.0067  0.2322  0.2217
                                            0.0133  0.0740  0.1345 -0.1425
    96. (0.00029) RY*( 5) C   7           s(  0.34%)p99.99( 52.18%)d99.99( 47.48%)
                                            0.0000 -0.0003  0.0583 -0.0013 -0.2602
                                           -0.0010 -0.0071 -0.0056 -0.6738  0.0734
                                            0.4976  0.1511  0.2234 -0.3861
    97. (0.00007) RY*( 6) C   7           s(  0.00%)p 1.00(  1.25%)d78.89( 98.75%)
    98. (0.00003) RY*( 7) C   7           s(  6.03%)p 0.93(  5.58%)d14.66( 88.39%)
    99. (0.00000) RY*( 8) C   7           s(  0.01%)p 1.00(  5.68%)d16.62( 94.32%)
   100. (0.00000) RY*( 9) C   7           s(  0.08%)p24.57(  1.85%)d99.99( 98.07%)
   101. (0.00246) RY*( 1) C   8           s(  0.21%)p99.99( 90.63%)d42.89(  9.15%)
                                           -0.0000  0.0278  0.0369 -0.0331 -0.8928
                                           -0.0001  0.0035  0.0122  0.3286  0.0004
                                           -0.1190 -0.0001  0.2782  0.0004
   102. (0.00115) RY*( 2) C   8           s(  0.00%)p 1.00( 98.31%)d 0.02(  1.68%)
                                            0.0000  0.0001  0.0049  0.0001 -0.0034
                                            0.0340 -0.9909 -0.0002  0.0014 -0.1234
                                           -0.0003  0.0404 -0.0005 -0.0006
   103. (0.00053) RY*( 3) C   8           s( 92.64%)p 0.00(  0.21%)d 0.08(  7.14%)
                                            0.0000  0.0006  0.9625  0.0184 -0.0267
                                            0.0001  0.0050 -0.0070  0.0318 -0.0014
                                            0.0152 -0.0043 -0.2418 -0.1128
   104. (0.00041) RY*( 4) C   8           s(  0.01%)p 1.00(  5.14%)d18.44( 94.85%)
                                            0.0000  0.0000  0.0088  0.0033 -0.0786
                                            0.0002 -0.0048  0.0085 -0.2125  0.3369
                                            0.0495  0.9114  0.0187 -0.0386
   105. (0.00030) RY*( 5) C   8           s(  0.03%)p99.99( 86.54%)d99.99( 13.43%)
                                            0.0000 -0.0000  0.0177 -0.0013 -0.3224
                                           -0.0001  0.0011 -0.0045 -0.8726 -0.0822
                                            0.2120 -0.2211  0.0848 -0.1626
   106. (0.00008) RY*( 6) C   8           s(  0.00%)p 1.00(  1.75%)d56.30( 98.25%)
   107. (0.00002) RY*( 7) C   8           s(  7.12%)p 0.87(  6.19%)d12.17( 86.69%)
   108. (0.00000) RY*( 8) C   8           s(  0.03%)p99.99(  5.93%)d99.99( 94.04%)
   109. (0.00000) RY*( 9) C   8           s(  0.03%)p99.99(  5.38%)d99.99( 94.59%)
   110. (0.00280) RY*( 1) C   9           s(  0.16%)p99.99( 93.08%)d42.04(  6.76%)
                                           -0.0000  0.0287  0.0280 -0.0174 -0.4288
                                           -0.0299 -0.8501  0.0064  0.1516  0.2099
                                            0.0247 -0.0770 -0.1245 -0.0385
   111. (0.00141) RY*( 2) C   9           s(  0.00%)p 1.00( 98.76%)d 0.01(  1.24%)
                                           -0.0000  0.0019 -0.0007  0.0289 -0.8131
                                           -0.0218  0.4744 -0.0110  0.3161 -0.0296
                                            0.0315  0.0117 -0.1014 -0.0087
   112. (0.00044) RY*( 3) C   9           s( 93.07%)p 0.00(  0.26%)d 0.07(  6.66%)
                                            0.0000 -0.0040  0.9647  0.0074 -0.0055
                                            0.0193 -0.0229 -0.0041  0.0404 -0.1666
                                           -0.1538  0.1000  0.0686 -0.0226
   113. (0.00038) RY*( 4) C   9           s(  0.15%)p99.99( 44.38%)d99.99( 55.47%)
                                            0.0000 -0.0002  0.0388  0.0016  0.2344
                                            0.0008 -0.0075  0.0038  0.6235 -0.1785
                                            0.4123 -0.4727  0.1812 -0.3107
   114. (0.00033) RY*( 5) C   9           s(  0.70%)p70.40( 49.56%)d70.66( 49.74%)
                                            0.0000 -0.0004  0.0839  0.0036 -0.2549
                                            0.0015  0.0075  0.0067 -0.6561 -0.0838
                                            0.5050 -0.1660  0.2295 -0.3938
   115. (0.00007) RY*( 6) C   9           s(  0.00%)p 1.00(  1.22%)d80.65( 98.78%)
   116. (0.00003) RY*( 7) C   9           s(  5.92%)p 0.94(  5.54%)d14.96( 88.54%)
   117. (0.00000) RY*( 8) C   9           s(  0.01%)p 1.00(  5.48%)d17.23( 94.51%)
   118. (0.00000) RY*( 9) C   9           s(  0.08%)p22.58(  1.79%)d99.99( 98.13%)
   119. (0.00303) RY*( 1) C  10           s(  0.26%)p99.99( 93.59%)d24.05(  6.15%)
                                            0.0000 -0.0228  0.0451 -0.0162 -0.6207
                                            0.0264  0.7186  0.0053  0.1824  0.1928
                                           -0.0330 -0.0714  0.1313  0.0301
   120. (0.00134) RY*( 2) C  10           s( 12.02%)p 7.14( 85.82%)d 0.18(  2.16%)
                                            0.0000  0.0174  0.3463  0.0143 -0.6708
                                            0.0154 -0.6280 -0.0078  0.1158 -0.0757
                                           -0.0622  0.0297  0.1039 -0.0172
   121. (0.00059) RY*( 3) C  10           s( 58.63%)p 0.63( 36.95%)d 0.08(  4.42%)
                                           -0.0000 -0.0077  0.7656 -0.0175  0.1140
                                            0.0054  0.1804  0.0048 -0.5689  0.1254
                                            0.0657  0.1147 -0.0074 -0.1046
   122. (0.00050) RY*( 4) C  10           s( 26.06%)p 1.91( 49.84%)d 0.92( 24.10%)
                                            0.0000 -0.0046  0.5105 -0.0073  0.3159
                                            0.0079  0.0542  0.0031  0.6289 -0.0348
                                           -0.2834 -0.3524 -0.1033  0.1571
   123. (0.00025) RY*( 5) C  10           s(  1.50%)p13.83( 20.80%)d51.69( 77.70%)
                                            0.0000 -0.0011  0.1226 -0.0030  0.1423
                                            0.0035 -0.0104 -0.0070  0.4330  0.1480
                                            0.6114  0.2760  0.2804 -0.4760
   124. (0.00007) RY*( 6) C  10           s(  0.50%)p 6.85(  3.42%)d99.99( 96.08%)
   125. (0.00003) RY*( 7) C  10           s(  0.78%)p 5.40(  4.21%)d99.99( 95.01%)
   126. (0.00001) RY*( 8) C  10           s(  0.13%)p34.44(  4.39%)d99.99( 95.49%)
   127. (0.00000) RY*( 9) C  10           s(  0.21%)p 4.94(  1.06%)d99.99( 98.73%)
   128. (0.00076) RY*( 1) H  11           s(  0.44%)p99.99( 99.56%)
                                            0.0018  0.0662 -0.0208  0.9974 -0.0167
   129. (0.00067) RY*( 2) H  11           s( 50.93%)p 0.96( 49.07%)
                                            0.0119  0.7135 -0.2655 -0.0637 -0.6451
   130. (0.00041) RY*( 3) H  11           s( 44.68%)p 1.24( 55.32%)
                                            0.0110  0.6683 -0.0013 -0.0320  0.7431
   131. (0.00001) RY*( 4) H  11           s(  4.40%)p21.75( 95.60%)
   132. (0.00119) RY*( 1) H  12           s( 99.53%)p 0.00(  0.47%)
                                            0.0080  0.9976 -0.0378 -0.0039  0.0574
   133. (0.00012) RY*( 2) H  12           s(  0.25%)p99.99( 99.75%)
                                            0.0021  0.0504  0.6207 -0.5944 -0.5088
   134. (0.00006) RY*( 3) H  12           s(  0.05%)p99.99( 99.95%)
   135. (0.00001) RY*( 4) H  12           s(  0.26%)p99.99( 99.74%)
   136. (0.00121) RY*( 1) H  13           s( 99.55%)p 0.00(  0.45%)
                                            0.0069  0.9977 -0.0381  0.0037  0.0548
   137. (0.00012) RY*( 2) H  13           s(  0.24%)p99.99( 99.76%)
                                            0.0013  0.0494  0.6201  0.5941 -0.5099
   138. (0.00006) RY*( 3) H  13           s(  0.06%)p99.99( 99.94%)
   139. (0.00001) RY*( 4) H  13           s(  0.24%)p99.99( 99.76%)
   140. (0.00167) RY*( 1) H  14           s( 99.74%)p 0.00(  0.26%)
                                            0.0054  0.9987  0.0382 -0.0333 -0.0065
   141. (0.00008) RY*( 2) H  14           s(  0.03%)p99.99( 99.97%)
   142. (0.00006) RY*( 3) H  14           s(  0.14%)p99.99( 99.86%)
   143. (0.00002) RY*( 4) H  14           s(  0.18%)p99.99( 99.82%)
   144. (0.00164) RY*( 1) H  15           s( 99.75%)p 0.00(  0.25%)
                                            0.0060  0.9987  0.0375  0.0326 -0.0074
   145. (0.00008) RY*( 2) H  15           s(  0.03%)p99.99( 99.97%)
   146. (0.00006) RY*( 3) H  15           s(  0.13%)p99.99( 99.87%)
   147. (0.00002) RY*( 4) H  15           s(  0.18%)p99.99( 99.82%)
   148. (0.00126) RY*( 1) H  16           s( 99.78%)p 0.00(  0.22%)
                                            0.0044  0.9989 -0.0087  0.0354  0.0297
   149. (0.00009) RY*( 2) H  16           s(  0.00%)p 1.00(100.00%)
   150. (0.00006) RY*( 3) H  16           s(  0.00%)p 1.00(100.00%)
   151. (0.00002) RY*( 4) H  16           s(  0.31%)p99.99( 99.69%)
   152. (0.00124) RY*( 1) H  17           s( 99.78%)p 0.00(  0.22%)
                                            0.0056  0.9989 -0.0090 -0.0352  0.0299
   153. (0.00009) RY*( 2) H  17           s(  0.00%)p 1.00(100.00%)
   154. (0.00006) RY*( 3) H  17           s(  0.00%)p 1.00(100.00%)
   155. (0.00002) RY*( 4) H  17           s(  0.31%)p99.99( 99.69%)
   156. (0.00072) RY*( 1) H  18           s( 99.60%)p 0.00(  0.40%)
                                            0.0046  0.9980 -0.0494 -0.0394  0.0014
   157. (0.00007) RY*( 2) H  18           s(  0.02%)p99.99( 99.98%)
   158. (0.00003) RY*( 3) H  18           s(  0.23%)p99.99( 99.77%)
   159. (0.00004) RY*( 4) H  18           s(  0.24%)p99.99( 99.76%)
   160. (0.00070) RY*( 1) H  19           s( 99.64%)p 0.00(  0.36%)
                                            0.0045  0.9982  0.0284 -0.0522 -0.0106
   161. (0.00006) RY*( 2) H  19           s(  0.00%)p 1.00(100.00%)
   162. (0.00003) RY*( 3) H  19           s(  0.35%)p99.99( 99.65%)
   163. (0.00004) RY*( 4) H  19           s(  0.12%)p99.99( 99.88%)
   164. (0.00074) RY*( 1) H  20           s( 99.85%)p 0.00(  0.15%)
                                            0.0059  0.9992  0.0365  0.0002 -0.0142
   165. (0.00006) RY*( 2) H  20           s(  0.00%)p 1.00(100.00%)
   166. (0.00003) RY*( 3) H  20           s(  0.00%)p 1.00(100.00%)
   167. (0.00003) RY*( 4) H  20           s(  0.26%)p99.99( 99.74%)
   168. (0.00070) RY*( 1) H  21           s( 99.61%)p 0.00(  0.39%)
                                            0.0044  0.9981  0.0293  0.0536 -0.0110
   169. (0.00006) RY*( 2) H  21           s(  0.00%)p 1.00(100.00%)
   170. (0.00003) RY*( 3) H  21           s(  0.37%)p99.99( 99.63%)
   171. (0.00004) RY*( 4) H  21           s(  0.12%)p99.99( 99.88%)
   172. (0.00072) RY*( 1) H  22           s( 99.62%)p 0.00(  0.38%)
                                            0.0047  0.9981 -0.0482  0.0381  0.0011
   173. (0.00007) RY*( 2) H  22           s(  0.02%)p99.99( 99.98%)
   174. (0.00003) RY*( 3) H  22           s(  0.22%)p99.99( 99.78%)
   175. (0.00004) RY*( 4) H  22           s(  0.23%)p99.99( 99.77%)
   176. (0.00537) BD*( 1) O   1 - C   2  
                ( 32.29%)   0.5682* O   1 s( 31.89%)p 2.13( 68.04%)d 0.00(  0.07%)
                                            0.0001 -0.5647 -0.0037 -0.4630 -0.0027
                                            0.0037 -0.0005 -0.6826  0.0019 -0.0006
                                           -0.0140 -0.0002 -0.0048 -0.0215
                ( 67.71%)  -0.8229* C   2 s( 21.46%)p 3.65( 78.26%)d 0.01(  0.29%)
                                           -0.0000 -0.4609 -0.0459  0.5534  0.0238
                                            0.0007 -0.0003  0.6891  0.0304 -0.0000
                                           -0.0452  0.0002 -0.0179 -0.0230
   177. (0.00239) BD*( 1) O   1 - H  11  
                ( 25.59%)   0.5059* O   1 s( 20.23%)p 3.94( 79.69%)d 0.00(  0.08%)
                                            0.0002  0.4494  0.0191 -0.8655 -0.0341
                                            0.0003 -0.0001  0.2158 -0.0114 -0.0002
                                           -0.0238  0.0000  0.0163 -0.0023
                ( 74.41%)  -0.8626* H  11 s( 99.56%)p 0.00(  0.44%)
                                            0.9978 -0.0031  0.0652 -0.0005 -0.0119
   178. (0.00887) BD*( 1) C   2 - C   3  
                ( 51.28%)   0.7161* C   2 s( 30.03%)p 2.33( 69.92%)d 0.00(  0.05%)
                                            0.0003  0.5479  0.0073  0.7917 -0.0119
                                            0.0002  0.0003 -0.2686 -0.0117  0.0004
                                           -0.0130 -0.0001  0.0165 -0.0077
                ( 48.72%)  -0.6980* C   3 s( 27.97%)p 2.57( 71.98%)d 0.00(  0.05%)
                                            0.0003  0.5287  0.0157 -0.8046 -0.0103
                                            0.0001 -0.0000  0.2686 -0.0128 -0.0002
                                           -0.0120  0.0001  0.0165 -0.0063
   179. (0.01409) BD*( 1) C   2 - H  12  
                ( 39.80%)   0.6309* C   2 s( 24.32%)p 3.11( 75.63%)d 0.00(  0.05%)
                                            0.0000 -0.4929  0.0138  0.1801  0.0107
                                            0.7065 -0.0110 -0.4739  0.0015 -0.0042
                                            0.0052  0.0181  0.0127  0.0016
                ( 60.20%)  -0.7759* H  12 s( 99.91%)p 0.00(  0.09%)
                                           -0.9995  0.0066 -0.0061 -0.0243  0.0175
   180. (0.01415) BD*( 1) C   2 - H  13  
                ( 39.74%)   0.6304* C   2 s( 24.31%)p 3.11( 75.64%)d 0.00(  0.05%)
                                            0.0000 -0.4928  0.0148  0.1807  0.0107
                                           -0.7071  0.0115 -0.4728  0.0016  0.0038
                                            0.0050 -0.0180  0.0129  0.0018
                ( 60.26%)  -0.7762* H  13 s( 99.91%)p 0.00(  0.09%)
                                           -0.9995  0.0056 -0.0067  0.0239  0.0176
   181. (0.00741) BD*( 1) C   3 - C   4  
                ( 51.21%)   0.7156* C   3 s( 27.47%)p 2.64( 72.47%)d 0.00(  0.05%)
                                            0.0003  0.5241  0.0064  0.5587  0.0003
                                           -0.0001  0.0000  0.6423  0.0045  0.0002
                                            0.0195  0.0001  0.0083  0.0096
                ( 48.79%)  -0.6985* C   4 s( 28.03%)p 2.57( 71.92%)d 0.00(  0.04%)
                                            0.0002  0.5294  0.0021 -0.5506 -0.0060
                                            0.0003  0.0000 -0.6451 -0.0011 -0.0001
                                            0.0167 -0.0001  0.0069  0.0107
   182. (0.00824) BD*( 1) C   3 - H  14  
                ( 37.87%)   0.6154* C   3 s( 22.27%)p 3.49( 77.69%)d 0.00(  0.04%)
                                           -0.0001  0.4719 -0.0084  0.1406 -0.0056
                                           -0.7070  0.0131 -0.5070 -0.0102 -0.0052
                                           -0.0026  0.0158 -0.0112 -0.0018
                ( 62.13%)  -0.7882* H  14 s( 99.91%)p 0.00(  0.09%)
                                            0.9995 -0.0044 -0.0024  0.0224  0.0197
   183. (0.00820) BD*( 1) C   3 - H  15  
                ( 37.86%)   0.6153* C   3 s( 22.29%)p 3.48( 77.67%)d 0.00(  0.04%)
                                            0.0001 -0.4721  0.0082 -0.1409  0.0056
                                           -0.7066  0.0130  0.5071  0.0106 -0.0054
                                            0.0026  0.0158  0.0113  0.0020
                ( 62.14%)  -0.7883* H  15 s( 99.91%)p 0.00(  0.09%)
                                           -0.9995  0.0050  0.0021  0.0223 -0.0200
   184. (0.01107) BD*( 1) C   4 - C   5  
                ( 51.96%)   0.7209* C   4 s( 27.50%)p 2.63( 72.45%)d 0.00(  0.05%)
                                            0.0004  0.5243  0.0117  0.8099  0.0087
                                            0.0002  0.0001 -0.2612  0.0167  0.0000
                                           -0.0124 -0.0000  0.0177 -0.0066
                ( 48.04%)  -0.6931* C   5 s( 32.57%)p 2.07( 67.40%)d 0.00(  0.03%)
                                            0.0001  0.5706 -0.0143 -0.7744  0.0302
                                            0.0002 -0.0001  0.2709  0.0054 -0.0001
                                           -0.0077  0.0000  0.0130 -0.0061
   185. (0.00742) BD*( 1) C   4 - H  16  
                ( 37.49%)   0.6123* C   4 s( 22.19%)p 3.50( 77.76%)d 0.00(  0.04%)
                                            0.0002 -0.4711  0.0047  0.1415  0.0023
                                           -0.7068  0.0173 -0.5075 -0.0134  0.0035
                                            0.0020 -0.0157  0.0118  0.0014
                ( 62.51%)  -0.7906* H  16 s( 99.91%)p 0.00(  0.09%)
                                           -0.9995  0.0030 -0.0054  0.0221  0.0200
   186. (0.00740) BD*( 1) C   4 - H  17  
                ( 37.48%)   0.6122* C   4 s( 22.24%)p 3.49( 77.72%)d 0.00(  0.04%)
                                           -0.0002  0.4716 -0.0044 -0.1415 -0.0023
                                           -0.7066  0.0171  0.5073  0.0136  0.0035
                                           -0.0020 -0.0158 -0.0118 -0.0014
                ( 62.52%)  -0.7907* H  17 s( 99.91%)p 0.00(  0.09%)
                                            0.9995 -0.0042  0.0055  0.0222 -0.0200
   187. (0.01261) BD*( 1) C   5 - C   6  
                ( 48.82%)   0.6987* C   5 s( 33.75%)p 1.96( 66.21%)d 0.00(  0.04%)
                                            0.0001 -0.5809 -0.0044 -0.3781  0.0126
                                            0.7063  0.0179  0.1404 -0.0069  0.0161
                                            0.0028 -0.0066  0.0078  0.0077
                ( 51.18%)  -0.7154* C   6 s( 35.00%)p 1.86( 64.95%)d 0.00(  0.05%)
                                           -0.0001 -0.5916 -0.0054  0.4006  0.0200
                                           -0.6836  0.0114 -0.1455 -0.0099  0.0151
                                            0.0030 -0.0055  0.0112  0.0106
   188. (0.18411) BD*( 2) C   5 - C   6  
                ( 47.61%)   0.6900* C   5 s(  0.02%)p99.99( 99.92%)d 4.12(  0.06%)
                                           -0.0000 -0.0095 -0.0078 -0.3361  0.0057
                                           -0.0008  0.0003 -0.9414 -0.0009  0.0040
                                           -0.0172  0.0107 -0.0068  0.0122
                ( 52.39%)  -0.7238* C   6 s(  0.00%)p 1.00( 99.93%)d 0.00(  0.07%)
                                            0.0000 -0.0010 -0.0024 -0.3434 -0.0013
                                           -0.0006 -0.0008 -0.9388 -0.0073 -0.0088
                                            0.0004 -0.0245 -0.0001 -0.0003
   189. (0.01258) BD*( 1) C   5 - C  10  
                ( 48.87%)   0.6990* C   5 s( 33.66%)p 1.97( 66.30%)d 0.00(  0.04%)
                                            0.0001 -0.5802 -0.0046 -0.3776  0.0126
                                           -0.7070 -0.0181  0.1414 -0.0068 -0.0162
                                            0.0028  0.0067  0.0080  0.0077
                ( 51.13%)  -0.7151* C  10 s( 34.99%)p 1.86( 64.96%)d 0.00(  0.05%)
                                           -0.0001 -0.5915 -0.0052  0.4009  0.0200
                                            0.6834 -0.0114 -0.1460 -0.0098 -0.0153
                                            0.0027  0.0054  0.0111  0.0105
   190. (0.00804) BD*( 1) C   6 - C   7  
                ( 49.61%)   0.7044* C   6 s( 35.64%)p 1.80( 64.31%)d 0.00(  0.04%)
                                            0.0000 -0.5969 -0.0127 -0.7517 -0.0067
                                            0.0177  0.0411  0.2756  0.0032 -0.0032
                                            0.0118  0.0012 -0.0151  0.0072
                ( 50.39%)  -0.7098* C   7 s( 35.63%)p 1.81( 64.33%)d 0.00(  0.04%)
                                           -0.0000 -0.5968 -0.0071  0.7512  0.0069
                                            0.0134  0.0402 -0.2776 -0.0029  0.0035
                                            0.0121 -0.0013 -0.0149  0.0077
   191. (0.00696) BD*( 1) C   6 - H  18  
                ( 37.06%)   0.6087* C   6 s( 29.27%)p 2.42( 70.70%)d 0.00(  0.03%)
                                           -0.0004  0.5408 -0.0144 -0.3937  0.0139
                                           -0.7288  0.0006  0.1440 -0.0044  0.0116
                                           -0.0031 -0.0044 -0.0066 -0.0080
                ( 62.94%)  -0.7934* H  18 s( 99.90%)p 0.00(  0.10%)
                                            0.9995 -0.0028  0.0137  0.0281 -0.0053
   192. (0.00784) BD*( 1) C   7 - C   8  
                ( 50.31%)   0.7093* C   7 s( 34.64%)p 1.89( 65.31%)d 0.00(  0.05%)
                                            0.0000  0.5885  0.0105  0.4003  0.0388
                                            0.6846 -0.0109 -0.1493 -0.0143  0.0148
                                           -0.0028 -0.0055 -0.0118 -0.0106
                ( 49.69%)  -0.7049* C   8 s( 35.29%)p 1.83( 64.67%)d 0.00(  0.04%)
                                            0.0000  0.5940  0.0059 -0.3585  0.0280
                                           -0.7067 -0.0267  0.1307 -0.0103  0.0167
                                           -0.0026 -0.0061 -0.0077 -0.0081
   193. (0.17337) BD*( 2) C   7 - C   8  
                ( 55.50%)   0.7450* C   7 s(  0.00%)p 1.00( 99.92%)d 0.00(  0.08%)
                                            0.0000 -0.0001  0.0000  0.3464  0.0001
                                            0.0020  0.0000  0.9377 -0.0000  0.0097
                                            0.0011  0.0265  0.0004 -0.0008
                ( 44.50%)  -0.6671* C   8 s(  0.00%)p 1.00( 99.94%)d 0.00(  0.06%)
                                            0.0000  0.0003  0.0003  0.3440 -0.0030
                                           -0.0006 -0.0001  0.9386 -0.0086 -0.0035
                                           -0.0168 -0.0094 -0.0071  0.0124
   194. (0.00653) BD*( 1) C   7 - H  19  
                ( 36.82%)   0.6068* C   7 s( 29.64%)p 2.37( 70.34%)d 0.00(  0.03%)
                                           -0.0003  0.5442 -0.0141  0.3919 -0.0065
                                           -0.7274  0.0088 -0.1432  0.0024 -0.0113
                                           -0.0031  0.0041 -0.0066 -0.0081
                ( 63.18%)  -0.7949* H  19 s( 99.90%)p 0.00(  0.10%)
                                            0.9995 -0.0026 -0.0148  0.0281  0.0053
   195. (0.00788) BD*( 1) C   8 - C   9  
                ( 49.65%)   0.7046* C   8 s( 35.37%)p 1.83( 64.59%)d 0.00(  0.04%)
                                           -0.0000 -0.5947 -0.0056  0.3584 -0.0280
                                           -0.7060 -0.0265 -0.1315  0.0103  0.0166
                                            0.0027 -0.0061  0.0075  0.0080
                ( 50.35%)  -0.7096* C   9 s( 34.66%)p 1.88( 65.29%)d 0.00(  0.05%)
                                           -0.0000 -0.5886 -0.0106 -0.4000 -0.0388
                                            0.6848 -0.0109  0.1485  0.0143  0.0146
                                            0.0029 -0.0055  0.0118  0.0107
   196. (0.00643) BD*( 1) C   8 - H  20  
                ( 36.66%)   0.6055* C   8 s( 29.26%)p 2.42( 70.71%)d 0.00(  0.02%)
                                            0.0003 -0.5407  0.0151 -0.7894  0.0105
                                            0.0001 -0.0002  0.2895 -0.0039  0.0001
                                            0.0083 -0.0000 -0.0126  0.0040
                ( 63.34%)  -0.7959* H  20 s( 99.90%)p 0.00(  0.10%)
                                           -0.9995  0.0047  0.0304  0.0000 -0.0111
   197. (0.00804) BD*( 1) C   9 - C  10  
                ( 50.46%)   0.7104* C   9 s( 35.56%)p 1.81( 64.40%)d 0.00(  0.04%)
                                            0.0000  0.5963  0.0075 -0.7516 -0.0072
                                            0.0133  0.0403  0.2778  0.0030  0.0035
                                           -0.0122 -0.0013  0.0150 -0.0079
                ( 49.54%)  -0.7038* C  10 s( 35.71%)p 1.80( 64.25%)d 0.00(  0.04%)
                                           -0.0000  0.5974  0.0123  0.7514  0.0066
                                            0.0178  0.0410 -0.2755 -0.0032 -0.0032
                                           -0.0117  0.0012  0.0151 -0.0070
   198. (0.15146) BD*( 2) C   9 - C  10  
                ( 52.58%)   0.7251* C   9 s(  0.00%)p 1.00( 99.94%)d 0.00(  0.06%)
                                           -0.0000 -0.0010  0.0005  0.3459 -0.0012
                                           -0.0022  0.0002  0.9380 -0.0028 -0.0055
                                           -0.0141 -0.0150 -0.0061  0.0105
                ( 47.42%)  -0.6887* C  10 s(  0.00%)p 1.00( 99.95%)d 0.00(  0.05%)
                                            0.0000  0.0001  0.0023  0.3441 -0.0021
                                           -0.0012 -0.0007  0.9387 -0.0015 -0.0054
                                            0.0121 -0.0147  0.0053 -0.0089
   199. (0.00654) BD*( 1) C   9 - H  21  
                ( 36.84%)   0.6069* C   9 s( 29.69%)p 2.37( 70.28%)d 0.00(  0.03%)
                                            0.0003 -0.5447  0.0141 -0.3920  0.0063
                                           -0.7272  0.0089  0.1422 -0.0023 -0.0112
                                            0.0032  0.0041  0.0067  0.0083
                ( 63.16%)  -0.7948* H  21 s( 99.90%)p 0.00(  0.10%)
                                           -0.9995  0.0024  0.0148  0.0281 -0.0053
   200. (0.00695) BD*( 1) C  10 - H  22  
                ( 37.03%)   0.6085* C  10 s( 29.22%)p 2.42( 70.75%)d 0.00(  0.03%)
                                            0.0004 -0.5403  0.0144  0.3936 -0.0139
                                           -0.7290  0.0005 -0.1452  0.0044  0.0117
                                            0.0029 -0.0043  0.0066  0.0079
                ( 62.97%)  -0.7936* H  22 s( 99.90%)p 0.00(  0.10%)
                                           -0.9995  0.0029 -0.0137  0.0282  0.0053


 NHO Directionality and "Bond Bending" (deviations from line of nuclear centers)

         [Thresholds for printing:  angular deviation  >  1.0 degree]
                                    hybrid p-character > 25.0%
                                    orbital occupancy  >  0.10e

                                Line of Centers        Hybrid 1              Hybrid 2
                                ---------------  -------------------   ------------------
                NBO               Theta   Phi    Theta   Phi    Dev    Theta   Phi    Dev
 ========================================================================================
     1. BD (   1) O   1 - C   2    36.2    0.0    34.4  359.6   1.8    141.3  180.0   2.5
     2. BD (   1) O   1 - H  11    72.3  180.0    77.2  180.0   4.9      --     --    --
     3. BD (   1) C   2 - C   3   107.8    0.0   109.8    0.0   2.0      --     --    --
     4. BD (   1) C   2 - H  12    54.9  258.6    56.8  254.7   3.7      --     --    --
     5. BD (   1) C   2 - H  13    54.9  101.4    56.9  105.4   3.8      --     --    --
     9. BD (   1) C   4 - C   5   108.2    0.0   106.6    0.0   1.6     69.6  180.0   2.2
    10. BD (   1) C   4 - H  16    54.8  101.4    53.5  101.8   1.3      --     --    --
    11. BD (   1) C   4 - H  17    54.8  258.6    53.5  258.2   1.3      --     --    --
    12. BD (   1) C   5 - C   6   100.2  299.3    99.3  296.8   2.6     78.9  122.0   2.9
    13. BD (   2) C   5 - C   6   100.2  299.3    19.3    0.1  90.5     20.0    0.2  89.8
    14. BD (   1) C   5 - C  10   100.2   60.7    99.4   63.3   2.6     78.9  237.9   2.9
    15. BD (   1) C   6 - C   7   110.2  359.9   110.1  355.6   4.0     69.7  184.0   3.9
    17. BD (   1) C   7 - C   8   100.0   61.3   101.5   56.9   4.6     81.5  245.7   4.6
    18. BD (   2) C   7 - C   8   100.0   61.3    20.3    0.3  89.9     20.1  359.9  89.9
    20. BD (   1) C   8 - C   9    80.0  118.7    81.4  114.3   4.6    101.4  303.1   4.5
    22. BD (   1) C   9 - C  10    69.8  180.1    69.7  176.0   3.9    110.1    4.4   4.0
    23. BD (   2) C   9 - C  10    69.8  180.1   159.8  179.7  90.0     20.0  359.7  90.2
    36. LP (   1) O   1             --     --    165.4    5.4   --       --     --    --
    37. LP (   2) O   1             --     --     90.8  270.0   --       --     --    --
   188. BD*(   2) C   5 - C   6   100.2  299.3    19.3    0.1  90.5     20.0    0.2  89.8
   193. BD*(   2) C   7 - C   8   100.0   61.3    20.3    0.3  89.9     20.1  359.9  89.9
   198. BD*(   2) C   9 - C  10    69.8  180.1   159.8  179.7  90.0     20.0  359.7  90.2


 Second Order Perturbation Theory Analysis of Fock Matrix in NBO Basis

     Threshold for printing:   0.25 kcal/mol
                                                                              E(2)  E(j)-E(i) F(i,j)
         Donor NBO (i)                     Acceptor NBO (j)                 kcal/mol   a.u.    a.u. 
 ===================================================================================================

 within unit  1
   1. BD (   1) O   1 - C   2        /129. RY*(   2) H  11                    0.30    1.92    0.030
   1. BD (   1) O   1 - C   2        /181. BD*(   1) C   3 - C   4            1.01    1.21    0.044
   2. BD (   1) O   1 - H  11        / 51. RY*(   5) C   2                    0.28    2.43    0.033
   2. BD (   1) O   1 - H  11        / 56. RY*(   1) C   3                    0.26    1.37    0.024
   2. BD (   1) O   1 - H  11        /178. BD*(   1) C   2 - C   3            1.53    1.10    0.052
   3. BD (   1) C   2 - C   3        / 39. RY*(   2) O   1                    0.44    2.00    0.038
   3. BD (   1) C   2 - C   3        / 66. RY*(   2) C   4                    0.76    1.46    0.042
   3. BD (   1) C   2 - C   3        /177. BD*(   1) O   1 - H  11            0.88    1.06    0.039
   3. BD (   1) C   2 - C   3        /181. BD*(   1) C   3 - C   4            0.51    0.99    0.028
   3. BD (   1) C   2 - C   3        /182. BD*(   1) C   3 - H  14            0.31    1.07    0.023
   3. BD (   1) C   2 - C   3        /183. BD*(   1) C   3 - H  15            0.31    1.06    0.023
   3. BD (   1) C   2 - C   3        /184. BD*(   1) C   4 - C   5            1.23    1.00    0.044
   4. BD (   1) C   2 - H  12        / 38. RY*(   1) O   1                    0.35    1.64    0.031
   4. BD (   1) C   2 - H  12        /183. BD*(   1) C   3 - H  15            1.62    0.95    0.050
   5. BD (   1) C   2 - H  13        / 38. RY*(   1) O   1                    0.35    1.64    0.030
   5. BD (   1) C   2 - H  13        /182. BD*(   1) C   3 - H  14            1.63    0.95    0.050
   6. BD (   1) C   3 - C   4        / 48. RY*(   2) C   2                    0.50    1.21    0.031
   6. BD (   1) C   3 - C   4        / 75. RY*(   2) C   5                    0.95    1.38    0.046
   6. BD (   1) C   3 - C   4        /176. BD*(   1) O   1 - C   2            1.07    0.92    0.040
   6. BD (   1) C   3 - C   4        /178. BD*(   1) C   2 - C   3            0.33    1.01    0.023
   6. BD (   1) C   3 - C   4        /184. BD*(   1) C   4 - C   5            0.63    1.00    0.032
   6. BD (   1) C   3 - C   4        /185. BD*(   1) C   4 - H  16            0.33    1.04    0.023
   6. BD (   1) C   3 - C   4        /186. BD*(   1) C   4 - H  17            0.33    1.04    0.024
   6. BD (   1) C   3 - C   4        /187. BD*(   1) C   5 - C   6            0.30    1.13    0.023
   6. BD (   1) C   3 - C   4        /188. BD*(   2) C   5 - C   6            1.36    0.60    0.039
   6. BD (   1) C   3 - C   4        /189. BD*(   1) C   5 - C  10            0.30    1.13    0.023
   7. BD (   1) C   3 - H  14        / 49. RY*(   3) C   2                    0.31    1.50    0.028
   7. BD (   1) C   3 - H  14        /176. BD*(   1) O   1 - C   2            0.31    0.79    0.020
   7. BD (   1) C   3 - H  14        /180. BD*(   1) C   2 - H  13            1.49    0.92    0.047
   7. BD (   1) C   3 - H  14        /185. BD*(   1) C   4 - H  16            1.58    0.91    0.048
   8. BD (   1) C   3 - H  15        / 49. RY*(   3) C   2                    0.32    1.50    0.028
   8. BD (   1) C   3 - H  15        /176. BD*(   1) O   1 - C   2            0.31    0.79    0.020
   8. BD (   1) C   3 - H  15        /179. BD*(   1) C   2 - H  12            1.50    0.92    0.047
   8. BD (   1) C   3 - H  15        /186. BD*(   1) C   4 - H  17            1.58    0.91    0.048
   9. BD (   1) C   4 - C   5        / 58. RY*(   3) C   3                    0.55    1.57    0.037
   9. BD (   1) C   4 - C   5        / 83. RY*(   1) C   6                    0.71    1.78    0.045
   9. BD (   1) C   4 - C   5        /119. RY*(   1) C  10                    0.71    1.79    0.045
   9. BD (   1) C   4 - C   5        /178. BD*(   1) C   2 - C   3            0.96    1.05    0.040
   9. BD (   1) C   4 - C   5        /181. BD*(   1) C   3 - C   4            0.61    1.03    0.032
   9. BD (   1) C   4 - C   5        /185. BD*(   1) C   4 - H  16            0.27    1.08    0.022
   9. BD (   1) C   4 - C   5        /186. BD*(   1) C   4 - H  17            0.27    1.08    0.022
   9. BD (   1) C   4 - C   5        /187. BD*(   1) C   5 - C   6            1.20    1.17    0.047
   9. BD (   1) C   4 - C   5        /189. BD*(   1) C   5 - C  10            1.19    1.17    0.047
   9. BD (   1) C   4 - C   5        /190. BD*(   1) C   6 - C   7            1.34    1.19    0.050
   9. BD (   1) C   4 - C   5        /197. BD*(   1) C   9 - C  10            1.33    1.19    0.050
  10. BD (   1) C   4 - H  16        / 57. RY*(   2) C   3                    0.27    1.52    0.026
  10. BD (   1) C   4 - H  16        /182. BD*(   1) C   3 - H  14            1.49    0.95    0.048
  10. BD (   1) C   4 - H  16        /187. BD*(   1) C   5 - C   6            1.80    1.02    0.054
  10. BD (   1) C   4 - H  16        /188. BD*(   2) C   5 - C   6            0.57    0.48    0.023
  11. BD (   1) C   4 - H  17        / 57. RY*(   2) C   3                    0.28    1.52    0.026
  11. BD (   1) C   4 - H  17        /183. BD*(   1) C   3 - H  15            1.49    0.95    0.048
  11. BD (   1) C   4 - H  17        /188. BD*(   2) C   5 - C   6            0.45    0.48    0.020
  11. BD (   1) C   4 - H  17        /189. BD*(   1) C   5 - C  10            1.80    1.02    0.054
  12. BD (   1) C   5 - C   6        / 65. RY*(   1) C   4                    0.68    1.66    0.043
  12. BD (   1) C   5 - C   6        / 92. RY*(   1) C   7                    0.57    1.88    0.041
  12. BD (   1) C   5 - C   6        / 93. RY*(   2) C   7                    0.67    1.37    0.039
  12. BD (   1) C   5 - C   6        /119. RY*(   1) C  10                    0.43    1.87    0.036
  12. BD (   1) C   5 - C   6        /184. BD*(   1) C   4 - C   5            1.14    1.12    0.045
  12. BD (   1) C   5 - C   6        /185. BD*(   1) C   4 - H  16            0.37    1.17    0.026
  12. BD (   1) C   5 - C   6        /189. BD*(   1) C   5 - C  10            1.40    1.25    0.053
  12. BD (   1) C   5 - C   6        /190. BD*(   1) C   6 - C   7            1.34    1.27    0.052
  12. BD (   1) C   5 - C   6        /191. BD*(   1) C   6 - H  18            0.56    1.18    0.032
  12. BD (   1) C   5 - C   6        /194. BD*(   1) C   7 - H  19            1.01    1.19    0.044
  12. BD (   1) C   5 - C   6        /200. BD*(   1) C  10 - H  22            1.23    1.18    0.048
  13. BD (   2) C   5 - C   6        / 67. RY*(   3) C   4                    0.38    1.18    0.029
  13. BD (   2) C   5 - C   6        / 96. RY*(   5) C   7                    0.81    1.47    0.047
  13. BD (   2) C   5 - C   6        /121. RY*(   3) C  10                    0.35    0.93    0.025
  13. BD (   2) C   5 - C   6        /122. RY*(   4) C  10                    0.81    1.17    0.042
  13. BD (   2) C   5 - C   6        /181. BD*(   1) C   3 - C   4            1.46    0.68    0.043
  13. BD (   2) C   5 - C   6        /185. BD*(   1) C   4 - H  16            0.52    0.74    0.027
  13. BD (   2) C   5 - C   6        /186. BD*(   1) C   4 - H  17            0.28    0.74    0.020
  13. BD (   2) C   5 - C   6        /193. BD*(   2) C   7 - C   8           10.75    0.29    0.071
  13. BD (   2) C   5 - C   6        /198. BD*(   2) C   9 - C  10            9.66    0.30    0.069
  14. BD (   1) C   5 - C  10        / 65. RY*(   1) C   4                    0.68    1.66    0.043
  14. BD (   1) C   5 - C  10        / 83. RY*(   1) C   6                    0.43    1.87    0.036
  14. BD (   1) C   5 - C  10        /110. RY*(   1) C   9                    0.57    1.88    0.042
  14. BD (   1) C   5 - C  10        /111. RY*(   2) C   9                    0.68    1.37    0.039
  14. BD (   1) C   5 - C  10        /184. BD*(   1) C   4 - C   5            1.13    1.13    0.045
  14. BD (   1) C   5 - C  10        /186. BD*(   1) C   4 - H  17            0.37    1.17    0.026
  14. BD (   1) C   5 - C  10        /187. BD*(   1) C   5 - C   6            1.40    1.25    0.053
  14. BD (   1) C   5 - C  10        /191. BD*(   1) C   6 - H  18            1.23    1.18    0.048
  14. BD (   1) C   5 - C  10        /197. BD*(   1) C   9 - C  10            1.32    1.27    0.052
  14. BD (   1) C   5 - C  10        /199. BD*(   1) C   9 - H  21            1.02    1.19    0.044
  14. BD (   1) C   5 - C  10        /200. BD*(   1) C  10 - H  22            0.54    1.18    0.032
  15. BD (   1) C   6 - C   7        / 74. RY*(   1) C   5                    0.57    1.85    0.041
  15. BD (   1) C   6 - C   7        / 76. RY*(   3) C   5                    0.66    1.64    0.042
  15. BD (   1) C   6 - C   7        /101. RY*(   1) C   8                    0.44    1.90    0.037
  15. BD (   1) C   6 - C   7        /102. RY*(   2) C   8                    0.57    1.36    0.035
  15. BD (   1) C   6 - C   7        /184. BD*(   1) C   4 - C   5            1.71    1.11    0.055
  15. BD (   1) C   6 - C   7        /187. BD*(   1) C   5 - C   6            1.45    1.24    0.053
  15. BD (   1) C   6 - C   7        /191. BD*(   1) C   6 - H  18            0.67    1.17    0.035
  15. BD (   1) C   6 - C   7        /192. BD*(   1) C   7 - C   8            1.15    1.25    0.048
  15. BD (   1) C   6 - C   7        /194. BD*(   1) C   7 - H  19            0.64    1.18    0.035
  15. BD (   1) C   6 - C   7        /196. BD*(   1) C   8 - H  20            1.13    1.17    0.046
  16. BD (   1) C   6 - H  18        / 74. RY*(   1) C   5                    0.45    1.67    0.035
  16. BD (   1) C   6 - H  18        / 92. RY*(   1) C   7                    0.35    1.68    0.031
  16. BD (   1) C   6 - H  18        /187. BD*(   1) C   5 - C   6            0.42    1.06    0.027
  16. BD (   1) C   6 - H  18        /189. BD*(   1) C   5 - C  10            2.19    1.05    0.061
  16. BD (   1) C   6 - H  18        /190. BD*(   1) C   6 - C   7            0.49    1.07    0.029
  16. BD (   1) C   6 - H  18        /192. BD*(   1) C   7 - C   8            1.91    1.06    0.057
  17. BD (   1) C   7 - C   8        / 83. RY*(   1) C   6                    0.33    1.87    0.032
  17. BD (   1) C   7 - C   8        / 84. RY*(   2) C   6                    0.74    1.43    0.041
  17. BD (   1) C   7 - C   8        /110. RY*(   1) C   9                    0.46    1.88    0.037
  17. BD (   1) C   7 - C   8        /111. RY*(   2) C   9                    0.72    1.37    0.040
  17. BD (   1) C   7 - C   8        /190. BD*(   1) C   6 - C   7            1.18    1.27    0.049
  17. BD (   1) C   7 - C   8        /191. BD*(   1) C   6 - H  18            1.17    1.18    0.047
  17. BD (   1) C   7 - C   8        /194. BD*(   1) C   7 - H  19            0.54    1.19    0.032
  17. BD (   1) C   7 - C   8        /195. BD*(   1) C   8 - C   9            0.97    1.26    0.044
  17. BD (   1) C   7 - C   8        /196. BD*(   1) C   8 - H  20            0.45    1.18    0.029
  17. BD (   1) C   7 - C   8        /199. BD*(   1) C   9 - H  21            1.27    1.19    0.049
  18. BD (   2) C   7 - C   8        / 87. RY*(   5) C   6                    0.48    1.88    0.041
  18. BD (   2) C   7 - C   8        /113. RY*(   4) C   9                    0.85    1.58    0.051
  18. BD (   2) C   7 - C   8        /188. BD*(   2) C   5 - C   6            8.97    0.29    0.065
  18. BD (   2) C   7 - C   8        /198. BD*(   2) C   9 - C  10           11.93    0.30    0.076
  19. BD (   1) C   7 - H  19        / 83. RY*(   1) C   6                    0.30    1.67    0.028
  19. BD (   1) C   7 - H  19        /101. RY*(   1) C   8                    0.31    1.72    0.029
  19. BD (   1) C   7 - H  19        /187. BD*(   1) C   5 - C   6            2.08    1.05    0.059
  19. BD (   1) C   7 - H  19        /190. BD*(   1) C   6 - C   7            0.48    1.07    0.029
  19. BD (   1) C   7 - H  19        /192. BD*(   1) C   7 - C   8            0.29    1.06    0.022
  19. BD (   1) C   7 - H  19        /195. BD*(   1) C   8 - C   9            1.82    1.06    0.056
  20. BD (   1) C   8 - C   9        / 92. RY*(   1) C   7                    0.46    1.88    0.037
  20. BD (   1) C   8 - C   9        / 93. RY*(   2) C   7                    0.72    1.37    0.040
  20. BD (   1) C   8 - C   9        /119. RY*(   1) C  10                    0.33    1.87    0.031
  20. BD (   1) C   8 - C   9        /120. RY*(   2) C  10                    0.74    1.43    0.041
  20. BD (   1) C   8 - C   9        /192. BD*(   1) C   7 - C   8            0.97    1.26    0.044
  20. BD (   1) C   8 - C   9        /194. BD*(   1) C   7 - H  19            1.27    1.19    0.049
  20. BD (   1) C   8 - C   9        /196. BD*(   1) C   8 - H  20            0.45    1.18    0.029
  20. BD (   1) C   8 - C   9        /197. BD*(   1) C   9 - C  10            1.19    1.27    0.049
  20. BD (   1) C   8 - C   9        /199. BD*(   1) C   9 - H  21            0.56    1.19    0.033
  20. BD (   1) C   8 - C   9        /200. BD*(   1) C  10 - H  22            1.17    1.18    0.047
  21. BD (   1) C   8 - H  20        / 92. RY*(   1) C   7                    0.36    1.70    0.031
  21. BD (   1) C   8 - H  20        /110. RY*(   1) C   9                    0.36    1.69    0.031
  21. BD (   1) C   8 - H  20        /190. BD*(   1) C   6 - C   7            1.98    1.09    0.059
  21. BD (   1) C   8 - H  20        /195. BD*(   1) C   8 - C   9            0.26    1.08    0.021
  21. BD (   1) C   8 - H  20        /197. BD*(   1) C   9 - C  10            1.99    1.09    0.059
  22. BD (   1) C   9 - C  10        / 74. RY*(   1) C   5                    0.57    1.85    0.041
  22. BD (   1) C   9 - C  10        / 76. RY*(   3) C   5                    0.66    1.64    0.042
  22. BD (   1) C   9 - C  10        /101. RY*(   1) C   8                    0.43    1.90    0.036
  22. BD (   1) C   9 - C  10        /102. RY*(   2) C   8                    0.57    1.36    0.035
  22. BD (   1) C   9 - C  10        /184. BD*(   1) C   4 - C   5            1.72    1.11    0.055
  22. BD (   1) C   9 - C  10        /189. BD*(   1) C   5 - C  10            1.43    1.24    0.053
  22. BD (   1) C   9 - C  10        /195. BD*(   1) C   8 - C   9            1.16    1.25    0.048
  22. BD (   1) C   9 - C  10        /196. BD*(   1) C   8 - H  20            1.12    1.17    0.046
  22. BD (   1) C   9 - C  10        /199. BD*(   1) C   9 - H  21            0.65    1.18    0.035
  22. BD (   1) C   9 - C  10        /200. BD*(   1) C  10 - H  22            0.66    1.16    0.035
  23. BD (   2) C   9 - C  10        / 78. RY*(   5) C   5                    0.26    2.14    0.033
  23. BD (   2) C   9 - C  10        /105. RY*(   5) C   8                    0.92    0.96    0.042
  23. BD (   2) C   9 - C  10        /113. RY*(   4) C   9                    0.26    1.57    0.028
  23. BD (   2) C   9 - C  10        /122. RY*(   4) C  10                    0.27    1.15    0.025
  23. BD (   2) C   9 - C  10        /188. BD*(   2) C   5 - C   6           11.66    0.27    0.071
  23. BD (   2) C   9 - C  10        /193. BD*(   2) C   7 - C   8            9.05    0.27    0.063
  24. BD (   1) C   9 - H  21        /101. RY*(   1) C   8                    0.31    1.72    0.029
  24. BD (   1) C   9 - H  21        /119. RY*(   1) C  10                    0.30    1.67    0.028
  24. BD (   1) C   9 - H  21        /189. BD*(   1) C   5 - C  10            2.07    1.05    0.059
  24. BD (   1) C   9 - H  21        /192. BD*(   1) C   7 - C   8            1.82    1.06    0.055
  24. BD (   1) C   9 - H  21        /195. BD*(   1) C   8 - C   9            0.31    1.06    0.023
  24. BD (   1) C   9 - H  21        /197. BD*(   1) C   9 - C  10            0.49    1.07    0.029
  25. BD (   1) C  10 - H  22        / 74. RY*(   1) C   5                    0.45    1.67    0.035
  25. BD (   1) C  10 - H  22        /110. RY*(   1) C   9                    0.35    1.68    0.031
  25. BD (   1) C  10 - H  22        /187. BD*(   1) C   5 - C   6            2.19    1.06    0.061
  25. BD (   1) C  10 - H  22        /189. BD*(   1) C   5 - C  10            0.40    1.06    0.026
  25. BD (   1) C  10 - H  22        /195. BD*(   1) C   8 - C   9            1.92    1.06    0.057
  25. BD (   1) C  10 - H  22        /197. BD*(   1) C   9 - C  10            0.48    1.08    0.029
  26. CR (   1) O   1                / 48. RY*(   2) C   2                    0.85   19.57    0.163
  26. CR (   1) O   1                / 51. RY*(   5) C   2                    0.37   20.69    0.110
  27. CR (   1) C   2                / 56. RY*(   1) C   3                    0.34   10.80    0.077
  27. CR (   1) C   2                / 59. RY*(   4) C   3                    0.31   10.92    0.074
  27. CR (   1) C   2                /132. RY*(   1) H  12                    0.32   10.52    0.074
  27. CR (   1) C   2                /136. RY*(   1) H  13                    0.31   10.52    0.073
  27. CR (   1) C   2                /176. BD*(   1) O   1 - C   2            0.50   10.44    0.092
  28. CR (   1) C   3                / 47. RY*(   1) C   2                    0.36   11.33    0.081
  28. CR (   1) C   3                / 52. RY*(   6) C   2                    0.25   11.08    0.067
  28. CR (   1) C   3                /140. RY*(   1) H  14                    0.35   10.48    0.076
  28. CR (   1) C   3                /144. RY*(   1) H  15                    0.35   10.48    0.077
  29. CR (   1) C   4                / 56. RY*(   1) C   3                    0.53   10.76    0.095
  29. CR (   1) C   4                / 74. RY*(   1) C   5                    0.26   11.22    0.068
  29. CR (   1) C   4                /148. RY*(   1) H  16                    0.33   10.49    0.075
  29. CR (   1) C   4                /152. RY*(   1) H  17                    0.34   10.49    0.075
  29. CR (   1) C   4                /187. BD*(   1) C   5 - C   6            0.40   10.61    0.083
  29. CR (   1) C   4                /189. BD*(   1) C   5 - C  10            0.40   10.61    0.083
  30. CR (   1) C   5                / 68. RY*(   4) C   4                    0.25   10.93    0.066
  30. CR (   1) C   5                / 84. RY*(   2) C   6                    0.90   10.83    0.125
  30. CR (   1) C   5                /120. RY*(   2) C  10                    0.90   10.83    0.125
  30. CR (   1) C   5                /190. BD*(   1) C   6 - C   7            0.41   10.67    0.084
  30. CR (   1) C   5                /191. BD*(   1) C   6 - H  18            0.27   10.58    0.068
  30. CR (   1) C   5                /197. BD*(   1) C   9 - C  10            0.41   10.67    0.084
  30. CR (   1) C   5                /200. BD*(   1) C  10 - H  22            0.27   10.58    0.068
  31. CR (   1) C   6                / 74. RY*(   1) C   5                    0.27   11.24    0.070
  31. CR (   1) C   6                / 76. RY*(   3) C   5                    0.77   11.02    0.117
  31. CR (   1) C   6                / 93. RY*(   2) C   7                    0.72   10.74    0.111
  31. CR (   1) C   6                /156. RY*(   1) H  18                    0.39   10.46    0.080
  31. CR (   1) C   6                /184. BD*(   1) C   4 - C   5            0.50   10.50    0.092
  31. CR (   1) C   6                /189. BD*(   1) C   5 - C  10            0.49   10.62    0.092
  31. CR (   1) C   6                /192. BD*(   1) C   7 - C   8            0.46   10.63    0.088
  31. CR (   1) C   6                /194. BD*(   1) C   7 - H  19            0.28   10.56    0.069
  32. CR (   1) C   7                / 84. RY*(   2) C   6                    0.25   10.81    0.066
  32. CR (   1) C   7                / 85. RY*(   3) C   6                    0.25   10.85    0.066
  32. CR (   1) C   7                / 86. RY*(   4) C   6                    0.31   10.88    0.074
  32. CR (   1) C   7                /102. RY*(   2) C   8                    0.68   10.75    0.108
  32. CR (   1) C   7                /160. RY*(   1) H  19                    0.40   10.45    0.082
  32. CR (   1) C   7                /187. BD*(   1) C   5 - C   6            0.52   10.63    0.094
  32. CR (   1) C   7                /191. BD*(   1) C   6 - H  18            0.31   10.56    0.072
  32. CR (   1) C   7                /195. BD*(   1) C   8 - C   9            0.40   10.64    0.083
  32. CR (   1) C   7                /196. BD*(   1) C   8 - H  20            0.27   10.56    0.068
  33. CR (   1) C   8                / 93. RY*(   2) C   7                    0.74   10.77    0.113
  33. CR (   1) C   8                /111. RY*(   2) C   9                    0.74   10.77    0.113
  33. CR (   1) C   8                /112. RY*(   3) C   9                    0.26   10.79    0.067
  33. CR (   1) C   8                /164. RY*(   1) H  20                    0.41   10.46    0.083
  33. CR (   1) C   8                /190. BD*(   1) C   6 - C   7            0.43   10.67    0.086
  33. CR (   1) C   8                /194. BD*(   1) C   7 - H  19            0.29   10.59    0.070
  33. CR (   1) C   8                /197. BD*(   1) C   9 - C  10            0.43   10.67    0.086
  33. CR (   1) C   8                /199. BD*(   1) C   9 - H  21            0.29   10.59    0.070
  34. CR (   1) C   9                /102. RY*(   2) C   8                    0.67   10.75    0.107
  34. CR (   1) C   9                /121. RY*(   3) C  10                    0.46   10.73    0.088
  34. CR (   1) C   9                /168. RY*(   1) H  21                    0.40   10.45    0.082
  34. CR (   1) C   9                /189. BD*(   1) C   5 - C  10            0.52   10.63    0.094
  34. CR (   1) C   9                /192. BD*(   1) C   7 - C   8            0.41   10.63    0.083
  34. CR (   1) C   9                /196. BD*(   1) C   8 - H  20            0.27   10.55    0.068
  34. CR (   1) C   9                /200. BD*(   1) C  10 - H  22            0.31   10.55    0.072
  35. CR (   1) C  10                / 74. RY*(   1) C   5                    0.27   11.24    0.070
  35. CR (   1) C  10                / 76. RY*(   3) C   5                    0.78   11.02    0.117
  35. CR (   1) C  10                /111. RY*(   2) C   9                    0.73   10.75    0.112
  35. CR (   1) C  10                /112. RY*(   3) C   9                    0.26   10.77    0.066
  35. CR (   1) C  10                /172. RY*(   1) H  22                    0.39   10.46    0.080
  35. CR (   1) C  10                /184. BD*(   1) C   4 - C   5            0.50   10.50    0.092
  35. CR (   1) C  10                /187. BD*(   1) C   5 - C   6            0.49   10.63    0.092
  35. CR (   1) C  10                /195. BD*(   1) C   8 - C   9            0.46   10.63    0.088
  35. CR (   1) C  10                /199. BD*(   1) C   9 - H  21            0.28   10.57    0.069
  36. LP (   1) O   1                / 48. RY*(   2) C   2                    0.84    1.18    0.040
  36. LP (   1) O   1                /130. RY*(   3) H  11                    0.38    1.85    0.033
  36. LP (   1) O   1                /178. BD*(   1) C   2 - C   3            0.45    0.98    0.026
  36. LP (   1) O   1                /179. BD*(   1) C   2 - H  12            0.67    1.02    0.033
  36. LP (   1) O   1                /180. BD*(   1) C   2 - H  13            0.60    1.02    0.031
  36. LP (   1) O   1                /181. BD*(   1) C   3 - C   4            0.30    0.96    0.022
  37. LP (   2) O   1                / 50. RY*(   4) C   2                    0.59    2.50    0.049
  37. LP (   2) O   1                /128. RY*(   1) H  11                    1.05    1.95    0.058
  37. LP (   2) O   1                /179. BD*(   1) C   2 - H  12            3.17    0.75    0.062
  37. LP (   2) O   1                /180. BD*(   1) C   2 - H  13            3.27    0.75    0.063
 188. BD*(   2) C   5 - C   6        / 80. RY*(   7) C   5                    0.30    1.75    0.067
 188. BD*(   2) C   5 - C   6        / 85. RY*(   3) C   6                    1.17    0.75    0.087
 188. BD*(   2) C   5 - C   6        / 86. RY*(   4) C   6                    0.59    0.78    0.063
 188. BD*(   2) C   5 - C   6        / 96. RY*(   5) C   7                    0.30    1.18    0.056
 188. BD*(   2) C   5 - C   6        /122. RY*(   4) C  10                    0.27    0.88    0.045
 188. BD*(   2) C   5 - C   6        /181. BD*(   1) C   3 - C   4            0.71    0.39    0.048
 188. BD*(   2) C   5 - C   6        /186. BD*(   1) C   4 - H  17            0.26    0.45    0.031
 188. BD*(   2) C   5 - C   6        /198. BD*(   2) C   9 - C  10          109.58    0.01    0.080
 193. BD*(   2) C   7 - C   8        / 94. RY*(   3) C   7                    0.82    1.29    0.099
 193. BD*(   2) C   7 - C   8        /104. RY*(   4) C   8                    0.35    1.81    0.076
 193. BD*(   2) C   7 - C   8        /105. RY*(   5) C   8                    0.72    0.69    0.067
 193. BD*(   2) C   7 - C   8        /198. BD*(   2) C   9 - C  10          116.63    0.01    0.081
 198. BD*(   2) C   9 - C  10        /105. RY*(   5) C   8                    0.30    0.67    0.046
 198. BD*(   2) C   9 - C  10        /114. RY*(   5) C   9                    0.86    1.20    0.104
 198. BD*(   2) C   9 - C  10        /123. RY*(   5) C  10                    0.49    1.59    0.090


 Natural Bond Orbitals (Summary):

                                                            Principal Delocalizations
           NBO                        Occupancy    Energy   (geminal,vicinal,remote)
 ====================================================================================
 Molecular unit  1  (C9H12O)
     1. BD (   1) O   1 - C   2          0.99728    -0.97350  181(v),129(v)
     2. BD (   1) O   1 - H  11          0.99396    -0.84505  178(v),51(v),56(r)
     3. BD (   1) C   2 - C   3          0.99034    -0.75729  184(v),177(v),66(v),181(g)
                                                    39(v),183(g),182(g)
     4. BD (   1) C   2 - H  12          0.99349    -0.64224  183(v),38(v)
     5. BD (   1) C   2 - H  13          0.99348    -0.64058  182(v),38(v)
     6. BD (   1) C   3 - C   4          0.98381    -0.75721  188(v),176(v),75(v),184(g)
                                                    48(v),178(g),186(g),185(g)
                                                    187(v),189(v)
     7. BD (   1) C   3 - H  14          0.98787    -0.62636  185(v),180(v),49(v),176(v)
     8. BD (   1) C   3 - H  15          0.98789    -0.62680  186(v),179(v),49(v),176(v)
     9. BD (   1) C   4 - C   5          0.98673    -0.79784  190(v),197(v),187(g),189(g)
                                                    178(v),119(v),83(v),181(g)
                                                    58(v),186(g),185(g)
    10. BD (   1) C   4 - H  16          0.98788    -0.64540  187(v),182(v),188(v),57(v)
    11. BD (   1) C   4 - H  17          0.98787    -0.64587  189(v),183(v),188(v),57(v)
    12. BD (   1) C   5 - C   6          0.98740    -0.88005  189(g),190(g),200(v),184(g)
                                                    194(v),65(v),93(v),92(v)
                                                    191(g),119(v),185(v)
    13. BD (   2) C   5 - C   6          0.83793    -0.45180  193(v),198(v),181(v),122(v)
                                                    96(v),185(v),67(v),121(v)
                                                    186(v)
    14. BD (   1) C   5 - C  10          0.98745    -0.88135  187(g),197(g),191(v),184(g)
                                                    199(v),65(v),111(v),110(v)
                                                    200(g),83(v),186(v)
    15. BD (   1) C   6 - C   7          0.98954    -0.86603  184(v),187(g),192(g),196(v)
                                                    191(g),76(v),194(g),74(v)
                                                    102(v),101(v)
    16. BD (   1) C   6 - H  18          0.98958    -0.68167  189(v),192(v),190(g),74(v)
                                                    187(g),92(v)
    17. BD (   1) C   7 - C   8          0.99060    -0.88077  199(v),190(g),191(v),195(g)
                                                    84(v),111(v),194(g),110(v)
                                                    196(g),83(v)
    18. BD (   2) C   7 - C   8          0.84191    -0.45162  198(v),188(v),113(v),87(v)
    19. BD (   1) C   7 - H  19          0.98966    -0.67967  187(v),195(v),190(g),101(v)
                                                    83(v),192(g)
    20. BD (   1) C   8 - C   9          0.99056    -0.87943  194(v),197(g),200(v),192(g)
                                                    120(v),93(v),199(g),92(v)
                                                    196(g),119(v)
    21. BD (   1) C   8 - H  20          0.99005    -0.69494  197(v),190(v),110(v),92(v)
                                                    195(g)
    22. BD (   1) C   9 - C  10          0.98955    -0.86623  184(v),189(g),195(g),196(v)
                                                    76(v),200(g),199(g),74(v)
                                                    102(v),101(v)
    23. BD (   2) C   9 - C  10          0.81534    -0.43485  188(v),193(v),105(v),122(g)
                                                    78(v),113(g)
    24. BD (   1) C   9 - H  21          0.98962    -0.67832  189(v),192(v),197(g),101(v)
                                                    195(g),119(v)
    25. BD (   1) C  10 - H  22          0.98962    -0.68303  187(v),195(v),197(g),74(v)
                                                    189(g),110(v)
    26. CR (   1) O   1                  0.99987   -19.11141  48(v),51(v)
    27. CR (   1) C   2                  0.99954   -10.27686  176(g),56(v),132(v),136(v)
                                                    59(v)
    28. CR (   1) C   3                  0.99955   -10.22284  47(v),144(v),140(v),52(v)
    29. CR (   1) C   4                  0.99953   -10.23746  56(v),187(v),189(v),152(v)
                                                    148(v),74(v)
    30. CR (   1) C   5                  0.99943   -10.27894  120(v),84(v),190(v),197(v)
                                                    191(v),200(v),68(v)
    31. CR (   1) C   6                  0.99944   -10.25151  76(v),93(v),184(v),189(v)
                                                    192(v),156(v),194(v),74(v)
    32. CR (   1) C   7                  0.99949   -10.25525  102(v),187(v),195(v),160(v)
                                                    86(v),191(v),196(v),85(v)
                                                    84(v)
    33. CR (   1) C   8                  0.99947   -10.27451  93(v),111(v),197(v),190(v)
                                                    164(v),199(v),194(v),112(v)
    34. CR (   1) C   9                  0.99949   -10.25345  102(v),189(v),121(v),192(v)
                                                    168(v),200(v),196(v)
    35. CR (   1) C  10                  0.99944   -10.25347  76(v),111(v),184(v),187(v)
                                                    195(v),172(v),199(v),74(v)
                                                    112(v)
    36. LP (   1) O   1                  0.99068    -0.72599  48(v),179(v),180(v),178(v)
                                                    130(v),181(r)
    37. LP (   2) O   1                  0.98155    -0.45474  180(v),179(v),128(v),50(v)
    38. RY*(   1) O   1                  0.00080     1.00092   
    39. RY*(   2) O   1                  0.00072     1.24720   
    40. RY*(   3) O   1                  0.00002     1.42474   
    41. RY*(   4) O   1                  0.00003     1.37834   
    42. RY*(   5) O   1                  0.00000     2.61603   
    43. RY*(   6) O   1                  0.00000     2.90918   
    44. RY*(   7) O   1                  0.00000     2.53484   
    45. RY*(   8) O   1                  0.00000     2.68404   
    46. RY*(   9) O   1                  0.00000     2.46753   
    47. RY*(   1) C   2                  0.00159     1.11160   
    48. RY*(   2) C   2                  0.00146     0.45586   
    49. RY*(   3) C   2                  0.00105     0.87420   
    50. RY*(   4) C   2                  0.00079     2.04936   
    51. RY*(   5) C   2                  0.00025     1.58227   
    52. RY*(   6) C   2                  0.00015     0.85983   
    53. RY*(   7) C   2                  0.00007     1.59907   
    54. RY*(   8) C   2                  0.00000     2.04823   
    55. RY*(   9) C   2                  0.00000     1.76064   
    56. RY*(   1) C   3                  0.00186     0.52710   
    57. RY*(   2) C   3                  0.00153     0.87007   
    58. RY*(   3) C   3                  0.00128     0.76738   
    59. RY*(   4) C   3                  0.00039     0.64278   
    60. RY*(   5) C   3                  0.00019     1.89443   
    61. RY*(   6) C   3                  0.00007     1.98162   
    62. RY*(   7) C   3                  0.00004     1.94706   
    63. RY*(   8) C   3                  0.00002     2.06770   
    64. RY*(   9) C   3                  0.00000     2.03299   
    65. RY*(   1) C   4                  0.00349     0.78292   
    66. RY*(   2) C   4                  0.00156     0.70228   
    67. RY*(   3) C   4                  0.00061     0.72702   
    68. RY*(   4) C   4                  0.00038     0.65334   
    69. RY*(   5) C   4                  0.00019     1.99215   
    70. RY*(   6) C   4                  0.00008     1.79004   
    71. RY*(   7) C   4                  0.00005     1.93151   
    72. RY*(   8) C   4                  0.00000     2.18546   
    73. RY*(   9) C   4                  0.00001     1.98543   
    74. RY*(   1) C   5                  0.00273     0.98396   
    75. RY*(   2) C   5                  0.00182     0.61926   
    76. RY*(   3) C   5                  0.00152     0.76907   
    77. RY*(   4) C   5                  0.00054     0.68771   
    78. RY*(   5) C   5                  0.00049     1.70154   
    79. RY*(   6) C   5                  0.00024     2.15981   
    80. RY*(   7) C   5                  0.00009     1.58442   
    81. RY*(   8) C   5                  0.00008     1.93116   
    82. RY*(   9) C   5                  0.00001     1.97551   
    83. RY*(   1) C   6                  0.00304     0.98663   
    84. RY*(   2) C   6                  0.00135     0.55274   
    85. RY*(   3) C   6                  0.00063     0.58997   
    86. RY*(   4) C   6                  0.00054     0.62047   
    87. RY*(   5) C   6                  0.00023     1.42986   
    88. RY*(   6) C   6                  0.00006     2.17063   
    89. RY*(   7) C   6                  0.00003     2.17909   
    90. RY*(   8) C   6                  0.00001     1.70465   
    91. RY*(   9) C   6                  0.00000     2.03713   
    92. RY*(   1) C   7                  0.00278     1.00069   
    93. RY*(   2) C   7                  0.00140     0.49252   
    94. RY*(   3) C   7                  0.00045     1.13274   
    95. RY*(   4) C   7                  0.00044     0.55035   
    96. RY*(   5) C   7                  0.00029     1.02148   
    97. RY*(   6) C   7                  0.00007     2.20851   
    98. RY*(   7) C   7                  0.00003     2.06730   
    99. RY*(   8) C   7                  0.00000     1.69784   
   100. RY*(   9) C   7                  0.00000     2.00498   
   101. RY*(   1) C   8                  0.00246     1.03711   
   102. RY*(   2) C   8                  0.00115     0.49340   
   103. RY*(   3) C   8                  0.00053     0.51549   
   104. RY*(   4) C   8                  0.00041     1.64873   
   105. RY*(   5) C   8                  0.00030     0.52594   
   106. RY*(   6) C   8                  0.00008     2.18603   
   107. RY*(   7) C   8                  0.00002     1.99019   
   108. RY*(   8) C   8                  0.00000     1.78630   
   109. RY*(   9) C   8                  0.00000     1.83408   
   110. RY*(   1) C   9                  0.00280     0.99886   
   111. RY*(   2) C   9                  0.00141     0.49249   
   112. RY*(   3) C   9                  0.00044     0.51959   
   113. RY*(   4) C   9                  0.00038     1.13232   
   114. RY*(   5) C   9                  0.00033     1.05362   
   115. RY*(   6) C   9                  0.00007     2.21037   
   116. RY*(   7) C   9                  0.00003     2.07239   
   117. RY*(   8) C   9                  0.00000     1.70386   
   118. RY*(   9) C   9                  0.00000     2.00551   
   119. RY*(   1) C  10                  0.00303     0.98725   
   120. RY*(   2) C  10                  0.00134     0.55369   
   121. RY*(   3) C  10                  0.00059     0.47897   
   122. RY*(   4) C  10                  0.00050     0.71791   
   123. RY*(   5) C  10                  0.00025     1.44415   
   124. RY*(   6) C  10                  0.00007     2.16709   
   125. RY*(   7) C  10                  0.00003     2.17563   
   126. RY*(   8) C  10                  0.00001     1.69885   
   127. RY*(   9) C  10                  0.00000     2.03644   
   128. RY*(   1) H  11                  0.00076     1.49490   
   129. RY*(   2) H  11                  0.00067     0.94391   
   130. RY*(   3) H  11                  0.00041     1.11965   
   131. RY*(   4) H  11                  0.00001     2.16081   
   132. RY*(   1) H  12                  0.00119     0.24187   
   133. RY*(   2) H  12                  0.00012     1.62134   
   134. RY*(   3) H  12                  0.00006     1.77377   
   135. RY*(   4) H  12                  0.00001     2.08222   
   136. RY*(   1) H  13                  0.00121     0.24164   
   137. RY*(   2) H  13                  0.00012     1.62351   
   138. RY*(   3) H  13                  0.00006     1.77613   
   139. RY*(   4) H  13                  0.00001     2.08495   
   140. RY*(   1) H  14                  0.00167     0.25733   
   141. RY*(   2) H  14                  0.00008     1.67871   
   142. RY*(   3) H  14                  0.00006     1.70925   
   143. RY*(   4) H  14                  0.00002     2.20288   
   144. RY*(   1) H  15                  0.00164     0.25746   
   145. RY*(   2) H  15                  0.00008     1.67911   
   146. RY*(   3) H  15                  0.00006     1.70900   
   147. RY*(   4) H  15                  0.00002     2.20297   
   148. RY*(   1) H  16                  0.00126     0.24903   
   149. RY*(   2) H  16                  0.00009     1.67843   
   150. RY*(   3) H  16                  0.00006     1.68522   
   151. RY*(   4) H  16                  0.00002     2.17694   
   152. RY*(   1) H  17                  0.00124     0.24908   
   153. RY*(   2) H  17                  0.00009     1.67769   
   154. RY*(   3) H  17                  0.00006     1.68492   
   155. RY*(   4) H  17                  0.00002     2.17721   
   156. RY*(   1) H  18                  0.00072     0.21034   
   157. RY*(   2) H  18                  0.00007     1.49504   
   158. RY*(   3) H  18                  0.00003     2.09978   
   159. RY*(   4) H  18                  0.00004     1.92228   
   160. RY*(   1) H  19                  0.00070     0.19857   
   161. RY*(   2) H  19                  0.00006     1.48907   
   162. RY*(   3) H  19                  0.00003     2.09773   
   163. RY*(   4) H  19                  0.00004     1.90313   
   164. RY*(   1) H  20                  0.00074     0.18282   
   165. RY*(   2) H  20                  0.00006     1.47772   
   166. RY*(   3) H  20                  0.00003     1.79988   
   167. RY*(   4) H  20                  0.00003     2.18915   
   168. RY*(   1) H  21                  0.00070     0.20007   
   169. RY*(   2) H  21                  0.00006     1.49014   
   170. RY*(   3) H  21                  0.00003     2.09817   
   171. RY*(   4) H  21                  0.00004     1.90373   
   172. RY*(   1) H  22                  0.00072     0.20884   
   173. RY*(   2) H  22                  0.00007     1.49399   
   174. RY*(   3) H  22                  0.00003     2.09939   
   175. RY*(   4) H  22                  0.00004     1.92182   
   176. BD*(   1) O   1 - C   2          0.00537     0.16013   
   177. BD*(   1) O   1 - H  11          0.00239     0.30601   
   178. BD*(   1) C   2 - C   3          0.00887     0.25554   
   179. BD*(   1) C   2 - H  12          0.01409     0.29349   
   180. BD*(   1) C   2 - H  13          0.01415     0.29587   
   181. BD*(   1) C   3 - C   4          0.00741     0.23275   
   182. BD*(   1) C   3 - H  14          0.00824     0.30811   
   183. BD*(   1) C   3 - H  15          0.00820     0.30749   
   184. BD*(   1) C   4 - C   5          0.01107     0.24453   
   185. BD*(   1) C   4 - H  16          0.00742     0.28585   
   186. BD*(   1) C   4 - H  17          0.00740     0.28543   
   187. BD*(   1) C   5 - C   6          0.01261     0.37333   
   188. BD*(   2) C   5 - C   6          0.18411    -0.16134  193(v),198(v),85(g),181(v)
                                                    86(g),96(v),80(g),122(v)
   189. BD*(   1) C   5 - C  10          0.01258     0.37223   
   190. BD*(   1) C   6 - C   7          0.00804     0.39314   
   191. BD*(   1) C   6 - H  18          0.00696     0.29980   
   192. BD*(   1) C   7 - C   8          0.00784     0.37984   
   193. BD*(   2) C   7 - C   8          0.17337    -0.16041  188(v),198(v),94(g),105(g)
                                                    104(g)
   194. BD*(   1) C   7 - H  19          0.00653     0.31176   
   195. BD*(   1) C   8 - C   9          0.00788     0.38086   
   196. BD*(   1) C   8 - H  20          0.00643     0.30056   
   197. BD*(   1) C   9 - C  10          0.00804     0.39303   
   198. BD*(   2) C   9 - C  10          0.15146    -0.14900  193(v),188(v),114(g),123(g)
                                                    105(v)
   199. BD*(   1) C   9 - H  21          0.00654     0.31287   
   200. BD*(   1) C  10 - H  22          0.00695     0.29872   
       -------------------------------
              Total Lewis   36.23691  ( 97.9376%)
        Valence non-Lewis    0.69397  (  1.8756%)
        Rydberg non-Lewis    0.06912  (  0.1868%)
       -------------------------------
            Total unit  1   37.00000  (100.0000%)
           Charge unit  1    0.00000


 ***************************************************
 *******         Beta  spin orbitals         *******
 ***************************************************


 NATURAL POPULATIONS:  Natural atomic orbital occupancies 
                                                          
   NAO  Atom  No  lang   Type(AO)    Occupancy      Energy
 ----------------------------------------------------------
     1    O    1  S      Cor( 1S)     0.99987     -19.10782
     2    O    1  S      Val( 2S)     0.83765      -0.99923
     3    O    1  S      Ryd( 3S)     0.00057       1.25689
     4    O    1  px     Val( 2p)     0.72534      -0.41490
     5    O    1  px     Ryd( 3p)     0.00120       1.09278
     6    O    1  py     Val( 2p)     0.84816      -0.41998
     7    O    1  py     Ryd( 3p)     0.00108       0.92754
     8    O    1  pz     Val( 2p)     0.83054      -0.44583
     9    O    1  pz     Ryd( 3p)     0.00032       0.94663
    10    O    1  dxy    Ryd( 3d)     0.00005       2.65098
    11    O    1  dxz    Ryd( 3d)     0.00064       3.02977
    12    O    1  dyz    Ryd( 3d)     0.00049       2.60692
    13    O    1  dx2y2  Ryd( 3d)     0.00029       3.04157
    14    O    1  dz2    Ryd( 3d)     0.00066       2.77465

    15    C    2  S      Cor( 1S)     0.99953     -10.27685
    16    C    2  S      Val( 2S)     0.50120      -0.36443
    17    C    2  S      Ryd( 3S)     0.00158       0.65375
    18    C    2  px     Val( 2p)     0.45828      -0.21869
    19    C    2  px     Ryd( 3p)     0.00102       0.40483
    20    C    2  py     Val( 2p)     0.59152      -0.22569
    21    C    2  py     Ryd( 3p)     0.00103       0.54232
    22    C    2  pz     Val( 2p)     0.45448      -0.20812
    23    C    2  pz     Ryd( 3p)     0.00173       0.42922
    24    C    2  dxy    Ryd( 3d)     0.00044       1.89486
    25    C    2  dxz    Ryd( 3d)     0.00092       2.06550
    26    C    2  dyz    Ryd( 3d)     0.00076       2.25709
    27    C    2  dx2y2  Ryd( 3d)     0.00057       2.17588
    28    C    2  dz2    Ryd( 3d)     0.00065       1.95429

    29    C    3  S      Cor( 1S)     0.99954     -10.22235
    30    C    3  S      Val( 2S)     0.51459      -0.36945
    31    C    3  S      Ryd( 3S)     0.00086       0.75400
    32    C    3  px     Val( 2p)     0.50331      -0.22963
    33    C    3  px     Ryd( 3p)     0.00160       0.49685
    34    C    3  py     Val( 2p)     0.62143      -0.23159
    35    C    3  py     Ryd( 3p)     0.00149       0.61177
    36    C    3  pz     Val( 2p)     0.55458      -0.22245
    37    C    3  pz     Ryd( 3p)     0.00131       0.44528
    38    C    3  dxy    Ryd( 3d)     0.00021       1.92068
    39    C    3  dxz    Ryd( 3d)     0.00032       2.07751
    40    C    3  dyz    Ryd( 3d)     0.00047       2.30931
    41    C    3  dx2y2  Ryd( 3d)     0.00040       2.21750
    42    C    3  dz2    Ryd( 3d)     0.00015       1.93186

    43    C    4  S      Cor( 1S)     0.99954     -10.23759
    44    C    4  S      Val( 2S)     0.50847      -0.37569
    45    C    4  S      Ryd( 3S)     0.00064       0.75398
    46    C    4  px     Val( 2p)     0.51931      -0.24291
    47    C    4  px     Ryd( 3p)     0.00119       0.46224
    48    C    4  py     Val( 2p)     0.63151      -0.25758
    49    C    4  py     Ryd( 3p)     0.00356       0.69728
    50    C    4  pz     Val( 2p)     0.56306      -0.24589
    51    C    4  pz     Ryd( 3p)     0.00072       0.43284
    52    C    4  dxy    Ryd( 3d)     0.00013       1.95719
    53    C    4  dxz    Ryd( 3d)     0.00023       2.05579
    54    C    4  dyz    Ryd( 3d)     0.00045       2.31241
    55    C    4  dx2y2  Ryd( 3d)     0.00042       2.19835
    56    C    4  dz2    Ryd( 3d)     0.00021       1.90492

    57    C    5  S      Cor( 1S)     0.99942     -10.27477
    58    C    5  S      Val( 2S)     0.43959      -0.31082
    59    C    5  S      Ryd( 3S)     0.00096       0.47499
    60    C    5  px     Val( 2p)     0.50547      -0.24521
    61    C    5  px     Ryd( 3p)     0.00274       0.88750
    62    C    5  py     Val( 2p)     0.54267      -0.24183
    63    C    5  py     Ryd( 3p)     0.00176       0.68202
    64    C    5  pz     Val( 2p)     0.28150      -0.25742
    65    C    5  pz     Ryd( 3p)     0.00118       0.52957
    66    C    5  dxy    Ryd( 3d)     0.00052       2.19744
    67    C    5  dxz    Ryd( 3d)     0.00031       1.85313
    68    C    5  dyz    Ryd( 3d)     0.00037       1.79443
    69    C    5  dx2y2  Ryd( 3d)     0.00043       2.17968
    70    C    5  dz2    Ryd( 3d)     0.00028       1.94082

    71    C    6  S      Cor( 1S)     0.99944     -10.25054
    72    C    6  S      Val( 2S)     0.47793      -0.32863
    73    C    6  S      Ryd( 3S)     0.00084       0.41033
    74    C    6  px     Val( 2p)     0.54019      -0.23731
    75    C    6  px     Ryd( 3p)     0.00207       0.60583
    76    C    6  py     Val( 2p)     0.58523      -0.23953
    77    C    6  py     Ryd( 3p)     0.00287       0.75208
    78    C    6  pz     Val( 2p)     0.44860      -0.27614
    79    C    6  pz     Ryd( 3p)     0.00050       0.42454
    80    C    6  dxy    Ryd( 3d)     0.00038       2.24198
    81    C    6  dxz    Ryd( 3d)     0.00023       1.89292
    82    C    6  dyz    Ryd( 3d)     0.00017       1.81561
    83    C    6  dx2y2  Ryd( 3d)     0.00034       2.21907
    84    C    6  dz2    Ryd( 3d)     0.00023       1.95089

    85    C    7  S      Cor( 1S)     0.99949     -10.25499
    86    C    7  S      Val( 2S)     0.48478      -0.33684
    87    C    7  S      Ryd( 3S)     0.00060       0.40614
    88    C    7  px     Val( 2p)     0.53868      -0.23266
    89    C    7  px     Ryd( 3p)     0.00212       0.54201
    90    C    7  py     Val( 2p)     0.58834      -0.23982
    91    C    7  py     Ryd( 3p)     0.00300       0.76388
    92    C    7  pz     Val( 2p)     0.45973      -0.27686
    93    C    7  pz     Ryd( 3p)     0.00054       0.40741
    94    C    7  dxy    Ryd( 3d)     0.00038       2.23820
    95    C    7  dxz    Ryd( 3d)     0.00022       1.89421
    96    C    7  dyz    Ryd( 3d)     0.00019       1.79759
    97    C    7  dx2y2  Ryd( 3d)     0.00036       2.20621
    98    C    7  dz2    Ryd( 3d)     0.00021       1.94884

    99    C    8  S      Cor( 1S)     0.99947     -10.26967
   100    C    8  S      Val( 2S)     0.48347      -0.33948
   101    C    8  S      Ryd( 3S)     0.00066       0.40127
   102    C    8  px     Val( 2p)     0.55620      -0.24489
   103    C    8  px     Ryd( 3p)     0.00262       0.79675
   104    C    8  py     Val( 2p)     0.52625      -0.21772
   105    C    8  py     Ryd( 3p)     0.00180       0.46807
   106    C    8  pz     Val( 2p)     0.27846      -0.25505
   107    C    8  pz     Ryd( 3p)     0.00048       0.44278
   108    C    8  dxy    Ryd( 3d)     0.00040       2.17296
   109    C    8  dxz    Ryd( 3d)     0.00025       1.88073
   110    C    8  dyz    Ryd( 3d)     0.00032       1.80385
   111    C    8  dx2y2  Ryd( 3d)     0.00039       2.25404
   112    C    8  dz2    Ryd( 3d)     0.00027       1.94017

   113    C    9  S      Cor( 1S)     0.99949     -10.25353
   114    C    9  S      Val( 2S)     0.48485      -0.33646
   115    C    9  S      Ryd( 3S)     0.00060       0.40593
   116    C    9  px     Val( 2p)     0.54032      -0.23282
   117    C    9  px     Ryd( 3p)     0.00214       0.54250
   118    C    9  py     Val( 2p)     0.58892      -0.23974
   119    C    9  py     Ryd( 3p)     0.00302       0.76379
   120    C    9  pz     Val( 2p)     0.47564      -0.27858
   121    C    9  pz     Ryd( 3p)     0.00055       0.40760
   122    C    9  dxy    Ryd( 3d)     0.00037       2.23910
   123    C    9  dxz    Ryd( 3d)     0.00021       1.89464
   124    C    9  dyz    Ryd( 3d)     0.00020       1.79809
   125    C    9  dx2y2  Ryd( 3d)     0.00036       2.20713
   126    C    9  dz2    Ryd( 3d)     0.00020       1.94912

   127    C   10  S      Cor( 1S)     0.99944     -10.25213
   128    C   10  S      Val( 2S)     0.47789      -0.32909
   129    C   10  S      Ryd( 3S)     0.00083       0.41065
   130    C   10  px     Val( 2p)     0.53708      -0.23695
   131    C   10  px     Ryd( 3p)     0.00206       0.60552
   132    C   10  py     Val( 2p)     0.58471      -0.23970
   133    C   10  py     Ryd( 3p)     0.00284       0.75215
   134    C   10  pz     Val( 2p)     0.43360      -0.27457
   135    C   10  pz     Ryd( 3p)     0.00050       0.42442
   136    C   10  dxy    Ryd( 3d)     0.00038       2.24103
   137    C   10  dxz    Ryd( 3d)     0.00024       1.89251
   138    C   10  dyz    Ryd( 3d)     0.00017       1.81502
   139    C   10  dx2y2  Ryd( 3d)     0.00035       2.21813
   140    C   10  dz2    Ryd( 3d)     0.00023       1.95055

   141    H   11  S      Val( 1S)     0.25700      -0.01844
   142    H   11  S      Ryd( 2S)     0.00053       0.28410
   143    H   11  px     Ryd( 2p)     0.00113       2.28107
   144    H   11  py     Ryd( 2p)     0.00069       1.50072
   145    H   11  pz     Ryd( 2p)     0.00056       1.68451

   146    H   12  S      Val( 1S)     0.38606      -0.07802
   147    H   12  S      Ryd( 2S)     0.00125       0.22923
   148    H   12  px     Ryd( 2p)     0.00010       1.63946
   149    H   12  py     Ryd( 2p)     0.00030       2.00502
   150    H   12  pz     Ryd( 2p)     0.00016       1.86862

   151    H   13  S      Val( 1S)     0.39112      -0.07780
   152    H   13  S      Ryd( 2S)     0.00116       0.22888
   153    H   13  px     Ryd( 2p)     0.00009       1.64017
   154    H   13  py     Ryd( 2p)     0.00031       2.00571
   155    H   13  pz     Ryd( 2p)     0.00015       1.86925

   156    H   14  S      Val( 1S)     0.37801      -0.05903
   157    H   14  S      Ryd( 2S)     0.00161       0.24699
   158    H   14  px     Ryd( 2p)     0.00006       1.71812
   159    H   14  py     Ryd( 2p)     0.00025       2.03837
   160    H   14  pz     Ryd( 2p)     0.00021       1.85459

   161    H   15  S      Val( 1S)     0.37980      -0.06050
   162    H   15  S      Ryd( 2S)     0.00171       0.24738
   163    H   15  px     Ryd( 2p)     0.00006       1.71782
   164    H   15  py     Ryd( 2p)     0.00025       2.03817
   165    H   15  pz     Ryd( 2p)     0.00020       1.85433

   166    H   16  S      Val( 1S)     0.36769      -0.07581
   167    H   16  S      Ryd( 2S)     0.00116       0.23624
   168    H   16  px     Ryd( 2p)     0.00007       1.70166
   169    H   16  py     Ryd( 2p)     0.00023       2.02994
   170    H   16  pz     Ryd( 2p)     0.00021       1.83480

   171    H   17  S      Val( 1S)     0.36770      -0.07639
   172    H   17  S      Ryd( 2S)     0.00128       0.23679
   173    H   17  px     Ryd( 2p)     0.00007       1.70156
   174    H   17  py     Ryd( 2p)     0.00023       2.02986
   175    H   17  pz     Ryd( 2p)     0.00020       1.83476

   176    H   18  S      Val( 1S)     0.37268      -0.07929
   177    H   18  S      Ryd( 2S)     0.00074       0.19217
   178    H   18  px     Ryd( 2p)     0.00012       1.88000
   179    H   18  py     Ryd( 2p)     0.00034       2.11670
   180    H   18  pz     Ryd( 2p)     0.00007       1.54792

   181    H   19  S      Val( 1S)     0.36879      -0.06879
   182    H   19  S      Ryd( 2S)     0.00071       0.17980
   183    H   19  px     Ryd( 2p)     0.00012       1.86036
   184    H   19  py     Ryd( 2p)     0.00034       2.11918
   185    H   19  pz     Ryd( 2p)     0.00006       1.53870

   186    H   20  S      Val( 1S)     0.37587      -0.08223
   187    H   20  S      Ryd( 2S)     0.00075       0.17326
   188    H   20  px     Ryd( 2p)     0.00042       2.12233
   189    H   20  py     Ryd( 2p)     0.00004       1.79892
   190    H   20  pz     Ryd( 2p)     0.00008       1.56530

   191    H   21  S      Val( 1S)     0.36829      -0.06757
   192    H   21  S      Ryd( 2S)     0.00070       0.18047
   193    H   21  px     Ryd( 2p)     0.00012       1.86126
   194    H   21  py     Ryd( 2p)     0.00034       2.12019
   195    H   21  pz     Ryd( 2p)     0.00007       1.53966

   196    H   22  S      Val( 1S)     0.37310      -0.08038
   197    H   22  S      Ryd( 2S)     0.00074       0.19151
   198    H   22  px     Ryd( 2p)     0.00012       1.87916
   199    H   22  py     Ryd( 2p)     0.00035       2.11575
   200    H   22  pz     Ryd( 2p)     0.00007       1.54702


 Summary of Natural Population Analysis:                  
                                                          
                                       Natural Population 
                Natural  -----------------------------------------------
    Atom  No    Charge         Core      Valence    Rydberg      Total
 -----------------------------------------------------------------------
      O    1   -0.24686      0.99987     3.24170    0.00529     4.24686
      C    2   -0.01372      0.99953     2.00548    0.00870     3.01372
      C    3   -0.20026      0.99954     2.19391    0.00680     3.20026
      C    4   -0.22945      0.99954     2.22235    0.00757     3.22945
      C    5    0.22280      0.99942     1.76924    0.00854     2.77720
      C    6   -0.05900      0.99944     2.05195    0.00762     3.05900
      C    7   -0.07864      0.99949     2.07153    0.00762     3.07864
      C    8    0.14897      0.99947     1.84438    0.00718     2.85103
      C    9   -0.09686      0.99949     2.08972    0.00765     3.09686
      C   10   -0.04033      0.99944     2.03328    0.00761     3.04033
      H   11    0.24010      0.00000     0.25700    0.00290     0.25990
      H   12    0.11213      0.00000     0.38606    0.00181     0.38787
      H   13    0.10716      0.00000     0.39112    0.00172     0.39284
      H   14    0.11986      0.00000     0.37801    0.00213     0.38014
      H   15    0.11797      0.00000     0.37980    0.00223     0.38203
      H   16    0.13064      0.00000     0.36769    0.00167     0.36936
      H   17    0.13051      0.00000     0.36770    0.00179     0.36949
      H   18    0.12605      0.00000     0.37268    0.00126     0.37395
      H   19    0.12998      0.00000     0.36879    0.00124     0.37002
      H   20    0.12285      0.00000     0.37587    0.00128     0.37715
      H   21    0.13048      0.00000     0.36829    0.00123     0.36952
      H   22    0.12563      0.00000     0.37310    0.00127     0.37437
 =======================================================================
   * Total *    1.00000      9.99522    25.90965    0.09513    36.00000

                                 Natural Population      
 --------------------------------------------------------
   Core                       9.99522 ( 99.9522% of  10)
   Valence                   25.90965 ( 99.6525% of  26)
   Natural Minimal Basis     35.90487 ( 99.7358% of  36)
   Natural Rydberg Basis      0.09513 (  0.2642% of  36)
 --------------------------------------------------------

    Atom  No          Natural Electron Configuration
 ----------------------------------------------------------------------------
      O    1      [core]2S( 0.84)2p( 2.40)
      C    2      [core]2S( 0.50)2p( 1.50)
      C    3      [core]2S( 0.51)2p( 1.68)
      C    4      [core]2S( 0.51)2p( 1.71)3p( 0.01)
      C    5      [core]2S( 0.44)2p( 1.33)3p( 0.01)
      C    6      [core]2S( 0.48)2p( 1.57)3p( 0.01)
      C    7      [core]2S( 0.48)2p( 1.59)3p( 0.01)
      C    8      [core]2S( 0.48)2p( 1.36)
      C    9      [core]2S( 0.48)2p( 1.60)3p( 0.01)
      C   10      [core]2S( 0.48)2p( 1.56)3p( 0.01)
      H   11            1S( 0.26)
      H   12            1S( 0.39)
      H   13            1S( 0.39)
      H   14            1S( 0.38)
      H   15            1S( 0.38)
      H   16            1S( 0.37)
      H   17            1S( 0.37)
      H   18            1S( 0.37)
      H   19            1S( 0.37)
      H   20            1S( 0.38)
      H   21            1S( 0.37)
      H   22            1S( 0.37)


 NATURAL BOND ORBITAL ANALYSIS, beta spin orbitals:

                       Occupancies       Lewis Structure    Low   High
           Occ.    -------------------  -----------------   occ   occ
  Cycle   Thresh.   Lewis   Non-Lewis     CR  BD  3C  LP    (L)   (NL)   Dev
 =============================================================================
   1(1)    0.90    34.14314   1.85686     10  23   0   3     5      0    0.03
   2(2)    0.90    34.14314   1.85686     10  23   0   3     5      0    0.03
   3(1)    0.80    35.19320   0.80680     10  24   0   2     0      0    0.03
 -----------------------------------------------------------------------------

 Structure accepted: No low occupancy Lewis orbitals

 --------------------------------------------------------
   Core                      9.99523 ( 99.952% of  10)
   Valence Lewis            25.19797 ( 96.915% of  26)
  ==================       ============================
   Total Lewis              35.19320 ( 97.759% of  36)
  -----------------------------------------------------
   Valence non-Lewis         0.74125 (  2.059% of  36)
   Rydberg non-Lewis         0.06555 (  0.182% of  36)
  ==================       ============================
   Total non-Lewis           0.80680 (  2.241% of  36)
 --------------------------------------------------------


       (Occupancy)   Bond orbital/ Coefficients/ Hybrids
 ---------------------------------------------------------------------------------
     1. (0.99601) BD ( 1) O   1 - C   2  
                ( 67.31%)   0.8204* O   1 s( 32.47%)p 2.08( 67.46%)d 0.00(  0.07%)
                                           -0.0001  0.5698  0.0038  0.4634  0.0024
                                            0.0452 -0.0005  0.6766 -0.0024 -0.0001
                                            0.0142  0.0013  0.0062  0.0221
                ( 32.69%)   0.5718* C   2 s( 21.59%)p 3.62( 78.13%)d 0.01(  0.29%)
                                           -0.0001  0.4624  0.0456 -0.5479 -0.0239
                                            0.0145 -0.0006 -0.6924 -0.0301 -0.0007
                                            0.0453 -0.0007  0.0180  0.0229
     2. (0.98746) BD ( 1) O   1 - H  11  
                ( 74.23%)   0.8616* O   1 s( 19.53%)p 4.12( 80.38%)d 0.00(  0.09%)
                                           -0.0003 -0.4415 -0.0189  0.8615  0.0337
                                            0.0983 -0.0022 -0.2251  0.0113 -0.0002
                                            0.0237  0.0023 -0.0170  0.0012
                ( 25.77%)   0.5077* H  11 s( 99.56%)p 0.00(  0.44%)
                                           -0.9978  0.0027 -0.0653  0.0018  0.0112
     3. (0.98237) BD ( 1) C   2 - C   3  
                ( 48.62%)   0.6973* C   2 s( 30.00%)p 2.33( 69.95%)d 0.00(  0.05%)
                                            0.0004  0.5477  0.0072  0.7941 -0.0120
                                           -0.0014 -0.0005 -0.2620 -0.0097 -0.0010
                                           -0.0121 -0.0013  0.0165 -0.0077
                ( 51.38%)   0.7168* C   3 s( 27.97%)p 2.57( 71.99%)d 0.00(  0.04%)
                                            0.0001  0.5287  0.0145 -0.8035 -0.0095
                                           -0.0039 -0.0009  0.2721 -0.0130  0.0006
                                           -0.0123 -0.0004  0.0161 -0.0060
     4. (0.96720) BD ( 1) C   2 - H  12  
                ( 60.96%)   0.7808* C   2 s( 24.53%)p 3.08( 75.43%)d 0.00(  0.05%)
                                           -0.0004  0.4950 -0.0146 -0.1893 -0.0106
                                           -0.7088  0.0129  0.4645 -0.0037  0.0053
                                           -0.0051 -0.0156 -0.0124 -0.0014
                ( 39.04%)   0.6248* H  12 s( 99.91%)p 0.00(  0.09%)
                                            0.9995 -0.0063  0.0059  0.0243 -0.0171
     5. (0.98037) BD ( 1) C   2 - H  13  
                ( 60.89%)   0.7803* C   2 s( 23.99%)p 3.17( 75.96%)d 0.00(  0.05%)
                                            0.0002  0.4896 -0.0152 -0.1776 -0.0099
                                            0.7046 -0.0124  0.4809 -0.0011 -0.0052
                                           -0.0050  0.0163 -0.0125 -0.0015
                ( 39.11%)   0.6254* H  13 s( 99.91%)p 0.00(  0.09%)
                                            0.9995 -0.0062  0.0053 -0.0245 -0.0168
     6. (0.95121) BD ( 1) C   3 - C   4  
                ( 47.53%)   0.6894* C   3 s( 26.86%)p 2.72( 73.10%)d 0.00(  0.05%)
                                            0.0008  0.5182  0.0074  0.5597 -0.0025
                                           -0.0012 -0.0002  0.6463  0.0028 -0.0010
                                            0.0175  0.0006  0.0078  0.0092
                ( 52.47%)   0.7243* C   4 s( 28.75%)p 2.48( 71.22%)d 0.00(  0.03%)
                                            0.0003  0.5362  0.0004 -0.5568 -0.0053
                                           -0.0049 -0.0014 -0.6341  0.0005  0.0002
                                            0.0125  0.0003  0.0053  0.0109
     7. (0.98603) BD ( 1) C   3 - H  14  
                ( 62.14%)   0.7883* C   3 s( 22.38%)p 3.47( 77.57%)d 0.00(  0.04%)
                                            0.0002 -0.4730  0.0090 -0.1437  0.0057
                                            0.7072 -0.0133  0.5046  0.0102  0.0049
                                            0.0026 -0.0158  0.0116  0.0015
                ( 37.86%)   0.6153* H  14 s( 99.91%)p 0.00(  0.09%)
                                           -0.9995  0.0049  0.0020 -0.0225 -0.0200
     8. (0.98740) BD ( 1) C   3 - H  15  
                ( 62.01%)   0.7875* C   3 s( 22.79%)p 3.39( 77.16%)d 0.00(  0.04%)
                                           -0.0001  0.4774 -0.0082  0.1403 -0.0058
                                            0.7064 -0.0133 -0.5027 -0.0104  0.0048
                                           -0.0028 -0.0160 -0.0114 -0.0017
                ( 37.99%)   0.6163* H  15 s( 99.91%)p 0.00(  0.09%)
                                            0.9995 -0.0045 -0.0024 -0.0224  0.0197
     9. (0.98629) BD ( 1) C   4 - C   5  
                ( 48.76%)   0.6983* C   4 s( 27.99%)p 2.57( 71.96%)d 0.00(  0.05%)
                                            0.0004  0.5289  0.0102  0.8068  0.0081
                                           -0.0000  0.0000 -0.2614  0.0167  0.0000
                                           -0.0127 -0.0000  0.0184 -0.0071
                ( 51.24%)   0.7158* C   5 s( 32.53%)p 2.07( 67.43%)d 0.00(  0.04%)
                                            0.0001  0.5703 -0.0099 -0.7709  0.0300
                                            0.0001 -0.0001  0.2811  0.0055 -0.0001
                                           -0.0105 -0.0000  0.0130 -0.0103
    10. (0.97977) BD ( 1) C   4 - H  16  
                ( 62.88%)   0.7930* C   4 s( 21.73%)p 3.60( 78.23%)d 0.00(  0.04%)
                                           -0.0002  0.4662 -0.0043 -0.1398 -0.0022
                                            0.7075 -0.0171  0.5115  0.0136 -0.0034
                                           -0.0006  0.0155 -0.0113 -0.0024
                ( 37.12%)   0.6093* H  16 s( 99.91%)p 0.00(  0.09%)
                                            0.9995 -0.0040  0.0056 -0.0213 -0.0209
    11. (0.97746) BD ( 1) C   4 - H  17  
                ( 62.83%)   0.7926* C   4 s( 21.49%)p 3.65( 78.47%)d 0.00(  0.04%)
                                            0.0002 -0.4635  0.0040  0.1364  0.0021
                                            0.7059 -0.0181 -0.5170 -0.0136 -0.0033
                                            0.0005  0.0156  0.0113  0.0025
                ( 37.17%)   0.6097* H  17 s( 99.91%)p 0.00(  0.09%)
                                           -0.9995  0.0035 -0.0054 -0.0213  0.0210
    12. (0.98697) BD ( 1) C   5 - C   6  
                ( 50.69%)   0.7120* C   5 s( 33.73%)p 1.96( 66.21%)d 0.00(  0.06%)
                                           -0.0001  0.5807  0.0099  0.3775 -0.0114
                                           -0.7064 -0.0188 -0.1415  0.0066 -0.0158
                                           -0.0062  0.0066 -0.0084 -0.0126
                ( 49.31%)   0.7022* C   6 s( 35.21%)p 1.84( 64.74%)d 0.00(  0.06%)
                                            0.0001  0.5933  0.0060 -0.4003 -0.0201
                                            0.6825 -0.0106  0.1441  0.0098 -0.0150
                                           -0.0042  0.0053 -0.0115 -0.0128
    13. (0.98699) BD ( 1) C   5 - C  10  
                ( 50.71%)   0.7121* C   5 s( 33.69%)p 1.97( 66.26%)d 0.00(  0.06%)
                                           -0.0001  0.5803  0.0102  0.3797 -0.0113
                                            0.7068  0.0190 -0.1350  0.0066  0.0159
                                           -0.0061 -0.0065 -0.0085 -0.0128
                ( 49.29%)   0.7021* C  10 s( 35.20%)p 1.84( 64.75%)d 0.00(  0.06%)
                                            0.0001  0.5932  0.0063 -0.3996 -0.0200
                                           -0.6823  0.0105  0.1470  0.0099  0.0151
                                           -0.0045 -0.0055 -0.0116 -0.0129
    14. (0.98954) BD ( 1) C   6 - C   7  
                ( 50.29%)   0.7092* C   6 s( 35.56%)p 1.81( 64.40%)d 0.00(  0.05%)
                                           -0.0000  0.5962  0.0131  0.7523  0.0066
                                           -0.0192 -0.0411 -0.2755 -0.0032  0.0031
                                           -0.0123 -0.0011  0.0152 -0.0077
                ( 49.71%)   0.7050* C   7 s( 35.56%)p 1.81( 64.40%)d 0.00(  0.05%)
                                            0.0000  0.5963  0.0067 -0.7517 -0.0068
                                           -0.0152 -0.0402  0.2775  0.0028 -0.0035
                                           -0.0122  0.0013  0.0151 -0.0077
    15. (0.84886) BD ( 2) C   6 - C   7  
                ( 49.20%)   0.7014* C   6 s(  0.00%)p 1.00( 99.94%)d 0.00(  0.06%)
                                            0.0000  0.0012  0.0021  0.3430 -0.0039
                                            0.0019  0.0007  0.9390 -0.0069  0.0046
                                            0.0160  0.0125  0.0069 -0.0118
                ( 50.80%)   0.7127* C   7 s(  0.00%)p 1.00( 99.94%)d 0.00(  0.06%)
                                           -0.0000 -0.0015  0.0005  0.3451 -0.0044
                                            0.0020 -0.0001  0.9382 -0.0114  0.0049
                                           -0.0157  0.0135 -0.0067  0.0116
    16. (0.98967) BD ( 1) C   6 - H  18  
                ( 62.75%)   0.7922* C   6 s( 29.14%)p 2.43( 70.83%)d 0.00(  0.03%)
                                            0.0004 -0.5396  0.0135  0.3933 -0.0135
                                            0.7298 -0.0009 -0.1445  0.0043 -0.0116
                                            0.0035  0.0043  0.0068  0.0088
                ( 37.25%)   0.6103* H  18 s( 99.90%)p 0.00(  0.10%)
                                           -0.9995  0.0021 -0.0137 -0.0283  0.0054
    17. (0.99025) BD ( 1) C   7 - C   8  
                ( 50.33%)   0.7094* C   7 s( 34.86%)p 1.87( 65.08%)d 0.00(  0.06%)
                                            0.0000  0.5903  0.0109  0.4001  0.0385
                                            0.6835 -0.0099 -0.1477 -0.0142  0.0147
                                           -0.0037 -0.0054 -0.0122 -0.0121
                ( 49.67%)   0.7048* C   8 s( 35.23%)p 1.84( 64.71%)d 0.00(  0.06%)
                                            0.0000  0.5935  0.0112 -0.3587  0.0270
                                           -0.7066 -0.0273  0.1326 -0.0099  0.0165
                                           -0.0064 -0.0061 -0.0081 -0.0133
    18. (0.98972) BD ( 1) C   7 - H  19  
                ( 63.12%)   0.7945* C   7 s( 29.49%)p 2.39( 70.49%)d 0.00(  0.03%)
                                            0.0003 -0.5428  0.0137 -0.3924  0.0060
                                            0.7284 -0.0090  0.1419 -0.0022  0.0112
                                            0.0032 -0.0041  0.0067  0.0083
                ( 36.88%)   0.6073* H  19 s( 99.90%)p 0.00(  0.10%)
                                           -0.9995  0.0023  0.0147 -0.0282 -0.0053
    19. (0.99024) BD ( 1) C   8 - C   9  
                ( 49.66%)   0.7047* C   8 s( 35.29%)p 1.83( 64.65%)d 0.00(  0.06%)
                                            0.0000  0.5939  0.0108 -0.3587  0.0271
                                            0.7061  0.0270  0.1331 -0.0099 -0.0164
                                           -0.0064  0.0061 -0.0079 -0.0132
                ( 50.34%)   0.7095* C   9 s( 34.87%)p 1.87( 65.07%)d 0.00(  0.05%)
                                            0.0000  0.5904  0.0106  0.3998  0.0386
                                           -0.6837  0.0100 -0.1474 -0.0142 -0.0145
                                           -0.0035  0.0054 -0.0122 -0.0118
    20. (0.98994) BD ( 1) C   8 - H  20  
                ( 62.40%)   0.7900* C   8 s( 29.37%)p 2.40( 70.59%)d 0.00(  0.03%)
                                           -0.0003  0.5418 -0.0112  0.7884 -0.0109
                                           -0.0001  0.0002 -0.2902  0.0040 -0.0001
                                           -0.0111  0.0000  0.0122 -0.0081
                ( 37.60%)   0.6132* H  20 s( 99.89%)p 0.00(  0.11%)
                                            0.9995 -0.0009 -0.0311 -0.0000  0.0113
    21. (0.98955) BD ( 1) C   9 - C  10  
                ( 49.73%)   0.7052* C   9 s( 35.51%)p 1.81( 64.44%)d 0.00(  0.05%)
                                            0.0000  0.5959  0.0068 -0.7520 -0.0070
                                            0.0151  0.0403  0.2776  0.0029  0.0034
                                           -0.0121 -0.0013  0.0152 -0.0077
                ( 50.27%)   0.7090* C  10 s( 35.60%)p 1.81( 64.36%)d 0.00(  0.05%)
                                           -0.0000  0.5965  0.0131  0.7517  0.0065
                                            0.0192  0.0410 -0.2764 -0.0031 -0.0031
                                           -0.0124  0.0011  0.0151 -0.0079
    22. (0.84623) BD ( 2) C   9 - C  10  
                ( 52.99%)   0.7279* C   9 s(  0.00%)p 1.00( 99.94%)d 0.00(  0.06%)
                                           -0.0000 -0.0011  0.0004  0.3454 -0.0044
                                           -0.0012  0.0000  0.9381 -0.0117 -0.0051
                                           -0.0148 -0.0140 -0.0063  0.0109
                ( 47.01%)   0.6857* C  10 s(  0.00%)p 1.00( 99.93%)d 0.00(  0.07%)
                                            0.0000 -0.0002  0.0021  0.3452 -0.0037
                                           -0.0001 -0.0007  0.9382 -0.0067 -0.0044
                                            0.0169 -0.0120  0.0073 -0.0125
    23. (0.98969) BD ( 1) C   9 - H  21  
                ( 63.17%)   0.7948* C   9 s( 29.52%)p 2.39( 70.45%)d 0.00(  0.03%)
                                           -0.0003  0.5431 -0.0139  0.3919 -0.0058
                                            0.7283 -0.0091 -0.1427  0.0021  0.0111
                                           -0.0031 -0.0040 -0.0067 -0.0082
                ( 36.83%)   0.6069* H  21 s( 99.90%)p 0.00(  0.10%)
                                            0.9995 -0.0024 -0.0148 -0.0281  0.0053
    24. (0.98969) BD ( 1) C  10 - H  22  
                ( 62.71%)   0.7919* C  10 s( 29.11%)p 2.43( 70.86%)d 0.00(  0.03%)
                                           -0.0004  0.5394 -0.0133 -0.3933  0.0136
                                            0.7299 -0.0009  0.1449 -0.0043 -0.0117
                                           -0.0036  0.0043 -0.0068 -0.0089
                ( 37.29%)   0.6106* H  22 s( 99.90%)p 0.00(  0.10%)
                                            0.9995 -0.0020  0.0137 -0.0283 -0.0054
    25. (0.99987) CR ( 1) O   1           s(100.00%)p 0.00(  0.00%)
                                            1.0000 -0.0000 -0.0000  0.0002  0.0000
                                            0.0004 -0.0000 -0.0000  0.0000 -0.0000
                                            0.0000  0.0000 -0.0000  0.0000
    26. (0.99954) CR ( 1) C   2           s(100.00%)p 0.00(  0.00%)
                                            1.0000 -0.0001 -0.0000 -0.0004  0.0000
                                           -0.0004  0.0000  0.0002  0.0000  0.0000
                                            0.0000 -0.0000 -0.0000  0.0000
    27. (0.99954) CR ( 1) C   3           s(100.00%)p 0.00(  0.00%)
                                            1.0000 -0.0003 -0.0000 -0.0004  0.0000
                                           -0.0001  0.0000 -0.0007 -0.0000 -0.0000
                                           -0.0000  0.0000 -0.0000 -0.0000
    28. (0.99954) CR ( 1) C   4           s(100.00%)p 0.00(  0.00%)
                                            1.0000 -0.0001 -0.0000 -0.0002 -0.0000
                                            0.0000  0.0000  0.0005 -0.0000 -0.0000
                                            0.0000 -0.0000 -0.0000 -0.0000
    29. (0.99942) CR ( 1) C   5           s(100.00%)p 0.00(  0.00%)
                                            1.0000  0.0000  0.0000  0.0001 -0.0000
                                            0.0000  0.0000 -0.0000  0.0000  0.0000
                                            0.0000  0.0000 -0.0000 -0.0000
    30. (0.99944) CR ( 1) C   6           s(100.00%)p 0.00(  0.00%)
                                            1.0000  0.0001 -0.0000 -0.0001  0.0000
                                           -0.0003  0.0000  0.0000 -0.0000  0.0000
                                           -0.0000 -0.0000 -0.0000 -0.0000
    31. (0.99949) CR ( 1) C   7           s(100.00%)p 0.00(  0.00%)
                                            1.0000  0.0001 -0.0000  0.0001 -0.0000
                                           -0.0002  0.0000 -0.0000  0.0000 -0.0000
                                           -0.0000  0.0000 -0.0000 -0.0000
    32. (0.99947) CR ( 1) C   8           s(100.00%)p 0.00(  0.00%)
                                            1.0000  0.0001 -0.0000  0.0003 -0.0000
                                           -0.0000  0.0000 -0.0001  0.0000 -0.0000
                                           -0.0000  0.0000  0.0000 -0.0000
    33. (0.99949) CR ( 1) C   9           s(100.00%)p 0.00(  0.00%)
                                            1.0000  0.0001 -0.0000  0.0001 -0.0000
                                            0.0002 -0.0000 -0.0000  0.0000  0.0000
                                           -0.0000 -0.0000 -0.0000 -0.0000
    34. (0.99944) CR ( 1) C  10           s(100.00%)p 0.00(  0.00%)
                                            1.0000  0.0001 -0.0000 -0.0001  0.0000
                                            0.0003 -0.0000  0.0000 -0.0000 -0.0000
                                           -0.0000  0.0000 -0.0000 -0.0000
    35. (0.99032) LP ( 1) O   1           s( 46.87%)p 1.13( 53.09%)d 0.00(  0.04%)
                                            0.0000  0.6845 -0.0115  0.1839 -0.0060
                                           -0.1270  0.0023 -0.6934  0.0071  0.0008
                                            0.0092 -0.0029  0.0034 -0.0163
    36. (0.84874) LP ( 2) O   1           s(  1.13%)p87.67( 98.82%)d 0.05(  0.06%)
                                           -0.0004  0.1062  0.0016 -0.0835 -0.0033
                                            0.9855 -0.0197 -0.0979 -0.0006 -0.0062
                                           -0.0017  0.0225  0.0023 -0.0041
    37. (0.24687) LP*( 1) C   5           s(  0.00%)p 1.00( 99.99%)d 0.00(  0.01%)
                                            0.0000 -0.0001  0.0038  0.3428  0.0097
                                           -0.0050  0.0043  0.9390  0.0239 -0.0000
                                            0.0068 -0.0007  0.0032 -0.0070
    38. (0.23494) LP*( 1) C   8           s(  0.00%)p 1.00( 99.92%)d 0.00(  0.08%)
                                           -0.0000  0.0009 -0.0007 -0.3459  0.0000
                                            0.0003 -0.0001 -0.9379 -0.0001 -0.0004
                                            0.0209 -0.0012  0.0088 -0.0156
    39. (0.00082) RY*( 1) O   1           s(  1.84%)p49.13( 90.40%)d 4.21(  7.76%)
                                           -0.0000  0.0019  0.1356 -0.0006  0.1733
                                           -0.0145 -0.9263 -0.0009 -0.1255 -0.1298
                                            0.0112 -0.2295  0.0566 -0.0686
    40. (0.00067) RY*( 2) O   1           s( 20.76%)p 3.26( 67.76%)d 0.55( 11.47%)
                                            0.0000  0.0061  0.4556 -0.0024  0.6166
                                            0.0022  0.2575 -0.0047 -0.4808  0.0395
                                            0.0464  0.0650  0.2097 -0.2506
    41. (0.00002) RY*( 3) O   1           s( 63.44%)p 0.36( 22.84%)d 0.22( 13.72%)
    42. (0.00002) RY*( 4) O   1           s(  8.66%)p 8.66( 75.00%)d 1.89( 16.34%)
    43. (0.00000) RY*( 5) O   1           s(  0.01%)p 1.00(  1.96%)d50.06( 98.04%)
    44. (0.00000) RY*( 6) O   1           s(  2.76%)p 2.66(  7.35%)d32.55( 89.88%)
    45. (0.00000) RY*( 7) O   1           s(  0.00%)p 1.00(  5.63%)d16.76( 94.37%)
    46. (0.00000) RY*( 8) O   1           s(  2.50%)p 5.16( 12.90%)d33.87( 84.60%)
    47. (0.00000) RY*( 9) O   1           s(  0.03%)p99.99( 16.40%)d99.99( 83.57%)
    48. (0.00165) RY*( 1) C   2           s( 37.98%)p 0.70( 26.62%)d 0.93( 35.40%)
                                           -0.0000  0.0060  0.6163  0.0017  0.5123
                                            0.0000  0.0497  0.0345 -0.0080  0.0415
                                            0.2251  0.0340  0.3290 -0.4384
    49. (0.00141) RY*( 2) C   2           s(  1.81%)p52.14( 94.55%)d 2.00(  3.63%)
                                           -0.0000 -0.0255  0.1322  0.0061 -0.1770
                                            0.0017 -0.0484  0.0231 -0.9546 -0.0660
                                           -0.1432 -0.0688  0.0166 -0.0803
    50. (0.00116) RY*( 3) C   2           s(  0.07%)p99.99( 69.75%)d99.99( 30.19%)
                                            0.0000  0.0021  0.0255 -0.0015  0.0540
                                           -0.0163 -0.8293  0.0008  0.0810 -0.5351
                                            0.0190 -0.1174  0.0216 -0.0302
    51. (0.00066) RY*( 4) C   2           s(  0.01%)p99.99( 11.10%)d99.99( 88.88%)
                                            0.0000 -0.0021  0.0115  0.0032 -0.0376
                                           -0.0237 -0.3235  0.0021 -0.0665  0.2903
                                            0.0238  0.8958 -0.0116  0.0373
    52. (0.00025) RY*( 5) C   2           s( 31.06%)p 0.14(  4.19%)d 2.08( 64.74%)
                                           -0.0000 -0.0177  0.5570  0.0371 -0.1956
                                            0.0005  0.0041  0.0474 -0.0047 -0.0172
                                            0.4545 -0.0498 -0.2131  0.6266
    53. (0.00015) RY*( 6) C   2           s(  2.93%)p23.57( 69.12%)d 9.53( 27.95%)
                                           -0.0000 -0.0211  0.1699  0.0013 -0.8084
                                           -0.0001  0.0012  0.0199  0.1930 -0.0052
                                            0.1392 -0.0028  0.3207 -0.3965
    54. (0.00007) RY*( 7) C   2           s( 25.70%)p 0.18(  4.71%)d 2.71( 69.59%)
    55. (0.00000) RY*( 8) C   2           s(  0.33%)p 0.72(  0.23%)d99.99( 99.44%)
    56. (0.00000) RY*( 9) C   2           s(  0.00%)p 1.00( 20.25%)d 3.94( 79.75%)
    57. (0.00184) RY*( 1) C   3           s(  0.44%)p99.99( 97.73%)d 4.19(  1.83%)
                                           -0.0000 -0.0183  0.0636  0.0068 -0.8224
                                           -0.0002 -0.0078  0.0032 -0.5484 -0.0007
                                            0.1335 -0.0010  0.0084  0.0211
    58. (0.00153) RY*( 2) C   3           s(  0.30%)p99.99( 87.85%)d39.20( 11.85%)
                                            0.0000 -0.0008  0.0550  0.0018  0.0246
                                           -0.0257 -0.9365 -0.0013 -0.0169  0.0641
                                            0.0004 -0.3375  0.0145 -0.0156
    59. (0.00119) RY*( 3) C   3           s( 37.70%)p 1.41( 53.00%)d 0.25(  9.30%)
                                            0.0000 -0.0059  0.6140  0.0124  0.4400
                                            0.0010  0.0607 -0.0102 -0.5766  0.0125
                                            0.0731  0.0137  0.2045 -0.2133
    60. (0.00041) RY*( 4) C   3           s( 53.87%)p 0.78( 41.82%)d 0.08(  4.31%)
                                            0.0000  0.0028  0.7339 -0.0003 -0.2954
                                           -0.0006  0.0354 -0.0192  0.5739  0.0839
                                            0.1878 -0.0143 -0.0071  0.0244
    61. (0.00018) RY*( 5) C   3           s(  0.42%)p 0.30(  0.12%)d99.99( 99.46%)
                                           -0.0000  0.0001  0.0644 -0.0027 -0.0010
                                            0.0034 -0.0160 -0.0022  0.0309 -0.9839
                                            0.0792 -0.1362 -0.0250  0.0322
    62. (0.00008) RY*( 6) C   3           s(  0.51%)p13.11(  6.68%)d99.99( 92.81%)
    63. (0.00003) RY*( 7) C   3           s(  6.02%)p 0.31(  1.85%)d15.30( 92.13%)
    64. (0.00002) RY*( 8) C   3           s(  0.74%)p14.87( 11.05%)d99.99( 88.20%)
    65. (0.00000) RY*( 9) C   3           s(  0.00%)p 1.00(  0.07%)d99.99( 99.93%)
    66. (0.00341) RY*( 1) C   4           s(  0.00%)p 1.00( 96.92%)d 0.03(  3.07%)
                                            0.0000 -0.0004  0.0067  0.0007 -0.0043
                                           -0.0283 -0.9841  0.0016  0.0055 -0.0822
                                            0.0112  0.1543  0.0055 -0.0053
    67. (0.00159) RY*( 2) C   4           s( 19.18%)p 3.75( 71.99%)d 0.46(  8.84%)
                                            0.0000 -0.0078  0.4378 -0.0032 -0.7992
                                            0.0003  0.0105  0.0021  0.2848  0.0022
                                            0.0460 -0.0008  0.1936 -0.2208
    68. (0.00039) RY*( 3) C   4           s( 74.30%)p 0.31( 23.38%)d 0.03(  2.32%)
                                            0.0000  0.0009  0.8620 -0.0111  0.4739
                                            0.0002  0.0053  0.0072 -0.0950  0.0131
                                            0.1034  0.0090 -0.0048 -0.1107
    69. (0.00028) RY*( 4) C   4           s(  1.05%)p87.16( 91.94%)d 6.64(  7.00%)
                                           -0.0000  0.0195  0.1008  0.0078 -0.3067
                                            0.0001 -0.0075  0.0061 -0.9084 -0.0296
                                           -0.2494 -0.0227 -0.0786  0.0162
    70. (0.00019) RY*( 5) C   4           s(  0.03%)p18.80(  0.53%)d99.99( 99.45%)
                                            0.0000 -0.0008  0.0167 -0.0011  0.0176
                                            0.0111 -0.0540 -0.0008  0.0437 -0.6963
                                           -0.0214 -0.7134 -0.0100  0.0056
    71. (0.00007) RY*( 6) C   4           s(  4.10%)p 1.52(  6.23%)d21.87( 89.67%)
    72. (0.00004) RY*( 7) C   4           s(  0.33%)p18.79(  6.26%)d99.99( 93.40%)
    73. (0.00000) RY*( 8) C   4           s(  0.00%)p 1.00(  2.81%)d34.54( 97.19%)
    74. (0.00001) RY*( 9) C   4           s(  1.04%)p 0.06(  0.06%)d95.10( 98.90%)
    75. (0.00270) RY*( 1) C   5           s(  8.74%)p 9.58( 83.78%)d 0.86(  7.48%)
                                            0.0000 -0.0031  0.2956  0.0268  0.8685
                                            0.0001 -0.0096 -0.0123 -0.2874  0.0011
                                           -0.1375  0.0002  0.2362  0.0094
    76. (0.00153) RY*( 2) C   5           s(  0.55%)p99.99( 95.12%)d 7.82(  4.32%)
                                           -0.0000  0.0017  0.0743 -0.0033 -0.0679
                                           -0.0208  0.9577  0.0009 -0.1701 -0.1754
                                            0.0522  0.0921  0.0212 -0.0282
    77. (0.00118) RY*( 3) C   5           s( 18.07%)p 3.87( 69.94%)d 0.66( 11.99%)
                                           -0.0000  0.0075  0.4250 -0.0115 -0.3627
                                            0.0035 -0.1969  0.0221 -0.7269  0.0509
                                            0.2896 -0.0401  0.0863 -0.1563
    78. (0.00049) RY*( 4) C   5           s( 68.23%)p 0.25( 16.91%)d 0.22( 14.86%)
                                            0.0000 -0.0101  0.8260 -0.0237 -0.0706
                                            0.0002  0.0133 -0.0016  0.4042 -0.0151
                                           -0.1258  0.0350 -0.3554  0.0711
    79. (0.00032) RY*( 5) C   5           s(  0.03%)p19.98(  0.57%)d99.99( 99.40%)
                                            0.0000 -0.0004  0.0169 -0.0008  0.0047
                                           -0.0077  0.0719 -0.0012  0.0214 -0.1480
                                           -0.0164 -0.9856 -0.0176  0.0095
    80. (0.00023) RY*( 6) C   5           s(  0.00%)p 1.00(  3.81%)d25.26( 96.19%)
                                            0.0000 -0.0002  0.0022 -0.0006  0.0015
                                           -0.0281  0.1931 -0.0005  0.0022  0.9710
                                           -0.0348 -0.1302 -0.0232  0.0209
    81. (0.00009) RY*( 7) C   5           s(  0.37%)p44.14( 16.51%)d99.99( 83.12%)
    82. (0.00008) RY*( 8) C   5           s(  3.99%)p 3.17( 12.63%)d20.92( 83.39%)
    83. (0.00001) RY*( 9) C   5           s(  0.06%)p13.08(  0.85%)d99.99( 99.09%)
    84. (0.00298) RY*( 1) C   6           s(  0.37%)p99.99( 93.30%)d17.02(  6.33%)
                                            0.0000 -0.0228  0.0566 -0.0170 -0.6123
                                           -0.0259 -0.7237  0.0054  0.1826 -0.1966
                                           -0.0287  0.0703  0.1343  0.0282
    85. (0.00132) RY*( 2) C   6           s( 10.29%)p 8.50( 87.38%)d 0.23(  2.33%)
                                            0.0000  0.0164  0.3203  0.0151 -0.6764
                                           -0.0153  0.6297 -0.0088  0.1389  0.0766
                                           -0.0474 -0.0374  0.1146 -0.0259
    86. (0.00057) RY*( 3) C   6           s( 82.45%)p 0.19( 16.00%)d 0.02(  1.55%)
                                            0.0000 -0.0092  0.9080 -0.0185  0.2040
                                           -0.0079 -0.1584  0.0042 -0.3047 -0.1000
                                           -0.0336  0.0092 -0.0455 -0.0469
    87. (0.00033) RY*( 4) C   6           s(  4.95%)p16.32( 80.82%)d 2.87( 14.23%)
                                            0.0000 -0.0022  0.2225  0.0011  0.2850
                                           -0.0061  0.0167  0.0060  0.8524  0.0386
                                           -0.1600  0.3281 -0.0314  0.0810
    88. (0.00008) RY*( 5) C   6           s(  0.12%)p49.78(  5.92%)d99.99( 93.97%)
    89. (0.00006) RY*( 6) C   6           s(  0.85%)p 5.40(  4.61%)d99.99( 94.54%)
    90. (0.00003) RY*( 7) C   6           s(  0.65%)p 6.50(  4.25%)d99.99( 95.10%)
    91. (0.00001) RY*( 8) C   6           s(  0.13%)p51.49(  6.48%)d99.99( 93.39%)
    92. (0.00001) RY*( 9) C   6           s(  0.28%)p 4.70(  1.33%)d99.99( 98.38%)
    93. (0.00272) RY*( 1) C   7           s(  0.10%)p99.99( 92.68%)d72.98(  7.22%)
                                           -0.0000  0.0281  0.0141 -0.0183 -0.4216
                                            0.0293  0.8519  0.0067  0.1486 -0.2167
                                            0.0259  0.0802 -0.1279 -0.0418
    94. (0.00138) RY*( 2) C   7           s(  0.01%)p 1.00( 98.59%)d 0.01(  1.41%)
                                            0.0000  0.0026  0.0074  0.0286 -0.8164
                                            0.0215 -0.4672 -0.0106  0.3156  0.0342
                                            0.0334 -0.0120 -0.1069 -0.0144
    95. (0.00043) RY*( 3) C   7           s( 93.56%)p 0.00(  0.24%)d 0.07(  6.20%)
                                            0.0000 -0.0039  0.9672  0.0062 -0.0173
                                           -0.0193  0.0407 -0.0026  0.0072  0.1874
                                           -0.0860 -0.0601  0.0923 -0.0858
    96. (0.00025) RY*( 4) C   7           s(  0.00%)p 1.00( 81.98%)d 0.22( 18.02%)
                                            0.0000 -0.0000  0.0043 -0.0025 -0.3216
                                           -0.0000 -0.0094 -0.0076 -0.8463 -0.1331
                                           -0.1030 -0.3807 -0.0424  0.0717
    97. (0.00008) RY*( 5) C   7           s(  0.01%)p 1.00(  9.44%)d 9.59( 90.55%)
    98. (0.00007) RY*( 6) C   7           s(  0.00%)p 1.00(  1.73%)d56.77( 98.26%)
    99. (0.00003) RY*( 7) C   7           s(  6.35%)p 0.85(  5.38%)d13.91( 88.27%)
   100. (0.00000) RY*( 8) C   7           s(  0.01%)p 1.00(  7.49%)d12.36( 92.51%)
   101. (0.00000) RY*( 9) C   7           s(  0.06%)p40.17(  2.56%)d99.99( 97.38%)
   102. (0.00246) RY*( 1) C   8           s(  0.15%)p99.99( 90.86%)d61.25(  9.00%)
                                           -0.0000  0.0258  0.0284 -0.0328 -0.8941
                                           -0.0000  0.0027  0.0120  0.3286  0.0004
                                           -0.1161  0.0001  0.2766  0.0031
   103. (0.00117) RY*( 2) C   8           s(  0.00%)p 1.00( 98.38%)d 0.02(  1.62%)
                                            0.0000  0.0000  0.0027  0.0002 -0.0020
                                            0.0349 -0.9913  0.0001  0.0026 -0.1204
                                           -0.0005  0.0408 -0.0002  0.0002
   104. (0.00050) RY*( 3) C   8           s( 93.33%)p 0.00(  0.23%)d 0.07(  6.44%)
                                            0.0000 -0.0078  0.9660  0.0187 -0.0401
                                            0.0002  0.0028 -0.0076  0.0170 -0.0004
                                            0.0295 -0.0027 -0.2323 -0.0980
   105. (0.00031) RY*( 4) C   8           s(  0.00%)p 1.00(  0.52%)d99.99( 99.48%)
                                           -0.0000 -0.0000  0.0026 -0.0002 -0.0247
                                            0.0001 -0.0036 -0.0007 -0.0674  0.3458
                                            0.0149  0.9354  0.0055 -0.0115
   106. (0.00016) RY*( 5) C   8           s(  0.00%)p 1.00( 91.99%)d 0.09(  8.01%)
                                            0.0000 -0.0000  0.0020  0.0027 -0.3299
                                           -0.0003 -0.0001  0.0072 -0.9006 -0.0360
                                            0.2058 -0.0659  0.0914 -0.1540
   107. (0.00008) RY*( 6) C   8           s(  0.00%)p 1.00(  1.69%)d58.28( 98.31%)
   108. (0.00002) RY*( 7) C   8           s(  6.56%)p 1.08(  7.09%)d13.16( 86.35%)
   109. (0.00000) RY*( 8) C   8           s(  0.03%)p99.99(  5.20%)d99.99( 94.77%)
   110. (0.00000) RY*( 9) C   8           s(  0.04%)p97.88(  4.16%)d99.99( 95.80%)
   111. (0.00273) RY*( 1) C   9           s(  0.10%)p99.99( 92.77%)d69.43(  7.12%)
                                           -0.0000  0.0282  0.0152 -0.0184 -0.4186
                                           -0.0292 -0.8538  0.0066  0.1491  0.2158
                                            0.0240 -0.0790 -0.1273 -0.0406
   112. (0.00139) RY*( 2) C   9           s(  0.01%)p99.99( 98.60%)d99.99(  1.39%)
                                            0.0000  0.0026  0.0097  0.0289 -0.8191
                                           -0.0215  0.4644 -0.0106  0.3130 -0.0344
                                            0.0365  0.0101 -0.1049 -0.0170
   113. (0.00043) RY*( 3) C   9           s( 93.63%)p 0.00(  0.24%)d 0.07(  6.13%)
                                            0.0000 -0.0037  0.9676  0.0064 -0.0107
                                            0.0193 -0.0402 -0.0027  0.0165 -0.1851
                                           -0.0944  0.0623  0.0887 -0.0798
   114. (0.00025) RY*( 4) C   9           s(  0.01%)p99.99( 85.13%)d99.99( 14.86%)
                                            0.0000 -0.0000  0.0112 -0.0023 -0.3266
                                            0.0002  0.0074 -0.0070 -0.8629  0.1222
                                           -0.0628  0.3571 -0.0242  0.0401
   115. (0.00008) RY*( 5) C   9           s(  0.00%)p 1.00(  6.38%)d14.68( 93.62%)
   116. (0.00007) RY*( 6) C   9           s(  0.01%)p 1.00(  1.58%)d62.11( 98.41%)
   117. (0.00003) RY*( 7) C   9           s(  6.27%)p 0.84(  5.29%)d14.11( 88.44%)
   118. (0.00000) RY*( 8) C   9           s(  0.01%)p 1.00(  7.51%)d12.32( 92.48%)
   119. (0.00000) RY*( 9) C   9           s(  0.06%)p42.98(  2.59%)d99.99( 97.35%)
   120. (0.00298) RY*( 1) C  10           s(  0.39%)p99.99( 93.22%)d16.58(  6.39%)
                                            0.0000 -0.0226  0.0578 -0.0169 -0.6153
                                            0.0260  0.7207  0.0054  0.1826  0.1969
                                           -0.0323 -0.0725  0.1340  0.0304
   121. (0.00131) RY*( 2) C  10           s( 10.13%)p 8.64( 87.48%)d 0.24(  2.39%)
                                            0.0000  0.0163  0.3179  0.0151 -0.6735
                                            0.0152 -0.6331 -0.0088  0.1411 -0.0767
                                           -0.0418  0.0408  0.1169 -0.0303
   122. (0.00057) RY*( 3) C  10           s( 82.64%)p 0.19( 15.59%)d 0.02(  1.77%)
                                            0.0000 -0.0095  0.9090 -0.0185  0.2047
                                            0.0080  0.1565  0.0036 -0.2985  0.1080
                                           -0.0051  0.0069 -0.0332 -0.0695
   123. (0.00033) RY*( 4) C  10           s(  5.26%)p15.76( 82.94%)d 2.24( 11.80%)
                                            0.0000 -0.0024  0.2294  0.0009  0.2912
                                            0.0063 -0.0165  0.0054  0.8627 -0.0307
                                           -0.1254 -0.3129 -0.0174  0.0560
   124. (0.00010) RY*( 5) C  10           s(  0.02%)p99.99(  5.72%)d99.99( 94.26%)
   125. (0.00007) RY*( 6) C  10           s(  0.56%)p 6.40(  3.60%)d99.99( 95.84%)
   126. (0.00003) RY*( 7) C  10           s(  0.72%)p 6.05(  4.36%)d99.99( 94.91%)
   127. (0.00001) RY*( 8) C  10           s(  0.10%)p61.43(  6.10%)d99.99( 93.80%)
   128. (0.00000) RY*( 9) C  10           s(  0.28%)p 3.92(  1.09%)d99.99( 98.64%)
   129. (0.00073) RY*( 1) H  11           s( 24.02%)p 3.16( 75.98%)
                                            0.0095  0.4900 -0.1649  0.7748 -0.3638
   130. (0.00065) RY*( 2) H  11           s( 25.44%)p 2.93( 74.56%)
                                            0.0077  0.5043 -0.2100 -0.6254 -0.5572
   131. (0.00041) RY*( 3) H  11           s( 46.15%)p 1.17( 53.85%)
                                            0.0114  0.6792 -0.0225 -0.0929  0.7276
   132. (0.00001) RY*( 4) H  11           s(  4.84%)p19.68( 95.16%)
   133. (0.00128) RY*( 1) H  12           s( 99.64%)p 0.00(  0.36%)
                                            0.0075  0.9982 -0.0219 -0.0010  0.0562
   134. (0.00012) RY*( 2) H  12           s(  0.17%)p99.99( 99.83%)
                                            0.0022  0.0417  0.6296 -0.5878 -0.5063
   135. (0.00006) RY*( 3) H  12           s(  0.02%)p99.99( 99.98%)
   136. (0.00001) RY*( 4) H  12           s(  0.26%)p99.99( 99.74%)
   137. (0.00118) RY*( 1) H  13           s( 99.43%)p 0.01(  0.57%)
                                            0.0075  0.9971 -0.0415 -0.0002  0.0631
   138. (0.00011) RY*( 2) H  13           s(  0.32%)p99.99( 99.68%)
                                            0.0045  0.0561  0.5732  0.6407 -0.5077
   139. (0.00006) RY*( 3) H  13           s(  0.05%)p99.99( 99.95%)
   140. (0.00001) RY*( 4) H  13           s(  0.29%)p99.99( 99.71%)
   141. (0.00163) RY*( 1) H  14           s( 99.71%)p 0.00(  0.29%)
                                            0.0058  0.9985  0.0440 -0.0310 -0.0045
   142. (0.00009) RY*( 2) H  14           s(  0.03%)p99.99( 99.97%)
   143. (0.00006) RY*( 3) H  14           s(  0.19%)p99.99( 99.81%)
   144. (0.00002) RY*( 4) H  14           s(  0.16%)p99.99( 99.84%)
   145. (0.00172) RY*( 1) H  15           s( 99.73%)p 0.00(  0.27%)
                                            0.0057  0.9986  0.0347  0.0357 -0.0155
   146. (0.00008) RY*( 2) H  15           s(  0.02%)p99.99( 99.98%)
   147. (0.00006) RY*( 3) H  15           s(  0.11%)p99.99( 99.89%)
   148. (0.00002) RY*( 4) H  15           s(  0.23%)p99.99( 99.77%)
   149. (0.00116) RY*( 1) H  16           s( 99.72%)p 0.00(  0.28%)
                                            0.0055  0.9986  0.0002  0.0491  0.0201
   150. (0.00008) RY*( 2) H  16           s(  0.05%)p99.99( 99.95%)
   151. (0.00006) RY*( 3) H  16           s(  0.00%)p 1.00(100.00%)
   152. (0.00002) RY*( 4) H  16           s(  0.32%)p99.99( 99.68%)
   153. (0.00129) RY*( 1) H  17           s( 99.80%)p 0.00(  0.20%)
                                            0.0049  0.9990 -0.0101 -0.0312  0.0302
   154. (0.00008) RY*( 2) H  17           s(  0.00%)p 1.00(100.00%)
   155. (0.00006) RY*( 3) H  17           s(  0.00%)p 1.00(100.00%)
   156. (0.00002) RY*( 4) H  17           s(  0.29%)p99.99( 99.71%)
   157. (0.00074) RY*( 1) H  18           s( 99.62%)p 0.00(  0.38%)
                                            0.0039  0.9981 -0.0448 -0.0400  0.0125
   158. (0.00006) RY*( 2) H  18           s(  0.00%)p 1.00(100.00%)
   159. (0.00003) RY*( 3) H  18           s(  0.24%)p99.99( 99.76%)
   160. (0.00004) RY*( 4) H  18           s(  0.24%)p99.99( 99.76%)
   161. (0.00071) RY*( 1) H  19           s( 99.65%)p 0.00(  0.35%)
                                            0.0042  0.9982  0.0296 -0.0503 -0.0115
   162. (0.00006) RY*( 2) H  19           s(  0.00%)p 1.00(100.00%)
   163. (0.00003) RY*( 3) H  19           s(  0.33%)p99.99( 99.67%)
   164. (0.00004) RY*( 4) H  19           s(  0.13%)p99.99( 99.87%)
   165. (0.00076) RY*( 1) H  20           s( 99.67%)p 0.00(  0.33%)
                                            0.0028  0.9984  0.0531  0.0001 -0.0214
   166. (0.00004) RY*( 2) H  20           s(  0.44%)p99.99( 99.56%)
   167. (0.00004) RY*( 3) H  20           s(  0.00%)p 1.00(100.00%)
   168. (0.00002) RY*( 4) H  20           s(  0.00%)p 1.00(100.00%)
   169. (0.00071) RY*( 1) H  21           s( 99.65%)p 0.00(  0.35%)
                                            0.0043  0.9982  0.0293  0.0504 -0.0122
   170. (0.00006) RY*( 2) H  21           s(  0.00%)p 1.00(100.00%)
   171. (0.00003) RY*( 3) H  21           s(  0.33%)p99.99( 99.67%)
   172. (0.00004) RY*( 4) H  21           s(  0.13%)p99.99( 99.87%)
   173. (0.00075) RY*( 1) H  22           s( 99.62%)p 0.00(  0.38%)
                                            0.0038  0.9981 -0.0462  0.0394  0.0099
   174. (0.00006) RY*( 2) H  22           s(  0.01%)p 1.00( 99.99%)
   175. (0.00003) RY*( 3) H  22           s(  0.24%)p99.99( 99.76%)
   176. (0.00004) RY*( 4) H  22           s(  0.24%)p99.99( 99.76%)
   177. (0.00539) BD*( 1) O   1 - C   2  
                ( 32.69%)   0.5718* O   1 s( 32.47%)p 2.08( 67.46%)d 0.00(  0.07%)
                                            0.0001 -0.5698 -0.0038 -0.4634 -0.0024
                                           -0.0452  0.0005 -0.6766  0.0024  0.0001
                                           -0.0142 -0.0013 -0.0062 -0.0221
                ( 67.31%)  -0.8204* C   2 s( 21.59%)p 3.62( 78.13%)d 0.01(  0.29%)
                                            0.0001 -0.4624 -0.0456  0.5479  0.0239
                                           -0.0145  0.0006  0.6924  0.0301  0.0007
                                           -0.0453  0.0007 -0.0180 -0.0229
   178. (0.00489) BD*( 1) O   1 - H  11  
                ( 25.77%)   0.5077* O   1 s( 19.53%)p 4.12( 80.38%)d 0.00(  0.09%)
                                            0.0003  0.4415  0.0189 -0.8615 -0.0337
                                           -0.0983  0.0022  0.2251 -0.0113  0.0002
                                           -0.0237 -0.0023  0.0170 -0.0012
                ( 74.23%)  -0.8616* H  11 s( 99.56%)p 0.00(  0.44%)
                                            0.9978 -0.0027  0.0653 -0.0018 -0.0112
   179. (0.00908) BD*( 1) C   2 - C   3  
                ( 51.38%)   0.7168* C   2 s( 30.00%)p 2.33( 69.95%)d 0.00(  0.05%)
                                            0.0004  0.5477  0.0072  0.7941 -0.0120
                                           -0.0014 -0.0005 -0.2620 -0.0097 -0.0010
                                           -0.0121 -0.0013  0.0165 -0.0077
                ( 48.62%)  -0.6973* C   3 s( 27.97%)p 2.57( 71.99%)d 0.00(  0.04%)
                                            0.0001  0.5287  0.0145 -0.8035 -0.0095
                                           -0.0039 -0.0009  0.2721 -0.0130  0.0006
                                           -0.0123 -0.0004  0.0161 -0.0060
   180. (0.01443) BD*( 1) C   2 - H  12  
                ( 39.04%)   0.6248* C   2 s( 24.53%)p 3.08( 75.43%)d 0.00(  0.05%)
                                            0.0004 -0.4950  0.0146  0.1893  0.0106
                                            0.7088 -0.0129 -0.4645  0.0037 -0.0053
                                            0.0051  0.0156  0.0124  0.0014
                ( 60.96%)  -0.7808* H  12 s( 99.91%)p 0.00(  0.09%)
                                           -0.9995  0.0063 -0.0059 -0.0243  0.0171
   181. (0.01319) BD*( 1) C   2 - H  13  
                ( 39.11%)   0.6254* C   2 s( 23.99%)p 3.17( 75.96%)d 0.00(  0.05%)
                                           -0.0002 -0.4896  0.0152  0.1776  0.0099
                                           -0.7046  0.0124 -0.4809  0.0011  0.0052
                                            0.0050 -0.0163  0.0125  0.0015
                ( 60.89%)  -0.7803* H  13 s( 99.91%)p 0.00(  0.09%)
                                           -0.9995  0.0062 -0.0053  0.0245  0.0168
   182. (0.00569) BD*( 1) C   3 - C   4  
                ( 52.47%)   0.7243* C   3 s( 26.86%)p 2.72( 73.10%)d 0.00(  0.05%)
                                            0.0008  0.5182  0.0074  0.5597 -0.0025
                                           -0.0012 -0.0002  0.6463  0.0028 -0.0010
                                            0.0175  0.0006  0.0078  0.0092
                ( 47.53%)  -0.6894* C   4 s( 28.75%)p 2.48( 71.22%)d 0.00(  0.03%)
                                            0.0003  0.5362  0.0004 -0.5568 -0.0053
                                           -0.0049 -0.0014 -0.6341  0.0005  0.0002
                                            0.0125  0.0003  0.0053  0.0109
   183. (0.00804) BD*( 1) C   3 - H  14  
                ( 37.86%)   0.6153* C   3 s( 22.38%)p 3.47( 77.57%)d 0.00(  0.04%)
                                           -0.0002  0.4730 -0.0090  0.1437 -0.0057
                                           -0.7072  0.0133 -0.5046 -0.0102 -0.0049
                                           -0.0026  0.0158 -0.0116 -0.0015
                ( 62.14%)  -0.7883* H  14 s( 99.91%)p 0.00(  0.09%)
                                            0.9995 -0.0049 -0.0020  0.0225  0.0200
   184. (0.00816) BD*( 1) C   3 - H  15  
                ( 37.99%)   0.6163* C   3 s( 22.79%)p 3.39( 77.16%)d 0.00(  0.04%)
                                            0.0001 -0.4774  0.0082 -0.1403  0.0058
                                           -0.7064  0.0133  0.5027  0.0104 -0.0048
                                            0.0028  0.0160  0.0114  0.0017
                ( 62.01%)  -0.7875* H  15 s( 99.91%)p 0.00(  0.09%)
                                           -0.9995  0.0045  0.0024  0.0224 -0.0197
   185. (0.01117) BD*( 1) C   4 - C   5  
                ( 51.24%)   0.7158* C   4 s( 27.99%)p 2.57( 71.96%)d 0.00(  0.05%)
                                            0.0004  0.5289  0.0102  0.8068  0.0081
                                           -0.0000  0.0000 -0.2614  0.0167  0.0000
                                           -0.0127 -0.0000  0.0184 -0.0071
                ( 48.76%)  -0.6983* C   5 s( 32.53%)p 2.07( 67.43%)d 0.00(  0.04%)
                                            0.0001  0.5703 -0.0099 -0.7709  0.0300
                                            0.0001 -0.0001  0.2811  0.0055 -0.0001
                                           -0.0105 -0.0000  0.0130 -0.0103
   186. (0.00689) BD*( 1) C   4 - H  16  
                ( 37.12%)   0.6093* C   4 s( 21.73%)p 3.60( 78.23%)d 0.00(  0.04%)
                                            0.0002 -0.4662  0.0043  0.1398  0.0022
                                           -0.7075  0.0171 -0.5115 -0.0136  0.0034
                                            0.0006 -0.0155  0.0113  0.0024
                ( 62.88%)  -0.7930* H  16 s( 99.91%)p 0.00(  0.09%)
                                           -0.9995  0.0040 -0.0056  0.0213  0.0209
   187. (0.00749) BD*( 1) C   4 - H  17  
                ( 37.17%)   0.6097* C   4 s( 21.49%)p 3.65( 78.47%)d 0.00(  0.04%)
                                           -0.0002  0.4635 -0.0040 -0.1364 -0.0021
                                           -0.7059  0.0181  0.5170  0.0136  0.0033
                                           -0.0005 -0.0156 -0.0113 -0.0025
                ( 62.83%)  -0.7926* H  17 s( 99.91%)p 0.00(  0.09%)
                                            0.9995 -0.0035  0.0054  0.0213 -0.0210
   188. (0.01284) BD*( 1) C   5 - C   6  
                ( 49.31%)   0.7022* C   5 s( 33.73%)p 1.96( 66.21%)d 0.00(  0.06%)
                                            0.0001 -0.5807 -0.0099 -0.3775  0.0114
                                            0.7064  0.0188  0.1415 -0.0066  0.0158
                                            0.0062 -0.0066  0.0084  0.0126
                ( 50.69%)  -0.7120* C   6 s( 35.21%)p 1.84( 64.74%)d 0.00(  0.06%)
                                           -0.0001 -0.5933 -0.0060  0.4003  0.0201
                                           -0.6825  0.0106 -0.1441 -0.0098  0.0150
                                            0.0042 -0.0053  0.0115  0.0128
   189. (0.01279) BD*( 1) C   5 - C  10  
                ( 49.29%)   0.7021* C   5 s( 33.69%)p 1.97( 66.26%)d 0.00(  0.06%)
                                            0.0001 -0.5803 -0.0102 -0.3797  0.0113
                                           -0.7068 -0.0190  0.1350 -0.0066 -0.0159
                                            0.0061  0.0065  0.0085  0.0128
                ( 50.71%)  -0.7121* C  10 s( 35.20%)p 1.84( 64.75%)d 0.00(  0.06%)
                                           -0.0001 -0.5932 -0.0063  0.3996  0.0200
                                            0.6823 -0.0105 -0.1470 -0.0099 -0.0151
                                            0.0045  0.0055  0.0116  0.0129
   190. (0.00811) BD*( 1) C   6 - C   7  
                ( 49.71%)   0.7050* C   6 s( 35.56%)p 1.81( 64.40%)d 0.00(  0.05%)
                                            0.0000 -0.5962 -0.0131 -0.7523 -0.0066
                                            0.0192  0.0411  0.2755  0.0032 -0.0031
                                            0.0123  0.0011 -0.0152  0.0077
                ( 50.29%)  -0.7092* C   7 s( 35.56%)p 1.81( 64.40%)d 0.00(  0.05%)
                                           -0.0000 -0.5963 -0.0067  0.7517  0.0068
                                            0.0152  0.0402 -0.2775 -0.0028  0.0035
                                            0.0122 -0.0013 -0.0151  0.0077
   191. (0.03549) BD*( 2) C   6 - C   7  
                ( 50.80%)   0.7127* C   6 s(  0.00%)p 1.00( 99.94%)d 0.00(  0.06%)
                                            0.0000  0.0012  0.0021  0.3430 -0.0039
                                            0.0019  0.0007  0.9390 -0.0069  0.0046
                                            0.0160  0.0125  0.0069 -0.0118
                ( 49.20%)  -0.7014* C   7 s(  0.00%)p 1.00( 99.94%)d 0.00(  0.06%)
                                           -0.0000 -0.0015  0.0005  0.3451 -0.0044
                                            0.0020 -0.0001  0.9382 -0.0114  0.0049
                                           -0.0157  0.0135 -0.0067  0.0116
   192. (0.00710) BD*( 1) C   6 - H  18  
                ( 37.25%)   0.6103* C   6 s( 29.14%)p 2.43( 70.83%)d 0.00(  0.03%)
                                           -0.0004  0.5396 -0.0135 -0.3933  0.0135
                                           -0.7298  0.0009  0.1445 -0.0043  0.0116
                                           -0.0035 -0.0043 -0.0068 -0.0088
                ( 62.75%)  -0.7922* H  18 s( 99.90%)p 0.00(  0.10%)
                                            0.9995 -0.0021  0.0137  0.0283 -0.0054
   193. (0.00802) BD*( 1) C   7 - C   8  
                ( 49.67%)   0.7048* C   7 s( 34.86%)p 1.87( 65.08%)d 0.00(  0.06%)
                                           -0.0000 -0.5903 -0.0109 -0.4001 -0.0385
                                           -0.6835  0.0099  0.1477  0.0142 -0.0147
                                            0.0037  0.0054  0.0122  0.0121
                ( 50.33%)  -0.7094* C   8 s( 35.23%)p 1.84( 64.71%)d 0.00(  0.06%)
                                           -0.0000 -0.5935 -0.0112  0.3587 -0.0270
                                            0.7066  0.0273 -0.1326  0.0099 -0.0165
                                            0.0064  0.0061  0.0081  0.0133
   194. (0.00661) BD*( 1) C   7 - H  19  
                ( 36.88%)   0.6073* C   7 s( 29.49%)p 2.39( 70.49%)d 0.00(  0.03%)
                                           -0.0003  0.5428 -0.0137  0.3924 -0.0060
                                           -0.7284  0.0090 -0.1419  0.0022 -0.0112
                                           -0.0032  0.0041 -0.0067 -0.0083
                ( 63.12%)  -0.7945* H  19 s( 99.90%)p 0.00(  0.10%)
                                            0.9995 -0.0023 -0.0147  0.0282  0.0053
   195. (0.00806) BD*( 1) C   8 - C   9  
                ( 50.34%)   0.7095* C   8 s( 35.29%)p 1.83( 64.65%)d 0.00(  0.06%)
                                            0.0000  0.5939  0.0108 -0.3587  0.0271
                                            0.7061  0.0270  0.1331 -0.0099 -0.0164
                                           -0.0064  0.0061 -0.0079 -0.0132
                ( 49.66%)  -0.7047* C   9 s( 34.87%)p 1.87( 65.07%)d 0.00(  0.05%)
                                            0.0000  0.5904  0.0106  0.3998  0.0386
                                           -0.6837  0.0100 -0.1474 -0.0142 -0.0145
                                           -0.0035  0.0054 -0.0122 -0.0118
   196. (0.00661) BD*( 1) C   8 - H  20  
                ( 37.60%)   0.6132* C   8 s( 29.37%)p 2.40( 70.59%)d 0.00(  0.03%)
                                            0.0003 -0.5418  0.0112 -0.7884  0.0109
                                            0.0001 -0.0002  0.2902 -0.0040  0.0001
                                            0.0111 -0.0000 -0.0122  0.0081
                ( 62.40%)  -0.7900* H  20 s( 99.89%)p 0.00(  0.11%)
                                           -0.9995  0.0009  0.0311  0.0000 -0.0113
   197. (0.00811) BD*( 1) C   9 - C  10  
                ( 50.27%)   0.7090* C   9 s( 35.51%)p 1.81( 64.44%)d 0.00(  0.05%)
                                            0.0000  0.5959  0.0068 -0.7520 -0.0070
                                            0.0151  0.0403  0.2776  0.0029  0.0034
                                           -0.0121 -0.0013  0.0152 -0.0077
                ( 49.73%)  -0.7052* C  10 s( 35.60%)p 1.81( 64.36%)d 0.00(  0.05%)
                                           -0.0000  0.5965  0.0131  0.7517  0.0065
                                            0.0192  0.0410 -0.2764 -0.0031 -0.0031
                                           -0.0124  0.0011  0.0151 -0.0079
   198. (0.03759) BD*( 2) C   9 - C  10  
                ( 47.01%)   0.6857* C   9 s(  0.00%)p 1.00( 99.94%)d 0.00(  0.06%)
                                            0.0000  0.0011 -0.0004 -0.3454  0.0044
                                            0.0012 -0.0000 -0.9381  0.0117  0.0051
                                            0.0148  0.0140  0.0063 -0.0109
                ( 52.99%)  -0.7279* C  10 s(  0.00%)p 1.00( 99.93%)d 0.00(  0.07%)
                                           -0.0000  0.0002 -0.0021 -0.3452  0.0037
                                            0.0001  0.0007 -0.9382  0.0067  0.0044
                                           -0.0169  0.0120 -0.0073  0.0125
   199. (0.00661) BD*( 1) C   9 - H  21  
                ( 36.83%)   0.6069* C   9 s( 29.52%)p 2.39( 70.45%)d 0.00(  0.03%)
                                            0.0003 -0.5431  0.0139 -0.3919  0.0058
                                           -0.7283  0.0091  0.1427 -0.0021 -0.0111
                                            0.0031  0.0040  0.0067  0.0082
                ( 63.17%)  -0.7948* H  21 s( 99.90%)p 0.00(  0.10%)
                                           -0.9995  0.0024  0.0148  0.0281 -0.0053
   200. (0.00709) BD*( 1) C  10 - H  22  
                ( 37.29%)   0.6106* C  10 s( 29.11%)p 2.43( 70.86%)d 0.00(  0.03%)
                                            0.0004 -0.5394  0.0133  0.3933 -0.0136
                                           -0.7299  0.0009 -0.1449  0.0043  0.0117
                                            0.0036 -0.0043  0.0068  0.0089
                ( 62.71%)  -0.7919* H  22 s( 99.90%)p 0.00(  0.10%)
                                           -0.9995  0.0020 -0.0137  0.0283  0.0054


 NHO Directionality and "Bond Bending" (deviations from line of nuclear centers)

         [Thresholds for printing:  angular deviation  >  1.0 degree]
                                    hybrid p-character > 25.0%
                                    orbital occupancy  >  0.10e

                                Line of Centers        Hybrid 1              Hybrid 2
                                ---------------  -------------------   ------------------
                NBO               Theta   Phi    Theta   Phi    Dev    Theta   Phi    Dev
 ========================================================================================
     1. BD (   1) O   1 - C   2    36.2    0.0    34.8    5.5   3.5    141.6  178.6   2.3
     2. BD (   1) O   1 - H  11    72.3  180.0    76.6  186.1   7.3      --     --    --
     3. BD (   1) C   2 - C   3   107.8    0.0   109.2  359.9   1.4      --     --    --
     4. BD (   1) C   2 - H  12    54.9  258.6    57.5  254.0   4.6      --     --    --
     5. BD (   1) C   2 - H  13    54.9  101.4    56.2  105.2   3.3      --     --    --
     9. BD (   1) C   4 - C   5   108.2    0.0   106.7    0.0   1.5     68.9  180.0   2.9
    10. BD (   1) C   4 - H  16    54.8  101.4    53.3  101.6   1.5      --     --    --
    11. BD (   1) C   4 - H  17    54.8  258.6    52.9  258.6   1.9      --     --    --
    12. BD (   1) C   5 - C   6   100.2  299.3    99.4  296.8   2.6     79.0  122.0   2.8
    13. BD (   1) C   5 - C  10   100.2   60.7    99.0   63.1   2.6     78.8  238.0   2.9
    14. BD (   1) C   6 - C   7   110.2  359.9   110.1  355.5   4.2     69.8  184.2   4.0
    15. BD (   2) C   6 - C   7   110.2  359.9    20.0    0.4  90.2    159.8  180.3  90.0
    17. BD (   1) C   7 - C   8   100.0   61.3   101.4   56.9   4.5     81.3  245.7   4.5
    19. BD (   1) C   8 - C   9    80.0  118.7    81.3  114.3   4.5    101.4  303.1   4.5
    21. BD (   1) C   9 - C  10    69.8  180.1    69.8  175.8   4.0    110.2    4.5   4.1
    22. BD (   2) C   9 - C  10    69.8  180.1   159.8  179.8  90.0     20.1  359.9  90.1
    35. LP (   1) O   1             --     --    162.4  325.0   --       --     --    --
    36. LP (   2) O   1             --     --     95.8   95.1   --       --     --    --
    37. LP*(   1) C   5             --     --     20.1  359.9   --       --     --    --
    38. LP*(   1) C   8             --     --    159.8  180.0   --       --     --    --


 Second Order Perturbation Theory Analysis of Fock Matrix in NBO Basis

     Threshold for printing:   0.25 kcal/mol
                                                                              E(2)  E(j)-E(i) F(i,j)
         Donor NBO (i)                     Acceptor NBO (j)                 kcal/mol   a.u.    a.u. 
 ===================================================================================================

 within unit  1
   1. BD (   1) O   1 - C   2        /182. BD*(   1) C   3 - C   4            1.06    1.21    0.045
   2. BD (   1) O   1 - H  11        / 49. RY*(   2) C   2                    0.28    1.30    0.024
   2. BD (   1) O   1 - H  11        / 52. RY*(   5) C   2                    0.27    2.41    0.032
   2. BD (   1) O   1 - H  11        / 57. RY*(   1) C   3                    0.27    1.36    0.024
   2. BD (   1) O   1 - H  11        /179. BD*(   1) C   2 - C   3            1.58    1.09    0.053
   3. BD (   1) C   2 - C   3        / 40. RY*(   2) O   1                    0.40    1.99    0.036
   3. BD (   1) C   2 - C   3        / 67. RY*(   2) C   4                    0.75    1.45    0.042
   3. BD (   1) C   2 - C   3        /178. BD*(   1) O   1 - H  11            0.87    1.06    0.039
   3. BD (   1) C   2 - C   3        /180. BD*(   1) C   2 - H  12            0.26    1.05    0.021
   3. BD (   1) C   2 - C   3        /182. BD*(   1) C   3 - C   4            0.47    0.99    0.027
   3. BD (   1) C   2 - C   3        /183. BD*(   1) C   3 - H  14            0.33    1.06    0.024
   3. BD (   1) C   2 - C   3        /184. BD*(   1) C   3 - H  15            0.27    1.06    0.021
   3. BD (   1) C   2 - C   3        /185. BD*(   1) C   4 - C   5            1.21    1.01    0.044
   4. BD (   1) C   2 - H  12        / 39. RY*(   1) O   1                    0.29    1.66    0.028
   4. BD (   1) C   2 - H  12        /184. BD*(   1) C   3 - H  15            1.58    0.94    0.049
   5. BD (   1) C   2 - H  13        / 39. RY*(   1) O   1                    0.40    1.66    0.033
   5. BD (   1) C   2 - H  13        /183. BD*(   1) C   3 - H  14            1.63    0.95    0.050
   6. BD (   1) C   3 - C   4        / 37. LP*(   1) C   5                    3.78    0.49    0.061
   6. BD (   1) C   3 - C   4        / 49. RY*(   2) C   2                    0.51    1.22    0.032
   6. BD (   1) C   3 - C   4        / 77. RY*(   3) C   5                    0.68    1.44    0.040
   6. BD (   1) C   3 - C   4        /177. BD*(   1) O   1 - C   2            1.01    0.91    0.039
   6. BD (   1) C   3 - C   4        /179. BD*(   1) C   2 - C   3            0.28    1.01    0.022
   6. BD (   1) C   3 - C   4        /185. BD*(   1) C   4 - C   5            0.56    1.00    0.030
   6. BD (   1) C   3 - C   4        /186. BD*(   1) C   4 - H  16            0.44    1.04    0.027
   6. BD (   1) C   3 - C   4        /187. BD*(   1) C   4 - H  17            0.53    1.04    0.030
   6. BD (   1) C   3 - C   4        /188. BD*(   1) C   5 - C   6            0.28    1.13    0.023
   6. BD (   1) C   3 - C   4        /189. BD*(   1) C   5 - C  10            0.30    1.13    0.024
   7. BD (   1) C   3 - H  14        /177. BD*(   1) O   1 - C   2            0.29    0.79    0.019
   7. BD (   1) C   3 - H  14        /181. BD*(   1) C   2 - H  13            1.48    0.92    0.047
   7. BD (   1) C   3 - H  14        /186. BD*(   1) C   4 - H  16            1.58    0.91    0.048
   8. BD (   1) C   3 - H  15        / 50. RY*(   3) C   2                    0.31    1.55    0.028
   8. BD (   1) C   3 - H  15        /177. BD*(   1) O   1 - C   2            0.33    0.79    0.020
   8. BD (   1) C   3 - H  15        /180. BD*(   1) C   2 - H  12            1.47    0.92    0.047
   8. BD (   1) C   3 - H  15        /187. BD*(   1) C   4 - H  17            1.60    0.91    0.048
   9. BD (   1) C   4 - C   5        / 59. RY*(   3) C   3                    0.59    1.56    0.039
   9. BD (   1) C   4 - C   5        / 84. RY*(   1) C   6                    0.70    1.78    0.045
   9. BD (   1) C   4 - C   5        /120. RY*(   1) C  10                    0.70    1.78    0.045
   9. BD (   1) C   4 - C   5        /179. BD*(   1) C   2 - C   3            0.95    1.05    0.040
   9. BD (   1) C   4 - C   5        /182. BD*(   1) C   3 - C   4            0.74    1.03    0.035
   9. BD (   1) C   4 - C   5        /186. BD*(   1) C   4 - H  16            0.31    1.08    0.023
   9. BD (   1) C   4 - C   5        /187. BD*(   1) C   4 - H  17            0.32    1.08    0.023
   9. BD (   1) C   4 - C   5        /188. BD*(   1) C   5 - C   6            1.32    1.18    0.050
   9. BD (   1) C   4 - C   5        /189. BD*(   1) C   5 - C  10            1.31    1.18    0.050
   9. BD (   1) C   4 - C   5        /190. BD*(   1) C   6 - C   7            1.31    1.19    0.050
   9. BD (   1) C   4 - C   5        /197. BD*(   1) C   9 - C  10            1.30    1.19    0.050
  10. BD (   1) C   4 - H  16        / 37. LP*(   1) C   5                    1.33    0.39    0.033
  10. BD (   1) C   4 - H  16        / 58. RY*(   2) C   3                    0.29    1.50    0.027
  10. BD (   1) C   4 - H  16        /183. BD*(   1) C   3 - H  14            1.47    0.95    0.048
  10. BD (   1) C   4 - H  16        /188. BD*(   1) C   5 - C   6            1.78    1.03    0.054
  11. BD (   1) C   4 - H  17        / 37. LP*(   1) C   5                    1.45    0.39    0.034
  11. BD (   1) C   4 - H  17        / 58. RY*(   2) C   3                    0.26    1.50    0.025
  11. BD (   1) C   4 - H  17        /184. BD*(   1) C   3 - H  15            1.47    0.95    0.047
  11. BD (   1) C   4 - H  17        /189. BD*(   1) C   5 - C  10            1.76    1.02    0.054
  12. BD (   1) C   5 - C   6        / 66. RY*(   1) C   4                    0.66    1.66    0.042
  12. BD (   1) C   5 - C   6        / 93. RY*(   1) C   7                    0.56    1.88    0.041
  12. BD (   1) C   5 - C   6        / 94. RY*(   2) C   7                    0.66    1.37    0.038
  12. BD (   1) C   5 - C   6        /120. RY*(   1) C  10                    0.41    1.86    0.035
  12. BD (   1) C   5 - C   6        /185. BD*(   1) C   4 - C   5            1.24    1.12    0.047
  12. BD (   1) C   5 - C   6        /186. BD*(   1) C   4 - H  16            0.37    1.16    0.026
  12. BD (   1) C   5 - C   6        /189. BD*(   1) C   5 - C  10            1.56    1.25    0.056
  12. BD (   1) C   5 - C   6        /190. BD*(   1) C   6 - C   7            1.39    1.26    0.053
  12. BD (   1) C   5 - C   6        /192. BD*(   1) C   6 - H  18            0.60    1.17    0.034
  12. BD (   1) C   5 - C   6        /194. BD*(   1) C   7 - H  19            1.04    1.18    0.044
  12. BD (   1) C   5 - C   6        /200. BD*(   1) C  10 - H  22            1.22    1.17    0.048
  13. BD (   1) C   5 - C  10        / 66. RY*(   1) C   4                    0.65    1.66    0.042
  13. BD (   1) C   5 - C  10        / 84. RY*(   1) C   6                    0.41    1.86    0.035
  13. BD (   1) C   5 - C  10        /111. RY*(   1) C   9                    0.56    1.87    0.041
  13. BD (   1) C   5 - C  10        /112. RY*(   2) C   9                    0.66    1.37    0.038
  13. BD (   1) C   5 - C  10        /185. BD*(   1) C   4 - C   5            1.23    1.12    0.047
  13. BD (   1) C   5 - C  10        /187. BD*(   1) C   4 - H  17            0.36    1.16    0.026
  13. BD (   1) C   5 - C  10        /188. BD*(   1) C   5 - C   6            1.56    1.25    0.056
  13. BD (   1) C   5 - C  10        /192. BD*(   1) C   6 - H  18            1.22    1.17    0.048
  13. BD (   1) C   5 - C  10        /197. BD*(   1) C   9 - C  10            1.38    1.26    0.053
  13. BD (   1) C   5 - C  10        /199. BD*(   1) C   9 - H  21            1.04    1.18    0.044
  13. BD (   1) C   5 - C  10        /200. BD*(   1) C  10 - H  22            0.59    1.17    0.033
  14. BD (   1) C   6 - C   7        / 75. RY*(   1) C   5                    0.56    1.86    0.041
  14. BD (   1) C   6 - C   7        / 76. RY*(   2) C   5                    0.63    1.63    0.041
  14. BD (   1) C   6 - C   7        /102. RY*(   1) C   8                    0.43    1.90    0.036
  14. BD (   1) C   6 - C   7        /103. RY*(   2) C   8                    0.58    1.36    0.035
  14. BD (   1) C   6 - C   7        /185. BD*(   1) C   4 - C   5            1.70    1.12    0.055
  14. BD (   1) C   6 - C   7        /188. BD*(   1) C   5 - C   6            1.49    1.25    0.055
  14. BD (   1) C   6 - C   7        /192. BD*(   1) C   6 - H  18            0.68    1.17    0.036
  14. BD (   1) C   6 - C   7        /193. BD*(   1) C   7 - C   8            1.18    1.26    0.049
  14. BD (   1) C   6 - C   7        /194. BD*(   1) C   7 - H  19            0.64    1.18    0.035
  14. BD (   1) C   6 - C   7        /196. BD*(   1) C   8 - H  20            1.13    1.17    0.046
  15. BD (   2) C   6 - C   7        / 37. LP*(   1) C   5                   26.32    0.18    0.091
  15. BD (   2) C   6 - C   7        / 38. LP*(   1) C   8                   27.54    0.18    0.092
  15. BD (   2) C   6 - C   7        /105. RY*(   4) C   8                    0.26    2.17    0.032
  15. BD (   2) C   6 - C   7        /106. RY*(   5) C   8                    0.66    0.90    0.034
  16. BD (   1) C   6 - H  18        / 75. RY*(   1) C   5                    0.46    1.67    0.035
  16. BD (   1) C   6 - H  18        / 93. RY*(   1) C   7                    0.34    1.69    0.030
  16. BD (   1) C   6 - H  18        /188. BD*(   1) C   5 - C   6            0.47    1.06    0.028
  16. BD (   1) C   6 - H  18        /189. BD*(   1) C   5 - C  10            2.15    1.06    0.060
  16. BD (   1) C   6 - H  18        /190. BD*(   1) C   6 - C   7            0.49    1.07    0.029
  16. BD (   1) C   6 - H  18        /193. BD*(   1) C   7 - C   8            1.87    1.07    0.057
  17. BD (   1) C   7 - C   8        / 84. RY*(   1) C   6                    0.32    1.86    0.031
  17. BD (   1) C   7 - C   8        / 85. RY*(   2) C   6                    0.75    1.43    0.041
  17. BD (   1) C   7 - C   8        /111. RY*(   1) C   9                    0.44    1.87    0.037
  17. BD (   1) C   7 - C   8        /112. RY*(   2) C   9                    0.71    1.37    0.040
  17. BD (   1) C   7 - C   8        /190. BD*(   1) C   6 - C   7            1.22    1.27    0.050
  17. BD (   1) C   7 - C   8        /192. BD*(   1) C   6 - H  18            1.20    1.17    0.047
  17. BD (   1) C   7 - C   8        /194. BD*(   1) C   7 - H  19            0.57    1.18    0.033
  17. BD (   1) C   7 - C   8        /195. BD*(   1) C   8 - C   9            1.09    1.26    0.047
  17. BD (   1) C   7 - C   8        /196. BD*(   1) C   8 - H  20            0.52    1.18    0.031
  17. BD (   1) C   7 - C   8        /199. BD*(   1) C   9 - H  21            1.25    1.18    0.049
  18. BD (   1) C   7 - H  19        / 84. RY*(   1) C   6                    0.30    1.67    0.028
  18. BD (   1) C   7 - H  19        /102. RY*(   1) C   8                    0.32    1.72    0.030
  18. BD (   1) C   7 - H  19        /188. BD*(   1) C   5 - C   6            2.04    1.06    0.059
  18. BD (   1) C   7 - H  19        /190. BD*(   1) C   6 - C   7            0.47    1.07    0.028
  18. BD (   1) C   7 - H  19        /193. BD*(   1) C   7 - C   8            0.33    1.07    0.024
  18. BD (   1) C   7 - H  19        /195. BD*(   1) C   8 - C   9            1.80    1.07    0.055
  19. BD (   1) C   8 - C   9        / 93. RY*(   1) C   7                    0.45    1.88    0.037
  19. BD (   1) C   8 - C   9        / 94. RY*(   2) C   7                    0.71    1.37    0.039
  19. BD (   1) C   8 - C   9        /120. RY*(   1) C  10                    0.31    1.86    0.031
  19. BD (   1) C   8 - C   9        /121. RY*(   2) C  10                    0.75    1.43    0.041
  19. BD (   1) C   8 - C   9        /193. BD*(   1) C   7 - C   8            1.09    1.26    0.047
  19. BD (   1) C   8 - C   9        /194. BD*(   1) C   7 - H  19            1.24    1.18    0.048
  19. BD (   1) C   8 - C   9        /196. BD*(   1) C   8 - H  20            0.53    1.18    0.032
  19. BD (   1) C   8 - C   9        /197. BD*(   1) C   9 - C  10            1.22    1.26    0.050
  19. BD (   1) C   8 - C   9        /199. BD*(   1) C   9 - H  21            0.59    1.18    0.033
  19. BD (   1) C   8 - C   9        /200. BD*(   1) C  10 - H  22            1.20    1.17    0.047
  20. BD (   1) C   8 - H  20        / 93. RY*(   1) C   7                    0.34    1.69    0.031
  20. BD (   1) C   8 - H  20        /111. RY*(   1) C   9                    0.35    1.69    0.031
  20. BD (   1) C   8 - H  20        /190. BD*(   1) C   6 - C   7            1.95    1.08    0.058
  20. BD (   1) C   8 - H  20        /193. BD*(   1) C   7 - C   8            0.32    1.08    0.024
  20. BD (   1) C   8 - H  20        /195. BD*(   1) C   8 - C   9            0.33    1.08    0.024
  20. BD (   1) C   8 - H  20        /197. BD*(   1) C   9 - C  10            1.95    1.08    0.058
  21. BD (   1) C   9 - C  10        / 75. RY*(   1) C   5                    0.58    1.86    0.042
  21. BD (   1) C   9 - C  10        / 76. RY*(   2) C   5                    0.65    1.63    0.041
  21. BD (   1) C   9 - C  10        /102. RY*(   1) C   8                    0.43    1.90    0.036
  21. BD (   1) C   9 - C  10        /103. RY*(   2) C   8                    0.58    1.36    0.036
  21. BD (   1) C   9 - C  10        /185. BD*(   1) C   4 - C   5            1.70    1.12    0.055
  21. BD (   1) C   9 - C  10        /189. BD*(   1) C   5 - C  10            1.49    1.25    0.054
  21. BD (   1) C   9 - C  10        /195. BD*(   1) C   8 - C   9            1.18    1.26    0.049
  21. BD (   1) C   9 - C  10        /196. BD*(   1) C   8 - H  20            1.12    1.17    0.046
  21. BD (   1) C   9 - C  10        /199. BD*(   1) C   9 - H  21            0.65    1.18    0.035
  21. BD (   1) C   9 - C  10        /200. BD*(   1) C  10 - H  22            0.68    1.17    0.036
  22. BD (   2) C   9 - C  10        / 37. LP*(   1) C   5                   24.65    0.18    0.088
  22. BD (   2) C   9 - C  10        / 38. LP*(   1) C   8                   29.65    0.18    0.095
  22. BD (   2) C   9 - C  10        /106. RY*(   5) C   8                    0.89    0.90    0.039
  23. BD (   1) C   9 - H  21        /102. RY*(   1) C   8                    0.32    1.72    0.030
  23. BD (   1) C   9 - H  21        /120. RY*(   1) C  10                    0.30    1.67    0.028
  23. BD (   1) C   9 - H  21        /189. BD*(   1) C   5 - C  10            2.03    1.06    0.059
  23. BD (   1) C   9 - H  21        /193. BD*(   1) C   7 - C   8            1.80    1.07    0.055
  23. BD (   1) C   9 - H  21        /195. BD*(   1) C   8 - C   9            0.34    1.07    0.024
  23. BD (   1) C   9 - H  21        /197. BD*(   1) C   9 - C  10            0.47    1.07    0.029
  24. BD (   1) C  10 - H  22        / 75. RY*(   1) C   5                    0.46    1.67    0.035
  24. BD (   1) C  10 - H  22        /111. RY*(   1) C   9                    0.34    1.69    0.031
  24. BD (   1) C  10 - H  22        /188. BD*(   1) C   5 - C   6            2.15    1.06    0.060
  24. BD (   1) C  10 - H  22        /189. BD*(   1) C   5 - C  10            0.45    1.06    0.028
  24. BD (   1) C  10 - H  22        /195. BD*(   1) C   8 - C   9            1.88    1.07    0.057
  24. BD (   1) C  10 - H  22        /197. BD*(   1) C   9 - C  10            0.49    1.08    0.029
  25. CR (   1) O   1                / 49. RY*(   2) C   2                    0.85   19.58    0.163
  25. CR (   1) O   1                / 52. RY*(   5) C   2                    0.35   20.68    0.108
  26. CR (   1) C   2                / 57. RY*(   1) C   3                    0.32   10.80    0.074
  26. CR (   1) C   2                / 60. RY*(   4) C   3                    0.32   10.93    0.074
  26. CR (   1) C   2                /133. RY*(   1) H  12                    0.32   10.52    0.074
  26. CR (   1) C   2                /137. RY*(   1) H  13                    0.31   10.52    0.073
  26. CR (   1) C   2                /177. BD*(   1) O   1 - C   2            0.49   10.44    0.090
  27. CR (   1) C   3                / 48. RY*(   1) C   2                    0.40   11.33    0.085
  27. CR (   1) C   3                / 69. RY*(   4) C   4                    0.42   10.77    0.085
  27. CR (   1) C   3                /141. RY*(   1) H  14                    0.35   10.48    0.076
  27. CR (   1) C   3                /145. RY*(   1) H  15                    0.35   10.48    0.077
  28. CR (   1) C   4                / 57. RY*(   1) C   3                    0.50   10.76    0.093
  28. CR (   1) C   4                / 75. RY*(   1) C   5                    0.26   11.23    0.068
  28. CR (   1) C   4                /149. RY*(   1) H  16                    0.34   10.49    0.075
  28. CR (   1) C   4                /153. RY*(   1) H  17                    0.34   10.49    0.075
  28. CR (   1) C   4                /188. BD*(   1) C   5 - C   6            0.40   10.62    0.083
  28. CR (   1) C   4                /189. BD*(   1) C   5 - C  10            0.40   10.62    0.083
  29. CR (   1) C   5                / 68. RY*(   3) C   4                    0.40   10.97    0.084
  29. CR (   1) C   5                / 85. RY*(   2) C   6                    0.91   10.83    0.125
  29. CR (   1) C   5                /121. RY*(   2) C  10                    0.90   10.84    0.125
  29. CR (   1) C   5                /190. BD*(   1) C   6 - C   7            0.42   10.67    0.084
  29. CR (   1) C   5                /192. BD*(   1) C   6 - H  18            0.27   10.58    0.068
  29. CR (   1) C   5                /197. BD*(   1) C   9 - C  10            0.41   10.67    0.084
  29. CR (   1) C   5                /200. BD*(   1) C  10 - H  22            0.27   10.57    0.068
  30. CR (   1) C   6                / 75. RY*(   1) C   5                    0.30   11.24    0.074
  30. CR (   1) C   6                / 76. RY*(   2) C   5                    0.70   11.01    0.111
  30. CR (   1) C   6                / 94. RY*(   2) C   7                    0.73   10.75    0.112
  30. CR (   1) C   6                /157. RY*(   1) H  18                    0.38   10.46    0.080
  30. CR (   1) C   6                /185. BD*(   1) C   4 - C   5            0.50   10.50    0.092
  30. CR (   1) C   6                /189. BD*(   1) C   5 - C  10            0.50   10.63    0.092
  30. CR (   1) C   6                /193. BD*(   1) C   7 - C   8            0.45   10.64    0.088
  30. CR (   1) C   6                /194. BD*(   1) C   7 - H  19            0.28   10.56    0.069
  31. CR (   1) C   7                / 85. RY*(   2) C   6                    0.27   10.81    0.068
  31. CR (   1) C   7                / 86. RY*(   3) C   6                    0.55   10.71    0.097
  31. CR (   1) C   7                /103. RY*(   2) C   8                    0.68   10.75    0.108
  31. CR (   1) C   7                /104. RY*(   3) C   8                    0.26   10.77    0.067
  31. CR (   1) C   7                /161. RY*(   1) H  19                    0.40   10.45    0.082
  31. CR (   1) C   7                /188. BD*(   1) C   5 - C   6            0.51   10.64    0.094
  31. CR (   1) C   7                /192. BD*(   1) C   6 - H  18            0.31   10.56    0.073
  31. CR (   1) C   7                /195. BD*(   1) C   8 - C   9            0.41   10.64    0.083
  31. CR (   1) C   7                /196. BD*(   1) C   8 - H  20            0.27   10.56    0.068
  32. CR (   1) C   8                / 94. RY*(   2) C   7                    0.73   10.77    0.112
  32. CR (   1) C   8                / 95. RY*(   3) C   7                    0.28   10.79    0.070
  32. CR (   1) C   8                /112. RY*(   2) C   9                    0.73   10.77    0.112
  32. CR (   1) C   8                /113. RY*(   3) C   9                    0.28   10.78    0.070
  32. CR (   1) C   8                /165. RY*(   1) H  20                    0.40   10.46    0.082
  32. CR (   1) C   8                /190. BD*(   1) C   6 - C   7            0.44   10.66    0.086
  32. CR (   1) C   8                /194. BD*(   1) C   7 - H  19            0.29   10.58    0.070
  32. CR (   1) C   8                /197. BD*(   1) C   9 - C  10            0.44   10.66    0.087
  32. CR (   1) C   8                /199. BD*(   1) C   9 - H  21            0.29   10.58    0.070
  33. CR (   1) C   9                /103. RY*(   2) C   8                    0.67   10.75    0.107
  33. CR (   1) C   9                /104. RY*(   3) C   8                    0.26   10.77    0.067
  33. CR (   1) C   9                /121. RY*(   2) C  10                    0.27   10.81    0.068
  33. CR (   1) C   9                /122. RY*(   3) C  10                    0.55   10.71    0.097
  33. CR (   1) C   9                /169. RY*(   1) H  21                    0.40   10.45    0.082
  33. CR (   1) C   9                /189. BD*(   1) C   5 - C  10            0.51   10.64    0.094
  33. CR (   1) C   9                /193. BD*(   1) C   7 - C   8            0.41   10.64    0.083
  33. CR (   1) C   9                /196. BD*(   1) C   8 - H  20            0.27   10.56    0.068
  33. CR (   1) C   9                /200. BD*(   1) C  10 - H  22            0.31   10.55    0.072
  34. CR (   1) C  10                / 75. RY*(   1) C   5                    0.28   11.24    0.071
  34. CR (   1) C  10                / 76. RY*(   2) C   5                    0.81   11.02    0.119
  34. CR (   1) C  10                /112. RY*(   2) C   9                    0.74   10.75    0.113
  34. CR (   1) C  10                /173. RY*(   1) H  22                    0.38   10.46    0.080
  34. CR (   1) C  10                /185. BD*(   1) C   4 - C   5            0.50   10.50    0.092
  34. CR (   1) C  10                /188. BD*(   1) C   5 - C   6            0.49   10.64    0.092
  34. CR (   1) C  10                /195. BD*(   1) C   8 - C   9            0.45   10.64    0.088
  34. CR (   1) C  10                /199. BD*(   1) C   9 - H  21            0.28   10.56    0.069
  35. LP (   1) O   1                / 48. RY*(   1) C   2                    0.27    1.82    0.028
  35. LP (   1) O   1                / 49. RY*(   2) C   2                    0.75    1.18    0.038
  35. LP (   1) O   1                /131. RY*(   3) H  11                    0.36    1.82    0.032
  35. LP (   1) O   1                /179. BD*(   1) C   2 - C   3            0.43    0.97    0.026
  35. LP (   1) O   1                /180. BD*(   1) C   2 - H  12            0.32    1.01    0.023
  35. LP (   1) O   1                /181. BD*(   1) C   2 - H  13            1.01    1.01    0.040
  35. LP (   1) O   1                /182. BD*(   1) C   3 - C   4            0.31    0.95    0.022
  36. LP (   2) O   1                / 50. RY*(   3) C   2                    0.33    1.35    0.029
  36. LP (   2) O   1                / 51. RY*(   4) C   2                    0.40    2.44    0.043
  36. LP (   2) O   1                /129. RY*(   1) H  11                    0.51    1.66    0.040
  36. LP (   2) O   1                /130. RY*(   2) H  11                    0.51    1.66    0.040
  36. LP (   2) O   1                /178. BD*(   1) O   1 - H  11            1.04    0.74    0.038
  36. LP (   2) O   1                /180. BD*(   1) C   2 - H  12            3.12    0.73    0.065
  36. LP (   2) O   1                /181. BD*(   1) C   2 - H  13            2.63    0.73    0.059
  37. LP*(   1) C   5                / 77. RY*(   3) C   5                    0.75    0.95    0.068
  37. LP*(   1) C   5                / 87. RY*(   4) C   6                    0.82    0.83    0.066
  37. LP*(   1) C   5                /123. RY*(   4) C  10                    0.80    0.80    0.064
  37. LP*(   1) C   5                /182. BD*(   1) C   3 - C   4            1.32    0.49    0.064
  37. LP*(   1) C   5                /186. BD*(   1) C   4 - H  16            0.39    0.54    0.036
  37. LP*(   1) C   5                /187. BD*(   1) C   4 - H  17            0.43    0.54    0.038
  37. LP*(   1) C   5                /191. BD*(   2) C   6 - C   7           14.92    0.12    0.100
  37. LP*(   1) C   5                /198. BD*(   2) C   9 - C  10           15.54    0.12    0.102
  38. LP*(   1) C   8                / 96. RY*(   4) C   7                    0.75    0.86    0.066
  38. LP*(   1) C   8                /106. RY*(   5) C   8                    1.71    0.73    0.092
  38. LP*(   1) C   8                /114. RY*(   4) C   9                    0.75    0.82    0.064
  38. LP*(   1) C   8                /191. BD*(   2) C   6 - C   7           13.98    0.12    0.099
  38. LP*(   1) C   8                /198. BD*(   2) C   9 - C  10           13.68    0.12    0.098


 Natural Bond Orbitals (Summary):

                                                            Principal Delocalizations
           NBO                        Occupancy    Energy   (geminal,vicinal,remote)
 ====================================================================================
 Molecular unit  1  (C9H12O)
     1. BD (   1) O   1 - C   2          0.99601    -0.97207  182(v)
     2. BD (   1) O   1 - H  11          0.98746    -0.83376  179(v),49(v),52(v),57(r)
     3. BD (   1) C   2 - C   3          0.98237    -0.75454  185(v),178(v),67(v),182(g)
                                                    40(v),183(g),184(g),180(g)
     4. BD (   1) C   2 - H  12          0.96720    -0.63602  184(v),39(v)
     5. BD (   1) C   2 - H  13          0.98037    -0.63625  183(v),39(v)
     6. BD (   1) C   3 - C   4          0.95121    -0.74891  37(v),177(v),77(v),185(g)
                                                    187(g),49(v),186(g),189(v)
                                                    188(v),179(g)
     7. BD (   1) C   3 - H  14          0.98603    -0.62566  186(v),181(v),177(v)
     8. BD (   1) C   3 - H  15          0.98740    -0.62708  187(v),180(v),177(v),50(v)
     9. BD (   1) C   4 - C   5          0.98629    -0.79408  188(g),190(v),189(g),197(v)
                                                    179(v),182(g),120(v),84(v)
                                                    59(v),187(g),186(g)
    10. BD (   1) C   4 - H  16          0.97977    -0.64233  188(v),37(v),183(v),58(v)
    11. BD (   1) C   4 - H  17          0.97746    -0.64164  37(v),189(v),184(v),58(v)
    12. BD (   1) C   5 - C   6          0.98697    -0.86996  189(g),190(g),185(g),200(v)
                                                    194(v),94(v),66(v),192(g)
                                                    93(v),120(v),186(v)
    13. BD (   1) C   5 - C  10          0.98699    -0.87051  188(g),197(g),185(g),192(v)
                                                    199(v),112(v),66(v),200(g)
                                                    111(v),84(v),187(v)
    14. BD (   1) C   6 - C   7          0.98954    -0.86614  185(v),188(g),193(g),196(v)
                                                    192(g),194(g),76(v),103(v)
                                                    75(v),102(v)
    15. BD (   2) C   6 - C   7          0.84886    -0.43193  38(v),37(v),106(v),105(v)
    16. BD (   1) C   6 - H  18          0.98967    -0.68039  189(v),193(v),190(g),188(g)
                                                    75(v),93(v)
    17. BD (   1) C   7 - C   8          0.99025    -0.87108  199(v),190(g),192(v),195(g)
                                                    85(v),112(v),194(g),196(g)
                                                    111(v),84(v)
    18. BD (   1) C   7 - H  19          0.98972    -0.67915  188(v),195(v),190(g),193(g)
                                                    102(v),84(v)
    19. BD (   1) C   8 - C   9          0.99024    -0.87055  194(v),197(g),200(v),193(g)
                                                    121(v),94(v),199(g),196(g)
                                                    93(v),120(v)
    20. BD (   1) C   8 - H  20          0.98994    -0.68892  197(v),190(v),111(v),93(v)
                                                    195(g),193(g)
    21. BD (   1) C   9 - C  10          0.98955    -0.86622  185(v),189(g),195(g),196(v)
                                                    200(g),76(v),199(g),75(v)
                                                    103(v),102(v)
    22. BD (   2) C   9 - C  10          0.84623    -0.43158  38(v),37(v),106(v)
    23. BD (   1) C   9 - H  21          0.98969    -0.67821  189(v),193(v),197(g),195(g)
                                                    102(v),120(v)
    24. BD (   1) C  10 - H  22          0.98969    -0.68133  188(v),195(v),197(g),75(v)
                                                    189(g),111(v)
    25. CR (   1) O   1                  0.99987   -19.10787  49(v),52(v)
    26. CR (   1) C   2                  0.99954   -10.27675  177(g),133(v),57(v),60(v)
                                                    137(v)
    27. CR (   1) C   3                  0.99954   -10.22187  69(v),48(v),145(v),141(v)
    28. CR (   1) C   4                  0.99954   -10.23738  57(v),188(v),189(v),149(v)
                                                    153(v),75(v)
    29. CR (   1) C   5                  0.99942   -10.27480  85(v),121(v),190(v),197(v)
                                                    68(v),192(v),200(v)
    30. CR (   1) C   6                  0.99944   -10.25077  94(v),76(v),185(v),189(v)
                                                    193(v),157(v),75(v),194(v)
    31. CR (   1) C   7                  0.99949   -10.25516  103(v),86(v),188(v),195(v)
                                                    161(v),192(v),196(v),85(v)
                                                    104(v)
    32. CR (   1) C   8                  0.99947   -10.26988  94(v),112(v),197(v),190(v)
                                                    165(v),199(v),194(v),113(v)
                                                    95(v)
    33. CR (   1) C   9                  0.99949   -10.25369  103(v),122(v),189(v),193(v)
                                                    169(v),200(v),196(v),121(v)
                                                    104(v)
    34. CR (   1) C  10                  0.99944   -10.25237  76(v),112(v),185(v),188(v)
                                                    195(v),173(v),199(v),75(v)
    35. LP (   1) O   1                  0.99032    -0.71248  181(v),49(v),179(v),131(v)
                                                    180(v),182(r),48(v)
    36. LP (   2) O   1                  0.84874    -0.42867  180(v),181(v),178(g),130(v)
                                                    129(v),51(v),50(v)
    37. LP*(   1) C   5                  0.24687    -0.25422  38(r),198(v),191(v),182(v)
                                                    87(v),123(v),77(g),187(v)
                                                    186(v)
    38. LP*(   1) C   8                  0.23494    -0.25510  37(r),191(v),198(v),106(g)
                                                    96(v),114(v)
    39. RY*(   1) O   1                  0.00082     1.02750   
    40. RY*(   2) O   1                  0.00067     1.23442   
    41. RY*(   3) O   1                  0.00002     1.44814   
    42. RY*(   4) O   1                  0.00002     1.37653   
    43. RY*(   5) O   1                  0.00000     2.62797   
    44. RY*(   6) O   1                  0.00000     2.89189   
    45. RY*(   7) O   1                  0.00000     2.54789   
    46. RY*(   8) O   1                  0.00000     2.67100   
    47. RY*(   9) O   1                  0.00000     2.49965   
    48. RY*(   1) C   2                  0.00165     1.10349   
    49. RY*(   2) C   2                  0.00141     0.46862   
    50. RY*(   3) C   2                  0.00116     0.92300   
    51. RY*(   4) C   2                  0.00066     2.00701   
    52. RY*(   5) C   2                  0.00025     1.57304   
    53. RY*(   6) C   2                  0.00015     0.86507   
    54. RY*(   7) C   2                  0.00007     1.61732   
    55. RY*(   8) C   2                  0.00000     2.04993   
    56. RY*(   9) C   2                  0.00000     1.74313   
    57. RY*(   1) C   3                  0.00184     0.52520   
    58. RY*(   2) C   3                  0.00153     0.86120   
    59. RY*(   3) C   3                  0.00119     0.76564   
    60. RY*(   4) C   3                  0.00041     0.64983   
    61. RY*(   5) C   3                  0.00018     1.89332   
    62. RY*(   6) C   3                  0.00008     1.99472   
    63. RY*(   7) C   3                  0.00003     1.95276   
    64. RY*(   8) C   3                  0.00002     2.07178   
    65. RY*(   9) C   3                  0.00000     2.03331   
    66. RY*(   1) C   4                  0.00341     0.78630   
    67. RY*(   2) C   4                  0.00159     0.69398   
    68. RY*(   3) C   4                  0.00039     0.69633   
    69. RY*(   4) C   4                  0.00028     0.54525   
    70. RY*(   5) C   4                  0.00019     1.98601   
    71. RY*(   6) C   4                  0.00007     1.91816   
    72. RY*(   7) C   4                  0.00004     1.96470   
    73. RY*(   8) C   4                  0.00000     2.18519   
    74. RY*(   9) C   4                  0.00001     1.98338   
    75. RY*(   1) C   5                  0.00270     0.99140   
    76. RY*(   2) C   5                  0.00153     0.76356   
    77. RY*(   3) C   5                  0.00118     0.69360   
    78. RY*(   4) C   5                  0.00049     0.72064   
    79. RY*(   5) C   5                  0.00032     1.74318   
    80. RY*(   6) C   5                  0.00023     2.14791   
    81. RY*(   7) C   5                  0.00009     1.54026   
    82. RY*(   8) C   5                  0.00008     1.92219   
    83. RY*(   9) C   5                  0.00001     2.00437   
    84. RY*(   1) C   6                  0.00298     0.99025   
    85. RY*(   2) C   6                  0.00132     0.55959   
    86. RY*(   3) C   6                  0.00057     0.45102   
    87. RY*(   4) C   6                  0.00033     0.57835   
    88. RY*(   5) C   6                  0.00008     1.74159   
    89. RY*(   6) C   6                  0.00006     2.07348   
    90. RY*(   7) C   6                  0.00003     2.17704   
    91. RY*(   8) C   6                  0.00001     1.71058   
    92. RY*(   9) C   6                  0.00001     2.01637   
    93. RY*(   1) C   7                  0.00272     1.00539   
    94. RY*(   2) C   7                  0.00138     0.49608   
    95. RY*(   3) C   7                  0.00043     0.51562   
    96. RY*(   4) C   7                  0.00025     0.60857   
    97. RY*(   5) C   7                  0.00008     1.63840   
    98. RY*(   6) C   7                  0.00007     2.18402   
    99. RY*(   7) C   7                  0.00003     2.05824   
   100. RY*(   8) C   7                  0.00000     1.68928   
   101. RY*(   9) C   7                  0.00000     1.99322   
   102. RY*(   1) C   8                  0.00246     1.03704   
   103. RY*(   2) C   8                  0.00117     0.49399   
   104. RY*(   3) C   8                  0.00050     0.51646   
   105. RY*(   4) C   8                  0.00031     1.73878   
   106. RY*(   5) C   8                  0.00016     0.47083   
   107. RY*(   6) C   8                  0.00008     2.19190   
   108. RY*(   7) C   8                  0.00002     2.01520   
   109. RY*(   8) C   8                  0.00000     1.80000   
   110. RY*(   9) C   8                  0.00000     1.87712   
   111. RY*(   1) C   9                  0.00273     1.00385   
   112. RY*(   2) C   9                  0.00139     0.49627   
   113. RY*(   3) C   9                  0.00043     0.51396   
   114. RY*(   4) C   9                  0.00025     0.56467   
   115. RY*(   5) C   9                  0.00008     1.68196   
   116. RY*(   6) C   9                  0.00007     2.18659   
   117. RY*(   7) C   9                  0.00003     2.06146   
   118. RY*(   8) C   9                  0.00000     1.68937   
   119. RY*(   9) C   9                  0.00000     1.99428   
   120. RY*(   1) C  10                  0.00298     0.99077   
   121. RY*(   2) C  10                  0.00131     0.56099   
   122. RY*(   3) C  10                  0.00057     0.45457   
   123. RY*(   4) C  10                  0.00033     0.54453   
   124. RY*(   5) C  10                  0.00010     1.67708   
   125. RY*(   6) C  10                  0.00007     2.16121   
   126. RY*(   7) C  10                  0.00003     2.17460   
   127. RY*(   8) C  10                  0.00001     1.71121   
   128. RY*(   9) C  10                  0.00000     2.01980   
   129. RY*(   1) H  11                  0.00073     1.23132   
   130. RY*(   2) H  11                  0.00065     1.23386   
   131. RY*(   3) H  11                  0.00041     1.10750   
   132. RY*(   4) H  11                  0.00001     2.14802   
   133. RY*(   1) H  12                  0.00128     0.24052   
   134. RY*(   2) H  12                  0.00012     1.62519   
   135. RY*(   3) H  12                  0.00006     1.77107   
   136. RY*(   4) H  12                  0.00001     2.09576   
   137. RY*(   1) H  13                  0.00118     0.24464   
   138. RY*(   2) H  13                  0.00011     1.63330   
   139. RY*(   3) H  13                  0.00006     1.75569   
   140. RY*(   4) H  13                  0.00001     2.10069   
   141. RY*(   1) H  14                  0.00163     0.25705   
   142. RY*(   2) H  14                  0.00009     1.67861   
   143. RY*(   3) H  14                  0.00006     1.70932   
   144. RY*(   4) H  14                  0.00002     2.20372   
   145. RY*(   1) H  15                  0.00172     0.25954   
   146. RY*(   2) H  15                  0.00008     1.68592   
   147. RY*(   3) H  15                  0.00006     1.70946   
   148. RY*(   4) H  15                  0.00002     2.19365   
   149. RY*(   1) H  16                  0.00116     0.25074   
   150. RY*(   2) H  16                  0.00008     1.67765   
   151. RY*(   3) H  16                  0.00006     1.68495   
   152. RY*(   4) H  16                  0.00002     2.18023   
   153. RY*(   1) H  17                  0.00129     0.24870   
   154. RY*(   2) H  17                  0.00008     1.68619   
   155. RY*(   3) H  17                  0.00006     1.68435   
   156. RY*(   4) H  17                  0.00002     2.17489   
   157. RY*(   1) H  18                  0.00074     0.21036   
   158. RY*(   2) H  18                  0.00006     1.49536   
   159. RY*(   3) H  18                  0.00003     2.09969   
   160. RY*(   4) H  18                  0.00004     1.92224   
   161. RY*(   1) H  19                  0.00071     0.19821   
   162. RY*(   2) H  19                  0.00006     1.48916   
   163. RY*(   3) H  19                  0.00003     2.09848   
   164. RY*(   4) H  19                  0.00004     1.90272   
   165. RY*(   1) H  20                  0.00076     0.19088   
   166. RY*(   2) H  20                  0.00004     2.18170   
   167. RY*(   3) H  20                  0.00004     1.79875   
   168. RY*(   4) H  20                  0.00002     1.47934   
   169. RY*(   1) H  21                  0.00071     0.19894   
   170. RY*(   2) H  21                  0.00006     1.49030   
   171. RY*(   3) H  21                  0.00003     2.09940   
   172. RY*(   4) H  21                  0.00004     1.90345   
   173. RY*(   1) H  22                  0.00075     0.20967   
   174. RY*(   2) H  22                  0.00006     1.49472   
   175. RY*(   3) H  22                  0.00003     2.09890   
   176. RY*(   4) H  22                  0.00004     1.92104   
   177. BD*(   1) O   1 - C   2          0.00539     0.16300   
   178. BD*(   1) O   1 - H  11          0.00489     0.30672   
   179. BD*(   1) C   2 - C   3          0.00908     0.25676   
   180. BD*(   1) C   2 - H  12          0.01443     0.29697   
   181. BD*(   1) C   2 - H  13          0.01319     0.29835   
   182. BD*(   1) C   3 - C   4          0.00569     0.23495   
   183. BD*(   1) C   3 - H  14          0.00804     0.30954   
   184. BD*(   1) C   3 - H  15          0.00816     0.30832   
   185. BD*(   1) C   4 - C   5          0.01117     0.25084   
   186. BD*(   1) C   4 - H  16          0.00689     0.28721   
   187. BD*(   1) C   4 - H  17          0.00749     0.28615   
   188. BD*(   1) C   5 - C   6          0.01284     0.38304   
   189. BD*(   1) C   5 - C  10          0.01279     0.38270   
   190. BD*(   1) C   6 - C   7          0.00811     0.39410   
   191. BD*(   2) C   6 - C   7          0.03549    -0.13503   
   192. BD*(   1) C   6 - H  18          0.00710     0.30063   
   193. BD*(   1) C   7 - C   8          0.00802     0.38925   
   194. BD*(   1) C   7 - H  19          0.00661     0.31189   
   195. BD*(   1) C   8 - C   9          0.00806     0.38954   
   196. BD*(   1) C   8 - H  20          0.00661     0.30586   
   197. BD*(   1) C   9 - C  10          0.00811     0.39407   
   198. BD*(   2) C   9 - C  10          0.03759    -0.13523   
   199. BD*(   1) C   9 - H  21          0.00661     0.31263   
   200. BD*(   1) C  10 - H  22          0.00709     0.29998   
       -------------------------------
              Total Lewis   35.19320  ( 97.7589%)
        Valence non-Lewis    0.74125  (  2.0590%)
        Rydberg non-Lewis    0.06555  (  0.1821%)
       -------------------------------
            Total unit  1   36.00000  (100.0000%)
           Charge unit  1    1.00000
 Unable to Open any file for archive entry.
 1\1\GINC-COMPUTE-0-8\SP\UB3LYP\def2SVP\C9H12O1(1+,2)\ZAHRT2\13-Mar-202
 1\0\\# b3lyp/def2svp geom=NewRedundant pop=NBO\\60\\1,2\O,0,3.84997432
 95,0.3653624774,1.0784907453\C,0,3.1116272201,0.1048636261,-0.09661659
 67\C,0,1.6325220073,0.1314015755,0.2503373521\C,0,0.7272777033,-0.1408
 938013,-0.958471482\C,0,-0.7400279833,-0.1123447885,-0.6033375198\C,0,
 -1.3973691207,-1.2733871301,-0.1701868593\C,0,-2.742437066,-1.24011106
 97,0.2052992508\C,0,-3.4553593468,-0.0390907597,0.1544460479\C,0,-2.81
 26495436,1.1253124967,-0.2749525911\C,0,-1.4674087973,1.0862146725,-0.
 6492567073\H,0,4.7896240456,0.3489927629,0.860484975\H,0,3.3690833234,
 -0.884602013,-0.5307372356\H,0,3.3173017009,0.8598868052,-0.8849215023
 \H,0,1.4402422016,-0.6146816354,1.0393764279\H,0,1.3889387035,1.113698
 7889,0.6884625656\H,0,0.9309488011,0.6083684015,-1.7425415308\H,0,0.98
 23566429,-1.1235280087,-1.3909137867\H,0,-0.8459015668,-2.217199972,-0
 .1296207727\H,0,-3.2370099364,-2.1567404569,0.5365136196\H,0,-4.508189
 1853,-0.0112700732,0.4453965189\H,0,-3.3624347951,2.0687606875,-0.3213
 896923\H,0,-0.9711093377,2.0009874144,-0.9860391733\\Version=ES64L-G16
 RevC.01\State=2-A\HF=-424.7793978\S2=0.757817\S2-1=0.\S2A=0.75003\RMSD
 =3.308e-09\Dipole=-0.6861735,-0.1312639,-0.5290572\Quadrupole=22.91975
 39,-7.4463669,-15.4733869,0.2442265,-3.3812345,-1.8090572\PG=C01 [X(C9
 H12O1)]\\@
 The archive entry for this job was punched.


 THE ATTENTION SPAN OF A COMPUTER IS AS LONG
 AS ITS EXTENSION CORD.
 File lengths (MBytes):  RWF=     43 Int=      0 D2E=      0 Chk=      4 Scr=      1
 Normal termination of Gaussian 16
