# Supplementary material for: Machine-Learning-Guided Discovery of Electrochemical Reactions
Source: J Am Chem Soc. 2022 Dec 2;144(49):22599–610. doi: 10.1021/jacs.2c08997 (PMC9756344; doi:10.1021/jacs.2c08997)
Supplement: Supplementary file 4 — ja2c08997_si_004.zip [file ja2c08997_si_004.zip › Reactivity Prediction/Ologs_notimes/75.log]

 Entering Gaussian System, Link 0=g16
 Input=75.com
 Output=75.log
 Initial command:
  
 Copyright (c) 1988-2019, Gaussian, Inc.  All Rights Reserved.
  
 This is part of the Gaussian(R) 16 program.  It is based on
 the Gaussian(R) 09 system (copyright 2009, Gaussian, Inc.),
 the Gaussian(R) 03 system (copyright 2003, Gaussian, Inc.),
 the Gaussian(R) 98 system (copyright 1998, Gaussian, Inc.),
 the Gaussian(R) 94 system (copyright 1995, Gaussian, Inc.),
 the Gaussian 92(TM) system (copyright 1992, Gaussian, Inc.),
 the Gaussian 90(TM) system (copyright 1990, Gaussian, Inc.),
 the Gaussian 88(TM) system (copyright 1988, Gaussian, Inc.),
 the Gaussian 86(TM) system (copyright 1986, Carnegie Mellon
 University), and the Gaussian 82(TM) system (copyright 1983,
 Carnegie Mellon University). Gaussian is a federally registered
 trademark of Gaussian, Inc.
  
 This software contains proprietary and confidential information,
 including trade secrets, belonging to Gaussian, Inc.
  
 This software is provided under written license and may be
 used, copied, transmitted, or stored only in accord with that
 written license.
  
 The following legend is applicable only to US Government
 contracts under FAR:
  
                    RESTRICTED RIGHTS LEGEND
  
 Use, reproduction and disclosure by the US Government is
 subject to restrictions as set forth in subparagraphs (a)
 and (c) of the Commercial Computer Software - Restricted
 Rights clause in FAR 52.227-19.
  
 Gaussian, Inc.
 340 Quinnipiac St., Bldg. 40, Wallingford CT 06492
  
  
 ---------------------------------------------------------------
 Warning -- This program may not be used in any manner that
 competes with the business of Gaussian, Inc. or will provide
 assistance to any competitor of Gaussian, Inc.  The licensee
 of this program is prohibited from giving any competitor of
 Gaussian, Inc. access to this program.  By using this program,
 the user acknowledges that Gaussian, Inc. is engaged in the
 business of creating and licensing software in the field of
 computational chemistry and represents and warrants to the
 licensee that it is not a competitor of Gaussian, Inc. and that
 it will not use this program in any manner prohibited above.
 ---------------------------------------------------------------
  

 Cite this work as:
 Gaussian 16, Revision C.01,
 M. J. Frisch, G. W. Trucks, H. B. Schlegel, G. E. Scuseria, 
 M. A. Robb, J. R. Cheeseman, G. Scalmani, V. Barone, 
 G. A. Petersson, H. Nakatsuji, X. Li, M. Caricato, A. V. Marenich, 
 J. Bloino, B. G. Janesko, R. Gomperts, B. Mennucci, H. P. Hratchian, 
 J. V. Ortiz, A. F. Izmaylov, J. L. Sonnenberg, D. Williams-Young, 
 F. Ding, F. Lipparini, F. Egidi, J. Goings, B. Peng, A. Petrone, 
 T. Henderson, D. Ranasinghe, V. G. Zakrzewski, J. Gao, N. Rega, 
 G. Zheng, W. Liang, M. Hada, M. Ehara, K. Toyota, R. Fukuda, 
 J. Hasegawa, M. Ishida, T. Nakajima, Y. Honda, O. Kitao, H. Nakai, 
 T. Vreven, K. Throssell, J. A. Montgomery, Jr., J. E. Peralta, 
 F. Ogliaro, M. J. Bearpark, J. J. Heyd, E. N. Brothers, K. N. Kudin, 
 V. N. Staroverov, T. A. Keith, R. Kobayashi, J. Normand, 
 K. Raghavachari, A. P. Rendell, J. C. Burant, S. S. Iyengar, 
 J. Tomasi, M. Cossi, J. M. Millam, M. Klene, C. Adamo, R. Cammi, 
 J. W. Ochterski, R. L. Martin, K. Morokuma, O. Farkas, 
 J. B. Foresman, and D. J. Fox, Gaussian, Inc., Wallingford CT, 2019.
 
 ******************************************
 Gaussian 16:  ES64L-G16RevC.01  3-Jul-2019
                13-Mar-2021 
 ******************************************
 %nprocshared=16
 Will use up to   16 processors via shared memory.
 %mem=7GB
 -----------------------------------------
 # b3lyp/def2svp geom=NewRedundant pop=NBO
 -----------------------------------------
 1/29=4000,38=1,172=1/1;
 2/12=2,17=6,18=5,40=1/2;
 3/5=43,7=101,11=2,25=1,30=1,74=-5/1,2,3;
 4//1;
 5/5=2,38=5/2;
 6/7=2,8=2,9=2,10=2,28=1,40=1/1,7;
 99/5=1,9=1/99;
 --
 75
 --
 Symbolic Z-matrix:
 Charge =  1 Multiplicity = 2
 Br                   -4.33334  -0.68422  -0.75171 
 C                    -2.49489  -0.45166  -0.30009 
 C                    -1.57579  -1.45677  -0.60812 
 C                    -0.23281  -1.27753  -0.27057 
 C                     0.21132  -0.11231   0.37153 
 C                     1.67501   0.09391   0.68265 
 C                     2.43238   0.77119  -0.46795 
 C                    -0.73601   0.87878   0.66747 
 C                    -2.08375   0.71994   0.3388 
 H                    -1.90781  -2.37034  -1.10347 
 H                     0.48528  -2.06679  -0.51032 
 H                     2.14238  -0.87933   0.90641 
 H                     1.77276   0.70459   1.59545 
 H                     3.4961    0.91046  -0.21748 
 H                     2.00204   1.75961  -0.6945 
 H                     2.37366   0.16713  -1.38727 
 H                    -0.41613   1.79592   1.17006 
 H                    -2.81039   1.4974    0.5791 
 
                          Input orientation:                          
 ---------------------------------------------------------------------
 Center     Atomic      Atomic             Coordinates (Angstroms)
 Number     Number       Type             X           Y           Z
 ---------------------------------------------------------------------
      1         35           0       -4.333335   -0.684218   -0.751713
      2          6           0       -2.494895   -0.451663   -0.300093
      3          6           0       -1.575793   -1.456771   -0.608118
      4          6           0       -0.232810   -1.277527   -0.270574
      5          6           0        0.211324   -0.112310    0.371530
      6          6           0        1.675009    0.093912    0.682650
      7          6           0        2.432382    0.771193   -0.467949
      8          6           0       -0.736008    0.878781    0.667474
      9          6           0       -2.083752    0.719935    0.338803
     10          1           0       -1.907814   -2.370337   -1.103465
     11          1           0        0.485278   -2.066789   -0.510318
     12          1           0        2.142380   -0.879325    0.906409
     13          1           0        1.772755    0.704593    1.595453
     14          1           0        3.496095    0.910461   -0.217479
     15          1           0        2.002041    1.759609   -0.694498
     16          1           0        2.373664    0.167130   -1.387266
     17          1           0       -0.416128    1.795922    1.170058
     18          1           0       -2.810394    1.497404    0.579098
 ---------------------------------------------------------------------
                    Distance matrix (angstroms):
                    1          2          3          4          5
     1  Br   0.000000
     2  C    1.907329   0.000000
     3  C    2.867315   1.396377   0.000000
     4  C    4.171069   2.408309   1.396306   0.000000
     5  C    4.716215   2.808890   2.441532   1.402599   0.000000
     6  C    6.226001   4.318743   3.826019   2.535597   1.510529
     7  C    6.926303   5.079529   4.587913   3.367411   2.533456
     8  C    4.171069   2.408309   2.790552   2.404747   1.402599
     9  C    2.867315   1.396377   2.427495   2.790552   2.441532
    10  H    2.974875   2.161337   1.090967   2.166468   3.430021
    11  H    5.018845   3.396212   2.151674   1.093646   2.161642
    12  H    6.687475   4.810702   4.056112   2.680556   2.145550
    13  H    6.687475   4.810702   4.554119   3.381293   2.145550
    14  H    8.008020   6.144442   5.610744   4.323754   3.490374
    15  H    6.790623   5.026700   4.811805   3.794531   2.801278
    16  H    6.790623   5.026700   4.340776   3.182411   2.801278
    17  H    5.018845   3.396212   3.884167   3.399282   2.161642
    18  H    2.974875   2.161337   3.414802   3.881511   3.430021
                    6          7          8          9         10
     6  C    0.000000
     7  C    1.534991   0.000000
     8  C    2.535597   3.367411   0.000000
     9  C    3.826019   4.587913   1.396306   0.000000
    10  H    4.700995   5.395405   3.881511   3.414802   0.000000
    11  H    2.739938   3.441969   3.399282   3.884167   2.484121
    12  H    1.102585   2.167295   3.381293   4.554119   4.760964
    13  H    1.102585   2.167295   2.680556   4.056113   5.503266
    14  H    2.189369   1.101643   4.323753   5.610744   6.383639
    15  H    2.185871   1.101583   3.182410   4.340776   5.701813
    16  H    2.185871   1.101583   3.794530   4.811804   4.985011
    17  H    2.739938   3.441969   1.093646   2.151674   4.975113
    18  H    4.700995   5.395405   2.166468   1.090967   4.313361
                   11         12         13         14         15
    11  H    0.000000
    12  H    2.482574   0.000000
    13  H    3.711122   1.766409   0.000000
    14  H    4.244384   2.509782   2.509782   0.000000
    15  H    4.120172   3.089752   2.531700   1.783479   0.000000
    16  H    3.053758   2.531700   3.089752   1.783479   1.775956
    17  H    4.307753   3.711122   2.482574   4.244384   3.053757
    18  H    4.975113   5.503267   4.760965   6.383639   4.985011
                   16         17         18
    16  H    0.000000
    17  H    4.120171   0.000000
    18  H    5.701813   2.484121   0.000000
 Stoichiometry    C8H9Br(1+,2)
 Framework group  CS[SG(C4HBr),X(C4H8)]
 Deg. of freedom    27
 Full point group                 CS      NOp   2
 Largest Abelian subgroup         CS      NOp   2
 Largest concise Abelian subgroup CS      NOp   2
                         Standard orientation:                         
 ---------------------------------------------------------------------
 Center     Atomic      Atomic             Coordinates (Angstroms)
 Number     Number       Type             X           Y           Z
 ---------------------------------------------------------------------
      1         35           0        0.088453    2.653529    0.000000
      2          6           0        0.130947    0.746673    0.000000
      3          6           0        0.148528    0.056472    1.213748
      4          6           0        0.182445   -1.339375    1.202374
      5          6           0        0.200868   -2.061346   -0.000000
      6          6           0        0.182445   -3.571762   -0.000000
      7          6           0       -1.241977   -4.143796   -0.000000
      8          6           0        0.182445   -1.339375   -1.202374
      9          6           0        0.148528    0.056472   -1.213748
     10          1           0        0.138996    0.605102    2.156681
     11          1           0        0.198680   -1.878300    2.153877
     12          1           0        0.727137   -3.944528    0.883205
     13          1           0        0.727137   -3.944528   -0.883205
     14          1           0       -1.229079   -5.245363   -0.000000
     15          1           0       -1.800887   -3.808239   -0.887978
     16          1           0       -1.800887   -3.808239    0.887978
     17          1           0        0.198680   -1.878300   -2.153877
     18          1           0        0.138996    0.605102   -2.156681
 ---------------------------------------------------------------------
 Rotational constants (GHZ):           4.3092128           0.4469862           0.4221199
 Standard basis: def2SVP (5D, 7F)
 There are   123 symmetry adapted cartesian basis functions of A'  symmetry.
 There are    77 symmetry adapted cartesian basis functions of A"  symmetry.
 There are   114 symmetry adapted basis functions of A'  symmetry.
 There are    75 symmetry adapted basis functions of A"  symmetry.
   189 basis functions,   343 primitive gaussians,   200 cartesian basis functions
    46 alpha electrons       45 beta electrons
       nuclear repulsion energy       608.1129377959 Hartrees.
 NAtoms=   18 NActive=   18 NUniq=   12 SFac= 2.25D+00 NAtFMM=   60 NAOKFM=F Big=F
 Integral buffers will be    131072 words long.
 Raffenetti 2 integral format.
 Two-electron integral symmetry is turned on.
 One-electron integrals computed using PRISM.
   2 Symmetry operations used in ECPInt.
 ECPInt:  NShTT=    3828 NPrTT=   14877 LenC2=    3681 LenP2D=   10936.
 LDataN:  DoStor=T MaxTD1= 4 Len=   56
 NBasis=   189 RedAO= T EigKep=  2.79D-04  NBF=   114    75
 NBsUse=   189 1.00D-06 EigRej= -1.00D+00 NBFU=   114    75
 ExpMin= 1.22D-01 ExpMax= 1.13D+05 ExpMxC= 1.70D+04 IAcc=3 IRadAn=         5 AccDes= 0.00D+00
 Harris functional with IExCor=  402 and IRadAn=       5 diagonalized for initial guess.
 HarFok:  IExCor=  402 AccDes= 0.00D+00 IRadAn=         5 IDoV= 1 UseB2=F ITyADJ=14
 ICtDFT=  3500011 ScaDFX=  1.000000  1.000000  1.000000  1.000000
 FoFCou: FMM=F IPFlag=           0 FMFlag=      100000 FMFlg1=           0
         NFxFlg=           0 DoJE=T BraDBF=F KetDBF=T FulRan=T
         wScrn=  0.000000 ICntrl=       500 IOpCl=  0 I1Cent=   200000004 NGrid=           0
         NMat0=    1 NMatS0=      1 NMatT0=    0 NMatD0=    1 NMtDS0=    0 NMtDT0=    0
 Petite list used in FoFCou.
 Initial guess orbital symmetries:
 Alpha Orbitals:
       Occupied  (A') (A') (A') (A") (A') (A') (A') (A') (A") (A')
                 (A') (A") (A') (A') (A') (A") (A') (A') (A") (A')
                 (A') (A") (A') (A') (A') (A") (A') (A') (A") (A')
                 (A') (A") (A') (A') (A") (A") (A') (A') (A") (A')
                 (A') (A") (A') (A") (A") (A')
       Virtual   (A") (A') (A') (A') (A') (A") (A') (A') (A") (A')
                 (A") (A') (A") (A') (A') (A") (A') (A') (A") (A')
                 (A') (A") (A') (A") (A') (A") (A') (A') (A') (A")
                 (A') (A") (A") (A') (A') (A') (A") (A') (A") (A')
                 (A") (A') (A') (A") (A') (A") (A") (A') (A') (A')
                 (A") (A') (A') (A') (A") (A') (A') (A') (A") (A")
                 (A') (A") (A') (A') (A") (A') (A') (A") (A') (A")
                 (A') (A") (A") (A") (A') (A") (A') (A") (A') (A')
                 (A") (A') (A") (A') (A') (A") (A') (A") (A') (A")
                 (A") (A') (A') (A') (A") (A') (A') (A") (A') (A")
                 (A') (A") (A") (A') (A") (A') (A") (A') (A') (A")
                 (A') (A") (A') (A') (A") (A') (A") (A') (A') (A")
                 (A') (A') (A") (A') (A") (A") (A') (A") (A') (A')
                 (A') (A") (A') (A') (A") (A") (A") (A") (A') (A')
                 (A') (A") (A')
 Beta  Orbitals:
       Occupied  (A') (A') (A') (A") (A') (A') (A') (A') (A") (A')
                 (A') (A") (A') (A') (A') (A") (A') (A') (A") (A')
                 (A') (A") (A') (A') (A') (A") (A') (A') (A") (A')
                 (A') (A") (A') (A') (A") (A") (A') (A') (A") (A')
                 (A') (A") (A') (A") (A")
       Virtual   (A') (A") (A') (A') (A') (A') (A") (A') (A') (A")
                 (A') (A") (A') (A") (A') (A') (A") (A') (A') (A")
                 (A') (A') (A") (A') (A") (A') (A") (A') (A') (A')
                 (A") (A') (A") (A") (A') (A') (A') (A") (A') (A")
                 (A') (A") (A') (A') (A") (A') (A") (A") (A') (A')
                 (A') (A") (A') (A') (A') (A") (A') (A') (A') (A")
                 (A") (A') (A") (A') (A') (A") (A') (A') (A") (A')
                 (A") (A') (A") (A") (A") (A') (A") (A') (A") (A')
                 (A') (A") (A') (A") (A') (A') (A") (A') (A") (A')
                 (A") (A") (A') (A') (A') (A") (A') (A') (A") (A')
                 (A") (A') (A") (A") (A') (A") (A') (A") (A') (A')
                 (A") (A') (A") (A') (A') (A") (A') (A") (A') (A')
                 (A") (A') (A') (A") (A') (A") (A") (A') (A") (A')
                 (A') (A') (A") (A') (A') (A") (A") (A") (A") (A')
                 (A') (A') (A") (A')
 The electronic state of the initial guess is 2-A'.
 Initial guess <Sx>= 0.0000 <Sy>= 0.0000 <Sz>= 0.5000 <S**2>= 0.7500 S= 0.5000
 Requested convergence on RMS density matrix=1.00D-08 within 128 cycles.
 Requested convergence on MAX density matrix=1.00D-06.
 Requested convergence on             energy=1.00D-06.
 No special actions if energy rises.
 Integral accuracy reduced to 1.0D-05 until final iterations.
 Initial convergence to 1.0D-05 achieved.  Increase integral accuracy.
 SCF Done:  E(UB3LYP) =  -2883.61570214     A.U. after   18 cycles
            NFock= 18  Conv=0.42D-08     -V/T= 2.0023
 <Sx>= 0.0000 <Sy>= 0.0000 <Sz>= 0.5000 <S**2>= 0.7562 S= 0.5031
 <L.S>= 0.000000000000E+00
 Annihilation of the first spin contaminant:
 S**2 before annihilation     0.7562,   after     0.7500

 **********************************************************************

            Population analysis using the SCF Density.

 **********************************************************************

 Orbital symmetries:
 Alpha Orbitals:
       Occupied  (A') (A') (A') (A') (A") (A') (A') (A") (A') (A')
                 (A") (A') (A') (A') (A') (A') (A") (A') (A') (A")
                 (A") (A') (A') (A') (A') (A") (A') (A") (A') (A')
                 (A') (A") (A') (A") (A') (A') (A") (A') (A") (A')
                 (A') (A') (A") (A") (A") (A')
       Virtual   (A') (A") (A') (A') (A') (A") (A') (A") (A') (A')
                 (A") (A') (A") (A') (A') (A") (A') (A") (A') (A')
                 (A') (A") (A') (A") (A') (A") (A') (A') (A') (A")
                 (A") (A') (A') (A") (A') (A') (A") (A') (A") (A')
                 (A") (A') (A") (A') (A') (A") (A') (A') (A") (A')
                 (A") (A') (A') (A") (A') (A') (A') (A') (A") (A')
                 (A") (A") (A') (A') (A") (A') (A") (A') (A') (A")
                 (A') (A") (A") (A") (A') (A") (A') (A') (A') (A")
                 (A") (A') (A") (A') (A') (A") (A') (A") (A') (A')
                 (A") (A') (A") (A') (A") (A') (A') (A") (A") (A')
                 (A') (A") (A") (A') (A") (A") (A') (A') (A') (A")
                 (A') (A") (A') (A') (A") (A") (A') (A') (A') (A")
                 (A') (A") (A") (A') (A') (A") (A') (A") (A') (A')
                 (A') (A') (A") (A') (A") (A") (A") (A") (A') (A')
                 (A') (A") (A')
 Beta  Orbitals:
       Occupied  (A') (A') (A') (A') (A") (A') (A') (A") (A') (A')
                 (A") (A') (A') (A') (A') (A') (A") (A') (A') (A")
                 (A") (A') (A') (A') (A') (A") (A') (A") (A') (A')
                 (A') (A") (A') (A") (A') (A") (A') (A') (A") (A')
                 (A') (A") (A') (A") (A")
       Virtual   (A') (A") (A') (A') (A') (A") (A') (A') (A") (A')
                 (A') (A") (A') (A") (A') (A') (A") (A') (A") (A')
                 (A') (A') (A") (A") (A') (A') (A") (A') (A') (A')
                 (A") (A") (A') (A") (A') (A') (A') (A") (A') (A")
                 (A') (A") (A') (A") (A') (A") (A') (A') (A") (A')
                 (A') (A") (A') (A") (A') (A') (A') (A') (A') (A")
                 (A') (A") (A") (A') (A') (A") (A') (A") (A') (A')
                 (A") (A') (A") (A") (A") (A') (A") (A') (A') (A')
                 (A") (A") (A') (A") (A') (A') (A") (A") (A') (A')
                 (A') (A") (A') (A") (A') (A") (A') (A') (A") (A")
                 (A') (A') (A") (A") (A') (A") (A") (A') (A') (A')
                 (A") (A') (A") (A') (A') (A") (A") (A') (A') (A')
                 (A") (A') (A") (A") (A') (A') (A") (A') (A") (A')
                 (A') (A') (A') (A") (A') (A") (A") (A") (A") (A')
                 (A') (A') (A") (A')
 The electronic state is 2-A'.
 Alpha  occ. eigenvalues -- -483.00306 -62.68423 -56.51630 -56.51459 -56.51214
 Alpha  occ. eigenvalues --  -10.46294 -10.41991 -10.40336 -10.40336 -10.39520
 Alpha  occ. eigenvalues --  -10.39519 -10.35745 -10.33156  -8.90277  -6.73494
 Alpha  occ. eigenvalues --   -6.72745  -6.72042  -2.85021  -2.84879  -2.84364
 Alpha  occ. eigenvalues --   -2.83734  -2.83664  -1.07844  -1.01641  -0.95484
 Alpha  occ. eigenvalues --   -0.94641  -0.89075  -0.81495  -0.79817  -0.75795
 Alpha  occ. eigenvalues --   -0.69133  -0.67960  -0.64334  -0.62238  -0.61593
 Alpha  occ. eigenvalues --   -0.59906  -0.58584  -0.56808  -0.55001  -0.54568
 Alpha  occ. eigenvalues --   -0.50841  -0.50609  -0.49606  -0.48251  -0.46050
 Alpha  occ. eigenvalues --   -0.44982
 Alpha virt. eigenvalues --   -0.22586  -0.21410  -0.19138  -0.08138  -0.06815
 Alpha virt. eigenvalues --   -0.06488  -0.05772  -0.02376  -0.02320  -0.01216
 Alpha virt. eigenvalues --    0.00220   0.01851   0.02250   0.03263   0.06049
 Alpha virt. eigenvalues --    0.08242   0.10117   0.12134   0.12810   0.13932
 Alpha virt. eigenvalues --    0.16378   0.20601   0.23436   0.23508   0.25626
 Alpha virt. eigenvalues --    0.25725   0.25969   0.27682   0.28503   0.30485
 Alpha virt. eigenvalues --    0.31062   0.31303   0.32614   0.32943   0.33739
 Alpha virt. eigenvalues --    0.35151   0.37074   0.40877   0.41781   0.42804
 Alpha virt. eigenvalues --    0.44011   0.44947   0.46520   0.48142   0.49597
 Alpha virt. eigenvalues --    0.49649   0.50210   0.50875   0.51245   0.53351
 Alpha virt. eigenvalues --    0.53484   0.54366   0.55078   0.55235   0.56590
 Alpha virt. eigenvalues --    0.56718   0.58952   0.60548   0.61784   0.65455
 Alpha virt. eigenvalues --    0.68788   0.74537   0.75092   0.79386   0.82913
 Alpha virt. eigenvalues --    0.89321   0.93056   0.94313   1.02613   1.02812
 Alpha virt. eigenvalues --    1.04532   1.05044   1.07119   1.10070   1.10980
 Alpha virt. eigenvalues --    1.19540   1.21980   1.28736   1.31352   1.32378
 Alpha virt. eigenvalues --    1.39843   1.47714   1.48271   1.50149   1.52743
 Alpha virt. eigenvalues --    1.54307   1.55280   1.55468   1.58410   1.61480
 Alpha virt. eigenvalues --    1.62143   1.62398   1.64186   1.65119   1.66668
 Alpha virt. eigenvalues --    1.66742   1.67502   1.71125   1.73960   1.75304
 Alpha virt. eigenvalues --    1.77349   1.78531   1.82391   1.85032   1.88945
 Alpha virt. eigenvalues --    1.92013   1.92383   1.96438   1.99947   2.04860
 Alpha virt. eigenvalues --    2.05680   2.06599   2.11172   2.13844   2.14194
 Alpha virt. eigenvalues --    2.20697   2.21562   2.22563   2.26497   2.35144
 Alpha virt. eigenvalues --    2.37369   2.41429   2.42586   2.43172   2.43888
 Alpha virt. eigenvalues --    2.52813   2.60824   2.60878   2.64882   2.67615
 Alpha virt. eigenvalues --    2.70355   2.78552   2.78907   2.82592   2.83887
 Alpha virt. eigenvalues --    2.91755   3.01257   3.20140   3.23688   3.28087
 Alpha virt. eigenvalues --    3.33875   3.40938   3.60642
  Beta  occ. eigenvalues -- -483.00225 -62.68379 -56.51601 -56.51283 -56.51182
  Beta  occ. eigenvalues --  -10.45864 -10.41544 -10.40274 -10.40274 -10.39479
  Beta  occ. eigenvalues --  -10.39479 -10.35738 -10.33073  -8.90157  -6.73445
  Beta  occ. eigenvalues --   -6.72411  -6.71987  -2.84906  -2.84698  -2.84336
  Beta  occ. eigenvalues --   -2.83550  -2.83516  -1.07031  -1.00687  -0.94716
  Beta  occ. eigenvalues --   -0.94429  -0.88349  -0.81052  -0.79388  -0.75538
  Beta  occ. eigenvalues --   -0.68812  -0.67691  -0.64072  -0.62179  -0.60990
  Beta  occ. eigenvalues --   -0.58495  -0.58175  -0.55991  -0.54790  -0.53556
  Beta  occ. eigenvalues --   -0.50496  -0.49518  -0.48340  -0.47857  -0.45569
  Beta virt. eigenvalues --   -0.38158  -0.20324  -0.19964  -0.18513  -0.07982
  Beta virt. eigenvalues --   -0.06473  -0.06035  -0.05107  -0.02333  -0.02224
  Beta virt. eigenvalues --   -0.01060   0.00303   0.01981   0.02294   0.03907
  Beta virt. eigenvalues --    0.06411   0.08429   0.10504   0.12322   0.13061
  Beta virt. eigenvalues --    0.14469   0.16673   0.20732   0.23491   0.23900
  Beta virt. eigenvalues --    0.25822   0.25928   0.27149   0.28131   0.29411
  Beta virt. eigenvalues --    0.30600   0.31954   0.32003   0.33185   0.33228
  Beta virt. eigenvalues --    0.34497   0.35903   0.37492   0.41544   0.42018
  Beta virt. eigenvalues --    0.43233   0.44408   0.45348   0.46688   0.48551
  Beta virt. eigenvalues --    0.49734   0.50066   0.50622   0.51416   0.51575
  Beta virt. eigenvalues --    0.53571   0.53619   0.54768   0.55317   0.55319
  Beta virt. eigenvalues --    0.56801   0.57031   0.59817   0.60737   0.61943
  Beta virt. eigenvalues --    0.65867   0.68954   0.74656   0.75502   0.79858
  Beta virt. eigenvalues --    0.83006   0.89543   0.93180   0.94691   1.02955
  Beta virt. eigenvalues --    1.03942   1.04765   1.05180   1.07373   1.10868
  Beta virt. eigenvalues --    1.11118   1.19652   1.22529   1.29595   1.31559
  Beta virt. eigenvalues --    1.32497   1.39875   1.48028   1.48414   1.50344
  Beta virt. eigenvalues --    1.53760   1.55094   1.55570   1.55648   1.58701
  Beta virt. eigenvalues --    1.62178   1.62275   1.62821   1.64261   1.65382
  Beta virt. eigenvalues --    1.66790   1.67275   1.67976   1.71318   1.74145
  Beta virt. eigenvalues --    1.75512   1.77801   1.78778   1.82509   1.85451
  Beta virt. eigenvalues --    1.89028   1.92218   1.93017   1.97244   2.00272
  Beta virt. eigenvalues --    2.04926   2.06311   2.07940   2.11642   2.14191
  Beta virt. eigenvalues --    2.14596   2.20822   2.21989   2.22802   2.26935
  Beta virt. eigenvalues --    2.35317   2.37947   2.41963   2.43246   2.43490
  Beta virt. eigenvalues --    2.44202   2.52829   2.60966   2.61105   2.65022
  Beta virt. eigenvalues --    2.68081   2.70553   2.78699   2.79015   2.82735
  Beta virt. eigenvalues --    2.83996   2.91821   3.01398   3.20741   3.24287
  Beta virt. eigenvalues --    3.28673   3.34019   3.41039   3.60890
          Condensed to atoms (all electrons):
               1          2          3          4          5          6
     1  Br  34.558925   0.295030  -0.060919   0.002592   0.000533   0.000010
     2  C    0.295030   5.448792   0.165438   0.121642  -0.182874  -0.000017
     3  C   -0.060919   0.165438   5.040496   0.317105   0.112572   0.008621
     4  C    0.002592   0.121642   0.317105   5.080475   0.183752  -0.072653
     5  C    0.000533  -0.182874   0.112572   0.183752   5.347661   0.409406
     6  C    0.000010  -0.000017   0.008621  -0.072653   0.409406   4.611345
     7  C    0.000000   0.000046  -0.000285  -0.004990  -0.044021   0.433885
     8  C    0.002592   0.121642  -0.111540   0.040493   0.183752  -0.072653
     9  C   -0.060919   0.165438   0.051625  -0.111540   0.112572   0.008621
    10  H   -0.001384  -0.068912   0.442085  -0.047370   0.013949  -0.000141
    11  H   -0.000136   0.014437  -0.058289   0.450235  -0.069046  -0.011130
    12  H   -0.000000   0.000002   0.000971  -0.012532  -0.012191   0.361632
    13  H   -0.000000   0.000002  -0.000678   0.009766  -0.012191   0.361632
    14  H    0.000000   0.000001   0.000018  -0.000040   0.006161  -0.010352
    15  H   -0.000000  -0.000022   0.000120  -0.002164  -0.006327  -0.025044
    16  H   -0.000000  -0.000022  -0.000549   0.005975  -0.006327  -0.025044
    17  H   -0.000136   0.014437  -0.001964   0.013281  -0.069046  -0.011130
    18  H   -0.001384  -0.068912   0.012719  -0.002044   0.013949  -0.000141
               7          8          9         10         11         12
     1  Br   0.000000   0.002592  -0.060919  -0.001384  -0.000136  -0.000000
     2  C    0.000046   0.121642   0.165438  -0.068912   0.014437   0.000002
     3  C   -0.000285  -0.111540   0.051625   0.442085  -0.058289   0.000971
     4  C   -0.004990   0.040493  -0.111540  -0.047370   0.450235  -0.012532
     5  C   -0.044021   0.183752   0.112572   0.013949  -0.069046  -0.012191
     6  C    0.433885  -0.072653   0.008621  -0.000141  -0.011130   0.361632
     7  C    4.461538  -0.004990  -0.000285  -0.000003  -0.000056  -0.011380
     8  C   -0.004990   5.080475   0.317105  -0.002044   0.013281   0.009766
     9  C   -0.000285   0.317105   5.040496   0.012719  -0.001964  -0.000678
    10  H   -0.000003  -0.002044   0.012719   0.605400  -0.011200   0.000000
    11  H   -0.000056   0.013281  -0.001964  -0.011200   0.616211   0.004780
    12  H   -0.011380   0.009766  -0.000678   0.000000   0.004780   0.640094
    13  H   -0.011380  -0.012532   0.000971   0.000006   0.000199  -0.028490
    14  H    0.391492  -0.000040   0.000018  -0.000000  -0.000106  -0.006409
    15  H    0.394887   0.005975  -0.000549   0.000001   0.000035   0.007808
    16  H    0.394887  -0.002164   0.000120   0.000008   0.000879  -0.009265
    17  H   -0.000056   0.450235  -0.058289   0.000017  -0.000190   0.000199
    18  H   -0.000003  -0.047370   0.442085  -0.000177   0.000017   0.000006
              13         14         15         16         17         18
     1  Br  -0.000000   0.000000  -0.000000  -0.000000  -0.000136  -0.001384
     2  C    0.000002   0.000001  -0.000022  -0.000022   0.014437  -0.068912
     3  C   -0.000678   0.000018   0.000120  -0.000549  -0.001964   0.012719
     4  C    0.009766  -0.000040  -0.002164   0.005975   0.013281  -0.002044
     5  C   -0.012191   0.006161  -0.006327  -0.006327  -0.069046   0.013949
     6  C    0.361632  -0.010352  -0.025044  -0.025044  -0.011130  -0.000141
     7  C   -0.011380   0.391492   0.394887   0.394887  -0.000056  -0.000003
     8  C   -0.012532  -0.000040   0.005975  -0.002164   0.450235  -0.047370
     9  C    0.000971   0.000018  -0.000549   0.000120  -0.058289   0.442085
    10  H    0.000006  -0.000000   0.000001   0.000008   0.000017  -0.000177
    11  H    0.000199  -0.000106   0.000035   0.000879  -0.000190   0.000017
    12  H   -0.028490  -0.006409   0.007808  -0.009265   0.000199   0.000006
    13  H    0.640094  -0.006409  -0.009265   0.007808   0.004780   0.000000
    14  H   -0.006409   0.584795  -0.018125  -0.018125  -0.000106  -0.000000
    15  H   -0.009265  -0.018125   0.635251  -0.024286   0.000879   0.000008
    16  H    0.007808  -0.018125  -0.024286   0.635251   0.000035   0.000001
    17  H    0.004780  -0.000106   0.000879   0.000035   0.616211  -0.011200
    18  H    0.000000  -0.000000   0.000008   0.000001  -0.011200   0.605400
          Atomic-Atomic Spin Densities.
               1          2          3          4          5          6
     1  Br   0.334426  -0.056108  -0.004394   0.000358   0.000124   0.000000
     2  C   -0.056108   0.291960   0.026396  -0.004345  -0.010682   0.000056
     3  C   -0.004394   0.026396   0.040251  -0.023860  -0.004028   0.000113
     4  C    0.000358  -0.004345  -0.023860   0.022134   0.024798  -0.002862
     5  C    0.000124  -0.010682  -0.004028   0.024798   0.335499  -0.025324
     6  C    0.000000   0.000056   0.000113  -0.002862  -0.025324  -0.002734
     7  C   -0.000000   0.000044   0.000053  -0.000863  -0.011984   0.016796
     8  C    0.000358  -0.004345  -0.002478   0.000928   0.024798  -0.002862
     9  C   -0.004394   0.026396   0.001402  -0.002478  -0.004028   0.000113
    10  H   -0.000183  -0.000597   0.001521  -0.000047   0.000091   0.000002
    11  H    0.000001   0.000076   0.000136   0.001417  -0.000713   0.000071
    12  H   -0.000000   0.000005   0.000048  -0.000029  -0.001622   0.003149
    13  H   -0.000000   0.000005   0.000004  -0.000058  -0.001622   0.003149
    14  H    0.000000  -0.000001  -0.000001   0.000024   0.000568  -0.000908
    15  H    0.000000  -0.000011  -0.000007   0.000084   0.001104  -0.000197
    16  H    0.000000  -0.000011  -0.000027   0.000234   0.001104  -0.000197
    17  H    0.000001   0.000076  -0.000072   0.000032  -0.000713   0.000071
    18  H   -0.000183  -0.000597   0.000033  -0.000075   0.000091   0.000002
               7          8          9         10         11         12
     1  Br  -0.000000   0.000358  -0.004394  -0.000183   0.000001  -0.000000
     2  C    0.000044  -0.004345   0.026396  -0.000597   0.000076   0.000005
     3  C    0.000053  -0.002478   0.001402   0.001521   0.000136   0.000048
     4  C   -0.000863   0.000928  -0.002478  -0.000047   0.001417  -0.000029
     5  C   -0.011984   0.024798  -0.004028   0.000091  -0.000713  -0.001622
     6  C    0.016796  -0.002862   0.000113   0.000002   0.000071   0.003149
     7  C    0.040794  -0.000863   0.000053  -0.000000  -0.000021  -0.003211
     8  C   -0.000863   0.022134  -0.023860  -0.000075   0.000032  -0.000058
     9  C    0.000053  -0.023860   0.040251   0.000033  -0.000072   0.000004
    10  H   -0.000000  -0.000075   0.000033  -0.003517   0.000128   0.000001
    11  H   -0.000021   0.000032  -0.000072   0.000128  -0.002940  -0.000052
    12  H   -0.003211  -0.000058   0.000004   0.000001  -0.000052   0.007630
    13  H   -0.003211  -0.000029   0.000048  -0.000000   0.000005   0.000966
    14  H   -0.001445   0.000024  -0.000001   0.000000   0.000003   0.000523
    15  H   -0.001530   0.000234  -0.000027   0.000000  -0.000001   0.000074
    16  H   -0.001530   0.000084  -0.000007  -0.000000   0.000003   0.000181
    17  H   -0.000021   0.001417   0.000136  -0.000001   0.000002   0.000005
    18  H   -0.000000  -0.000047   0.001521   0.000004  -0.000001  -0.000000
              13         14         15         16         17         18
     1  Br  -0.000000   0.000000   0.000000   0.000000   0.000001  -0.000183
     2  C    0.000005  -0.000001  -0.000011  -0.000011   0.000076  -0.000597
     3  C    0.000004  -0.000001  -0.000007  -0.000027  -0.000072   0.000033
     4  C   -0.000058   0.000024   0.000084   0.000234   0.000032  -0.000075
     5  C   -0.001622   0.000568   0.001104   0.001104  -0.000713   0.000091
     6  C    0.003149  -0.000908  -0.000197  -0.000197   0.000071   0.000002
     7  C   -0.003211  -0.001445  -0.001530  -0.001530  -0.000021  -0.000000
     8  C   -0.000029   0.000024   0.000234   0.000084   0.001417  -0.000047
     9  C    0.000048  -0.000001  -0.000027  -0.000007   0.000136   0.001521
    10  H   -0.000000   0.000000   0.000000  -0.000000  -0.000001   0.000004
    11  H    0.000005   0.000003  -0.000001   0.000003   0.000002  -0.000001
    12  H    0.000966   0.000523   0.000074   0.000181   0.000005  -0.000000
    13  H    0.007630   0.000523   0.000181   0.000074  -0.000052   0.000001
    14  H    0.000523   0.005521   0.000581   0.000581   0.000003   0.000000
    15  H    0.000181   0.000581  -0.001104   0.000443   0.000003  -0.000000
    16  H    0.000074   0.000581   0.000443  -0.001104  -0.000001   0.000000
    17  H   -0.000052   0.000003   0.000003  -0.000001  -0.002940   0.000128
    18  H    0.000001   0.000000  -0.000000   0.000000   0.000128  -0.003517
 Mulliken charges and spin densities:
               1          2
     1  Br   0.265195   0.270008
     2  C   -0.026149   0.268315
     3  C    0.082454   0.035093
     4  C    0.028019   0.015394
     5  C    0.017716   0.327460
     6  C    0.033152  -0.011561
     7  C    0.000715   0.033063
     8  C    0.028019   0.015394
     9  C    0.082454   0.035093
    10  H    0.057047  -0.002641
    11  H    0.052043  -0.001927
    12  H    0.055689   0.007613
    13  H    0.055689   0.007613
    14  H    0.077229   0.005995
    15  H    0.040819  -0.000173
    16  H    0.040819  -0.000173
    17  H    0.052043  -0.001927
    18  H    0.057047  -0.002641
 Sum of Mulliken charges =   1.00000   1.00000
 Mulliken charges and spin densities with hydrogens summed into heavy atoms:
               1          2
     1  Br   0.265195   0.270008
     2  C   -0.026149   0.268315
     3  C    0.139501   0.032452
     4  C    0.080062   0.013468
     5  C    0.017716   0.327460
     6  C    0.144530   0.003666
     7  C    0.159582   0.038712
     8  C    0.080062   0.013468
     9  C    0.139501   0.032452
 Electronic spatial extent (au):  <R**2>=           2424.4088
 Charge=              1.0000 electrons
 Dipole moment (field-independent basis, Debye):
    X=              0.1897    Y=             -3.2481    Z=              0.0000  Tot=              3.2536
 Quadrupole moment (field-independent basis, Debye-Ang):
   XX=            -63.9895   YY=            -28.8861   ZZ=            -53.1606
   XY=              1.5411   XZ=              0.0000   YZ=             -0.0000
 Traceless Quadrupole moment (field-independent basis, Debye-Ang):
   XX=            -15.3108   YY=             19.7926   ZZ=             -4.4819
   XY=              1.5411   XZ=              0.0000   YZ=             -0.0000
 Octapole moment (field-independent basis, Debye-Ang**2):
  XXX=              0.3932  YYY=             28.3786  ZZZ=              0.0000  XYY=             -5.9285
  XXY=             25.0651  XXZ=             -0.0000  XZZ=              2.5751  YZZ=             19.2661
  YYZ=             -0.0000  XYZ=             -0.0000
 Hexadecapole moment (field-independent basis, Debye-Ang**3):
 XXXX=           -161.2649 YYYY=          -1799.2916 ZZZZ=           -270.7306 XXXY=            -92.8884
 XXXZ=              0.0000 YYYX=            -54.4511 YYYZ=             -0.0000 ZZZX=              0.0000
 ZZZY=             -0.0000 XXYY=           -395.4688 XXZZ=            -83.1072 YYZZ=           -418.6921
 XXYZ=              0.0000 YYXZ=              0.0000 ZZXY=            -35.2238
 N-N= 6.081129377959D+02 E-N=-8.066673083845D+03  KE= 2.877027955494D+03
 Symmetry A'   KE= 2.416981283704D+03
 Symmetry A"   KE= 4.600466717896D+02
 Symmetry A'   SP= 1.000000000000D+00
 Symmetry A"   SP= 6.217265721726D-14
                          Isotropic Fermi Contact Couplings
        Atom                 a.u.       MegaHertz       Gauss      10(-4) cm-1
     1  Br(79)             0.05669      63.70721      22.73232      21.25044
     2  C(13)              0.04482      50.38662      17.97920      16.80717
     3  C(13)             -0.00138      -1.55491      -0.55483      -0.51866
     4  C(13)             -0.00508      -5.70673      -2.03630      -1.90356
     5  C(13)              0.04824      54.23185      19.35127      18.08980
     6  C(13)             -0.01061     -11.92740      -4.25599      -3.97855
     7  C(13)              0.02960      33.27889      11.87474      11.10064
     8  C(13)             -0.00508      -5.70673      -2.03630      -1.90356
     9  C(13)             -0.00138      -1.55491      -0.55483      -0.51866
    10  H(1)              -0.00091      -4.08138      -1.45634      -1.36140
    11  H(1)              -0.00072      -3.21557      -1.14739      -1.07260
    12  H(1)               0.00360      16.10714       5.74743       5.37276
    13  H(1)               0.00360      16.10714       5.74743       5.37276
    14  H(1)               0.00220       9.84058       3.51136       3.28246
    15  H(1)              -0.00045      -2.00501      -0.71544      -0.66880
    16  H(1)              -0.00045      -2.00501      -0.71544      -0.66880
    17  H(1)              -0.00072      -3.21557      -1.14739      -1.07260
    18  H(1)              -0.00091      -4.08138      -1.45634      -1.36140
 --------------------------------------------------------
       Center         ----  Spin Dipole Couplings  ----
                      3XX-RR        3YY-RR        3ZZ-RR
 --------------------------------------------------------
     1   Atom        3.346840     -1.721696     -1.625144
     2   Atom        0.342839     -0.169807     -0.173032
     3   Atom        0.060155     -0.032718     -0.027437
     4   Atom        0.046062     -0.025431     -0.020631
     5   Atom        0.345590     -0.170964     -0.174626
     6   Atom        0.036155     -0.012929     -0.023226
     7   Atom        0.027368      0.002276     -0.029644
     8   Atom        0.046062     -0.025431     -0.020631
     9   Atom        0.060155     -0.032718     -0.027437
    10   Atom       -0.005218     -0.004917      0.010136
    11   Atom       -0.004710     -0.004891      0.009600
    12   Atom       -0.004416      0.003316      0.001099
    13   Atom       -0.004416      0.003316      0.001099
    14   Atom       -0.001977      0.006184     -0.004207
    15   Atom        0.001337     -0.000212     -0.001125
    16   Atom        0.001337     -0.000212     -0.001125
    17   Atom       -0.004710     -0.004891      0.009600
    18   Atom       -0.005218     -0.004917      0.010136
 --------------------------------------------------------
                        XY            XZ            YZ
 --------------------------------------------------------
     1   Atom        0.130180     -0.000000      0.000000
     2   Atom        0.012835     -0.000000      0.000000
     3   Atom        0.001802      0.000062     -0.003112
     4   Atom        0.001237      0.002186      0.003069
     5   Atom        0.010417     -0.000000      0.000000
     6   Atom        0.003116     -0.000000     -0.000000
     7   Atom        0.042299     -0.000000     -0.000000
     8   Atom        0.001237     -0.002186     -0.003069
     9   Atom        0.001802     -0.000062      0.003112
    10   Atom       -0.000020     -0.000060      0.002336
    11   Atom        0.000227     -0.000063     -0.002826
    12   Atom       -0.002004      0.001638     -0.004465
    13   Atom       -0.002004     -0.001638      0.004465
    14   Atom        0.000355      0.000000      0.000000
    15   Atom        0.002989      0.004634      0.000275
    16   Atom        0.002989     -0.004634     -0.000275
    17   Atom        0.000227      0.000063      0.002826
    18   Atom       -0.000020      0.000060     -0.002336
 --------------------------------------------------------


 ---------------------------------------------------------------------------------
              Anisotropic Spin Dipole Couplings in Principal Axis System
 ---------------------------------------------------------------------------------

       Atom             a.u.   MegaHertz   Gauss  10(-4) cm-1        Axes

              Baa    -1.7250  -231.392   -82.566   -77.184 -0.0257  0.9997 -0.0000
     1 Br(79) Bbb    -1.6251  -217.992   -77.785   -72.714 -0.0000  0.0000  1.0000
              Bcc     3.3502   449.384   160.352   149.898  0.9997  0.0257  0.0000
 
              Baa    -0.1730   -23.219    -8.285    -7.745  0.0000 -0.0000  1.0000
     2 C(13)  Bbb    -0.1701   -22.830    -8.146    -7.615 -0.0250  0.9997  0.0000
              Bcc     0.3432    46.049    16.431    15.360  0.9997  0.0250  0.0000
 
              Baa    -0.0342    -4.588    -1.637    -1.530 -0.0176  0.9079  0.4187
     3 C(13)  Bbb    -0.0260    -3.489    -1.245    -1.164  0.0081 -0.4187  0.9081
              Bcc     0.0602     8.077     2.882     2.694  0.9998  0.0194  0.0000
 
              Baa    -0.0269    -3.613    -1.289    -1.205 -0.0021  0.8992 -0.4376
     4 C(13)  Bbb    -0.0192    -2.581    -0.921    -0.861 -0.0384  0.4372  0.8985
              Bcc     0.0462     6.194     2.210     2.066  0.9993  0.0187  0.0336
 
              Baa    -0.1746   -23.433    -8.362    -7.816  0.0000 -0.0000  1.0000
     5 C(13)  Bbb    -0.1712   -22.970    -8.196    -7.662 -0.0202  0.9998  0.0000
              Bcc     0.3458    46.403    16.558    15.478  0.9998  0.0202  0.0000
 
              Baa    -0.0232    -3.117    -1.112    -1.040 -0.0000  0.0000  1.0000
     6 C(13)  Bbb    -0.0131    -1.761    -0.629    -0.588 -0.0631  0.9980 -0.0000
              Bcc     0.0364     4.878     1.741     1.627  0.9980  0.0631 -0.0000
 
              Baa    -0.0296    -3.978    -1.419    -1.327 -0.0000  0.0000  1.0000
     7 C(13)  Bbb    -0.0293    -3.932    -1.403    -1.311 -0.5982  0.8014 -0.0000
              Bcc     0.0589     7.910     2.822     2.638  0.8014  0.5982 -0.0000
 
              Baa    -0.0269    -3.613    -1.289    -1.205 -0.0021  0.8992  0.4376
     8 C(13)  Bbb    -0.0192    -2.581    -0.921    -0.861  0.0384 -0.4372  0.8985
              Bcc     0.0462     6.194     2.210     2.066  0.9993  0.0187 -0.0336
 
              Baa    -0.0342    -4.588    -1.637    -1.530 -0.0176  0.9079 -0.4187
     9 C(13)  Bbb    -0.0260    -3.489    -1.245    -1.164 -0.0081  0.4187  0.9081
              Bcc     0.0602     8.077     2.882     2.694  0.9998  0.0194 -0.0000
 
              Baa    -0.0053    -2.814    -1.004    -0.939  0.1889  0.9710 -0.1464
    10 H(1)   Bbb    -0.0052    -2.783    -0.993    -0.928  0.9820 -0.1861  0.0321
              Bcc     0.0105     5.597     1.997     1.867 -0.0039  0.1499  0.9887
 
              Baa    -0.0055    -2.924    -1.043    -0.975 -0.2643  0.9481  0.1766
    11 H(1)   Bbb    -0.0047    -2.482    -0.886    -0.828  0.9644  0.2585  0.0555
              Bcc     0.0101     5.406     1.929     1.803 -0.0070 -0.1850  0.9827
 
              Baa    -0.0050    -2.660    -0.949    -0.887  0.9765  0.1558 -0.1486
    12 H(1)   Bbb    -0.0024    -1.276    -0.455    -0.426  0.0204  0.6204  0.7840
              Bcc     0.0074     3.936     1.404     1.313 -0.2143  0.7686 -0.6027
 
              Baa    -0.0050    -2.660    -0.949    -0.887  0.9765  0.1558  0.1486
    13 H(1)   Bbb    -0.0024    -1.276    -0.455    -0.426 -0.0204 -0.6204  0.7840
              Bcc     0.0074     3.936     1.404     1.313 -0.2143  0.7686  0.6027
 
              Baa    -0.0042    -2.245    -0.801    -0.749 -0.0000 -0.0000  1.0000
    14 H(1)   Bbb    -0.0020    -1.063    -0.379    -0.355  0.9991 -0.0433  0.0000
              Bcc     0.0062     3.308     1.180     1.103  0.0433  0.9991  0.0000
 
              Baa    -0.0053    -2.812    -1.003    -0.938 -0.6382  0.3397  0.6909
    15 H(1)   Bbb    -0.0007    -0.380    -0.135    -0.127 -0.0961  0.8553 -0.5092
              Bcc     0.0060     3.192     1.139     1.065  0.7638  0.3914  0.5132
 
              Baa    -0.0053    -2.812    -1.003    -0.938  0.6382 -0.3397  0.6909
    16 H(1)   Bbb    -0.0007    -0.380    -0.135    -0.127 -0.0961  0.8553  0.5092
              Bcc     0.0060     3.192     1.139     1.065  0.7638  0.3914 -0.5132
 
              Baa    -0.0055    -2.924    -1.043    -0.975 -0.2643  0.9481 -0.1766
    17 H(1)   Bbb    -0.0047    -2.482    -0.886    -0.828  0.9644  0.2585 -0.0555
              Bcc     0.0101     5.406     1.929     1.803  0.0070  0.1850  0.9827
 
              Baa    -0.0053    -2.814    -1.004    -0.939  0.1889  0.9710  0.1464
    18 H(1)   Bbb    -0.0052    -2.783    -0.993    -0.928  0.9820 -0.1861 -0.0321
              Bcc     0.0105     5.597     1.997     1.867  0.0039 -0.1499  0.9887
 

 ---------------------------------------------------------------------------------

 ******************************Gaussian NBO Version 3.1******************************
             N A T U R A L   A T O M I C   O R B I T A L   A N D
          N A T U R A L   B O N D   O R B I T A L   A N A L Y S I S
 ******************************Gaussian NBO Version 3.1******************************
       /RESON  / : Allow strongly delocalized NBO set

 Analyzing the SCF density

 Job title: 75                                                              

 Storage needed:    108342 in NPA,    143807 in NBO ( 939522296 available)
 GSVD:  LWork=       23247 too small for GESVD, short by        1008 words or        1008 for optimal perf.


 NATURAL POPULATIONS:  Natural atomic orbital occupancies 
                                                          
   NAO  Atom  No  lang   Type(AO)    Occupancy
 --------------------------------------------
     1   Br    1  S      Cor( 1S)     2.00000
     2   Br    1  S      Cor( 2S)     2.00000
     3   Br    1  S      Cor( 3S)     1.99978
     4   Br    1  S      Val( 4S)     1.86347
     5   Br    1  S      Ryd( 5S)     0.00385
     6   Br    1  px     Cor( 2p)     2.00000
     7   Br    1  px     Cor( 3p)     1.99989
     8   Br    1  px     Val( 4p)     1.65717
     9   Br    1  px     Ryd( 5p)     0.00087
    10   Br    1  py     Cor( 2p)     2.00000
    11   Br    1  py     Cor( 3p)     1.99982
    12   Br    1  py     Val( 4p)     1.12585
    13   Br    1  py     Ryd( 5p)     0.00313
    14   Br    1  pz     Cor( 2p)     2.00000
    15   Br    1  pz     Cor( 3p)     1.99998
    16   Br    1  pz     Val( 4p)     1.97468
    17   Br    1  pz     Ryd( 5p)     0.00137
    18   Br    1  dxy    Cor( 3d)     1.99993
    19   Br    1  dxy    Ryd( 4d)     0.00304
    20   Br    1  dxy    Ryd( 5d)     0.00005
    21   Br    1  dxz    Cor( 3d)     2.00000
    22   Br    1  dxz    Ryd( 4d)     0.00006
    23   Br    1  dxz    Ryd( 5d)     0.00000
    24   Br    1  dyz    Cor( 3d)     1.99995
    25   Br    1  dyz    Ryd( 4d)     0.00101
    26   Br    1  dyz    Ryd( 5d)     0.00000
    27   Br    1  dx2y2  Cor( 3d)     1.99981
    28   Br    1  dx2y2  Ryd( 4d)     0.00293
    29   Br    1  dx2y2  Ryd( 5d)     0.00004
    30   Br    1  dz2    Cor( 3d)     1.99994
    31   Br    1  dz2    Ryd( 4d)     0.00118
    32   Br    1  dz2    Ryd( 5d)     0.00002

    33    C    2  S      Cor( 1S)     1.99861
    34    C    2  S      Val( 2S)     0.95793
    35    C    2  S      Ryd( 3S)     0.00133
    36    C    2  px     Val( 2p)     0.94833
    37    C    2  px     Ryd( 3p)     0.00168
    38    C    2  py     Val( 2p)     0.99696
    39    C    2  py     Ryd( 3p)     0.00762
    40    C    2  pz     Val( 2p)     1.10880
    41    C    2  pz     Ryd( 3p)     0.00858
    42    C    2  dxy    Ryd( 3d)     0.00093
    43    C    2  dxz    Ryd( 3d)     0.00084
    44    C    2  dyz    Ryd( 3d)     0.00115
    45    C    2  dx2y2  Ryd( 3d)     0.00146
    46    C    2  dz2    Ryd( 3d)     0.00126

    47    C    3  S      Cor( 1S)     1.99879
    48    C    3  S      Val( 2S)     0.95697
    49    C    3  S      Ryd( 3S)     0.00169
    50    C    3  px     Val( 2p)     0.91917
    51    C    3  px     Ryd( 3p)     0.00106
    52    C    3  py     Val( 2p)     1.10848
    53    C    3  py     Ryd( 3p)     0.00624
    54    C    3  pz     Val( 2p)     1.17691
    55    C    3  pz     Ryd( 3p)     0.00640
    56    C    3  dxy    Ryd( 3d)     0.00051
    57    C    3  dxz    Ryd( 3d)     0.00044
    58    C    3  dyz    Ryd( 3d)     0.00081
    59    C    3  dx2y2  Ryd( 3d)     0.00044
    60    C    3  dz2    Ryd( 3d)     0.00058

    61    C    4  S      Cor( 1S)     1.99887
    62    C    4  S      Val( 2S)     0.95411
    63    C    4  S      Ryd( 3S)     0.00156
    64    C    4  px     Val( 2p)     0.92730
    65    C    4  px     Ryd( 3p)     0.00074
    66    C    4  py     Val( 2p)     1.09315
    67    C    4  py     Ryd( 3p)     0.00444
    68    C    4  pz     Val( 2p)     1.17686
    69    C    4  pz     Ryd( 3p)     0.00615
    70    C    4  dxy    Ryd( 3d)     0.00048
    71    C    4  dxz    Ryd( 3d)     0.00042
    72    C    4  dyz    Ryd( 3d)     0.00078
    73    C    4  dx2y2  Ryd( 3d)     0.00047
    74    C    4  dz2    Ryd( 3d)     0.00066

    75    C    5  S      Cor( 1S)     1.99884
    76    C    5  S      Val( 2S)     0.89245
    77    C    5  S      Ryd( 3S)     0.00221
    78    C    5  px     Val( 2p)     0.76932
    79    C    5  px     Ryd( 3p)     0.00240
    80    C    5  py     Val( 2p)     1.09932
    81    C    5  py     Ryd( 3p)     0.00561
    82    C    5  pz     Val( 2p)     1.08071
    83    C    5  pz     Ryd( 3p)     0.00351
    84    C    5  dxy    Ryd( 3d)     0.00085
    85    C    5  dxz    Ryd( 3d)     0.00066
    86    C    5  dyz    Ryd( 3d)     0.00120
    87    C    5  dx2y2  Ryd( 3d)     0.00054
    88    C    5  dz2    Ryd( 3d)     0.00072

    89    C    6  S      Cor( 1S)     1.99908
    90    C    6  S      Val( 2S)     1.02253
    91    C    6  S      Ryd( 3S)     0.00085
    92    C    6  px     Val( 2p)     1.12649
    93    C    6  px     Ryd( 3p)     0.00132
    94    C    6  py     Val( 2p)     1.03555
    95    C    6  py     Ryd( 3p)     0.00188
    96    C    6  pz     Val( 2p)     1.26270
    97    C    6  pz     Ryd( 3p)     0.00684
    98    C    6  dxy    Ryd( 3d)     0.00043
    99    C    6  dxz    Ryd( 3d)     0.00085
   100    C    6  dyz    Ryd( 3d)     0.00031
   101    C    6  dx2y2  Ryd( 3d)     0.00089
   102    C    6  dz2    Ryd( 3d)     0.00062

   103    C    7  S      Cor( 1S)     1.99923
   104    C    7  S      Val( 2S)     1.10108
   105    C    7  S      Ryd( 3S)     0.00043
   106    C    7  px     Val( 2p)     1.04983
   107    C    7  px     Ryd( 3p)     0.00130
   108    C    7  py     Val( 2p)     1.21804
   109    C    7  py     Ryd( 3p)     0.00263
   110    C    7  pz     Val( 2p)     1.23305
   111    C    7  pz     Ryd( 3p)     0.00137
   112    C    7  dxy    Ryd( 3d)     0.00039
   113    C    7  dxz    Ryd( 3d)     0.00072
   114    C    7  dyz    Ryd( 3d)     0.00030
   115    C    7  dx2y2  Ryd( 3d)     0.00067
   116    C    7  dz2    Ryd( 3d)     0.00050

   117    C    8  S      Cor( 1S)     1.99887
   118    C    8  S      Val( 2S)     0.95411
   119    C    8  S      Ryd( 3S)     0.00156
   120    C    8  px     Val( 2p)     0.92730
   121    C    8  px     Ryd( 3p)     0.00074
   122    C    8  py     Val( 2p)     1.09315
   123    C    8  py     Ryd( 3p)     0.00444
   124    C    8  pz     Val( 2p)     1.17686
   125    C    8  pz     Ryd( 3p)     0.00615
   126    C    8  dxy    Ryd( 3d)     0.00048
   127    C    8  dxz    Ryd( 3d)     0.00042
   128    C    8  dyz    Ryd( 3d)     0.00078
   129    C    8  dx2y2  Ryd( 3d)     0.00047
   130    C    8  dz2    Ryd( 3d)     0.00066

   131    C    9  S      Cor( 1S)     1.99879
   132    C    9  S      Val( 2S)     0.95697
   133    C    9  S      Ryd( 3S)     0.00169
   134    C    9  px     Val( 2p)     0.91917
   135    C    9  px     Ryd( 3p)     0.00106
   136    C    9  py     Val( 2p)     1.10848
   137    C    9  py     Ryd( 3p)     0.00624
   138    C    9  pz     Val( 2p)     1.17691
   139    C    9  pz     Ryd( 3p)     0.00640
   140    C    9  dxy    Ryd( 3d)     0.00051
   141    C    9  dxz    Ryd( 3d)     0.00044
   142    C    9  dyz    Ryd( 3d)     0.00081
   143    C    9  dx2y2  Ryd( 3d)     0.00044
   144    C    9  dz2    Ryd( 3d)     0.00058

   145    H   10  S      Val( 1S)     0.72401
   146    H   10  S      Ryd( 2S)     0.00152
   147    H   10  px     Ryd( 2p)     0.00013
   148    H   10  py     Ryd( 2p)     0.00029
   149    H   10  pz     Ryd( 2p)     0.00067

   150    H   11  S      Val( 1S)     0.73476
   151    H   11  S      Ryd( 2S)     0.00144
   152    H   11  px     Ryd( 2p)     0.00012
   153    H   11  py     Ryd( 2p)     0.00025
   154    H   11  pz     Ryd( 2p)     0.00068

   155    H   12  S      Val( 1S)     0.74022
   156    H   12  S      Ryd( 2S)     0.00220
   157    H   12  px     Ryd( 2p)     0.00031
   158    H   12  py     Ryd( 2p)     0.00026
   159    H   12  pz     Ryd( 2p)     0.00047

   160    H   13  S      Val( 1S)     0.74022
   161    H   13  S      Ryd( 2S)     0.00220
   162    H   13  px     Ryd( 2p)     0.00031
   163    H   13  py     Ryd( 2p)     0.00026
   164    H   13  pz     Ryd( 2p)     0.00047

   165    H   14  S      Val( 1S)     0.74389
   166    H   14  S      Ryd( 2S)     0.00100
   167    H   14  px     Ryd( 2p)     0.00012
   168    H   14  py     Ryd( 2p)     0.00073
   169    H   14  pz     Ryd( 2p)     0.00018

   170    H   15  S      Val( 1S)     0.77204
   171    H   15  S      Ryd( 2S)     0.00135
   172    H   15  px     Ryd( 2p)     0.00035
   173    H   15  py     Ryd( 2p)     0.00019
   174    H   15  pz     Ryd( 2p)     0.00052

   175    H   16  S      Val( 1S)     0.77204
   176    H   16  S      Ryd( 2S)     0.00135
   177    H   16  px     Ryd( 2p)     0.00035
   178    H   16  py     Ryd( 2p)     0.00019
   179    H   16  pz     Ryd( 2p)     0.00052

   180    H   17  S      Val( 1S)     0.73476
   181    H   17  S      Ryd( 2S)     0.00144
   182    H   17  px     Ryd( 2p)     0.00012
   183    H   17  py     Ryd( 2p)     0.00025
   184    H   17  pz     Ryd( 2p)     0.00068

   185    H   18  S      Val( 1S)     0.72401
   186    H   18  S      Ryd( 2S)     0.00152
   187    H   18  px     Ryd( 2p)     0.00013
   188    H   18  py     Ryd( 2p)     0.00029
   189    H   18  pz     Ryd( 2p)     0.00067

 WARNING:  1 low occupancy (<1.9990e) core orbital  found on  C    2
           1 low occupancy (<1.9990e) core orbital  found on  C    3
           1 low occupancy (<1.9990e) core orbital  found on  C    4
           1 low occupancy (<1.9990e) core orbital  found on  C    5
           1 low occupancy (<1.9990e) core orbital  found on  C    8
           1 low occupancy (<1.9990e) core orbital  found on  C    9


 Summary of Natural Population Analysis:                  
                                                          
                                       Natural Population 
                Natural  -----------------------------------------------
    Atom  No    Charge         Core      Valence    Rydberg      Total
 -----------------------------------------------------------------------
     Br    1    0.36217     27.99910     6.62117    0.01756    34.63783
      C    2   -0.03550      1.99861     4.01204    0.02486     6.03550
      C    3   -0.17851      1.99879     4.16154    0.01818     6.17851
      C    4   -0.16598      1.99887     4.15142    0.01570     6.16598
      C    5    0.14165      1.99884     3.84180    0.01770     5.85835
      C    6   -0.46034      1.99908     4.44726    0.01400     6.46034
      C    7   -0.60953      1.99923     4.60200    0.00831     6.60953
      C    8   -0.16598      1.99887     4.15142    0.01570     6.16598
      C    9   -0.17851      1.99879     4.16154    0.01818     6.17851
      H   10    0.27338      0.00000     0.72401    0.00261     0.72662
      H   11    0.26275      0.00000     0.73476    0.00249     0.73725
      H   12    0.25654      0.00000     0.74022    0.00324     0.74346
      H   13    0.25654      0.00000     0.74022    0.00324     0.74346
      H   14    0.25408      0.00000     0.74389    0.00203     0.74592
      H   15    0.22556      0.00000     0.77204    0.00240     0.77444
      H   16    0.22556      0.00000     0.77204    0.00240     0.77444
      H   17    0.26275      0.00000     0.73476    0.00249     0.73725
      H   18    0.27338      0.00000     0.72401    0.00261     0.72662
 =======================================================================
   * Total *    1.00000     43.99017    46.83613    0.17371    91.00000

                                 Natural Population      
 --------------------------------------------------------
   Core                      43.99017 ( 99.9777% of  44)
   Valence                   46.83613 ( 99.6513% of  47)
   Natural Minimal Basis     90.82629 ( 99.8091% of  91)
   Natural Rydberg Basis      0.17371 (  0.1909% of  91)
 --------------------------------------------------------

    Atom  No          Natural Electron Configuration
 ----------------------------------------------------------------------------
     Br    1      [core]4S( 1.86)4p( 4.76)4d( 0.01)5p( 0.01)
      C    2      [core]2S( 0.96)2p( 3.05)3p( 0.02)3d( 0.01)
      C    3      [core]2S( 0.96)2p( 3.20)3p( 0.01)
      C    4      [core]2S( 0.95)2p( 3.20)3p( 0.01)
      C    5      [core]2S( 0.89)2p( 2.95)3p( 0.01)
      C    6      [core]2S( 1.02)2p( 3.42)3p( 0.01)
      C    7      [core]2S( 1.10)2p( 3.50)3p( 0.01)
      C    8      [core]2S( 0.95)2p( 3.20)3p( 0.01)
      C    9      [core]2S( 0.96)2p( 3.20)3p( 0.01)
      H   10            1S( 0.72)
      H   11            1S( 0.73)
      H   12            1S( 0.74)
      H   13            1S( 0.74)
      H   14            1S( 0.74)
      H   15            1S( 0.77)
      H   16            1S( 0.77)
      H   17            1S( 0.73)
      H   18            1S( 0.72)


 ***************************************************
 *******         Alpha spin orbitals         *******
 ***************************************************


 NATURAL POPULATIONS:  Natural atomic orbital occupancies 
                                                          
   NAO  Atom  No  lang   Type(AO)    Occupancy      Energy
 ----------------------------------------------------------
     1   Br    1  S      Cor( 1S)     1.00000    -402.13841
     2   Br    1  S      Cor( 2S)     1.00000    -140.25745
     3   Br    1  S      Cor( 3S)     0.99989     -11.79224
     4   Br    1  S      Val( 4S)     0.93260      -1.24952
     5   Br    1  S      Ryd( 5S)     0.00196       0.26709
     6   Br    1  px     Cor( 2p)     1.00000     -56.32929
     7   Br    1  px     Cor( 3p)     0.99999      -6.90806
     8   Br    1  px     Val( 4p)     0.97153      -0.49584
     9   Br    1  px     Ryd( 5p)     0.00067       0.45022
    10   Br    1  py     Cor( 2p)     1.00000     -56.33084
    11   Br    1  py     Cor( 3p)     0.99991      -6.91215
    12   Br    1  py     Val( 4p)     0.56091      -0.43081
    13   Br    1  py     Ryd( 5p)     0.00159       0.43572
    14   Br    1  pz     Cor( 2p)     1.00000     -56.32688
    15   Br    1  pz     Cor( 3p)     0.99999      -6.90100
    16   Br    1  pz     Val( 4p)     0.98758      -0.48310
    17   Br    1  pz     Ryd( 5p)     0.00067       0.48203
    18   Br    1  dxy    Cor( 3d)     0.99997      -2.84864
    19   Br    1  dxy    Ryd( 4d)     0.00132       0.49734
    20   Br    1  dxy    Ryd( 5d)     0.00002       3.20639
    21   Br    1  dxz    Cor( 3d)     1.00000      -2.83734
    22   Br    1  dxz    Ryd( 4d)     0.00003       0.43071
    23   Br    1  dxz    Ryd( 5d)     0.00000       3.10865
    24   Br    1  dyz    Cor( 3d)     0.99998      -2.84348
    25   Br    1  dyz    Ryd( 4d)     0.00049       0.70207
    26   Br    1  dyz    Ryd( 5d)     0.00000       3.37099
    27   Br    1  dx2y2  Cor( 3d)     0.99991      -2.84860
    28   Br    1  dx2y2  Ryd( 4d)     0.00147       0.74883
    29   Br    1  dx2y2  Ryd( 5d)     0.00002       3.45561
    30   Br    1  dz2    Cor( 3d)     0.99997      -2.83763
    31   Br    1  dz2    Ryd( 4d)     0.00057       0.57772
    32   Br    1  dz2    Ryd( 5d)     0.00001       3.26574

    33    C    2  S      Cor( 1S)     0.99931     -10.34267
    34    C    2  S      Val( 2S)     0.48351      -0.43510
    35    C    2  S      Ryd( 3S)     0.00067       0.34742
    36    C    2  px     Val( 2p)     0.58536      -0.37351
    37    C    2  px     Ryd( 3p)     0.00069       0.37567
    38    C    2  py     Val( 2p)     0.49949      -0.38436
    39    C    2  py     Ryd( 3p)     0.00378       0.74287
    40    C    2  pz     Val( 2p)     0.55537      -0.29595
    41    C    2  pz     Ryd( 3p)     0.00422       0.50757
    42    C    2  dxy    Ryd( 3d)     0.00054       1.57281
    43    C    2  dxz    Ryd( 3d)     0.00046       1.68193
    44    C    2  dyz    Ryd( 3d)     0.00058       2.15220
    45    C    2  dx2y2  Ryd( 3d)     0.00066       1.81444
    46    C    2  dz2    Ryd( 3d)     0.00061       2.10466

    47    C    3  S      Cor( 1S)     0.99939     -10.26898
    48    C    3  S      Val( 2S)     0.47870      -0.35214
    49    C    3  S      Ryd( 3S)     0.00085       0.37747
    50    C    3  px     Val( 2p)     0.48227      -0.30928
    51    C    3  px     Ryd( 3p)     0.00058       0.36799
    52    C    3  py     Val( 2p)     0.55385      -0.25008
    53    C    3  py     Ryd( 3p)     0.00313       0.55201
    54    C    3  pz     Val( 2p)     0.58708      -0.26889
    55    C    3  pz     Ryd( 3p)     0.00321       0.72436
    56    C    3  dxy    Ryd( 3d)     0.00026       1.72299
    57    C    3  dxz    Ryd( 3d)     0.00030       1.71315
    58    C    3  dyz    Ryd( 3d)     0.00040       2.28340
    59    C    3  dx2y2  Ryd( 3d)     0.00021       2.08158
    60    C    3  dz2    Ryd( 3d)     0.00028       2.18857

    61    C    4  S      Cor( 1S)     0.99944     -10.26326
    62    C    4  S      Val( 2S)     0.47696      -0.34149
    63    C    4  S      Ryd( 3S)     0.00080       0.40470
    64    C    4  px     Val( 2p)     0.48185      -0.30384
    65    C    4  px     Ryd( 3p)     0.00041       0.38404
    66    C    4  py     Val( 2p)     0.54599      -0.23987
    67    C    4  py     Ryd( 3p)     0.00224       0.61818
    68    C    4  pz     Val( 2p)     0.58693      -0.25357
    69    C    4  pz     Ryd( 3p)     0.00310       0.74980
    70    C    4  dxy    Ryd( 3d)     0.00025       1.72988
    71    C    4  dxz    Ryd( 3d)     0.00028       1.72951
    72    C    4  dyz    Ryd( 3d)     0.00039       2.29340
    73    C    4  dx2y2  Ryd( 3d)     0.00023       2.08711
    74    C    4  dz2    Ryd( 3d)     0.00032       2.20302

    75    C    5  S      Cor( 1S)     0.99942     -10.28409
    76    C    5  S      Val( 2S)     0.45138      -0.34125
    77    C    5  S      Ryd( 3S)     0.00114       0.44618
    78    C    5  px     Val( 2p)     0.51786      -0.32351
    79    C    5  px     Ryd( 3p)     0.00143       0.46724
    80    C    5  py     Val( 2p)     0.55202      -0.26173
    81    C    5  py     Ryd( 3p)     0.00284       0.90902
    82    C    5  pz     Val( 2p)     0.54170      -0.25459
    83    C    5  pz     Ryd( 3p)     0.00174       0.66368
    84    C    5  dxy    Ryd( 3d)     0.00052       1.70456
    85    C    5  dxz    Ryd( 3d)     0.00036       1.70049
    86    C    5  dyz    Ryd( 3d)     0.00061       2.25428
    87    C    5  dx2y2  Ryd( 3d)     0.00021       2.00208
    88    C    5  dz2    Ryd( 3d)     0.00034       2.17101

    89    C    6  S      Cor( 1S)     0.99954     -10.23453
    90    C    6  S      Val( 2S)     0.51038      -0.37533
    91    C    6  S      Ryd( 3S)     0.00045       0.74298
    92    C    6  px     Val( 2p)     0.56965      -0.24545
    93    C    6  px     Ryd( 3p)     0.00078       0.42020
    94    C    6  py     Val( 2p)     0.51447      -0.23197
    95    C    6  py     Ryd( 3p)     0.00097       0.38320
    96    C    6  pz     Val( 2p)     0.63053      -0.24846
    97    C    6  pz     Ryd( 3p)     0.00345       0.63084
    98    C    6  dxy    Ryd( 3d)     0.00027       1.95114
    99    C    6  dxz    Ryd( 3d)     0.00043       2.19766
   100    C    6  dyz    Ryd( 3d)     0.00015       2.07851
   101    C    6  dx2y2  Ryd( 3d)     0.00045       2.09183
   102    C    6  dz2    Ryd( 3d)     0.00032       2.10116

   103    C    7  S      Cor( 1S)     0.99962     -10.21756
   104    C    7  S      Val( 2S)     0.55200      -0.38267
   105    C    7  S      Ryd( 3S)     0.00024       0.73862
   106    C    7  px     Val( 2p)     0.53475      -0.21052
   107    C    7  px     Ryd( 3p)     0.00066       0.37409
   108    C    7  py     Val( 2p)     0.61360      -0.22277
   109    C    7  py     Ryd( 3p)     0.00134       0.48524
   110    C    7  pz     Val( 2p)     0.61712      -0.21961
   111    C    7  pz     Ryd( 3p)     0.00068       0.45840
   112    C    7  dxy    Ryd( 3d)     0.00020       2.00191
   113    C    7  dxz    Ryd( 3d)     0.00036       2.20992
   114    C    7  dyz    Ryd( 3d)     0.00015       2.02796
   115    C    7  dx2y2  Ryd( 3d)     0.00035       2.20571
   116    C    7  dz2    Ryd( 3d)     0.00026       2.16554

   117    C    8  S      Cor( 1S)     0.99944     -10.26326
   118    C    8  S      Val( 2S)     0.47696      -0.34149
   119    C    8  S      Ryd( 3S)     0.00080       0.40470
   120    C    8  px     Val( 2p)     0.48185      -0.30384
   121    C    8  px     Ryd( 3p)     0.00041       0.38404
   122    C    8  py     Val( 2p)     0.54599      -0.23987
   123    C    8  py     Ryd( 3p)     0.00224       0.61818
   124    C    8  pz     Val( 2p)     0.58693      -0.25357
   125    C    8  pz     Ryd( 3p)     0.00310       0.74980
   126    C    8  dxy    Ryd( 3d)     0.00025       1.72988
   127    C    8  dxz    Ryd( 3d)     0.00028       1.72951
   128    C    8  dyz    Ryd( 3d)     0.00039       2.29340
   129    C    8  dx2y2  Ryd( 3d)     0.00023       2.08711
   130    C    8  dz2    Ryd( 3d)     0.00032       2.20302

   131    C    9  S      Cor( 1S)     0.99939     -10.26898
   132    C    9  S      Val( 2S)     0.47870      -0.35214
   133    C    9  S      Ryd( 3S)     0.00085       0.37747
   134    C    9  px     Val( 2p)     0.48227      -0.30928
   135    C    9  px     Ryd( 3p)     0.00058       0.36799
   136    C    9  py     Val( 2p)     0.55385      -0.25008
   137    C    9  py     Ryd( 3p)     0.00313       0.55201
   138    C    9  pz     Val( 2p)     0.58708      -0.26889
   139    C    9  pz     Ryd( 3p)     0.00321       0.72436
   140    C    9  dxy    Ryd( 3d)     0.00026       1.72299
   141    C    9  dxz    Ryd( 3d)     0.00030       1.71315
   142    C    9  dyz    Ryd( 3d)     0.00040       2.28340
   143    C    9  dx2y2  Ryd( 3d)     0.00021       2.08158
   144    C    9  dz2    Ryd( 3d)     0.00028       2.18857

   145    H   10  S      Val( 1S)     0.36120      -0.08348
   146    H   10  S      Ryd( 2S)     0.00074       0.17051
   147    H   10  px     Ryd( 2p)     0.00006       1.47818
   148    H   10  py     Ryd( 2p)     0.00015       1.90688
   149    H   10  pz     Ryd( 2p)     0.00033       2.10442

   150    H   11  S      Val( 1S)     0.36675      -0.08325
   151    H   11  S      Ryd( 2S)     0.00071       0.18620
   152    H   11  px     Ryd( 2p)     0.00006       1.48641
   153    H   11  py     Ryd( 2p)     0.00013       1.92320
   154    H   11  pz     Ryd( 2p)     0.00034       2.11333

   155    H   12  S      Val( 1S)     0.37350      -0.06822
   156    H   12  S      Ryd( 2S)     0.00113       0.22956
   157    H   12  px     Ryd( 2p)     0.00015       1.79289
   158    H   12  py     Ryd( 2p)     0.00013       1.69504
   159    H   12  pz     Ryd( 2p)     0.00024       2.02275

   160    H   13  S      Val( 1S)     0.37350      -0.06822
   161    H   13  S      Ryd( 2S)     0.00113       0.22956
   162    H   13  px     Ryd( 2p)     0.00015       1.79289
   163    H   13  py     Ryd( 2p)     0.00013       1.69504
   164    H   13  pz     Ryd( 2p)     0.00024       2.02275

   165    H   14  S      Val( 1S)     0.37374      -0.04388
   166    H   14  S      Ryd( 2S)     0.00050       0.22847
   167    H   14  px     Ryd( 2p)     0.00006       1.59636
   168    H   14  py     Ryd( 2p)     0.00036       2.24701
   169    H   14  pz     Ryd( 2p)     0.00009       1.66499

   170    H   15  S      Val( 1S)     0.38557      -0.06055
   171    H   15  S      Ryd( 2S)     0.00068       0.24364
   172    H   15  px     Ryd( 2p)     0.00017       1.75881
   173    H   15  py     Ryd( 2p)     0.00009       1.69725
   174    H   15  pz     Ryd( 2p)     0.00026       2.02540

   175    H   16  S      Val( 1S)     0.38557      -0.06055
   176    H   16  S      Ryd( 2S)     0.00068       0.24364
   177    H   16  px     Ryd( 2p)     0.00017       1.75881
   178    H   16  py     Ryd( 2p)     0.00009       1.69725
   179    H   16  pz     Ryd( 2p)     0.00026       2.02540

   180    H   17  S      Val( 1S)     0.36675      -0.08325
   181    H   17  S      Ryd( 2S)     0.00071       0.18620
   182    H   17  px     Ryd( 2p)     0.00006       1.48641
   183    H   17  py     Ryd( 2p)     0.00013       1.92320
   184    H   17  pz     Ryd( 2p)     0.00034       2.11333

   185    H   18  S      Val( 1S)     0.36120      -0.08348
   186    H   18  S      Ryd( 2S)     0.00074       0.17051
   187    H   18  px     Ryd( 2p)     0.00006       1.47818
   188    H   18  py     Ryd( 2p)     0.00015       1.90688
   189    H   18  pz     Ryd( 2p)     0.00033       2.10442


 Summary of Natural Population Analysis:                  
                                                          
                                       Natural Population 
                Natural  -----------------------------------------------
    Atom  No    Charge         Core      Valence    Rydberg      Total
 -----------------------------------------------------------------------
     Br    1    0.03895     13.99961     3.45262    0.00882    17.46105
      C    2   -0.13523      0.99931     2.12373    0.01220     3.13523
      C    3   -0.11053      0.99939     2.10190    0.00924     3.11053
      C    4   -0.09919      0.99944     2.09173    0.00802     3.09919
      C    5   -0.07158      0.99942     2.06297    0.00919     3.07158
      C    6   -0.23183      0.99954     2.22503    0.00726     3.23183
      C    7   -0.32134      0.99962     2.31748    0.00424     3.32134
      C    8   -0.09919      0.99944     2.09173    0.00802     3.09919
      C    9   -0.11053      0.99939     2.10190    0.00924     3.11053
      H   10    0.13752      0.00000     0.36120    0.00129     0.36248
      H   11    0.13202      0.00000     0.36675    0.00124     0.36798
      H   12    0.12485      0.00000     0.37350    0.00165     0.37515
      H   13    0.12485      0.00000     0.37350    0.00165     0.37515
      H   14    0.12524      0.00000     0.37374    0.00102     0.37476
      H   15    0.11323      0.00000     0.38557    0.00120     0.38677
      H   16    0.11323      0.00000     0.38557    0.00120     0.38677
      H   17    0.13202      0.00000     0.36675    0.00124     0.36798
      H   18    0.13752      0.00000     0.36120    0.00129     0.36248
 =======================================================================
   * Total *    0.00000     21.99515    23.91686    0.08799    46.00000

                                 Natural Population      
 --------------------------------------------------------
   Core                      21.99515 ( 99.9780% of  22)
   Valence                   23.91686 ( 99.6536% of  24)
   Natural Minimal Basis     45.91201 ( 99.8087% of  46)
   Natural Rydberg Basis      0.08799 (  0.1913% of  46)
 --------------------------------------------------------

    Atom  No          Natural Electron Configuration
 ----------------------------------------------------------------------------
     Br    1      [core]4S( 0.93)4p( 2.52)
      C    2      [core]2S( 0.48)2p( 1.64)3p( 0.01)
      C    3      [core]2S( 0.48)2p( 1.62)3p( 0.01)
      C    4      [core]2S( 0.48)2p( 1.61)3p( 0.01)
      C    5      [core]2S( 0.45)2p( 1.61)3p( 0.01)
      C    6      [core]2S( 0.51)2p( 1.71)3p( 0.01)
      C    7      [core]2S( 0.55)2p( 1.77)
      C    8      [core]2S( 0.48)2p( 1.61)3p( 0.01)
      C    9      [core]2S( 0.48)2p( 1.62)3p( 0.01)
      H   10            1S( 0.36)
      H   11            1S( 0.37)
      H   12            1S( 0.37)
      H   13            1S( 0.37)
      H   14            1S( 0.37)
      H   15            1S( 0.39)
      H   16            1S( 0.39)
      H   17            1S( 0.37)
      H   18            1S( 0.36)


 NATURAL BOND ORBITAL ANALYSIS, alpha spin orbitals:

                       Occupancies       Lewis Structure    Low   High
           Occ.    -------------------  -----------------   occ   occ
  Cycle   Thresh.   Lewis   Non-Lewis     CR  BD  3C  LP    (L)   (NL)   Dev
 =============================================================================
   1(1)    0.90    44.33770   1.66230     22  18   0   6     3      3    0.03
   2(2)    0.90    44.33770   1.66230     22  18   0   6     3      3    0.03
   3(1)    0.80    45.25172   0.74828     22  21   0   3     0      3    0.03
 -----------------------------------------------------------------------------

 Structure accepted: No low occupancy Lewis orbitals

 --------------------------------------------------------
   Core                     21.99516 ( 99.978% of  22)
   Valence Lewis            23.25656 ( 96.902% of  24)
  ==================       ============================
   Total Lewis              45.25172 ( 98.373% of  46)
  -----------------------------------------------------
   Valence non-Lewis         0.68699 (  1.493% of  46)
   Rydberg non-Lewis         0.06129 (  0.133% of  46)
  ==================       ============================
   Total non-Lewis           0.74828 (  1.627% of  46)
 --------------------------------------------------------


       (Occupancy)   Bond orbital/ Coefficients/ Hybrids
 ---------------------------------------------------------------------------------
     1. (0.99190) BD ( 1)Br   1 - C   2  
                ( 49.63%)   0.7045*Br   1 s( 13.37%)p 6.45( 86.26%)d 0.03(  0.37%)
                                            0.0000  0.0000 -0.0002 -0.3607  0.0599
                                            0.0000  0.0000 -0.0208 -0.0012 -0.0000
                                           -0.0002  0.9269  0.0541  0.0000  0.0000
                                            0.0000  0.0000  0.0000  0.0023  0.0002
                                            0.0000  0.0000  0.0000  0.0000  0.0000
                                            0.0000  0.0000  0.0516  0.0057  0.0000
                                            0.0315  0.0038
                ( 50.37%)   0.7097* C   2 s( 21.62%)p 3.62( 78.24%)d 0.01(  0.14%)
                                            0.0002 -0.4648  0.0087  0.0199 -0.0008
                                           -0.8836  0.0358 -0.0000 -0.0000  0.0013
                                           -0.0000 -0.0000  0.0311  0.0208
     2. (0.99065) BD ( 1) C   2 - C   3  
                ( 51.41%)   0.7170* C   2 s( 39.18%)p 1.55( 60.78%)d 0.00(  0.04%)
                                           -0.0000  0.6259  0.0019  0.0069 -0.0005
                                           -0.3282  0.0172  0.7063  0.0293 -0.0002
                                            0.0004 -0.0155 -0.0037  0.0122
                ( 48.59%)   0.6970* C   3 s( 34.30%)p 1.91( 65.65%)d 0.00(  0.05%)
                                            0.0000  0.5854  0.0176 -0.0125 -0.0009
                                            0.4322  0.0379 -0.6841  0.0117 -0.0003
                                            0.0005 -0.0163 -0.0050  0.0155
     3. (0.85855) BD ( 2) C   2 - C   3  
                ( 57.94%)   0.7612* C   2 s(  0.00%)p 1.00( 99.97%)d 0.00(  0.03%)
                                            0.0000  0.0001  0.0002  0.9994  0.0170
                                            0.0224  0.0005  0.0005  0.0001 -0.0150
                                            0.0108  0.0003  0.0007 -0.0000
                ( 42.06%)   0.6485* C   3 s(  0.00%)p 1.00( 99.92%)d 0.00(  0.08%)
                                            0.0000 -0.0001  0.0001  0.9992  0.0155
                                            0.0249  0.0004 -0.0026 -0.0000  0.0019
                                           -0.0282 -0.0006 -0.0001  0.0001
     4. (0.99065) BD ( 1) C   2 - C   9  
                ( 51.41%)   0.7170* C   2 s( 39.18%)p 1.55( 60.78%)d 0.00(  0.04%)
                                           -0.0000  0.6259  0.0019  0.0077 -0.0005
                                           -0.3282  0.0172 -0.7063 -0.0293 -0.0002
                                           -0.0004  0.0155 -0.0037  0.0122
                ( 48.59%)   0.6970* C   9 s( 34.30%)p 1.91( 65.65%)d 0.00(  0.05%)
                                            0.0000  0.5854  0.0176 -0.0118 -0.0009
                                            0.4322  0.0379  0.6841 -0.0117 -0.0003
                                           -0.0005  0.0163 -0.0050  0.0155
     5. (0.98499) BD ( 1) C   3 - C   4  
                ( 50.42%)   0.7101* C   3 s( 35.98%)p 1.78( 63.98%)d 0.00(  0.04%)
                                           -0.0002  0.5998  0.0046  0.0199  0.0004
                                           -0.7983 -0.0042  0.0090  0.0438 -0.0009
                                           -0.0001  0.0050 -0.0181 -0.0082
                ( 49.58%)   0.7041* C   4 s( 35.30%)p 1.83( 64.66%)d 0.00(  0.05%)
                                            0.0001  0.5940  0.0120 -0.0181 -0.0008
                                            0.8026  0.0048  0.0189  0.0418 -0.0009
                                            0.0001 -0.0033 -0.0187 -0.0095
     6. (0.98789) BD ( 1) C   3 - H  10  
                ( 63.82%)   0.7989* C   3 s( 29.64%)p 2.37( 70.34%)d 0.00(  0.02%)
                                           -0.0003  0.5442 -0.0160 -0.0084  0.0003
                                            0.4166 -0.0151  0.7277 -0.0052 -0.0002
                                           -0.0002  0.0119 -0.0055  0.0084
                ( 36.18%)   0.6015* H  10 s( 99.89%)p 0.00(  0.11%)
                                            0.9995 -0.0028  0.0002 -0.0161 -0.0283
     7. (0.98747) BD ( 1) C   4 - C   5  
                ( 49.06%)   0.7005* C   4 s( 35.39%)p 1.82( 64.56%)d 0.00(  0.05%)
                                            0.0001  0.5949  0.0054  0.0076  0.0029
                                           -0.4245 -0.0237 -0.6816  0.0128 -0.0001
                                           -0.0003  0.0156 -0.0047  0.0153
                ( 50.94%)   0.7137* C   5 s( 33.45%)p 1.99( 66.50%)d 0.00(  0.05%)
                                           -0.0001  0.5784  0.0055 -0.0118  0.0022
                                            0.4061 -0.0163  0.7066  0.0191 -0.0005
                                           -0.0011  0.0180 -0.0045  0.0104
     8. (0.82546) BD ( 2) C   4 - C   5  
                ( 47.23%)   0.6872* C   4 s(  0.00%)p 1.00( 99.93%)d 0.00(  0.07%)
                                            0.0000  0.0010  0.0022  0.9994  0.0093
                                            0.0219 -0.0008 -0.0016 -0.0007  0.0004
                                           -0.0264 -0.0004 -0.0001 -0.0002
                ( 52.77%)   0.7264* C   5 s(  0.01%)p99.99( 99.92%)d 4.55(  0.07%)
                                            0.0000  0.0100  0.0068  0.9995  0.0009
                                            0.0149 -0.0054 -0.0003  0.0002  0.0235
                                            0.0105  0.0002 -0.0006  0.0002
     9. (0.98856) BD ( 1) C   4 - H  11  
                ( 63.29%)   0.7956* C   4 s( 29.21%)p 2.42( 70.76%)d 0.00(  0.03%)
                                           -0.0004  0.5403 -0.0134  0.0098  0.0002
                                           -0.4167  0.0126  0.7306 -0.0020 -0.0002
                                            0.0004 -0.0118 -0.0046  0.0103
                ( 36.71%)   0.6059* H  11 s( 99.90%)p 0.00(  0.10%)
                                            0.9995 -0.0027 -0.0006  0.0152 -0.0282
    10. (0.98679) BD ( 1) C   5 - C   6  
                ( 52.96%)   0.7277* C   5 s( 33.08%)p 2.02( 66.90%)d 0.00(  0.02%)
                                            0.0000  0.5749 -0.0148  0.0066  0.0131
                                           -0.8173  0.0272  0.0000 -0.0000  0.0011
                                           -0.0000 -0.0000 -0.0136 -0.0076
                ( 47.04%)   0.6858* C   6 s( 27.09%)p 2.69( 72.86%)d 0.00(  0.05%)
                                            0.0004  0.5204  0.0087  0.0145  0.0177
                                            0.8532  0.0083 -0.0000  0.0000 -0.0006
                                           -0.0000  0.0000 -0.0197 -0.0123
    11. (0.98747) BD ( 1) C   5 - C   8  
                ( 50.94%)   0.7137* C   5 s( 33.45%)p 1.99( 66.50%)d 0.00(  0.05%)
                                           -0.0001  0.5784  0.0055 -0.0122  0.0022
                                            0.4061 -0.0163 -0.7066 -0.0191 -0.0005
                                            0.0010 -0.0180 -0.0045  0.0104
                ( 49.06%)   0.7004* C   8 s( 35.39%)p 1.82( 64.56%)d 0.00(  0.05%)
                                            0.0001  0.5949  0.0054  0.0087  0.0029
                                           -0.4245 -0.0237  0.6816 -0.0128 -0.0001
                                            0.0003 -0.0156 -0.0047  0.0153
    12. (0.98657) BD ( 1) C   6 - C   7  
                ( 52.06%)   0.7215* C   6 s( 27.96%)p 2.58( 72.00%)d 0.00(  0.04%)
                                            0.0001  0.5287  0.0069 -0.7900 -0.0009
                                           -0.3087 -0.0251 -0.0000  0.0000  0.0082
                                           -0.0000  0.0000  0.0153 -0.0111
                ( 47.94%)   0.6924* C   7 s( 28.65%)p 2.49( 71.29%)d 0.00(  0.06%)
                                            0.0005  0.5352  0.0066  0.7838  0.0132
                                            0.3136 -0.0105 -0.0000  0.0000  0.0154
                                            0.0000 -0.0000  0.0135 -0.0118
    13. (0.98730) BD ( 1) C   6 - H  12  
                ( 62.57%)   0.7910* C   6 s( 22.45%)p 3.45( 77.51%)d 0.00(  0.04%)
                                           -0.0002  0.4738 -0.0055  0.4330  0.0060
                                           -0.2960 -0.0129  0.7066 -0.0202 -0.0040
                                            0.0140 -0.0076  0.0030  0.0112
                ( 37.43%)   0.6118* H  12 s( 99.91%)p 0.00(  0.09%)
                                            0.9995 -0.0029 -0.0168  0.0133 -0.0218
    14. (0.98730) BD ( 1) C   6 - H  13  
                ( 62.57%)   0.7910* C   6 s( 22.45%)p 3.45( 77.51%)d 0.00(  0.04%)
                                           -0.0002  0.4738 -0.0055  0.4330  0.0060
                                           -0.2960 -0.0129 -0.7066  0.0202 -0.0040
                                           -0.0140  0.0076  0.0030  0.0112
                ( 37.43%)   0.6118* H  13 s( 99.91%)p 0.00(  0.09%)
                                            0.9995 -0.0029 -0.0168  0.0133  0.0218
    15. (0.99190) BD ( 1) C   7 - H  14  
                ( 62.45%)   0.7902* C   7 s( 24.19%)p 3.13( 75.77%)d 0.00(  0.04%)
                                            0.0000 -0.4918 -0.0038 -0.0128  0.0134
                                            0.8702 -0.0067 -0.0000  0.0000  0.0029
                                            0.0000 -0.0000  0.0165  0.0096
                ( 37.55%)   0.6128* H  14 s( 99.91%)p 0.00(  0.09%)
                                           -0.9996  0.0007 -0.0020 -0.0295  0.0000
    16. (0.99411) BD ( 1) C   7 - H  15  
                ( 61.40%)   0.7836* C   7 s( 23.56%)p 3.24( 76.40%)d 0.00(  0.04%)
                                            0.0000  0.4854 -0.0044 -0.4383 -0.0149
                                            0.2678 -0.0146 -0.7069  0.0042 -0.0056
                                            0.0129 -0.0108  0.0011  0.0102
                ( 38.60%)   0.6213* H  15 s( 99.91%)p 0.00(  0.09%)
                                            0.9996 -0.0016  0.0178 -0.0055  0.0226
    17. (0.99411) BD ( 1) C   7 - H  16  
                ( 61.40%)   0.7836* C   7 s( 23.56%)p 3.24( 76.40%)d 0.00(  0.04%)
                                            0.0000  0.4854 -0.0044 -0.4383 -0.0149
                                            0.2678 -0.0146  0.7069 -0.0042 -0.0056
                                           -0.0129  0.0108  0.0011  0.0102
                ( 38.60%)   0.6213* H  16 s( 99.91%)p 0.00(  0.09%)
                                            0.9996 -0.0016  0.0178 -0.0055 -0.0226
    18. (0.98499) BD ( 1) C   8 - C   9  
                ( 49.58%)   0.7041* C   8 s( 35.30%)p 1.83( 64.66%)d 0.00(  0.05%)
                                            0.0001  0.5940  0.0120 -0.0182 -0.0008
                                            0.8026  0.0048 -0.0189 -0.0418 -0.0009
                                           -0.0001  0.0033 -0.0187 -0.0095
                ( 50.42%)   0.7101* C   9 s( 35.98%)p 1.78( 63.98%)d 0.00(  0.04%)
                                           -0.0002  0.5998  0.0046  0.0202  0.0004
                                           -0.7983 -0.0042 -0.0090 -0.0438 -0.0009
                                            0.0001 -0.0050 -0.0181 -0.0082
    19. (0.81620) BD ( 2) C   8 - C   9  
                ( 49.97%)   0.7069* C   8 s(  0.00%)p 1.00( 99.94%)d 0.00(  0.06%)
                                            0.0000 -0.0001  0.0021  0.9994  0.0026
                                            0.0229 -0.0014  0.0015  0.0008  0.0180
                                            0.0156  0.0004 -0.0008 -0.0001
                ( 50.03%)   0.7073* C   9 s(  0.00%)p 1.00( 99.94%)d 0.00(  0.06%)
                                           -0.0000 -0.0011  0.0004  0.9994 -0.0031
                                            0.0245 -0.0003  0.0027 -0.0002 -0.0177
                                            0.0168  0.0004  0.0009  0.0000
    20. (0.98856) BD ( 1) C   8 - H  17  
                ( 63.29%)   0.7956* C   8 s( 29.21%)p 2.42( 70.76%)d 0.00(  0.03%)
                                            0.0004 -0.5403  0.0134 -0.0108 -0.0002
                                            0.4166 -0.0126  0.7306 -0.0020  0.0002
                                            0.0004 -0.0118  0.0046 -0.0103
                ( 36.71%)   0.6059* H  17 s( 99.90%)p 0.00(  0.10%)
                                           -0.9995  0.0027  0.0006 -0.0152 -0.0282
    21. (0.98789) BD ( 1) C   9 - H  18  
                ( 63.82%)   0.7989* C   9 s( 29.64%)p 2.37( 70.34%)d 0.00(  0.02%)
                                            0.0003 -0.5442  0.0160  0.0076 -0.0003
                                           -0.4167  0.0151  0.7277 -0.0052  0.0002
                                           -0.0002  0.0119  0.0055 -0.0084
                ( 36.18%)   0.6015* H  18 s( 99.89%)p 0.00(  0.11%)
                                           -0.9995  0.0028 -0.0002  0.0161 -0.0283
    22. (1.00000) CR ( 1)Br   1           s(100.00%)
                                            1.0000 -0.0000  0.0000  0.0000 -0.0000
                                           -0.0000 -0.0000  0.0000  0.0000  0.0000
                                            0.0000 -0.0000 -0.0000  0.0000  0.0000
                                            0.0000  0.0000  0.0000 -0.0000 -0.0000
                                            0.0000  0.0000  0.0000  0.0000  0.0000
                                            0.0000 -0.0000 -0.0000 -0.0000 -0.0000
                                           -0.0000 -0.0000
    23. (1.00000) CR ( 2)Br   1           s(100.00%)
                                           -0.0000  1.0000  0.0000  0.0000 -0.0000
                                           -0.0000 -0.0000  0.0000  0.0000  0.0000
                                            0.0000 -0.0000 -0.0000  0.0000  0.0000
                                            0.0000  0.0000 -0.0000 -0.0000 -0.0000
                                            0.0000  0.0000  0.0000  0.0000  0.0000
                                            0.0000 -0.0000 -0.0000 -0.0000 -0.0000
                                           -0.0000 -0.0000
    24. (0.99989) CR ( 3)Br   1           s(100.00%)p 0.00(  0.00%)
                                            0.0000  0.0000  1.0000  0.0002  0.0000
                                            0.0000  0.0000 -0.0000 -0.0000 -0.0000
                                           -0.0000  0.0003  0.0000  0.0000  0.0000
                                            0.0000  0.0000  0.0000  0.0000  0.0000
                                            0.0000  0.0000  0.0000  0.0000  0.0000
                                            0.0000  0.0000  0.0000  0.0000  0.0000
                                            0.0000  0.0000
    25. (1.00000) CR ( 4)Br   1           s(  0.00%)p 1.00(100.00%)
                                           -0.0000 -0.0000  0.0000  0.0000 -0.0000
                                            1.0000 -0.0000 -0.0000  0.0000  0.0000
                                            0.0000 -0.0000 -0.0000  0.0000  0.0000
                                            0.0000  0.0000 -0.0000  0.0000 -0.0000
                                            0.0000  0.0000  0.0000  0.0000  0.0000
                                            0.0000  0.0000 -0.0000 -0.0000 -0.0000
                                           -0.0000 -0.0000
    26. (0.99999) CR ( 5)Br   1           s(  0.00%)p 1.00(100.00%)
                                           -0.0000 -0.0000  0.0000 -0.0000 -0.0000
                                           -0.0000  1.0000 -0.0001  0.0000  0.0000
                                            0.0000 -0.0000 -0.0000  0.0000  0.0000
                                            0.0000  0.0000 -0.0000  0.0000 -0.0000
                                            0.0000  0.0000  0.0000  0.0000  0.0000
                                            0.0000  0.0000 -0.0000 -0.0000 -0.0000
                                           -0.0000 -0.0000
    27. (1.00000) CR ( 6)Br   1           s(  0.00%)p 1.00(100.00%)
                                            0.0000  0.0000 -0.0000 -0.0000  0.0000
                                            0.0000  0.0000 -0.0000 -0.0000  1.0000
                                           -0.0000  0.0000  0.0000  0.0000  0.0000
                                            0.0000  0.0000 -0.0000  0.0000  0.0000
                                            0.0000  0.0000  0.0000  0.0000  0.0000
                                            0.0000 -0.0000  0.0000  0.0000  0.0000
                                            0.0000  0.0000
    28. (0.99991) CR ( 7)Br   1           s(  0.00%)p 1.00(100.00%)
                                            0.0000  0.0000 -0.0000  0.0001  0.0000
                                            0.0000  0.0000 -0.0000 -0.0000 -0.0000
                                            1.0000  0.0002  0.0000  0.0000  0.0000
                                            0.0000  0.0000 -0.0000  0.0000  0.0000
                                            0.0000  0.0000  0.0000  0.0000  0.0000
                                            0.0000  0.0000  0.0000  0.0000  0.0000
                                            0.0000  0.0000
    29. (1.00000) CR ( 8)Br   1           s(  0.00%)p 1.00(100.00%)
                                            0.0000  0.0000  0.0000  0.0000  0.0000
                                            0.0000  0.0000  0.0000  0.0000  0.0000
                                            0.0000  0.0000  0.0000  1.0000 -0.0000
                                           -0.0000  0.0000  0.0000  0.0000  0.0000
                                            0.0000 -0.0000  0.0000 -0.0000  0.0000
                                           -0.0000  0.0000  0.0000  0.0000  0.0000
                                            0.0000  0.0000
    30. (0.99999) CR ( 9)Br   1           s(  0.00%)p 1.00(100.00%)
                                            0.0000  0.0000  0.0000  0.0000  0.0000
                                            0.0000  0.0000  0.0000  0.0000  0.0000
                                            0.0000  0.0000  0.0000 -0.0000  1.0000
                                           -0.0001  0.0000  0.0000  0.0000  0.0000
                                            0.0000 -0.0000  0.0000 -0.0000  0.0000
                                           -0.0000  0.0000  0.0000  0.0000  0.0000
                                            0.0000  0.0000
    31. (0.99997) CR (10)Br   1           s(  0.00%)p 0.00(  0.00%)d 1.00(100.00%)
                                            0.0000 -0.0000  0.0000 -0.0000  0.0000
                                           -0.0000 -0.0000 -0.0004  0.0000 -0.0000
                                           -0.0000 -0.0000  0.0000  0.0000  0.0000
                                            0.0000  0.0000  1.0000  0.0000 -0.0000
                                            0.0000  0.0000  0.0000  0.0000  0.0000
                                            0.0000  0.0000 -0.0000  0.0000 -0.0000
                                           -0.0000  0.0000
    32. (1.00000) CR (11)Br   1           s(  0.00%)p 0.00(  0.00%)d 1.00(100.00%)
                                            0.0000  0.0000  0.0000  0.0000  0.0000
                                            0.0000  0.0000  0.0000  0.0000  0.0000
                                            0.0000  0.0000  0.0000  0.0000  0.0000
                                            0.0000 -0.0000  0.0000  0.0000  0.0000
                                            1.0000  0.0000 -0.0000  0.0000 -0.0000
                                            0.0000  0.0000  0.0000  0.0000  0.0000
                                            0.0000  0.0000
    33. (0.99998) CR (12)Br   1           s(  0.00%)p 0.00(  0.00%)d 1.00(100.00%)
                                            0.0000  0.0000  0.0000  0.0000  0.0000
                                            0.0000  0.0000  0.0000  0.0000  0.0000
                                            0.0000  0.0000  0.0000 -0.0000 -0.0000
                                           -0.0003  0.0000  0.0000  0.0000  0.0000
                                            0.0000 -0.0000  0.0000  1.0000  0.0000
                                           -0.0000  0.0000  0.0000  0.0000  0.0000
                                            0.0000  0.0000
    34. (0.99991) CR (13)Br   1           s(  0.00%)p 0.00(  0.00%)d 1.00(100.00%)
                                           -0.0000 -0.0000  0.0000 -0.0000 -0.0000
                                            0.0000  0.0000  0.0000 -0.0000 -0.0000
                                            0.0000 -0.0000 -0.0000  0.0000  0.0000
                                            0.0000  0.0000  0.0000 -0.0000  0.0000
                                            0.0000  0.0000  0.0000  0.0000  0.0000
                                            0.0000  1.0000 -0.0000 -0.0000 -0.0000
                                           -0.0000 -0.0000
    35. (0.99997) CR (14)Br   1           s(  0.00%)p 0.00(  0.00%)d 1.00(100.00%)
                                           -0.0000 -0.0000  0.0000 -0.0000 -0.0000
                                           -0.0000 -0.0000  0.0000  0.0000  0.0000
                                            0.0000 -0.0000 -0.0000  0.0000  0.0000
                                            0.0000  0.0000 -0.0000 -0.0000 -0.0000
                                            0.0000  0.0000  0.0000  0.0000  0.0000
                                            0.0000 -0.0000 -0.0000 -0.0000  1.0000
                                           -0.0000 -0.0000
    36. (0.99931) CR ( 1) C   2           s(100.00%)p 0.00(  0.00%)
                                            1.0000  0.0001 -0.0000 -0.0000  0.0000
                                            0.0001 -0.0000 -0.0000 -0.0000 -0.0000
                                           -0.0000 -0.0000 -0.0000 -0.0000
    37. (0.99939) CR ( 1) C   3           s(100.00%)p 0.00(  0.00%)
                                            1.0000  0.0003 -0.0000 -0.0000 -0.0000
                                           -0.0000 -0.0000  0.0003  0.0000 -0.0000
                                            0.0000  0.0000 -0.0000  0.0000
    38. (0.99944) CR ( 1) C   4           s(100.00%)p 0.00(  0.00%)
                                            1.0000  0.0001 -0.0000  0.0000 -0.0000
                                           -0.0002  0.0000  0.0003 -0.0000 -0.0000
                                            0.0000 -0.0000 -0.0000  0.0000
    39. (0.99942) CR ( 1) C   5           s(100.00%)
                                            1.0000  0.0001  0.0000 -0.0000 -0.0000
                                            0.0001 -0.0000  0.0000 -0.0000 -0.0000
                                           -0.0000 -0.0000 -0.0000  0.0000
    40. (0.99954) CR ( 1) C   6           s(100.00%)p 0.00(  0.00%)
                                            1.0000 -0.0001 -0.0000  0.0002 -0.0000
                                           -0.0004 -0.0000 -0.0000  0.0000 -0.0000
                                           -0.0000  0.0000  0.0000  0.0000
    41. (0.99962) CR ( 1) C   7           s(100.00%)p 0.00(  0.00%)
                                            1.0000 -0.0002 -0.0000 -0.0004 -0.0000
                                           -0.0002  0.0000 -0.0000  0.0000 -0.0000
                                            0.0000 -0.0000 -0.0000  0.0000
    42. (0.99944) CR ( 1) C   8           s(100.00%)p 0.00(  0.00%)
                                            1.0000  0.0001 -0.0000 -0.0000 -0.0000
                                           -0.0002  0.0000 -0.0003  0.0000 -0.0000
                                           -0.0000  0.0000 -0.0000  0.0000
    43. (0.99939) CR ( 1) C   9           s(100.00%)p 0.00(  0.00%)
                                            1.0000  0.0003 -0.0000  0.0000  0.0000
                                           -0.0000 -0.0000 -0.0003 -0.0000 -0.0000
                                            0.0000 -0.0000 -0.0000  0.0000
    44. (0.99701) LP ( 1)Br   1           s( 86.96%)p 0.15( 13.03%)d 0.00(  0.01%)
                                            0.0000  0.0000 -0.0003  0.9324  0.0122
                                           -0.0000  0.0000 -0.0076 -0.0002  0.0000
                                           -0.0002  0.3608  0.0097  0.0000  0.0000
                                            0.0000  0.0000  0.0000  0.0005  0.0001
                                            0.0000  0.0000  0.0000  0.0000  0.0000
                                            0.0000  0.0001  0.0102  0.0013  0.0000
                                           -0.0018  0.0012
    45. (0.98802) LP ( 2)Br   1           s(  0.00%)p 1.00( 99.98%)d 0.00(  0.02%)
                                            0.0000  0.0000  0.0000  0.0000  0.0000
                                            0.0000  0.0000  0.0000  0.0000  0.0000
                                            0.0000  0.0000  0.0000  0.0000  0.0001
                                            0.9998 -0.0166  0.0000  0.0000  0.0000
                                           -0.0000  0.0003 -0.0000  0.0003 -0.0132
                                            0.0009  0.0000  0.0000  0.0000  0.0000
                                            0.0000  0.0000
    46. (0.97223) LP ( 3)Br   1           s(  0.00%)p 1.00( 99.97%)d 0.00(  0.03%)
                                            0.0000  0.0000  0.0000  0.0005  0.0001
                                           -0.0000 -0.0001 -0.9995  0.0138 -0.0000
                                           -0.0000 -0.0223  0.0003 -0.0000 -0.0000
                                           -0.0000 -0.0000 -0.0004  0.0171 -0.0038
                                           -0.0000 -0.0000 -0.0000 -0.0000 -0.0000
                                           -0.0000  0.0000 -0.0007  0.0002  0.0000
                                           -0.0000  0.0000
    47. (0.00151) RY*( 1)Br   1           s(  0.00%)p 1.00( 31.45%)d 2.18( 68.55%)
                                            0.0000 -0.0000 -0.0000  0.0001  0.0028
                                            0.0000 -0.0000 -0.0065  0.5605  0.0000
                                            0.0000 -0.0005  0.0147 -0.0000 -0.0000
                                           -0.0000 -0.0000 -0.0000 -0.8262  0.0390
                                           -0.0000 -0.0000 -0.0000 -0.0000 -0.0000
                                           -0.0000 -0.0000  0.0376 -0.0015 -0.0000
                                            0.0004  0.0002
    48. (0.00071) RY*( 2)Br   1           s(  0.00%)p 1.00( 55.57%)d 0.80( 44.43%)
                                            0.0000  0.0000  0.0000  0.0000  0.0000
                                            0.0000  0.0000  0.0000  0.0000  0.0000
                                            0.0000  0.0000  0.0000  0.0000 -0.0000
                                            0.0036  0.7454  0.0000  0.0000  0.0000
                                           -0.0000  0.0155 -0.0001  0.0000 -0.6664
                                           -0.0080  0.0000  0.0000  0.0000  0.0000
                                            0.0000  0.0000
    49. (0.00028) RY*( 3)Br   1           s( 41.42%)p 1.20( 49.52%)d 0.22(  9.07%)
                                           -0.0000 -0.0000  0.0000  0.0147  0.6434
                                           -0.0000 -0.0000  0.0020 -0.0175  0.0000
                                           -0.0000 -0.0864  0.6981  0.0000  0.0000
                                            0.0000  0.0000 -0.0000  0.0131  0.0045
                                            0.0000  0.0000  0.0000  0.0000  0.0000
                                            0.0000 -0.0000  0.2266  0.1078 -0.0000
                                           -0.1183  0.1162
    50. (0.00007) RY*( 4)Br   1           s(  2.07%)p 0.63(  1.30%)d46.61( 96.62%)
    51. (0.00003) RY*( 5)Br   1           s(  0.00%)p 1.00(  0.02%)d99.99( 99.98%)
    52. (0.00000) RY*( 6)Br   1           s(  0.00%)p 1.00(  0.05%)d99.99( 99.95%)
    53. (0.00001) RY*( 7)Br   1           s(  0.00%)p 1.00( 68.51%)d 0.46( 31.49%)
    54. (0.00000) RY*( 8)Br   1           s(  0.00%)p 0.00(  0.00%)d 1.00(100.00%)
    55. (0.00001) RY*( 9)Br   1           s(  0.00%)p 1.00( 44.43%)d 1.25( 55.57%)
    56. (0.00000) RY*(10)Br   1           s(  0.00%)p 0.00(  0.00%)d 1.00(100.00%)
    57. (0.00001) RY*(11)Br   1           s(  0.54%)p14.52(  7.84%)d99.99( 91.62%)
    58. (0.00000) RY*(12)Br   1           s(  0.81%)p 0.56(  0.45%)d99.99( 98.74%)
    59. (0.00000) RY*(13)Br   1           s( 53.86%)p 0.76( 41.19%)d 0.09(  4.95%)
    60. (0.00000) RY*(14)Br   1           s(  0.97%)p 0.45(  0.43%)d99.99( 98.60%)
    61. (0.00383) RY*( 1) C   2           s(  0.00%)p 1.00( 97.09%)d 0.03(  2.91%)
                                           -0.0000 -0.0000  0.0000 -0.0001  0.0001
                                           -0.0000 -0.0000 -0.0446  0.9843 -0.0001
                                            0.0045 -0.1704  0.0000 -0.0000
    62. (0.00350) RY*( 2) C   2           s(  0.38%)p99.99( 90.21%)d25.08(  9.41%)
                                            0.0000  0.0021  0.0612  0.0012  0.0233
                                           -0.0515 -0.9481  0.0000 -0.0000 -0.0109
                                            0.0000  0.0000 -0.2047 -0.2283
    63. (0.00107) RY*( 3) C   2           s(  0.03%)p99.99( 56.65%)d99.99( 43.32%)
                                            0.0000  0.0001  0.0174 -0.0234  0.7520
                                           -0.0001  0.0199  0.0000 -0.0001 -0.6532
                                            0.0740  0.0022  0.0315  0.0017
    64. (0.00061) RY*( 4) C   2           s( 97.97%)p 0.01(  0.51%)d 0.02(  1.52%)
                                           -0.0000 -0.0011  0.9898 -0.0000 -0.0105
                                            0.0110  0.0696 -0.0000 -0.0000  0.0109
                                           -0.0059 -0.0002 -0.1039  0.0653
    65. (0.00052) RY*( 5) C   2           s(  0.00%)p 1.00(  0.28%)d99.99( 99.72%)
                                            0.0000 -0.0000  0.0045 -0.0091 -0.0522
                                           -0.0002 -0.0009  0.0001  0.0010  0.0532
                                            0.9966  0.0324 -0.0031  0.0002
    66. (0.00025) RY*( 6) C   2           s(  0.00%)p 1.00(  2.96%)d32.84( 97.04%)
                                            0.0000  0.0000 -0.0000  0.0000  0.0001
                                            0.0000  0.0000  0.0146  0.1713 -0.0002
                                           -0.0322  0.9846  0.0000  0.0000
    67. (0.00023) RY*( 7) C   2           s(  0.09%)p99.99(  9.38%)d99.99( 90.53%)
                                           -0.0000  0.0079  0.0287 -0.0004  0.0105
                                            0.0215 -0.3053 -0.0000 -0.0000  0.0324
                                            0.0000 -0.0000  0.5579  0.7701
    68. (0.00003) RY*( 8) C   2           s(  0.00%)p 1.00( 43.02%)d 1.32( 56.98%)
    69. (0.00001) RY*( 9) C   2           s(  1.57%)p 0.08(  0.12%)d62.76( 98.31%)
    70. (0.00343) RY*( 1) C   3           s(  0.18%)p99.99( 96.11%)d20.07(  3.71%)
                                            0.0000  0.0285  0.0321  0.0003  0.0120
                                           -0.0133 -0.6999 -0.0359 -0.6853  0.0006
                                           -0.0034  0.1671  0.0339  0.0894
    71. (0.00155) RY*( 2) C   3           s(  0.13%)p99.99( 98.25%)d12.36(  1.62%)
                                            0.0000  0.0125  0.0340  0.0011 -0.0374
                                           -0.0298  0.7019  0.0165 -0.6980 -0.0026
                                           -0.0007  0.1069 -0.0527 -0.0446
    72. (0.00088) RY*( 3) C   3           s(  0.02%)p99.99( 74.48%)d99.99( 25.51%)
                                           -0.0000 -0.0003  0.0127  0.0233 -0.8620
                                            0.0010 -0.0306  0.0002  0.0162 -0.3872
                                            0.3237  0.0026  0.0189 -0.0012
    73. (0.00057) RY*( 4) C   3           s( 96.80%)p 0.00(  0.18%)d 0.03(  3.02%)
                                           -0.0000 -0.0058  0.9838 -0.0004  0.0227
                                            0.0043 -0.0172  0.0254  0.0178 -0.0177
                                            0.0045 -0.1409 -0.0896 -0.0450
    74. (0.00020) RY*( 5) C   3           s(  0.04%)p99.99( 22.52%)d99.99( 77.44%)
                                           -0.0000 -0.0003  0.0207 -0.0015 -0.4741
                                            0.0002 -0.0178  0.0004  0.0075  0.8399
                                           -0.2578 -0.0119 -0.0490  0.0004
    75. (0.00008) RY*( 6) C   3           s(  0.61%)p 4.09(  2.51%)d99.99( 96.87%)
    76. (0.00002) RY*( 7) C   3           s(  1.13%)p 2.36(  2.65%)d85.51( 96.22%)
    77. (0.00001) RY*( 8) C   3           s(  1.17%)p 0.33(  0.38%)d83.90( 98.44%)
    78. (0.00001) RY*( 9) C   3           s(  0.00%)p 1.00(  3.03%)d31.96( 96.97%)
    79. (0.00316) RY*( 1) C   4           s(  0.21%)p99.99( 93.98%)d27.74(  5.81%)
                                            0.0000 -0.0263  0.0374  0.0007 -0.0284
                                           -0.0191 -0.6076  0.0265  0.7542  0.0001
                                           -0.0041  0.2008 -0.0449 -0.1253
    80. (0.00141) RY*( 2) C   4           s( 12.84%)p 6.63( 85.16%)d 0.16(  2.00%)
                                           -0.0000  0.0138  0.3581 -0.0006 -0.1367
                                            0.0153 -0.6969  0.0153 -0.5889  0.0024
                                            0.0112 -0.0575 -0.0937 -0.0881
    81. (0.00056) RY*( 3) C   4           s( 33.17%)p 1.66( 55.08%)d 0.35( 11.75%)
                                            0.0000 -0.0057  0.5759  0.0122 -0.6663
                                           -0.0146  0.2785  0.0017  0.1702  0.2230
                                            0.2497  0.0384 -0.0167  0.0604
    82. (0.00045) RY*( 4) C   4           s( 47.14%)p 0.47( 22.35%)d 0.65( 30.51%)
                                            0.0000 -0.0062  0.6866 -0.0139  0.4288
                                           -0.0124  0.1717  0.0083  0.0985 -0.4208
                                           -0.3449  0.0845 -0.0315  0.0304
    83. (0.00025) RY*( 5) C   4           s(  5.09%)p 6.09( 30.97%)d12.57( 63.94%)
                                            0.0000 -0.0022  0.2256  0.0009  0.5563
                                           -0.0018  0.0147  0.0049  0.0013  0.7499
                                            0.2585  0.0712 -0.0710  0.0110
    84. (0.00006) RY*( 6) C   4           s(  0.39%)p 7.47(  2.89%)d99.99( 96.73%)
    85. (0.00003) RY*( 7) C   4           s(  0.72%)p 5.95(  4.30%)d99.99( 94.98%)
    86. (0.00001) RY*( 8) C   4           s(  0.22%)p19.53(  4.34%)d99.99( 95.43%)
    87. (0.00000) RY*( 9) C   4           s(  0.32%)p 3.19(  1.02%)d99.99( 98.66%)
    88. (0.00265) RY*( 1) C   5           s(  8.43%)p 9.95( 83.95%)d 0.90(  7.62%)
                                            0.0000  0.0019  0.2904  0.0040  0.0935
                                            0.0326  0.9108  0.0000 -0.0002 -0.0731
                                           -0.0030 -0.0000 -0.1739 -0.2015
    89. (0.00174) RY*( 2) C   5           s( 19.21%)p 3.67( 70.48%)d 0.54( 10.31%)
                                           -0.0000  0.0095  0.4382 -0.0099 -0.8386
                                           -0.0152 -0.0334 -0.0000  0.0028  0.3193
                                            0.0125 -0.0004  0.0052 -0.0320
    90. (0.00148) RY*( 3) C   5           s(  0.00%)p 1.00( 96.72%)d 0.03(  3.28%)
                                           -0.0000  0.0000  0.0014  0.0005 -0.0029
                                           -0.0001 -0.0004  0.0220 -0.9832  0.0007
                                           -0.0309  0.1785  0.0001 -0.0000
    91. (0.00057) RY*( 4) C   5           s( 69.58%)p 0.28( 19.25%)d 0.16( 11.17%)
                                           -0.0000 -0.0035  0.8342 -0.0024  0.3648
                                           -0.0240 -0.2425 -0.0000  0.0004 -0.1881
                                           -0.0087  0.0004  0.0920  0.2602
    92. (0.00042) RY*( 5) C   5           s(  0.00%)p 1.00(  0.36%)d99.99( 99.63%)
                                           -0.0000 -0.0003  0.0047 -0.0110  0.0271
                                            0.0001  0.0010  0.0059 -0.0524  0.0261
                                            0.9909 -0.1174 -0.0006  0.0002
    93. (0.00026) RY*( 6) C   5           s(  0.00%)p 1.00(  3.07%)d31.55( 96.93%)
                                           -0.0000 -0.0001  0.0006 -0.0018  0.0058
                                            0.0000  0.0003 -0.0294  0.1727  0.0092
                                            0.1246  0.9766 -0.0003 -0.0004
    94. (0.00010) RY*( 7) C   5           s(  0.34%)p42.61( 14.65%)d99.99( 85.00%)
                                           -0.0000 -0.0038  0.0585 -0.0220  0.3822
                                            0.0043  0.0009  0.0001 -0.0004  0.9196
                                           -0.0360 -0.0064 -0.0158 -0.0531
    95. (0.00008) RY*( 8) C   5           s(  2.37%)p 4.58( 10.83%)d36.70( 86.81%)
    96. (0.00001) RY*( 9) C   5           s(  0.06%)p13.63(  0.87%)d99.99( 99.07%)
    97. (0.00316) RY*( 1) C   6           s(  0.00%)p 1.00( 97.13%)d 0.03(  2.87%)
                                           -0.0000 -0.0000  0.0000 -0.0000 -0.0000
                                            0.0000  0.0000  0.0317  0.9851  0.0000
                                           -0.1122  0.1268  0.0000 -0.0000
    98. (0.00081) RY*( 2) C   6           s( 16.24%)p 3.64( 59.09%)d 1.52( 24.67%)
                                            0.0000 -0.0115  0.4028  0.0045  0.7672
                                           -0.0171  0.0444 -0.0000  0.0000  0.4743
                                           -0.0000  0.0000 -0.1056 -0.1030
    99. (0.00049) RY*( 3) C   6           s(  1.42%)p59.40( 84.38%)d10.00( 14.20%)
                                           -0.0000  0.0177  0.1179 -0.0096  0.0904
                                           -0.0152  0.9139 -0.0000  0.0000 -0.2488
                                           -0.0000  0.0000  0.2570  0.1186
   100. (0.00039) RY*( 4) C   6           s( 59.13%)p 0.49( 28.79%)d 0.20( 12.08%)
                                            0.0000  0.0071  0.7689  0.0084 -0.5307
                                           -0.0095  0.0785  0.0000 -0.0000  0.1254
                                            0.0000 -0.0000 -0.3241 -0.0011
   101. (0.00020) RY*( 5) C   6           s(  0.00%)p 1.00(  0.30%)d99.99( 99.70%)
                                            0.0000  0.0000 -0.0000  0.0000  0.0000
                                           -0.0000 -0.0000 -0.0123  0.0538  0.0000
                                            0.9165  0.3961 -0.0000  0.0000
   102. (0.00007) RY*( 6) C   6           s(  8.66%)p 0.85(  7.37%)d 9.70( 83.97%)
   103. (0.00000) RY*( 7) C   6           s(  0.00%)p 1.00(  2.61%)d37.28( 97.39%)
   104. (0.00001) RY*( 8) C   6           s( 14.55%)p 1.32( 19.22%)d 4.55( 66.23%)
   105. (0.00001) RY*( 9) C   6           s(  0.06%)p21.91(  1.21%)d99.99( 98.73%)
   106. (0.00129) RY*( 1) C   7           s( 10.52%)p 7.67( 80.72%)d 0.83(  8.76%)
                                           -0.0000  0.0128  0.3241 -0.0064 -0.0974
                                            0.0215  0.8929 -0.0000  0.0000  0.1662
                                            0.0000 -0.0000 -0.2381 -0.0572
   107. (0.00085) RY*( 2) C   7           s(  0.00%)p 1.00( 79.42%)d 0.26( 20.58%)
                                           -0.0000 -0.0000 -0.0000  0.0000 -0.0000
                                           -0.0000  0.0000  0.0123  0.8911  0.0000
                                            0.4477  0.0735 -0.0000 -0.0000
   108. (0.00021) RY*( 3) C   7           s(  3.58%)p26.87( 96.30%)d 0.03(  0.11%)
                                            0.0000  0.0140  0.1888 -0.0253  0.9805
                                           -0.0061  0.0319  0.0000  0.0000  0.0133
                                           -0.0000  0.0000 -0.0069 -0.0301
   109. (0.00007) RY*( 4) C   7           s( 67.25%)p 0.06(  4.18%)d 0.42( 28.57%)
   110. (0.00001) RY*( 5) C   7           s(  9.14%)p 0.94(  8.61%)d 9.00( 82.25%)
   111. (0.00000) RY*( 6) C   7           s(  0.00%)p 1.00( 20.18%)d 3.95( 79.82%)
   112. (0.00000) RY*( 7) C   7           s(  0.00%)p 1.00(  0.46%)d99.99( 99.54%)
   113. (0.00001) RY*( 8) C   7           s(  9.29%)p 1.07(  9.96%)d 8.69( 80.75%)
   114. (0.00000) RY*( 9) C   7           s(  0.26%)p 1.19(  0.31%)d99.99( 99.43%)
   115. (0.00316) RY*( 1) C   8           s(  0.21%)p99.99( 93.98%)d27.87(  5.81%)
                                            0.0000 -0.0263  0.0373  0.0002 -0.0272
                                           -0.0191 -0.6074 -0.0265 -0.7544 -0.0018
                                            0.0054 -0.2008 -0.0448 -0.1253
   116. (0.00141) RY*( 2) C   8           s( 12.84%)p 6.63( 85.16%)d 0.16(  2.00%)
                                            0.0000  0.0138  0.3581 -0.0021 -0.1269
                                            0.0153 -0.6984 -0.0154  0.5893 -0.0113
                                           -0.0017  0.0573 -0.0935 -0.0886
   117. (0.00054) RY*( 3) C   8           s( 54.95%)p 0.76( 41.97%)d 0.06(  3.08%)
                                            0.0000 -0.0071  0.7413  0.0016 -0.5375
                                           -0.0175  0.3089 -0.0040 -0.1871  0.0698
                                           -0.1337 -0.0573 -0.0238  0.0649
   118. (0.00041) RY*( 4) C   8           s( 24.16%)p 1.57( 37.83%)d 1.57( 38.01%)
                                            0.0000 -0.0045  0.4915 -0.0002  0.6046
                                           -0.0075  0.0984 -0.0072 -0.0535 -0.4622
                                            0.4003 -0.0744 -0.0231  0.0156
   119. (0.00028) RY*( 5) C   8           s(  6.29%)p 4.55( 28.59%)d10.36( 65.12%)
                                            0.0000 -0.0024  0.2507 -0.0113  0.5342
                                           -0.0026  0.0190 -0.0051 -0.0048  0.7555
                                           -0.2652 -0.0674 -0.0734  0.0097
   120. (0.00006) RY*( 6) C   8           s(  0.38%)p 7.51(  2.88%)d99.99( 96.73%)
   121. (0.00003) RY*( 7) C   8           s(  0.72%)p 5.96(  4.30%)d99.99( 94.98%)
   122. (0.00001) RY*( 8) C   8           s(  0.23%)p19.32(  4.35%)d99.99( 95.43%)
   123. (0.00000) RY*( 9) C   8           s(  0.32%)p 3.23(  1.02%)d99.99( 98.66%)
   124. (0.00343) RY*( 1) C   9           s(  0.18%)p99.99( 96.11%)d20.07(  3.71%)
                                            0.0000  0.0285  0.0321  0.0002  0.0126
                                           -0.0133 -0.6998  0.0359  0.6853  0.0010
                                            0.0036 -0.1671  0.0339  0.0894
   125. (0.00155) RY*( 2) C   9           s(  0.13%)p99.99( 98.25%)d12.39(  1.62%)
                                            0.0000  0.0125  0.0339  0.0010 -0.0349
                                           -0.0299  0.7020 -0.0165  0.6981 -0.0008
                                            0.0019 -0.1069 -0.0528 -0.0446
   126. (0.00071) RY*( 3) C   9           s(  0.04%)p99.99( 75.46%)d99.99( 24.50%)
                                           -0.0000 -0.0003  0.0202 -0.0039 -0.8681
                                            0.0003 -0.0292 -0.0005 -0.0136 -0.3739
                                           -0.3239 -0.0016  0.0175 -0.0016
   127. (0.00057) RY*( 4) C   9           s( 96.76%)p 0.00(  0.22%)d 0.03(  3.02%)
                                           -0.0000 -0.0058  0.9837 -0.0006  0.0303
                                            0.0043 -0.0170 -0.0254 -0.0176 -0.0174
                                           -0.0029  0.1409 -0.0896 -0.0450
   128. (0.00023) RY*( 5) C   9           s(  0.05%)p99.99( 21.41%)d99.99( 78.53%)
                                           -0.0000 -0.0003  0.0234  0.0091 -0.4622
                                            0.0005 -0.0177 -0.0004 -0.0081  0.8441
                                            0.2650  0.0116 -0.0491  0.0004
   129. (0.00008) RY*( 6) C   9           s(  0.61%)p 4.09(  2.51%)d99.99( 96.87%)
   130. (0.00002) RY*( 7) C   9           s(  1.13%)p 2.36(  2.65%)d85.51( 96.22%)
   131. (0.00001) RY*( 8) C   9           s(  1.17%)p 0.33(  0.38%)d83.90( 98.44%)
   132. (0.00001) RY*( 9) C   9           s(  0.00%)p 1.00(  3.10%)d31.28( 96.90%)
   133. (0.00075) RY*( 1) H  10           s( 99.48%)p 0.01(  0.52%)
                                            0.0051  0.9974 -0.0007  0.0237  0.0681
   134. (0.00006) RY*( 2) H  10           s(  0.00%)p 1.00(100.00%)
   135. (0.00005) RY*( 3) H  10           s(  0.05%)p99.99( 99.95%)
   136. (0.00003) RY*( 4) H  10           s(  0.58%)p99.99( 99.42%)
   137. (0.00071) RY*( 1) H  11           s( 99.64%)p 0.00(  0.36%)
                                            0.0045  0.9982 -0.0136 -0.0449  0.0370
   138. (0.00006) RY*( 2) H  11           s(  0.02%)p99.99( 99.98%)
   139. (0.00004) RY*( 3) H  11           s(  0.22%)p99.99( 99.78%)
   140. (0.00003) RY*( 4) H  11           s(  0.22%)p99.99( 99.78%)
   141. (0.00114) RY*( 1) H  12           s( 99.61%)p 0.00(  0.39%)
                                            0.0044  0.9980  0.0364  0.0091  0.0501
   142. (0.00008) RY*( 2) H  12           s(  0.08%)p99.99( 99.92%)
   143. (0.00006) RY*( 3) H  12           s(  0.03%)p99.99( 99.97%)
   144. (0.00002) RY*( 4) H  12           s(  0.37%)p99.99( 99.63%)
   145. (0.00114) RY*( 1) H  13           s( 99.61%)p 0.00(  0.39%)
                                            0.0044  0.9980  0.0364  0.0091 -0.0501
   146. (0.00008) RY*( 2) H  13           s(  0.08%)p99.99( 99.92%)
   147. (0.00006) RY*( 3) H  13           s(  0.03%)p99.99( 99.97%)
   148. (0.00002) RY*( 4) H  13           s(  0.37%)p99.99( 99.63%)
   149. (0.00051) RY*( 1) H  14           s( 97.89%)p 0.02(  2.11%)
                                            0.0049  0.9894 -0.0406 -0.1395  0.0000
   150. (0.00009) RY*( 2) H  14           s(  0.00%)p 1.00(100.00%)
   151. (0.00006) RY*( 3) H  14           s(  0.01%)p 1.00( 99.99%)
   152. (0.00002) RY*( 4) H  14           s(  2.19%)p44.67( 97.81%)
   153. (0.00069) RY*( 1) H  15           s( 98.22%)p 0.02(  1.78%)
                                            0.0053  0.9910 -0.1025  0.0334 -0.0788
   154. (0.00009) RY*( 2) H  15           s(  0.07%)p99.99( 99.93%)
   155. (0.00007) RY*( 3) H  15           s(  0.02%)p99.99( 99.98%)
   156. (0.00001) RY*( 4) H  15           s(  1.78%)p55.07( 98.22%)
   157. (0.00069) RY*( 1) H  16           s( 98.22%)p 0.02(  1.78%)
                                            0.0053  0.9910 -0.1025  0.0334  0.0788
   158. (0.00009) RY*( 2) H  16           s(  0.07%)p99.99( 99.93%)
   159. (0.00007) RY*( 3) H  16           s(  0.02%)p99.99( 99.98%)
   160. (0.00001) RY*( 4) H  16           s(  1.78%)p55.07( 98.22%)
   161. (0.00071) RY*( 1) H  17           s( 99.64%)p 0.00(  0.36%)
                                            0.0045  0.9982 -0.0136 -0.0449 -0.0370
   162. (0.00006) RY*( 2) H  17           s(  0.02%)p99.99( 99.98%)
   163. (0.00004) RY*( 3) H  17           s(  0.22%)p99.99( 99.78%)
   164. (0.00003) RY*( 4) H  17           s(  0.22%)p99.99( 99.78%)
   165. (0.00075) RY*( 1) H  18           s( 99.48%)p 0.01(  0.52%)
                                            0.0051  0.9974 -0.0007  0.0237 -0.0681
   166. (0.00006) RY*( 2) H  18           s(  0.00%)p 1.00(100.00%)
   167. (0.00005) RY*( 3) H  18           s(  0.05%)p99.99( 99.95%)
   168. (0.00003) RY*( 4) H  18           s(  0.58%)p99.99( 99.42%)
   169. (0.01834) BD*( 1)Br   1 - C   2  
                ( 50.37%)   0.7097*Br   1 s( 13.37%)p 6.45( 86.26%)d 0.03(  0.37%)
                                            0.0000  0.0000 -0.0002 -0.3607  0.0599
                                            0.0000  0.0000 -0.0208 -0.0012 -0.0000
                                           -0.0002  0.9269  0.0541  0.0000  0.0000
                                            0.0000  0.0000  0.0000  0.0023  0.0002
                                            0.0000  0.0000  0.0000  0.0000  0.0000
                                            0.0000  0.0000  0.0516  0.0057  0.0000
                                            0.0315  0.0038
                ( 49.63%)  -0.7045* C   2 s( 21.62%)p 3.62( 78.24%)d 0.01(  0.14%)
                                            0.0002 -0.4648  0.0087  0.0199 -0.0008
                                           -0.8836  0.0358 -0.0000 -0.0000  0.0013
                                           -0.0000 -0.0000  0.0311  0.0208
   170. (0.01346) BD*( 1) C   2 - C   3  
                ( 48.59%)   0.6970* C   2 s( 39.18%)p 1.55( 60.78%)d 0.00(  0.04%)
                                            0.0000 -0.6259 -0.0019 -0.0069  0.0005
                                            0.3282 -0.0172 -0.7063 -0.0293  0.0002
                                           -0.0004  0.0155  0.0037 -0.0122
                ( 51.41%)  -0.7170* C   3 s( 34.30%)p 1.91( 65.65%)d 0.00(  0.05%)
                                           -0.0000 -0.5854 -0.0176  0.0125  0.0009
                                           -0.4322 -0.0379  0.6841 -0.0117  0.0003
                                           -0.0005  0.0163  0.0050 -0.0155
   171. (0.20921) BD*( 2) C   2 - C   3  
                ( 42.06%)   0.6485* C   2 s(  0.00%)p 1.00( 99.97%)d 0.00(  0.03%)
                                           -0.0000 -0.0001 -0.0002 -0.9994 -0.0170
                                           -0.0224 -0.0005 -0.0005 -0.0001  0.0150
                                           -0.0108 -0.0003 -0.0007  0.0000
                ( 57.94%)  -0.7612* C   3 s(  0.00%)p 1.00( 99.92%)d 0.00(  0.08%)
                                           -0.0000  0.0001 -0.0001 -0.9992 -0.0155
                                           -0.0249 -0.0004  0.0026  0.0000 -0.0019
                                            0.0282  0.0006  0.0001 -0.0001
   172. (0.01346) BD*( 1) C   2 - C   9  
                ( 48.59%)   0.6970* C   2 s( 39.18%)p 1.55( 60.78%)d 0.00(  0.04%)
                                            0.0000 -0.6259 -0.0019 -0.0077  0.0005
                                            0.3282 -0.0172  0.7063  0.0293  0.0002
                                            0.0004 -0.0155  0.0037 -0.0122
                ( 51.41%)  -0.7170* C   9 s( 34.30%)p 1.91( 65.65%)d 0.00(  0.05%)
                                           -0.0000 -0.5854 -0.0176  0.0118  0.0009
                                           -0.4322 -0.0379 -0.6841  0.0117  0.0003
                                            0.0005 -0.0163  0.0050 -0.0155
   173. (0.00866) BD*( 1) C   3 - C   4  
                ( 49.58%)   0.7041* C   3 s( 35.98%)p 1.78( 63.98%)d 0.00(  0.04%)
                                            0.0002 -0.5998 -0.0046 -0.0199 -0.0004
                                            0.7983  0.0042 -0.0090 -0.0438  0.0009
                                            0.0001 -0.0050  0.0181  0.0082
                ( 50.42%)  -0.7101* C   4 s( 35.30%)p 1.83( 64.66%)d 0.00(  0.05%)
                                           -0.0001 -0.5940 -0.0120  0.0181  0.0008
                                           -0.8026 -0.0048 -0.0189 -0.0418  0.0009
                                           -0.0001  0.0033  0.0187  0.0095
   174. (0.00662) BD*( 1) C   3 - H  10  
                ( 36.18%)   0.6015* C   3 s( 29.64%)p 2.37( 70.34%)d 0.00(  0.02%)
                                            0.0003 -0.5442  0.0160  0.0084 -0.0003
                                           -0.4166  0.0151 -0.7277  0.0052  0.0002
                                            0.0002 -0.0119  0.0055 -0.0084
                ( 63.82%)  -0.7989* H  10 s( 99.89%)p 0.00(  0.11%)
                                           -0.9995  0.0028 -0.0002  0.0161  0.0283
   175. (0.01260) BD*( 1) C   4 - C   5  
                ( 50.94%)   0.7137* C   4 s( 35.39%)p 1.82( 64.56%)d 0.00(  0.05%)
                                            0.0001  0.5949  0.0054  0.0076  0.0029
                                           -0.4245 -0.0237 -0.6816  0.0128 -0.0001
                                           -0.0003  0.0156 -0.0047  0.0153
                ( 49.06%)  -0.7005* C   5 s( 33.45%)p 1.99( 66.50%)d 0.00(  0.05%)
                                           -0.0001  0.5784  0.0055 -0.0118  0.0022
                                            0.4061 -0.0163  0.7066  0.0191 -0.0005
                                           -0.0011  0.0180 -0.0045  0.0104
   176. (0.17461) BD*( 2) C   4 - C   5  
                ( 52.77%)   0.7264* C   4 s(  0.00%)p 1.00( 99.93%)d 0.00(  0.07%)
                                            0.0000  0.0010  0.0022  0.9994  0.0093
                                            0.0219 -0.0008 -0.0016 -0.0007  0.0004
                                           -0.0264 -0.0004 -0.0001 -0.0002
                ( 47.23%)  -0.6872* C   5 s(  0.01%)p99.99( 99.92%)d 4.55(  0.07%)
                                            0.0000  0.0100  0.0068  0.9995  0.0009
                                            0.0149 -0.0054 -0.0003  0.0002  0.0235
                                            0.0105  0.0002 -0.0006  0.0002
   177. (0.00676) BD*( 1) C   4 - H  11  
                ( 36.71%)   0.6059* C   4 s( 29.21%)p 2.42( 70.76%)d 0.00(  0.03%)
                                            0.0004 -0.5403  0.0134 -0.0098 -0.0002
                                            0.4167 -0.0126 -0.7306  0.0020  0.0002
                                           -0.0004  0.0118  0.0046 -0.0103
                ( 63.29%)  -0.7956* H  11 s( 99.90%)p 0.00(  0.10%)
                                           -0.9995  0.0027  0.0006 -0.0152  0.0282
   178. (0.01233) BD*( 1) C   5 - C   6  
                ( 47.04%)   0.6858* C   5 s( 33.08%)p 2.02( 66.90%)d 0.00(  0.02%)
                                           -0.0000 -0.5749  0.0148 -0.0066 -0.0131
                                            0.8173 -0.0272 -0.0000  0.0000 -0.0011
                                            0.0000  0.0000  0.0136  0.0076
                ( 52.96%)  -0.7277* C   6 s( 27.09%)p 2.69( 72.86%)d 0.00(  0.05%)
                                           -0.0004 -0.5204 -0.0087 -0.0145 -0.0177
                                           -0.8532 -0.0083  0.0000 -0.0000  0.0006
                                            0.0000 -0.0000  0.0197  0.0123
   179. (0.01260) BD*( 1) C   5 - C   8  
                ( 49.06%)   0.7004* C   5 s( 33.45%)p 1.99( 66.50%)d 0.00(  0.05%)
                                            0.0001 -0.5784 -0.0055  0.0122 -0.0022
                                           -0.4061  0.0163  0.7066  0.0191  0.0005
                                           -0.0010  0.0180  0.0045 -0.0104
                ( 50.94%)  -0.7137* C   8 s( 35.39%)p 1.82( 64.56%)d 0.00(  0.05%)
                                           -0.0001 -0.5949 -0.0054 -0.0087 -0.0029
                                            0.4245  0.0237 -0.6816  0.0128  0.0001
                                           -0.0003  0.0156  0.0047 -0.0153
   180. (0.00450) BD*( 1) C   6 - C   7  
                ( 47.94%)   0.6924* C   6 s( 27.96%)p 2.58( 72.00%)d 0.00(  0.04%)
                                           -0.0001 -0.5287 -0.0069  0.7900  0.0009
                                            0.3087  0.0251  0.0000 -0.0000 -0.0082
                                            0.0000 -0.0000 -0.0153  0.0111
                ( 52.06%)  -0.7215* C   7 s( 28.65%)p 2.49( 71.29%)d 0.00(  0.06%)
                                           -0.0005 -0.5352 -0.0066 -0.7838 -0.0132
                                           -0.3136  0.0105  0.0000 -0.0000 -0.0154
                                           -0.0000  0.0000 -0.0135  0.0118
   181. (0.00690) BD*( 1) C   6 - H  12  
                ( 37.43%)   0.6118* C   6 s( 22.45%)p 3.45( 77.51%)d 0.00(  0.04%)
                                            0.0002 -0.4738  0.0055 -0.4330 -0.0060
                                            0.2960  0.0129 -0.7066  0.0202  0.0040
                                           -0.0140  0.0076 -0.0030 -0.0112
                ( 62.57%)  -0.7910* H  12 s( 99.91%)p 0.00(  0.09%)
                                           -0.9995  0.0029  0.0168 -0.0133  0.0218
   182. (0.00690) BD*( 1) C   6 - H  13  
                ( 37.43%)   0.6118* C   6 s( 22.45%)p 3.45( 77.51%)d 0.00(  0.04%)
                                            0.0002 -0.4738  0.0055 -0.4330 -0.0060
                                            0.2960  0.0129  0.7066 -0.0202  0.0040
                                            0.0140 -0.0076 -0.0030 -0.0112
                ( 62.57%)  -0.7910* H  13 s( 99.91%)p 0.00(  0.09%)
                                           -0.9995  0.0029  0.0168 -0.0133 -0.0218
   183. (0.00254) BD*( 1) C   7 - H  14  
                ( 37.55%)   0.6128* C   7 s( 24.19%)p 3.13( 75.77%)d 0.00(  0.04%)
                                           -0.0000  0.4918  0.0038  0.0128 -0.0134
                                           -0.8702  0.0067  0.0000 -0.0000 -0.0029
                                           -0.0000  0.0000 -0.0165 -0.0096
                ( 62.45%)  -0.7902* H  14 s( 99.91%)p 0.00(  0.09%)
                                            0.9996 -0.0007  0.0020  0.0295 -0.0000
   184. (0.00359) BD*( 1) C   7 - H  15  
                ( 38.60%)   0.6213* C   7 s( 23.56%)p 3.24( 76.40%)d 0.00(  0.04%)
                                           -0.0000 -0.4854  0.0044  0.4383  0.0149
                                           -0.2678  0.0146  0.7069 -0.0042  0.0056
                                           -0.0129  0.0108 -0.0011 -0.0102
                ( 61.40%)  -0.7836* H  15 s( 99.91%)p 0.00(  0.09%)
                                           -0.9996  0.0016 -0.0178  0.0055 -0.0226
   185. (0.00359) BD*( 1) C   7 - H  16  
                ( 38.60%)   0.6213* C   7 s( 23.56%)p 3.24( 76.40%)d 0.00(  0.04%)
                                           -0.0000 -0.4854  0.0044  0.4383  0.0149
                                           -0.2678  0.0146 -0.7069  0.0042  0.0056
                                            0.0129 -0.0108 -0.0011 -0.0102
                ( 61.40%)  -0.7836* H  16 s( 99.91%)p 0.00(  0.09%)
                                           -0.9996  0.0016 -0.0178  0.0055  0.0226
   186. (0.00866) BD*( 1) C   8 - C   9  
                ( 50.42%)   0.7101* C   8 s( 35.30%)p 1.83( 64.66%)d 0.00(  0.05%)
                                            0.0001  0.5940  0.0120 -0.0182 -0.0008
                                            0.8026  0.0048 -0.0189 -0.0418 -0.0009
                                           -0.0001  0.0033 -0.0187 -0.0095
                ( 49.58%)  -0.7041* C   9 s( 35.98%)p 1.78( 63.98%)d 0.00(  0.04%)
                                           -0.0002  0.5998  0.0046  0.0202  0.0004
                                           -0.7983 -0.0042 -0.0090 -0.0438 -0.0009
                                            0.0001 -0.0050 -0.0181 -0.0082
   187. (0.14829) BD*( 2) C   8 - C   9  
                ( 50.03%)   0.7073* C   8 s(  0.00%)p 1.00( 99.94%)d 0.00(  0.06%)
                                            0.0000 -0.0001  0.0021  0.9994  0.0026
                                            0.0229 -0.0014  0.0015  0.0008  0.0180
                                            0.0156  0.0004 -0.0008 -0.0001
                ( 49.97%)  -0.7069* C   9 s(  0.00%)p 1.00( 99.94%)d 0.00(  0.06%)
                                           -0.0000 -0.0011  0.0004  0.9994 -0.0031
                                            0.0245 -0.0003  0.0027 -0.0002 -0.0177
                                            0.0168  0.0004  0.0009  0.0000
   188. (0.00676) BD*( 1) C   8 - H  17  
                ( 36.71%)   0.6059* C   8 s( 29.21%)p 2.42( 70.76%)d 0.00(  0.03%)
                                           -0.0004  0.5403 -0.0134  0.0108  0.0002
                                           -0.4166  0.0126 -0.7306  0.0020 -0.0002
                                           -0.0004  0.0118 -0.0046  0.0103
                ( 63.29%)  -0.7956* H  17 s( 99.90%)p 0.00(  0.10%)
                                            0.9995 -0.0027 -0.0006  0.0152  0.0282
   189. (0.00662) BD*( 1) C   9 - H  18  
                ( 36.18%)   0.6015* C   9 s( 29.64%)p 2.37( 70.34%)d 0.00(  0.02%)
                                           -0.0003  0.5442 -0.0160 -0.0076  0.0003
                                            0.4167 -0.0151 -0.7277  0.0052 -0.0002
                                            0.0002 -0.0119 -0.0055  0.0084
                ( 63.82%)  -0.7989* H  18 s( 99.89%)p 0.00(  0.11%)
                                            0.9995 -0.0028  0.0002 -0.0161  0.0283


 NHO Directionality and "Bond Bending" (deviations from line of nuclear centers)

         [Thresholds for printing:  angular deviation  >  1.0 degree]
                                    hybrid p-character > 25.0%
                                    orbital occupancy  >  0.10e

                                Line of Centers        Hybrid 1              Hybrid 2
                                ---------------  -------------------   ------------------
                NBO               Theta   Phi    Theta   Phi    Dev    Theta   Phi    Dev
 ========================================================================================
     2. BD (   1) C   2 - C   3    29.6  271.5    22.9  271.2   6.7    145.0   91.6   5.3
     3. BD (   2) C   2 - C   3    29.6  271.5    90.0    1.3  89.9     90.1    1.4  89.9
     4. BD (   1) C   2 - C   9   150.4  271.5   157.1  271.3   6.7     35.0   91.6   5.3
     5. BD (   1) C   3 - C   4    90.5  271.4    86.2  271.5   4.2     85.7   91.3   3.8
     6. BD (   1) C   3 - H  10    30.2   91.0    29.1   91.2   1.1      --     --    --
     7. BD (   1) C   4 - C   5   149.0  271.5   146.2  271.3   2.8     28.2   91.4   2.7
     8. BD (   2) C   4 - C   5   149.0  271.5    90.1    1.2  89.8     90.0    0.5  90.5
    10. BD (   1) C   5 - C   6    90.0  269.3    90.0  271.4   2.1     90.0   87.9   1.4
    11. BD (   1) C   5 - C   8   149.0   91.5   151.7   91.5   2.7     33.8  271.5   2.8
    12. BD (   1) C   6 - C   7    90.0  201.9    90.0  202.9   1.0     90.0   20.8   1.1
    13. BD (   1) C   6 - H  12    36.8  325.6    38.0  324.9   1.3      --     --    --
    14. BD (   1) C   6 - H  13   143.2  325.6   142.0  324.9   1.3      --     --    --
    16. BD (   1) C   7 - H  15   143.7  149.0   143.5  150.8   1.1      --     --    --
    17. BD (   1) C   7 - H  16    36.3  149.0    36.5  150.8   1.1      --     --    --
    18. BD (   1) C   8 - C   9    90.5   91.4    94.3   91.3   3.8     93.8  271.5   4.2
    19. BD (   2) C   8 - C   9    90.5   91.4    89.9    1.2  90.2     90.1  181.4  90.0
    21. BD (   1) C   9 - H  18   149.8   91.0   150.9   91.0   1.1      --     --    --
    45. LP (   2)Br   1             --     --      0.0    0.0   --       --     --    --
    46. LP (   3)Br   1             --     --     90.0  181.3   --       --     --    --
   171. BD*(   2) C   2 - C   3    29.6  271.5    90.0    1.3  89.9     90.1    1.4  89.9
   176. BD*(   2) C   4 - C   5   149.0  271.5    90.1    1.2  89.8     90.0    0.5  90.5
   187. BD*(   2) C   8 - C   9    90.5   91.4    89.9    1.2  90.2     90.1  181.4  90.0


 Second Order Perturbation Theory Analysis of Fock Matrix in NBO Basis

     Threshold for printing:   0.25 kcal/mol
                                                                              E(2)  E(j)-E(i) F(i,j)
         Donor NBO (i)                     Acceptor NBO (j)                 kcal/mol   a.u.    a.u. 
 ===================================================================================================

 within unit  1
   1. BD (   1)Br   1 - C   2        / 70. RY*(   1) C   3                    0.78    1.75    0.047
   1. BD (   1)Br   1 - C   2        /124. RY*(   1) C   9                    0.78    1.75    0.047
   1. BD (   1)Br   1 - C   2        /173. BD*(   1) C   3 - C   4            1.53    1.23    0.055
   1. BD (   1)Br   1 - C   2        /186. BD*(   1) C   8 - C   9            1.53    1.23    0.055
   2. BD (   1) C   2 - C   3        / 79. RY*(   1) C   4                    0.44    1.90    0.037
   2. BD (   1) C   2 - C   3        / 80. RY*(   2) C   4                    0.73    1.47    0.041
   2. BD (   1) C   2 - C   3        /124. RY*(   1) C   9                    0.60    1.83    0.042
   2. BD (   1) C   2 - C   3        /125. RY*(   2) C   9                    0.25    1.43    0.024
   2. BD (   1) C   2 - C   3        /172. BD*(   1) C   2 - C   9            1.75    1.27    0.060
   2. BD (   1) C   2 - C   3        /173. BD*(   1) C   3 - C   4            1.30    1.31    0.052
   2. BD (   1) C   2 - C   3        /174. BD*(   1) C   3 - H  10            0.77    1.22    0.039
   2. BD (   1) C   2 - C   3        /177. BD*(   1) C   4 - H  11            0.99    1.22    0.044
   2. BD (   1) C   2 - C   3        /189. BD*(   1) C   9 - H  18            1.12    1.22    0.047
   3. BD (   2) C   2 - C   3        / 47. RY*(   1)Br   1                    0.78    0.89    0.036
   3. BD (   2) C   2 - C   3        / 83. RY*(   5) C   4                    0.53    1.74    0.041
   3. BD (   2) C   2 - C   3        /126. RY*(   3) C   9                    1.35    1.18    0.054
   3. BD (   2) C   2 - C   3        /176. BD*(   2) C   4 - C   5            7.86    0.32    0.064
   3. BD (   2) C   2 - C   3        /187. BD*(   2) C   8 - C   9           10.32    0.32    0.073
   4. BD (   1) C   2 - C   9        / 70. RY*(   1) C   3                    0.60    1.83    0.042
   4. BD (   1) C   2 - C   9        / 71. RY*(   2) C   3                    0.25    1.43    0.024
   4. BD (   1) C   2 - C   9        /115. RY*(   1) C   8                    0.44    1.90    0.037
   4. BD (   1) C   2 - C   9        /116. RY*(   2) C   8                    0.73    1.47    0.041
   4. BD (   1) C   2 - C   9        /170. BD*(   1) C   2 - C   3            1.75    1.27    0.060
   4. BD (   1) C   2 - C   9        /174. BD*(   1) C   3 - H  10            1.12    1.22    0.047
   4. BD (   1) C   2 - C   9        /186. BD*(   1) C   8 - C   9            1.30    1.31    0.052
   4. BD (   1) C   2 - C   9        /188. BD*(   1) C   8 - H  17            0.99    1.22    0.044
   4. BD (   1) C   2 - C   9        /189. BD*(   1) C   9 - H  18            0.77    1.22    0.039
   5. BD (   1) C   3 - C   4        / 61. RY*(   1) C   2                    0.64    1.41    0.038
   5. BD (   1) C   3 - C   4        / 62. RY*(   2) C   2                    0.46    1.76    0.036
   5. BD (   1) C   3 - C   4        / 88. RY*(   1) C   5                    0.53    1.85    0.040
   5. BD (   1) C   3 - C   4        / 90. RY*(   3) C   5                    0.70    1.62    0.043
   5. BD (   1) C   3 - C   4        /169. BD*(   1)Br   1 - C   2            2.44    0.78    0.055
   5. BD (   1) C   3 - C   4        /170. BD*(   1) C   2 - C   3            1.62    1.23    0.056
   5. BD (   1) C   3 - C   4        /174. BD*(   1) C   3 - H  10            0.71    1.17    0.037
   5. BD (   1) C   3 - C   4        /175. BD*(   1) C   4 - C   5            1.40    1.25    0.053
   5. BD (   1) C   3 - C   4        /177. BD*(   1) C   4 - H  11            0.64    1.17    0.035
   5. BD (   1) C   3 - C   4        /178. BD*(   1) C   5 - C   6            1.59    1.12    0.053
   6. BD (   1) C   3 - H  10        / 62. RY*(   2) C   2                    0.57    1.58    0.038
   6. BD (   1) C   3 - H  10        / 79. RY*(   1) C   4                    0.30    1.68    0.028
   6. BD (   1) C   3 - H  10        /170. BD*(   1) C   2 - C   3            0.42    1.05    0.026
   6. BD (   1) C   3 - H  10        /172. BD*(   1) C   2 - C   9            2.18    1.05    0.060
   6. BD (   1) C   3 - H  10        /173. BD*(   1) C   3 - C   4            0.56    1.08    0.031
   6. BD (   1) C   3 - H  10        /175. BD*(   1) C   4 - C   5            1.95    1.06    0.057
   7. BD (   1) C   4 - C   5        / 70. RY*(   1) C   3                    0.30    1.79    0.029
   7. BD (   1) C   4 - C   5        / 71. RY*(   2) C   3                    1.05    1.39    0.048
   7. BD (   1) C   4 - C   5        / 97. RY*(   1) C   6                    0.64    1.60    0.041
   7. BD (   1) C   4 - C   5        /115. RY*(   1) C   8                    0.42    1.87    0.036
   7. BD (   1) C   4 - C   5        /173. BD*(   1) C   3 - C   4            1.36    1.27    0.052
   7. BD (   1) C   4 - C   5        /174. BD*(   1) C   3 - H  10            1.05    1.18    0.045
   7. BD (   1) C   4 - C   5        /177. BD*(   1) C   4 - H  11            0.61    1.18    0.034
   7. BD (   1) C   4 - C   5        /178. BD*(   1) C   5 - C   6            1.16    1.13    0.046
   7. BD (   1) C   4 - C   5        /179. BD*(   1) C   5 - C   8            1.36    1.25    0.052
   7. BD (   1) C   4 - C   5        /182. BD*(   1) C   6 - H  13            0.34    1.19    0.025
   7. BD (   1) C   4 - C   5        /188. BD*(   1) C   8 - H  17            1.26    1.18    0.049
   8. BD (   2) C   4 - C   5        / 74. RY*(   5) C   3                    0.55    1.87    0.045
   8. BD (   2) C   4 - C   5        / 98. RY*(   2) C   6                    0.33    1.34    0.029
   8. BD (   2) C   4 - C   5        /117. RY*(   3) C   8                    0.36    0.91    0.025
   8. BD (   2) C   4 - C   5        /118. RY*(   4) C   8                    0.71    1.36    0.043
   8. BD (   2) C   4 - C   5        /171. BD*(   2) C   2 - C   3           11.80    0.27    0.072
   8. BD (   2) C   4 - C   5        /180. BD*(   1) C   6 - C   7            1.42    0.69    0.043
   8. BD (   2) C   4 - C   5        /181. BD*(   1) C   6 - H  12            0.27    0.76    0.020
   8. BD (   2) C   4 - C   5        /182. BD*(   1) C   6 - H  13            0.49    0.76    0.027
   8. BD (   2) C   4 - C   5        /187. BD*(   2) C   8 - C   9           10.54    0.30    0.071
   9. BD (   1) C   4 - H  11        / 70. RY*(   1) C   3                    0.31    1.59    0.028
   9. BD (   1) C   4 - H  11        / 88. RY*(   1) C   5                    0.43    1.66    0.034
   9. BD (   1) C   4 - H  11        /170. BD*(   1) C   2 - C   3            2.11    1.04    0.059
   9. BD (   1) C   4 - H  11        /173. BD*(   1) C   3 - C   4            0.48    1.07    0.029
   9. BD (   1) C   4 - H  11        /175. BD*(   1) C   4 - C   5            0.47    1.06    0.028
   9. BD (   1) C   4 - H  11        /179. BD*(   1) C   5 - C   8            2.17    1.06    0.060
  10. BD (   1) C   5 - C   6        / 79. RY*(   1) C   4                    0.69    1.77    0.044
  10. BD (   1) C   5 - C   6        /106. RY*(   1) C   7                    0.53    1.48    0.036
  10. BD (   1) C   5 - C   6        /115. RY*(   1) C   8                    0.69    1.77    0.044
  10. BD (   1) C   5 - C   6        /173. BD*(   1) C   3 - C   4            1.42    1.18    0.052
  10. BD (   1) C   5 - C   6        /175. BD*(   1) C   4 - C   5            1.27    1.16    0.048
  10. BD (   1) C   5 - C   6        /179. BD*(   1) C   5 - C   8            1.27    1.16    0.048
  10. BD (   1) C   5 - C   6        /180. BD*(   1) C   6 - C   7            0.44    1.03    0.027
  10. BD (   1) C   5 - C   6        /183. BD*(   1) C   7 - H  14            0.74    1.12    0.037
  10. BD (   1) C   5 - C   6        /186. BD*(   1) C   8 - C   9            1.42    1.18    0.052
  11. BD (   1) C   5 - C   8        / 79. RY*(   1) C   4                    0.42    1.87    0.036
  11. BD (   1) C   5 - C   8        / 97. RY*(   1) C   6                    0.64    1.60    0.041
  11. BD (   1) C   5 - C   8        /124. RY*(   1) C   9                    0.30    1.79    0.029
  11. BD (   1) C   5 - C   8        /125. RY*(   2) C   9                    1.05    1.39    0.048
  11. BD (   1) C   5 - C   8        /175. BD*(   1) C   4 - C   5            1.36    1.25    0.052
  11. BD (   1) C   5 - C   8        /177. BD*(   1) C   4 - H  11            1.26    1.18    0.049
  11. BD (   1) C   5 - C   8        /178. BD*(   1) C   5 - C   6            1.16    1.13    0.046
  11. BD (   1) C   5 - C   8        /181. BD*(   1) C   6 - H  12            0.34    1.19    0.025
  11. BD (   1) C   5 - C   8        /186. BD*(   1) C   8 - C   9            1.36    1.27    0.052
  11. BD (   1) C   5 - C   8        /188. BD*(   1) C   8 - H  17            0.61    1.18    0.034
  11. BD (   1) C   5 - C   8        /189. BD*(   1) C   9 - H  18            1.05    1.18    0.045
  12. BD (   1) C   6 - C   7        / 89. RY*(   2) C   5                    0.90    1.38    0.045
  12. BD (   1) C   6 - C   7        /175. BD*(   1) C   4 - C   5            0.32    1.11    0.024
  12. BD (   1) C   6 - C   7        /176. BD*(   2) C   4 - C   5            1.49    0.58    0.041
  12. BD (   1) C   6 - C   7        /178. BD*(   1) C   5 - C   6            0.59    0.99    0.031
  12. BD (   1) C   6 - C   7        /179. BD*(   1) C   5 - C   8            0.31    1.11    0.024
  12. BD (   1) C   6 - C   7        /181. BD*(   1) C   6 - H  12            0.34    1.05    0.024
  12. BD (   1) C   6 - C   7        /182. BD*(   1) C   6 - H  13            0.34    1.05    0.024
  13. BD (   1) C   6 - H  12        /107. RY*(   2) C   7                    0.29    1.43    0.026
  13. BD (   1) C   6 - H  12        /176. BD*(   2) C   4 - C   5            0.47    0.47    0.021
  13. BD (   1) C   6 - H  12        /179. BD*(   1) C   5 - C   8            1.91    1.00    0.055
  13. BD (   1) C   6 - H  12        /184. BD*(   1) C   7 - H  15            1.45    0.95    0.047
  14. BD (   1) C   6 - H  13        /107. RY*(   2) C   7                    0.29    1.43    0.026
  14. BD (   1) C   6 - H  13        /175. BD*(   1) C   4 - C   5            1.91    1.00    0.055
  14. BD (   1) C   6 - H  13        /176. BD*(   2) C   4 - C   5            0.59    0.47    0.023
  14. BD (   1) C   6 - H  13        /185. BD*(   1) C   7 - H  16            1.45    0.95    0.047
  15. BD (   1) C   7 - H  14        /178. BD*(   1) C   5 - C   6            1.94    0.86    0.052
  16. BD (   1) C   7 - H  15        /181. BD*(   1) C   6 - H  12            1.53    0.92    0.048
  17. BD (   1) C   7 - H  16        /182. BD*(   1) C   6 - H  13            1.53    0.92    0.048
  18. BD (   1) C   8 - C   9        / 61. RY*(   1) C   2                    0.64    1.41    0.038
  18. BD (   1) C   8 - C   9        / 62. RY*(   2) C   2                    0.46    1.76    0.036
  18. BD (   1) C   8 - C   9        / 88. RY*(   1) C   5                    0.53    1.85    0.040
  18. BD (   1) C   8 - C   9        / 90. RY*(   3) C   5                    0.70    1.62    0.043
  18. BD (   1) C   8 - C   9        /169. BD*(   1)Br   1 - C   2            2.44    0.78    0.055
  18. BD (   1) C   8 - C   9        /172. BD*(   1) C   2 - C   9            1.62    1.23    0.056
  18. BD (   1) C   8 - C   9        /178. BD*(   1) C   5 - C   6            1.59    1.12    0.053
  18. BD (   1) C   8 - C   9        /179. BD*(   1) C   5 - C   8            1.40    1.25    0.053
  18. BD (   1) C   8 - C   9        /188. BD*(   1) C   8 - H  17            0.64    1.17    0.035
  18. BD (   1) C   8 - C   9        /189. BD*(   1) C   9 - H  18            0.71    1.17    0.037
  19. BD (   2) C   8 - C   9        / 63. RY*(   3) C   2                    0.36    1.32    0.030
  19. BD (   2) C   8 - C   9        / 65. RY*(   5) C   2                    0.33    2.13    0.037
  19. BD (   2) C   8 - C   9        /118. RY*(   4) C   8                    0.25    1.35    0.026
  19. BD (   2) C   8 - C   9        /126. RY*(   3) C   9                    0.33    1.14    0.027
  19. BD (   2) C   8 - C   9        /171. BD*(   2) C   2 - C   3           10.19    0.26    0.066
  19. BD (   2) C   8 - C   9        /176. BD*(   2) C   4 - C   5           10.27    0.28    0.068
  20. BD (   1) C   8 - H  17        / 88. RY*(   1) C   5                    0.43    1.66    0.034
  20. BD (   1) C   8 - H  17        /124. RY*(   1) C   9                    0.31    1.59    0.028
  20. BD (   1) C   8 - H  17        /172. BD*(   1) C   2 - C   9            2.11    1.04    0.059
  20. BD (   1) C   8 - H  17        /175. BD*(   1) C   4 - C   5            2.17    1.06    0.060
  20. BD (   1) C   8 - H  17        /179. BD*(   1) C   5 - C   8            0.47    1.06    0.028
  20. BD (   1) C   8 - H  17        /186. BD*(   1) C   8 - C   9            0.48    1.07    0.029
  21. BD (   1) C   9 - H  18        / 62. RY*(   2) C   2                    0.57    1.58    0.038
  21. BD (   1) C   9 - H  18        /115. RY*(   1) C   8                    0.30    1.68    0.028
  21. BD (   1) C   9 - H  18        /170. BD*(   1) C   2 - C   3            2.18    1.05    0.060
  21. BD (   1) C   9 - H  18        /172. BD*(   1) C   2 - C   9            0.42    1.05    0.026
  21. BD (   1) C   9 - H  18        /179. BD*(   1) C   5 - C   8            1.95    1.06    0.057
  21. BD (   1) C   9 - H  18        /186. BD*(   1) C   8 - C   9            0.56    1.08    0.031
  24. CR (   3)Br   1                / 62. RY*(   2) C   2                    0.70   12.67    0.119
  24. CR (   3)Br   1                /170. BD*(   1) C   2 - C   3            0.47   12.14    0.096
  24. CR (   3)Br   1                /172. BD*(   1) C   2 - C   9            0.47   12.14    0.096
  36. CR (   1) C   2                / 71. RY*(   2) C   3                    0.92   10.84    0.126
  36. CR (   1) C   2                / 73. RY*(   4) C   3                    0.26   10.77    0.067
  36. CR (   1) C   2                /125. RY*(   2) C   9                    0.92   10.84    0.126
  36. CR (   1) C   2                /127. RY*(   4) C   9                    0.26   10.77    0.067
  36. CR (   1) C   2                /169. BD*(   1)Br   1 - C   2            0.99   10.24    0.128
  36. CR (   1) C   2                /170. BD*(   1) C   2 - C   3            0.28   10.69    0.069
  36. CR (   1) C   2                /172. BD*(   1) C   2 - C   9            0.28   10.69    0.069
  36. CR (   1) C   2                /173. BD*(   1) C   3 - C   4            0.38   10.72    0.081
  36. CR (   1) C   2                /174. BD*(   1) C   3 - H  10            0.33   10.64    0.074
  36. CR (   1) C   2                /186. BD*(   1) C   8 - C   9            0.38   10.72    0.081
  36. CR (   1) C   2                /189. BD*(   1) C   9 - H  18            0.33   10.64    0.074
  37. CR (   1) C   3                / 61. RY*(   1) C   2                    1.22   10.80    0.145
  37. CR (   1) C   3                / 80. RY*(   2) C   4                    0.25   10.81    0.066
  37. CR (   1) C   3                / 81. RY*(   3) C   4                    0.32   10.83    0.074
  37. CR (   1) C   3                /133. RY*(   1) H  10                    0.42   10.46    0.084
  37. CR (   1) C   3                /169. BD*(   1)Br   1 - C   2            0.48   10.17    0.089
  37. CR (   1) C   3                /172. BD*(   1) C   2 - C   9            0.61   10.62    0.102
  37. CR (   1) C   3                /175. BD*(   1) C   4 - C   5            0.52   10.63    0.094
  37. CR (   1) C   3                /177. BD*(   1) C   4 - H  11            0.28   10.56    0.069
  38. CR (   1) C   4                / 71. RY*(   2) C   3                    0.52   10.76    0.095
  38. CR (   1) C   4                / 88. RY*(   1) C   5                    0.27   11.24    0.070
  38. CR (   1) C   4                / 90. RY*(   3) C   5                    0.82   11.00    0.120
  38. CR (   1) C   4                /137. RY*(   1) H  11                    0.39   10.47    0.081
  38. CR (   1) C   4                /170. BD*(   1) C   2 - C   3            0.54   10.61    0.096
  38. CR (   1) C   4                /174. BD*(   1) C   3 - H  10            0.31   10.56    0.072
  38. CR (   1) C   4                /178. BD*(   1) C   5 - C   6            0.49   10.51    0.091
  38. CR (   1) C   4                /179. BD*(   1) C   5 - C   8            0.49   10.63    0.092
  39. CR (   1) C   5                / 80. RY*(   2) C   4                    0.90   10.82    0.125
  39. CR (   1) C   5                / 99. RY*(   3) C   6                    0.52   10.90    0.095
  39. CR (   1) C   5                /116. RY*(   2) C   8                    0.90   10.82    0.125
  39. CR (   1) C   5                /173. BD*(   1) C   3 - C   4            0.43   10.66    0.086
  39. CR (   1) C   5                /177. BD*(   1) C   4 - H  11            0.28   10.58    0.068
  39. CR (   1) C   5                /186. BD*(   1) C   8 - C   9            0.43   10.66    0.086
  39. CR (   1) C   5                /188. BD*(   1) C   8 - H  17            0.28   10.58    0.068
  40. CR (   1) C   6                / 88. RY*(   1) C   5                    0.26   11.21    0.068
  40. CR (   1) C   6                /108. RY*(   3) C   7                    0.63   10.61    0.103
  40. CR (   1) C   6                /141. RY*(   1) H  12                    0.34   10.48    0.075
  40. CR (   1) C   6                /145. RY*(   1) H  13                    0.34   10.48    0.075
  40. CR (   1) C   6                /175. BD*(   1) C   4 - C   5            0.43   10.60    0.085
  40. CR (   1) C   6                /179. BD*(   1) C   5 - C   8            0.43   10.60    0.085
  41. CR (   1) C   7                /100. RY*(   4) C   6                    0.27   11.03    0.069
  41. CR (   1) C   7                /149. RY*(   1) H  14                    0.38   10.52    0.080
  41. CR (   1) C   7                /153. RY*(   1) H  15                    0.35   10.52    0.077
  41. CR (   1) C   7                /157. RY*(   1) H  16                    0.35   10.52    0.077
  42. CR (   1) C   8                / 88. RY*(   1) C   5                    0.27   11.24    0.070
  42. CR (   1) C   8                / 90. RY*(   3) C   5                    0.82   11.00    0.120
  42. CR (   1) C   8                /125. RY*(   2) C   9                    0.52   10.76    0.095
  42. CR (   1) C   8                /161. RY*(   1) H  17                    0.39   10.47    0.081
  42. CR (   1) C   8                /172. BD*(   1) C   2 - C   9            0.54   10.61    0.096
  42. CR (   1) C   8                /175. BD*(   1) C   4 - C   5            0.49   10.63    0.092
  42. CR (   1) C   8                /178. BD*(   1) C   5 - C   6            0.49   10.51    0.091
  42. CR (   1) C   8                /189. BD*(   1) C   9 - H  18            0.31   10.56    0.072
  43. CR (   1) C   9                / 61. RY*(   1) C   2                    1.22   10.80    0.145
  43. CR (   1) C   9                /116. RY*(   2) C   8                    0.25   10.81    0.066
  43. CR (   1) C   9                /117. RY*(   3) C   8                    0.46   10.72    0.089
  43. CR (   1) C   9                /165. RY*(   1) H  18                    0.42   10.46    0.084
  43. CR (   1) C   9                /169. BD*(   1)Br   1 - C   2            0.48   10.17    0.089
  43. CR (   1) C   9                /170. BD*(   1) C   2 - C   3            0.61   10.62    0.102
  43. CR (   1) C   9                /179. BD*(   1) C   5 - C   8            0.52   10.63    0.094
  43. CR (   1) C   9                /188. BD*(   1) C   8 - H  17            0.28   10.56    0.069
  44. LP (   1)Br   1                / 62. RY*(   2) C   2                    1.00    2.07    0.058
  44. LP (   1)Br   1                /170. BD*(   1) C   2 - C   3            0.76    1.54    0.043
  44. LP (   1)Br   1                /172. BD*(   1) C   2 - C   9            0.76    1.54    0.043
  45. LP (   2)Br   1                / 61. RY*(   1) C   2                    0.61    1.01    0.032
  45. LP (   2)Br   1                /170. BD*(   1) C   2 - C   3            1.48    0.83    0.044
  45. LP (   2)Br   1                /172. BD*(   1) C   2 - C   9            1.48    0.83    0.044
  46. LP (   3)Br   1                / 63. RY*(   3) C   2                    0.38    1.37    0.029
  46. LP (   3)Br   1                /171. BD*(   2) C   2 - C   3            4.17    0.30    0.050
 171. BD*(   2) C   2 - C   3        / 63. RY*(   3) C   2                    0.75    1.06    0.078
 171. BD*(   2) C   2 - C   3        / 72. RY*(   3) C   3                    1.94    0.90    0.115
 171. BD*(   2) C   2 - C   3        / 83. RY*(   5) C   4                    0.30    1.44    0.058
 171. BD*(   2) C   2 - C   3        /126. RY*(   3) C   9                    0.39    0.88    0.051
 171. BD*(   2) C   2 - C   3        /176. BD*(   2) C   4 - C   5           79.31    0.02    0.090
 171. BD*(   2) C   2 - C   3        /187. BD*(   2) C   8 - C   9           47.37    0.03    0.078
 176. BD*(   2) C   4 - C   5        / 81. RY*(   3) C   4                    0.98    0.72    0.080
 176. BD*(   2) C   4 - C   5        / 82. RY*(   4) C   4                    0.57    0.98    0.071
 176. BD*(   2) C   4 - C   5        / 94. RY*(   7) C   5                    0.30    1.69    0.069
 176. BD*(   2) C   4 - C   5        /180. BD*(   1) C   6 - C   7            0.65    0.40    0.048
 187. BD*(   2) C   8 - C   9        /117. RY*(   3) C   8                    0.26    0.61    0.041
 187. BD*(   2) C   8 - C   9        /119. RY*(   5) C   8                    0.59    1.43    0.095
 187. BD*(   2) C   8 - C   9        /126. RY*(   3) C   9                    0.27    0.86    0.049
 187. BD*(   2) C   8 - C   9        /128. RY*(   5) C   9                    0.53    1.59    0.095


 Natural Bond Orbitals (Summary):

                                                            Principal Delocalizations
           NBO                        Occupancy    Energy   (geminal,vicinal,remote)
 ====================================================================================
 Molecular unit  1  (C8H9Br)
     1. BD (   1)Br   1 - C   2          0.99190    -0.85026  173(v),186(v),70(v),124(v)
     2. BD (   1) C   2 - C   3          0.99065    -0.92597  172(g),173(g),189(v),177(v)
                                                    174(g),80(v),124(v),79(v)
                                                    125(v)
     3. BD (   2) C   2 - C   3          0.85855    -0.48590  187(v),176(v),126(v),47(v)
                                                    83(v)
     4. BD (   1) C   2 - C   9          0.99065    -0.92597  170(g),186(g),174(v),188(v)
                                                    189(g),116(v),70(v),115(v)
                                                    71(v)
     5. BD (   1) C   3 - C   4          0.98499    -0.88004  169(v),170(g),178(v),175(g)
                                                    174(g),90(v),61(v),177(g)
                                                    88(v),62(v)
     6. BD (   1) C   3 - H  10          0.98789    -0.69882  172(v),175(v),62(v),173(g)
                                                    170(g),79(v)
     7. BD (   1) C   4 - C   5          0.98747    -0.88838  173(g),179(g),188(v),178(g)
                                                    71(v),174(v),97(v),177(g)
                                                    115(v),182(v),70(v)
     8. BD (   2) C   4 - C   5          0.82546    -0.45740  171(v),187(v),180(v),118(v)
                                                    74(v),182(v),117(v),98(v)
                                                    181(v)
     9. BD (   1) C   4 - H  11          0.98856    -0.68985  179(v),170(v),173(g),175(g)
                                                    88(v),70(v)
    10. BD (   1) C   5 - C   6          0.98679    -0.79743  173(v),186(v),175(g),179(g)
                                                    183(v),79(v),115(v),106(v)
                                                    180(g)
    11. BD (   1) C   5 - C   8          0.98747    -0.88838  186(g),175(g),177(v),178(g)
                                                    125(v),189(v),97(v),188(g)
                                                    79(v),181(v),124(v)
    12. BD (   1) C   6 - C   7          0.98657    -0.74963  176(v),89(v),178(g),181(g)
                                                    182(g),175(v),179(v)
    13. BD (   1) C   6 - H  12          0.98730    -0.63864  179(v),184(v),176(v),107(v)
    14. BD (   1) C   6 - H  13          0.98730    -0.63864  175(v),185(v),176(v),107(v)
    15. BD (   1) C   7 - H  14          0.99190    -0.62154  178(v)
    16. BD (   1) C   7 - H  15          0.99411    -0.62484  181(v)
    17. BD (   1) C   7 - H  16          0.99411    -0.62484  182(v)
    18. BD (   1) C   8 - C   9          0.98499    -0.88004  169(v),172(g),178(v),179(g)
                                                    189(g),90(v),61(v),188(g)
                                                    88(v),62(v)
    19. BD (   2) C   8 - C   9          0.81620    -0.44897  171(v),176(v),63(v),126(g)
                                                    65(v),118(g)
    20. BD (   1) C   8 - H  17          0.98856    -0.68985  175(v),172(v),186(g),179(g)
                                                    88(v),124(v)
    21. BD (   1) C   9 - H  18          0.98789    -0.69882  170(v),179(v),62(v),186(g)
                                                    172(g),115(v)
    22. CR (   1)Br   1                  1.00000  -402.13841   
    23. CR (   2)Br   1                  1.00000  -140.25746   
    24. CR (   3)Br   1                  0.99989   -11.79293  62(v),170(v),172(v)
    25. CR (   4)Br   1                  1.00000   -56.32929   
    26. CR (   5)Br   1                  0.99999    -6.90808   
    27. CR (   6)Br   1                  1.00000   -56.33084   
    28. CR (   7)Br   1                  0.99991    -6.91208   
    29. CR (   8)Br   1                  1.00000   -56.32688   
    30. CR (   9)Br   1                  0.99999    -6.90104   
    31. CR (  10)Br   1                  0.99997    -2.84864   
    32. CR (  11)Br   1                  1.00000    -2.83734   
    33. CR (  12)Br   1                  0.99998    -2.84348   
    34. CR (  13)Br   1                  0.99991    -2.84860   
    35. CR (  14)Br   1                  0.99997    -2.83763   
    36. CR (   1) C   2                  0.99931   -10.34287  169(g),71(v),125(v),173(v)
                                                    186(v),174(v),189(v),170(g)
                                                    172(g),73(v),127(v)
    37. CR (   1) C   3                  0.99939   -10.26942  61(v),172(v),175(v),169(v)
                                                    133(v),81(v),177(v),80(v)
    38. CR (   1) C   4                  0.99944   -10.26347  90(v),170(v),71(v),178(v)
                                                    179(v),137(v),174(v),88(v)
    39. CR (   1) C   5                  0.99942   -10.28419  116(v),80(v),99(v),173(v)
                                                    186(v),177(v),188(v)
    40. CR (   1) C   6                  0.99954   -10.23437  108(v),175(v),179(v),141(v)
                                                    145(v),88(v)
    41. CR (   1) C   7                  0.99962   -10.21719  149(v),153(v),157(v),100(v)
    42. CR (   1) C   8                  0.99944   -10.26347  90(v),172(v),125(v),178(v)
                                                    175(v),161(v),189(v),88(v)
    43. CR (   1) C   9                  0.99939   -10.26942  61(v),170(v),179(v),169(v)
                                                    117(v),165(v),188(v),116(v)
    44. LP (   1)Br   1                  0.99701    -1.19195  62(v),170(v),172(v)
    45. LP (   2)Br   1                  0.98802    -0.48323  170(v),172(v),61(v)
    46. LP (   3)Br   1                  0.97223    -0.49604  171(v),63(v)
    47. RY*(   1)Br   1                  0.00151     0.40538   
    48. RY*(   2)Br   1                  0.00071     0.52355   
    49. RY*(   3)Br   1                  0.00028     0.36509   
    50. RY*(   4)Br   1                  0.00007     0.86030   
    51. RY*(   5)Br   1                  0.00003     0.34499   
    52. RY*(   6)Br   1                  0.00000     3.22746   
    53. RY*(   7)Br   1                  0.00001     0.52061   
    54. RY*(   8)Br   1                  0.00000     3.19444   
    55. RY*(   9)Br   1                  0.00001     0.66301   
    56. RY*(  10)Br   1                  0.00000     3.36863   
    57. RY*(  11)Br   1                  0.00001     0.54028   
    58. RY*(  12)Br   1                  0.00000     3.38776   
    59. RY*(  13)Br   1                  0.00000     0.33270   
    60. RY*(  14)Br   1                  0.00000     3.24660   
    61. RY*(   1) C   2                  0.00383     0.52897   
    62. RY*(   2) C   2                  0.00350     0.87925   
    63. RY*(   3) C   2                  0.00107     0.87077   
    64. RY*(   4) C   2                  0.00061     0.34343   
    65. RY*(   5) C   2                  0.00052     1.67745   
    66. RY*(   6) C   2                  0.00025     2.11945   
    67. RY*(   7) C   2                  0.00023     1.85665   
    68. RY*(   8) C   2                  0.00003     1.08022   
    69. RY*(   9) C   2                  0.00001     1.92962   
    70. RY*(   1) C   3                  0.00343     0.89942   
    71. RY*(   2) C   3                  0.00155     0.49976   
    72. RY*(   3) C   3                  0.00088     0.70394   
    73. RY*(   4) C   3                  0.00057     0.42629   
    74. RY*(   5) C   3                  0.00020     1.41325   
    75. RY*(   6) C   3                  0.00008     2.17283   
    76. RY*(   7) C   3                  0.00002     2.14427   
    77. RY*(   8) C   3                  0.00001     2.05047   
    78. RY*(   9) C   3                  0.00001     1.68227   
    79. RY*(   1) C   4                  0.00316     0.97672   
    80. RY*(   2) C   4                  0.00141     0.54031   
    81. RY*(   3) C   4                  0.00056     0.55748   
    82. RY*(   4) C   4                  0.00045     0.81131   
    83. RY*(   5) C   4                  0.00025     1.25108   
    84. RY*(   6) C   4                  0.00006     2.16443   
    85. RY*(   7) C   4                  0.00003     2.17302   
    86. RY*(   8) C   4                  0.00001     1.68312   
    87. RY*(   9) C   4                  0.00000     2.02579   
    88. RY*(   1) C   5                  0.00265     0.97340   
    89. RY*(   2) C   5                  0.00174     0.63031   
    90. RY*(   3) C   5                  0.00148     0.73569   
    91. RY*(   4) C   5                  0.00057     0.65212   
    92. RY*(   5) C   5                  0.00042     1.70593   
    93. RY*(   6) C   5                  0.00026     2.16712   
    94. RY*(   7) C   5                  0.00010     1.52280   
    95. RY*(   8) C   5                  0.00008     1.95926   
    96. RY*(   9) C   5                  0.00001     1.96539   
    97. RY*(   1) C   6                  0.00316     0.71270   
    98. RY*(   2) C   6                  0.00081     0.87985   
    99. RY*(   3) C   6                  0.00049     0.61422   
   100. RY*(   4) C   6                  0.00039     0.80991   
   101. RY*(   5) C   6                  0.00020     2.00585   
   102. RY*(   6) C   6                  0.00007     1.84371   
   103. RY*(   7) C   6                  0.00000     2.18362   
   104. RY*(   8) C   6                  0.00001     1.50332   
   105. RY*(   9) C   6                  0.00001     2.02539   
   106. RY*(   1) C   7                  0.00129     0.68339   
   107. RY*(   2) C   7                  0.00085     0.79213   
   108. RY*(   3) C   7                  0.00021     0.37740   
   109. RY*(   4) C   7                  0.00007     1.10998   
   110. RY*(   5) C   7                  0.00001     1.76518   
   111. RY*(   6) C   7                  0.00000     1.85951   
   112. RY*(   7) C   7                  0.00000     2.04028   
   113. RY*(   8) C   7                  0.00001     1.87281   
   114. RY*(   9) C   7                  0.00000     2.15043   
   115. RY*(   1) C   8                  0.00316     0.97687   
   116. RY*(   2) C   8                  0.00141     0.54074   
   117. RY*(   3) C   8                  0.00054     0.45164   
   118. RY*(   4) C   8                  0.00041     0.90214   
   119. RY*(   5) C   8                  0.00028     1.26640   
   120. RY*(   6) C   8                  0.00006     2.16459   
   121. RY*(   7) C   8                  0.00003     2.17311   
   122. RY*(   8) C   8                  0.00001     1.68291   
   123. RY*(   9) C   8                  0.00000     2.02590   
   124. RY*(   1) C   9                  0.00343     0.89942   
   125. RY*(   2) C   9                  0.00155     0.49978   
   126. RY*(   3) C   9                  0.00071     0.69318   
   127. RY*(   4) C   9                  0.00057     0.42624   
   128. RY*(   5) C   9                  0.00023     1.42767   
   129. RY*(   6) C   9                  0.00008     2.17283   
   130. RY*(   7) C   9                  0.00002     2.14427   
   131. RY*(   8) C   9                  0.00001     2.05047   
   132. RY*(   9) C   9                  0.00001     1.68156   
   133. RY*(   1) H  10                  0.00075     0.19419   
   134. RY*(   2) H  10                  0.00006     1.47797   
   135. RY*(   3) H  10                  0.00005     1.87473   
   136. RY*(   4) H  10                  0.00003     2.10334   
   137. RY*(   1) H  11                  0.00071     0.20273   
   138. RY*(   2) H  11                  0.00006     1.48609   
   139. RY*(   3) H  11                  0.00004     1.91361   
   140. RY*(   4) H  11                  0.00003     2.09728   
   141. RY*(   1) H  12                  0.00114     0.24740   
   142. RY*(   2) H  12                  0.00008     1.64342   
   143. RY*(   3) H  12                  0.00006     1.67017   
   144. RY*(   4) H  12                  0.00002     2.17059   
   145. RY*(   1) H  13                  0.00114     0.24740   
   146. RY*(   2) H  13                  0.00008     1.64342   
   147. RY*(   3) H  13                  0.00006     1.67017   
   148. RY*(   4) H  13                  0.00002     2.17059   
   149. RY*(   1) H  14                  0.00051     0.29877   
   150. RY*(   2) H  14                  0.00009     1.66499   
   151. RY*(   3) H  14                  0.00006     1.66229   
   152. RY*(   4) H  14                  0.00002     2.10309   
   153. RY*(   1) H  15                  0.00069     0.30326   
   154. RY*(   2) H  15                  0.00009     1.63567   
   155. RY*(   3) H  15                  0.00007     1.67505   
   156. RY*(   4) H  15                  0.00001     2.10342   
   157. RY*(   1) H  16                  0.00069     0.30326   
   158. RY*(   2) H  16                  0.00009     1.63567   
   159. RY*(   3) H  16                  0.00007     1.67505   
   160. RY*(   4) H  16                  0.00001     2.10342   
   161. RY*(   1) H  17                  0.00071     0.20273   
   162. RY*(   2) H  17                  0.00006     1.48609   
   163. RY*(   3) H  17                  0.00004     1.91361   
   164. RY*(   4) H  17                  0.00003     2.09728   
   165. RY*(   1) H  18                  0.00075     0.19419   
   166. RY*(   2) H  18                  0.00006     1.47797   
   167. RY*(   3) H  18                  0.00005     1.87473   
   168. RY*(   4) H  18                  0.00003     2.10334   
   169. BD*(   1)Br   1 - C   2          0.01834    -0.10357   
   170. BD*(   1) C   2 - C   3          0.01346     0.34757   
   171. BD*(   2) C   2 - C   3          0.20921    -0.19133  176(v),187(v),72(g),63(g)
                                                    126(v),83(v)
   172. BD*(   1) C   2 - C   9          0.01346     0.34757   
   173. BD*(   1) C   3 - C   4          0.00866     0.37914   
   174. BD*(   1) C   3 - H  10          0.00662     0.29234   
   175. BD*(   1) C   4 - C   5          0.01260     0.36533   
   176. BD*(   2) C   4 - C   5          0.17461    -0.16674  187(v),171(v),81(g),180(v)
                                                    82(g),94(g)
   177. BD*(   1) C   4 - H  11          0.00676     0.29290   
   178. BD*(   1) C   5 - C   6          0.01233     0.24186   
   179. BD*(   1) C   5 - C   8          0.01260     0.36533   
   180. BD*(   1) C   6 - C   7          0.00450     0.23645   
   181. BD*(   1) C   6 - H  12          0.00690     0.29846   
   182. BD*(   1) C   6 - H  13          0.00690     0.29846   
   183. BD*(   1) C   7 - H  14          0.00254     0.32568   
   184. BD*(   1) C   7 - H  15          0.00359     0.31292   
   185. BD*(   1) C   7 - H  16          0.00359     0.31292   
   186. BD*(   1) C   8 - C   9          0.00866     0.37914   
   187. BD*(   2) C   8 - C   9          0.14829    -0.16229  176(v),171(v),119(g),128(g)
                                                    126(g),117(g)
   188. BD*(   1) C   8 - H  17          0.00676     0.29290   
   189. BD*(   1) C   9 - H  18          0.00662     0.29234   
       -------------------------------
              Total Lewis   45.25172  ( 98.3733%)
        Valence non-Lewis    0.68699  (  1.4934%)
        Rydberg non-Lewis    0.06129  (  0.1332%)
       -------------------------------
            Total unit  1   46.00000  (100.0000%)
           Charge unit  1    0.00000


 ***************************************************
 *******         Beta  spin orbitals         *******
 ***************************************************


 NATURAL POPULATIONS:  Natural atomic orbital occupancies 
                                                          
   NAO  Atom  No  lang   Type(AO)    Occupancy      Energy
 ----------------------------------------------------------
     1   Br    1  S      Cor( 1S)     1.00000    -402.13751
     2   Br    1  S      Cor( 2S)     1.00000    -140.25715
     3   Br    1  S      Cor( 3S)     0.99989     -11.79086
     4   Br    1  S      Val( 4S)     0.93086      -1.23700
     5   Br    1  S      Ryd( 5S)     0.00189       0.27197
     6   Br    1  px     Cor( 2p)     1.00000     -56.32749
     7   Br    1  px     Cor( 3p)     0.99989      -6.90476
     8   Br    1  px     Val( 4p)     0.68563      -0.45644
     9   Br    1  px     Ryd( 5p)     0.00020       0.46112
    10   Br    1  py     Cor( 2p)     1.00000     -56.33055
    11   Br    1  py     Cor( 3p)     0.99991      -6.91167
    12   Br    1  py     Val( 4p)     0.56494      -0.42722
    13   Br    1  py     Ryd( 5p)     0.00153       0.43785
    14   Br    1  pz     Cor( 2p)     1.00000     -56.32656
    15   Br    1  pz     Cor( 3p)     0.99999      -6.90047
    16   Br    1  pz     Val( 4p)     0.98710      -0.47890
    17   Br    1  pz     Ryd( 5p)     0.00070       0.48414
    18   Br    1  dxy    Cor( 3d)     0.99996      -2.84682
    19   Br    1  dxy    Ryd( 4d)     0.00173       0.50937
    20   Br    1  dxy    Ryd( 5d)     0.00003       3.21202
    21   Br    1  dxz    Cor( 3d)     1.00000      -2.83550
    22   Br    1  dxz    Ryd( 4d)     0.00003       0.44313
    23   Br    1  dxz    Ryd( 5d)     0.00000       3.11453
    24   Br    1  dyz    Cor( 3d)     0.99998      -2.84319
    25   Br    1  dyz    Ryd( 4d)     0.00053       0.70414
    26   Br    1  dyz    Ryd( 5d)     0.00000       3.37203
    27   Br    1  dx2y2  Cor( 3d)     0.99991      -2.84679
    28   Br    1  dx2y2  Ryd( 4d)     0.00146       0.76019
    29   Br    1  dx2y2  Ryd( 5d)     0.00002       3.46128
    30   Br    1  dz2    Cor( 3d)     0.99997      -2.83681
    31   Br    1  dz2    Ryd( 4d)     0.00061       0.58410
    32   Br    1  dz2    Ryd( 5d)     0.00001       3.26855

    33    C    2  S      Cor( 1S)     0.99930     -10.33876
    34    C    2  S      Val( 2S)     0.47443      -0.41418
    35    C    2  S      Ryd( 3S)     0.00067       0.35435
    36    C    2  px     Val( 2p)     0.36297      -0.32216
    37    C    2  px     Ryd( 3p)     0.00100       0.39178
    38    C    2  py     Val( 2p)     0.49747      -0.37779
    39    C    2  py     Ryd( 3p)     0.00384       0.74582
    40    C    2  pz     Val( 2p)     0.55343      -0.28849
    41    C    2  pz     Ryd( 3p)     0.00436       0.50941
    42    C    2  dxy    Ryd( 3d)     0.00038       1.59292
    43    C    2  dxz    Ryd( 3d)     0.00038       1.70284
    44    C    2  dyz    Ryd( 3d)     0.00057       2.15569
    45    C    2  dx2y2  Ryd( 3d)     0.00081       1.83474
    46    C    2  dz2    Ryd( 3d)     0.00065       2.11289

    47    C    3  S      Cor( 1S)     0.99939     -10.26841
    48    C    3  S      Val( 2S)     0.47828      -0.34820
    49    C    3  S      Ryd( 3S)     0.00084       0.37923
    50    C    3  px     Val( 2p)     0.43691      -0.29859
    51    C    3  px     Ryd( 3p)     0.00048       0.37107
    52    C    3  py     Val( 2p)     0.55463      -0.24909
    53    C    3  py     Ryd( 3p)     0.00311       0.55259
    54    C    3  pz     Val( 2p)     0.58983      -0.26798
    55    C    3  pz     Ryd( 3p)     0.00318       0.72532
    56    C    3  dxy    Ryd( 3d)     0.00025       1.72703
    57    C    3  dxz    Ryd( 3d)     0.00014       1.71813
    58    C    3  dyz    Ryd( 3d)     0.00040       2.28414
    59    C    3  dx2y2  Ryd( 3d)     0.00023       2.08535
    60    C    3  dz2    Ryd( 3d)     0.00031       2.18989

    61    C    4  S      Cor( 1S)     0.99943     -10.26287
    62    C    4  S      Val( 2S)     0.47714      -0.33845
    63    C    4  S      Ryd( 3S)     0.00077       0.40578
    64    C    4  px     Val( 2p)     0.44545      -0.29531
    65    C    4  px     Ryd( 3p)     0.00032       0.38660
    66    C    4  py     Val( 2p)     0.54716      -0.23916
    67    C    4  py     Ryd( 3p)     0.00220       0.61868
    68    C    4  pz     Val( 2p)     0.58992      -0.25299
    69    C    4  pz     Ryd( 3p)     0.00305       0.75047
    70    C    4  dxy    Ryd( 3d)     0.00022       1.73322
    71    C    4  dxz    Ryd( 3d)     0.00014       1.73362
    72    C    4  dyz    Ryd( 3d)     0.00039       2.29401
    73    C    4  dx2y2  Ryd( 3d)     0.00024       2.09002
    74    C    4  dz2    Ryd( 3d)     0.00034       2.20396

    75    C    5  S      Cor( 1S)     0.99942     -10.28007
    76    C    5  S      Val( 2S)     0.44107      -0.31784
    77    C    5  S      Ryd( 3S)     0.00107       0.45744
    78    C    5  px     Val( 2p)     0.25146      -0.26437
    79    C    5  px     Ryd( 3p)     0.00096       0.48418
    80    C    5  py     Val( 2p)     0.54730      -0.25366
    81    C    5  py     Ryd( 3p)     0.00277       0.91285
    82    C    5  pz     Val( 2p)     0.53901      -0.24628
    83    C    5  pz     Ryd( 3p)     0.00177       0.66695
    84    C    5  dxy    Ryd( 3d)     0.00033       1.72595
    85    C    5  dxz    Ryd( 3d)     0.00030       1.72322
    86    C    5  dyz    Ryd( 3d)     0.00059       2.25828
    87    C    5  dx2y2  Ryd( 3d)     0.00033       2.02466
    88    C    5  dz2    Ryd( 3d)     0.00038       2.18044

    89    C    6  S      Cor( 1S)     0.99954     -10.23446
    90    C    6  S      Val( 2S)     0.51215      -0.37480
    91    C    6  S      Ryd( 3S)     0.00040       0.74386
    92    C    6  px     Val( 2p)     0.55684      -0.24155
    93    C    6  px     Ryd( 3p)     0.00054       0.42201
    94    C    6  py     Val( 2p)     0.52107      -0.23308
    95    C    6  py     Ryd( 3p)     0.00092       0.38326
    96    C    6  pz     Val( 2p)     0.63218      -0.24879
    97    C    6  pz     Ryd( 3p)     0.00340       0.63136
    98    C    6  dxy    Ryd( 3d)     0.00016       1.95256
    99    C    6  dxz    Ryd( 3d)     0.00042       2.19876
   100    C    6  dyz    Ryd( 3d)     0.00016       2.07799
   101    C    6  dx2y2  Ryd( 3d)     0.00044       2.09320
   102    C    6  dz2    Ryd( 3d)     0.00030       2.10136

   103    C    7  S      Cor( 1S)     0.99960     -10.21678
   104    C    7  S      Val( 2S)     0.54908      -0.37924
   105    C    7  S      Ryd( 3S)     0.00019       0.73877
   106    C    7  px     Val( 2p)     0.51507      -0.20484
   107    C    7  px     Ryd( 3p)     0.00064       0.37535
   108    C    7  py     Val( 2p)     0.60444      -0.21951
   109    C    7  py     Ryd( 3p)     0.00129       0.48587
   110    C    7  pz     Val( 2p)     0.61593      -0.21815
   111    C    7  pz     Ryd( 3p)     0.00068       0.45876
   112    C    7  dxy    Ryd( 3d)     0.00018       2.00508
   113    C    7  dxz    Ryd( 3d)     0.00036       2.21246
   114    C    7  dyz    Ryd( 3d)     0.00014       2.02960
   115    C    7  dx2y2  Ryd( 3d)     0.00032       2.20885
   116    C    7  dz2    Ryd( 3d)     0.00025       2.16723

   117    C    8  S      Cor( 1S)     0.99943     -10.26287
   118    C    8  S      Val( 2S)     0.47714      -0.33845
   119    C    8  S      Ryd( 3S)     0.00077       0.40578
   120    C    8  px     Val( 2p)     0.44545      -0.29531
   121    C    8  px     Ryd( 3p)     0.00032       0.38660
   122    C    8  py     Val( 2p)     0.54716      -0.23916
   123    C    8  py     Ryd( 3p)     0.00220       0.61868
   124    C    8  pz     Val( 2p)     0.58992      -0.25299
   125    C    8  pz     Ryd( 3p)     0.00305       0.75047
   126    C    8  dxy    Ryd( 3d)     0.00022       1.73322
   127    C    8  dxz    Ryd( 3d)     0.00014       1.73362
   128    C    8  dyz    Ryd( 3d)     0.00039       2.29401
   129    C    8  dx2y2  Ryd( 3d)     0.00024       2.09002
   130    C    8  dz2    Ryd( 3d)     0.00034       2.20396

   131    C    9  S      Cor( 1S)     0.99939     -10.26841
   132    C    9  S      Val( 2S)     0.47828      -0.34820
   133    C    9  S      Ryd( 3S)     0.00084       0.37923
   134    C    9  px     Val( 2p)     0.43691      -0.29859
   135    C    9  px     Ryd( 3p)     0.00048       0.37107
   136    C    9  py     Val( 2p)     0.55463      -0.24909
   137    C    9  py     Ryd( 3p)     0.00311       0.55259
   138    C    9  pz     Val( 2p)     0.58983      -0.26798
   139    C    9  pz     Ryd( 3p)     0.00318       0.72532
   140    C    9  dxy    Ryd( 3d)     0.00025       1.72703
   141    C    9  dxz    Ryd( 3d)     0.00014       1.71813
   142    C    9  dyz    Ryd( 3d)     0.00040       2.28414
   143    C    9  dx2y2  Ryd( 3d)     0.00023       2.08535
   144    C    9  dz2    Ryd( 3d)     0.00031       2.18989

   145    H   10  S      Val( 1S)     0.36281      -0.08406
   146    H   10  S      Ryd( 2S)     0.00077       0.17055
   147    H   10  px     Ryd( 2p)     0.00006       1.47832
   148    H   10  py     Ryd( 2p)     0.00015       1.90664
   149    H   10  pz     Ryd( 2p)     0.00034       2.10438

   150    H   11  S      Val( 1S)     0.36801      -0.08371
   151    H   11  S      Ryd( 2S)     0.00073       0.18621
   152    H   11  px     Ryd( 2p)     0.00006       1.48653
   153    H   11  py     Ryd( 2p)     0.00013       1.92303
   154    H   11  pz     Ryd( 2p)     0.00034       2.11333

   155    H   12  S      Val( 1S)     0.36672      -0.06553
   156    H   12  S      Ryd( 2S)     0.00108       0.22993
   157    H   12  px     Ryd( 2p)     0.00016       1.79416
   158    H   12  py     Ryd( 2p)     0.00013       1.69630
   159    H   12  pz     Ryd( 2p)     0.00023       2.02435

   160    H   13  S      Val( 1S)     0.36672      -0.06553
   161    H   13  S      Ryd( 2S)     0.00108       0.22993
   162    H   13  px     Ryd( 2p)     0.00016       1.79416
   163    H   13  py     Ryd( 2p)     0.00013       1.69630
   164    H   13  pz     Ryd( 2p)     0.00023       2.02435

   165    H   14  S      Val( 1S)     0.37015      -0.04199
   166    H   14  S      Ryd( 2S)     0.00050       0.22875
   167    H   14  px     Ryd( 2p)     0.00006       1.59739
   168    H   14  py     Ryd( 2p)     0.00036       2.24805
   169    H   14  pz     Ryd( 2p)     0.00009       1.66589

   170    H   15  S      Val( 1S)     0.38647      -0.06081
   171    H   15  S      Ryd( 2S)     0.00068       0.24352
   172    H   15  px     Ryd( 2p)     0.00017       1.75879
   173    H   15  py     Ryd( 2p)     0.00009       1.69717
   174    H   15  pz     Ryd( 2p)     0.00026       2.02536

   175    H   16  S      Val( 1S)     0.38647      -0.06081
   176    H   16  S      Ryd( 2S)     0.00068       0.24352
   177    H   16  px     Ryd( 2p)     0.00017       1.75879
   178    H   16  py     Ryd( 2p)     0.00009       1.69717
   179    H   16  pz     Ryd( 2p)     0.00026       2.02536

   180    H   17  S      Val( 1S)     0.36801      -0.08371
   181    H   17  S      Ryd( 2S)     0.00073       0.18621
   182    H   17  px     Ryd( 2p)     0.00006       1.48653
   183    H   17  py     Ryd( 2p)     0.00013       1.92303
   184    H   17  pz     Ryd( 2p)     0.00034       2.11333

   185    H   18  S      Val( 1S)     0.36281      -0.08406
   186    H   18  S      Ryd( 2S)     0.00077       0.17055
   187    H   18  px     Ryd( 2p)     0.00006       1.47832
   188    H   18  py     Ryd( 2p)     0.00015       1.90664
   189    H   18  pz     Ryd( 2p)     0.00034       2.10438


 Summary of Natural Population Analysis:                  
                                                          
                                       Natural Population 
                Natural  -----------------------------------------------
    Atom  No    Charge         Core      Valence    Rydberg      Total
 -----------------------------------------------------------------------
     Br    1    0.32322     13.99949     3.16854    0.00874    17.17678
      C    2    0.09973      0.99930     1.88831    0.01266     2.90027
      C    3   -0.06798      0.99939     2.05965    0.00895     3.06798
      C    4   -0.06679      0.99943     2.05968    0.00768     3.06679
      C    5    0.21323      0.99942     1.77884    0.00851     2.78677
      C    6   -0.22851      0.99954     2.22223    0.00674     3.22851
      C    7   -0.28819      0.99960     2.28452    0.00407     3.28819
      C    8   -0.06679      0.99943     2.05968    0.00768     3.06679
      C    9   -0.06798      0.99939     2.05965    0.00895     3.06798
      H   10    0.13587      0.00000     0.36281    0.00132     0.36413
      H   11    0.13074      0.00000     0.36801    0.00125     0.36926
      H   12    0.13169      0.00000     0.36672    0.00159     0.36831
      H   13    0.13169      0.00000     0.36672    0.00159     0.36831
      H   14    0.12884      0.00000     0.37015    0.00101     0.37116
      H   15    0.11233      0.00000     0.38647    0.00120     0.38767
      H   16    0.11233      0.00000     0.38647    0.00120     0.38767
      H   17    0.13074      0.00000     0.36801    0.00125     0.36926
      H   18    0.13587      0.00000     0.36281    0.00132     0.36413
 =======================================================================
   * Total *    1.00000     21.99501    22.91927    0.08572    45.00000

                                 Natural Population      
 --------------------------------------------------------
   Core                      21.99501 ( 99.9773% of  22)
   Valence                   22.91927 ( 99.6490% of  23)
   Natural Minimal Basis     44.91428 ( 99.8095% of  45)
   Natural Rydberg Basis      0.08572 (  0.1905% of  45)
 --------------------------------------------------------

    Atom  No          Natural Electron Configuration
 ----------------------------------------------------------------------------
     Br    1      [core]4S( 0.93)4p( 2.24)
      C    2      [core]2S( 0.47)2p( 1.41)3p( 0.01)
      C    3      [core]2S( 0.48)2p( 1.58)3p( 0.01)
      C    4      [core]2S( 0.48)2p( 1.58)3p( 0.01)
      C    5      [core]2S( 0.44)2p( 1.34)3p( 0.01)
      C    6      [core]2S( 0.51)2p( 1.71)
      C    7      [core]2S( 0.55)2p( 1.74)
      C    8      [core]2S( 0.48)2p( 1.58)3p( 0.01)
      C    9      [core]2S( 0.48)2p( 1.58)3p( 0.01)
      H   10            1S( 0.36)
      H   11            1S( 0.37)
      H   12            1S( 0.37)
      H   13            1S( 0.37)
      H   14            1S( 0.37)
      H   15            1S( 0.39)
      H   16            1S( 0.39)
      H   17            1S( 0.37)
      H   18            1S( 0.36)


 NATURAL BOND ORBITAL ANALYSIS, beta spin orbitals:

                       Occupancies       Lewis Structure    Low   High
           Occ.    -------------------  -----------------   occ   occ
  Cycle   Thresh.   Lewis   Non-Lewis     CR  BD  3C  LP    (L)   (NL)   Dev
 =============================================================================
   1(1)    0.90    43.52861   1.47139     22  19   0   4     2      0    0.03
   2(2)    0.90    43.52861   1.47139     22  19   0   4     2      0    0.03
   3(1)    0.80    44.33314   0.66686     22  21   0   2     0      0    0.03
 -----------------------------------------------------------------------------

 Structure accepted: No low occupancy Lewis orbitals

 --------------------------------------------------------
   Core                     21.99500 ( 99.977% of  22)
   Valence Lewis            22.33814 ( 97.122% of  23)
  ==================       ============================
   Total Lewis              44.33314 ( 98.518% of  45)
  -----------------------------------------------------
   Valence non-Lewis         0.60949 (  1.354% of  45)
   Rydberg non-Lewis         0.05736 (  0.127% of  45)
  ==================       ============================
   Total non-Lewis           0.66686 (  1.482% of  45)
 --------------------------------------------------------


       (Occupancy)   Bond orbital/ Coefficients/ Hybrids
 ---------------------------------------------------------------------------------
     1. (0.99193) BD ( 1)Br   1 - C   2  
                ( 49.91%)   0.7065*Br   1 s( 13.74%)p 6.25( 85.87%)d 0.03(  0.39%)
                                            0.0000  0.0000 -0.0002 -0.3659  0.0593
                                            0.0000  0.0000 -0.0228 -0.0011 -0.0000
                                           -0.0002  0.9248  0.0536  0.0000  0.0000
                                            0.0000  0.0000 -0.0000  0.0024  0.0002
                                            0.0000  0.0000  0.0000  0.0000  0.0000
                                            0.0000  0.0000  0.0529  0.0057  0.0000
                                            0.0322  0.0034
                ( 50.09%)   0.7077* C   2 s( 21.81%)p 3.58( 78.03%)d 0.01(  0.16%)
                                            0.0002 -0.4670  0.0088  0.0180 -0.0007
                                           -0.8823  0.0380  0.0000  0.0000  0.0014
                                           -0.0000  0.0000  0.0339  0.0201
     2. (0.91479) BD ( 2)Br   1 - C   2  
                ( 70.82%)   0.8416*Br   1 s(  0.00%)p 1.00( 99.73%)d 0.00(  0.27%)
                                           -0.0000 -0.0000  0.0000 -0.0000  0.0002
                                            0.0000 -0.0014  0.9983 -0.0072  0.0000
                                           -0.0000  0.0246  0.0000  0.0000  0.0000
                                            0.0000  0.0000 -0.0002 -0.0513  0.0070
                                            0.0000  0.0000  0.0000  0.0000  0.0000
                                            0.0000  0.0000  0.0024 -0.0003  0.0000
                                            0.0001  0.0000
                ( 29.18%)   0.5402* C   2 s(  0.00%)p 1.00( 99.93%)d 0.00(  0.07%)
                                            0.0000 -0.0024 -0.0001  0.9983 -0.0474
                                            0.0216 -0.0008  0.0000  0.0000  0.0263
                                           -0.0000  0.0000 -0.0011 -0.0000
     3. (0.99030) BD ( 1) C   2 - C   3  
                ( 50.93%)   0.7136* C   2 s( 39.06%)p 1.56( 60.89%)d 0.00(  0.05%)
                                           -0.0000  0.6249  0.0062  0.0087 -0.0004
                                           -0.3298  0.0155  0.7063  0.0294 -0.0005
                                            0.0004 -0.0152 -0.0089  0.0148
                ( 49.07%)   0.7005* C   3 s( 34.50%)p 1.90( 65.44%)d 0.00(  0.06%)
                                            0.0000  0.5871  0.0181 -0.0111 -0.0009
                                            0.4313  0.0378 -0.6831  0.0110 -0.0003
                                            0.0004 -0.0161 -0.0068  0.0168
     4. (0.99030) BD ( 1) C   2 - C   9  
                ( 50.93%)   0.7136* C   2 s( 39.06%)p 1.56( 60.89%)d 0.00(  0.05%)
                                           -0.0000  0.6249  0.0062  0.0087 -0.0004
                                           -0.3298  0.0155 -0.7063 -0.0294 -0.0005
                                           -0.0004  0.0152 -0.0089  0.0148
                ( 49.07%)   0.7005* C   9 s( 34.50%)p 1.90( 65.44%)d 0.00(  0.06%)
                                            0.0000  0.5871  0.0181 -0.0111 -0.0009
                                            0.4313  0.0378  0.6831 -0.0110 -0.0003
                                           -0.0004  0.0161 -0.0068  0.0168
     5. (0.98521) BD ( 1) C   3 - C   4  
                ( 50.39%)   0.7098* C   3 s( 35.89%)p 1.78( 64.06%)d 0.00(  0.04%)
                                           -0.0002  0.5991  0.0048  0.0202  0.0004
                                           -0.7989 -0.0041  0.0107  0.0438 -0.0009
                                           -0.0001  0.0049 -0.0187 -0.0082
                ( 49.61%)   0.7044* C   4 s( 35.24%)p 1.84( 64.71%)d 0.00(  0.05%)
                                            0.0001  0.5935  0.0119 -0.0184 -0.0008
                                            0.8029  0.0047  0.0204  0.0418 -0.0010
                                            0.0000 -0.0032 -0.0192 -0.0095
     6. (0.84797) BD ( 2) C   3 - C   4  
                ( 49.47%)   0.7034* C   3 s(  0.00%)p 1.00( 99.93%)d 0.00(  0.07%)
                                           -0.0000 -0.0013  0.0005  0.9993 -0.0104
                                            0.0242 -0.0005 -0.0021  0.0001 -0.0216
                                           -0.0147 -0.0003  0.0011  0.0000
                ( 50.53%)   0.7108* C   4 s(  0.00%)p 1.00( 99.94%)d 0.00(  0.06%)
                                            0.0000 -0.0001  0.0020  0.9994 -0.0054
                                            0.0231 -0.0015 -0.0011 -0.0008  0.0214
                                           -0.0137 -0.0004 -0.0010 -0.0001
     7. (0.98800) BD ( 1) C   3 - H  10  
                ( 63.67%)   0.7979* C   3 s( 29.51%)p 2.39( 70.46%)d 0.00(  0.03%)
                                           -0.0003  0.5430 -0.0152 -0.0078  0.0003
                                            0.4166 -0.0148  0.7285 -0.0055 -0.0002
                                           -0.0002  0.0119 -0.0060  0.0088
                ( 36.33%)   0.6027* H  10 s( 99.89%)p 0.00(  0.11%)
                                            0.9995 -0.0023  0.0002 -0.0161 -0.0284
     8. (0.98708) BD ( 1) C   4 - C   5  
                ( 49.58%)   0.7041* C   4 s( 35.58%)p 1.81( 64.37%)d 0.00(  0.05%)
                                            0.0001  0.5964  0.0056  0.0091  0.0029
                                           -0.4239 -0.0237 -0.6806  0.0121 -0.0002
                                           -0.0003  0.0155 -0.0064  0.0164
                ( 50.42%)   0.7101* C   5 s( 33.45%)p 1.99( 66.49%)d 0.00(  0.06%)
                                           -0.0001  0.5783  0.0107 -0.0086  0.0023
                                            0.4061 -0.0152  0.7066  0.0199 -0.0006
                                           -0.0011  0.0177 -0.0095  0.0131
     9. (0.98868) BD ( 1) C   4 - H  11  
                ( 63.18%)   0.7948* C   4 s( 29.07%)p 2.44( 70.90%)d 0.00(  0.03%)
                                           -0.0004  0.5390 -0.0128  0.0105  0.0003
                                           -0.4167  0.0123  0.7315 -0.0022 -0.0002
                                            0.0004 -0.0117 -0.0050  0.0106
                ( 36.82%)   0.6068* H  11 s( 99.90%)p 0.00(  0.10%)
                                            0.9995 -0.0023 -0.0007  0.0151 -0.0283
    10. (0.98641) BD ( 1) C   5 - C   6  
                ( 52.24%)   0.7228* C   5 s( 33.06%)p 2.02( 66.91%)d 0.00(  0.04%)
                                            0.0001  0.5748 -0.0104  0.0145  0.0131
                                           -0.8173  0.0270  0.0000  0.0000  0.0012
                                           -0.0000  0.0000 -0.0181 -0.0056
                ( 47.76%)   0.6911* C   6 s( 27.58%)p 2.62( 72.36%)d 0.00(  0.06%)
                                            0.0004  0.5251  0.0073  0.0120  0.0175
                                            0.8503  0.0077  0.0000  0.0000 -0.0004
                                           -0.0000  0.0000 -0.0204 -0.0127
    11. (0.98708) BD ( 1) C   5 - C   8  
                ( 50.42%)   0.7101* C   5 s( 33.45%)p 1.99( 66.49%)d 0.00(  0.06%)
                                           -0.0001  0.5783  0.0107 -0.0086  0.0023
                                            0.4061 -0.0152 -0.7066 -0.0199 -0.0006
                                            0.0011 -0.0177 -0.0095  0.0131
                ( 49.58%)   0.7041* C   8 s( 35.58%)p 1.81( 64.37%)d 0.00(  0.05%)
                                            0.0001  0.5964  0.0056  0.0091  0.0029
                                           -0.4239 -0.0237  0.6806 -0.0121 -0.0002
                                            0.0003 -0.0155 -0.0064  0.0164
    12. (0.95584) BD ( 1) C   6 - C   7  
                ( 53.30%)   0.7301* C   6 s( 28.53%)p 2.50( 71.44%)d 0.00(  0.03%)
                                            0.0001  0.5341  0.0049 -0.7826  0.0009
                                           -0.3185 -0.0231 -0.0000  0.0000  0.0047
                                           -0.0000  0.0000  0.0136 -0.0099
                ( 46.70%)   0.6834* C   7 s( 28.60%)p 2.49( 71.35%)d 0.00(  0.05%)
                                            0.0010  0.5348  0.0079  0.7872  0.0113
                                            0.3058 -0.0124  0.0000  0.0000  0.0140
                                           -0.0000  0.0000  0.0121 -0.0112
    13. (0.97853) BD ( 1) C   6 - H  12  
                ( 62.91%)   0.7932* C   6 s( 21.92%)p 3.56( 78.04%)d 0.00(  0.04%)
                                           -0.0002  0.4681 -0.0050  0.4398  0.0061
                                           -0.2950 -0.0132  0.7066 -0.0205 -0.0022
                                            0.0139 -0.0075  0.0030  0.0114
                ( 37.09%)   0.6090* H  12 s( 99.91%)p 0.00(  0.09%)
                                            0.9995 -0.0034 -0.0176  0.0136 -0.0210
    14. (0.97853) BD ( 1) C   6 - H  13  
                ( 62.91%)   0.7932* C   6 s( 21.92%)p 3.56( 78.04%)d 0.00(  0.04%)
                                           -0.0002  0.4681 -0.0050  0.4398  0.0061
                                           -0.2950 -0.0132 -0.7066  0.0205 -0.0022
                                           -0.0139  0.0075  0.0030  0.0114
                ( 37.09%)   0.6090* H  13 s( 99.91%)p 0.00(  0.09%)
                                            0.9995 -0.0034 -0.0176  0.0136  0.0210
    15. (0.98538) BD ( 1) C   7 - H  14  
                ( 62.57%)   0.7910* C   7 s( 23.82%)p 3.20( 76.14%)d 0.00(  0.04%)
                                            0.0003 -0.4881 -0.0027 -0.0078  0.0140
                                            0.8724 -0.0073  0.0000 -0.0000  0.0032
                                           -0.0000  0.0000  0.0166  0.0093
                ( 37.43%)   0.6118* H  14 s( 99.91%)p 0.00(  0.09%)
                                           -0.9996  0.0011 -0.0030 -0.0296  0.0000
    16. (0.99382) BD ( 1) C   7 - H  15  
                ( 61.30%)   0.7829* C   7 s( 23.77%)p 3.21( 76.19%)d 0.00(  0.04%)
                                           -0.0000  0.4875 -0.0047 -0.4353 -0.0149
                                            0.2688 -0.0149 -0.7069  0.0044 -0.0058
                                            0.0133 -0.0106  0.0013  0.0102
                ( 38.70%)   0.6221* H  15 s( 99.91%)p 0.00(  0.09%)
                                            0.9996 -0.0012  0.0179 -0.0055  0.0226
    17. (0.99382) BD ( 1) C   7 - H  16  
                ( 61.30%)   0.7829* C   7 s( 23.77%)p 3.21( 76.19%)d 0.00(  0.04%)
                                           -0.0000  0.4875 -0.0047 -0.4353 -0.0149
                                            0.2688 -0.0149  0.7069 -0.0044 -0.0058
                                           -0.0133  0.0106  0.0013  0.0102
                ( 38.70%)   0.6221* H  16 s( 99.91%)p 0.00(  0.09%)
                                            0.9996 -0.0012  0.0179 -0.0055 -0.0226
    18. (0.98521) BD ( 1) C   8 - C   9  
                ( 49.61%)   0.7044* C   8 s( 35.24%)p 1.84( 64.71%)d 0.00(  0.05%)
                                            0.0001  0.5935  0.0119 -0.0184 -0.0008
                                            0.8029  0.0047 -0.0204 -0.0418 -0.0010
                                           -0.0000  0.0032 -0.0192 -0.0095
                ( 50.39%)   0.7098* C   9 s( 35.89%)p 1.78( 64.06%)d 0.00(  0.04%)
                                           -0.0002  0.5991  0.0048  0.0202  0.0004
                                           -0.7989 -0.0041 -0.0107 -0.0438 -0.0009
                                            0.0001 -0.0049 -0.0187 -0.0082
    19. (0.84797) BD ( 2) C   8 - C   9  
                ( 50.53%)   0.7108* C   8 s(  0.00%)p 1.00( 99.94%)d 0.00(  0.06%)
                                            0.0000 -0.0001  0.0020  0.9994 -0.0054
                                            0.0231 -0.0015  0.0011  0.0008  0.0214
                                            0.0137  0.0004 -0.0010 -0.0001
                ( 49.47%)   0.7034* C   9 s(  0.00%)p 1.00( 99.93%)d 0.00(  0.07%)
                                           -0.0000 -0.0013  0.0005  0.9993 -0.0104
                                            0.0242 -0.0005  0.0021 -0.0001 -0.0216
                                            0.0147  0.0003  0.0011  0.0000
    20. (0.98868) BD ( 1) C   8 - H  17  
                ( 63.18%)   0.7948* C   8 s( 29.07%)p 2.44( 70.90%)d 0.00(  0.03%)
                                            0.0004 -0.5390  0.0128 -0.0105 -0.0003
                                            0.4167 -0.0123  0.7315 -0.0022  0.0002
                                            0.0004 -0.0117  0.0050 -0.0106
                ( 36.82%)   0.6068* H  17 s( 99.90%)p 0.00(  0.10%)
                                           -0.9995  0.0023  0.0007 -0.0151 -0.0283
    21. (0.98800) BD ( 1) C   9 - H  18  
                ( 63.67%)   0.7979* C   9 s( 29.51%)p 2.39( 70.46%)d 0.00(  0.03%)
                                            0.0003 -0.5430  0.0152  0.0078 -0.0003
                                           -0.4166  0.0148  0.7285 -0.0055  0.0002
                                           -0.0002  0.0119  0.0060 -0.0088
                ( 36.33%)   0.6027* H  18 s( 99.89%)p 0.00(  0.11%)
                                           -0.9995  0.0023 -0.0002  0.0161 -0.0284
    22. (1.00000) CR ( 1)Br   1           s(100.00%)
                                            1.0000 -0.0000  0.0000  0.0000 -0.0000
                                           -0.0000 -0.0000  0.0000  0.0000  0.0000
                                            0.0000 -0.0000 -0.0000  0.0000  0.0000
                                            0.0000  0.0000 -0.0000 -0.0000 -0.0000
                                            0.0000  0.0000  0.0000  0.0000  0.0000
                                            0.0000 -0.0000 -0.0000 -0.0000 -0.0000
                                           -0.0000 -0.0000
    23. (1.00000) CR ( 2)Br   1           s(100.00%)
                                           -0.0000  1.0000  0.0000  0.0000 -0.0000
                                           -0.0000 -0.0000  0.0000  0.0000  0.0000
                                            0.0000 -0.0000 -0.0000  0.0000  0.0000
                                            0.0000  0.0000 -0.0000 -0.0000 -0.0000
                                            0.0000  0.0000  0.0000  0.0000  0.0000
                                            0.0000 -0.0000 -0.0000 -0.0000 -0.0000
                                           -0.0000 -0.0000
    24. (0.99989) CR ( 3)Br   1           s(100.00%)p 0.00(  0.00%)
                                            0.0000  0.0000  1.0000  0.0002  0.0000
                                            0.0000  0.0000 -0.0000 -0.0000 -0.0000
                                           -0.0000  0.0003  0.0000  0.0000  0.0000
                                            0.0000  0.0000  0.0000  0.0000  0.0000
                                            0.0000  0.0000  0.0000  0.0000  0.0000
                                            0.0000  0.0000  0.0000  0.0000  0.0000
                                            0.0000  0.0000
    25. (1.00000) CR ( 4)Br   1           s(  0.00%)p 1.00(100.00%)
                                           -0.0000 -0.0000  0.0000  0.0000 -0.0000
                                            1.0000  0.0000 -0.0000  0.0000  0.0000
                                            0.0000 -0.0000 -0.0000  0.0000  0.0000
                                            0.0000  0.0000  0.0000  0.0000 -0.0000
                                            0.0000  0.0000  0.0000  0.0000  0.0000
                                            0.0000 -0.0000 -0.0000 -0.0000 -0.0000
                                           -0.0000 -0.0000
    26. (0.99988) CR ( 5)Br   1           s(  0.00%)p 1.00(100.00%)
                                           -0.0000 -0.0000  0.0000 -0.0000  0.0000
                                            0.0000  1.0000  0.0014 -0.0000  0.0000
                                           -0.0000  0.0000 -0.0000  0.0000  0.0000
                                            0.0000  0.0000 -0.0000 -0.0001  0.0000
                                            0.0000  0.0000  0.0000  0.0000  0.0000
                                            0.0000  0.0000  0.0000 -0.0000  0.0000
                                            0.0000 -0.0000
    27. (1.00000) CR ( 6)Br   1           s(  0.00%)p 1.00(100.00%)
                                            0.0000  0.0000 -0.0000 -0.0000  0.0000
                                            0.0000  0.0000 -0.0000 -0.0000  1.0000
                                           -0.0000  0.0000  0.0000  0.0000  0.0000
                                            0.0000  0.0000  0.0000  0.0000  0.0000
                                            0.0000  0.0000  0.0000  0.0000  0.0000
                                            0.0000 -0.0000  0.0000  0.0000  0.0000
                                            0.0000  0.0000
    28. (0.99991) CR ( 7)Br   1           s(  0.00%)p 1.00(100.00%)
                                            0.0000  0.0000 -0.0000  0.0001  0.0000
                                            0.0000 -0.0000  0.0000 -0.0000 -0.0000
                                            1.0000  0.0002  0.0000  0.0000  0.0000
                                            0.0000  0.0000 -0.0000 -0.0000  0.0000
                                            0.0000  0.0000  0.0000  0.0000  0.0000
                                            0.0000  0.0000  0.0000  0.0000  0.0000
                                            0.0000  0.0000
    29. (1.00000) CR ( 8)Br   1           s(  0.00%)p 1.00(100.00%)
                                            0.0000  0.0000  0.0000  0.0000  0.0000
                                            0.0000  0.0000  0.0000  0.0000  0.0000
                                            0.0000  0.0000  0.0000  1.0000 -0.0000
                                           -0.0000  0.0000  0.0000  0.0000  0.0000
                                            0.0000 -0.0000  0.0000 -0.0000  0.0000
                                           -0.0000  0.0000  0.0000  0.0000  0.0000
                                            0.0000  0.0000
    30. (0.99999) CR ( 9)Br   1           s(  0.00%)p 1.00(100.00%)
                                            0.0000  0.0000  0.0000  0.0000  0.0000
                                            0.0000  0.0000  0.0000  0.0000  0.0000
                                            0.0000  0.0000  0.0000 -0.0000  1.0000
                                           -0.0001  0.0000  0.0000  0.0000  0.0000
                                            0.0000 -0.0000  0.0000 -0.0000  0.0000
                                           -0.0000  0.0000  0.0000  0.0000  0.0000
                                            0.0000  0.0000
    31. (0.99996) CR (10)Br   1           s(  0.00%)p 0.00(  0.00%)d 1.00(100.00%)
                                           -0.0000 -0.0000  0.0000 -0.0000  0.0000
                                            0.0000 -0.0000  0.0002 -0.0000  0.0000
                                           -0.0000  0.0000 -0.0000  0.0000  0.0000
                                            0.0000  0.0000  1.0000 -0.0000  0.0000
                                            0.0000  0.0000  0.0000  0.0000  0.0000
                                            0.0000  0.0000  0.0000 -0.0000  0.0000
                                            0.0000  0.0000
    32. (1.00000) CR (11)Br   1           s(  0.00%)p 0.00(  0.00%)d 1.00(100.00%)
                                            0.0000  0.0000  0.0000  0.0000  0.0000
                                            0.0000  0.0000  0.0000  0.0000  0.0000
                                            0.0000  0.0000  0.0000  0.0000  0.0000
                                            0.0000 -0.0000  0.0000  0.0000  0.0000
                                            1.0000  0.0000 -0.0000  0.0000 -0.0000
                                            0.0000  0.0000  0.0000  0.0000  0.0000
                                            0.0000  0.0000
    33. (0.99998) CR (12)Br   1           s(  0.00%)p 0.00(  0.00%)d 1.00(100.00%)
                                            0.0000  0.0000  0.0000  0.0000  0.0000
                                            0.0000  0.0000  0.0000  0.0000  0.0000
                                            0.0000  0.0000  0.0000 -0.0000 -0.0000
                                           -0.0003  0.0000  0.0000  0.0000  0.0000
                                            0.0000 -0.0000  0.0000  1.0000  0.0000
                                           -0.0000  0.0000  0.0000  0.0000  0.0000
                                            0.0000  0.0000
    34. (0.99991) CR (13)Br   1           s(  0.00%)p 0.00(  0.00%)d 1.00(100.00%)
                                           -0.0000 -0.0000  0.0000 -0.0000 -0.0000
                                           -0.0000  0.0000 -0.0000  0.0000 -0.0000
                                            0.0000 -0.0000 -0.0000  0.0000  0.0000
                                            0.0000  0.0000  0.0000  0.0000 -0.0000
                                            0.0000  0.0000  0.0000  0.0000  0.0000
                                            0.0000  1.0000 -0.0000 -0.0000 -0.0000
                                           -0.0000 -0.0000
    35. (0.99997) CR (14)Br   1           s(  0.00%)p 0.00(  0.00%)d 1.00(100.00%)
                                           -0.0000 -0.0000  0.0000 -0.0000 -0.0000
                                           -0.0000  0.0000  0.0000  0.0000  0.0000
                                            0.0000 -0.0000 -0.0000  0.0000  0.0000
                                            0.0000  0.0000  0.0000 -0.0000 -0.0000
                                            0.0000  0.0000  0.0000  0.0000  0.0000
                                            0.0000 -0.0000 -0.0000 -0.0000  1.0000
                                           -0.0000 -0.0000
    36. (0.99930) CR ( 1) C   2           s(100.00%)p 0.00(  0.00%)
                                            1.0000  0.0001 -0.0000 -0.0000  0.0000
                                            0.0001 -0.0000  0.0000  0.0000 -0.0000
                                           -0.0000  0.0000 -0.0000 -0.0000
    37. (0.99939) CR ( 1) C   3           s(100.00%)p 0.00(  0.00%)
                                            1.0000  0.0003 -0.0000  0.0000  0.0000
                                           -0.0000 -0.0000  0.0003  0.0000 -0.0000
                                           -0.0000  0.0000 -0.0000  0.0000
    38. (0.99944) CR ( 1) C   4           s(100.00%)p 0.00(  0.00%)
                                            1.0000  0.0001 -0.0000 -0.0000  0.0000
                                           -0.0002  0.0000  0.0003 -0.0000 -0.0000
                                            0.0000 -0.0000 -0.0000  0.0000
    39. (0.99942) CR ( 1) C   5           s(100.00%)p 0.00(  0.00%)
                                            1.0000  0.0001  0.0000 -0.0000 -0.0000
                                            0.0001 -0.0000 -0.0000 -0.0000 -0.0000
                                            0.0000 -0.0000 -0.0000  0.0000
    40. (0.99954) CR ( 1) C   6           s(100.00%)p 0.00(  0.00%)
                                            1.0000 -0.0001 -0.0000  0.0003 -0.0000
                                           -0.0004 -0.0000 -0.0000  0.0000 -0.0000
                                           -0.0000  0.0000  0.0000  0.0000
    41. (0.99960) CR ( 1) C   7           s(100.00%)p 0.00(  0.00%)
                                            1.0000 -0.0004 -0.0000 -0.0008 -0.0000
                                           -0.0005  0.0000  0.0000 -0.0000 -0.0000
                                           -0.0000  0.0000 -0.0000  0.0000
    42. (0.99944) CR ( 1) C   8           s(100.00%)p 0.00(  0.00%)
                                            1.0000  0.0001 -0.0000 -0.0000  0.0000
                                           -0.0002  0.0000 -0.0003  0.0000 -0.0000
                                           -0.0000  0.0000 -0.0000  0.0000
    43. (0.99939) CR ( 1) C   9           s(100.00%)p 0.00(  0.00%)
                                            1.0000  0.0003 -0.0000  0.0000  0.0000
                                           -0.0000 -0.0000 -0.0003 -0.0000 -0.0000
                                            0.0000 -0.0000 -0.0000  0.0000
    44. (0.99698) LP ( 1)Br   1           s( 86.56%)p 0.16( 13.44%)d 0.00(  0.00%)
                                            0.0000  0.0000 -0.0002  0.9303  0.0106
                                           -0.0000  0.0000 -0.0090 -0.0001  0.0000
                                           -0.0002  0.3664  0.0074  0.0000  0.0000
                                            0.0000  0.0000  0.0000  0.0001  0.0001
                                            0.0000  0.0000  0.0000  0.0000  0.0000
                                            0.0000  0.0000  0.0028  0.0016  0.0000
                                            0.0042  0.0002
    45. (0.98761) LP ( 2)Br   1           s(  0.00%)p 1.00( 99.98%)d 0.00(  0.02%)
                                            0.0000  0.0000  0.0000  0.0000  0.0000
                                            0.0000  0.0000  0.0000  0.0000  0.0000
                                            0.0000  0.0000  0.0000  0.0000  0.0001
                                            0.9997 -0.0177  0.0000  0.0000  0.0000
                                           -0.0000  0.0003 -0.0000  0.0003 -0.0140
                                            0.0010  0.0000  0.0000  0.0000  0.0000
                                            0.0000  0.0000
    46. (0.25160) LP*( 1) C   5           s(  0.00%)p 1.00( 99.98%)d 0.00(  0.02%)
                                            0.0000  0.0012  0.0020  0.9993  0.0299
                                            0.0191  0.0018  0.0000  0.0000  0.0128
                                           -0.0000  0.0000 -0.0019  0.0007
    47. (0.00071) RY*( 1)Br   1           s(  0.00%)p 1.00( 53.75%)d 0.86( 46.25%)
                                            0.0000  0.0000  0.0000  0.0000  0.0000
                                            0.0000  0.0000  0.0000  0.0000  0.0000
                                            0.0000  0.0000  0.0000  0.0000  0.0000
                                            0.0035  0.7332  0.0000  0.0000  0.0000
                                           -0.0000  0.0159 -0.0002 -0.0000 -0.6799
                                           -0.0034  0.0000  0.0000  0.0000  0.0000
                                            0.0000  0.0000
    48. (0.00035) RY*( 2)Br   1           s(  0.13%)p99.99( 38.46%)d99.99( 61.41%)
                                            0.0000  0.0000 -0.0000  0.0012  0.0366
                                            0.0000  0.0000  0.0361 -0.6184  0.0000
                                           -0.0000 -0.0040  0.0278  0.0000  0.0000
                                            0.0000  0.0000  0.0000  0.7829 -0.0212
                                            0.0000  0.0000  0.0000  0.0000  0.0000
                                            0.0000 -0.0000 -0.0242  0.0080  0.0000
                                           -0.0008  0.0045
    49. (0.00025) RY*( 3)Br   1           s( 39.52%)p 1.29( 51.06%)d 0.24(  9.42%)
                                            0.0000 -0.0000  0.0000  0.0202  0.6284
                                            0.0000 -0.0000 -0.0001  0.0227 -0.0000
                                            0.0000 -0.0850  0.7091  0.0000  0.0000
                                            0.0000  0.0000 -0.0000 -0.0312  0.0043
                                            0.0000  0.0000  0.0000  0.0000  0.0000
                                            0.0000  0.0000  0.2459  0.1015 -0.0000
                                           -0.0994  0.1120
    50. (0.00007) RY*( 4)Br   1           s(  2.94%)p 0.26(  0.77%)d32.75( 96.29%)
    51. (0.00003) RY*( 5)Br   1           s(  0.00%)p 1.00(  0.01%)d99.99( 99.99%)
    52. (0.00000) RY*( 6)Br   1           s(  0.00%)p 1.00(  0.02%)d99.99( 99.98%)
    53. (0.00000) RY*( 7)Br   1           s(  0.00%)p 1.00( 61.79%)d 0.62( 38.21%)
    54. (0.00000) RY*( 8)Br   1           s(  0.00%)p 0.00(  0.00%)d 1.00(100.00%)
    55. (0.00001) RY*( 9)Br   1           s(  0.00%)p 1.00( 46.25%)d 1.16( 53.75%)
    56. (0.00000) RY*(10)Br   1           s(  0.00%)p 0.00(  0.00%)d 1.00(100.00%)
    57. (0.00001) RY*(11)Br   1           s(  0.19%)p40.23(  7.58%)d99.99( 92.23%)
    58. (0.00000) RY*(12)Br   1           s(  0.95%)p 1.27(  1.21%)d99.99( 97.84%)
    59. (0.00000) RY*(13)Br   1           s( 55.01%)p 0.72( 39.61%)d 0.10(  5.38%)
    60. (0.00000) RY*(14)Br   1           s(  0.95%)p 0.49(  0.47%)d99.99( 98.58%)
    61. (0.00398) RY*( 1) C   2           s(  0.00%)p 1.00( 97.10%)d 0.03(  2.90%)
                                            0.0000 -0.0000  0.0000  0.0000 -0.0000
                                            0.0000  0.0000 -0.0446  0.9844 -0.0000
                                            0.0044 -0.1703  0.0000 -0.0000
    62. (0.00354) RY*( 2) C   2           s(  0.28%)p99.99( 90.60%)d32.44(  9.12%)
                                            0.0000 -0.0019  0.0530  0.0017  0.0257
                                           -0.0521 -0.9501 -0.0000  0.0000 -0.0122
                                           -0.0000  0.0000 -0.1974 -0.2282
    63. (0.00168) RY*( 3) C   2           s(  0.02%)p99.99( 70.67%)d99.99( 29.32%)
                                            0.0000 -0.0000  0.0132  0.0541  0.8386
                                            0.0019  0.0239 -0.0000 -0.0000 -0.5407
                                           -0.0000  0.0000  0.0282  0.0022
    64. (0.00058) RY*( 4) C   2           s( 98.22%)p 0.00(  0.41%)d 0.01(  1.37%)
                                           -0.0000 -0.0069  0.9910 -0.0010 -0.0102
                                            0.0136  0.0619  0.0000  0.0000  0.0059
                                            0.0000 -0.0000 -0.1024  0.0565
    65. (0.00038) RY*( 5) C   2           s(  0.00%)p 0.00(  0.00%)d 1.00(100.00%)
                                           -0.0000 -0.0000 -0.0000 -0.0000  0.0000
                                            0.0000 -0.0000  0.0001  0.0020 -0.0000
                                            0.9993  0.0373  0.0000 -0.0000
    66. (0.00025) RY*( 6) C   2           s(  0.00%)p 1.00(  2.95%)d32.92( 97.05%)
                                           -0.0000 -0.0000 -0.0000 -0.0000  0.0000
                                            0.0000 -0.0000  0.0141  0.1711 -0.0000
                                           -0.0370  0.9845  0.0000 -0.0000
    67. (0.00023) RY*( 7) C   2           s(  0.14%)p67.35(  9.14%)d99.99( 90.73%)
                                           -0.0000  0.0092  0.0357 -0.0006  0.0065
                                            0.0221 -0.3014 -0.0000  0.0000  0.0311
                                           -0.0000  0.0000  0.5823  0.7532
    68. (0.00001) RY*( 8) C   2           s(  1.42%)p 0.03(  0.04%)d69.56( 98.54%)
    69. (0.00000) RY*( 9) C   2           s(  0.00%)p 1.00( 29.36%)d 2.41( 70.64%)
    70. (0.00339) RY*( 1) C   3           s(  0.15%)p99.99( 96.01%)d26.25(  3.84%)
                                            0.0000  0.0283  0.0257  0.0002  0.0130
                                           -0.0138 -0.6984 -0.0355 -0.6861  0.0021
                                           -0.0043  0.1697  0.0334  0.0920
    71. (0.00154) RY*( 2) C   3           s(  0.04%)p99.99( 98.25%)d43.72(  1.71%)
                                            0.0000  0.0119  0.0158  0.0008 -0.0328
                                           -0.0302  0.7032  0.0161 -0.6970 -0.0038
                                           -0.0009  0.1107 -0.0519 -0.0466
    72. (0.00058) RY*( 3) C   3           s( 96.98%)p 0.00(  0.09%)d 0.03(  2.93%)
                                           -0.0000 -0.0062  0.9847 -0.0003  0.0126
                                            0.0034 -0.0096  0.0252  0.0002  0.0022
                                           -0.0036 -0.1383 -0.0879 -0.0496
    73. (0.00053) RY*( 4) C   3           s(  0.02%)p99.99( 84.68%)d99.99( 15.30%)
                                           -0.0000 -0.0002  0.0143 -0.0122 -0.9195
                                            0.0000 -0.0310  0.0003  0.0128 -0.2936
                                            0.2581  0.0007  0.0133 -0.0008
    74. (0.00008) RY*( 5) C   3           s(  0.57%)p 4.40(  2.50%)d99.99( 96.93%)
    75. (0.00006) RY*( 6) C   3           s(  0.00%)p 1.00(  6.44%)d14.52( 93.55%)
    76. (0.00002) RY*( 7) C   3           s(  1.07%)p 0.35(  0.38%)d92.41( 98.56%)
    77. (0.00002) RY*( 8) C   3           s(  1.27%)p 2.24(  2.84%)d75.47( 95.89%)
    78. (0.00000) RY*( 9) C   3           s(  0.00%)p 1.00(  8.91%)d10.22( 91.08%)
    79. (0.00310) RY*( 1) C   4           s(  0.31%)p99.99( 93.63%)d19.32(  6.06%)
                                            0.0000 -0.0261  0.0495 -0.0001 -0.0256
                                           -0.0197 -0.6037  0.0261  0.7551  0.0022
                                           -0.0039  0.2053 -0.0452 -0.1278
    80. (0.00138) RY*( 2) C   4           s( 11.89%)p 7.22( 85.89%)d 0.19(  2.22%)
                                           -0.0000  0.0131  0.3446 -0.0035 -0.1083
                                            0.0160 -0.7035  0.0152 -0.5931  0.0171
                                            0.0128 -0.0611 -0.0981 -0.0916
    81. (0.00051) RY*( 3) C   4           s( 73.50%)p 0.34( 24.96%)d 0.02(  1.54%)
                                            0.0000 -0.0078  0.8573 -0.0020 -0.3457
                                           -0.0179  0.3153  0.0058  0.1741  0.0071
                                            0.0555  0.0742 -0.0326  0.0755
    82. (0.00029) RY*( 4) C   4           s( 12.26%)p 6.13( 75.19%)d 1.02( 12.55%)
                                            0.0000 -0.0034  0.3501  0.0030  0.8667
                                           -0.0030  0.0275  0.0073 -0.0005 -0.1454
                                           -0.3057  0.0925 -0.0482  0.0045
    83. (0.00007) RY*( 5) C   4           s(  0.44%)p15.16(  6.69%)d99.99( 92.87%)
    84. (0.00007) RY*( 6) C   4           s(  0.50%)p 6.19(  3.10%)d99.99( 96.39%)
    85. (0.00003) RY*( 7) C   4           s(  0.60%)p 7.16(  4.27%)d99.99( 95.13%)
    86. (0.00001) RY*( 8) C   4           s(  0.28%)p18.54(  5.13%)d99.99( 94.60%)
    87. (0.00000) RY*( 9) C   4           s(  0.33%)p 3.68(  1.22%)d99.99( 98.45%)
    88. (0.00261) RY*( 1) C   5           s(  9.31%)p 8.94( 83.25%)d 0.80(  7.44%)
                                            0.0000 -0.0012  0.3052 -0.0026  0.0062
                                            0.0305  0.9119  0.0000  0.0000 -0.0479
                                           -0.0000  0.0000 -0.1689 -0.2087
    89. (0.00149) RY*( 2) C   5           s(  0.00%)p 1.00( 96.84%)d 0.03(  3.16%)
                                            0.0000 -0.0000 -0.0000  0.0000 -0.0000
                                           -0.0000  0.0000 -0.0232  0.9838  0.0000
                                            0.0263 -0.1759  0.0000 -0.0000
    90. (0.00112) RY*( 3) C   5           s( 36.32%)p 1.35( 49.21%)d 0.40( 14.48%)
                                           -0.0000  0.0035  0.6026  0.0151 -0.6816
                                           -0.0219 -0.1637 -0.0000 -0.0000  0.3775
                                            0.0000 -0.0000  0.0430  0.0208
    91. (0.00048) RY*( 4) C   5           s( 50.73%)p 0.50( 25.19%)d 0.47( 24.08%)
                                           -0.0000 -0.0107  0.7122 -0.0096  0.4673
                                           -0.0200 -0.1819 -0.0000 -0.0000 -0.3992
                                            0.0000 -0.0000  0.1032  0.2660
    92. (0.00031) RY*( 5) C   5           s(  0.00%)p 1.00(  0.95%)d99.99( 99.05%)
                                           -0.0000  0.0000  0.0000 -0.0000  0.0000
                                            0.0000 -0.0000  0.0143 -0.0966 -0.0000
                                            0.9085 -0.4063 -0.0000  0.0000
    93. (0.00025) RY*( 6) C   5           s(  0.00%)p 1.00(  2.27%)d43.00( 97.73%)
                                            0.0000 -0.0000 -0.0000  0.0000 -0.0000
                                           -0.0000  0.0000 -0.0260  0.1485  0.0000
                                            0.4170  0.8963  0.0000 -0.0000
    94. (0.00008) RY*( 7) C   5           s(  0.96%)p10.51( 10.08%)d92.77( 88.96%)
    95. (0.00006) RY*( 8) C   5           s(  2.64%)p11.93( 31.48%)d24.97( 65.88%)
    96. (0.00001) RY*( 9) C   5           s(  0.08%)p10.53(  0.86%)d99.99( 99.06%)
    97. (0.00309) RY*( 1) C   6           s(  0.00%)p 1.00( 97.00%)d 0.03(  3.00%)
                                           -0.0000 -0.0000  0.0000 -0.0000 -0.0000
                                            0.0000  0.0000  0.0322  0.9843  0.0000
                                           -0.1125  0.1318  0.0000 -0.0000
    98. (0.00055) RY*( 2) C   6           s( 41.41%)p 0.86( 35.42%)d 0.56( 23.17%)
                                            0.0000 -0.0043  0.6435  0.0028  0.5337
                                           -0.0229  0.2623 -0.0000  0.0000  0.4128
                                           -0.0000  0.0000 -0.2326 -0.0849
    99. (0.00048) RY*( 3) C   6           s(  0.22%)p99.99( 75.82%)d99.99( 23.95%)
                                            0.0000 -0.0179  0.0439  0.0076 -0.0426
                                            0.0091 -0.8696  0.0000 -0.0000  0.3146
                                            0.0000 -0.0000 -0.3490 -0.1369
   100. (0.00034) RY*( 4) C   6           s( 34.56%)p 1.79( 61.89%)d 0.10(  3.55%)
                                           -0.0000  0.0131  0.5877  0.0052 -0.7796
                                           -0.0014  0.1056  0.0000 -0.0000 -0.0600
                                            0.0000 -0.0000 -0.1701  0.0543
   101. (0.00020) RY*( 5) C   6           s(  0.00%)p 1.00(  0.27%)d99.99( 99.73%)
                                            0.0000  0.0000 -0.0000  0.0000  0.0000
                                           -0.0000 -0.0000 -0.0121  0.0501  0.0000
                                            0.9118  0.4073 -0.0000  0.0000
   102. (0.00005) RY*( 6) C   6           s( 11.44%)p 0.82(  9.40%)d 6.92( 79.16%)
   103. (0.00000) RY*( 7) C   6           s(  0.00%)p 1.00(  2.79%)d34.88( 97.21%)
   104. (0.00001) RY*( 8) C   6           s( 12.27%)p 1.36( 16.65%)d 5.80( 71.08%)
   105. (0.00001) RY*( 9) C   6           s(  0.15%)p 5.74(  0.88%)d99.99( 98.96%)
   106. (0.00120) RY*( 1) C   7           s(  8.42%)p 9.78( 82.42%)d 1.09(  9.15%)
                                           -0.0000  0.0134  0.2899 -0.0050 -0.1291
                                            0.0224  0.8984 -0.0000  0.0000  0.1762
                                            0.0000 -0.0000 -0.2395 -0.0559
   107. (0.00085) RY*( 2) C   7           s(  0.00%)p 1.00( 79.67%)d 0.26( 20.33%)
                                            0.0000 -0.0000  0.0000  0.0000  0.0000
                                           -0.0000 -0.0000  0.0129  0.8925  0.0000
                                            0.4451  0.0721  0.0000 -0.0000
   108. (0.00020) RY*( 3) C   7           s(  1.79%)p54.47( 97.60%)d 0.34(  0.61%)
                                            0.0000  0.0162  0.1329 -0.0240  0.9849
                                           -0.0049  0.0732  0.0000 -0.0000  0.0539
                                           -0.0000  0.0000 -0.0482 -0.0288
   109. (0.00005) RY*( 4) C   7           s( 54.46%)p 0.01(  0.38%)d 0.83( 45.15%)
   110. (0.00001) RY*( 5) C   7           s( 12.96%)p 0.76(  9.90%)d 5.95( 77.14%)
   111. (0.00000) RY*( 6) C   7           s(  0.00%)p 1.00( 19.95%)d 4.01( 80.05%)
   112. (0.00000) RY*( 7) C   7           s(  0.00%)p 1.00(  0.44%)d99.99( 99.56%)
   113. (0.00000) RY*( 8) C   7           s( 22.08%)p 0.43(  9.42%)d 3.10( 68.49%)
   114. (0.00000) RY*( 9) C   7           s(  0.32%)p 1.05(  0.34%)d99.99( 99.34%)
   115. (0.00310) RY*( 1) C   8           s(  0.31%)p99.99( 93.63%)d19.32(  6.06%)
                                            0.0000 -0.0261  0.0495 -0.0001 -0.0256
                                           -0.0197 -0.6037 -0.0261 -0.7551  0.0022
                                            0.0039 -0.2053 -0.0452 -0.1278
   116. (0.00138) RY*( 2) C   8           s( 11.89%)p 7.22( 85.89%)d 0.19(  2.22%)
                                           -0.0000  0.0131  0.3446 -0.0035 -0.1083
                                            0.0160 -0.7035 -0.0152  0.5931  0.0171
                                           -0.0128  0.0611 -0.0981 -0.0916
   117. (0.00051) RY*( 3) C   8           s( 73.50%)p 0.34( 24.96%)d 0.02(  1.54%)
                                            0.0000 -0.0078  0.8573 -0.0020 -0.3457
                                           -0.0179  0.3153 -0.0058 -0.1741  0.0071
                                           -0.0555 -0.0742 -0.0326  0.0755
   118. (0.00029) RY*( 4) C   8           s( 12.26%)p 6.13( 75.19%)d 1.02( 12.55%)
                                            0.0000 -0.0034  0.3501  0.0030  0.8667
                                           -0.0030  0.0275 -0.0073  0.0005 -0.1454
                                            0.3057 -0.0925 -0.0482  0.0045
   119. (0.00007) RY*( 5) C   8           s(  0.44%)p15.16(  6.69%)d99.99( 92.87%)
   120. (0.00007) RY*( 6) C   8           s(  0.50%)p 6.19(  3.10%)d99.99( 96.39%)
   121. (0.00003) RY*( 7) C   8           s(  0.60%)p 7.16(  4.27%)d99.99( 95.13%)
   122. (0.00001) RY*( 8) C   8           s(  0.28%)p18.54(  5.13%)d99.99( 94.60%)
   123. (0.00000) RY*( 9) C   8           s(  0.33%)p 3.68(  1.22%)d99.99( 98.45%)
   124. (0.00339) RY*( 1) C   9           s(  0.15%)p99.99( 96.01%)d26.25(  3.84%)
                                            0.0000  0.0283  0.0257  0.0002  0.0130
                                           -0.0138 -0.6984  0.0355  0.6861  0.0021
                                            0.0043 -0.1697  0.0334  0.0920
   125. (0.00154) RY*( 2) C   9           s(  0.04%)p99.99( 98.25%)d43.72(  1.71%)
                                            0.0000  0.0119  0.0158  0.0008 -0.0328
                                           -0.0302  0.7032 -0.0161  0.6970 -0.0038
                                            0.0009 -0.1107 -0.0519 -0.0466
   126. (0.00058) RY*( 3) C   9           s( 96.98%)p 0.00(  0.09%)d 0.03(  2.93%)
                                           -0.0000 -0.0062  0.9847 -0.0003  0.0126
                                            0.0034 -0.0096 -0.0252 -0.0002  0.0022
                                            0.0036  0.1383 -0.0879 -0.0496
   127. (0.00053) RY*( 4) C   9           s(  0.02%)p99.99( 84.68%)d99.99( 15.30%)
                                           -0.0000 -0.0002  0.0143 -0.0122 -0.9195
                                            0.0000 -0.0310 -0.0003 -0.0128 -0.2936
                                           -0.2581 -0.0007  0.0133 -0.0008
   128. (0.00008) RY*( 5) C   9           s(  0.57%)p 4.40(  2.50%)d99.99( 96.93%)
   129. (0.00006) RY*( 6) C   9           s(  0.00%)p 1.00(  6.44%)d14.52( 93.55%)
   130. (0.00002) RY*( 7) C   9           s(  1.07%)p 0.35(  0.38%)d92.41( 98.56%)
   131. (0.00002) RY*( 8) C   9           s(  1.27%)p 2.24(  2.84%)d75.47( 95.89%)
   132. (0.00000) RY*( 9) C   9           s(  0.00%)p 1.00(  8.91%)d10.22( 91.08%)
   133. (0.00078) RY*( 1) H  10           s( 99.49%)p 0.01(  0.51%)
                                            0.0045  0.9974 -0.0015  0.0231  0.0675
   134. (0.00006) RY*( 2) H  10           s(  0.00%)p 1.00(100.00%)
   135. (0.00005) RY*( 3) H  10           s(  0.04%)p99.99( 99.96%)
   136. (0.00003) RY*( 4) H  10           s(  0.58%)p99.99( 99.42%)
   137. (0.00073) RY*( 1) H  11           s( 99.67%)p 0.00(  0.33%)
                                            0.0040  0.9983 -0.0032 -0.0441  0.0365
   138. (0.00006) RY*( 2) H  11           s(  0.00%)p 1.00(100.00%)
   139. (0.00004) RY*( 3) H  11           s(  0.22%)p99.99( 99.78%)
   140. (0.00003) RY*( 4) H  11           s(  0.21%)p99.99( 99.79%)
   141. (0.00108) RY*( 1) H  12           s( 99.53%)p 0.00(  0.47%)
                                            0.0050  0.9976  0.0325  0.0172  0.0578
   142. (0.00007) RY*( 2) H  12           s(  0.17%)p99.99( 99.83%)
   143. (0.00007) RY*( 3) H  12           s(  0.03%)p99.99( 99.97%)
   144. (0.00002) RY*( 4) H  12           s(  0.36%)p99.99( 99.64%)
   145. (0.00108) RY*( 1) H  13           s( 99.53%)p 0.00(  0.47%)
                                            0.0050  0.9976  0.0325  0.0172 -0.0578
   146. (0.00007) RY*( 2) H  13           s(  0.17%)p99.99( 99.83%)
   147. (0.00007) RY*( 3) H  13           s(  0.03%)p99.99( 99.97%)
   148. (0.00002) RY*( 4) H  13           s(  0.36%)p99.99( 99.64%)
   149. (0.00051) RY*( 1) H  14           s( 98.06%)p 0.02(  1.94%)
                                            0.0052  0.9902 -0.0300 -0.1362  0.0000
   150. (0.00009) RY*( 2) H  14           s(  0.00%)p 1.00(100.00%)
   151. (0.00006) RY*( 3) H  14           s(  0.03%)p99.99( 99.97%)
   152. (0.00002) RY*( 4) H  14           s(  2.01%)p48.82( 97.99%)
   153. (0.00069) RY*( 1) H  15           s( 98.23%)p 0.02(  1.77%)
                                            0.0050  0.9911 -0.0990  0.0369 -0.0809
   154. (0.00008) RY*( 2) H  15           s(  0.09%)p99.99( 99.91%)
   155. (0.00008) RY*( 3) H  15           s(  0.01%)p 1.00( 99.99%)
   156. (0.00001) RY*( 4) H  15           s(  1.76%)p55.74( 98.24%)
   157. (0.00069) RY*( 1) H  16           s( 98.23%)p 0.02(  1.77%)
                                            0.0050  0.9911 -0.0990  0.0369  0.0809
   158. (0.00008) RY*( 2) H  16           s(  0.09%)p99.99( 99.91%)
   159. (0.00008) RY*( 3) H  16           s(  0.01%)p 1.00( 99.99%)
   160. (0.00001) RY*( 4) H  16           s(  1.76%)p55.74( 98.24%)
   161. (0.00073) RY*( 1) H  17           s( 99.67%)p 0.00(  0.33%)
                                            0.0040  0.9983 -0.0032 -0.0441 -0.0365
   162. (0.00006) RY*( 2) H  17           s(  0.00%)p 1.00(100.00%)
   163. (0.00004) RY*( 3) H  17           s(  0.22%)p99.99( 99.78%)
   164. (0.00003) RY*( 4) H  17           s(  0.21%)p99.99( 99.79%)
   165. (0.00078) RY*( 1) H  18           s( 99.49%)p 0.01(  0.51%)
                                            0.0045  0.9974 -0.0015  0.0231 -0.0675
   166. (0.00006) RY*( 2) H  18           s(  0.00%)p 1.00(100.00%)
   167. (0.00005) RY*( 3) H  18           s(  0.04%)p99.99( 99.96%)
   168. (0.00003) RY*( 4) H  18           s(  0.58%)p99.99( 99.42%)
   169. (0.01772) BD*( 1)Br   1 - C   2  
                ( 50.09%)   0.7077*Br   1 s( 13.74%)p 6.25( 85.87%)d 0.03(  0.39%)
                                            0.0000  0.0000 -0.0002 -0.3659  0.0593
                                            0.0000  0.0000 -0.0228 -0.0011 -0.0000
                                           -0.0002  0.9248  0.0536  0.0000  0.0000
                                            0.0000  0.0000 -0.0000  0.0024  0.0002
                                            0.0000  0.0000  0.0000  0.0000  0.0000
                                            0.0000  0.0000  0.0529  0.0057  0.0000
                                            0.0322  0.0034
                ( 49.91%)  -0.7065* C   2 s( 21.81%)p 3.58( 78.03%)d 0.01(  0.16%)
                                            0.0002 -0.4670  0.0088  0.0180 -0.0007
                                           -0.8823  0.0380  0.0000  0.0000  0.0014
                                           -0.0000  0.0000  0.0339  0.0201
   170. (0.13507) BD*( 2)Br   1 - C   2  
                ( 29.18%)   0.5402*Br   1 s(  0.00%)p 1.00( 99.73%)d 0.00(  0.27%)
                                            0.0000  0.0000 -0.0000  0.0000 -0.0002
                                           -0.0000  0.0014 -0.9983  0.0072 -0.0000
                                            0.0000 -0.0246 -0.0000 -0.0000 -0.0000
                                           -0.0000 -0.0000  0.0002  0.0513 -0.0070
                                           -0.0000 -0.0000 -0.0000 -0.0000 -0.0000
                                           -0.0000 -0.0000 -0.0024  0.0003 -0.0000
                                           -0.0001 -0.0000
                ( 70.82%)  -0.8416* C   2 s(  0.00%)p 1.00( 99.93%)d 0.00(  0.07%)
                                           -0.0000  0.0024  0.0001 -0.9983  0.0474
                                           -0.0216  0.0008 -0.0000 -0.0000 -0.0263
                                            0.0000 -0.0000  0.0011  0.0000
   171. (0.01367) BD*( 1) C   2 - C   3  
                ( 49.07%)   0.7005* C   2 s( 39.06%)p 1.56( 60.89%)d 0.00(  0.05%)
                                            0.0000 -0.6249 -0.0062 -0.0087  0.0004
                                            0.3298 -0.0155 -0.7063 -0.0294  0.0005
                                           -0.0004  0.0152  0.0089 -0.0148
                ( 50.93%)  -0.7136* C   3 s( 34.50%)p 1.90( 65.44%)d 0.00(  0.06%)
                                           -0.0000 -0.5871 -0.0181  0.0111  0.0009
                                           -0.4313 -0.0378  0.6831 -0.0110  0.0003
                                           -0.0004  0.0161  0.0068 -0.0168
   172. (0.01367) BD*( 1) C   2 - C   9  
                ( 49.07%)   0.7005* C   2 s( 39.06%)p 1.56( 60.89%)d 0.00(  0.05%)
                                            0.0000 -0.6249 -0.0062 -0.0087  0.0004
                                            0.3298 -0.0155  0.7063  0.0294  0.0005
                                            0.0004 -0.0152  0.0089 -0.0148
                ( 50.93%)  -0.7136* C   9 s( 34.50%)p 1.90( 65.44%)d 0.00(  0.06%)
                                           -0.0000 -0.5871 -0.0181  0.0111  0.0009
                                           -0.4313 -0.0378 -0.6831  0.0110  0.0003
                                            0.0004 -0.0161  0.0068 -0.0168
   173. (0.00877) BD*( 1) C   3 - C   4  
                ( 49.61%)   0.7044* C   3 s( 35.89%)p 1.78( 64.06%)d 0.00(  0.04%)
                                            0.0002 -0.5991 -0.0048 -0.0202 -0.0004
                                            0.7989  0.0041 -0.0107 -0.0438  0.0009
                                            0.0001 -0.0049  0.0187  0.0082
                ( 50.39%)  -0.7098* C   4 s( 35.24%)p 1.84( 64.71%)d 0.00(  0.05%)
                                           -0.0001 -0.5935 -0.0119  0.0184  0.0008
                                           -0.8029 -0.0047 -0.0204 -0.0418  0.0010
                                           -0.0000  0.0032  0.0192  0.0095
   174. (0.03487) BD*( 2) C   3 - C   4  
                ( 50.53%)   0.7108* C   3 s(  0.00%)p 1.00( 99.93%)d 0.00(  0.07%)
                                           -0.0000 -0.0013  0.0005  0.9993 -0.0104
                                            0.0242 -0.0005 -0.0021  0.0001 -0.0216
                                           -0.0147 -0.0003  0.0011  0.0000
                ( 49.47%)  -0.7034* C   4 s(  0.00%)p 1.00( 99.94%)d 0.00(  0.06%)
                                            0.0000 -0.0001  0.0020  0.9994 -0.0054
                                            0.0231 -0.0015 -0.0011 -0.0008  0.0214
                                           -0.0137 -0.0004 -0.0010 -0.0001
   175. (0.00675) BD*( 1) C   3 - H  10  
                ( 36.33%)   0.6027* C   3 s( 29.51%)p 2.39( 70.46%)d 0.00(  0.03%)
                                            0.0003 -0.5430  0.0152  0.0078 -0.0003
                                           -0.4166  0.0148 -0.7285  0.0055  0.0002
                                            0.0002 -0.0119  0.0060 -0.0088
                ( 63.67%)  -0.7979* H  10 s( 99.89%)p 0.00(  0.11%)
                                           -0.9995  0.0023 -0.0002  0.0161  0.0284
   176. (0.01281) BD*( 1) C   4 - C   5  
                ( 50.42%)   0.7101* C   4 s( 35.58%)p 1.81( 64.37%)d 0.00(  0.05%)
                                            0.0001  0.5964  0.0056  0.0091  0.0029
                                           -0.4239 -0.0237 -0.6806  0.0121 -0.0002
                                           -0.0003  0.0155 -0.0064  0.0164
                ( 49.58%)  -0.7041* C   5 s( 33.45%)p 1.99( 66.49%)d 0.00(  0.06%)
                                           -0.0001  0.5783  0.0107 -0.0086  0.0023
                                            0.4061 -0.0152  0.7066  0.0199 -0.0006
                                           -0.0011  0.0177 -0.0095  0.0131
   177. (0.00686) BD*( 1) C   4 - H  11  
                ( 36.82%)   0.6068* C   4 s( 29.07%)p 2.44( 70.90%)d 0.00(  0.03%)
                                            0.0004 -0.5390  0.0128 -0.0105 -0.0003
                                            0.4167 -0.0123 -0.7315  0.0022  0.0002
                                           -0.0004  0.0117  0.0050 -0.0106
                ( 63.18%)  -0.7948* H  11 s( 99.90%)p 0.00(  0.10%)
                                           -0.9995  0.0023  0.0007 -0.0151  0.0283
   178. (0.01238) BD*( 1) C   5 - C   6  
                ( 47.76%)   0.6911* C   5 s( 33.06%)p 2.02( 66.91%)d 0.00(  0.04%)
                                           -0.0001 -0.5748  0.0104 -0.0145 -0.0131
                                            0.8173 -0.0270 -0.0000 -0.0000 -0.0012
                                            0.0000 -0.0000  0.0181  0.0056
                ( 52.24%)  -0.7228* C   6 s( 27.58%)p 2.62( 72.36%)d 0.00(  0.06%)
                                           -0.0004 -0.5251 -0.0073 -0.0120 -0.0175
                                           -0.8503 -0.0077 -0.0000 -0.0000  0.0004
                                            0.0000 -0.0000  0.0204  0.0127
   179. (0.01281) BD*( 1) C   5 - C   8  
                ( 49.58%)   0.7041* C   5 s( 33.45%)p 1.99( 66.49%)d 0.00(  0.06%)
                                            0.0001 -0.5783 -0.0107  0.0086 -0.0023
                                           -0.4061  0.0152  0.7066  0.0199  0.0006
                                           -0.0011  0.0177  0.0095 -0.0131
                ( 50.42%)  -0.7101* C   8 s( 35.58%)p 1.81( 64.37%)d 0.00(  0.05%)
                                           -0.0001 -0.5964 -0.0056 -0.0091 -0.0029
                                            0.4239  0.0237 -0.6806  0.0121  0.0002
                                           -0.0003  0.0155  0.0064 -0.0164
   180. (0.00231) BD*( 1) C   6 - C   7  
                ( 46.70%)   0.6834* C   6 s( 28.53%)p 2.50( 71.44%)d 0.00(  0.03%)
                                           -0.0001 -0.5341 -0.0049  0.7826 -0.0009
                                            0.3185  0.0231  0.0000 -0.0000 -0.0047
                                            0.0000 -0.0000 -0.0136  0.0099
                ( 53.30%)  -0.7301* C   7 s( 28.60%)p 2.49( 71.35%)d 0.00(  0.05%)
                                           -0.0010 -0.5348 -0.0079 -0.7872 -0.0113
                                           -0.3058  0.0124 -0.0000 -0.0000 -0.0140
                                            0.0000 -0.0000 -0.0121  0.0112
   181. (0.00661) BD*( 1) C   6 - H  12  
                ( 37.09%)   0.6090* C   6 s( 21.92%)p 3.56( 78.04%)d 0.00(  0.04%)
                                            0.0002 -0.4681  0.0050 -0.4398 -0.0061
                                            0.2950  0.0132 -0.7066  0.0205  0.0022
                                           -0.0139  0.0075 -0.0030 -0.0114
                ( 62.91%)  -0.7932* H  12 s( 99.91%)p 0.00(  0.09%)
                                           -0.9995  0.0034  0.0176 -0.0136  0.0210
   182. (0.00661) BD*( 1) C   6 - H  13  
                ( 37.09%)   0.6090* C   6 s( 21.92%)p 3.56( 78.04%)d 0.00(  0.04%)
                                            0.0002 -0.4681  0.0050 -0.4398 -0.0061
                                            0.2950  0.0132  0.7066 -0.0205  0.0022
                                            0.0139 -0.0075 -0.0030 -0.0114
                ( 62.91%)  -0.7932* H  13 s( 99.91%)p 0.00(  0.09%)
                                           -0.9995  0.0034  0.0176 -0.0136 -0.0210
   183. (0.00257) BD*( 1) C   7 - H  14  
                ( 37.43%)   0.6118* C   7 s( 23.82%)p 3.20( 76.14%)d 0.00(  0.04%)
                                           -0.0003  0.4881  0.0027  0.0078 -0.0140
                                           -0.8724  0.0073 -0.0000  0.0000 -0.0032
                                            0.0000 -0.0000 -0.0166 -0.0093
                ( 62.57%)  -0.7910* H  14 s( 99.91%)p 0.00(  0.09%)
                                            0.9996 -0.0011  0.0030  0.0296 -0.0000
   184. (0.00358) BD*( 1) C   7 - H  15  
                ( 38.70%)   0.6221* C   7 s( 23.77%)p 3.21( 76.19%)d 0.00(  0.04%)
                                            0.0000 -0.4875  0.0047  0.4353  0.0149
                                           -0.2688  0.0149  0.7069 -0.0044  0.0058
                                           -0.0133  0.0106 -0.0013 -0.0102
                ( 61.30%)  -0.7829* H  15 s( 99.91%)p 0.00(  0.09%)
                                           -0.9996  0.0012 -0.0179  0.0055 -0.0226
   185. (0.00358) BD*( 1) C   7 - H  16  
                ( 38.70%)   0.6221* C   7 s( 23.77%)p 3.21( 76.19%)d 0.00(  0.04%)
                                            0.0000 -0.4875  0.0047  0.4353  0.0149
                                           -0.2688  0.0149 -0.7069  0.0044  0.0058
                                            0.0133 -0.0106 -0.0013 -0.0102
                ( 61.30%)  -0.7829* H  16 s( 99.91%)p 0.00(  0.09%)
                                           -0.9996  0.0012 -0.0179  0.0055  0.0226
   186. (0.00877) BD*( 1) C   8 - C   9  
                ( 50.39%)   0.7098* C   8 s( 35.24%)p 1.84( 64.71%)d 0.00(  0.05%)
                                            0.0001  0.5935  0.0119 -0.0184 -0.0008
                                            0.8029  0.0047 -0.0204 -0.0418 -0.0010
                                           -0.0000  0.0032 -0.0192 -0.0095
                ( 49.61%)  -0.7044* C   9 s( 35.89%)p 1.78( 64.06%)d 0.00(  0.04%)
                                           -0.0002  0.5991  0.0048  0.0202  0.0004
                                           -0.7989 -0.0041 -0.0107 -0.0438 -0.0009
                                            0.0001 -0.0049 -0.0187 -0.0082
   187. (0.03487) BD*( 2) C   8 - C   9  
                ( 49.47%)   0.7034* C   8 s(  0.00%)p 1.00( 99.94%)d 0.00(  0.06%)
                                           -0.0000  0.0001 -0.0020 -0.9994  0.0054
                                           -0.0231  0.0015 -0.0011 -0.0008 -0.0214
                                           -0.0137 -0.0004  0.0010  0.0001
                ( 50.53%)  -0.7108* C   9 s(  0.00%)p 1.00( 99.93%)d 0.00(  0.07%)
                                            0.0000  0.0013 -0.0005 -0.9993  0.0104
                                           -0.0242  0.0005 -0.0021  0.0001  0.0216
                                           -0.0147 -0.0003 -0.0011 -0.0000
   188. (0.00686) BD*( 1) C   8 - H  17  
                ( 36.82%)   0.6068* C   8 s( 29.07%)p 2.44( 70.90%)d 0.00(  0.03%)
                                           -0.0004  0.5390 -0.0128  0.0105  0.0003
                                           -0.4167  0.0123 -0.7315  0.0022 -0.0002
                                           -0.0004  0.0117 -0.0050  0.0106
                ( 63.18%)  -0.7948* H  17 s( 99.90%)p 0.00(  0.10%)
                                            0.9995 -0.0023 -0.0007  0.0151  0.0283
   189. (0.00675) BD*( 1) C   9 - H  18  
                ( 36.33%)   0.6027* C   9 s( 29.51%)p 2.39( 70.46%)d 0.00(  0.03%)
                                           -0.0003  0.5430 -0.0152 -0.0078  0.0003
                                            0.4166 -0.0148 -0.7285  0.0055 -0.0002
                                            0.0002 -0.0119 -0.0060  0.0088
                ( 63.67%)  -0.7979* H  18 s( 99.89%)p 0.00(  0.11%)
                                            0.9995 -0.0023  0.0002 -0.0161  0.0284


 NHO Directionality and "Bond Bending" (deviations from line of nuclear centers)

         [Thresholds for printing:  angular deviation  >  1.0 degree]
                                    hybrid p-character > 25.0%
                                    orbital occupancy  >  0.10e

                                Line of Centers        Hybrid 1              Hybrid 2
                                ---------------  -------------------   ------------------
                NBO               Theta   Phi    Theta   Phi    Dev    Theta   Phi    Dev
 ========================================================================================
     2. BD (   2)Br   1 - C   2    90.0  271.3    90.0    1.4  90.1     90.0  181.3  90.0
     3. BD (   1) C   2 - C   3    29.6  271.5    23.1  271.5   6.5    145.1   91.5   5.3
     4. BD (   1) C   2 - C   9   150.4  271.5   156.9  271.5   6.5     34.9   91.5   5.3
     5. BD (   1) C   3 - C   4    90.5  271.4    86.1  271.5   4.3     85.6   91.4   3.9
     6. BD (   2) C   3 - C   4    90.5  271.4    89.9  181.4  90.0     90.1    1.2  90.1
     7. BD (   1) C   3 - H  10    30.2   91.0    29.1   91.1   1.1      --     --    --
     8. BD (   1) C   4 - C   5   149.0  271.5   146.2  271.5   2.8     28.3   90.9   2.7
    10. BD (   1) C   5 - C   6    90.0  269.3    90.0  272.0   2.7     90.0   88.0   1.3
    11. BD (   1) C   5 - C   8   149.0   91.5   151.7   90.9   2.7     33.8  271.5   2.8
    12. BD (   1) C   6 - C   7    90.0  201.9    90.0  203.6   1.7     90.0   20.2   1.7
    13. BD (   1) C   6 - H  12    36.8  325.6    38.3  325.3   1.5      --     --    --
    14. BD (   1) C   6 - H  13   143.2  325.6   141.7  325.3   1.5      --     --    --
    15. BD (   1) C   7 - H  14    90.0  270.7    90.0  269.6   1.1      --     --    --
    18. BD (   1) C   8 - C   9    90.5   91.4    94.4   91.4   3.9     93.9  271.5   4.3
    19. BD (   2) C   8 - C   9    90.5   91.4    89.9    1.2  90.1     90.1  181.4  90.0
    21. BD (   1) C   9 - H  18   149.8   91.0   150.9   91.1   1.1      --     --    --
    45. LP (   2)Br   1             --     --      0.0    0.0   --       --     --    --
    46. LP*(   1) C   5             --     --     90.0    1.2   --       --     --    --
   170. BD*(   2)Br   1 - C   2    90.0  271.3    90.0    1.4  90.1     90.0  181.3  90.0


 Second Order Perturbation Theory Analysis of Fock Matrix in NBO Basis

     Threshold for printing:   0.25 kcal/mol
                                                                              E(2)  E(j)-E(i) F(i,j)
         Donor NBO (i)                     Acceptor NBO (j)                 kcal/mol   a.u.    a.u. 
 ===================================================================================================

 within unit  1
   1. BD (   1)Br   1 - C   2        / 70. RY*(   1) C   3                    0.79    1.75    0.047
   1. BD (   1)Br   1 - C   2        /124. RY*(   1) C   9                    0.79    1.75    0.047
   1. BD (   1)Br   1 - C   2        /173. BD*(   1) C   3 - C   4            1.52    1.23    0.055
   1. BD (   1)Br   1 - C   2        /186. BD*(   1) C   8 - C   9            1.52    1.23    0.055
   2. BD (   2)Br   1 - C   2        / 73. RY*(   4) C   3                    0.59    1.07    0.033
   2. BD (   2)Br   1 - C   2        /127. RY*(   4) C   9                    0.59    1.07    0.033
   2. BD (   2)Br   1 - C   2        /170. BD*(   2)Br   1 - C   2            1.64    0.21    0.024
   2. BD (   2)Br   1 - C   2        /174. BD*(   2) C   3 - C   4            4.81    0.35    0.053
   2. BD (   2)Br   1 - C   2        /187. BD*(   2) C   8 - C   9            4.81    0.35    0.053
   3. BD (   1) C   2 - C   3        / 79. RY*(   1) C   4                    0.42    1.90    0.036
   3. BD (   1) C   2 - C   3        / 80. RY*(   2) C   4                    0.73    1.46    0.041
   3. BD (   1) C   2 - C   3        /124. RY*(   1) C   9                    0.57    1.82    0.041
   3. BD (   1) C   2 - C   3        /172. BD*(   1) C   2 - C   9            1.93    1.27    0.063
   3. BD (   1) C   2 - C   3        /173. BD*(   1) C   3 - C   4            1.35    1.30    0.053
   3. BD (   1) C   2 - C   3        /175. BD*(   1) C   3 - H  10            0.81    1.21    0.039
   3. BD (   1) C   2 - C   3        /177. BD*(   1) C   4 - H  11            1.01    1.21    0.044
   3. BD (   1) C   2 - C   3        /189. BD*(   1) C   9 - H  18            1.11    1.21    0.046
   4. BD (   1) C   2 - C   9        / 70. RY*(   1) C   3                    0.57    1.82    0.041
   4. BD (   1) C   2 - C   9        /115. RY*(   1) C   8                    0.42    1.90    0.036
   4. BD (   1) C   2 - C   9        /116. RY*(   2) C   8                    0.73    1.46    0.041
   4. BD (   1) C   2 - C   9        /171. BD*(   1) C   2 - C   3            1.93    1.27    0.063
   4. BD (   1) C   2 - C   9        /175. BD*(   1) C   3 - H  10            1.11    1.21    0.046
   4. BD (   1) C   2 - C   9        /186. BD*(   1) C   8 - C   9            1.35    1.30    0.053
   4. BD (   1) C   2 - C   9        /188. BD*(   1) C   8 - H  17            1.01    1.21    0.044
   4. BD (   1) C   2 - C   9        /189. BD*(   1) C   9 - H  18            0.81    1.21    0.039
   5. BD (   1) C   3 - C   4        / 61. RY*(   1) C   2                    0.65    1.41    0.038
   5. BD (   1) C   3 - C   4        / 62. RY*(   2) C   2                    0.46    1.76    0.036
   5. BD (   1) C   3 - C   4        / 88. RY*(   1) C   5                    0.53    1.86    0.040
   5. BD (   1) C   3 - C   4        / 89. RY*(   2) C   5                    0.71    1.62    0.043
   5. BD (   1) C   3 - C   4        /169. BD*(   1)Br   1 - C   2            2.40    0.78    0.055
   5. BD (   1) C   3 - C   4        /171. BD*(   1) C   2 - C   3            1.66    1.24    0.057
   5. BD (   1) C   3 - C   4        /175. BD*(   1) C   3 - H  10            0.72    1.17    0.037
   5. BD (   1) C   3 - C   4        /176. BD*(   1) C   4 - C   5            1.44    1.25    0.054
   5. BD (   1) C   3 - C   4        /177. BD*(   1) C   4 - H  11            0.65    1.17    0.035
   5. BD (   1) C   3 - C   4        /178. BD*(   1) C   5 - C   6            1.58    1.13    0.053
   6. BD (   2) C   3 - C   4        / 46. LP*(   1) C   5                   26.14    0.19    0.093
   6. BD (   2) C   3 - C   4        / 63. RY*(   3) C   2                    0.69    1.17    0.039
   6. BD (   2) C   3 - C   4        / 73. RY*(   4) C   3                    0.27    1.02    0.023
   6. BD (   2) C   3 - C   4        /170. BD*(   2)Br   1 - C   2           22.34    0.16    0.076
   7. BD (   1) C   3 - H  10        / 62. RY*(   2) C   2                    0.57    1.58    0.038
   7. BD (   1) C   3 - H  10        / 79. RY*(   1) C   4                    0.29    1.68    0.028
   7. BD (   1) C   3 - H  10        /171. BD*(   1) C   2 - C   3            0.46    1.05    0.028
   7. BD (   1) C   3 - H  10        /172. BD*(   1) C   2 - C   9            2.15    1.05    0.060
   7. BD (   1) C   3 - H  10        /173. BD*(   1) C   3 - C   4            0.56    1.08    0.031
   7. BD (   1) C   3 - H  10        /176. BD*(   1) C   4 - C   5            1.91    1.07    0.057
   8. BD (   1) C   4 - C   5        / 70. RY*(   1) C   3                    0.29    1.78    0.029
   8. BD (   1) C   4 - C   5        / 71. RY*(   2) C   3                    1.04    1.38    0.048
   8. BD (   1) C   4 - C   5        / 97. RY*(   1) C   6                    0.62    1.60    0.040
   8. BD (   1) C   4 - C   5        /115. RY*(   1) C   8                    0.41    1.86    0.035
   8. BD (   1) C   4 - C   5        /173. BD*(   1) C   3 - C   4            1.40    1.26    0.053
   8. BD (   1) C   4 - C   5        /175. BD*(   1) C   3 - H  10            1.07    1.17    0.045
   8. BD (   1) C   4 - C   5        /177. BD*(   1) C   4 - H  11            0.65    1.17    0.035
   8. BD (   1) C   4 - C   5        /178. BD*(   1) C   5 - C   6            1.25    1.13    0.047
   8. BD (   1) C   4 - C   5        /179. BD*(   1) C   5 - C   8            1.50    1.25    0.055
   8. BD (   1) C   4 - C   5        /182. BD*(   1) C   6 - H  13            0.33    1.18    0.025
   8. BD (   1) C   4 - C   5        /188. BD*(   1) C   8 - H  17            1.24    1.17    0.048
   9. BD (   1) C   4 - H  11        / 70. RY*(   1) C   3                    0.31    1.59    0.028
   9. BD (   1) C   4 - H  11        / 88. RY*(   1) C   5                    0.44    1.67    0.034
   9. BD (   1) C   4 - H  11        /171. BD*(   1) C   2 - C   3            2.07    1.05    0.059
   9. BD (   1) C   4 - H  11        /173. BD*(   1) C   3 - C   4            0.47    1.07    0.028
   9. BD (   1) C   4 - H  11        /176. BD*(   1) C   4 - C   5            0.51    1.06    0.029
   9. BD (   1) C   4 - H  11        /179. BD*(   1) C   5 - C   8            2.14    1.06    0.060
  10. BD (   1) C   5 - C   6        / 79. RY*(   1) C   4                    0.68    1.77    0.044
  10. BD (   1) C   5 - C   6        /106. RY*(   1) C   7                    0.56    1.48    0.037
  10. BD (   1) C   5 - C   6        /115. RY*(   1) C   8                    0.68    1.77    0.044
  10. BD (   1) C   5 - C   6        /173. BD*(   1) C   3 - C   4            1.39    1.17    0.051
  10. BD (   1) C   5 - C   6        /176. BD*(   1) C   4 - C   5            1.39    1.17    0.051
  10. BD (   1) C   5 - C   6        /179. BD*(   1) C   5 - C   8            1.39    1.17    0.051
  10. BD (   1) C   5 - C   6        /180. BD*(   1) C   6 - C   7            0.55    1.03    0.030
  10. BD (   1) C   5 - C   6        /181. BD*(   1) C   6 - H  12            0.25    1.09    0.021
  10. BD (   1) C   5 - C   6        /182. BD*(   1) C   6 - H  13            0.25    1.09    0.021
  10. BD (   1) C   5 - C   6        /183. BD*(   1) C   7 - H  14            0.75    1.12    0.037
  10. BD (   1) C   5 - C   6        /186. BD*(   1) C   8 - C   9            1.39    1.17    0.051
  11. BD (   1) C   5 - C   8        / 79. RY*(   1) C   4                    0.41    1.86    0.035
  11. BD (   1) C   5 - C   8        / 97. RY*(   1) C   6                    0.62    1.60    0.040
  11. BD (   1) C   5 - C   8        /124. RY*(   1) C   9                    0.29    1.78    0.029
  11. BD (   1) C   5 - C   8        /125. RY*(   2) C   9                    1.04    1.38    0.048
  11. BD (   1) C   5 - C   8        /176. BD*(   1) C   4 - C   5            1.50    1.25    0.055
  11. BD (   1) C   5 - C   8        /177. BD*(   1) C   4 - H  11            1.24    1.17    0.048
  11. BD (   1) C   5 - C   8        /178. BD*(   1) C   5 - C   6            1.25    1.13    0.047
  11. BD (   1) C   5 - C   8        /181. BD*(   1) C   6 - H  12            0.33    1.18    0.025
  11. BD (   1) C   5 - C   8        /186. BD*(   1) C   8 - C   9            1.40    1.26    0.053
  11. BD (   1) C   5 - C   8        /188. BD*(   1) C   8 - H  17            0.65    1.17    0.035
  11. BD (   1) C   5 - C   8        /189. BD*(   1) C   9 - H  18            1.07    1.17    0.045
  12. BD (   1) C   6 - C   7        / 46. LP*(   1) C   5                    3.94    0.48    0.062
  12. BD (   1) C   6 - C   7        / 90. RY*(   3) C   5                    0.59    1.46    0.038
  12. BD (   1) C   6 - C   7        /176. BD*(   1) C   4 - C   5            0.31    1.12    0.024
  12. BD (   1) C   6 - C   7        /178. BD*(   1) C   5 - C   6            0.53    0.99    0.029
  12. BD (   1) C   6 - C   7        /179. BD*(   1) C   5 - C   8            0.31    1.12    0.024
  12. BD (   1) C   6 - C   7        /181. BD*(   1) C   6 - H  12            0.48    1.04    0.029
  12. BD (   1) C   6 - C   7        /182. BD*(   1) C   6 - H  13            0.48    1.04    0.029
  12. BD (   1) C   6 - C   7        /183. BD*(   1) C   7 - H  14            0.29    1.07    0.023
  13. BD (   1) C   6 - H  12        / 46. LP*(   1) C   5                    1.44    0.38    0.034
  13. BD (   1) C   6 - H  12        /107. RY*(   2) C   7                    0.28    1.42    0.026
  13. BD (   1) C   6 - H  12        /179. BD*(   1) C   5 - C   8            1.89    1.01    0.055
  13. BD (   1) C   6 - H  12        /184. BD*(   1) C   7 - H  15            1.43    0.95    0.047
  14. BD (   1) C   6 - H  13        / 46. LP*(   1) C   5                    1.44    0.38    0.034
  14. BD (   1) C   6 - H  13        /107. RY*(   2) C   7                    0.28    1.42    0.026
  14. BD (   1) C   6 - H  13        /176. BD*(   1) C   4 - C   5            1.89    1.01    0.055
  14. BD (   1) C   6 - H  13        /185. BD*(   1) C   7 - H  16            1.43    0.95    0.047
  15. BD (   1) C   7 - H  14        / 46. LP*(   1) C   5                    0.36    0.36    0.016
  15. BD (   1) C   7 - H  14        /178. BD*(   1) C   5 - C   6            1.89    0.87    0.051
  16. BD (   1) C   7 - H  15        /181. BD*(   1) C   6 - H  12            1.55    0.92    0.048
  17. BD (   1) C   7 - H  16        /182. BD*(   1) C   6 - H  13            1.55    0.92    0.048
  18. BD (   1) C   8 - C   9        / 61. RY*(   1) C   2                    0.65    1.41    0.038
  18. BD (   1) C   8 - C   9        / 62. RY*(   2) C   2                    0.46    1.76    0.036
  18. BD (   1) C   8 - C   9        / 88. RY*(   1) C   5                    0.53    1.86    0.040
  18. BD (   1) C   8 - C   9        / 89. RY*(   2) C   5                    0.71    1.62    0.043
  18. BD (   1) C   8 - C   9        /169. BD*(   1)Br   1 - C   2            2.40    0.78    0.055
  18. BD (   1) C   8 - C   9        /172. BD*(   1) C   2 - C   9            1.66    1.24    0.057
  18. BD (   1) C   8 - C   9        /178. BD*(   1) C   5 - C   6            1.58    1.13    0.053
  18. BD (   1) C   8 - C   9        /179. BD*(   1) C   5 - C   8            1.44    1.25    0.054
  18. BD (   1) C   8 - C   9        /188. BD*(   1) C   8 - H  17            0.65    1.17    0.035
  18. BD (   1) C   8 - C   9        /189. BD*(   1) C   9 - H  18            0.72    1.17    0.037
  19. BD (   2) C   8 - C   9        / 46. LP*(   1) C   5                   26.14    0.19    0.093
  19. BD (   2) C   8 - C   9        / 63. RY*(   3) C   2                    0.69    1.17    0.039
  19. BD (   2) C   8 - C   9        /127. RY*(   4) C   9                    0.27    1.02    0.023
  19. BD (   2) C   8 - C   9        /170. BD*(   2)Br   1 - C   2           22.34    0.16    0.076
  20. BD (   1) C   8 - H  17        / 88. RY*(   1) C   5                    0.44    1.67    0.034
  20. BD (   1) C   8 - H  17        /124. RY*(   1) C   9                    0.31    1.59    0.028
  20. BD (   1) C   8 - H  17        /172. BD*(   1) C   2 - C   9            2.07    1.05    0.059
  20. BD (   1) C   8 - H  17        /176. BD*(   1) C   4 - C   5            2.14    1.06    0.060
  20. BD (   1) C   8 - H  17        /179. BD*(   1) C   5 - C   8            0.51    1.06    0.029
  20. BD (   1) C   8 - H  17        /186. BD*(   1) C   8 - C   9            0.47    1.07    0.028
  21. BD (   1) C   9 - H  18        / 62. RY*(   2) C   2                    0.57    1.58    0.038
  21. BD (   1) C   9 - H  18        /115. RY*(   1) C   8                    0.29    1.68    0.028
  21. BD (   1) C   9 - H  18        /171. BD*(   1) C   2 - C   3            2.15    1.05    0.060
  21. BD (   1) C   9 - H  18        /172. BD*(   1) C   2 - C   9            0.46    1.05    0.028
  21. BD (   1) C   9 - H  18        /179. BD*(   1) C   5 - C   8            1.91    1.07    0.057
  21. BD (   1) C   9 - H  18        /186. BD*(   1) C   8 - C   9            0.56    1.08    0.031
  24. CR (   3)Br   1                / 62. RY*(   2) C   2                    0.69   12.67    0.118
  24. CR (   3)Br   1                /171. BD*(   1) C   2 - C   3            0.48   12.15    0.097
  24. CR (   3)Br   1                /172. BD*(   1) C   2 - C   9            0.48   12.15    0.097
  36. CR (   1) C   2                / 71. RY*(   2) C   3                    0.90   10.84    0.125
  36. CR (   1) C   2                / 72. RY*(   3) C   3                    0.29   10.77    0.070
  36. CR (   1) C   2                /125. RY*(   2) C   9                    0.90   10.84    0.125
  36. CR (   1) C   2                /126. RY*(   3) C   9                    0.29   10.77    0.070
  36. CR (   1) C   2                /169. BD*(   1)Br   1 - C   2            1.02   10.24    0.130
  36. CR (   1) C   2                /171. BD*(   1) C   2 - C   3            0.26   10.70    0.067
  36. CR (   1) C   2                /172. BD*(   1) C   2 - C   9            0.26   10.70    0.067
  36. CR (   1) C   2                /173. BD*(   1) C   3 - C   4            0.39   10.72    0.082
  36. CR (   1) C   2                /175. BD*(   1) C   3 - H  10            0.33   10.63    0.075
  36. CR (   1) C   2                /186. BD*(   1) C   8 - C   9            0.39   10.72    0.082
  36. CR (   1) C   2                /189. BD*(   1) C   9 - H  18            0.33   10.63    0.075
  37. CR (   1) C   3                / 61. RY*(   1) C   2                    1.22   10.80    0.145
  37. CR (   1) C   3                / 64. RY*(   4) C   2                    0.26   10.62    0.067
  37. CR (   1) C   3                / 80. RY*(   2) C   4                    0.27   10.82    0.068
  37. CR (   1) C   3                / 81. RY*(   3) C   4                    0.54   10.71    0.096
  37. CR (   1) C   3                /133. RY*(   1) H  10                    0.42   10.46    0.084
  37. CR (   1) C   3                /169. BD*(   1)Br   1 - C   2            0.47   10.17    0.088
  37. CR (   1) C   3                /172. BD*(   1) C   2 - C   9            0.61   10.62    0.102
  37. CR (   1) C   3                /176. BD*(   1) C   4 - C   5            0.51   10.64    0.094
  37. CR (   1) C   3                /177. BD*(   1) C   4 - H  11            0.28   10.56    0.069
  38. CR (   1) C   4                / 71. RY*(   2) C   3                    0.54   10.76    0.096
  38. CR (   1) C   4                / 88. RY*(   1) C   5                    0.29   11.24    0.072
  38. CR (   1) C   4                / 89. RY*(   2) C   5                    0.83   11.00    0.120
  38. CR (   1) C   4                /137. RY*(   1) H  11                    0.39   10.47    0.081
  38. CR (   1) C   4                /171. BD*(   1) C   2 - C   3            0.53   10.62    0.096
  38. CR (   1) C   4                /175. BD*(   1) C   3 - H  10            0.31   10.56    0.072
  38. CR (   1) C   4                /178. BD*(   1) C   5 - C   6            0.50   10.51    0.092
  38. CR (   1) C   4                /179. BD*(   1) C   5 - C   8            0.49   10.64    0.092
  39. CR (   1) C   5                / 80. RY*(   2) C   4                    0.90   10.83    0.125
  39. CR (   1) C   5                / 98. RY*(   2) C   6                    0.28   11.20    0.071
  39. CR (   1) C   5                / 99. RY*(   3) C   6                    0.36   11.07    0.080
  39. CR (   1) C   5                /116. RY*(   2) C   8                    0.90   10.83    0.125
  39. CR (   1) C   5                /173. BD*(   1) C   3 - C   4            0.44   10.66    0.087
  39. CR (   1) C   5                /177. BD*(   1) C   4 - H  11            0.28   10.57    0.069
  39. CR (   1) C   5                /186. BD*(   1) C   8 - C   9            0.44   10.66    0.087
  39. CR (   1) C   5                /188. BD*(   1) C   8 - H  17            0.28   10.57    0.069
  40. CR (   1) C   6                / 88. RY*(   1) C   5                    0.26   11.21    0.068
  40. CR (   1) C   6                /108. RY*(   3) C   7                    0.61   10.62    0.101
  40. CR (   1) C   6                /141. RY*(   1) H  12                    0.34   10.48    0.075
  40. CR (   1) C   6                /145. RY*(   1) H  13                    0.34   10.48    0.075
  40. CR (   1) C   6                /176. BD*(   1) C   4 - C   5            0.43   10.61    0.086
  40. CR (   1) C   6                /179. BD*(   1) C   5 - C   8            0.43   10.61    0.086
  41. CR (   1) C   7                /100. RY*(   4) C   6                    0.39   10.81    0.082
  41. CR (   1) C   7                /149. RY*(   1) H  14                    0.38   10.51    0.080
  41. CR (   1) C   7                /153. RY*(   1) H  15                    0.35   10.52    0.077
  41. CR (   1) C   7                /157. RY*(   1) H  16                    0.35   10.52    0.077
  42. CR (   1) C   8                / 88. RY*(   1) C   5                    0.29   11.24    0.072
  42. CR (   1) C   8                / 89. RY*(   2) C   5                    0.83   11.00    0.120
  42. CR (   1) C   8                /125. RY*(   2) C   9                    0.54   10.76    0.096
  42. CR (   1) C   8                /161. RY*(   1) H  17                    0.39   10.47    0.081
  42. CR (   1) C   8                /172. BD*(   1) C   2 - C   9            0.53   10.62    0.096
  42. CR (   1) C   8                /176. BD*(   1) C   4 - C   5            0.49   10.64    0.092
  42. CR (   1) C   8                /178. BD*(   1) C   5 - C   6            0.50   10.51    0.092
  42. CR (   1) C   8                /189. BD*(   1) C   9 - H  18            0.31   10.56    0.072
  43. CR (   1) C   9                / 61. RY*(   1) C   2                    1.22   10.80    0.145
  43. CR (   1) C   9                / 64. RY*(   4) C   2                    0.26   10.62    0.067
  43. CR (   1) C   9                /116. RY*(   2) C   8                    0.27   10.82    0.068
  43. CR (   1) C   9                /117. RY*(   3) C   8                    0.54   10.71    0.096
  43. CR (   1) C   9                /165. RY*(   1) H  18                    0.42   10.46    0.084
  43. CR (   1) C   9                /169. BD*(   1)Br   1 - C   2            0.47   10.17    0.088
  43. CR (   1) C   9                /171. BD*(   1) C   2 - C   3            0.61   10.62    0.102
  43. CR (   1) C   9                /179. BD*(   1) C   5 - C   8            0.51   10.64    0.094
  43. CR (   1) C   9                /188. BD*(   1) C   8 - H  17            0.28   10.56    0.069
  44. LP (   1)Br   1                / 62. RY*(   2) C   2                    1.05    2.06    0.059
  44. LP (   1)Br   1                /171. BD*(   1) C   2 - C   3            0.74    1.53    0.043
  44. LP (   1)Br   1                /172. BD*(   1) C   2 - C   9            0.74    1.53    0.043
  45. LP (   2)Br   1                / 61. RY*(   1) C   2                    0.66    1.01    0.033
  45. LP (   2)Br   1                /171. BD*(   1) C   2 - C   3            1.51    0.84    0.045
  45. LP (   2)Br   1                /172. BD*(   1) C   2 - C   9            1.51    0.84    0.045
  46. LP*(   1) C   5                / 82. RY*(   4) C   4                    0.77    0.81    0.063
  46. LP*(   1) C   5                / 90. RY*(   3) C   5                    0.54    0.98    0.058
  46. LP*(   1) C   5                / 95. RY*(   8) C   5                    0.35    1.63    0.060
  46. LP*(   1) C   5                /118. RY*(   4) C   8                    0.77    0.81    0.063
  46. LP*(   1) C   5                /174. BD*(   2) C   3 - C   4           16.04    0.11    0.100
  46. LP*(   1) C   5                /180. BD*(   1) C   6 - C   7            1.31    0.50    0.064
  46. LP*(   1) C   5                /181. BD*(   1) C   6 - H  12            0.39    0.56    0.037
  46. LP*(   1) C   5                /182. BD*(   1) C   6 - H  13            0.39    0.56    0.037
  46. LP*(   1) C   5                /187. BD*(   2) C   8 - C   9           16.04    0.11    0.100
 170. BD*(   2)Br   1 - C   2        / 46. LP*(   1) C   5                    1.17    0.03    0.011
 170. BD*(   2)Br   1 - C   2        / 48. RY*(   2)Br   1                    0.57    0.70    0.069
 170. BD*(   2)Br   1 - C   2        / 73. RY*(   4) C   3                    0.33    0.86    0.057
 170. BD*(   2)Br   1 - C   2        /127. RY*(   4) C   9                    0.33    0.86    0.057
 170. BD*(   2)Br   1 - C   2        /174. BD*(   2) C   3 - C   4            5.15    0.14    0.081
 170. BD*(   2)Br   1 - C   2        /187. BD*(   2) C   8 - C   9            5.15    0.14    0.081


 Natural Bond Orbitals (Summary):

                                                            Principal Delocalizations
           NBO                        Occupancy    Energy   (geminal,vicinal,remote)
 ====================================================================================
 Molecular unit  1  (C8H9Br)
     1. BD (   1)Br   1 - C   2          0.99193    -0.84957  173(v),186(v),70(v),124(v)
     2. BD (   2)Br   1 - C   2          0.91479    -0.49565  174(v),187(v),170(g),73(v)
                                                    127(v)
     3. BD (   1) C   2 - C   3          0.99030    -0.91645  172(g),173(g),189(v),177(v)
                                                    175(g),80(v),124(v),79(v)
     4. BD (   1) C   2 - C   9          0.99030    -0.91645  171(g),186(g),175(v),188(v)
                                                    189(g),116(v),70(v),115(v)
     5. BD (   1) C   3 - C   4          0.98521    -0.88010  169(v),171(g),178(v),176(g)
                                                    175(g),89(v),177(g),61(v)
                                                    88(v),62(v)
     6. BD (   2) C   3 - C   4          0.84797    -0.44587  46(v),170(v),63(v),73(g)
     7. BD (   1) C   3 - H  10          0.98800    -0.69781  172(v),176(v),62(v),173(g)
                                                    171(g),79(v)
     8. BD (   1) C   4 - C   5          0.98708    -0.87923  179(g),173(g),178(g),188(v)
                                                    175(v),71(v),177(g),97(v)
                                                    115(v),182(v),70(v)
     9. BD (   1) C   4 - H  11          0.98868    -0.68901  179(v),171(v),176(g),173(g)
                                                    88(v),70(v)
    10. BD (   1) C   5 - C   6          0.98641    -0.79378  173(v),186(v),176(g),179(g)
                                                    183(v),79(v),115(v),106(v)
                                                    180(g),181(g),182(g)
    11. BD (   1) C   5 - C   8          0.98708    -0.87923  176(g),186(g),178(g),177(v)
                                                    189(v),125(v),188(g),97(v)
                                                    79(v),181(v),124(v)
    12. BD (   1) C   6 - C   7          0.95584    -0.74255  46(v),90(v),178(g),181(g)
                                                    182(g),176(v),179(v),183(g)
    13. BD (   1) C   6 - H  12          0.97853    -0.63528  179(v),46(v),184(v),107(v)
    14. BD (   1) C   6 - H  13          0.97853    -0.63528  176(v),46(v),185(v),107(v)
    15. BD (   1) C   7 - H  14          0.98538    -0.61874  178(v),46(r)
    16. BD (   1) C   7 - H  15          0.99382    -0.62472  181(v)
    17. BD (   1) C   7 - H  16          0.99382    -0.62472  182(v)
    18. BD (   1) C   8 - C   9          0.98521    -0.88010  169(v),172(g),178(v),179(g)
                                                    189(g),89(v),188(g),61(v)
                                                    88(v),62(v)
    19. BD (   2) C   8 - C   9          0.84797    -0.44587  46(v),170(v),63(v),127(g)
    20. BD (   1) C   8 - H  17          0.98868    -0.68901  176(v),172(v),179(g),186(g)
                                                    88(v),124(v)
    21. BD (   1) C   9 - H  18          0.98800    -0.69781  171(v),179(v),62(v),186(g)
                                                    172(g),115(v)
    22. CR (   1)Br   1                  1.00000  -402.13751   
    23. CR (   2)Br   1                  1.00000  -140.25716   
    24. CR (   3)Br   1                  0.99989   -11.79152  62(v),171(v),172(v)
    25. CR (   4)Br   1                  1.00000   -56.32749   
    26. CR (   5)Br   1                  0.99988    -6.90427  170(g)
    27. CR (   6)Br   1                  1.00000   -56.33055   
    28. CR (   7)Br   1                  0.99991    -6.91160   
    29. CR (   8)Br   1                  1.00000   -56.32656   
    30. CR (   9)Br   1                  0.99999    -6.90051   
    31. CR (  10)Br   1                  0.99996    -2.84682   
    32. CR (  11)Br   1                  1.00000    -2.83550   
    33. CR (  12)Br   1                  0.99998    -2.84319   
    34. CR (  13)Br   1                  0.99991    -2.84679   
    35. CR (  14)Br   1                  0.99997    -2.83681   
    36. CR (   1) C   2                  0.99930   -10.33897  169(g),71(v),125(v),173(v)
                                                    186(v),175(v),189(v),72(v)
                                                    126(v),171(g),172(g)
    37. CR (   1) C   3                  0.99939   -10.26884  61(v),172(v),81(v),176(v)
                                                    169(v),133(v),177(v),80(v)
                                                    64(v)
    38. CR (   1) C   4                  0.99944   -10.26308  89(v),171(v),71(v),178(v)
                                                    179(v),137(v),175(v),88(v)
    39. CR (   1) C   5                  0.99942   -10.28015  80(v),116(v),173(v),186(v)
                                                    99(v),98(v),177(v),188(v)
    40. CR (   1) C   6                  0.99954   -10.23432  108(v),176(v),179(v),141(v)
                                                    145(v),88(v)
    41. CR (   1) C   7                  0.99960   -10.21622  100(v),149(v),153(v),157(v)
    42. CR (   1) C   8                  0.99944   -10.26308  89(v),172(v),125(v),178(v)
                                                    176(v),161(v),189(v),88(v)
    43. CR (   1) C   9                  0.99939   -10.26884  61(v),171(v),117(v),179(v)
                                                    169(v),165(v),188(v),116(v)
                                                    64(v)
    44. LP (   1)Br   1                  0.99698    -1.17699  62(v),171(v),172(v)
    45. LP (   2)Br   1                  0.98761    -0.47906  171(v),172(v),61(v)
    46. LP*(   1) C   5                  0.25160    -0.25963  174(v),187(v),180(v),82(v)
                                                    118(v),170(r),90(g),181(v)
                                                    182(v),95(g)
    47. RY*(   1)Br   1                  0.00071     0.52793   
    48. RY*(   2)Br   1                  0.00035     0.41817   
    49. RY*(   3)Br   1                  0.00025     0.36542   
    50. RY*(   4)Br   1                  0.00007     0.89503   
    51. RY*(   5)Br   1                  0.00003     0.35420   
    52. RY*(   6)Br   1                  0.00000     3.22386   
    53. RY*(   7)Br   1                  0.00000     0.53863   
    54. RY*(   8)Br   1                  0.00000     3.20344   
    55. RY*(   9)Br   1                  0.00001     0.66153   
    56. RY*(  10)Br   1                  0.00000     3.37106   
    57. RY*(  11)Br   1                  0.00001     0.53843   
    58. RY*(  12)Br   1                  0.00000     3.38882   
    59. RY*(  13)Br   1                  0.00000     0.33403   
    60. RY*(  14)Br   1                  0.00000     3.24440   
    61. RY*(   1) C   2                  0.00398     0.53088   
    62. RY*(   2) C   2                  0.00354     0.87980   
    63. RY*(   3) C   2                  0.00168     0.72798   
    64. RY*(   4) C   2                  0.00058     0.34794   
    65. RY*(   5) C   2                  0.00038     1.70257   
    66. RY*(   6) C   2                  0.00025     2.12277   
    67. RY*(   7) C   2                  0.00023     1.85647   
    68. RY*(   8) C   2                  0.00001     1.96197   
    69. RY*(   9) C   2                  0.00000     1.25888   
    70. RY*(   1) C   3                  0.00339     0.90243   
    71. RY*(   2) C   3                  0.00154     0.50183   
    72. RY*(   3) C   3                  0.00058     0.42745   
    73. RY*(   4) C   3                  0.00053     0.57441   
    74. RY*(   5) C   3                  0.00008     2.17287   
    75. RY*(   6) C   3                  0.00006     1.61884   
    76. RY*(   7) C   3                  0.00002     2.05481   
    77. RY*(   8) C   3                  0.00002     2.14165   
    78. RY*(   9) C   3                  0.00000     1.62277   
    79. RY*(   1) C   4                  0.00310     0.97986   
    80. RY*(   2) C   4                  0.00138     0.54687   
    81. RY*(   3) C   4                  0.00051     0.44137   
    82. RY*(   4) C   4                  0.00029     0.54938   
    83. RY*(   5) C   4                  0.00007     1.65083   
    84. RY*(   6) C   4                  0.00007     2.15798   
    85. RY*(   7) C   4                  0.00003     2.16563   
    86. RY*(   8) C   4                  0.00001     1.68017   
    87. RY*(   9) C   4                  0.00000     2.02952   
    88. RY*(   1) C   5                  0.00261     0.97918   
    89. RY*(   2) C   5                  0.00149     0.73661   
    90. RY*(   3) C   5                  0.00112     0.71646   
    91. RY*(   4) C   5                  0.00048     0.80755   
    92. RY*(   5) C   5                  0.00031     1.80500   
    93. RY*(   6) C   5                  0.00025     2.09825   
    94. RY*(   7) C   5                  0.00008     1.91169   
    95. RY*(   8) C   5                  0.00006     1.37312   
    96. RY*(   9) C   5                  0.00001     1.99263   
    97. RY*(   1) C   6                  0.00309     0.71578   
    98. RY*(   2) C   6                  0.00055     0.92303   
    99. RY*(   3) C   6                  0.00048     0.78655   
   100. RY*(   4) C   6                  0.00034     0.59041   
   101. RY*(   5) C   6                  0.00020     2.00341   
   102. RY*(   6) C   6                  0.00005     1.77912   
   103. RY*(   7) C   6                  0.00000     2.18415   
   104. RY*(   8) C   6                  0.00001     1.57672   
   105. RY*(   9) C   6                  0.00001     2.02780   
   106. RY*(   1) C   7                  0.00120     0.68390   
   107. RY*(   2) C   7                  0.00085     0.78953   
   108. RY*(   3) C   7                  0.00020     0.38167   
   109. RY*(   4) C   7                  0.00005     1.36730   
   110. RY*(   5) C   7                  0.00001     1.69726   
   111. RY*(   6) C   7                  0.00000     1.86532   
   112. RY*(   7) C   7                  0.00000     2.04160   
   113. RY*(   8) C   7                  0.00000     1.68515   
   114. RY*(   9) C   7                  0.00000     2.15444   
   115. RY*(   1) C   8                  0.00310     0.97986   
   116. RY*(   2) C   8                  0.00138     0.54687   
   117. RY*(   3) C   8                  0.00051     0.44137   
   118. RY*(   4) C   8                  0.00029     0.54938   
   119. RY*(   5) C   8                  0.00007     1.65083   
   120. RY*(   6) C   8                  0.00007     2.15798   
   121. RY*(   7) C   8                  0.00003     2.16563   
   122. RY*(   8) C   8                  0.00001     1.68017   
   123. RY*(   9) C   8                  0.00000     2.02952   
   124. RY*(   1) C   9                  0.00339     0.90243   
   125. RY*(   2) C   9                  0.00154     0.50183   
   126. RY*(   3) C   9                  0.00058     0.42745   
   127. RY*(   4) C   9                  0.00053     0.57441   
   128. RY*(   5) C   9                  0.00008     2.17287   
   129. RY*(   6) C   9                  0.00006     1.61884   
   130. RY*(   7) C   9                  0.00002     2.05481   
   131. RY*(   8) C   9                  0.00002     2.14165   
   132. RY*(   9) C   9                  0.00000     1.62277   
   133. RY*(   1) H  10                  0.00078     0.19401   
   134. RY*(   2) H  10                  0.00006     1.47817   
   135. RY*(   3) H  10                  0.00005     1.86210   
   136. RY*(   4) H  10                  0.00003     2.11603   
   137. RY*(   1) H  11                  0.00073     0.20231   
   138. RY*(   2) H  11                  0.00006     1.48619   
   139. RY*(   3) H  11                  0.00004     1.91381   
   140. RY*(   4) H  11                  0.00003     2.09751   
   141. RY*(   1) H  12                  0.00108     0.24897   
   142. RY*(   2) H  12                  0.00007     1.63274   
   143. RY*(   3) H  12                  0.00007     1.68337   
   144. RY*(   4) H  12                  0.00002     2.17076   
   145. RY*(   1) H  13                  0.00108     0.24897   
   146. RY*(   2) H  13                  0.00007     1.63274   
   147. RY*(   3) H  13                  0.00007     1.68337   
   148. RY*(   4) H  13                  0.00002     2.17076   
   149. RY*(   1) H  14                  0.00051     0.29541   
   150. RY*(   2) H  14                  0.00009     1.66589   
   151. RY*(   3) H  14                  0.00006     1.66137   
   152. RY*(   4) H  14                  0.00002     2.10950   
   153. RY*(   1) H  15                  0.00069     0.30348   
   154. RY*(   2) H  15                  0.00008     1.67465   
   155. RY*(   3) H  15                  0.00008     1.63470   
   156. RY*(   4) H  15                  0.00001     2.10438   
   157. RY*(   1) H  16                  0.00069     0.30348   
   158. RY*(   2) H  16                  0.00008     1.67465   
   159. RY*(   3) H  16                  0.00008     1.63470   
   160. RY*(   4) H  16                  0.00001     2.10438   
   161. RY*(   1) H  17                  0.00073     0.20231   
   162. RY*(   2) H  17                  0.00006     1.48619   
   163. RY*(   3) H  17                  0.00004     1.91381   
   164. RY*(   4) H  17                  0.00003     2.09751   
   165. RY*(   1) H  18                  0.00078     0.19401   
   166. RY*(   2) H  18                  0.00006     1.47817   
   167. RY*(   3) H  18                  0.00005     1.86210   
   168. RY*(   4) H  18                  0.00003     2.11603   
   169. BD*(   1)Br   1 - C   2          0.01772    -0.09653   
   170. BD*(   2)Br   1 - C   2          0.13507    -0.28469  174(v),187(v),48(g),46(r)
                                                    73(v),127(v)
   171. BD*(   1) C   2 - C   3          0.01367     0.35612   
   172. BD*(   1) C   2 - C   9          0.01367     0.35612   
   173. BD*(   1) C   3 - C   4          0.00877     0.38026   
   174. BD*(   2) C   3 - C   4          0.03487    -0.14804   
   175. BD*(   1) C   3 - H  10          0.00675     0.29296   
   176. BD*(   1) C   4 - C   5          0.01281     0.37415   
   177. BD*(   1) C   4 - H  11          0.00686     0.29335   
   178. BD*(   1) C   5 - C   6          0.01238     0.24789   
   179. BD*(   1) C   5 - C   8          0.01281     0.37415   
   180. BD*(   1) C   6 - C   7          0.00231     0.23853   
   181. BD*(   1) C   6 - H  12          0.00661     0.29960   
   182. BD*(   1) C   6 - H  13          0.00661     0.29960   
   183. BD*(   1) C   7 - H  14          0.00257     0.32744   
   184. BD*(   1) C   7 - H  15          0.00358     0.31365   
   185. BD*(   1) C   7 - H  16          0.00358     0.31365   
   186. BD*(   1) C   8 - C   9          0.00877     0.38026   
   187. BD*(   2) C   8 - C   9          0.03487    -0.14804   
   188. BD*(   1) C   8 - H  17          0.00686     0.29335   
   189. BD*(   1) C   9 - H  18          0.00675     0.29296   
       -------------------------------
              Total Lewis   44.33314  ( 98.5181%)
        Valence non-Lewis    0.60949  (  1.3544%)
        Rydberg non-Lewis    0.05736  (  0.1275%)
       -------------------------------
            Total unit  1   45.00000  (100.0000%)
           Charge unit  1    1.00000
 Unable to Open any file for archive entry.
 1\1\GINC-COMPUTE-0-5\SP\UB3LYP\def2SVP\C8H9Br1(1+,2)\ZAHRT2\13-Mar-202
 1\0\\# b3lyp/def2svp geom=NewRedundant pop=NBO\\75\\1,2\Br,0,-4.333335
 1435,-0.6842175889,-0.7517128779\C,0,-2.4948948614,-0.4516632553,-0.30
 00930437\C,0,-1.5757933301,-1.4567714554,-0.6081184367\C,0,-0.23280956
 65,-1.2775269872,-0.2705742458\C,0,0.2113243768,-0.1123098751,0.371529
 5862\C,0,1.6750093829,0.093912184,0.6826495049\C,0,2.432382305,0.77119
 27842,-0.4679486334\C,0,-0.7360078128,0.8787814624,0.6674736706\C,0,-2
 .0837516948,0.7199350985,0.3388031631\H,0,-1.9078144085,-2.3703367503,
 -1.1034652903\H,0,0.4852777008,-2.0667891485,-0.5103176864\H,0,2.14237
 99055,-0.8793253611,0.9064085727\H,0,1.7727551518,0.7045925137,1.59545
 28511\H,0,3.496095407,0.9104614428,-0.2174790926\H,0,2.0020413094,1.75
 96087097,-0.6944979777\H,0,2.3736637376,0.1671304525,-1.3872662325\H,0
 ,-0.4161283928,1.7959221976,1.1700580211\H,0,-2.8103940666,1.497403576
 4,0.5790981471\\Version=ES64L-G16RevC.01\State=2-A'\HF=-2883.6157021\S
 2=0.756232\S2-1=0.\S2A=0.750015\RMSD=4.212e-09\Dipole=1.2254382,0.1363
 368,0.3439635\Quadrupole=13.7071185,-4.3320468,-9.3750716,2.2960908,3.
 8623418,3.5301321\PG=CS [SG(C4H1Br1),X(C4H8)]\\@
 The archive entry for this job was punched.


 IT IS BY EATING THE LIGHT OF A STAR THAT WE EXIST, 
 IN THE FINAL ANALYSIS, 
 JUST AS IT IS BY PERCEIVING THE LIGHT OF STARS
 THAT WE DEFINE THE WORLD AROUND US.

                                    -- GILBERT GROSVENOR
 File lengths (MBytes):  RWF=     40 Int=      0 D2E=      0 Chk=      4 Scr=      1
 Normal termination of Gaussian 16
