# Supplementary material for: Machine-Learning-Guided Discovery of Electrochemical Reactions
Source: J Am Chem Soc. 2022 Dec 2;144(49):22599–610. doi: 10.1021/jacs.2c08997 (PMC9756344; doi:10.1021/jacs.2c08997)
Supplement: Supplementary file 4 — ja2c08997_si_004.zip [file ja2c08997_si_004.zip › Reactivity Prediction/Ologs_notimes/90.log]

 Entering Gaussian System, Link 0=g16
 Input=90.gjf
 Output=90.log
 Initial command:
  
 Copyright (c) 1988-2019, Gaussian, Inc.  All Rights Reserved.
  
 This is part of the Gaussian(R) 16 program.  It is based on
 the Gaussian(R) 09 system (copyright 2009, Gaussian, Inc.),
 the Gaussian(R) 03 system (copyright 2003, Gaussian, Inc.),
 the Gaussian(R) 98 system (copyright 1998, Gaussian, Inc.),
 the Gaussian(R) 94 system (copyright 1995, Gaussian, Inc.),
 the Gaussian 92(TM) system (copyright 1992, Gaussian, Inc.),
 the Gaussian 90(TM) system (copyright 1990, Gaussian, Inc.),
 the Gaussian 88(TM) system (copyright 1988, Gaussian, Inc.),
 the Gaussian 86(TM) system (copyright 1986, Carnegie Mellon
 University), and the Gaussian 82(TM) system (copyright 1983,
 Carnegie Mellon University). Gaussian is a federally registered
 trademark of Gaussian, Inc.
  
 This software contains proprietary and confidential information,
 including trade secrets, belonging to Gaussian, Inc.
  
 This software is provided under written license and may be
 used, copied, transmitted, or stored only in accord with that
 written license.
  
 The following legend is applicable only to US Government
 contracts under FAR:
  
                    RESTRICTED RIGHTS LEGEND
  
 Use, reproduction and disclosure by the US Government is
 subject to restrictions as set forth in subparagraphs (a)
 and (c) of the Commercial Computer Software - Restricted
 Rights clause in FAR 52.227-19.
  
 Gaussian, Inc.
 340 Quinnipiac St., Bldg. 40, Wallingford CT 06492
  
  
 ---------------------------------------------------------------
 Warning -- This program may not be used in any manner that
 competes with the business of Gaussian, Inc. or will provide
 assistance to any competitor of Gaussian, Inc.  The licensee
 of this program is prohibited from giving any competitor of
 Gaussian, Inc. access to this program.  By using this program,
 the user acknowledges that Gaussian, Inc. is engaged in the
 business of creating and licensing software in the field of
 computational chemistry and represents and warrants to the
 licensee that it is not a competitor of Gaussian, Inc. and that
 it will not use this program in any manner prohibited above.
 ---------------------------------------------------------------
  

 Cite this work as:
 Gaussian 16, Revision C.01,
 M. J. Frisch, G. W. Trucks, H. B. Schlegel, G. E. Scuseria, 
 M. A. Robb, J. R. Cheeseman, G. Scalmani, V. Barone, 
 G. A. Petersson, H. Nakatsuji, X. Li, M. Caricato, A. V. Marenich, 
 J. Bloino, B. G. Janesko, R. Gomperts, B. Mennucci, H. P. Hratchian, 
 J. V. Ortiz, A. F. Izmaylov, J. L. Sonnenberg, D. Williams-Young, 
 F. Ding, F. Lipparini, F. Egidi, J. Goings, B. Peng, A. Petrone, 
 T. Henderson, D. Ranasinghe, V. G. Zakrzewski, J. Gao, N. Rega, 
 G. Zheng, W. Liang, M. Hada, M. Ehara, K. Toyota, R. Fukuda, 
 J. Hasegawa, M. Ishida, T. Nakajima, Y. Honda, O. Kitao, H. Nakai, 
 T. Vreven, K. Throssell, J. A. Montgomery, Jr., J. E. Peralta, 
 F. Ogliaro, M. J. Bearpark, J. J. Heyd, E. N. Brothers, K. N. Kudin, 
 V. N. Staroverov, T. A. Keith, R. Kobayashi, J. Normand, 
 K. Raghavachari, A. P. Rendell, J. C. Burant, S. S. Iyengar, 
 J. Tomasi, M. Cossi, J. M. Millam, M. Klene, C. Adamo, R. Cammi, 
 J. W. Ochterski, R. L. Martin, K. Morokuma, O. Farkas, 
 J. B. Foresman, and D. J. Fox, Gaussian, Inc., Wallingford CT, 2019.
 
 ******************************************
 Gaussian 16:  ES64L-G16RevC.01  3-Jul-2019
                15-Mar-2021 
 ******************************************
 %nprocshared=4
 Will use up to    4 processors via shared memory.
 %mem=1500MB
 -------------------------------------------------------------------
 # b3lyp empiricaldispersion=gd3bj pop=nbo def2svp geom=newredundant
 -------------------------------------------------------------------
 1/29=4000,38=1,172=1/1;
 2/12=2,17=6,18=5,40=1/2;
 3/5=43,7=101,11=2,25=1,30=1,74=-5,124=41/1,2,3;
 4//1;
 5/5=2,38=5/2;
 6/7=2,8=2,9=2,10=2,28=1,40=1/1,7;
 99/5=1,9=1/99;
 ----------------------
 CC(C)(C)C1=CC=C(F)C=C1
 ----------------------
 Symbolic Z-matrix:
 Charge =  1 Multiplicity = 2
 C                     2.37476  -0.73547   1.26025 
 C                     1.87761   0.00366   0. 
 C                     2.48208   1.41614  0. 
 C                     2.37476  -0.73548  -1.26025 
 C                     0.34121   0.0315    0. 
 C                    -0.38005  -1.17668   0. 
 C                    -1.77388  -1.20378   0. 
 C                    -2.47036   0.00241   0. 
 F                    -3.81265  -0.01266   0. 
 C                    -1.79851   1.21824   0. 
 C                    -0.39974   1.22257   0. 
 H                     3.47624  -0.7674    1.27857 
 H                     2.00961  -1.77275   1.29621 
 H                     2.03069  -0.22648   2.1741 
 H                     3.58099   1.35019   0. 
 H                     2.18396   1.98845  -0.89196 
 H                     2.18395   1.98845   0.89196 
 H                     2.00961  -1.77275  -1.29621 
 H                     3.47624  -0.7674   -1.27857 
 H                     2.03069  -0.22648  -2.1741 
 H                     0.15495  -2.12847   0. 
 H                    -2.32818  -2.14409   0. 
 H                    -2.37063   2.14782   0. 
 H                     0.10839   2.18622   0. 
 
                          Input orientation:                          
 ---------------------------------------------------------------------
 Center     Atomic      Atomic             Coordinates (Angstroms)
 Number     Number       Type             X           Y           Z
 ---------------------------------------------------------------------
      1          6           0        2.374762   -0.735473    1.260252
      2          6           0        1.877605    0.003660    0.000000
      3          6           0        2.482081    1.416139   -0.000001
      4          6           0        2.374761   -0.735475   -1.260251
      5          6           0        0.341212    0.031497    0.000000
      6          6           0       -0.380046   -1.176675    0.000000
      7          6           0       -1.773884   -1.203779    0.000000
      8          6           0       -2.470359    0.002406    0.000000
      9          9           0       -3.812645   -0.012664    0.000000
     10          6           0       -1.798506    1.218240    0.000000
     11          6           0       -0.399742    1.222569    0.000000
     12          1           0        3.476238   -0.767397    1.278569
     13          1           0        2.009608   -1.772748    1.296214
     14          1           0        2.030688   -0.226480    2.174103
     15          1           0        3.580985    1.350191    0.000000
     16          1           0        2.183956    1.988452   -0.891959
     17          1           0        2.183954    1.988454    0.891955
     18          1           0        2.009607   -1.772750   -1.296212
     19          1           0        3.476238   -0.767399   -1.278568
     20          1           0        2.030688   -0.226483   -2.174103
     21          1           0        0.154954   -2.128466    0.000000
     22          1           0       -2.328177   -2.144085    0.000000
     23          1           0       -2.370627    2.147816    0.000000
     24          1           0        0.108388    2.186220    0.000000
 ---------------------------------------------------------------------
                    Distance matrix (angstroms):
                    1          2          3          4          5
     1  C    0.000000
     2  C    1.543281   0.000000
     3  C    2.495834   1.536388   0.000000
     4  C    2.520503   1.543281   2.495835   0.000000
     5  C    2.512330   1.536645   2.549618   2.512330   0.000000
     6  C    3.061350   2.547583   3.861924   3.061348   1.407087
     7  C    4.361056   3.845943   4.997720   4.361055   2.449395
     8  C    5.060425   4.347964   5.150272   5.060424   2.811721
     9  F    6.355682   5.690273   6.454847   6.355681   4.154092
    10  C    4.777174   3.871563   4.285159   4.777174   2.446784
    11  C    3.622159   2.583031   2.888317   3.622159   1.402735
    12  H    1.102091   2.187440   2.718624   2.767648   3.478701
    13  H    1.100259   2.203003   3.474537   2.782945   2.778312
    14  H    1.101174   2.191603   2.762007   3.488875   2.765430
    15  H    2.719045   2.171324   1.100881   2.719046   3.497868
    16  H    3.476807   2.197462   1.100913   2.755326   2.832132
    17  H    2.755327   2.197462   1.100913   3.476807   2.832130
    18  H    2.782946   2.203003   3.474537   1.100259   2.778311
    19  H    2.767648   2.187440   2.718625   1.102092   3.478701
    20  H    3.488875   2.191603   2.762007   1.101174   2.765431
    21  H    2.907957   2.741074   4.240253   2.907955   2.167979
    22  H    5.068536   4.722437   5.984461   5.068534   3.443660
    23  H    5.693883   4.758664   4.907558   5.693883   3.439895
    24  H    3.906530   2.809572   2.495485   3.906531   2.167265
                    6          7          8          9         10
     6  C    0.000000
     7  C    1.394102   0.000000
     8  C    2.399925   1.392824   0.000000
     9  F    3.624591   2.361208   1.342371   0.000000
    10  C    2.783459   2.422144   1.389114   2.360483   0.000000
    11  C    2.399325   2.788446   2.403384   3.629560   1.398771
    12  H    4.083280   5.421158   6.131016   7.438560   5.779309
    13  H    2.783149   4.039642   4.990135   6.219059   5.012775
    14  H    3.382489   4.489611   5.003852   6.238348   4.634292
    15  H    4.698385   5.932738   6.199620   7.518187   5.381109
    16  H    4.169859   5.162405   5.138348   6.384299   4.153170
    17  H    4.169859   5.162404   5.138346   6.384298   4.153168
    18  H    2.783148   4.039641   4.990134   6.219058   5.012775
    19  H    4.083279   5.421157   6.131016   7.438560   5.779310
    20  H    3.382488   4.489610   5.003852   6.238348   4.634293
    21  H    1.091848   2.139033   3.381255   4.496494   3.875106
    22  H    2.175108   1.091520   2.151195   2.597422   3.403789
    23  H    3.874875   3.404305   2.147727   2.597516   1.091528
    24  H    3.398180   3.877504   3.379198   4.495508   2.138511
                   11         12         13         14         15
    11  C    0.000000
    12  H    4.540696   0.000000
    13  H    4.056730   1.778214   0.000000
    14  H    3.568397   1.784429   1.778223   0.000000
    15  H    3.982772   2.475861   3.728558   3.100973   0.000000
    16  H    2.838602   3.738434   4.354897   3.785519   1.776136
    17  H    2.838600   3.068254   3.786880   2.563850   1.776136
    18  H    4.056731   3.129095   2.592426   3.799274   3.728559
    19  H    4.540697   2.557137   3.129095   3.781950   2.475863
    20  H    3.568398   3.781950   3.799274   4.348206   3.100975
    21  H    3.396634   3.810272   2.290512   3.444220   4.882494
    22  H    3.879848   6.100921   4.542515   5.234848   6.864995
    23  H    2.177262   6.657254   6.019755   5.453034   6.004822
    24  H    1.089412   4.658434   4.579109   3.774001   3.571817
                   16         17         18         19         20
    16  H    0.000000
    17  H    1.783914   0.000000
    18  H    3.786880   4.354897   0.000000
    19  H    3.068253   3.738435   1.778215   0.000000
    20  H    2.563849   3.785518   1.778223   1.784429   0.000000
    21  H    4.675623   4.675623   2.290510   3.810271   3.444219
    22  H    6.183268   6.183267   4.542513   6.100921   5.234847
    23  H    4.643836   4.643833   6.019755   6.657255   5.453035
    24  H    2.267749   2.267745   4.579109   4.658435   3.774003
                   21         22         23         24
    21  H    0.000000
    22  H    2.483180   0.000000
    23  H    4.966402   4.292111   0.000000
    24  H    4.314937   4.968741   2.479312   0.000000
 Stoichiometry    C10H13F(1+,2)
 Framework group  C1[X(C10H13F)]
 Deg. of freedom    66
 Full point group                 C1      NOp   1
 Largest Abelian subgroup         C1      NOp   1
 Largest concise Abelian subgroup C1      NOp   1
                         Standard orientation:                         
 ---------------------------------------------------------------------
 Center     Atomic      Atomic             Coordinates (Angstroms)
 Number     Number       Type             X           Y           Z
 ---------------------------------------------------------------------
      1          6           0        2.374762   -0.735473    1.260252
      2          6           0        1.877605    0.003660    0.000000
      3          6           0        2.482081    1.416139   -0.000001
      4          6           0        2.374761   -0.735475   -1.260251
      5          6           0        0.341212    0.031497    0.000000
      6          6           0       -0.380046   -1.176675    0.000000
      7          6           0       -1.773884   -1.203779    0.000000
      8          6           0       -2.470359    0.002406    0.000000
      9          9           0       -3.812645   -0.012664    0.000000
     10          6           0       -1.798506    1.218240    0.000000
     11          6           0       -0.399742    1.222569    0.000000
     12          1           0        3.476238   -0.767397    1.278569
     13          1           0        2.009608   -1.772748    1.296214
     14          1           0        2.030688   -0.226480    2.174103
     15          1           0        3.580985    1.350191    0.000000
     16          1           0        2.183956    1.988452   -0.891959
     17          1           0        2.183954    1.988454    0.891955
     18          1           0        2.009607   -1.772750   -1.296212
     19          1           0        3.476238   -0.767399   -1.278568
     20          1           0        2.030688   -0.226483   -2.174103
     21          1           0        0.154954   -2.128466    0.000000
     22          1           0       -2.328177   -2.144085    0.000000
     23          1           0       -2.370627    2.147816    0.000000
     24          1           0        0.108388    2.186220    0.000000
 ---------------------------------------------------------------------
 Rotational constants (GHZ):           2.5416483           0.6240784           0.5635492
 Standard basis: def2SVP (5D, 7F)
 There are   230 symmetry adapted cartesian basis functions of A   symmetry.
 There are   219 symmetry adapted basis functions of A   symmetry.
   219 basis functions,   366 primitive gaussians,   230 cartesian basis functions
    41 alpha electrons       40 beta electrons
       nuclear repulsion energy       603.1835238915 Hartrees.
 NAtoms=   24 NActive=   24 NUniq=   24 SFac= 1.00D+00 NAtFMM=   60 NAOKFM=F Big=F
 Integral buffers will be    131072 words long.
 Raffenetti 2 integral format.
 Two-electron integral symmetry is turned on.
 Nuclear repulsion after empirical dispersion term =      603.1391694400 Hartrees.
 One-electron integrals computed using PRISM.
   1 Symmetry operations used in ECPInt.
 ECPInt:  NShTT=    5565 NPrTT=   19685 LenC2=    5421 LenP2D=   15008.
 LDataN:  DoStor=T MaxTD1= 4 Len=   56
 NBasis=   219 RedAO= T EigKep=  2.62D-04  NBF=   219
 NBsUse=   219 1.00D-06 EigRej= -1.00D+00 NBFU=   219
 ExpMin= 1.22D-01 ExpMax= 2.89D+03 ExpMxC= 4.35D+02 IAcc=3 IRadAn=         5 AccDes= 0.00D+00
 Harris functional with IExCor=  402 and IRadAn=       5 diagonalized for initial guess.
 HarFok:  IExCor=  402 AccDes= 0.00D+00 IRadAn=         5 IDoV= 1 UseB2=F ITyADJ=14
 ICtDFT=  3500011 ScaDFX=  1.000000  1.000000  1.000000  1.000000
 FoFCou: FMM=F IPFlag=           0 FMFlag=      100000 FMFlg1=           0
         NFxFlg=           0 DoJE=T BraDBF=F KetDBF=T FulRan=T
         wScrn=  0.000000 ICntrl=       500 IOpCl=  0 I1Cent=   200000004 NGrid=           0
         NMat0=    1 NMatS0=      1 NMatT0=    0 NMatD0=    1 NMtDS0=    0 NMtDT0=    0
 Petite list used in FoFCou.
 Initial guess <Sx>= 0.0000 <Sy>= 0.0000 <Sz>= 0.5000 <S**2>= 0.7500 S= 0.5000
 Requested convergence on RMS density matrix=1.00D-08 within 128 cycles.
 Requested convergence on MAX density matrix=1.00D-06.
 Requested convergence on             energy=1.00D-06.
 No special actions if energy rises.
 Integral accuracy reduced to 1.0D-05 until final iterations.
 Initial convergence to 1.0D-05 achieved.  Increase integral accuracy.
 SCF Done:  E(UB3LYP) =  -488.112896967     A.U. after   22 cycles
            NFock= 22  Conv=0.43D-08     -V/T= 2.0107
 <Sx>= 0.0000 <Sy>= 0.0000 <Sz>= 0.5000 <S**2>= 0.7574 S= 0.5037
 <L.S>= 0.000000000000E+00
 Annihilation of the first spin contaminant:
 S**2 before annihilation     0.7574,   after     0.7500

 **********************************************************************

            Population analysis using the SCF Density.

 **********************************************************************

 Orbital symmetries:
 Alpha Orbitals:
       Occupied  (A) (A) (A) (A) (A) (A) (A) (A) (A) (A) (A) (A)
                 (A) (A) (A) (A) (A) (A) (A) (A) (A) (A) (A) (A)
                 (A) (A) (A) (A) (A) (A) (A) (A) (A) (A) (A) (A)
                 (A) (A) (A) (A) (A)
       Virtual   (A) (A) (A) (A) (A) (A) (A) (A) (A) (A) (A) (A)
                 (A) (A) (A) (A) (A) (A) (A) (A) (A) (A) (A) (A)
                 (A) (A) (A) (A) (A) (A) (A) (A) (A) (A) (A) (A)
                 (A) (A) (A) (A) (A) (A) (A) (A) (A) (A) (A) (A)
                 (A) (A) (A) (A) (A) (A) (A) (A) (A) (A) (A) (A)
                 (A) (A) (A) (A) (A) (A) (A) (A) (A) (A) (A) (A)
                 (A) (A) (A) (A) (A) (A) (A) (A) (A) (A) (A) (A)
                 (A) (A) (A) (A) (A) (A) (A) (A) (A) (A) (A) (A)
                 (A) (A) (A) (A) (A) (A) (A) (A) (A) (A) (A) (A)
                 (A) (A) (A) (A) (A) (A) (A) (A) (A) (A) (A) (A)
                 (A) (A) (A) (A) (A) (A) (A) (A) (A) (A) (A) (A)
                 (A) (A) (A) (A) (A) (A) (A) (A) (A) (A) (A) (A)
                 (A) (A) (A) (A) (A) (A) (A) (A) (A) (A) (A) (A)
                 (A) (A) (A) (A) (A) (A) (A) (A) (A) (A) (A) (A)
                 (A) (A) (A) (A) (A) (A) (A) (A) (A) (A)
 Beta  Orbitals:
       Occupied  (A) (A) (A) (A) (A) (A) (A) (A) (A) (A) (A) (A)
                 (A) (A) (A) (A) (A) (A) (A) (A) (A) (A) (A) (A)
                 (A) (A) (A) (A) (A) (A) (A) (A) (A) (A) (A) (A)
                 (A) (A) (A) (A)
       Virtual   (A) (A) (A) (A) (A) (A) (A) (A) (A) (A) (A) (A)
                 (A) (A) (A) (A) (A) (A) (A) (A) (A) (A) (A) (A)
                 (A) (A) (A) (A) (A) (A) (A) (A) (A) (A) (A) (A)
                 (A) (A) (A) (A) (A) (A) (A) (A) (A) (A) (A) (A)
                 (A) (A) (A) (A) (A) (A) (A) (A) (A) (A) (A) (A)
                 (A) (A) (A) (A) (A) (A) (A) (A) (A) (A) (A) (A)
                 (A) (A) (A) (A) (A) (A) (A) (A) (A) (A) (A) (A)
                 (A) (A) (A) (A) (A) (A) (A) (A) (A) (A) (A) (A)
                 (A) (A) (A) (A) (A) (A) (A) (A) (A) (A) (A) (A)
                 (A) (A) (A) (A) (A) (A) (A) (A) (A) (A) (A) (A)
                 (A) (A) (A) (A) (A) (A) (A) (A) (A) (A) (A) (A)
                 (A) (A) (A) (A) (A) (A) (A) (A) (A) (A) (A) (A)
                 (A) (A) (A) (A) (A) (A) (A) (A) (A) (A) (A) (A)
                 (A) (A) (A) (A) (A) (A) (A) (A) (A) (A) (A) (A)
                 (A) (A) (A) (A) (A) (A) (A) (A) (A) (A) (A)
 The electronic state is 2-A.
 Alpha  occ. eigenvalues --  -24.91229 -10.50869 -10.43149 -10.41020 -10.40986
 Alpha  occ. eigenvalues --  -10.40531 -10.40501 -10.37667 -10.33468 -10.33467
 Alpha  occ. eigenvalues --  -10.32441  -1.41678  -1.08075  -1.00038  -0.95853
 Alpha  occ. eigenvalues --   -0.93355  -0.84579  -0.83332  -0.81555  -0.81432
 Alpha  occ. eigenvalues --   -0.75002  -0.72910  -0.70253  -0.68390  -0.65363
 Alpha  occ. eigenvalues --   -0.64944  -0.63066  -0.60949  -0.60666  -0.59573
 Alpha  occ. eigenvalues --   -0.57803  -0.57383  -0.55402  -0.53863  -0.52690
 Alpha  occ. eigenvalues --   -0.51349  -0.50669  -0.49519  -0.48340  -0.47052
 Alpha  occ. eigenvalues --   -0.46330
 Alpha virt. eigenvalues --   -0.22878  -0.22216  -0.10737  -0.07668  -0.06973
 Alpha virt. eigenvalues --   -0.06670  -0.04181  -0.03759  -0.03028  -0.02375
 Alpha virt. eigenvalues --   -0.02307  -0.01440   0.00949   0.02887   0.03053
 Alpha virt. eigenvalues --    0.03620   0.04024   0.04823   0.05397   0.06205
 Alpha virt. eigenvalues --    0.08761   0.08844   0.11579   0.12965   0.13745
 Alpha virt. eigenvalues --    0.15492   0.19408   0.21886   0.24128   0.25646
 Alpha virt. eigenvalues --    0.25949   0.26010   0.27360   0.28571   0.29426
 Alpha virt. eigenvalues --    0.29570   0.32493   0.34477   0.37631   0.38753
 Alpha virt. eigenvalues --    0.39530   0.40519   0.42609   0.44164   0.45024
 Alpha virt. eigenvalues --    0.45961   0.47059   0.47940   0.48517   0.49844
 Alpha virt. eigenvalues --    0.50270   0.50985   0.51153   0.51357   0.52292
 Alpha virt. eigenvalues --    0.53981   0.54348   0.54872   0.56207   0.56621
 Alpha virt. eigenvalues --    0.56931   0.58488   0.58526   0.59281   0.59850
 Alpha virt. eigenvalues --    0.60443   0.63492   0.64256   0.67398   0.71627
 Alpha virt. eigenvalues --    0.76126   0.80807   0.83834   0.86342   0.87877
 Alpha virt. eigenvalues --    0.90050   0.96215   0.97049   0.99038   1.03389
 Alpha virt. eigenvalues --    1.04975   1.05568   1.07096   1.09303   1.11013
 Alpha virt. eigenvalues --    1.11110   1.11884   1.16140   1.20262   1.28465
 Alpha virt. eigenvalues --    1.30306   1.31524   1.36222   1.37995   1.39663
 Alpha virt. eigenvalues --    1.40141   1.40499   1.45128   1.47851   1.48115
 Alpha virt. eigenvalues --    1.49484   1.51376   1.52957   1.53219   1.53957
 Alpha virt. eigenvalues --    1.57350   1.57709   1.58022   1.59358   1.59835
 Alpha virt. eigenvalues --    1.62742   1.66305   1.66407   1.68305   1.68547
 Alpha virt. eigenvalues --    1.69446   1.69949   1.71576   1.71676   1.73694
 Alpha virt. eigenvalues --    1.76452   1.77645   1.78013   1.79578   1.80741
 Alpha virt. eigenvalues --    1.81708   1.84926   1.87007   1.89750   1.91724
 Alpha virt. eigenvalues --    1.94069   1.95288   1.99863   2.00912   2.02396
 Alpha virt. eigenvalues --    2.04180   2.04909   2.05009   2.11623   2.13435
 Alpha virt. eigenvalues --    2.13644   2.16079   2.21243   2.24801   2.25857
 Alpha virt. eigenvalues --    2.26179   2.28329   2.29997   2.34168   2.39785
 Alpha virt. eigenvalues --    2.39955   2.41156   2.42334   2.46876   2.47314
 Alpha virt. eigenvalues --    2.48441   2.50144   2.55030   2.62317   2.64102
 Alpha virt. eigenvalues --    2.66625   2.69589   2.70898   2.73969   2.77023
 Alpha virt. eigenvalues --    2.78136   2.79918   2.80821   2.83791   2.87233
 Alpha virt. eigenvalues --    2.91036   2.91900   2.93082   3.00897   3.10811
 Alpha virt. eigenvalues --    3.28852   3.35596   3.67858
  Beta  occ. eigenvalues --  -24.90879 -10.50350 -10.42619 -10.40925 -10.40868
  Beta  occ. eigenvalues --  -10.40499 -10.40486 -10.37647 -10.33388 -10.33387
  Beta  occ. eigenvalues --  -10.32443  -1.40943  -1.07152  -0.99222  -0.95578
  Beta  occ. eigenvalues --   -0.92408  -0.84256  -0.83034  -0.81179  -0.80975
  Beta  occ. eigenvalues --   -0.74716  -0.72664  -0.69926  -0.65962  -0.65162
  Beta  occ. eigenvalues --   -0.64629  -0.62998  -0.60675  -0.59561  -0.59469
  Beta  occ. eigenvalues --   -0.57661  -0.55880  -0.55119  -0.52998  -0.52622
  Beta  occ. eigenvalues --   -0.51292  -0.50349  -0.48761  -0.48245  -0.46439
  Beta virt. eigenvalues --   -0.38806  -0.21045  -0.19378  -0.10549  -0.07559
  Beta virt. eigenvalues --   -0.06648  -0.05078  -0.03893  -0.03493  -0.02930
  Beta virt. eigenvalues --   -0.02221  -0.02179  -0.01362   0.01027   0.02931
  Beta virt. eigenvalues --    0.03568   0.03788   0.04212   0.04900   0.05684
  Beta virt. eigenvalues --    0.06445   0.09134   0.09221   0.11854   0.13388
  Beta virt. eigenvalues --    0.14088   0.15748   0.20118   0.21938   0.24320
  Beta virt. eigenvalues --    0.25773   0.26091   0.26884   0.27588   0.28929
  Beta virt. eigenvalues --    0.29733   0.30491   0.32849   0.34736   0.37899
  Beta virt. eigenvalues --    0.39165   0.40396   0.40854   0.42734   0.44867
  Beta virt. eigenvalues --    0.45206   0.46164   0.47183   0.48217   0.48629
  Beta virt. eigenvalues --    0.50010   0.50420   0.51205   0.51249   0.51880
  Beta virt. eigenvalues --    0.52507   0.54197   0.54866   0.54976   0.56423
  Beta virt. eigenvalues --    0.56763   0.56998   0.58558   0.58657   0.59919
  Beta virt. eigenvalues --    0.59978   0.60648   0.63623   0.64437   0.67943
  Beta virt. eigenvalues --    0.71972   0.76414   0.80911   0.84074   0.86406
  Beta virt. eigenvalues --    0.88234   0.90097   0.97104   0.97333   0.99582
  Beta virt. eigenvalues --    1.04154   1.05114   1.06006   1.07665   1.09562
  Beta virt. eigenvalues --    1.11247   1.11615   1.12181   1.16276   1.20900
  Beta virt. eigenvalues --    1.28660   1.31367   1.31657   1.36313   1.38131
  Beta virt. eigenvalues --    1.39687   1.40223   1.40597   1.45305   1.48175
  Beta virt. eigenvalues --    1.48488   1.49759   1.52106   1.53180   1.54017
  Beta virt. eigenvalues --    1.54448   1.57485   1.57942   1.58832   1.59678
  Beta virt. eigenvalues --    1.60138   1.62969   1.66535   1.66549   1.68825
  Beta virt. eigenvalues --    1.68939   1.69515   1.70230   1.71710   1.72050
  Beta virt. eigenvalues --    1.74132   1.76709   1.77846   1.78299   1.79781
  Beta virt. eigenvalues --    1.80906   1.81947   1.85034   1.87446   1.89846
  Beta virt. eigenvalues --    1.91962   1.94583   1.96397   2.00036   2.01146
  Beta virt. eigenvalues --    2.02630   2.04261   2.05414   2.06595   2.12286
  Beta virt. eigenvalues --    2.13675   2.14121   2.16285   2.21517   2.25041
  Beta virt. eigenvalues --    2.26363   2.26412   2.28692   2.30115   2.34257
  Beta virt. eigenvalues --    2.40380   2.41064   2.41427   2.42691   2.47092
  Beta virt. eigenvalues --    2.47423   2.48562   2.50229   2.55120   2.62422
  Beta virt. eigenvalues --    2.64429   2.66860   2.69802   2.71068   2.74012
  Beta virt. eigenvalues --    2.77190   2.78272   2.80047   2.80899   2.83968
  Beta virt. eigenvalues --    2.88108   2.91841   2.92026   2.93174   3.01033
  Beta virt. eigenvalues --    3.11895   3.29111   3.35789   3.68240
          Condensed to atoms (all electrons):
               1          2          3          4          5          6
     1  C    4.555659   0.381782  -0.053958  -0.052896  -0.042861  -0.008259
     2  C    0.381782   5.264363   0.402260   0.381782   0.207033  -0.093572
     3  C   -0.053958   0.402260   4.521257  -0.053958  -0.063199   0.015096
     4  C   -0.052896   0.381782  -0.053958   4.555660  -0.042861  -0.008259
     5  C   -0.042861   0.207033  -0.063199  -0.042861   5.581875   0.114757
     6  C   -0.008259  -0.093572   0.015096  -0.008259   0.114757   5.210816
     7  C    0.000012   0.010446  -0.000365   0.000012   0.113742   0.248600
     8  C    0.000005  -0.002215   0.000051   0.000005  -0.184872   0.154788
     9  F    0.000000   0.000001  -0.000000   0.000000  -0.000236   0.004503
    10  C   -0.000527   0.019955   0.000086  -0.000527   0.110092  -0.126608
    11  C    0.004060  -0.087734   0.008236   0.004060   0.211680   0.050513
    12  H    0.394119  -0.016822  -0.005035  -0.007455   0.007887   0.000187
    13  H    0.382002  -0.013310   0.007620  -0.006233  -0.018310   0.009957
    14  H    0.385890  -0.024156  -0.005783   0.007948  -0.000719  -0.003847
    15  H   -0.006107  -0.021147   0.390786  -0.006107   0.010079  -0.000246
    16  H    0.007952   0.001341   0.371187  -0.006687  -0.018428  -0.000761
    17  H   -0.006687   0.001341   0.371186   0.007952  -0.018428  -0.000761
    18  H   -0.006233  -0.013310   0.007620   0.382002  -0.018310   0.009957
    19  H   -0.007455  -0.016822  -0.005035   0.394119   0.007887   0.000187
    20  H    0.007948  -0.024156  -0.005783   0.385890  -0.000719  -0.003847
    21  H    0.000667  -0.013481   0.000534   0.000667  -0.074314   0.453031
    22  H    0.000000  -0.000096   0.000003   0.000000   0.014391  -0.054468
    23  H    0.000003  -0.000067  -0.000013   0.000003   0.014641  -0.002810
    24  H    0.000506  -0.027943   0.019437   0.000506  -0.055230   0.013799
               7          8          9         10         11         12
     1  C    0.000012   0.000005   0.000000  -0.000527   0.004060   0.394119
     2  C    0.010446  -0.002215   0.000001   0.019955  -0.087734  -0.016822
     3  C   -0.000365   0.000051  -0.000000   0.000086   0.008236  -0.005035
     4  C    0.000012   0.000005   0.000000  -0.000527   0.004060  -0.007455
     5  C    0.113742  -0.184872  -0.000236   0.110092   0.211680   0.007887
     6  C    0.248600   0.154788   0.004503  -0.126608   0.050513   0.000187
     7  C    5.238743   0.127809  -0.059163   0.038023  -0.120139   0.000001
     8  C    0.127809   4.994090   0.384411   0.104931   0.159077   0.000002
     9  F   -0.059163   0.384411   8.826829  -0.060096   0.004542   0.000000
    10  C    0.038023   0.104931  -0.060096   5.339897   0.170759   0.000010
    11  C   -0.120139   0.159077   0.004542   0.170759   5.159926  -0.000214
    12  H    0.000001   0.000002   0.000000   0.000010  -0.000214   0.591953
    13  H    0.000442  -0.000018   0.000000   0.000032  -0.000787  -0.015997
    14  H   -0.000126  -0.000007  -0.000000  -0.000034   0.001197  -0.018487
    15  H    0.000007   0.000004  -0.000000  -0.000059   0.000415   0.003665
    16  H    0.000022  -0.000053   0.000000   0.001002   0.003824   0.000247
    17  H    0.000022  -0.000053   0.000000   0.001002   0.003824  -0.001208
    18  H    0.000442  -0.000018   0.000000   0.000032  -0.000787  -0.000744
    19  H    0.000001   0.000002   0.000000   0.000010  -0.000214   0.004728
    20  H   -0.000126  -0.000007  -0.000000  -0.000034   0.001197   0.000102
    21  H   -0.048760   0.013480  -0.000053  -0.002504   0.012733  -0.000241
    22  H    0.439444  -0.063819   0.000836   0.015535  -0.002759  -0.000001
    23  H    0.015423  -0.065246   0.000928   0.438522  -0.052668  -0.000000
    24  H   -0.002460   0.013362  -0.000051  -0.062791   0.449386  -0.000031
              13         14         15         16         17         18
     1  C    0.382002   0.385890  -0.006107   0.007952  -0.006687  -0.006233
     2  C   -0.013310  -0.024156  -0.021147   0.001341   0.001341  -0.013310
     3  C    0.007620  -0.005783   0.390786   0.371187   0.371186   0.007620
     4  C   -0.006233   0.007948  -0.006107  -0.006687   0.007952   0.382002
     5  C   -0.018310  -0.000719   0.010079  -0.018428  -0.018428  -0.018310
     6  C    0.009957  -0.003847  -0.000246  -0.000761  -0.000761   0.009957
     7  C    0.000442  -0.000126   0.000007   0.000022   0.000022   0.000442
     8  C   -0.000018  -0.000007   0.000004  -0.000053  -0.000053  -0.000018
     9  F    0.000000  -0.000000  -0.000000   0.000000   0.000000   0.000000
    10  C    0.000032  -0.000034  -0.000059   0.001002   0.001002   0.000032
    11  C   -0.000787   0.001197   0.000415   0.003824   0.003824  -0.000787
    12  H   -0.015997  -0.018487   0.003665   0.000247  -0.001208  -0.000744
    13  H    0.639863  -0.021832   0.000186  -0.000503   0.000114   0.003347
    14  H   -0.021832   0.632635  -0.000965   0.000026   0.005168   0.000047
    15  H    0.000186  -0.000965   0.609651  -0.016606  -0.016606   0.000186
    16  H   -0.000503   0.000026  -0.016606   0.645312  -0.028319   0.000114
    17  H    0.000114   0.005168  -0.016606  -0.028319   0.645312  -0.000503
    18  H    0.003347   0.000047   0.000186   0.000114  -0.000503   0.639863
    19  H   -0.000744   0.000102   0.003665  -0.001208   0.000247  -0.015997
    20  H    0.000047  -0.000462  -0.000965   0.005168   0.000026  -0.021832
    21  H    0.002220  -0.000058  -0.000024  -0.000008  -0.000008   0.002220
    22  H    0.000018   0.000002  -0.000000  -0.000000  -0.000000   0.000018
    23  H    0.000000   0.000001  -0.000001   0.000018   0.000018   0.000000
    24  H   -0.000036   0.000016  -0.000584   0.001852   0.001852  -0.000036
              19         20         21         22         23         24
     1  C   -0.007455   0.007948   0.000667   0.000000   0.000003   0.000506
     2  C   -0.016822  -0.024156  -0.013481  -0.000096  -0.000067  -0.027943
     3  C   -0.005035  -0.005783   0.000534   0.000003  -0.000013   0.019437
     4  C    0.394119   0.385890   0.000667   0.000000   0.000003   0.000506
     5  C    0.007887  -0.000719  -0.074314   0.014391   0.014641  -0.055230
     6  C    0.000187  -0.003847   0.453031  -0.054468  -0.002810   0.013799
     7  C    0.000001  -0.000126  -0.048760   0.439444   0.015423  -0.002460
     8  C    0.000002  -0.000007   0.013480  -0.063819  -0.065246   0.013362
     9  F    0.000000  -0.000000  -0.000053   0.000836   0.000928  -0.000051
    10  C    0.000010  -0.000034  -0.002504   0.015535   0.438522  -0.062791
    11  C   -0.000214   0.001197   0.012733  -0.002759  -0.052668   0.449386
    12  H    0.004728   0.000102  -0.000241  -0.000001  -0.000000  -0.000031
    13  H   -0.000744   0.000047   0.002220   0.000018   0.000000  -0.000036
    14  H    0.000102  -0.000462  -0.000058   0.000002   0.000001   0.000016
    15  H    0.003665  -0.000965  -0.000024  -0.000000  -0.000001  -0.000584
    16  H   -0.001208   0.005168  -0.000008  -0.000000   0.000018   0.001852
    17  H    0.000247   0.000026  -0.000008  -0.000000   0.000018   0.001852
    18  H   -0.015997  -0.021832   0.002220   0.000018   0.000000  -0.000036
    19  H    0.591953  -0.018487  -0.000241  -0.000001  -0.000000  -0.000031
    20  H   -0.018487   0.632635  -0.000058   0.000002   0.000001   0.000016
    21  H   -0.000241  -0.000058   0.605897  -0.011705   0.000018  -0.000148
    22  H   -0.000001   0.000002  -0.011705   0.592315  -0.000208   0.000017
    23  H   -0.000000   0.000001   0.000018  -0.000208   0.590291  -0.011531
    24  H   -0.000031   0.000016  -0.000148   0.000017  -0.011531   0.606286
          Atomic-Atomic Spin Densities.
               1          2          3          4          5          6
     1  C    0.038487   0.013909  -0.000140  -0.006897  -0.009998  -0.001348
     2  C    0.013909   0.004859   0.002660   0.013909  -0.036818  -0.004458
     3  C   -0.000140   0.002660  -0.002834  -0.000140  -0.000430   0.000035
     4  C   -0.006897   0.013909  -0.000140   0.038487  -0.009998  -0.001348
     5  C   -0.009998  -0.036818  -0.000430  -0.009998   0.410270   0.030642
     6  C   -0.001348  -0.004458   0.000035  -0.001348   0.030642   0.078829
     7  C    0.000116   0.000256  -0.000005   0.000116  -0.003942  -0.028553
     8  C    0.000035  -0.000006  -0.000001   0.000035  -0.011887  -0.004815
     9  F   -0.000000   0.000000  -0.000000  -0.000000   0.000044   0.000116
    10  C    0.000049   0.000268   0.000020   0.000049  -0.005253  -0.003618
    11  C   -0.000577  -0.003812   0.000702  -0.000577   0.028709   0.001709
    12  H   -0.000658  -0.001005   0.000023   0.001115   0.000545   0.000044
    13  H    0.000344   0.000614  -0.000013  -0.000068  -0.000199  -0.000003
    14  H   -0.002069  -0.000642  -0.000013   0.000263   0.001785   0.000342
    15  H    0.000058  -0.000141   0.000163   0.000058   0.000129  -0.000004
    16  H    0.000230  -0.000262  -0.000140  -0.000629   0.000508   0.000028
    17  H   -0.000629  -0.000262  -0.000140   0.000230   0.000508   0.000028
    18  H   -0.000068   0.000614  -0.000013   0.000344  -0.000199  -0.000003
    19  H    0.001115  -0.001005   0.000023  -0.000658   0.000545   0.000044
    20  H    0.000263  -0.000642  -0.000013  -0.002069   0.001785   0.000342
    21  H   -0.000031   0.000084   0.000002  -0.000031  -0.000953   0.002295
    22  H    0.000000   0.000004  -0.000000   0.000000   0.000143   0.000105
    23  H   -0.000000   0.000004   0.000001  -0.000000   0.000071  -0.000065
    24  H   -0.000002   0.000359  -0.000256  -0.000002  -0.001307   0.000022
               7          8          9         10         11         12
     1  C    0.000116   0.000035  -0.000000   0.000049  -0.000577  -0.000658
     2  C    0.000256  -0.000006   0.000000   0.000268  -0.003812  -0.001005
     3  C   -0.000005  -0.000001  -0.000000   0.000020   0.000702   0.000023
     4  C    0.000116   0.000035  -0.000000   0.000049  -0.000577   0.001115
     5  C   -0.003942  -0.011887   0.000044  -0.005253   0.028709   0.000545
     6  C   -0.028553  -0.004815   0.000116  -0.003618   0.001709   0.000044
     7  C   -0.002168   0.026244  -0.001340   0.002345  -0.001843  -0.000003
     8  C    0.026244   0.325920  -0.040182   0.033457  -0.004962  -0.000000
     9  F   -0.001340  -0.040182   0.127732  -0.002409   0.000109   0.000000
    10  C    0.002345   0.033457  -0.002409   0.069298  -0.033539  -0.000001
    11  C   -0.001843  -0.004962   0.000109  -0.033539   0.025036   0.000014
    12  H   -0.000003  -0.000000   0.000000  -0.000001   0.000014   0.008157
    13  H   -0.000008  -0.000001   0.000000   0.000000   0.000023  -0.000117
    14  H   -0.000034  -0.000015   0.000000  -0.000030   0.000183   0.000989
    15  H    0.000000   0.000000   0.000000  -0.000001  -0.000037  -0.000088
    16  H   -0.000002  -0.000004   0.000000  -0.000027   0.000348  -0.000040
    17  H   -0.000002  -0.000004   0.000000  -0.000027   0.000348   0.000164
    18  H   -0.000008  -0.000001   0.000000   0.000000   0.000023  -0.000007
    19  H   -0.000003  -0.000000   0.000000  -0.000001   0.000014  -0.000707
    20  H   -0.000034  -0.000015   0.000000  -0.000030   0.000183  -0.000045
    21  H    0.000095   0.000101   0.000001  -0.000090  -0.000017   0.000007
    22  H    0.001148  -0.000677  -0.000013   0.000012  -0.000078   0.000000
    23  H   -0.000063  -0.000858   0.000008   0.001739   0.000146   0.000000
    24  H   -0.000090   0.000150   0.000001   0.000287   0.001896   0.000000
              13         14         15         16         17         18
     1  C    0.000344  -0.002069   0.000058   0.000230  -0.000629  -0.000068
     2  C    0.000614  -0.000642  -0.000141  -0.000262  -0.000262   0.000614
     3  C   -0.000013  -0.000013   0.000163  -0.000140  -0.000140  -0.000013
     4  C   -0.000068   0.000263   0.000058  -0.000629   0.000230   0.000344
     5  C   -0.000199   0.001785   0.000129   0.000508   0.000508  -0.000199
     6  C   -0.000003   0.000342  -0.000004   0.000028   0.000028  -0.000003
     7  C   -0.000008  -0.000034   0.000000  -0.000002  -0.000002  -0.000008
     8  C   -0.000001  -0.000015   0.000000  -0.000004  -0.000004  -0.000001
     9  F    0.000000   0.000000   0.000000   0.000000   0.000000   0.000000
    10  C    0.000000  -0.000030  -0.000001  -0.000027  -0.000027   0.000000
    11  C    0.000023   0.000183  -0.000037   0.000348   0.000348   0.000023
    12  H   -0.000117   0.000989  -0.000088  -0.000040   0.000164  -0.000007
    13  H   -0.001560   0.000158   0.000001   0.000000   0.000002   0.000018
    14  H    0.000158  -0.000204   0.000008  -0.000029   0.000170  -0.000000
    15  H    0.000001   0.000008  -0.000725   0.000082   0.000082   0.000001
    16  H    0.000000  -0.000029   0.000082   0.001332  -0.000480   0.000002
    17  H    0.000002   0.000170   0.000082  -0.000480   0.001332   0.000000
    18  H    0.000018  -0.000000   0.000001   0.000002   0.000000  -0.001560
    19  H   -0.000007  -0.000045  -0.000088   0.000164  -0.000040  -0.000117
    20  H   -0.000000  -0.000009   0.000008   0.000170  -0.000029   0.000158
    21  H    0.000017  -0.000007  -0.000000  -0.000000  -0.000000   0.000017
    22  H   -0.000000   0.000000   0.000000   0.000000   0.000000  -0.000000
    23  H    0.000000  -0.000000   0.000000  -0.000000  -0.000000   0.000000
    24  H   -0.000000   0.000001   0.000005   0.000028   0.000028  -0.000000
              19         20         21         22         23         24
     1  C    0.001115   0.000263  -0.000031   0.000000  -0.000000  -0.000002
     2  C   -0.001005  -0.000642   0.000084   0.000004   0.000004   0.000359
     3  C    0.000023  -0.000013   0.000002  -0.000000   0.000001  -0.000256
     4  C   -0.000658  -0.002069  -0.000031   0.000000  -0.000000  -0.000002
     5  C    0.000545   0.001785  -0.000953   0.000143   0.000071  -0.001307
     6  C    0.000044   0.000342   0.002295   0.000105  -0.000065   0.000022
     7  C   -0.000003  -0.000034   0.000095   0.001148  -0.000063  -0.000090
     8  C   -0.000000  -0.000015   0.000101  -0.000677  -0.000858   0.000150
     9  F    0.000000   0.000000   0.000001  -0.000013   0.000008   0.000001
    10  C   -0.000001  -0.000030  -0.000090   0.000012   0.001739   0.000287
    11  C    0.000014   0.000183  -0.000017  -0.000078   0.000146   0.001896
    12  H   -0.000707  -0.000045   0.000007   0.000000   0.000000   0.000000
    13  H   -0.000007  -0.000000   0.000017  -0.000000   0.000000  -0.000000
    14  H   -0.000045  -0.000009  -0.000007   0.000000  -0.000000   0.000001
    15  H   -0.000088   0.000008  -0.000000   0.000000   0.000000   0.000005
    16  H    0.000164   0.000170  -0.000000   0.000000  -0.000000   0.000028
    17  H   -0.000040  -0.000029  -0.000000   0.000000  -0.000000   0.000028
    18  H   -0.000117   0.000158   0.000017  -0.000000   0.000000  -0.000000
    19  H    0.008157   0.000989   0.000007   0.000000   0.000000   0.000000
    20  H    0.000989  -0.000204  -0.000007   0.000000  -0.000000   0.000001
    21  H    0.000007  -0.000007  -0.005735   0.000144  -0.000001   0.000004
    22  H    0.000000   0.000000   0.000144  -0.002026   0.000002  -0.000001
    23  H    0.000000  -0.000000  -0.000001   0.000002  -0.005105   0.000151
    24  H    0.000000   0.000001   0.000004  -0.000001   0.000151  -0.003559
 Mulliken charges and spin densities:
               1          2
     1  C    0.064380   0.032190
     2  C   -0.315471  -0.011509
     3  C    0.077771  -0.000508
     4  C    0.064379   0.032190
     5  C    0.144426   0.394702
     6  C    0.017246   0.070367
     7  C   -0.002051  -0.007777
     8  C    0.364290   0.322515
     9  F   -0.102452   0.084067
    10  C    0.013291   0.062500
    11  C    0.019874   0.014004
    12  H    0.063333   0.008388
    13  H    0.031923  -0.000800
    14  H    0.043441   0.000804
    15  H    0.050771  -0.000489
    16  H    0.034509   0.001280
    17  H    0.034509   0.001280
    18  H    0.031923  -0.000800
    19  H    0.063333   0.008388
    20  H    0.043441   0.000804
    21  H    0.060139  -0.004102
    22  H    0.070476  -0.001238
    23  H    0.072677  -0.003972
    24  H    0.053840  -0.002284
 Sum of Mulliken charges =   1.00000   1.00000
 Mulliken charges and spin densities with hydrogens summed into heavy atoms:
               1          2
     1  C    0.203078   0.040582
     2  C   -0.315471  -0.011509
     3  C    0.197560   0.001563
     4  C    0.203077   0.040582
     5  C    0.144426   0.394702
     6  C    0.077386   0.066265
     7  C    0.068425  -0.009015
     8  C    0.364290   0.322515
     9  F   -0.102452   0.084067
    10  C    0.085967   0.058528
    11  C    0.073713   0.011720
 Electronic spatial extent (au):  <R**2>=           2023.2029
 Charge=              1.0000 electrons
 Dipole moment (field-independent basis, Debye):
    X=             -0.4905    Y=             -0.0790    Z=             -0.0000  Tot=              0.4968
 Quadrupole moment (field-independent basis, Debye-Ang):
   XX=            -42.5141   YY=            -51.3583   ZZ=            -62.8190
   XY=             -0.8338   XZ=             -0.0000   YZ=              0.0000
 Traceless Quadrupole moment (field-independent basis, Debye-Ang):
   XX=              9.7164   YY=              0.8722   ZZ=            -10.5885
   XY=             -0.8338   XZ=             -0.0000   YZ=              0.0000
 Octapole moment (field-independent basis, Debye-Ang**2):
  XXX=             -9.9285  YYY=             -0.0638  ZZZ=             -0.0000  XYY=            -19.3797
  XXY=             -0.8854  XXZ=              0.0000  XZZ=             -3.3007  YZZ=             -0.1109
  YYZ=             -0.0000  XYZ=             -0.0000
 Hexadecapole moment (field-independent basis, Debye-Ang**3):
 XXXX=          -1636.9500 YYYY=           -414.9984 ZZZZ=           -231.5481 XXXY=             -7.6888
 XXXZ=              0.0000 YYYX=             -1.1420 YYYZ=             -0.0000 ZZZX=             -0.0000
 ZZZY=             -0.0000 XXYY=           -334.2895 XXZZ=           -326.0626 YYZZ=           -121.3036
 XXYZ=             -0.0000 YYXZ=             -0.0000 ZZXY=             -1.8247
 N-N= 6.031391694400D+02 E-N=-2.326103992130D+03  KE= 4.829223105754D+02
                          Isotropic Fermi Contact Couplings
        Atom                 a.u.       MegaHertz       Gauss      10(-4) cm-1
     1  C(13)              0.02722      30.59512      10.91710      10.20543
     2  C(13)             -0.01051     -11.81520      -4.21596      -3.94113
     3  C(13)             -0.00094      -1.05728      -0.37726      -0.35267
     4  C(13)              0.02722      30.59513      10.91710      10.20544
     5  C(13)              0.05699      64.06572      22.86024      21.37003
     6  C(13)              0.00283       3.18188       1.13537       1.06136
     7  C(13)             -0.01107     -12.44214      -4.43966      -4.15025
     8  C(13)              0.05234      58.83814      20.99491      19.62629
     9  F(19)              0.05621     236.49688      84.38797      78.88687
    10  C(13)              0.00029       0.32622       0.11640       0.10881
    11  C(13)             -0.00721      -8.10688      -2.89274      -2.70416
    12  H(1)               0.00358      16.00039       5.70934       5.33716
    13  H(1)              -0.00023      -1.04706      -0.37362      -0.34926
    14  H(1)              -0.00026      -1.16191      -0.41460      -0.38757
    15  H(1)              -0.00017      -0.74904      -0.26727      -0.24985
    16  H(1)               0.00021       0.96017       0.34261       0.32028
    17  H(1)               0.00021       0.96016       0.34261       0.32027
    18  H(1)              -0.00023      -1.04704      -0.37361      -0.34925
    19  H(1)               0.00358      16.00050       5.70938       5.33719
    20  H(1)              -0.00026      -1.16192      -0.41460      -0.38757
    21  H(1)              -0.00148      -6.59697      -2.35396      -2.20051
    22  H(1)              -0.00045      -2.00460      -0.71529      -0.66866
    23  H(1)              -0.00132      -5.88440      -2.09970      -1.96282
    24  H(1)              -0.00089      -3.98241      -1.42102      -1.32839
 --------------------------------------------------------
       Center         ----  Spin Dipole Couplings  ----
                      3XX-RR        3YY-RR        3ZZ-RR
 --------------------------------------------------------
     1   Atom        0.008075     -0.021036      0.012961
     2   Atom       -0.022395     -0.030413      0.052808
     3   Atom        0.003146      0.000598     -0.003744
     4   Atom        0.008075     -0.021036      0.012961
     5   Atom       -0.203713     -0.207480      0.411193
     6   Atom       -0.058144     -0.049033      0.107177
     7   Atom       -0.012071     -0.007456      0.019527
     8   Atom       -0.205139     -0.205980      0.411119
     9   Atom       -0.363873     -0.350281      0.714153
    10   Atom       -0.048569     -0.041612      0.090181
    11   Atom       -0.029970     -0.023243      0.053213
    12   Atom        0.006946     -0.004530     -0.002417
    13   Atom       -0.000988      0.004308     -0.003321
    14   Atom        0.000443     -0.005212      0.004769
    15   Atom        0.002273     -0.000410     -0.001864
    16   Atom        0.001326      0.001300     -0.002627
    17   Atom        0.001326      0.001300     -0.002627
    18   Atom       -0.000988      0.004308     -0.003321
    19   Atom        0.006946     -0.004530     -0.002417
    20   Atom        0.000443     -0.005212      0.004769
    21   Atom       -0.007997      0.013683     -0.005686
    22   Atom       -0.004295      0.009870     -0.005575
    23   Atom       -0.007063      0.012644     -0.005581
    24   Atom       -0.006348      0.011766     -0.005418
 --------------------------------------------------------
                        XY            XZ            YZ
 --------------------------------------------------------
     1   Atom       -0.018105      0.040786     -0.019384
     2   Atom        0.000762     -0.000000     -0.000000
     3   Atom        0.003961     -0.000000     -0.000000
     4   Atom       -0.018105     -0.040786      0.019384
     5   Atom        0.000179     -0.000000      0.000000
     6   Atom        0.003490      0.000000      0.000000
     7   Atom       -0.002887      0.000000      0.000000
     8   Atom        0.001299      0.000000     -0.000000
     9   Atom        0.000017     -0.000000     -0.000000
    10   Atom        0.002702      0.000000     -0.000000
    11   Atom       -0.004300      0.000000     -0.000000
    12   Atom       -0.000752      0.000301     -0.000731
    13   Atom       -0.002559      0.002454     -0.004776
    14   Atom       -0.001847      0.003533      0.001252
    15   Atom        0.002410      0.000000     -0.000000
    16   Atom        0.003699     -0.001461     -0.001465
    17   Atom        0.003699      0.001461      0.001465
    18   Atom       -0.002559     -0.002454      0.004776
    19   Atom       -0.000752     -0.000301      0.000731
    20   Atom       -0.001847     -0.003533     -0.001252
    21   Atom       -0.005226      0.000000     -0.000000
    22   Atom        0.001628     -0.000000     -0.000000
    23   Atom       -0.005136      0.000000      0.000000
    24   Atom        0.002701     -0.000000     -0.000000
 --------------------------------------------------------


 ---------------------------------------------------------------------------------
              Anisotropic Spin Dipole Couplings in Principal Axis System
 ---------------------------------------------------------------------------------

       Atom             a.u.   MegaHertz   Gauss  10(-4) cm-1        Axes

              Baa    -0.0304    -4.074    -1.454    -1.359 -0.6843  0.1535  0.7129
     1 C(13)  Bbb    -0.0297    -3.985    -1.422    -1.329  0.3279  0.9380  0.1128
              Bcc     0.0601     8.058     2.875     2.688  0.6514 -0.3109  0.6921
 
              Baa    -0.0305    -4.091    -1.460    -1.365 -0.0938  0.9956  0.0000
     2 C(13)  Bbb    -0.0223    -2.996    -1.069    -0.999  0.9956  0.0938  0.0000
              Bcc     0.0528     7.086     2.529     2.364 -0.0000 -0.0000  1.0000
 
              Baa    -0.0037    -0.502    -0.179    -0.168  0.0000  0.0000  1.0000
     3 C(13)  Bbb    -0.0023    -0.307    -0.110    -0.102 -0.5890  0.8081 -0.0000
              Bcc     0.0060     0.810     0.289     0.270  0.8081  0.5890 -0.0000
 
              Baa    -0.0304    -4.074    -1.454    -1.359  0.6843 -0.1535  0.7129
     4 C(13)  Bbb    -0.0297    -3.985    -1.422    -1.329  0.3279  0.9380 -0.1128
              Bcc     0.0601     8.058     2.875     2.688 -0.6514  0.3109  0.6921
 
              Baa    -0.2075   -27.843    -9.935    -9.287 -0.0475  0.9989 -0.0000
     5 C(13)  Bbb    -0.2037   -27.335    -9.754    -9.118  0.9989  0.0475  0.0000
              Bcc     0.4112    55.178    19.689    18.405 -0.0000  0.0000  1.0000
 
              Baa    -0.0593    -7.961    -2.841    -2.656  0.9470 -0.3211  0.0000
     6 C(13)  Bbb    -0.0478    -6.421    -2.291    -2.142  0.3211  0.9470 -0.0000
              Bcc     0.1072    14.382     5.132     4.797  0.0000  0.0000  1.0000
 
              Baa    -0.0135    -1.806    -0.644    -0.602  0.9012  0.4333 -0.0000
     7 C(13)  Bbb    -0.0061    -0.814    -0.291    -0.272 -0.4333  0.9012 -0.0000
              Bcc     0.0195     2.620     0.935     0.874  0.0000  0.0000  1.0000
 
              Baa    -0.2069   -27.767    -9.908    -9.262 -0.5882  0.8087  0.0000
     8 C(13)  Bbb    -0.2042   -27.401    -9.777    -9.140  0.8087  0.5882 -0.0000
              Bcc     0.4111    55.168    19.685    18.402  0.0000 -0.0000  1.0000
 
              Baa    -0.3639  -182.746   -65.208   -60.958  1.0000 -0.0013  0.0000
     9 F(19)  Bbb    -0.3503  -175.920   -62.773   -58.681  0.0013  1.0000  0.0000
              Bcc     0.7142   358.666   127.981   119.638 -0.0000 -0.0000  1.0000
 
              Baa    -0.0495    -6.642    -2.370    -2.215  0.9460 -0.3242 -0.0000
    10 C(13)  Bbb    -0.0407    -5.460    -1.948    -1.821  0.3242  0.9460 -0.0000
              Bcc     0.0902    12.101     4.318     4.037  0.0000 -0.0000  1.0000
 
              Baa    -0.0321    -4.303    -1.535    -1.435  0.8989  0.4381 -0.0000
    11 C(13)  Bbb    -0.0211    -2.838    -1.013    -0.947 -0.4381  0.8989  0.0000
              Bcc     0.0532     7.141     2.548     2.382  0.0000 -0.0000  1.0000
 
              Baa    -0.0048    -2.557    -0.912    -0.853  0.0539  0.9562  0.2876
    12 H(1)   Bbb    -0.0022    -1.183    -0.422    -0.394 -0.0548 -0.2847  0.9570
              Bcc     0.0070     3.739     1.334     1.247  0.9970 -0.0673  0.0370
 
              Baa    -0.0059    -3.159    -1.127    -1.054 -0.2634  0.3533  0.8977
    13 H(1)   Bbb    -0.0020    -1.055    -0.376    -0.352  0.8959  0.4346  0.0919
              Bcc     0.0079     4.214     1.504     1.406 -0.3576  0.8285 -0.4310
 
              Baa    -0.0063    -3.341    -1.192    -1.114  0.3650  0.9047 -0.2196
    14 H(1)   Bbb    -0.0005    -0.262    -0.093    -0.087  0.7948 -0.4257 -0.4325
              Bcc     0.0068     3.602     1.285     1.202  0.4848  0.0167  0.8745
 
              Baa    -0.0019    -0.994    -0.355    -0.332 -0.0000  0.0000  1.0000
    15 H(1)   Bbb    -0.0018    -0.975    -0.348    -0.325 -0.5068  0.8621 -0.0000
              Bcc     0.0037     1.969     0.703     0.657  0.8621  0.5068  0.0000
 
              Baa    -0.0032    -1.681    -0.600    -0.561  0.1680  0.1794  0.9693
    16 H(1)   Bbb    -0.0024    -1.273    -0.454    -0.425  0.7074 -0.7067  0.0082
              Bcc     0.0055     2.954     1.054     0.985  0.6865  0.6844 -0.2457
 
              Baa    -0.0032    -1.681    -0.600    -0.561 -0.1680 -0.1794  0.9693
    17 H(1)   Bbb    -0.0024    -1.273    -0.454    -0.425  0.7074 -0.7067 -0.0082
              Bcc     0.0055     2.954     1.054     0.985  0.6865  0.6844  0.2457
 
              Baa    -0.0059    -3.159    -1.127    -1.054  0.2634 -0.3533  0.8977
    18 H(1)   Bbb    -0.0020    -1.055    -0.376    -0.352  0.8959  0.4346 -0.0919
              Bcc     0.0079     4.214     1.504     1.406 -0.3576  0.8285  0.4310
 
              Baa    -0.0048    -2.557    -0.912    -0.853  0.0539  0.9562 -0.2876
    19 H(1)   Bbb    -0.0022    -1.183    -0.422    -0.394  0.0548  0.2847  0.9570
              Bcc     0.0070     3.739     1.334     1.247  0.9970 -0.0673 -0.0370
 
              Baa    -0.0063    -3.341    -1.192    -1.114  0.3650  0.9047  0.2196
    20 H(1)   Bbb    -0.0005    -0.262    -0.093    -0.087  0.7948 -0.4257  0.4325
              Bcc     0.0068     3.602     1.285     1.202 -0.4848 -0.0167  0.8745
 
              Baa    -0.0092    -4.904    -1.750    -1.636  0.9749  0.2227 -0.0000
    21 H(1)   Bbb    -0.0057    -3.034    -1.083    -1.012  0.0000  0.0000  1.0000
              Bcc     0.0149     7.938     2.832     2.648 -0.2227  0.9749 -0.0000
 
              Baa    -0.0056    -2.975    -1.061    -0.992  0.0000  0.0000  1.0000
    22 H(1)   Bbb    -0.0045    -2.390    -0.853    -0.797  0.9936 -0.1127 -0.0000
              Bcc     0.0101     5.365     1.914     1.789  0.1127  0.9936 -0.0000
 
              Baa    -0.0083    -4.440    -1.584    -1.481  0.9713  0.2380 -0.0000
    23 H(1)   Bbb    -0.0056    -2.978    -1.062    -0.993  0.0000 -0.0000  1.0000
              Bcc     0.0139     7.418     2.647     2.474 -0.2380  0.9713  0.0000
 
              Baa    -0.0067    -3.598    -1.284    -1.200  0.9895 -0.1444 -0.0000
    24 H(1)   Bbb    -0.0054    -2.891    -1.031    -0.964  0.0000  0.0000  1.0000
              Bcc     0.0122     6.488     2.315     2.164  0.1444  0.9895 -0.0000
 

 ---------------------------------------------------------------------------------

 ******************************Gaussian NBO Version 3.1******************************
             N A T U R A L   A T O M I C   O R B I T A L   A N D
          N A T U R A L   B O N D   O R B I T A L   A N A L Y S I S
 ******************************Gaussian NBO Version 3.1******************************
       /RESON  / : Allow strongly delocalized NBO set

 Analyzing the SCF density

 Job title: CC(C)(C)C1=CC=C(F)C=C1                                          

 Storage needed:    145854 in NPA,    193091 in NBO ( 196604880 available)
 GSVD:  LWork=       29537 too small for GESVD, short by        6465 words or        6465 for optimal perf.


 NATURAL POPULATIONS:  Natural atomic orbital occupancies 
                                                          
   NAO  Atom  No  lang   Type(AO)    Occupancy
 --------------------------------------------
     1    C    1  S      Cor( 1S)     1.99916
     2    C    1  S      Val( 2S)     1.08266
     3    C    1  S      Ryd( 3S)     0.00144
     4    C    1  px     Val( 2p)     1.22570
     5    C    1  px     Ryd( 3p)     0.00316
     6    C    1  py     Val( 2p)     1.19070
     7    C    1  py     Ryd( 3p)     0.00344
     8    C    1  pz     Val( 2p)     1.10067
     9    C    1  pz     Ryd( 3p)     0.00285
    10    C    1  dxy    Ryd( 3d)     0.00032
    11    C    1  dxz    Ryd( 3d)     0.00034
    12    C    1  dyz    Ryd( 3d)     0.00052
    13    C    1  dx2y2  Ryd( 3d)     0.00066
    14    C    1  dz2    Ryd( 3d)     0.00067

    15    C    2  S      Cor( 1S)     1.99885
    16    C    2  S      Val( 2S)     0.88704
    17    C    2  S      Ryd( 3S)     0.00055
    18    C    2  px     Val( 2p)     1.02099
    19    C    2  px     Ryd( 3p)     0.00162
    20    C    2  py     Val( 2p)     1.10482
    21    C    2  py     Ryd( 3p)     0.00658
    22    C    2  pz     Val( 2p)     1.07264
    23    C    2  pz     Ryd( 3p)     0.00265
    24    C    2  dxy    Ryd( 3d)     0.00061
    25    C    2  dxz    Ryd( 3d)     0.00060
    26    C    2  dyz    Ryd( 3d)     0.00107
    27    C    2  dx2y2  Ryd( 3d)     0.00118
    28    C    2  dz2    Ryd( 3d)     0.00111

    29    C    3  S      Cor( 1S)     1.99920
    30    C    3  S      Val( 2S)     1.07644
    31    C    3  S      Ryd( 3S)     0.00149
    32    C    3  px     Val( 2p)     1.23281
    33    C    3  px     Ryd( 3p)     0.00387
    34    C    3  py     Val( 2p)     1.08562
    35    C    3  py     Ryd( 3p)     0.00263
    36    C    3  pz     Val( 2p)     1.23600
    37    C    3  pz     Ryd( 3p)     0.00379
    38    C    3  dxy    Ryd( 3d)     0.00039
    39    C    3  dxz    Ryd( 3d)     0.00021
    40    C    3  dyz    Ryd( 3d)     0.00070
    41    C    3  dx2y2  Ryd( 3d)     0.00061
    42    C    3  dz2    Ryd( 3d)     0.00052

    43    C    4  S      Cor( 1S)     1.99916
    44    C    4  S      Val( 2S)     1.08266
    45    C    4  S      Ryd( 3S)     0.00144
    46    C    4  px     Val( 2p)     1.22570
    47    C    4  px     Ryd( 3p)     0.00316
    48    C    4  py     Val( 2p)     1.19070
    49    C    4  py     Ryd( 3p)     0.00344
    50    C    4  pz     Val( 2p)     1.10067
    51    C    4  pz     Ryd( 3p)     0.00285
    52    C    4  dxy    Ryd( 3d)     0.00032
    53    C    4  dxz    Ryd( 3d)     0.00034
    54    C    4  dyz    Ryd( 3d)     0.00052
    55    C    4  dx2y2  Ryd( 3d)     0.00066
    56    C    4  dz2    Ryd( 3d)     0.00067

    57    C    5  S      Cor( 1S)     1.99884
    58    C    5  S      Val( 2S)     0.88511
    59    C    5  S      Ryd( 3S)     0.00439
    60    C    5  px     Val( 2p)     1.10411
    61    C    5  px     Ryd( 3p)     0.00603
    62    C    5  py     Val( 2p)     1.08043
    63    C    5  py     Ryd( 3p)     0.00486
    64    C    5  pz     Val( 2p)     0.74078
    65    C    5  pz     Ryd( 3p)     0.00327
    66    C    5  dxy    Ryd( 3d)     0.00119
    67    C    5  dxz    Ryd( 3d)     0.00082
    68    C    5  dyz    Ryd( 3d)     0.00066
    69    C    5  dx2y2  Ryd( 3d)     0.00078
    70    C    5  dz2    Ryd( 3d)     0.00044

    71    C    6  S      Cor( 1S)     1.99892
    72    C    6  S      Val( 2S)     0.95375
    73    C    6  S      Ryd( 3S)     0.00179
    74    C    6  px     Val( 2p)     1.09925
    75    C    6  px     Ryd( 3p)     0.00416
    76    C    6  py     Val( 2p)     1.17913
    77    C    6  py     Ryd( 3p)     0.00578
    78    C    6  pz     Val( 2p)     0.89584
    79    C    6  pz     Ryd( 3p)     0.00069
    80    C    6  dxy    Ryd( 3d)     0.00079
    81    C    6  dxz    Ryd( 3d)     0.00055
    82    C    6  dyz    Ryd( 3d)     0.00042
    83    C    6  dx2y2  Ryd( 3d)     0.00073
    84    C    6  dz2    Ryd( 3d)     0.00041

    85    C    7  S      Cor( 1S)     1.99889
    86    C    7  S      Val( 2S)     0.97728
    87    C    7  S      Ryd( 3S)     0.00158
    88    C    7  px     Val( 2p)     1.11127
    89    C    7  px     Ryd( 3p)     0.00625
    90    C    7  py     Val( 2p)     1.17757
    91    C    7  py     Ryd( 3p)     0.00571
    92    C    7  pz     Val( 2p)     0.95793
    93    C    7  pz     Ryd( 3p)     0.00086
    94    C    7  dxy    Ryd( 3d)     0.00085
    95    C    7  dxz    Ryd( 3d)     0.00045
    96    C    7  dyz    Ryd( 3d)     0.00057
    97    C    7  dx2y2  Ryd( 3d)     0.00056
    98    C    7  dz2    Ryd( 3d)     0.00041

    99    C    8  S      Cor( 1S)     1.99833
   100    C    8  S      Val( 2S)     0.83980
   101    C    8  S      Ryd( 3S)     0.00206
   102    C    8  px     Val( 2p)     0.65018
   103    C    8  px     Ryd( 3p)     0.01179
   104    C    8  py     Val( 2p)     1.07638
   105    C    8  py     Ryd( 3p)     0.00466
   106    C    8  pz     Val( 2p)     0.82218
   107    C    8  pz     Ryd( 3p)     0.00103
   108    C    8  dxy    Ryd( 3d)     0.00230
   109    C    8  dxz    Ryd( 3d)     0.00248
   110    C    8  dyz    Ryd( 3d)     0.00091
   111    C    8  dx2y2  Ryd( 3d)     0.00269
   112    C    8  dz2    Ryd( 3d)     0.00084

   113    F    9  S      Cor( 1S)     1.99990
   114    F    9  S      Val( 2S)     1.82735
   115    F    9  S      Ryd( 3S)     0.00021
   116    F    9  px     Val( 2p)     1.62276
   117    F    9  px     Ryd( 3p)     0.00013
   118    F    9  py     Val( 2p)     1.96903
   119    F    9  py     Ryd( 3p)     0.00094
   120    F    9  pz     Val( 2p)     1.83354
   121    F    9  pz     Ryd( 3p)     0.00071
   122    F    9  dxy    Ryd( 3d)     0.00084
   123    F    9  dxz    Ryd( 3d)     0.00102
   124    F    9  dyz    Ryd( 3d)     0.00000
   125    F    9  dx2y2  Ryd( 3d)     0.00105
   126    F    9  dz2    Ryd( 3d)     0.00032

   127    C   10  S      Cor( 1S)     1.99890
   128    C   10  S      Val( 2S)     0.97991
   129    C   10  S      Ryd( 3S)     0.00158
   130    C   10  px     Val( 2p)     1.11342
   131    C   10  px     Ryd( 3p)     0.00624
   132    C   10  py     Val( 2p)     1.17386
   133    C   10  py     Ryd( 3p)     0.00551
   134    C   10  pz     Val( 2p)     0.92800
   135    C   10  pz     Ryd( 3p)     0.00081
   136    C   10  dxy    Ryd( 3d)     0.00087
   137    C   10  dxz    Ryd( 3d)     0.00048
   138    C   10  dyz    Ryd( 3d)     0.00057
   139    C   10  dx2y2  Ryd( 3d)     0.00057
   140    C   10  dz2    Ryd( 3d)     0.00041

   141    C   11  S      Cor( 1S)     1.99890
   142    C   11  S      Val( 2S)     0.95307
   143    C   11  S      Ryd( 3S)     0.00153
   144    C   11  px     Val( 2p)     1.09349
   145    C   11  px     Ryd( 3p)     0.00366
   146    C   11  py     Val( 2p)     1.18673
   147    C   11  py     Ryd( 3p)     0.00587
   148    C   11  pz     Val( 2p)     0.91995
   149    C   11  pz     Ryd( 3p)     0.00078
   150    C   11  dxy    Ryd( 3d)     0.00078
   151    C   11  dxz    Ryd( 3d)     0.00048
   152    C   11  dyz    Ryd( 3d)     0.00044
   153    C   11  dx2y2  Ryd( 3d)     0.00073
   154    C   11  dz2    Ryd( 3d)     0.00040

   155    H   12  S      Val( 1S)     0.74251
   156    H   12  S      Ryd( 2S)     0.00104
   157    H   12  px     Ryd( 2p)     0.00072
   158    H   12  py     Ryd( 2p)     0.00017
   159    H   12  pz     Ryd( 2p)     0.00013

   160    H   13  S      Val( 1S)     0.77319
   161    H   13  S      Ryd( 2S)     0.00112
   162    H   13  px     Ryd( 2p)     0.00021
   163    H   13  py     Ryd( 2p)     0.00066
   164    H   13  pz     Ryd( 2p)     0.00015

   165    H   14  S      Val( 1S)     0.76196
   166    H   14  S      Ryd( 2S)     0.00122
   167    H   14  px     Ryd( 2p)     0.00019
   168    H   14  py     Ryd( 2p)     0.00025
   169    H   14  pz     Ryd( 2p)     0.00058

   170    H   15  S      Val( 1S)     0.74502
   171    H   15  S      Ryd( 2S)     0.00103
   172    H   15  px     Ryd( 2p)     0.00072
   173    H   15  py     Ryd( 2p)     0.00010
   174    H   15  pz     Ryd( 2p)     0.00019

   175    H   16  S      Val( 1S)     0.76748
   176    H   16  S      Ryd( 2S)     0.00129
   177    H   16  px     Ryd( 2p)     0.00020
   178    H   16  py     Ryd( 2p)     0.00032
   179    H   16  pz     Ryd( 2p)     0.00053

   180    H   17  S      Val( 1S)     0.76748
   181    H   17  S      Ryd( 2S)     0.00129
   182    H   17  px     Ryd( 2p)     0.00020
   183    H   17  py     Ryd( 2p)     0.00032
   184    H   17  pz     Ryd( 2p)     0.00053

   185    H   18  S      Val( 1S)     0.77319
   186    H   18  S      Ryd( 2S)     0.00112
   187    H   18  px     Ryd( 2p)     0.00021
   188    H   18  py     Ryd( 2p)     0.00066
   189    H   18  pz     Ryd( 2p)     0.00015

   190    H   19  S      Val( 1S)     0.74251
   191    H   19  S      Ryd( 2S)     0.00104
   192    H   19  px     Ryd( 2p)     0.00072
   193    H   19  py     Ryd( 2p)     0.00017
   194    H   19  pz     Ryd( 2p)     0.00013

   195    H   20  S      Val( 1S)     0.76196
   196    H   20  S      Ryd( 2S)     0.00122
   197    H   20  px     Ryd( 2p)     0.00019
   198    H   20  py     Ryd( 2p)     0.00025
   199    H   20  pz     Ryd( 2p)     0.00058

   200    H   21  S      Val( 1S)     0.73433
   201    H   21  S      Ryd( 2S)     0.00155
   202    H   21  px     Ryd( 2p)     0.00026
   203    H   21  py     Ryd( 2p)     0.00067
   204    H   21  pz     Ryd( 2p)     0.00013

   205    H   22  S      Val( 1S)     0.71789
   206    H   22  S      Ryd( 2S)     0.00166
   207    H   22  px     Ryd( 2p)     0.00028
   208    H   22  py     Ryd( 2p)     0.00066
   209    H   22  pz     Ryd( 2p)     0.00010

   210    H   23  S      Val( 1S)     0.71856
   211    H   23  S      Ryd( 2S)     0.00170
   212    H   23  px     Ryd( 2p)     0.00029
   213    H   23  py     Ryd( 2p)     0.00065
   214    H   23  pz     Ryd( 2p)     0.00010

   215    H   24  S      Val( 1S)     0.72918
   216    H   24  S      Ryd( 2S)     0.00147
   217    H   24  px     Ryd( 2p)     0.00024
   218    H   24  py     Ryd( 2p)     0.00069
   219    H   24  pz     Ryd( 2p)     0.00012

 WARNING:  1 low occupancy (<1.9990e) core orbital  found on  C    2
           1 low occupancy (<1.9990e) core orbital  found on  C    5
           1 low occupancy (<1.9990e) core orbital  found on  C    6
           1 low occupancy (<1.9990e) core orbital  found on  C    7
           1 low occupancy (<1.9990e) core orbital  found on  C    8
           1 low occupancy (<1.9990e) core orbital  found on  C   10
           1 low occupancy (<1.9990e) core orbital  found on  C   11


 Summary of Natural Population Analysis:                  
                                                          
                                       Natural Population 
                Natural  -----------------------------------------------
    Atom  No    Charge         Core      Valence    Rydberg      Total
 -----------------------------------------------------------------------
      C    1   -0.61228      1.99916     4.59972    0.01340     6.61228
      C    2   -0.10030      1.99885     4.08548    0.01597     6.10030
      C    3   -0.64427      1.99920     4.63087    0.01421     6.64427
      C    4   -0.61228      1.99916     4.59973    0.01340     6.61228
      C    5    0.16829      1.99884     3.81045    0.02243     5.83171
      C    6   -0.14220      1.99892     4.12796    0.01532     6.14220
      C    7   -0.24018      1.99889     4.22404    0.01724     6.24018
      C    8    0.58437      1.99833     3.38855    0.02875     5.41563
      F    9   -0.25781      1.99990     7.25268    0.00523     9.25781
      C   10   -0.21113      1.99890     4.19519    0.01703     6.21113
      C   11   -0.16680      1.99890     4.15324    0.01466     6.16680
      H   12    0.25543      0.00000     0.74251    0.00206     0.74457
      H   13    0.22467      0.00000     0.77319    0.00215     0.77533
      H   14    0.23580      0.00000     0.76196    0.00223     0.76420
      H   15    0.25294      0.00000     0.74502    0.00204     0.74706
      H   16    0.23018      0.00000     0.76748    0.00234     0.76982
      H   17    0.23018      0.00000     0.76748    0.00234     0.76982
      H   18    0.22467      0.00000     0.77319    0.00215     0.77533
      H   19    0.25543      0.00000     0.74251    0.00206     0.74457
      H   20    0.23581      0.00000     0.76196    0.00223     0.76419
      H   21    0.26307      0.00000     0.73433    0.00261     0.73693
      H   22    0.27941      0.00000     0.71789    0.00270     0.72059
      H   23    0.27871      0.00000     0.71856    0.00274     0.72129
      H   24    0.26829      0.00000     0.72918    0.00253     0.73171
 =======================================================================
   * Total *    1.00000     21.98904    58.80317    0.20780    81.00000

                                 Natural Population      
 --------------------------------------------------------
   Core                      21.98904 ( 99.9502% of  22)
   Valence                   58.80317 ( 99.6664% of  59)
   Natural Minimal Basis     80.79220 ( 99.7435% of  81)
   Natural Rydberg Basis      0.20780 (  0.2565% of  81)
 --------------------------------------------------------

    Atom  No          Natural Electron Configuration
 ----------------------------------------------------------------------------
      C    1      [core]2S( 1.08)2p( 3.52)3p( 0.01)
      C    2      [core]2S( 0.89)2p( 3.20)3p( 0.01)
      C    3      [core]2S( 1.08)2p( 3.55)3p( 0.01)
      C    4      [core]2S( 1.08)2p( 3.52)3p( 0.01)
      C    5      [core]2S( 0.89)2p( 2.93)3p( 0.01)
      C    6      [core]2S( 0.95)2p( 3.17)3p( 0.01)
      C    7      [core]2S( 0.98)2p( 3.25)3p( 0.01)
      C    8      [core]2S( 0.84)2p( 2.55)3p( 0.02)3d( 0.01)
      F    9      [core]2S( 1.83)2p( 5.43)
      C   10      [core]2S( 0.98)2p( 3.22)3p( 0.01)
      C   11      [core]2S( 0.95)2p( 3.20)3p( 0.01)
      H   12            1S( 0.74)
      H   13            1S( 0.77)
      H   14            1S( 0.76)
      H   15            1S( 0.75)
      H   16            1S( 0.77)
      H   17            1S( 0.77)
      H   18            1S( 0.77)
      H   19            1S( 0.74)
      H   20            1S( 0.76)
      H   21            1S( 0.73)
      H   22            1S( 0.72)
      H   23            1S( 0.72)
      H   24            1S( 0.73)


 ***************************************************
 *******         Alpha spin orbitals         *******
 ***************************************************


 NATURAL POPULATIONS:  Natural atomic orbital occupancies 
                                                          
   NAO  Atom  No  lang   Type(AO)    Occupancy      Energy
 ----------------------------------------------------------
     1    C    1  S      Cor( 1S)     0.99959     -10.21280
     2    C    1  S      Val( 2S)     0.54264      -0.37914
     3    C    1  S      Ryd( 3S)     0.00076       0.73710
     4    C    1  px     Val( 2p)     0.61820      -0.23264
     5    C    1  px     Ryd( 3p)     0.00159       0.51204
     6    C    1  py     Val( 2p)     0.59689      -0.22388
     7    C    1  py     Ryd( 3p)     0.00172       0.50441
     8    C    1  pz     Val( 2p)     0.55868      -0.22089
     9    C    1  pz     Ryd( 3p)     0.00143       0.42624
    10    C    1  dxy    Ryd( 3d)     0.00016       2.03807
    11    C    1  dxz    Ryd( 3d)     0.00018       2.00219
    12    C    1  dyz    Ryd( 3d)     0.00027       2.12411
    13    C    1  dx2y2  Ryd( 3d)     0.00034       2.29599
    14    C    1  dz2    Ryd( 3d)     0.00034       2.20831

    15    C    2  S      Cor( 1S)     0.99942     -10.24609
    16    C    2  S      Val( 2S)     0.44255      -0.33978
    17    C    2  S      Ryd( 3S)     0.00028       0.82975
    18    C    2  px     Val( 2p)     0.50683      -0.25488
    19    C    2  px     Ryd( 3p)     0.00082       0.54642
    20    C    2  py     Val( 2p)     0.55150      -0.26610
    21    C    2  py     Ryd( 3p)     0.00334       0.70081
    22    C    2  pz     Val( 2p)     0.54453      -0.26796
    23    C    2  pz     Ryd( 3p)     0.00142       0.58527
    24    C    2  dxy    Ryd( 3d)     0.00030       1.98971
    25    C    2  dxz    Ryd( 3d)     0.00035       1.87438
    26    C    2  dyz    Ryd( 3d)     0.00057       2.02372
    27    C    2  dx2y2  Ryd( 3d)     0.00058       2.10583
    28    C    2  dz2    Ryd( 3d)     0.00056       2.08344

    29    C    3  S      Cor( 1S)     0.99960     -10.20109
    30    C    3  S      Val( 2S)     0.53818      -0.37014
    31    C    3  S      Ryd( 3S)     0.00075       0.79480
    32    C    3  px     Val( 2p)     0.61642      -0.22696
    33    C    3  px     Ryd( 3p)     0.00194       0.58276
    34    C    3  py     Val( 2p)     0.54264      -0.21140
    35    C    3  py     Ryd( 3p)     0.00131       0.41368
    36    C    3  pz     Val( 2p)     0.61795      -0.22159
    37    C    3  pz     Ryd( 3p)     0.00194       0.53982
    38    C    3  dxy    Ryd( 3d)     0.00020       2.02498
    39    C    3  dxz    Ryd( 3d)     0.00011       2.01049
    40    C    3  dyz    Ryd( 3d)     0.00035       2.23831
    41    C    3  dx2y2  Ryd( 3d)     0.00030       2.23350
    42    C    3  dz2    Ryd( 3d)     0.00026       2.19559

    43    C    4  S      Cor( 1S)     0.99959     -10.21280
    44    C    4  S      Val( 2S)     0.54264      -0.37914
    45    C    4  S      Ryd( 3S)     0.00076       0.73710
    46    C    4  px     Val( 2p)     0.61820      -0.23264
    47    C    4  px     Ryd( 3p)     0.00159       0.51204
    48    C    4  py     Val( 2p)     0.59689      -0.22388
    49    C    4  py     Ryd( 3p)     0.00172       0.50441
    50    C    4  pz     Val( 2p)     0.55868      -0.22089
    51    C    4  pz     Ryd( 3p)     0.00143       0.42624
    52    C    4  dxy    Ryd( 3d)     0.00016       2.03807
    53    C    4  dxz    Ryd( 3d)     0.00018       2.00219
    54    C    4  dyz    Ryd( 3d)     0.00027       2.12411
    55    C    4  dx2y2  Ryd( 3d)     0.00034       2.29599
    56    C    4  dz2    Ryd( 3d)     0.00034       2.20831

    57    C    5  S      Cor( 1S)     0.99942     -10.29151
    58    C    5  S      Val( 2S)     0.44866      -0.34864
    59    C    5  S      Ryd( 3S)     0.00224       0.43810
    60    C    5  px     Val( 2p)     0.55480      -0.27094
    61    C    5  px     Ryd( 3p)     0.00304       0.91035
    62    C    5  py     Val( 2p)     0.54152      -0.26997
    63    C    5  py     Ryd( 3p)     0.00242       0.74994
    64    C    5  pz     Val( 2p)     0.53195      -0.34016
    65    C    5  pz     Ryd( 3p)     0.00195       0.46979
    66    C    5  dxy    Ryd( 3d)     0.00060       2.25332
    67    C    5  dxz    Ryd( 3d)     0.00055       1.71833
    68    C    5  dyz    Ryd( 3d)     0.00037       1.70117
    69    C    5  dx2y2  Ryd( 3d)     0.00039       2.16599
    70    C    5  dz2    Ryd( 3d)     0.00012       1.97418

    71    C    6  S      Cor( 1S)     0.99946     -10.27768
    72    C    6  S      Val( 2S)     0.47770      -0.35785
    73    C    6  S      Ryd( 3S)     0.00092       0.39635
    74    C    6  px     Val( 2p)     0.54959      -0.25567
    75    C    6  px     Ryd( 3p)     0.00210       0.64023
    76    C    6  py     Val( 2p)     0.58819      -0.26497
    77    C    6  py     Ryd( 3p)     0.00291       0.75034
    78    C    6  pz     Val( 2p)     0.48910      -0.32086
    79    C    6  pz     Ryd( 3p)     0.00042       0.39975
    80    C    6  dxy    Ryd( 3d)     0.00039       2.28552
    81    C    6  dxz    Ryd( 3d)     0.00027       1.71541
    82    C    6  dyz    Ryd( 3d)     0.00030       1.71697
    83    C    6  dx2y2  Ryd( 3d)     0.00036       2.28125
    84    C    6  dz2    Ryd( 3d)     0.00017       2.00529

    85    C    7  S      Cor( 1S)     0.99945     -10.27716
    86    C    7  S      Val( 2S)     0.48796      -0.36632
    87    C    7  S      Ryd( 3S)     0.00079       0.37664
    88    C    7  px     Val( 2p)     0.55453      -0.25666
    89    C    7  px     Ryd( 3p)     0.00315       0.55727
    90    C    7  py     Val( 2p)     0.58676      -0.27501
    91    C    7  py     Ryd( 3p)     0.00288       0.71334
    92    C    7  pz     Val( 2p)     0.48803      -0.31516
    93    C    7  pz     Ryd( 3p)     0.00047       0.36918
    94    C    7  dxy    Ryd( 3d)     0.00043       2.29226
    95    C    7  dxz    Ryd( 3d)     0.00025       1.72389
    96    C    7  dyz    Ryd( 3d)     0.00038       1.70983
    97    C    7  dx2y2  Ryd( 3d)     0.00027       2.24163
    98    C    7  dz2    Ryd( 3d)     0.00019       2.01983

    99    C    8  S      Cor( 1S)     0.99917     -10.39657
   100    C    8  S      Val( 2S)     0.42533      -0.37457
   101    C    8  S      Ryd( 3S)     0.00106       0.43501
   102    C    8  px     Val( 2p)     0.32542      -0.26126
   103    C    8  px     Ryd( 3p)     0.00592       0.51423
   104    C    8  py     Val( 2p)     0.53961      -0.27204
   105    C    8  py     Ryd( 3p)     0.00229       0.61323
   106    C    8  pz     Val( 2p)     0.54924      -0.37265
   107    C    8  pz     Ryd( 3p)     0.00040       0.35590
   108    C    8  dxy    Ryd( 3d)     0.00116       2.15292
   109    C    8  dxz    Ryd( 3d)     0.00139       1.64506
   110    C    8  dyz    Ryd( 3d)     0.00049       1.66156
   111    C    8  dx2y2  Ryd( 3d)     0.00134       2.18664
   112    C    8  dz2    Ryd( 3d)     0.00033       1.93069

   113    F    9  S      Cor( 1S)     0.99995     -24.65327
   114    F    9  S      Val( 2S)     0.91438      -1.44612
   115    F    9  S      Ryd( 3S)     0.00011       1.62721
   116    F    9  px     Val( 2p)     0.80997      -0.63167
   117    F    9  px     Ryd( 3p)     0.00008       1.13881
   118    F    9  py     Val( 2p)     0.98464      -0.61251
   119    F    9  py     Ryd( 3p)     0.00048       1.27797
   120    F    9  pz     Val( 2p)     0.96260      -0.62016
   121    F    9  pz     Ryd( 3p)     0.00055       1.04808
   122    F    9  dxy    Ryd( 3d)     0.00042       3.02921
   123    F    9  dxz    Ryd( 3d)     0.00048       2.94251
   124    F    9  dyz    Ryd( 3d)     0.00000       2.85424
   125    F    9  dx2y2  Ryd( 3d)     0.00052       3.24768
   126    F    9  dz2    Ryd( 3d)     0.00016       3.00053

   127    C   10  S      Cor( 1S)     0.99945     -10.28217
   128    C   10  S      Val( 2S)     0.49046      -0.37254
   129    C   10  S      Ryd( 3S)     0.00079       0.38204
   130    C   10  px     Val( 2p)     0.55646      -0.25830
   131    C   10  px     Ryd( 3p)     0.00314       0.56240
   132    C   10  py     Val( 2p)     0.58529      -0.27717
   133    C   10  py     Ryd( 3p)     0.00277       0.70767
   134    C   10  pz     Val( 2p)     0.49994      -0.32280
   135    C   10  pz     Ryd( 3p)     0.00047       0.36386
   136    C   10  dxy    Ryd( 3d)     0.00044       2.29217
   137    C   10  dxz    Ryd( 3d)     0.00025       1.71379
   138    C   10  dyz    Ryd( 3d)     0.00041       1.70576
   139    C   10  dx2y2  Ryd( 3d)     0.00028       2.23403
   140    C   10  dz2    Ryd( 3d)     0.00018       2.01181

   141    C   11  S      Cor( 1S)     0.99945     -10.27347
   142    C   11  S      Val( 2S)     0.47635      -0.35169
   143    C   11  S      Ryd( 3S)     0.00078       0.39861
   144    C   11  px     Val( 2p)     0.54587      -0.25280
   145    C   11  px     Ryd( 3p)     0.00185       0.69174
   146    C   11  py     Val( 2p)     0.59162      -0.26316
   147    C   11  py     Ryd( 3p)     0.00296       0.76326
   148    C   11  pz     Val( 2p)     0.48153      -0.31470
   149    C   11  pz     Ryd( 3p)     0.00047       0.38312
   150    C   11  dxy    Ryd( 3d)     0.00039       2.29661
   151    C   11  dxz    Ryd( 3d)     0.00026       1.71838
   152    C   11  dyz    Ryd( 3d)     0.00030       1.72448
   153    C   11  dx2y2  Ryd( 3d)     0.00036       2.28729
   154    C   11  dz2    Ryd( 3d)     0.00018       2.01090

   155    H   12  S      Val( 1S)     0.37395      -0.05475
   156    H   12  S      Ryd( 2S)     0.00051       0.24671
   157    H   12  px     Ryd( 2p)     0.00036       2.24319
   158    H   12  py     Ryd( 2p)     0.00008       1.67000
   159    H   12  pz     Ryd( 2p)     0.00007       1.63514

   160    H   13  S      Val( 1S)     0.38613      -0.06842
   161    H   13  S      Ryd( 2S)     0.00056       0.26545
   162    H   13  px     Ryd( 2p)     0.00011       1.73443
   163    H   13  py     Ryd( 2p)     0.00033       2.18465
   164    H   13  pz     Ryd( 2p)     0.00008       1.63439

   165    H   14  S      Val( 1S)     0.38082      -0.06119
   166    H   14  S      Ryd( 2S)     0.00061       0.24064
   167    H   14  px     Ryd( 2p)     0.00009       1.71278
   168    H   14  py     Ryd( 2p)     0.00013       1.78020
   169    H   14  pz     Ryd( 2p)     0.00029       2.05300

   170    H   15  S      Val( 1S)     0.37231      -0.04698
   171    H   15  S      Ryd( 2S)     0.00051       0.25354
   172    H   15  px     Ryd( 2p)     0.00036       2.25459
   173    H   15  py     Ryd( 2p)     0.00005       1.65653
   174    H   15  pz     Ryd( 2p)     0.00009       1.67874

   175    H   16  S      Val( 1S)     0.38413      -0.06371
   176    H   16  S      Ryd( 2S)     0.00066       0.26527
   177    H   16  px     Ryd( 2p)     0.00010       1.70907
   178    H   16  py     Ryd( 2p)     0.00016       1.80422
   179    H   16  pz     Ryd( 2p)     0.00026       2.04657

   180    H   17  S      Val( 1S)     0.38413      -0.06371
   181    H   17  S      Ryd( 2S)     0.00066       0.26527
   182    H   17  px     Ryd( 2p)     0.00010       1.70907
   183    H   17  py     Ryd( 2p)     0.00016       1.80422
   184    H   17  pz     Ryd( 2p)     0.00026       2.04657

   185    H   18  S      Val( 1S)     0.38613      -0.06842
   186    H   18  S      Ryd( 2S)     0.00056       0.26545
   187    H   18  px     Ryd( 2p)     0.00011       1.73443
   188    H   18  py     Ryd( 2p)     0.00033       2.18465
   189    H   18  pz     Ryd( 2p)     0.00008       1.63439

   190    H   19  S      Val( 1S)     0.37395      -0.05475
   191    H   19  S      Ryd( 2S)     0.00051       0.24671
   192    H   19  px     Ryd( 2p)     0.00036       2.24319
   193    H   19  py     Ryd( 2p)     0.00008       1.67000
   194    H   19  pz     Ryd( 2p)     0.00007       1.63514

   195    H   20  S      Val( 1S)     0.38082      -0.06119
   196    H   20  S      Ryd( 2S)     0.00061       0.24064
   197    H   20  px     Ryd( 2p)     0.00009       1.71278
   198    H   20  py     Ryd( 2p)     0.00013       1.78020
   199    H   20  pz     Ryd( 2p)     0.00029       2.05300

   200    H   21  S      Val( 1S)     0.36582      -0.09235
   201    H   21  S      Ryd( 2S)     0.00076       0.22870
   202    H   21  px     Ryd( 2p)     0.00013       1.93718
   203    H   21  py     Ryd( 2p)     0.00033       2.11435
   204    H   21  pz     Ryd( 2p)     0.00007       1.48242

   205    H   22  S      Val( 1S)     0.35859      -0.08714
   206    H   22  S      Ryd( 2S)     0.00082       0.16658
   207    H   22  px     Ryd( 2p)     0.00014       1.91199
   208    H   22  py     Ryd( 2p)     0.00033       2.10023
   209    H   22  pz     Ryd( 2p)     0.00005       1.48096

   210    H   23  S      Val( 1S)     0.35813      -0.08956
   211    H   23  S      Ryd( 2S)     0.00084       0.16527
   212    H   23  px     Ryd( 2p)     0.00014       1.92661
   213    H   23  py     Ryd( 2p)     0.00032       2.09123
   214    H   23  pz     Ryd( 2p)     0.00005       1.47524

   215    H   24  S      Val( 1S)     0.36383      -0.08553
   216    H   24  S      Ryd( 2S)     0.00072       0.22694
   217    H   24  px     Ryd( 2p)     0.00012       1.93519
   218    H   24  py     Ryd( 2p)     0.00034       2.13121
   219    H   24  pz     Ryd( 2p)     0.00007       1.48732


 Summary of Natural Population Analysis:                  
                                                          
                                       Natural Population 
                Natural  -----------------------------------------------
    Atom  No    Charge         Core      Valence    Rydberg      Total
 -----------------------------------------------------------------------
      C    1   -0.32278      0.99959     2.31640    0.00679     3.32278
      C    2   -0.05304      0.99942     2.04541    0.00821     3.05304
      C    3   -0.32196      0.99960     2.31520    0.00717     3.32196
      C    4   -0.32278      0.99959     2.31640    0.00679     3.32278
      C    5   -0.08803      0.99942     2.07693    0.01168     3.08803
      C    6   -0.11190      0.99946     2.10458    0.00785     3.11190
      C    7   -0.12554      0.99945     2.11728    0.00882     3.12554
      C    8    0.14684      0.99917     1.83960    0.01439     2.85316
      F    9   -0.17433      0.99995     3.67160    0.00279     4.67433
      C   10   -0.14033      0.99945     2.13215    0.00873     3.14033
      C   11   -0.10239      0.99945     2.09538    0.00756     3.10239
      H   12    0.12503      0.00000     0.37395    0.00102     0.37497
      H   13    0.11280      0.00000     0.38613    0.00107     0.38720
      H   14    0.11807      0.00000     0.38082    0.00111     0.38193
      H   15    0.12668      0.00000     0.37231    0.00101     0.37332
      H   16    0.11469      0.00000     0.38413    0.00118     0.38531
      H   17    0.11469      0.00000     0.38413    0.00118     0.38531
      H   18    0.11280      0.00000     0.38613    0.00107     0.38720
      H   19    0.12503      0.00000     0.37395    0.00102     0.37497
      H   20    0.11807      0.00000     0.38082    0.00111     0.38193
      H   21    0.13289      0.00000     0.36582    0.00129     0.36711
      H   22    0.14007      0.00000     0.35859    0.00134     0.35993
      H   23    0.14051      0.00000     0.35813    0.00136     0.35949
      H   24    0.13492      0.00000     0.36383    0.00125     0.36508
 =======================================================================
   * Total *   -0.00000     10.99455    29.89966    0.10580    41.00000

                                 Natural Population      
 --------------------------------------------------------
   Core                      10.99455 ( 99.9504% of  11)
   Valence                   29.89966 ( 99.6655% of  30)
   Natural Minimal Basis     40.89420 ( 99.7420% of  41)
   Natural Rydberg Basis      0.10580 (  0.2580% of  41)
 --------------------------------------------------------

    Atom  No          Natural Electron Configuration
 ----------------------------------------------------------------------------
      C    1      [core]2S( 0.54)2p( 1.77)
      C    2      [core]2S( 0.44)2p( 1.60)3p( 0.01)
      C    3      [core]2S( 0.54)2p( 1.78)3p( 0.01)
      C    4      [core]2S( 0.54)2p( 1.77)
      C    5      [core]2S( 0.45)2p( 1.63)3p( 0.01)
      C    6      [core]2S( 0.48)2p( 1.63)3p( 0.01)
      C    7      [core]2S( 0.49)2p( 1.63)3p( 0.01)
      C    8      [core]2S( 0.43)2p( 1.41)3p( 0.01)
      F    9      [core]2S( 0.91)2p( 2.76)
      C   10      [core]2S( 0.49)2p( 1.64)3p( 0.01)
      C   11      [core]2S( 0.48)2p( 1.62)3p( 0.01)
      H   12            1S( 0.37)
      H   13            1S( 0.39)
      H   14            1S( 0.38)
      H   15            1S( 0.37)
      H   16            1S( 0.38)
      H   17            1S( 0.38)
      H   18            1S( 0.39)
      H   19            1S( 0.37)
      H   20            1S( 0.38)
      H   21            1S( 0.37)
      H   22            1S( 0.36)
      H   23            1S( 0.36)
      H   24            1S( 0.36)


 NATURAL BOND ORBITAL ANALYSIS, alpha spin orbitals:

                       Occupancies       Lewis Structure    Low   High
           Occ.    -------------------  -----------------   occ   occ
  Cycle   Thresh.   Lewis   Non-Lewis     CR  BD  3C  LP    (L)   (NL)   Dev
 =============================================================================
   1(1)    0.90    39.26684   1.73316     11  24   0   6     3      3    0.03
   2(2)    0.90    39.26684   1.73316     11  24   0   6     3      3    0.03
   3(1)    0.80    40.20150   0.79850     11  27   0   3     0      3    0.03
 -----------------------------------------------------------------------------

 Structure accepted: No low occupancy Lewis orbitals

 --------------------------------------------------------
   Core                     10.99455 ( 99.950% of  11)
   Valence Lewis            29.20695 ( 97.356% of  30)
  ==================       ============================
   Total Lewis              40.20150 ( 98.052% of  41)
  -----------------------------------------------------
   Valence non-Lewis         0.72104 (  1.759% of  41)
   Rydberg non-Lewis         0.07745 (  0.189% of  41)
  ==================       ============================
   Total non-Lewis           0.79850 (  1.948% of  41)
 --------------------------------------------------------


       (Occupancy)   Bond orbital/ Coefficients/ Hybrids
 ---------------------------------------------------------------------------------
     1. (0.98116) BD ( 1) C   1 - C   2  
                ( 47.42%)   0.6887* C   1 s( 29.53%)p 2.38( 70.41%)d 0.00(  0.05%)
                                            0.0007  0.5434 -0.0044 -0.2800  0.0037
                                            0.3960 -0.0002 -0.6847 -0.0006 -0.0067
                                            0.0120 -0.0149 -0.0013  0.0111
                ( 52.58%)   0.7251* C   2 s( 25.04%)p 2.99( 74.91%)d 0.00(  0.05%)
                                            0.0000  0.5004 -0.0016  0.2657  0.0091
                                           -0.4228  0.0054  0.7069  0.0035 -0.0046
                                            0.0068 -0.0164 -0.0032  0.0119
     2. (0.99210) BD ( 1) C   1 - H  12  
                ( 62.45%)   0.7903* C   1 s( 23.79%)p 3.20( 76.17%)d 0.00(  0.04%)
                                           -0.0001  0.4877  0.0038  0.8720 -0.0029
                                           -0.0246 -0.0114  0.0160  0.0190 -0.0004
                                           -0.0010  0.0001  0.0168 -0.0101
                ( 37.55%)   0.6128* H  12 s( 99.91%)p 0.00(  0.09%)
                                            0.9996 -0.0011 -0.0293  0.0017 -0.0026
     3. (0.99362) BD ( 1) C   1 - H  13  
                ( 61.29%)   0.7829* C   1 s( 23.32%)p 3.29( 76.63%)d 0.00(  0.04%)
                                            0.0001 -0.4830 -0.0014  0.2942 -0.0151
                                            0.8236  0.0045 -0.0270 -0.0214 -0.0125
                                           -0.0002 -0.0008  0.0125  0.0106
                ( 38.71%)   0.6221* H  13 s( 99.92%)p 0.00(  0.08%)
                                           -0.9996  0.0009 -0.0062 -0.0275  0.0044
     4. (0.99402) BD ( 1) C   1 - H  14  
                ( 61.83%)   0.7863* C   1 s( 23.25%)p 3.30( 76.71%)d 0.00(  0.04%)
                                           -0.0001  0.4822  0.0009 -0.2720  0.0131
                                            0.4042 -0.0150  0.7274  0.0135 -0.0060
                                           -0.0099  0.0139 -0.0018  0.0091
                ( 38.17%)   0.6178* H  14 s( 99.91%)p 0.00(  0.09%)
                                            0.9996 -0.0009  0.0065 -0.0117 -0.0260
     5. (0.98581) BD ( 1) C   2 - C   3  
                ( 52.82%)   0.7268* C   2 s( 26.09%)p 2.83( 73.87%)d 0.00(  0.04%)
                                            0.0000  0.5107 -0.0000  0.3125  0.0052
                                            0.8006 -0.0070 -0.0000  0.0000  0.0110
                                           -0.0000 -0.0000 -0.0134 -0.0105
                ( 47.18%)   0.6869* C   3 s( 29.55%)p 2.38( 70.40%)d 0.00(  0.05%)
                                            0.0005  0.5436 -0.0044 -0.3513  0.0063
                                           -0.7619 -0.0047  0.0000  0.0000  0.0143
                                           -0.0000 -0.0000 -0.0111 -0.0113
     6. (0.98116) BD ( 1) C   2 - C   4  
                ( 52.58%)   0.7251* C   2 s( 25.04%)p 2.99( 74.91%)d 0.00(  0.05%)
                                            0.0000  0.5004 -0.0016  0.2657  0.0091
                                           -0.4228  0.0054 -0.7069 -0.0035 -0.0046
                                           -0.0068  0.0164 -0.0032  0.0119
                ( 47.42%)   0.6887* C   4 s( 29.53%)p 2.38( 70.41%)d 0.00(  0.05%)
                                            0.0007  0.5434 -0.0044 -0.2800  0.0037
                                            0.3960 -0.0002  0.6847  0.0006 -0.0067
                                           -0.0120  0.0149 -0.0013  0.0111
     7. (0.98127) BD ( 1) C   2 - C   5  
                ( 47.37%)   0.6883* C   2 s( 23.83%)p 3.19( 76.12%)d 0.00(  0.06%)
                                            0.0002  0.4881  0.0067 -0.8719 -0.0048
                                            0.0293  0.0054  0.0000  0.0000 -0.0007
                                            0.0000  0.0000  0.0211 -0.0114
                ( 52.63%)   0.7254* C   5 s( 33.93%)p 1.95( 66.05%)d 0.00(  0.02%)
                                            0.0001  0.5821 -0.0229  0.8116 -0.0416
                                           -0.0020  0.0085  0.0000  0.0000 -0.0006
                                           -0.0000 -0.0000  0.0123 -0.0072
     8. (0.99210) BD ( 1) C   3 - H  15  
                ( 62.60%)   0.7912* C   3 s( 23.89%)p 3.19( 76.08%)d 0.00(  0.04%)
                                           -0.0001  0.4887  0.0068  0.8702 -0.0038
                                           -0.0530  0.0253  0.0000 -0.0000 -0.0035
                                            0.0000 -0.0000  0.0167 -0.0094
                ( 37.40%)   0.6115* H  15 s( 99.91%)p 0.00(  0.09%)
                                            0.9996 -0.0007 -0.0293 -0.0009 -0.0000
     9. (0.99365) BD ( 1) C   3 - H  16  
                ( 61.50%)   0.7842* C   3 s( 23.23%)p 3.30( 76.73%)d 0.00(  0.04%)
                                           -0.0001  0.4819 -0.0004 -0.2431  0.0214
                                            0.4558  0.0171 -0.7069  0.0036 -0.0062
                                            0.0089 -0.0141 -0.0018  0.0101
                ( 38.50%)   0.6205* H  16 s( 99.92%)p 0.00(  0.08%)
                                            0.9996 -0.0007  0.0033 -0.0170  0.0232
    10. (0.99365) BD ( 1) C   3 - H  17  
                ( 61.50%)   0.7842* C   3 s( 23.23%)p 3.30( 76.73%)d 0.00(  0.04%)
                                           -0.0001  0.4819 -0.0004 -0.2431  0.0214
                                            0.4558  0.0171  0.7069 -0.0036 -0.0062
                                           -0.0089  0.0141 -0.0018  0.0101
                ( 38.50%)   0.6205* H  17 s( 99.92%)p 0.00(  0.08%)
                                            0.9996 -0.0007  0.0033 -0.0170 -0.0232
    11. (0.99362) BD ( 1) C   4 - H  18  
                ( 61.29%)   0.7829* C   4 s( 23.32%)p 3.29( 76.63%)d 0.00(  0.04%)
                                            0.0001 -0.4830 -0.0014  0.2942 -0.0151
                                            0.8236  0.0045  0.0270  0.0214 -0.0125
                                            0.0002  0.0008  0.0125  0.0106
                ( 38.71%)   0.6221* H  18 s( 99.92%)p 0.00(  0.08%)
                                           -0.9996  0.0009 -0.0062 -0.0275 -0.0044
    12. (0.99210) BD ( 1) C   4 - H  19  
                ( 62.45%)   0.7903* C   4 s( 23.79%)p 3.20( 76.17%)d 0.00(  0.04%)
                                           -0.0001  0.4877  0.0038  0.8720 -0.0029
                                           -0.0246 -0.0114 -0.0160 -0.0190 -0.0004
                                            0.0010 -0.0001  0.0168 -0.0101
                ( 37.55%)   0.6128* H  19 s( 99.91%)p 0.00(  0.09%)
                                            0.9996 -0.0011 -0.0293  0.0017  0.0026
    13. (0.99402) BD ( 1) C   4 - H  20  
                ( 61.83%)   0.7863* C   4 s( 23.25%)p 3.30( 76.71%)d 0.00(  0.04%)
                                            0.0001 -0.4822 -0.0009  0.2719 -0.0131
                                           -0.4042  0.0150  0.7274  0.0135  0.0060
                                           -0.0099  0.0139  0.0018 -0.0091
                ( 38.17%)   0.6178* H  20 s( 99.91%)p 0.00(  0.09%)
                                           -0.9996  0.0009 -0.0065  0.0117 -0.0260
    14. (0.98734) BD ( 1) C   5 - C   6  
                ( 50.96%)   0.7139* C   5 s( 32.51%)p 2.07( 67.44%)d 0.00(  0.05%)
                                           -0.0001  0.5702  0.0082 -0.4100  0.0050
                                           -0.7114 -0.0147 -0.0000  0.0000  0.0189
                                           -0.0000  0.0000 -0.0067 -0.0091
                ( 49.04%)   0.7003* C   6 s( 35.19%)p 1.84( 64.76%)d 0.00(  0.05%)
                                            0.0001  0.5932  0.0012  0.4217  0.0137
                                            0.6852 -0.0112 -0.0000  0.0000  0.0157
                                           -0.0000  0.0000 -0.0110 -0.0113
    15. (0.98777) BD ( 1) C   5 - C  11  
                ( 51.10%)   0.7149* C   5 s( 33.58%)p 1.98( 66.38%)d 0.00(  0.05%)
                                           -0.0001  0.5793  0.0131 -0.4131  0.0096
                                            0.7020  0.0167  0.0000 -0.0000 -0.0188
                                           -0.0000 -0.0000 -0.0055 -0.0084
                ( 48.90%)   0.6993* C  11 s( 35.23%)p 1.84( 64.72%)d 0.00(  0.05%)
                                            0.0001  0.5935  0.0035  0.4345  0.0164
                                           -0.6768  0.0117  0.0000  0.0000 -0.0159
                                            0.0000 -0.0000 -0.0103 -0.0116
    16. (0.83822) BD ( 2) C   5 - C  11  
                ( 53.81%)   0.7336* C   5 s(  0.00%)p 1.00( 99.92%)d 0.00(  0.08%)
                                            0.0000 -0.0000  0.0000 -0.0000  0.0000
                                           -0.0000 -0.0000  0.9996  0.0072 -0.0000
                                           -0.0255  0.0104 -0.0000 -0.0000
                ( 46.19%)   0.6796* C  11 s(  0.00%)p 1.00( 99.92%)d 0.00(  0.08%)
                                           -0.0000  0.0000 -0.0000 -0.0000 -0.0000
                                           -0.0000 -0.0000  0.9995  0.0140  0.0000
                                            0.0010 -0.0276 -0.0000  0.0000
    17. (0.98677) BD ( 1) C   6 - C   7  
                ( 50.02%)   0.7072* C   6 s( 35.34%)p 1.83( 64.61%)d 0.00(  0.05%)
                                            0.0001  0.5943  0.0152 -0.8025 -0.0066
                                           -0.0211 -0.0412 -0.0000 -0.0000 -0.0033
                                            0.0000  0.0000  0.0177 -0.0112
                ( 49.98%)   0.7070* C   7 s( 36.29%)p 1.75( 63.66%)d 0.00(  0.04%)
                                           -0.0001  0.6024  0.0102  0.7969  0.0054
                                            0.0003 -0.0396 -0.0000  0.0000  0.0063
                                           -0.0000  0.0000  0.0154 -0.0119
    18. (0.82682) BD ( 2) C   6 - C   7  
                ( 50.07%)   0.7076* C   6 s(  0.00%)p 1.00( 99.94%)d 0.00(  0.06%)
                                           -0.0000 -0.0000  0.0000 -0.0000  0.0000
                                            0.0000 -0.0000  0.9997  0.0033 -0.0000
                                           -0.0185  0.0152  0.0000 -0.0000
                ( 49.93%)   0.7066* C   7 s(  0.00%)p 1.00( 99.93%)d 0.00(  0.07%)
                                            0.0000  0.0000  0.0000  0.0000  0.0000
                                            0.0000  0.0000  0.9997 -0.0023  0.0000
                                            0.0174  0.0194 -0.0000 -0.0000
    19. (0.98866) BD ( 1) C   6 - H  21  
                ( 63.43%)   0.7964* C   6 s( 29.37%)p 2.40( 70.60%)d 0.00(  0.03%)
                                            0.0004 -0.5418  0.0138 -0.4203  0.0181
                                            0.7273  0.0013 -0.0000 -0.0000  0.0116
                                           -0.0000 -0.0000  0.0066  0.0088
                ( 36.57%)   0.6047* H  21 s( 99.90%)p 0.00(  0.10%)
                                           -0.9995  0.0030  0.0149 -0.0280  0.0000
    20. (0.99114) BD ( 1) C   7 - C   8  
                ( 49.76%)   0.7054* C   7 s( 33.23%)p 2.01( 66.71%)d 0.00(  0.06%)
                                            0.0000  0.5764  0.0101 -0.4361 -0.0413
                                            0.6893 -0.0105 -0.0000 -0.0000 -0.0173
                                           -0.0000  0.0000 -0.0109 -0.0122
                ( 50.24%)   0.7088* C   8 s( 38.65%)p 1.59( 61.30%)d 0.00(  0.04%)
                                           -0.0000  0.6217  0.0071  0.3425 -0.0320
                                           -0.7032 -0.0115 -0.0000  0.0000 -0.0159
                                            0.0000 -0.0000 -0.0113 -0.0069
    21. (0.98722) BD ( 1) C   7 - H  22  
                ( 64.03%)   0.8002* C   7 s( 30.38%)p 2.29( 69.59%)d 0.00(  0.02%)
                                            0.0003 -0.5510  0.0144  0.4160 -0.0101
                                            0.7230 -0.0057 -0.0000  0.0000 -0.0117
                                           -0.0000 -0.0000  0.0035  0.0091
                ( 35.97%)   0.5998* H  22 s( 99.89%)p 0.00(  0.11%)
                                           -0.9995  0.0026 -0.0162 -0.0285  0.0000
    22. (0.99751) BD ( 1) C   8 - F   9  
                ( 27.20%)   0.5215* C   8 s( 22.37%)p 3.45( 77.21%)d 0.02(  0.42%)
                                            0.0001 -0.4726  0.0185  0.8778  0.0379
                                            0.0088  0.0006 -0.0000  0.0000 -0.0010
                                            0.0000  0.0000 -0.0571  0.0306
                ( 72.80%)   0.8533* F   9 s( 30.31%)p 2.30( 69.60%)d 0.00(  0.08%)
                                            0.0000 -0.5506  0.0010  0.8342  0.0067
                                            0.0101  0.0001 -0.0000 -0.0000 -0.0006
                                            0.0000  0.0000 -0.0252  0.0133
    23. (0.99133) BD ( 1) C   8 - C  10  
                ( 50.16%)   0.7082* C   8 s( 38.61%)p 1.59( 61.34%)d 0.00(  0.04%)
                                           -0.0000  0.6214  0.0057  0.3281 -0.0322
                                            0.7104  0.0114  0.0000  0.0000  0.0157
                                            0.0000 -0.0000 -0.0123 -0.0069
                ( 49.84%)   0.7060* C  10 s( 33.39%)p 1.99( 66.55%)d 0.00(  0.06%)
                                            0.0000  0.5777  0.0105 -0.4228 -0.0415
                                           -0.6964  0.0088  0.0000 -0.0000  0.0174
                                            0.0000 -0.0000 -0.0115 -0.0117
    24. (0.85163) BD ( 2) C   8 - C  10  
                ( 53.76%)   0.7332* C   8 s(  0.00%)p 1.00( 99.94%)d 0.00(  0.06%)
                                           -0.0000  0.0000  0.0000  0.0000  0.0000
                                           -0.0000 -0.0000  0.9997 -0.0081  0.0000
                                            0.0211  0.0136  0.0000  0.0000
                ( 46.24%)   0.6800* C  10 s(  0.00%)p 1.00( 99.90%)d 0.00(  0.10%)
                                           -0.0000  0.0000 -0.0000  0.0000 -0.0000
                                           -0.0000  0.0000  0.9995  0.0038  0.0000
                                           -0.0018 -0.0310  0.0000  0.0000
    25. (0.98651) BD ( 1) C  10 - C  11  
                ( 50.16%)   0.7083* C  10 s( 36.29%)p 1.75( 63.67%)d 0.00(  0.04%)
                                           -0.0002  0.6023  0.0080  0.7968  0.0031
                                            0.0162  0.0392 -0.0000  0.0000 -0.0057
                                            0.0000  0.0000  0.0156 -0.0114
                ( 49.84%)   0.7060* C  11 s( 34.91%)p 1.86( 65.04%)d 0.00(  0.05%)
                                            0.0001  0.5907  0.0141 -0.8054 -0.0065
                                            0.0014  0.0416 -0.0000 -0.0000  0.0041
                                           -0.0000  0.0000  0.0175 -0.0116
    26. (0.98729) BD ( 1) C  10 - H  23  
                ( 64.07%)   0.8005* C  10 s( 30.23%)p 2.31( 69.75%)d 0.00(  0.02%)
                                           -0.0003  0.5496 -0.0141 -0.4298  0.0108
                                            0.7159 -0.0049  0.0000 -0.0000 -0.0121
                                            0.0000  0.0000 -0.0030 -0.0087
                ( 35.93%)   0.5994* H  23 s( 99.89%)p 0.00(  0.11%)
                                            0.9995 -0.0031  0.0169 -0.0281 -0.0000
    27. (0.98828) BD ( 1) C  11 - H  24  
                ( 63.61%)   0.7975* C  11 s( 29.77%)p 2.36( 70.21%)d 0.00(  0.03%)
                                           -0.0004  0.5454 -0.0138  0.4012 -0.0169
                                            0.7354 -0.0005  0.0000 -0.0000  0.0113
                                            0.0000 -0.0000 -0.0072 -0.0091
                ( 36.39%)   0.6033* H  24 s( 99.90%)p 0.00(  0.10%)
                                            0.9995 -0.0022 -0.0142 -0.0287  0.0000
    28. (0.99959) CR ( 1) C   1           s(100.00%)p 0.00(  0.00%)
                                            1.0000 -0.0003  0.0000  0.0002 -0.0000
                                           -0.0003 -0.0000  0.0005  0.0000  0.0000
                                           -0.0000  0.0000  0.0000 -0.0000
    29. (0.99942) CR ( 1) C   2           s(100.00%)p 0.00(  0.00%)
                                            1.0000 -0.0001 -0.0000  0.0001  0.0000
                                           -0.0000 -0.0000  0.0000 -0.0000 -0.0000
                                            0.0000 -0.0000 -0.0000  0.0000
    30. (0.99960) CR ( 1) C   3           s(100.00%)p 0.00(  0.00%)
                                            1.0000 -0.0002  0.0000  0.0002 -0.0000
                                            0.0005  0.0000 -0.0000 -0.0000 -0.0000
                                            0.0000  0.0000  0.0000  0.0000
    31. (0.99959) CR ( 1) C   4           s(100.00%)p 0.00(  0.00%)
                                            1.0000 -0.0003  0.0000  0.0002 -0.0000
                                           -0.0003 -0.0000 -0.0005 -0.0000  0.0000
                                            0.0000 -0.0000  0.0000 -0.0000
    32. (0.99942) CR ( 1) C   5           s(100.00%)p 0.00(  0.00%)
                                            1.0000  0.0000  0.0000 -0.0002  0.0000
                                            0.0000 -0.0000 -0.0000 -0.0000 -0.0000
                                            0.0000 -0.0000 -0.0000 -0.0000
    33. (0.99946) CR ( 1) C   6           s(100.00%)p 0.00(  0.00%)
                                            1.0000  0.0001 -0.0000  0.0002 -0.0000
                                           -0.0003  0.0000  0.0000  0.0000 -0.0000
                                           -0.0000  0.0000 -0.0000 -0.0000
    34. (0.99945) CR ( 1) C   7           s(100.00%)p 0.00(  0.00%)
                                            1.0000  0.0002 -0.0000  0.0000  0.0000
                                           -0.0002 -0.0000 -0.0000  0.0000  0.0000
                                           -0.0000 -0.0000  0.0000 -0.0000
    35. (0.99917) CR ( 1) C   8           s(100.00%)
                                            1.0000  0.0001 -0.0000 -0.0000 -0.0000
                                           -0.0000 -0.0000  0.0000 -0.0000  0.0000
                                            0.0000  0.0000  0.0000 -0.0000
    36. (0.99995) CR ( 1) F   9           s(100.00%)p 0.00(  0.00%)
                                            1.0000 -0.0002  0.0000 -0.0001 -0.0000
                                           -0.0000 -0.0000  0.0000  0.0000  0.0000
                                           -0.0000  0.0000  0.0000 -0.0000
    37. (0.99945) CR ( 1) C  10           s(100.00%)p 0.00(  0.00%)
                                            1.0000  0.0002 -0.0000  0.0000  0.0000
                                            0.0002  0.0000  0.0000  0.0000 -0.0000
                                           -0.0000 -0.0000  0.0000 -0.0000
    38. (0.99945) CR ( 1) C  11           s(100.00%)p 0.00(  0.00%)
                                            1.0000  0.0001 -0.0000  0.0002 -0.0000
                                            0.0003 -0.0000  0.0000 -0.0000  0.0000
                                            0.0000 -0.0000 -0.0000 -0.0000
    39. (0.99409) LP ( 1) F   9           s( 69.68%)p 0.44( 30.32%)d 0.00(  0.01%)
                                            0.0002  0.8347 -0.0004  0.5506  0.0043
                                            0.0044  0.0001  0.0000 -0.0000 -0.0001
                                           -0.0000 -0.0000 -0.0061  0.0049
    40. (0.98505) LP ( 2) F   9           s(  0.00%)p 1.00( 99.96%)d 0.00(  0.04%)
                                            0.0000  0.0019 -0.0000 -0.0109  0.0000
                                            0.9997 -0.0030 -0.0000 -0.0000 -0.0196
                                            0.0000  0.0000  0.0005  0.0000
    41. (0.96304) LP ( 3) F   9           s(  0.00%)p 1.00( 99.95%)d 0.00(  0.05%)
                                           -0.0000 -0.0000 -0.0000 -0.0000 -0.0000
                                            0.0000 -0.0000  0.9998 -0.0016 -0.0000
                                           -0.0213 -0.0003  0.0000  0.0000
    42. (0.00202) RY*( 1) C   1           s(  0.02%)p99.99( 93.63%)d99.99(  6.35%)
                                           -0.0000  0.0010  0.0144 -0.0029 -0.1827
                                            0.0111  0.7935  0.0066  0.5227 -0.0265
                                            0.0138 -0.1194 -0.0809 -0.2044
    43. (0.00164) RY*( 2) C   1           s(  1.37%)p67.00( 91.76%)d 5.02(  6.87%)
                                            0.0000 -0.0006  0.1170  0.0166  0.8596
                                            0.0046  0.3494 -0.0014 -0.2372  0.0929
                                           -0.1487 -0.0552 -0.1738  0.0684
    44. (0.00095) RY*( 3) C   1           s( 72.88%)p 0.37( 26.76%)d 0.00(  0.36%)
                                           -0.0000  0.0164  0.8535 -0.0039 -0.2918
                                           -0.0034  0.1733  0.0040 -0.3903  0.0108
                                           -0.0254  0.0381  0.0137 -0.0351
    45. (0.00009) RY*( 4) C   1           s( 24.17%)p 3.05( 73.60%)d 0.09(  2.23%)
    46. (0.00001) RY*( 5) C   1           s(  0.18%)p 5.71(  1.04%)d99.99( 98.78%)
    47. (0.00001) RY*( 6) C   1           s(  0.52%)p 4.29(  2.25%)d99.99( 97.22%)
    48. (0.00001) RY*( 7) C   1           s(  0.53%)p 4.66(  2.46%)d99.99( 97.01%)
    49. (0.00001) RY*( 8) C   1           s(  0.00%)p 1.00(  3.68%)d26.17( 96.32%)
    50. (0.00001) RY*( 9) C   1           s(  0.43%)p11.28(  4.89%)d99.99( 94.68%)
    51. (0.00333) RY*( 1) C   2           s(  0.02%)p99.99( 97.90%)d99.99(  2.08%)
                                           -0.0000 -0.0044  0.0119  0.0036  0.0035
                                            0.0128  0.9894 -0.0000  0.0000 -0.1294
                                            0.0000  0.0000  0.0067  0.0634
    52. (0.00146) RY*( 2) C   2           s(  0.00%)p 1.00( 95.97%)d 0.04(  4.03%)
                                            0.0000  0.0000 -0.0000  0.0000 -0.0000
                                           -0.0000 -0.0000 -0.0005  0.9796  0.0000
                                           -0.1609  0.1202 -0.0000 -0.0000
    53. (0.00073) RY*( 3) C   2           s(  0.16%)p99.99( 98.89%)d 5.80(  0.95%)
                                           -0.0000  0.0091  0.0394  0.0087 -0.9944
                                           -0.0026 -0.0001 -0.0000 -0.0000  0.0151
                                           -0.0000  0.0000 -0.0432  0.0859
    54. (0.00040) RY*( 4) C   2           s( 37.28%)p 0.01(  0.21%)d 1.68( 62.51%)
                                           -0.0000 -0.0004  0.6106  0.0263 -0.0375
                                           -0.0017  0.0030  0.0000 -0.0000 -0.0564
                                           -0.0000  0.0000  0.7063 -0.3508
    55. (0.00036) RY*( 5) C   2           s(  0.00%)p 1.00(  0.02%)d99.99( 99.98%)
                                           -0.0000 -0.0000  0.0000 -0.0000  0.0000
                                            0.0000  0.0000  0.0130 -0.0014  0.0000
                                            0.5931  0.8050  0.0000  0.0000
    56. (0.00033) RY*( 6) C   2           s(  0.21%)p 2.03(  0.44%)d99.99( 99.35%)
                                           -0.0000 -0.0018  0.0463 -0.0020  0.0621
                                            0.0150 -0.0168 -0.0000  0.0000  0.3173
                                           -0.0000 -0.0000  0.4113  0.8507
    57. (0.00023) RY*( 7) C   2           s(  0.00%)p 1.00(  4.08%)d23.51( 95.92%)
                                            0.0000  0.0000 -0.0000  0.0000 -0.0000
                                           -0.0000  0.0000 -0.0220  0.2008  0.0000
                                            0.7888 -0.5805  0.0000 -0.0000
    58. (0.00019) RY*( 8) C   2           s( 62.27%)p 0.01(  0.59%)d 0.60( 37.14%)
                                            0.0000 -0.0020  0.7891 -0.0122  0.0746
                                           -0.0021 -0.0119 -0.0000  0.0000  0.0552
                                            0.0000 -0.0000 -0.5707  0.2066
    59. (0.00015) RY*( 9) C   2           s(  0.06%)p35.25(  2.10%)d99.99( 97.84%)
                                           -0.0000  0.0008  0.0244 -0.0017  0.0112
                                            0.0168 -0.1435 -0.0000  0.0000 -0.9359
                                            0.0000 -0.0000  0.0614  0.3141
    60. (0.00207) RY*( 1) C   3           s(  0.00%)p 1.00( 94.12%)d 0.06(  5.88%)
                                           -0.0000 -0.0000 -0.0000  0.0000  0.0000
                                           -0.0000  0.0000  0.0094  0.9701 -0.0000
                                           -0.0265 -0.2411 -0.0000  0.0000
    61. (0.00175) RY*( 2) C   3           s(  2.20%)p42.11( 92.76%)d 2.29(  5.04%)
                                            0.0000 -0.0068  0.1483  0.0226  0.8478
                                           -0.0069 -0.4563  0.0000 -0.0000 -0.1275
                                            0.0000  0.0000 -0.1771  0.0526
    62. (0.00092) RY*( 3) C   3           s( 69.84%)p 0.43( 29.77%)d 0.01(  0.38%)
                                           -0.0000  0.0184  0.8355 -0.0061 -0.3697
                                            0.0089 -0.4012 -0.0000  0.0000 -0.0463
                                            0.0000 -0.0000  0.0068  0.0407
    63. (0.00010) RY*( 4) C   3           s( 26.14%)p 2.74( 71.60%)d 0.09(  2.26%)
                                           -0.0000 -0.0280  0.5105 -0.0123  0.3272
                                           -0.0235  0.7799  0.0000 -0.0000 -0.1139
                                            0.0000 -0.0000  0.0825  0.0530
    64. (0.00001) RY*( 5) C   3           s(  1.40%)p 1.29(  1.81%)d69.36( 96.80%)
    65. (0.00001) RY*( 6) C   3           s(  0.00%)p 1.00(  0.08%)d99.99( 99.92%)
    66. (0.00000) RY*( 7) C   3           s(  0.00%)p 1.00(  5.86%)d16.07( 94.14%)
    67. (0.00001) RY*( 8) C   3           s(  0.05%)p80.78(  3.80%)d99.99( 96.16%)
    68. (0.00001) RY*( 9) C   3           s(  0.49%)p 0.53(  0.26%)d99.99( 99.25%)
    69. (0.00202) RY*( 1) C   4           s(  0.02%)p99.99( 93.63%)d99.99(  6.35%)
                                           -0.0000  0.0010  0.0144 -0.0029 -0.1827
                                            0.0111  0.7935 -0.0066 -0.5227 -0.0265
                                           -0.0138  0.1194 -0.0809 -0.2044
    70. (0.00164) RY*( 2) C   4           s(  1.37%)p67.00( 91.76%)d 5.02(  6.87%)
                                            0.0000 -0.0006  0.1170  0.0166  0.8596
                                            0.0046  0.3494  0.0014  0.2372  0.0929
                                            0.1487  0.0552 -0.1738  0.0684
    71. (0.00095) RY*( 3) C   4           s( 72.88%)p 0.37( 26.76%)d 0.00(  0.36%)
                                           -0.0000  0.0164  0.8535 -0.0039 -0.2918
                                           -0.0034  0.1733 -0.0040  0.3903  0.0108
                                            0.0254 -0.0381  0.0137 -0.0351
    72. (0.00009) RY*( 4) C   4           s( 24.17%)p 3.05( 73.60%)d 0.09(  2.23%)
    73. (0.00001) RY*( 5) C   4           s(  0.18%)p 5.71(  1.04%)d99.99( 98.78%)
    74. (0.00001) RY*( 6) C   4           s(  0.52%)p 4.29(  2.25%)d99.99( 97.22%)
    75. (0.00001) RY*( 7) C   4           s(  0.53%)p 4.66(  2.46%)d99.99( 97.01%)
    76. (0.00001) RY*( 8) C   4           s(  0.00%)p 1.00(  3.68%)d26.17( 96.32%)
    77. (0.00001) RY*( 9) C   4           s(  0.43%)p11.28(  4.89%)d99.99( 94.68%)
    78. (0.00247) RY*( 1) C   5           s( 17.12%)p 4.42( 75.69%)d 0.42(  7.19%)
                                            0.0000 -0.0147  0.4135 -0.0276 -0.8543
                                           -0.0015  0.1625 -0.0000 -0.0000  0.0368
                                           -0.0000  0.0000  0.2629 -0.0374
    79. (0.00226) RY*( 2) C   5           s(  0.64%)p99.99( 93.91%)d 8.51(  5.45%)
                                           -0.0000  0.0040  0.0799  0.0015 -0.1393
                                            0.0153 -0.9589 -0.0000  0.0000 -0.2277
                                            0.0000 -0.0000  0.0491  0.0172
    80. (0.00212) RY*( 3) C   5           s(  0.00%)p 1.00( 88.98%)d 0.12( 11.02%)
                                            0.0000 -0.0000 -0.0000 -0.0000 -0.0000
                                           -0.0000  0.0000  0.0023  0.9433  0.0000
                                            0.3204 -0.0872  0.0000 -0.0000
    81. (0.00162) RY*( 4) C   5           s( 81.99%)p 0.21( 17.34%)d 0.01(  0.67%)
                                           -0.0000  0.0075  0.9055  0.0425  0.4140
                                           -0.0050  0.0141 -0.0000  0.0000 -0.0120
                                            0.0000 -0.0000 -0.0808  0.0019
    82. (0.00042) RY*( 5) C   5           s(  0.00%)p 1.00(  1.00%)d98.97( 99.00%)
                                            0.0000 -0.0000 -0.0000 -0.0000 -0.0000
                                           -0.0000  0.0000 -0.0116  0.0993 -0.0000
                                           -0.0215  0.9948  0.0000  0.0000
    83. (0.00015) RY*( 6) C   5           s(  0.03%)p99.99(  5.44%)d99.99( 94.54%)
                                           -0.0000  0.0007  0.0160  0.0029 -0.0109
                                            0.0310 -0.2308  0.0000 -0.0000  0.9674
                                            0.0000  0.0000 -0.0634 -0.0738
    84. (0.00010) RY*( 7) C   5           s(  0.14%)p51.35(  7.01%)d99.99( 92.85%)
                                           -0.0000 -0.0070  0.0363  0.0048 -0.2646
                                           -0.0006  0.0084  0.0000 -0.0000 -0.0784
                                            0.0000  0.0000 -0.9393 -0.2001
    85. (0.00007) RY*( 8) C   5           s(  0.00%)p 1.00( 10.10%)d 8.90( 89.90%)
    86. (0.00002) RY*( 9) C   5           s(  0.06%)p12.26(  0.75%)d99.99( 99.19%)
    87. (0.00281) RY*( 1) C   6           s(  0.05%)p99.99( 93.54%)d99.99(  6.41%)
                                           -0.0000  0.0210  0.0080 -0.0213 -0.5883
                                            0.0213  0.7671  0.0000 -0.0000 -0.2092
                                           -0.0000 -0.0000 -0.1405 -0.0241
    88. (0.00156) RY*( 2) C   6           s( 16.72%)p 4.91( 82.15%)d 0.07(  1.14%)
                                            0.0000  0.0201  0.4083 -0.0086  0.7235
                                           -0.0160  0.5456 -0.0000  0.0000 -0.0675
                                           -0.0000  0.0000  0.0792 -0.0239
    89. (0.00051) RY*( 3) C   6           s(  0.00%)p 1.00( 61.23%)d 0.63( 38.77%)
                                           -0.0000  0.0000 -0.0000 -0.0000  0.0000
                                            0.0000  0.0000  0.0002  0.7825 -0.0000
                                            0.4775  0.3996  0.0000  0.0000
    90. (0.00049) RY*( 4) C   6           s( 82.25%)p 0.19( 15.53%)d 0.03(  2.22%)
                                            0.0000 -0.0124  0.9068  0.0211 -0.3119
                                           -0.0062 -0.2398 -0.0000  0.0000  0.1004
                                            0.0000  0.0000 -0.0988 -0.0487
    91. (0.00026) RY*( 5) C   6           s(  0.00%)p 1.00( 36.21%)d 1.76( 63.79%)
                                           -0.0000  0.0000 -0.0000  0.0000  0.0000
                                            0.0000  0.0000  0.0114 -0.6017 -0.0000
                                            0.7449  0.2880  0.0000  0.0000
    92. (0.00007) RY*( 6) C   6           s(  0.78%)p 4.25(  3.33%)d99.99( 95.89%)
    93. (0.00004) RY*( 7) C   6           s(  0.00%)p 1.00(  4.29%)d22.32( 95.71%)
    94. (0.00002) RY*( 8) C   6           s(  0.00%)p 1.00(  2.62%)d37.24( 97.38%)
    95. (0.00001) RY*( 9) C   6           s(  0.30%)p 4.02(  1.19%)d99.99( 98.51%)
    96. (0.00284) RY*( 1) C   7           s(  0.54%)p99.99( 95.40%)d 7.48(  4.06%)
                                            0.0000  0.0276  0.0683  0.0048  0.7344
                                            0.0359  0.6429 -0.0000  0.0000  0.1866
                                            0.0000 -0.0000 -0.0726 -0.0232
    97. (0.00180) RY*( 2) C   7           s(  0.09%)p99.99( 98.55%)d15.56(  1.36%)
                                            0.0000  0.0089  0.0282  0.0319 -0.6685
                                           -0.0138  0.7331 -0.0000 -0.0000  0.1075
                                            0.0000 -0.0000  0.0377 -0.0247
    98. (0.00059) RY*( 3) C   7           s( 95.44%)p 0.00(  0.16%)d 0.05(  4.40%)
                                           -0.0000 -0.0062  0.9769 -0.0109 -0.0111
                                           -0.0208 -0.0302  0.0000 -0.0000 -0.1696
                                           -0.0000  0.0000  0.1086 -0.0587
    99. (0.00049) RY*( 4) C   7           s(  0.00%)p 1.00( 88.81%)d 0.13( 11.19%)
                                           -0.0000 -0.0000  0.0000 -0.0000 -0.0000
                                           -0.0000  0.0000 -0.0002  0.9424  0.0000
                                           -0.1787  0.2827  0.0000  0.0000
   100. (0.00032) RY*( 5) C   7           s(  0.00%)p 1.00(  8.57%)d10.67( 91.43%)
                                           -0.0000 -0.0000  0.0000 -0.0000 -0.0000
                                           -0.0000 -0.0000 -0.0056  0.2927  0.0000
                                            0.8497 -0.4386  0.0000 -0.0000
   101. (0.00006) RY*( 6) C   7           s(  0.59%)p 4.13(  2.43%)d99.99( 96.98%)
   102. (0.00004) RY*( 7) C   7           s(  3.31%)p 0.90(  2.97%)d28.29( 93.71%)
   103. (0.00002) RY*( 8) C   7           s(  0.00%)p 1.00(  2.68%)d36.25( 97.32%)
   104. (0.00000) RY*( 9) C   7           s(  0.12%)p 4.28(  0.51%)d99.99( 99.37%)
   105. (0.00443) RY*( 1) C   8           s(  2.57%)p37.12( 95.21%)d 0.87(  2.22%)
                                            0.0000  0.0544  0.1506 -0.0057  0.9757
                                            0.0001  0.0080 -0.0000  0.0000  0.0026
                                            0.0000  0.0000  0.1473 -0.0224
   106. (0.00249) RY*( 2) C   8           s(  0.01%)p 1.00( 87.30%)d 0.15( 12.69%)
                                           -0.0000 -0.0000  0.0079  0.0004  0.0055
                                            0.0231 -0.9341 -0.0000  0.0000 -0.3560
                                            0.0000  0.0000  0.0126 -0.0005
   107. (0.00153) RY*( 3) C   8           s(  0.00%)p 1.00( 15.09%)d 5.63( 84.91%)
                                            0.0000 -0.0000 -0.0000 -0.0000 -0.0000
                                           -0.0000  0.0000 -0.0173  0.3881  0.0000
                                            0.9177  0.0830 -0.0000  0.0000
   108. (0.00102) RY*( 4) C   8           s( 76.50%)p 0.01(  0.66%)d 0.30( 22.84%)
                                           -0.0000  0.0071  0.8746 -0.0470 -0.0658
                                            0.0004  0.0087 -0.0000 -0.0000 -0.0199
                                            0.0000  0.0000 -0.4322  0.2029
   109. (0.00077) RY*( 5) C   8           s(  0.04%)p99.99( 12.72%)d99.99( 87.24%)
                                            0.0000 -0.0003  0.0197  0.0003 -0.0012
                                           -0.0151 -0.3563 -0.0000 -0.0000  0.9340
                                           -0.0000  0.0000 -0.0087  0.0031
   110. (0.00057) RY*( 6) C   8           s(  0.00%)p 1.00(  0.02%)d99.99( 99.98%)
                                            0.0000 -0.0000 -0.0000  0.0000 -0.0000
                                            0.0000  0.0000 -0.0116  0.0047 -0.0000
                                           -0.0923  0.9957  0.0000 -0.0000
   111. (0.00043) RY*( 7) C   8           s( 18.72%)p 0.22(  4.17%)d 4.12( 77.11%)
                                            0.0000 -0.0232  0.4320  0.0456 -0.1987
                                            0.0012  0.0129 -0.0000 -0.0000  0.0039
                                            0.0000 -0.0000  0.8768 -0.0478
   112. (0.00011) RY*( 8) C   8           s(  0.00%)p 1.00( 84.96%)d 0.18( 15.04%)
                                           -0.0000  0.0000  0.0000 -0.0000 -0.0000
                                            0.0000  0.0000  0.0161  0.9216  0.0000
                                           -0.3858 -0.0399  0.0000  0.0000
   113. (0.00001) RY*( 9) C   8           s(  2.53%)p 0.03(  0.07%)d38.47( 97.40%)
   114. (0.00059) RY*( 1) F   9           s(  0.00%)p 1.00( 92.42%)d 0.08(  7.58%)
                                           -0.0000 -0.0000  0.0000  0.0000  0.0000
                                            0.0000 -0.0000 -0.0043  0.9614  0.0000
                                           -0.2752 -0.0042 -0.0000 -0.0000
   115. (0.00051) RY*( 2) F   9           s(  0.00%)p 1.00( 92.84%)d 0.08(  7.16%)
                                            0.0000  0.0000  0.0026 -0.0000 -0.0111
                                           -0.0023  0.9635  0.0000  0.0000 -0.2675
                                           -0.0000 -0.0000  0.0064 -0.0002
   116. (0.00012) RY*( 3) F   9           s( 84.84%)p 0.13( 10.72%)d 0.05(  4.44%)
                                            0.0000 -0.0010  0.9211  0.0019  0.3274
                                           -0.0000  0.0005  0.0000 -0.0000  0.0023
                                            0.0000 -0.0000  0.2106  0.0041
   117. (0.00002) RY*( 4) F   9           s(  7.57%)p11.18( 84.59%)d 1.04(  7.84%)
   118. (0.00000) RY*( 5) F   9           s(  0.00%)p 1.00(  7.20%)d12.90( 92.80%)
   119. (0.00000) RY*( 6) F   9           s(  0.00%)p 1.00(  7.62%)d12.12( 92.38%)
   120. (0.00000) RY*( 7) F   9           s(  0.00%)p 0.00(  0.00%)d 1.00(100.00%)
   121. (0.00000) RY*( 8) F   9           s(  7.41%)p 0.33(  2.44%)d12.16( 90.15%)
   122. (0.00000) RY*( 9) F   9           s(  0.18%)p12.68(  2.33%)d99.99( 97.49%)
   123. (0.00281) RY*( 1) C  10           s(  0.48%)p99.99( 95.31%)d 8.70(  4.21%)
                                            0.0000  0.0278  0.0638  0.0062  0.7534
                                           -0.0358 -0.6198  0.0000  0.0000 -0.1926
                                            0.0000 -0.0000 -0.0656 -0.0259
   124. (0.00175) RY*( 2) C  10           s(  0.40%)p99.99( 98.16%)d 3.54(  1.43%)
                                            0.0000  0.0083  0.0630  0.0301 -0.6466
                                            0.0156 -0.7499 -0.0000  0.0000 -0.1079
                                            0.0000  0.0000  0.0446 -0.0261
   125. (0.00061) RY*( 3) C  10           s( 94.78%)p 0.00(  0.32%)d 0.05(  4.89%)
                                           -0.0000 -0.0054  0.9735 -0.0101  0.0148
                                            0.0202  0.0501 -0.0000  0.0000  0.1880
                                           -0.0000 -0.0000  0.1002 -0.0598
   126. (0.00057) RY*( 4) C  10           s(  0.00%)p 1.00( 72.97%)d 0.37( 27.03%)
                                            0.0000  0.0000 -0.0000  0.0000 -0.0000
                                           -0.0000  0.0000 -0.0156  0.8541 -0.0000
                                           -0.3584 -0.3766 -0.0000  0.0000
   127. (0.00030) RY*( 5) C  10           s(  0.00%)p 1.00( 24.39%)d 3.10( 75.61%)
                                           -0.0000 -0.0000  0.0000 -0.0000 -0.0000
                                            0.0000  0.0000  0.0111  0.4937 -0.0000
                                            0.7868  0.3703  0.0000 -0.0000
   128. (0.00007) RY*( 6) C  10           s(  0.60%)p 4.09(  2.44%)d99.99( 96.96%)
   129. (0.00004) RY*( 7) C  10           s(  3.70%)p 0.88(  3.26%)d25.12( 93.04%)
   130. (0.00002) RY*( 8) C  10           s(  0.00%)p 1.00(  2.74%)d35.45( 97.26%)
   131. (0.00000) RY*( 9) C  10           s(  0.12%)p 4.42(  0.54%)d99.99( 99.34%)
   132. (0.00275) RY*( 1) C  11           s(  0.10%)p99.99( 93.41%)d64.51(  6.49%)
                                           -0.0000  0.0238  0.0210 -0.0224 -0.5053
                                           -0.0221 -0.8233 -0.0000 -0.0000  0.2066
                                            0.0000  0.0000 -0.1468 -0.0254
   133. (0.00130) RY*( 2) C  11           s( 12.79%)p 6.70( 85.70%)d 0.12(  1.52%)
                                           -0.0000  0.0161  0.3572 -0.0101  0.7896
                                            0.0181 -0.4828 -0.0000  0.0000  0.0449
                                           -0.0000 -0.0000  0.1107 -0.0303
   134. (0.00060) RY*( 3) C  11           s(  0.00%)p 1.00( 71.17%)d 0.41( 28.83%)
                                           -0.0000  0.0000 -0.0000 -0.0000  0.0000
                                           -0.0000 -0.0000 -0.0226  0.8433  0.0000
                                            0.3802 -0.3792  0.0000  0.0000
   135. (0.00044) RY*( 4) C  11           s( 85.62%)p 0.14( 11.86%)d 0.03(  2.52%)
                                            0.0000 -0.0111  0.9252  0.0188 -0.2863
                                            0.0087  0.1903 -0.0000  0.0000 -0.1051
                                            0.0000 -0.0000 -0.0902 -0.0774
   136. (0.00027) RY*( 5) C  11           s(  0.00%)p 1.00( 24.89%)d 3.02( 75.11%)
                                           -0.0000  0.0000 -0.0000 -0.0000  0.0000
                                           -0.0000 -0.0000 -0.0019 -0.4989  0.0000
                                            0.8163 -0.2911  0.0000  0.0000
   137. (0.00006) RY*( 6) C  11           s(  0.91%)p 3.60(  3.28%)d99.99( 95.81%)
   138. (0.00004) RY*( 7) C  11           s(  0.02%)p99.99(  4.96%)d99.99( 95.02%)
   139. (0.00001) RY*( 8) C  11           s(  0.00%)p 1.00(  4.01%)d23.91( 95.99%)
   140. (0.00000) RY*( 9) C  11           s(  0.66%)p 1.24(  0.82%)d99.99( 98.52%)
   141. (0.00052) RY*( 1) H  12           s( 98.24%)p 0.02(  1.76%)
                                            0.0050  0.9911  0.1327 -0.0020  0.0014
   142. (0.00009) RY*( 2) H  12           s(  0.00%)p 1.00(100.00%)
   143. (0.00006) RY*( 3) H  12           s(  0.17%)p99.99( 99.83%)
   144. (0.00002) RY*( 4) H  12           s(  1.68%)p58.68( 98.32%)
   145. (0.00057) RY*( 1) H  13           s( 98.35%)p 0.02(  1.65%)
                                            0.0044  0.9917 -0.0648 -0.1111  0.0016
   146. (0.00010) RY*( 2) H  13           s(  0.05%)p99.99( 99.95%)
   147. (0.00007) RY*( 3) H  13           s(  0.29%)p99.99( 99.71%)
   148. (0.00002) RY*( 4) H  13           s(  1.40%)p70.60( 98.60%)
   149. (0.00062) RY*( 1) H  14           s( 98.55%)p 0.01(  1.45%)
                                            0.0044  0.9927 -0.0352  0.0563  0.1005
   150. (0.00009) RY*( 2) H  14           s(  0.00%)p 1.00(100.00%)
   151. (0.00006) RY*( 3) H  14           s(  0.17%)p99.99( 99.83%)
   152. (0.00002) RY*( 4) H  14           s(  1.37%)p72.07( 98.63%)
   153. (0.00052) RY*( 1) H  15           s( 98.19%)p 0.02(  1.81%)
                                            0.0047  0.9909  0.1342  0.0065  0.0000
   154. (0.00009) RY*( 2) H  15           s(  0.00%)p 1.00(100.00%)
   155. (0.00005) RY*( 3) H  15           s(  0.04%)p99.99( 99.96%)
   156. (0.00002) RY*( 4) H  15           s(  1.86%)p52.90( 98.14%)
   157. (0.00067) RY*( 1) H  16           s( 98.72%)p 0.01(  1.28%)
                                            0.0034  0.9936 -0.0729  0.0401 -0.0765
   158. (0.00010) RY*( 2) H  16           s(  0.18%)p99.99( 99.82%)
                                            0.0017  0.0424  0.8503 -0.3115 -0.4221
   159. (0.00006) RY*( 3) H  16           s(  0.26%)p99.99( 99.74%)
   160. (0.00002) RY*( 4) H  16           s(  0.92%)p99.99( 99.08%)
   161. (0.00067) RY*( 1) H  17           s( 98.72%)p 0.01(  1.28%)
                                            0.0034  0.9936 -0.0729  0.0401  0.0765
   162. (0.00010) RY*( 2) H  17           s(  0.18%)p99.99( 99.82%)
                                            0.0017  0.0424  0.8503 -0.3115  0.4221
   163. (0.00006) RY*( 3) H  17           s(  0.26%)p99.99( 99.74%)
   164. (0.00002) RY*( 4) H  17           s(  0.92%)p99.99( 99.08%)
   165. (0.00057) RY*( 1) H  18           s( 98.35%)p 0.02(  1.65%)
                                            0.0044  0.9917 -0.0648 -0.1111 -0.0016
   166. (0.00010) RY*( 2) H  18           s(  0.05%)p99.99( 99.95%)
   167. (0.00007) RY*( 3) H  18           s(  0.29%)p99.99( 99.71%)
   168. (0.00002) RY*( 4) H  18           s(  1.40%)p70.60( 98.60%)
   169. (0.00052) RY*( 1) H  19           s( 98.24%)p 0.02(  1.76%)
                                            0.0050  0.9911  0.1327 -0.0020 -0.0014
   170. (0.00009) RY*( 2) H  19           s(  0.00%)p 1.00(100.00%)
   171. (0.00006) RY*( 3) H  19           s(  0.17%)p99.99( 99.83%)
   172. (0.00002) RY*( 4) H  19           s(  1.68%)p58.68( 98.32%)
   173. (0.00062) RY*( 1) H  20           s( 98.55%)p 0.01(  1.45%)
                                            0.0044  0.9927 -0.0352  0.0563 -0.1005
   174. (0.00009) RY*( 2) H  20           s(  0.00%)p 1.00(100.00%)
   175. (0.00006) RY*( 3) H  20           s(  0.17%)p99.99( 99.83%)
   176. (0.00002) RY*( 4) H  20           s(  1.37%)p72.07( 98.63%)
   177. (0.00077) RY*( 1) H  21           s( 99.48%)p 0.01(  0.52%)
                                            0.0043  0.9974  0.0716 -0.0081  0.0000
   178. (0.00007) RY*( 2) H  21           s(  0.00%)p 1.00(100.00%)
   179. (0.00003) RY*( 3) H  21           s(  0.08%)p99.99( 99.92%)
   180. (0.00004) RY*( 4) H  21           s(  0.53%)p99.99( 99.47%)
   181. (0.00082) RY*( 1) H  22           s( 99.56%)p 0.00(  0.44%)
                                            0.0046  0.9978 -0.0066 -0.0658 -0.0000
   182. (0.00005) RY*( 2) H  22           s(  0.00%)p 1.00(100.00%)
   183. (0.00004) RY*( 3) H  22           s(  0.10%)p99.99( 99.90%)
   184. (0.00002) RY*( 4) H  22           s(  0.45%)p99.99( 99.55%)
   185. (0.00084) RY*( 1) H  23           s( 99.61%)p 0.00(  0.39%)
                                            0.0049  0.9980 -0.0079  0.0620 -0.0000
   186. (0.00005) RY*( 2) H  23           s(  0.00%)p 1.00(100.00%)
   187. (0.00003) RY*( 3) H  23           s(  0.46%)p99.99( 99.54%)
   188. (0.00003) RY*( 4) H  23           s(  0.03%)p99.99( 99.97%)
   189. (0.00073) RY*( 1) H  24           s( 99.60%)p 0.00(  0.40%)
                                            0.0032  0.9980  0.0630  0.0030 -0.0000
   190. (0.00007) RY*( 2) H  24           s(  0.00%)p 1.00(100.00%)
   191. (0.00004) RY*( 3) H  24           s(  0.43%)p99.99( 99.57%)
   192. (0.00003) RY*( 4) H  24           s(  0.07%)p99.99( 99.93%)
   193. (0.01251) BD*( 1) C   1 - C   2  
                ( 52.58%)   0.7251* C   1 s( 29.53%)p 2.38( 70.41%)d 0.00(  0.05%)
                                            0.0007  0.5434 -0.0044 -0.2800  0.0037
                                            0.3960 -0.0002 -0.6847 -0.0006 -0.0067
                                            0.0120 -0.0149 -0.0013  0.0111
                ( 47.42%)  -0.6887* C   2 s( 25.04%)p 2.99( 74.91%)d 0.00(  0.05%)
                                            0.0000  0.5004 -0.0016  0.2657  0.0091
                                           -0.4228  0.0054  0.7069  0.0035 -0.0046
                                            0.0068 -0.0164 -0.0032  0.0119
   194. (0.00285) BD*( 1) C   1 - H  12  
                ( 37.55%)   0.6128* C   1 s( 23.79%)p 3.20( 76.17%)d 0.00(  0.04%)
                                            0.0001 -0.4877 -0.0038 -0.8720  0.0029
                                            0.0246  0.0114 -0.0160 -0.0190  0.0004
                                            0.0010 -0.0001 -0.0168  0.0101
                ( 62.45%)  -0.7903* H  12 s( 99.91%)p 0.00(  0.09%)
                                           -0.9996  0.0011  0.0293 -0.0017  0.0026
   195. (0.00304) BD*( 1) C   1 - H  13  
                ( 38.71%)   0.6221* C   1 s( 23.32%)p 3.29( 76.63%)d 0.00(  0.04%)
                                           -0.0001  0.4830  0.0014 -0.2942  0.0151
                                           -0.8236 -0.0045  0.0270  0.0214  0.0125
                                            0.0002  0.0008 -0.0125 -0.0106
                ( 61.29%)  -0.7829* H  13 s( 99.92%)p 0.00(  0.08%)
                                            0.9996 -0.0009  0.0062  0.0275 -0.0044
   196. (0.00281) BD*( 1) C   1 - H  14  
                ( 38.17%)   0.6178* C   1 s( 23.25%)p 3.30( 76.71%)d 0.00(  0.04%)
                                            0.0001 -0.4822 -0.0009  0.2720 -0.0131
                                           -0.4042  0.0150 -0.7274 -0.0135  0.0060
                                            0.0099 -0.0139  0.0018 -0.0091
                ( 61.83%)  -0.7863* H  14 s( 99.91%)p 0.00(  0.09%)
                                           -0.9996  0.0009 -0.0065  0.0117  0.0260
   197. (0.01086) BD*( 1) C   2 - C   3  
                ( 47.18%)   0.6869* C   2 s( 26.09%)p 2.83( 73.87%)d 0.00(  0.04%)
                                           -0.0000 -0.5107  0.0000 -0.3125 -0.0052
                                           -0.8006  0.0070  0.0000 -0.0000 -0.0110
                                            0.0000  0.0000  0.0134  0.0105
                ( 52.82%)  -0.7268* C   3 s( 29.55%)p 2.38( 70.40%)d 0.00(  0.05%)
                                           -0.0005 -0.5436  0.0044  0.3513 -0.0063
                                            0.7619  0.0047 -0.0000 -0.0000 -0.0143
                                            0.0000  0.0000  0.0111  0.0113
   198. (0.01251) BD*( 1) C   2 - C   4  
                ( 47.42%)   0.6887* C   2 s( 25.04%)p 2.99( 74.91%)d 0.00(  0.05%)
                                           -0.0000 -0.5004  0.0016 -0.2657 -0.0091
                                            0.4228 -0.0054  0.7069  0.0035  0.0046
                                            0.0068 -0.0164  0.0032 -0.0119
                ( 52.58%)  -0.7251* C   4 s( 29.53%)p 2.38( 70.41%)d 0.00(  0.05%)
                                           -0.0007 -0.5434  0.0044  0.2800 -0.0037
                                           -0.3960  0.0002 -0.6847 -0.0006  0.0067
                                            0.0120 -0.0149  0.0013 -0.0111
   199. (0.02319) BD*( 1) C   2 - C   5  
                ( 52.63%)   0.7254* C   2 s( 23.83%)p 3.19( 76.12%)d 0.00(  0.06%)
                                            0.0002  0.4881  0.0067 -0.8719 -0.0048
                                            0.0293  0.0054  0.0000  0.0000 -0.0007
                                            0.0000  0.0000  0.0211 -0.0114
                ( 47.37%)  -0.6883* C   5 s( 33.93%)p 1.95( 66.05%)d 0.00(  0.02%)
                                            0.0001  0.5821 -0.0229  0.8116 -0.0416
                                           -0.0020  0.0085  0.0000  0.0000 -0.0006
                                           -0.0000 -0.0000  0.0123 -0.0072
   200. (0.00260) BD*( 1) C   3 - H  15  
                ( 37.40%)   0.6115* C   3 s( 23.89%)p 3.19( 76.08%)d 0.00(  0.04%)
                                            0.0001 -0.4887 -0.0068 -0.8702  0.0038
                                            0.0530 -0.0253 -0.0000  0.0000  0.0035
                                           -0.0000  0.0000 -0.0167  0.0094
                ( 62.60%)  -0.7912* H  15 s( 99.91%)p 0.00(  0.09%)
                                           -0.9996  0.0007  0.0293  0.0009  0.0000
   201. (0.00309) BD*( 1) C   3 - H  16  
                ( 38.50%)   0.6205* C   3 s( 23.23%)p 3.30( 76.73%)d 0.00(  0.04%)
                                            0.0001 -0.4819  0.0004  0.2431 -0.0214
                                           -0.4558 -0.0171  0.7069 -0.0036  0.0062
                                           -0.0089  0.0141  0.0018 -0.0101
                ( 61.50%)  -0.7842* H  16 s( 99.92%)p 0.00(  0.08%)
                                           -0.9996  0.0007 -0.0033  0.0170 -0.0232
   202. (0.00309) BD*( 1) C   3 - H  17  
                ( 38.50%)   0.6205* C   3 s( 23.23%)p 3.30( 76.73%)d 0.00(  0.04%)
                                            0.0001 -0.4819  0.0004  0.2431 -0.0214
                                           -0.4558 -0.0171 -0.7069  0.0036  0.0062
                                            0.0089 -0.0141  0.0018 -0.0101
                ( 61.50%)  -0.7842* H  17 s( 99.92%)p 0.00(  0.08%)
                                           -0.9996  0.0007 -0.0033  0.0170  0.0232
   203. (0.00304) BD*( 1) C   4 - H  18  
                ( 38.71%)   0.6221* C   4 s( 23.32%)p 3.29( 76.63%)d 0.00(  0.04%)
                                           -0.0001  0.4830  0.0014 -0.2942  0.0151
                                           -0.8236 -0.0045 -0.0270 -0.0214  0.0125
                                           -0.0002 -0.0008 -0.0125 -0.0106
                ( 61.29%)  -0.7829* H  18 s( 99.92%)p 0.00(  0.08%)
                                            0.9996 -0.0009  0.0062  0.0275  0.0044
   204. (0.00285) BD*( 1) C   4 - H  19  
                ( 37.55%)   0.6128* C   4 s( 23.79%)p 3.20( 76.17%)d 0.00(  0.04%)
                                            0.0001 -0.4877 -0.0038 -0.8720  0.0029
                                            0.0246  0.0114  0.0160  0.0190  0.0004
                                           -0.0010  0.0001 -0.0168  0.0101
                ( 62.45%)  -0.7903* H  19 s( 99.91%)p 0.00(  0.09%)
                                           -0.9996  0.0011  0.0293 -0.0017 -0.0026
   205. (0.00281) BD*( 1) C   4 - H  20  
                ( 38.17%)   0.6178* C   4 s( 23.25%)p 3.30( 76.71%)d 0.00(  0.04%)
                                           -0.0001  0.4822  0.0009 -0.2719  0.0131
                                            0.4042 -0.0150 -0.7274 -0.0135 -0.0060
                                            0.0099 -0.0139 -0.0018  0.0091
                ( 61.83%)  -0.7863* H  20 s( 99.91%)p 0.00(  0.09%)
                                            0.9996 -0.0009  0.0065 -0.0117  0.0260
   206. (0.01208) BD*( 1) C   5 - C   6  
                ( 49.04%)   0.7003* C   5 s( 32.51%)p 2.07( 67.44%)d 0.00(  0.05%)
                                            0.0001 -0.5702 -0.0082  0.4100 -0.0050
                                            0.7114  0.0147  0.0000 -0.0000 -0.0189
                                            0.0000 -0.0000  0.0067  0.0091
                ( 50.96%)  -0.7139* C   6 s( 35.19%)p 1.84( 64.76%)d 0.00(  0.05%)
                                           -0.0001 -0.5932 -0.0012 -0.4217 -0.0137
                                           -0.6852  0.0112  0.0000 -0.0000 -0.0157
                                            0.0000 -0.0000  0.0110  0.0113
   207. (0.01214) BD*( 1) C   5 - C  11  
                ( 48.90%)   0.6993* C   5 s( 33.58%)p 1.98( 66.38%)d 0.00(  0.05%)
                                            0.0001 -0.5793 -0.0131  0.4131 -0.0096
                                           -0.7020 -0.0167 -0.0000  0.0000  0.0188
                                            0.0000  0.0000  0.0055  0.0084
                ( 51.10%)  -0.7149* C  11 s( 35.23%)p 1.84( 64.72%)d 0.00(  0.05%)
                                           -0.0001 -0.5935 -0.0035 -0.4345 -0.0164
                                            0.6768 -0.0117 -0.0000 -0.0000  0.0159
                                           -0.0000  0.0000  0.0103  0.0116
   208. (0.17569) BD*( 2) C   5 - C  11  
                ( 46.19%)   0.6796* C   5 s(  0.00%)p 1.00( 99.92%)d 0.00(  0.08%)
                                           -0.0000  0.0000 -0.0000  0.0000 -0.0000
                                            0.0000  0.0000 -0.9996 -0.0072  0.0000
                                            0.0255 -0.0104  0.0000  0.0000
                ( 53.81%)  -0.7336* C  11 s(  0.00%)p 1.00( 99.92%)d 0.00(  0.08%)
                                            0.0000 -0.0000  0.0000  0.0000  0.0000
                                            0.0000  0.0000 -0.9995 -0.0140 -0.0000
                                           -0.0010  0.0276  0.0000 -0.0000
   209. (0.00739) BD*( 1) C   6 - C   7  
                ( 49.98%)   0.7070* C   6 s( 35.34%)p 1.83( 64.61%)d 0.00(  0.05%)
                                           -0.0001 -0.5943 -0.0152  0.8025  0.0066
                                            0.0211  0.0412  0.0000  0.0000  0.0033
                                           -0.0000 -0.0000 -0.0177  0.0112
                ( 50.02%)  -0.7072* C   7 s( 36.29%)p 1.75( 63.66%)d 0.00(  0.04%)
                                            0.0001 -0.6024 -0.0102 -0.7969 -0.0054
                                           -0.0003  0.0396  0.0000 -0.0000 -0.0063
                                            0.0000 -0.0000 -0.0154  0.0119
   210. (0.15078) BD*( 2) C   6 - C   7  
                ( 49.93%)   0.7066* C   6 s(  0.00%)p 1.00( 99.94%)d 0.00(  0.06%)
                                            0.0000  0.0000 -0.0000  0.0000 -0.0000
                                           -0.0000  0.0000 -0.9997 -0.0033  0.0000
                                            0.0185 -0.0152 -0.0000  0.0000
                ( 50.07%)  -0.7076* C   7 s(  0.00%)p 1.00( 99.93%)d 0.00(  0.07%)
                                           -0.0000 -0.0000 -0.0000 -0.0000 -0.0000
                                           -0.0000 -0.0000 -0.9997  0.0023 -0.0000
                                           -0.0174 -0.0194  0.0000  0.0000
   211. (0.00732) BD*( 1) C   6 - H  21  
                ( 36.57%)   0.6047* C   6 s( 29.37%)p 2.40( 70.60%)d 0.00(  0.03%)
                                           -0.0004  0.5418 -0.0138  0.4203 -0.0181
                                           -0.7273 -0.0013  0.0000  0.0000 -0.0116
                                            0.0000  0.0000 -0.0066 -0.0088
                ( 63.43%)  -0.7964* H  21 s( 99.90%)p 0.00(  0.10%)
                                            0.9995 -0.0030 -0.0149  0.0280 -0.0000
   212. (0.01436) BD*( 1) C   7 - C   8  
                ( 50.24%)   0.7088* C   7 s( 33.23%)p 2.01( 66.71%)d 0.00(  0.06%)
                                            0.0000  0.5764  0.0101 -0.4361 -0.0413
                                            0.6893 -0.0105 -0.0000 -0.0000 -0.0173
                                           -0.0000  0.0000 -0.0109 -0.0122
                ( 49.76%)  -0.7054* C   8 s( 38.65%)p 1.59( 61.30%)d 0.00(  0.04%)
                                           -0.0000  0.6217  0.0071  0.3425 -0.0320
                                           -0.7032 -0.0115 -0.0000  0.0000 -0.0159
                                            0.0000 -0.0000 -0.0113 -0.0069
   213. (0.00606) BD*( 1) C   7 - H  22  
                ( 35.97%)   0.5998* C   7 s( 30.38%)p 2.29( 69.59%)d 0.00(  0.02%)
                                           -0.0003  0.5510 -0.0144 -0.4160  0.0101
                                           -0.7230  0.0057  0.0000 -0.0000  0.0117
                                            0.0000  0.0000 -0.0035 -0.0091
                ( 64.03%)  -0.8002* H  22 s( 99.89%)p 0.00(  0.11%)
                                            0.9995 -0.0026  0.0162  0.0285 -0.0000
   214. (0.01733) BD*( 1) C   8 - F   9  
                ( 72.80%)   0.8533* C   8 s( 22.37%)p 3.45( 77.21%)d 0.02(  0.42%)
                                            0.0001 -0.4726  0.0185  0.8778  0.0379
                                            0.0088  0.0006 -0.0000  0.0000 -0.0010
                                            0.0000  0.0000 -0.0571  0.0306
                ( 27.20%)  -0.5215* F   9 s( 30.31%)p 2.30( 69.60%)d 0.00(  0.08%)
                                            0.0000 -0.5506  0.0010  0.8342  0.0067
                                            0.0101  0.0001 -0.0000 -0.0000 -0.0006
                                            0.0000  0.0000 -0.0252  0.0133
   215. (0.01424) BD*( 1) C   8 - C  10  
                ( 49.84%)   0.7060* C   8 s( 38.61%)p 1.59( 61.34%)d 0.00(  0.04%)
                                            0.0000 -0.6214 -0.0057 -0.3281  0.0322
                                           -0.7104 -0.0114 -0.0000 -0.0000 -0.0157
                                           -0.0000  0.0000  0.0123  0.0069
                ( 50.16%)  -0.7082* C  10 s( 33.39%)p 1.99( 66.55%)d 0.00(  0.06%)
                                           -0.0000 -0.5777 -0.0105  0.4228  0.0415
                                            0.6964 -0.0088 -0.0000  0.0000 -0.0174
                                           -0.0000  0.0000  0.0115  0.0117
   216. (0.19786) BD*( 2) C   8 - C  10  
                ( 46.24%)   0.6800* C   8 s(  0.00%)p 1.00( 99.94%)d 0.00(  0.06%)
                                            0.0000 -0.0000 -0.0000 -0.0000 -0.0000
                                            0.0000  0.0000 -0.9997  0.0081 -0.0000
                                           -0.0211 -0.0136 -0.0000 -0.0000
                ( 53.76%)  -0.7332* C  10 s(  0.00%)p 1.00( 99.90%)d 0.00(  0.10%)
                                            0.0000 -0.0000  0.0000 -0.0000  0.0000
                                            0.0000 -0.0000 -0.9995 -0.0038 -0.0000
                                            0.0018  0.0310 -0.0000 -0.0000
   217. (0.00737) BD*( 1) C  10 - C  11  
                ( 49.84%)   0.7060* C  10 s( 36.29%)p 1.75( 63.67%)d 0.00(  0.04%)
                                            0.0002 -0.6023 -0.0080 -0.7968 -0.0031
                                           -0.0162 -0.0392  0.0000 -0.0000  0.0057
                                           -0.0000 -0.0000 -0.0156  0.0114
                ( 50.16%)  -0.7083* C  11 s( 34.91%)p 1.86( 65.04%)d 0.00(  0.05%)
                                           -0.0001 -0.5907 -0.0141  0.8054  0.0065
                                           -0.0014 -0.0416  0.0000  0.0000 -0.0041
                                            0.0000 -0.0000 -0.0175  0.0116
   218. (0.00600) BD*( 1) C  10 - H  23  
                ( 35.93%)   0.5994* C  10 s( 30.23%)p 2.31( 69.75%)d 0.00(  0.02%)
                                            0.0003 -0.5496  0.0141  0.4298 -0.0108
                                           -0.7159  0.0049 -0.0000  0.0000  0.0121
                                           -0.0000 -0.0000  0.0030  0.0087
                ( 64.07%)  -0.8005* H  23 s( 99.89%)p 0.00(  0.11%)
                                           -0.9995  0.0031 -0.0169  0.0281  0.0000
   219. (0.00716) BD*( 1) C  11 - H  24  
                ( 36.39%)   0.6033* C  11 s( 29.77%)p 2.36( 70.21%)d 0.00(  0.03%)
                                            0.0004 -0.5454  0.0138 -0.4012  0.0169
                                           -0.7354  0.0005 -0.0000  0.0000 -0.0113
                                           -0.0000  0.0000  0.0072  0.0091
                ( 63.61%)  -0.7975* H  24 s( 99.90%)p 0.00(  0.10%)
                                           -0.9995  0.0022  0.0142  0.0287 -0.0000


 NHO Directionality and "Bond Bending" (deviations from line of nuclear centers)

         [Thresholds for printing:  angular deviation  >  1.0 degree]
                                    hybrid p-character > 25.0%
                                    orbital occupancy  >  0.10e

                                Line of Centers        Hybrid 1              Hybrid 2
                                ---------------  -------------------   ------------------
                NBO               Theta   Phi    Theta   Phi    Dev    Theta   Phi    Dev
 ========================================================================================
     2. BD (   1) C   1 - H  12    89.0  358.3    87.7  357.6   1.5      --     --    --
     3. BD (   1) C   1 - H  13    88.1  250.6    86.8  251.4   1.5      --     --    --
     4. BD (   1) C   1 - H  14    33.9  124.1    32.2  123.6   1.7      --     --    --
     5. BD (   1) C   2 - C   3    90.0   66.8    90.0   68.2   1.4     90.0  245.8   1.1
     7. BD (   1) C   2 - C   5    90.0  179.0    90.0  177.7   1.2     90.0    0.5   1.5
     8. BD (   1) C   3 - H  15    90.0  356.6    90.0  358.2   1.6      --     --    --
     9. BD (   1) C   3 - H  16   144.1  117.5   143.4  115.1   1.6      --     --    --
    10. BD (   1) C   3 - H  17    35.9  117.5    36.6  115.1   1.6      --     --    --
    11. BD (   1) C   4 - H  18    91.9  250.6    93.2  251.4   1.5      --     --    --
    12. BD (   1) C   4 - H  19    91.0  358.3    92.3  357.6   1.5      --     --    --
    13. BD (   1) C   4 - H  20   146.1  124.1   147.8  123.6   1.7      --     --    --
    14. BD (   1) C   5 - C   6    90.0  239.2    90.0  240.8   1.7     90.0   57.1   2.0
    15. BD (   1) C   5 - C  11    90.0  121.9    90.0  119.3   2.6     90.0  304.1   2.3
    16. BD (   2) C   5 - C  11    90.0  121.9     0.0    0.0  90.0      0.0    0.0  90.0
    17. BD (   1) C   6 - C   7    90.0  181.1    90.0  184.4   3.3     90.0  357.2   3.9
    18. BD (   2) C   6 - C   7    90.0  181.1     0.0    0.0  90.0      0.0    0.0  90.0
    20. BD (   1) C   7 - C   8    90.0  120.0    90.0  125.1   5.1     90.0  293.5   6.5
    21. BD (   1) C   7 - H  22    90.0  239.5    90.0  240.5   1.0      --     --    --
    22. BD (   1) C   8 - F   9    90.0  180.6     --     --    --      90.0  180.7 179.9
    23. BD (   1) C   8 - C  10    90.0   61.1    90.0   67.7   6.6     90.0  236.0   5.1
    24. BD (   2) C   8 - C  10    90.0   61.1     0.0    0.0  90.0      0.0    0.0  90.0
    25. BD (   1) C  10 - C  11    90.0    0.2    90.0    4.0   3.8     90.0  177.0   3.2
    26. BD (   1) C  10 - H  23    90.0  121.6    90.0  120.5   1.1      --     --    --
    39. LP (   1) F   9             --     --     90.0    0.5   --       --     --    --
    40. LP (   2) F   9             --     --     90.0   90.6   --       --     --    --
    41. LP (   3) F   9             --     --      0.0    0.0   --       --     --    --
   208. BD*(   2) C   5 - C  11    90.0  121.9     0.0    0.0  90.0      0.0    0.0  90.0
   210. BD*(   2) C   6 - C   7    90.0  181.1     0.0    0.0  90.0      0.0    0.0  90.0
   216. BD*(   2) C   8 - C  10    90.0   61.1     0.0    0.0  90.0      0.0    0.0  90.0


 Second Order Perturbation Theory Analysis of Fock Matrix in NBO Basis

     Threshold for printing:   0.25 kcal/mol
                                                                              E(2)  E(j)-E(i) F(i,j)
         Donor NBO (i)                     Acceptor NBO (j)                 kcal/mol   a.u.    a.u. 
 ===================================================================================================

 within unit  1
   1. BD (   1) C   1 - C   2        / 60. RY*(   1) C   3                    0.52    1.39    0.034
   1. BD (   1) C   1 - C   2        / 69. RY*(   1) C   4                    0.60    1.39    0.037
   1. BD (   1) C   1 - C   2        / 80. RY*(   3) C   5                    0.63    1.34    0.037
   1. BD (   1) C   1 - C   2        /194. BD*(   1) C   1 - H  12            0.26    1.06    0.021
   1. BD (   1) C   1 - C   2        /197. BD*(   1) C   2 - C   3            0.79    0.98    0.035
   1. BD (   1) C   1 - C   2        /198. BD*(   1) C   2 - C   4            0.68    0.96    0.032
   1. BD (   1) C   1 - C   2        /199. BD*(   1) C   2 - C   5            0.67    0.96    0.032
   1. BD (   1) C   1 - C   2        /201. BD*(   1) C   3 - H  16            1.01    1.05    0.042
   1. BD (   1) C   1 - C   2        /205. BD*(   1) C   4 - H  20            0.89    1.05    0.039
   1. BD (   1) C   1 - C   2        /207. BD*(   1) C   5 - C  11            0.87    1.10    0.039
   1. BD (   1) C   1 - C   2        /208. BD*(   2) C   5 - C  11            1.07    0.57    0.034
   2. BD (   1) C   1 - H  12        / 52. RY*(   2) C   2                    0.32    1.30    0.026
   2. BD (   1) C   1 - H  12        /199. BD*(   1) C   2 - C   5            1.91    0.84    0.051
   3. BD (   1) C   1 - H  13        / 52. RY*(   2) C   2                    0.31    1.31    0.026
   3. BD (   1) C   1 - H  13        /197. BD*(   1) C   2 - C   3            1.54    0.86    0.046
   4. BD (   1) C   1 - H  14        /198. BD*(   1) C   2 - C   4            1.69    0.85    0.048
   5. BD (   1) C   2 - C   3        / 42. RY*(   1) C   1                    0.38    1.39    0.029
   5. BD (   1) C   2 - C   3        / 43. RY*(   2) C   1                    0.28    1.40    0.025
   5. BD (   1) C   2 - C   3        / 69. RY*(   1) C   4                    0.38    1.39    0.029
   5. BD (   1) C   2 - C   3        / 70. RY*(   2) C   4                    0.28    1.40    0.025
   5. BD (   1) C   2 - C   3        / 79. RY*(   2) C   5                    0.53    1.62    0.037
   5. BD (   1) C   2 - C   3        /193. BD*(   1) C   1 - C   2            0.81    0.96    0.035
   5. BD (   1) C   2 - C   3        /195. BD*(   1) C   1 - H  13            0.97    1.05    0.040
   5. BD (   1) C   2 - C   3        /198. BD*(   1) C   2 - C   4            0.81    0.96    0.035
   5. BD (   1) C   2 - C   3        /199. BD*(   1) C   2 - C   5            0.75    0.95    0.034
   5. BD (   1) C   2 - C   3        /200. BD*(   1) C   3 - H  15            0.27    1.06    0.022
   5. BD (   1) C   2 - C   3        /203. BD*(   1) C   4 - H  18            0.97    1.05    0.040
   5. BD (   1) C   2 - C   3        /206. BD*(   1) C   5 - C   6            1.50    1.09    0.051
   6. BD (   1) C   2 - C   4        / 42. RY*(   1) C   1                    0.60    1.39    0.037
   6. BD (   1) C   2 - C   4        / 60. RY*(   1) C   3                    0.52    1.39    0.034
   6. BD (   1) C   2 - C   4        / 80. RY*(   3) C   5                    0.63    1.34    0.037
   6. BD (   1) C   2 - C   4        /193. BD*(   1) C   1 - C   2            0.68    0.96    0.032
   6. BD (   1) C   2 - C   4        /196. BD*(   1) C   1 - H  14            0.89    1.05    0.039
   6. BD (   1) C   2 - C   4        /197. BD*(   1) C   2 - C   3            0.79    0.98    0.035
   6. BD (   1) C   2 - C   4        /199. BD*(   1) C   2 - C   5            0.67    0.96    0.032
   6. BD (   1) C   2 - C   4        /202. BD*(   1) C   3 - H  17            1.01    1.05    0.042
   6. BD (   1) C   2 - C   4        /204. BD*(   1) C   4 - H  19            0.26    1.06    0.021
   6. BD (   1) C   2 - C   4        /207. BD*(   1) C   5 - C  11            0.87    1.10    0.039
   6. BD (   1) C   2 - C   4        /208. BD*(   2) C   5 - C  11            1.07    0.57    0.034
   7. BD (   1) C   2 - C   5        / 43. RY*(   2) C   1                    0.40    1.44    0.031
   7. BD (   1) C   2 - C   5        / 61. RY*(   2) C   3                    0.39    1.47    0.030
   7. BD (   1) C   2 - C   5        / 70. RY*(   2) C   4                    0.40    1.44    0.031
   7. BD (   1) C   2 - C   5        / 87. RY*(   1) C   6                    0.64    1.79    0.043
   7. BD (   1) C   2 - C   5        /132. RY*(   1) C  11                    0.62    1.79    0.043
   7. BD (   1) C   2 - C   5        /193. BD*(   1) C   1 - C   2            0.51    1.01    0.029
   7. BD (   1) C   2 - C   5        /194. BD*(   1) C   1 - H  12            0.75    1.10    0.037
   7. BD (   1) C   2 - C   5        /197. BD*(   1) C   2 - C   3            0.51    1.02    0.029
   7. BD (   1) C   2 - C   5        /198. BD*(   1) C   2 - C   4            0.51    1.01    0.029
   7. BD (   1) C   2 - C   5        /200. BD*(   1) C   3 - H  15            0.58    1.11    0.032
   7. BD (   1) C   2 - C   5        /204. BD*(   1) C   4 - H  19            0.75    1.10    0.037
   7. BD (   1) C   2 - C   5        /206. BD*(   1) C   5 - C   6            1.21    1.13    0.047
   7. BD (   1) C   2 - C   5        /207. BD*(   1) C   5 - C  11            1.39    1.14    0.051
   7. BD (   1) C   2 - C   5        /209. BD*(   1) C   6 - C   7            1.33    1.16    0.050
   7. BD (   1) C   2 - C   5        /217. BD*(   1) C  10 - C  11            1.28    1.16    0.049
   8. BD (   1) C   3 - H  15        / 51. RY*(   1) C   2                    0.35    1.37    0.028
   8. BD (   1) C   3 - H  15        /197. BD*(   1) C   2 - C   3            0.31    0.85    0.021
   8. BD (   1) C   3 - H  15        /199. BD*(   1) C   2 - C   5            2.25    0.83    0.055
   9. BD (   1) C   3 - H  16        /193. BD*(   1) C   1 - C   2            1.64    0.84    0.047
  10. BD (   1) C   3 - H  17        /198. BD*(   1) C   2 - C   4            1.64    0.84    0.047
  11. BD (   1) C   4 - H  18        / 52. RY*(   2) C   2                    0.31    1.31    0.026
  11. BD (   1) C   4 - H  18        /197. BD*(   1) C   2 - C   3            1.54    0.86    0.046
  12. BD (   1) C   4 - H  19        / 52. RY*(   2) C   2                    0.32    1.30    0.026
  12. BD (   1) C   4 - H  19        /199. BD*(   1) C   2 - C   5            1.91    0.84    0.051
  13. BD (   1) C   4 - H  20        /193. BD*(   1) C   1 - C   2            1.69    0.85    0.048
  14. BD (   1) C   5 - C   6        / 51. RY*(   1) C   2                    0.91    1.65    0.049
  14. BD (   1) C   5 - C   6        / 97. RY*(   2) C   7                    1.10    1.40    0.050
  14. BD (   1) C   5 - C   6        /132. RY*(   1) C  11                    0.29    1.90    0.030
  14. BD (   1) C   5 - C   6        /197. BD*(   1) C   2 - C   3            0.61    1.13    0.033
  14. BD (   1) C   5 - C   6        /199. BD*(   1) C   2 - C   5            1.37    1.11    0.049
  14. BD (   1) C   5 - C   6        /207. BD*(   1) C   5 - C  11            1.34    1.25    0.052
  14. BD (   1) C   5 - C   6        /209. BD*(   1) C   6 - C   7            1.33    1.27    0.052
  14. BD (   1) C   5 - C   6        /211. BD*(   1) C   6 - H  21            0.60    1.18    0.034
  14. BD (   1) C   5 - C   6        /213. BD*(   1) C   7 - H  22            1.03    1.19    0.044
  14. BD (   1) C   5 - C   6        /219. BD*(   1) C  11 - H  24            1.31    1.19    0.050
  15. BD (   1) C   5 - C  11        / 51. RY*(   1) C   2                    0.68    1.65    0.042
  15. BD (   1) C   5 - C  11        / 87. RY*(   1) C   6                    0.31    1.90    0.031
  15. BD (   1) C   5 - C  11        /123. RY*(   1) C  10                    0.26    1.79    0.027
  15. BD (   1) C   5 - C  11        /124. RY*(   2) C  10                    1.03    1.41    0.048
  15. BD (   1) C   5 - C  11        /199. BD*(   1) C   2 - C   5            1.53    1.11    0.052
  15. BD (   1) C   5 - C  11        /206. BD*(   1) C   5 - C   6            1.38    1.25    0.052
  15. BD (   1) C   5 - C  11        /211. BD*(   1) C   6 - H  21            1.27    1.19    0.049
  15. BD (   1) C   5 - C  11        /217. BD*(   1) C  10 - C  11            1.37    1.27    0.053
  15. BD (   1) C   5 - C  11        /218. BD*(   1) C  10 - H  23            0.97    1.19    0.043
  15. BD (   1) C   5 - C  11        /219. BD*(   1) C  11 - H  24            0.74    1.19    0.038
  16. BD (   2) C   5 - C  11        / 52. RY*(   2) C   2                    0.31    1.15    0.026
  16. BD (   2) C   5 - C  11        / 89. RY*(   3) C   6                    0.94    1.37    0.049
  16. BD (   2) C   5 - C  11        /127. RY*(   5) C  10                    0.53    1.86    0.043
  16. BD (   2) C   5 - C  11        /193. BD*(   1) C   1 - C   2            1.17    0.69    0.039
  16. BD (   2) C   5 - C  11        /198. BD*(   1) C   2 - C   4            1.17    0.69    0.039
  16. BD (   2) C   5 - C  11        /210. BD*(   2) C   6 - C   7           10.61    0.30    0.072
  16. BD (   2) C   5 - C  11        /216. BD*(   2) C   8 - C  10           10.16    0.28    0.068
  17. BD (   1) C   6 - C   7        / 78. RY*(   1) C   5                    0.69    1.80    0.045
  17. BD (   1) C   6 - C   7        / 79. RY*(   2) C   5                    0.37    1.77    0.032
  17. BD (   1) C   6 - C   7        /106. RY*(   2) C   8                    0.42    1.67    0.034
  17. BD (   1) C   6 - C   7        /199. BD*(   1) C   2 - C   5            1.55    1.10    0.052
  17. BD (   1) C   6 - C   7        /206. BD*(   1) C   5 - C   6            1.47    1.24    0.054
  17. BD (   1) C   6 - C   7        /211. BD*(   1) C   6 - H  21            0.67    1.18    0.035
  17. BD (   1) C   6 - C   7        /212. BD*(   1) C   7 - C   8            1.07    1.24    0.046
  17. BD (   1) C   6 - C   7        /213. BD*(   1) C   7 - H  22            0.82    1.18    0.039
  17. BD (   1) C   6 - C   7        /214. BD*(   1) C   8 - F   9            2.18    0.96    0.058
  18. BD (   2) C   6 - C   7        / 89. RY*(   3) C   6                    0.28    1.36    0.027
  18. BD (   2) C   6 - C   7        / 99. RY*(   4) C   7                    0.29    0.97    0.023
  18. BD (   2) C   6 - C   7        /110. RY*(   6) C   8                    0.36    2.12    0.038
  18. BD (   2) C   6 - C   7        /208. BD*(   2) C   5 - C  11            9.76    0.28    0.066
  18. BD (   2) C   6 - C   7        /216. BD*(   2) C   8 - C  10           10.81    0.27    0.068
  19. BD (   1) C   6 - H  21        / 78. RY*(   1) C   5                    0.38    1.61    0.031
  19. BD (   1) C   6 - H  21        / 96. RY*(   1) C   7                    0.35    1.59    0.030
  19. BD (   1) C   6 - H  21        /206. BD*(   1) C   5 - C   6            0.48    1.05    0.028
  19. BD (   1) C   6 - H  21        /207. BD*(   1) C   5 - C  11            2.15    1.06    0.060
  19. BD (   1) C   6 - H  21        /209. BD*(   1) C   6 - C   7            0.51    1.08    0.030
  19. BD (   1) C   6 - H  21        /212. BD*(   1) C   7 - C   8            1.99    1.05    0.058
  20. BD (   1) C   7 - C   8        / 87. RY*(   1) C   6                    0.40    1.92    0.035
  20. BD (   1) C   7 - C   8        / 88. RY*(   2) C   6                    0.61    1.46    0.038
  20. BD (   1) C   7 - C   8        /123. RY*(   1) C  10                    0.84    1.82    0.049
  20. BD (   1) C   7 - C   8        /209. BD*(   1) C   6 - C   7            1.11    1.30    0.048
  20. BD (   1) C   7 - C   8        /211. BD*(   1) C   6 - H  21            1.12    1.21    0.047
  20. BD (   1) C   7 - C   8        /213. BD*(   1) C   7 - H  22            0.57    1.21    0.033
  20. BD (   1) C   7 - C   8        /215. BD*(   1) C   8 - C  10            1.53    1.27    0.056
  20. BD (   1) C   7 - C   8        /218. BD*(   1) C  10 - H  23            1.09    1.21    0.046
  21. BD (   1) C   7 - H  22        / 87. RY*(   1) C   6                    0.27    1.70    0.027
  21. BD (   1) C   7 - H  22        /105. RY*(   1) C   8                    0.42    1.20    0.028
  21. BD (   1) C   7 - H  22        /206. BD*(   1) C   5 - C   6            2.06    1.05    0.059
  21. BD (   1) C   7 - H  22        /209. BD*(   1) C   6 - C   7            0.69    1.08    0.035
  21. BD (   1) C   7 - H  22        /214. BD*(   1) C   8 - F   9            0.66    0.77    0.028
  21. BD (   1) C   7 - H  22        /215. BD*(   1) C   8 - C  10            2.14    1.05    0.060
  22. BD (   1) C   8 - F   9        /105. RY*(   1) C   8                    0.47    1.72    0.036
  22. BD (   1) C   8 - F   9        /209. BD*(   1) C   6 - C   7            0.73    1.60    0.043
  22. BD (   1) C   8 - F   9        /217. BD*(   1) C  10 - C  11            0.73    1.59    0.043
  23. BD (   1) C   8 - C  10        / 96. RY*(   1) C   7                    0.85    1.82    0.050
  23. BD (   1) C   8 - C  10        /132. RY*(   1) C  11                    0.49    1.94    0.039
  23. BD (   1) C   8 - C  10        /133. RY*(   2) C  11                    0.52    1.53    0.036
  23. BD (   1) C   8 - C  10        /212. BD*(   1) C   7 - C   8            1.52    1.28    0.056
  23. BD (   1) C   8 - C  10        /213. BD*(   1) C   7 - H  22            1.06    1.22    0.045
  23. BD (   1) C   8 - C  10        /217. BD*(   1) C  10 - C  11            1.06    1.30    0.047
  23. BD (   1) C   8 - C  10        /218. BD*(   1) C  10 - H  23            0.55    1.22    0.033
  23. BD (   1) C   8 - C  10        /219. BD*(   1) C  11 - H  24            1.07    1.22    0.046
  24. BD (   2) C   8 - C  10        / 99. RY*(   4) C   7                    1.28    1.00    0.049
  24. BD (   2) C   8 - C  10        /114. RY*(   1) F   9                    0.58    1.66    0.042
  24. BD (   2) C   8 - C  10        /136. RY*(   5) C  11                    0.52    1.89    0.043
  24. BD (   2) C   8 - C  10        /208. BD*(   2) C   5 - C  11            8.89    0.32    0.068
  24. BD (   2) C   8 - C  10        /210. BD*(   2) C   6 - C   7           10.46    0.32    0.074
  24. BD (   2) C   8 - C  10        /216. BD*(   2) C   8 - C  10            0.40    0.30    0.014
  25. BD (   1) C  10 - C  11        / 78. RY*(   1) C   5                    0.34    1.80    0.031
  25. BD (   1) C  10 - C  11        / 79. RY*(   2) C   5                    0.69    1.77    0.044
  25. BD (   1) C  10 - C  11        /106. RY*(   2) C   8                    0.43    1.67    0.034
  25. BD (   1) C  10 - C  11        /199. BD*(   1) C   2 - C   5            1.69    1.10    0.055
  25. BD (   1) C  10 - C  11        /207. BD*(   1) C   5 - C  11            1.52    1.24    0.055
  25. BD (   1) C  10 - C  11        /214. BD*(   1) C   8 - F   9            2.27    0.95    0.059
  25. BD (   1) C  10 - C  11        /215. BD*(   1) C   8 - C  10            1.04    1.23    0.045
  25. BD (   1) C  10 - C  11        /218. BD*(   1) C  10 - H  23            0.77    1.18    0.038
  25. BD (   1) C  10 - C  11        /219. BD*(   1) C  11 - H  24            0.66    1.18    0.035
  26. BD (   1) C  10 - H  23        /105. RY*(   1) C   8                    0.43    1.20    0.029
  26. BD (   1) C  10 - H  23        /132. RY*(   1) C  11                    0.27    1.71    0.027
  26. BD (   1) C  10 - H  23        /207. BD*(   1) C   5 - C  11            2.05    1.06    0.059
  26. BD (   1) C  10 - H  23        /212. BD*(   1) C   7 - C   8            2.18    1.05    0.060
  26. BD (   1) C  10 - H  23        /214. BD*(   1) C   8 - F   9            0.67    0.77    0.029
  26. BD (   1) C  10 - H  23        /217. BD*(   1) C  10 - C  11            0.63    1.08    0.033
  27. BD (   1) C  11 - H  24        / 78. RY*(   1) C   5                    0.47    1.61    0.035
  27. BD (   1) C  11 - H  24        /123. RY*(   1) C  10                    0.33    1.59    0.029
  27. BD (   1) C  11 - H  24        /206. BD*(   1) C   5 - C   6            2.14    1.04    0.060
  27. BD (   1) C  11 - H  24        /207. BD*(   1) C   5 - C  11            0.59    1.05    0.032
  27. BD (   1) C  11 - H  24        /215. BD*(   1) C   8 - C  10            1.96    1.05    0.057
  27. BD (   1) C  11 - H  24        /217. BD*(   1) C  10 - C  11            0.49    1.07    0.029
  28. CR (   1) C   1                / 52. RY*(   2) C   2                    0.51   10.89    0.094
  28. CR (   1) C   1                /141. RY*(   1) H  12                    0.38   10.52    0.079
  28. CR (   1) C   1                /145. RY*(   1) H  13                    0.35   10.54    0.077
  28. CR (   1) C   1                /149. RY*(   1) H  14                    0.34   10.51    0.075
  29. CR (   1) C   2                / 44. RY*(   3) C   1                    0.40   10.90    0.083
  29. CR (   1) C   2                / 45. RY*(   4) C   1                    0.25   10.74    0.066
  29. CR (   1) C   2                / 62. RY*(   3) C   3                    0.38   10.97    0.082
  29. CR (   1) C   2                / 71. RY*(   3) C   4                    0.40   10.90    0.083
  29. CR (   1) C   2                / 72. RY*(   4) C   4                    0.25   10.74    0.066
  29. CR (   1) C   2                / 81. RY*(   4) C   5                    0.31   10.82    0.073
  29. CR (   1) C   2                /206. BD*(   1) C   5 - C   6            0.36   10.59    0.078
  29. CR (   1) C   2                /207. BD*(   1) C   5 - C  11            0.41   10.60    0.084
  30. CR (   1) C   3                / 51. RY*(   1) C   2                    0.61   10.95    0.103
  30. CR (   1) C   3                /153. RY*(   1) H  15                    0.36   10.52    0.078
  30. CR (   1) C   3                /157. RY*(   1) H  16                    0.33   10.51    0.074
  30. CR (   1) C   3                /161. RY*(   1) H  17                    0.33   10.51    0.074
  31. CR (   1) C   4                / 52. RY*(   2) C   2                    0.51   10.89    0.094
  31. CR (   1) C   4                /165. RY*(   1) H  18                    0.35   10.54    0.077
  31. CR (   1) C   4                /169. RY*(   1) H  19                    0.38   10.52    0.079
  31. CR (   1) C   4                /173. RY*(   1) H  20                    0.34   10.51    0.075
  32. CR (   1) C   5                / 53. RY*(   3) C   2                    0.91   10.86    0.125
  32. CR (   1) C   5                / 88. RY*(   2) C   6                    0.81   10.83    0.118
  32. CR (   1) C   5                /133. RY*(   2) C  11                    0.82   10.89    0.119
  32. CR (   1) C   5                /209. BD*(   1) C   6 - C   7            0.41   10.67    0.084
  32. CR (   1) C   5                /211. BD*(   1) C   6 - H  21            0.27   10.58    0.068
  32. CR (   1) C   5                /217. BD*(   1) C  10 - C  11            0.42   10.66    0.085
  32. CR (   1) C   5                /219. BD*(   1) C  11 - H  24            0.29   10.58    0.070
  33. CR (   1) C   6                / 79. RY*(   2) C   5                    0.83   11.15    0.121
  33. CR (   1) C   6                / 96. RY*(   1) C   7                    0.30   11.17    0.073
  33. CR (   1) C   6                / 97. RY*(   2) C   7                    0.43   10.78    0.086
  33. CR (   1) C   6                /177. RY*(   1) H  21                    0.42   10.52    0.084
  33. CR (   1) C   6                /199. BD*(   1) C   2 - C   5            0.50   10.49    0.093
  33. CR (   1) C   6                /207. BD*(   1) C   5 - C  11            0.48   10.63    0.091
  33. CR (   1) C   6                /212. BD*(   1) C   7 - C   8            0.44   10.62    0.087
  33. CR (   1) C   6                /213. BD*(   1) C   7 - H  22            0.30   10.57    0.072
  34. CR (   1) C   7                / 88. RY*(   2) C   6                    0.26   10.82    0.068
  34. CR (   1) C   7                / 90. RY*(   4) C   6                    0.59   10.74    0.100
  34. CR (   1) C   7                /106. RY*(   2) C   8                    0.90   11.06    0.126
  34. CR (   1) C   7                /181. RY*(   1) H  22                    0.44   10.46    0.086
  34. CR (   1) C   7                /206. BD*(   1) C   5 - C   6            0.56   10.62    0.098
  34. CR (   1) C   7                /211. BD*(   1) C   6 - H  21            0.29   10.56    0.070
  34. CR (   1) C   7                /214. BD*(   1) C   8 - F   9            0.28   10.34    0.069
  34. CR (   1) C   7                /215. BD*(   1) C   8 - C  10            0.59   10.62    0.100
  35. CR (   1) C   8                / 97. RY*(   2) C   7                    0.81   10.90    0.119
  35. CR (   1) C   8                /124. RY*(   2) C  10                    0.84   10.90    0.121
  35. CR (   1) C   8                /209. BD*(   1) C   6 - C   7            0.37   10.77    0.080
  35. CR (   1) C   8                /212. BD*(   1) C   7 - C   8            0.50   10.74    0.093
  35. CR (   1) C   8                /213. BD*(   1) C   7 - H  22            0.29   10.68    0.070
  35. CR (   1) C   8                /214. BD*(   1) C   8 - F   9            1.49   10.46    0.159
  35. CR (   1) C   8                /215. BD*(   1) C   8 - C  10            0.51   10.74    0.094
  35. CR (   1) C   8                /217. BD*(   1) C  10 - C  11            0.37   10.77    0.080
  35. CR (   1) C   8                /218. BD*(   1) C  10 - H  23            0.28   10.68    0.070
  36. CR (   1) F   9                /105. RY*(   1) C   8                    1.57   25.15    0.251
  37. CR (   1) C  10                /106. RY*(   2) C   8                    0.94   11.06    0.129
  37. CR (   1) C  10                /133. RY*(   2) C  11                    0.32   10.88    0.075
  37. CR (   1) C  10                /135. RY*(   4) C  11                    0.54   10.76    0.096
  37. CR (   1) C  10                /185. RY*(   1) H  23                    0.44   10.47    0.086
  37. CR (   1) C  10                /207. BD*(   1) C   5 - C  11            0.55   10.64    0.097
  37. CR (   1) C  10                /212. BD*(   1) C   7 - C   8            0.59   10.63    0.100
  37. CR (   1) C  10                /214. BD*(   1) C   8 - F   9            0.29   10.34    0.069
  37. CR (   1) C  10                /219. BD*(   1) C  11 - H  24            0.28   10.57    0.069
  38. CR (   1) C  11                / 78. RY*(   1) C   5                    0.53   11.18    0.097
  38. CR (   1) C  11                / 79. RY*(   2) C   5                    0.52   11.15    0.096
  38. CR (   1) C  11                /123. RY*(   1) C  10                    0.29   11.16    0.072
  38. CR (   1) C  11                /124. RY*(   2) C  10                    0.38   10.78    0.081
  38. CR (   1) C  11                /189. RY*(   1) H  24                    0.43   10.51    0.085
  38. CR (   1) C  11                /199. BD*(   1) C   2 - C   5            0.56   10.48    0.097
  38. CR (   1) C  11                /206. BD*(   1) C   5 - C   6            0.49   10.62    0.092
  38. CR (   1) C  11                /215. BD*(   1) C   8 - C  10            0.44   10.62    0.087
  38. CR (   1) C  11                /218. BD*(   1) C  10 - H  23            0.29   10.56    0.070
  39. LP (   1) F   9                /105. RY*(   1) C   8                    3.73    1.70    0.101
  39. LP (   1) F   9                /212. BD*(   1) C   7 - C   8            0.76    1.55    0.043
  39. LP (   1) F   9                /215. BD*(   1) C   8 - C  10            0.76    1.55    0.044
  40. LP (   2) F   9                /106. RY*(   2) C   8                    0.48    1.39    0.033
  40. LP (   2) F   9                /109. RY*(   5) C   8                    0.55    2.59    0.048
  40. LP (   2) F   9                /212. BD*(   1) C   7 - C   8            3.04    0.96    0.068
  40. LP (   2) F   9                /215. BD*(   1) C   8 - C  10            3.08    0.96    0.069
  41. LP (   3) F   9                /107. RY*(   3) C   8                    1.25    2.07    0.065
  41. LP (   3) F   9                /112. RY*(   8) C   8                    0.35    1.18    0.026
  41. LP (   3) F   9                /216. BD*(   2) C   8 - C  10            8.57    0.42    0.083
 208. BD*(   2) C   5 - C  11        / 82. RY*(   5) C   5                    0.26    1.87    0.066
 208. BD*(   2) C   5 - C  11        / 85. RY*(   8) C   5                    0.29    1.78    0.068
 208. BD*(   2) C   5 - C  11        / 89. RY*(   3) C   6                    0.28    1.08    0.053
 208. BD*(   2) C   5 - C  11        /134. RY*(   3) C  11                    1.49    0.93    0.112
 208. BD*(   2) C   5 - C  11        /193. BD*(   1) C   1 - C   2            0.42    0.39    0.037
 208. BD*(   2) C   5 - C  11        /198. BD*(   1) C   2 - C   4            0.42    0.39    0.037
 210. BD*(   2) C   6 - C   7        / 91. RY*(   5) C   6                    0.66    1.42    0.100
 210. BD*(   2) C   6 - C   7        / 99. RY*(   4) C   7                    0.76    0.68    0.074
 210. BD*(   2) C   6 - C   7        /100. RY*(   5) C   7                    0.32    1.79    0.078
 216. BD*(   2) C   8 - C  10        / 99. RY*(   4) C   7                    0.38    0.70    0.046
 216. BD*(   2) C   8 - C  10        /107. RY*(   3) C   8                    0.50    1.64    0.081
 216. BD*(   2) C   8 - C  10        /126. RY*(   4) C  10                    1.70    0.91    0.112
 216. BD*(   2) C   8 - C  10        /208. BD*(   2) C   5 - C  11          102.80    0.02    0.088
 216. BD*(   2) C   8 - C  10        /210. BD*(   2) C   6 - C   7           63.30    0.02    0.082


 Natural Bond Orbitals (Summary):

                                                            Principal Delocalizations
           NBO                        Occupancy    Energy   (geminal,vicinal,remote)
 ====================================================================================
 Molecular unit  1  (C10H13F)
     1. BD (   1) C   1 - C   2          0.98116    -0.74557  208(v),201(v),205(v),207(v)
                                                    197(g),198(g),199(g),80(v)
                                                    69(v),60(v),194(g)
     2. BD (   1) C   1 - H  12          0.99210    -0.62789  199(v),52(v)
     3. BD (   1) C   1 - H  13          0.99362    -0.63334  197(v),52(v)
     4. BD (   1) C   1 - H  14          0.99402    -0.62876  198(v)
     5. BD (   1) C   2 - C   3          0.98581    -0.74355  206(v),195(v),203(v),193(g)
                                                    198(g),199(g),79(v),42(v)
                                                    69(v),43(v),70(v),200(g)
     6. BD (   1) C   2 - C   4          0.98116    -0.74557  208(v),202(v),196(v),207(v)
                                                    197(g),193(g),199(g),80(v)
                                                    42(v),60(v),204(g)
     7. BD (   1) C   2 - C   5          0.98127    -0.78924  207(g),209(v),217(v),206(g)
                                                    194(v),204(v),87(v),132(v)
                                                    200(v),197(g),193(g),198(g)
                                                    43(v),70(v),61(v)
     8. BD (   1) C   3 - H  15          0.99210    -0.62113  199(v),51(v),197(g)
     9. BD (   1) C   3 - H  16          0.99365    -0.62723  193(v)
    10. BD (   1) C   3 - H  17          0.99365    -0.62723  198(v)
    11. BD (   1) C   4 - H  18          0.99362    -0.63335  197(v),52(v)
    12. BD (   1) C   4 - H  19          0.99210    -0.62789  199(v),52(v)
    13. BD (   1) C   4 - H  20          0.99402    -0.62876  193(v)
    14. BD (   1) C   5 - C   6          0.98734    -0.89845  199(g),209(g),207(g),219(v)
                                                    97(v),213(v),51(v),197(v)
                                                    211(g),132(v)
    15. BD (   1) C   5 - C  11          0.98777    -0.90126  199(g),206(g),217(g),211(v)
                                                    124(v),218(v),219(g),51(v)
                                                    87(v),123(v)
    16. BD (   2) C   5 - C  11          0.83822    -0.47168  210(v),216(v),193(v),198(v)
                                                    89(v),127(v),52(v)
    17. BD (   1) C   6 - C   7          0.98677    -0.89308  214(v),199(v),206(g),212(g)
                                                    213(g),78(v),211(g),106(v)
                                                    79(v)
    18. BD (   2) C   6 - C   7          0.82682    -0.46113  216(v),208(v),110(v),99(g)
                                                    89(g)
    19. BD (   1) C   6 - H  21          0.98866    -0.70330  207(v),212(v),209(g),206(g)
                                                    78(v),96(v)
    20. BD (   1) C   7 - C   8          0.99114    -0.92633  215(g),211(v),209(g),218(v)
                                                    123(v),88(v),213(g),87(v)
    21. BD (   1) C   7 - H  22          0.98722    -0.70450  215(v),206(v),209(g),214(v)
                                                    105(v),87(v)
    22. BD (   1) C   8 - F   9          0.99751    -1.22394  217(v),209(v),105(g)
    23. BD (   1) C   8 - C  10          0.99133    -0.93239  212(g),219(v),213(v),217(g)
                                                    96(v),218(g),133(v),132(v)
    24. BD (   2) C   8 - C  10          0.85163    -0.49705  210(v),208(v),99(v),114(v)
                                                    136(v),216(g)
    25. BD (   1) C  10 - C  11          0.98651    -0.88985  214(v),199(v),207(g),215(g)
                                                    218(g),79(v),219(g),106(v)
                                                    78(v)
    26. BD (   1) C  10 - H  23          0.98729    -0.70778  212(v),207(v),214(v),217(g)
                                                    105(v),132(v)
    27. BD (   1) C  11 - H  24          0.98828    -0.70006  206(v),215(v),207(g),217(g)
                                                    78(v),123(v)
    28. CR (   1) C   1                  0.99959   -10.21244  52(v),141(v),145(v),149(v)
    29. CR (   1) C   2                  0.99942   -10.24590  207(v),44(v),71(v),62(v)
                                                    206(v),81(v),45(v),72(v)
    30. CR (   1) C   3                  0.99960   -10.20077  51(v),153(v),157(v),161(v)
    31. CR (   1) C   4                  0.99959   -10.21244  52(v),169(v),165(v),173(v)
    32. CR (   1) C   5                  0.99942   -10.29156  53(v),133(v),88(v),217(v)
                                                    209(v),219(v),211(v)
    33. CR (   1) C   6                  0.99946   -10.27785  79(v),199(v),207(v),212(v)
                                                    97(v),177(v),213(v),96(v)
    34. CR (   1) C   7                  0.99945   -10.27747  106(v),215(v),90(v),206(v)
                                                    181(v),211(v),214(v),88(v)
    35. CR (   1) C   8                  0.99917   -10.39669  214(g),124(v),97(v),215(g)
                                                    212(g),209(v),217(v),213(v)
                                                    218(v)
    36. CR (   1) F   9                  0.99995   -24.65411  105(v)
    37. CR (   1) C  10                  0.99945   -10.28248  106(v),212(v),207(v),135(v)
                                                    185(v),133(v),214(v),219(v)
    38. CR (   1) C  11                  0.99945   -10.27364  199(v),78(v),79(v),206(v)
                                                    215(v),189(v),124(v),218(v)
                                                    123(v)
    39. LP (   1) F   9                  0.99409    -1.20753  105(v),215(v),212(v)
    40. LP (   2) F   9                  0.98505    -0.61318  215(v),212(v),109(v),106(v)
    41. LP (   3) F   9                  0.96304    -0.62084  216(v),107(v),112(v)
    42. RY*(   1) C   1                  0.00202     0.64363   
    43. RY*(   2) C   1                  0.00164     0.65297   
    44. RY*(   3) C   1                  0.00095     0.65345   
    45. RY*(   4) C   1                  0.00009     0.49144   
    46. RY*(   5) C   1                  0.00001     2.02167   
    47. RY*(   6) C   1                  0.00001     1.97350   
    48. RY*(   7) C   1                  0.00001     2.08015   
    49. RY*(   8) C   1                  0.00001     2.20597   
    50. RY*(   9) C   1                  0.00001     2.11305   
    51. RY*(   1) C   2                  0.00333     0.75291   
    52. RY*(   2) C   2                  0.00146     0.67681   
    53. RY*(   3) C   2                  0.00073     0.56452   
    54. RY*(   4) C   2                  0.00040     1.66374   
    55. RY*(   5) C   2                  0.00036     1.82551   
    56. RY*(   6) C   2                  0.00033     1.94639   
    57. RY*(   7) C   2                  0.00023     1.97726   
    58. RY*(   8) C   2                  0.00019     1.29736   
    59. RY*(   9) C   2                  0.00015     2.02368   
    60. RY*(   1) C   3                  0.00207     0.64595   
    61. RY*(   2) C   3                  0.00175     0.68414   
    62. RY*(   3) C   3                  0.00092     0.72568   
    63. RY*(   4) C   3                  0.00010     0.50173   
    64. RY*(   5) C   3                  0.00001     1.99022   
    65. RY*(   6) C   3                  0.00001     2.01377   
    66. RY*(   7) C   3                  0.00000     2.12424   
    67. RY*(   8) C   3                  0.00001     2.16057   
    68. RY*(   9) C   3                  0.00001     2.17441   
    69. RY*(   1) C   4                  0.00202     0.64363   
    70. RY*(   2) C   4                  0.00164     0.65297   
    71. RY*(   3) C   4                  0.00095     0.65345   
    72. RY*(   4) C   4                  0.00009     0.49144   
    73. RY*(   5) C   4                  0.00001     2.02167   
    74. RY*(   6) C   4                  0.00001     1.97350   
    75. RY*(   7) C   4                  0.00001     2.08015   
    76. RY*(   8) C   4                  0.00001     2.20597   
    77. RY*(   9) C   4                  0.00001     2.11305   
    78. RY*(   1) C   5                  0.00247     0.91087   
    79. RY*(   2) C   5                  0.00226     0.87604   
    80. RY*(   3) C   5                  0.00212     0.59617   
    81. RY*(   4) C   5                  0.00162     0.57865   
    82. RY*(   5) C   5                  0.00042     1.69106   
    83. RY*(   6) C   5                  0.00015     2.12147   
    84. RY*(   7) C   5                  0.00010     2.03903   
    85. RY*(   8) C   5                  0.00007     1.60035   
    86. RY*(   9) C   5                  0.00002     1.96395   
    87. RY*(   1) C   6                  0.00281     0.99765   
    88. RY*(   2) C   6                  0.00156     0.53812   
    89. RY*(   3) C   6                  0.00051     0.90068   
    90. RY*(   4) C   6                  0.00049     0.45812   
    91. RY*(   5) C   6                  0.00026     1.24505   
    92. RY*(   6) C   6                  0.00007     2.14749   
    93. RY*(   7) C   6                  0.00004     2.18904   
    94. RY*(   8) C   6                  0.00002     1.68494   
    95. RY*(   9) C   6                  0.00001     2.01559   
    96. RY*(   1) C   7                  0.00284     0.88853   
    97. RY*(   2) C   7                  0.00180     0.50145   
    98. RY*(   3) C   7                  0.00059     0.45142   
    99. RY*(   4) C   7                  0.00049     0.50473   
   100. RY*(   5) C   7                  0.00032     1.61234   
   101. RY*(   6) C   7                  0.00006     2.16987   
   102. RY*(   7) C   7                  0.00004     2.15335   
   103. RY*(   8) C   7                  0.00002     1.68512   
   104. RY*(   9) C   7                  0.00000     2.02038   
   105. RY*(   1) C   8                  0.00443     0.49549   
   106. RY*(   2) C   8                  0.00249     0.77883   
   107. RY*(   3) C   8                  0.00153     1.44468   
   108. RY*(   4) C   8                  0.00102     0.82324   
   109. RY*(   5) C   8                  0.00077     1.97945   
   110. RY*(   6) C   8                  0.00057     1.66101   
   111. RY*(   7) C   8                  0.00043     1.81009   
   112. RY*(   8) C   8                  0.00011     0.55616   
   113. RY*(   9) C   8                  0.00001     1.92358   
   114. RY*(   1) F   9                  0.00059     1.16574   
   115. RY*(   2) F   9                  0.00051     1.33197   
   116. RY*(   3) F   9                  0.00012     1.81501   
   117. RY*(   4) F   9                  0.00002     1.18960   
   118. RY*(   5) F   9                  0.00000     2.97584   
   119. RY*(   6) F   9                  0.00000     2.82555   
   120. RY*(   7) F   9                  0.00000     2.85421   
   121. RY*(   8) F   9                  0.00000     3.04604   
   122. RY*(   9) F   9                  0.00000     2.96258   
   123. RY*(   1) C  10                  0.00281     0.88897   
   124. RY*(   2) C  10                  0.00175     0.50448   
   125. RY*(   3) C  10                  0.00061     0.46569   
   126. RY*(   4) C  10                  0.00057     0.71470   
   127. RY*(   5) C  10                  0.00030     1.39040   
   128. RY*(   6) C  10                  0.00007     2.16503   
   129. RY*(   7) C  10                  0.00004     2.13993   
   130. RY*(   8) C  10                  0.00002     1.67652   
   131. RY*(   9) C  10                  0.00000     2.01035   
   132. RY*(   1) C  11                  0.00275     1.00547   
   133. RY*(   2) C  11                  0.00130     0.59383   
   134. RY*(   3) C  11                  0.00060     0.75344   
   135. RY*(   4) C  11                  0.00044     0.47509   
   136. RY*(   5) C  11                  0.00027     1.39523   
   137. RY*(   6) C  11                  0.00006     2.16656   
   138. RY*(   7) C  11                  0.00004     2.18405   
   139. RY*(   8) C  11                  0.00001     1.67426   
   140. RY*(   9) C  11                  0.00000     2.01027   
   141. RY*(   1) H  12                  0.00052     0.30980   
   142. RY*(   2) H  12                  0.00009     1.68196   
   143. RY*(   3) H  12                  0.00006     1.66599   
   144. RY*(   4) H  12                  0.00002     2.12951   
   145. RY*(   1) H  13                  0.00057     0.32585   
   146. RY*(   2) H  13                  0.00010     1.67558   
   147. RY*(   3) H  13                  0.00007     1.67958   
   148. RY*(   4) H  13                  0.00002     2.13055   
   149. RY*(   1) H  14                  0.00062     0.29538   
   150. RY*(   2) H  14                  0.00009     1.67908   
   151. RY*(   3) H  14                  0.00006     1.69071   
   152. RY*(   4) H  14                  0.00002     2.11384   
   153. RY*(   1) H  15                  0.00052     0.31890   
   154. RY*(   2) H  15                  0.00009     1.67874   
   155. RY*(   3) H  15                  0.00005     1.68507   
   156. RY*(   4) H  15                  0.00002     2.15296   
   157. RY*(   1) H  16                  0.00067     0.31094   
   158. RY*(   2) H  16                  0.00010     1.68868   
   159. RY*(   3) H  16                  0.00006     1.64464   
   160. RY*(   4) H  16                  0.00002     2.17357   
   161. RY*(   1) H  17                  0.00067     0.31094   
   162. RY*(   2) H  17                  0.00010     1.68868   
   163. RY*(   3) H  17                  0.00006     1.64464   
   164. RY*(   4) H  17                  0.00002     2.17357   
   165. RY*(   1) H  18                  0.00057     0.32585   
   166. RY*(   2) H  18                  0.00010     1.67558   
   167. RY*(   3) H  18                  0.00007     1.67958   
   168. RY*(   4) H  18                  0.00002     2.13055   
   169. RY*(   1) H  19                  0.00052     0.30980   
   170. RY*(   2) H  19                  0.00009     1.68196   
   171. RY*(   3) H  19                  0.00006     1.66599   
   172. RY*(   4) H  19                  0.00002     2.12951   
   173. RY*(   1) H  20                  0.00062     0.29538   
   174. RY*(   2) H  20                  0.00009     1.67908   
   175. RY*(   3) H  20                  0.00006     1.69071   
   176. RY*(   4) H  20                  0.00002     2.11385   
   177. RY*(   1) H  21                  0.00077     0.24435   
   178. RY*(   2) H  21                  0.00007     1.48242   
   179. RY*(   3) H  21                  0.00003     2.10643   
   180. RY*(   4) H  21                  0.00004     1.92016   
   181. RY*(   1) H  22                  0.00082     0.18597   
   182. RY*(   2) H  22                  0.00005     1.48096   
   183. RY*(   3) H  22                  0.00004     1.99131   
   184. RY*(   4) H  22                  0.00002     1.99182   
   185. RY*(   1) H  23                  0.00084     0.18295   
   186. RY*(   2) H  23                  0.00005     1.47524   
   187. RY*(   3) H  23                  0.00003     2.06723   
   188. RY*(   4) H  23                  0.00003     1.92310   
   189. RY*(   1) H  24                  0.00073     0.24015   
   190. RY*(   2) H  24                  0.00007     1.48732   
   191. RY*(   3) H  24                  0.00004     1.96272   
   192. RY*(   4) H  24                  0.00003     2.08128   
   193. BD*(   1) C   1 - C   2          0.01251     0.21633   
   194. BD*(   1) C   1 - H  12          0.00285     0.31169   
   195. BD*(   1) C   1 - H  13          0.00304     0.30757   
   196. BD*(   1) C   1 - H  14          0.00281     0.30926   
   197. BD*(   1) C   2 - C   3          0.01086     0.23112   
   198. BD*(   1) C   2 - C   4          0.01251     0.21633   
   199. BD*(   1) C   2 - C   5          0.02319     0.20966   
   200. BD*(   1) C   3 - H  15          0.00260     0.32006   
   201. BD*(   1) C   3 - H  16          0.00309     0.30913   
   202. BD*(   1) C   3 - H  17          0.00309     0.30913   
   203. BD*(   1) C   4 - H  18          0.00304     0.30757   
   204. BD*(   1) C   4 - H  19          0.00285     0.31169   
   205. BD*(   1) C   4 - H  20          0.00281     0.30926   
   206. BD*(   1) C   5 - C   6          0.01208     0.34404   
   207. BD*(   1) C   5 - C  11          0.01214     0.35470   
   208. BD*(   2) C   5 - C  11          0.17569    -0.17841  210(v),216(v),134(g),193(v)
                                                    198(v),85(g),89(v),82(g)
   209. BD*(   1) C   6 - C   7          0.00739     0.37424   
   210. BD*(   2) C   6 - C   7          0.15078    -0.17271  208(v),216(v),99(g),91(g)
                                                    100(g)
   211. BD*(   1) C   6 - H  21          0.00732     0.28424   
   212. BD*(   1) C   7 - C   8          0.01436     0.34289   
   213. BD*(   1) C   7 - H  22          0.00606     0.28806   
   214. BD*(   1) C   8 - F   9          0.01733     0.06230   
   215. BD*(   1) C   8 - C  10          0.01424     0.34513   
   216. BD*(   2) C   8 - C  10          0.19786    -0.19594  208(v),210(v),126(g),107(g)
                                                    99(v)
   217. BD*(   1) C  10 - C  11          0.00737     0.36846   
   218. BD*(   1) C  10 - H  23          0.00600     0.28546   
   219. BD*(   1) C  11 - H  24          0.00716     0.29161   
       -------------------------------
              Total Lewis   40.20150  ( 98.0524%)
        Valence non-Lewis    0.72104  (  1.7586%)
        Rydberg non-Lewis    0.07745  (  0.1889%)
       -------------------------------
            Total unit  1   41.00000  (100.0000%)
           Charge unit  1    0.00000


 ***************************************************
 *******         Beta  spin orbitals         *******
 ***************************************************


 NATURAL POPULATIONS:  Natural atomic orbital occupancies 
                                                          
   NAO  Atom  No  lang   Type(AO)    Occupancy      Energy
 ----------------------------------------------------------
     1    C    1  S      Cor( 1S)     0.99957     -10.21206
     2    C    1  S      Val( 2S)     0.54002      -0.37582
     3    C    1  S      Ryd( 3S)     0.00068       0.73726
     4    C    1  px     Val( 2p)     0.60751      -0.22907
     5    C    1  px     Ryd( 3p)     0.00157       0.51273
     6    C    1  py     Val( 2p)     0.59381      -0.22185
     7    C    1  py     Ryd( 3p)     0.00172       0.50492
     8    C    1  pz     Val( 2p)     0.54199      -0.21628
     9    C    1  pz     Ryd( 3p)     0.00142       0.42722
    10    C    1  dxy    Ryd( 3d)     0.00015       2.04003
    11    C    1  dxz    Ryd( 3d)     0.00016       2.00502
    12    C    1  dyz    Ryd( 3d)     0.00025       2.12642
    13    C    1  dx2y2  Ryd( 3d)     0.00032       2.29805
    14    C    1  dz2    Ryd( 3d)     0.00033       2.21094

    15    C    2  S      Cor( 1S)     0.99943     -10.24589
    16    C    2  S      Val( 2S)     0.44449      -0.33873
    17    C    2  S      Ryd( 3S)     0.00027       0.83063
    18    C    2  px     Val( 2p)     0.51416      -0.25610
    19    C    2  px     Ryd( 3p)     0.00081       0.54644
    20    C    2  py     Val( 2p)     0.55332      -0.26623
    21    C    2  py     Ryd( 3p)     0.00325       0.70149
    22    C    2  pz     Val( 2p)     0.52811      -0.26219
    23    C    2  pz     Ryd( 3p)     0.00123       0.58829
    24    C    2  dxy    Ryd( 3d)     0.00030       1.98914
    25    C    2  dxz    Ryd( 3d)     0.00025       1.87616
    26    C    2  dyz    Ryd( 3d)     0.00050       2.02594
    27    C    2  dx2y2  Ryd( 3d)     0.00061       2.10547
    28    C    2  dz2    Ryd( 3d)     0.00054       2.08627

    29    C    3  S      Cor( 1S)     0.99960     -10.20111
    30    C    3  S      Val( 2S)     0.53826      -0.37021
    31    C    3  S      Ryd( 3S)     0.00074       0.79485
    32    C    3  px     Val( 2p)     0.61638      -0.22699
    33    C    3  px     Ryd( 3p)     0.00193       0.58292
    34    C    3  py     Val( 2p)     0.54298      -0.21151
    35    C    3  py     Ryd( 3p)     0.00131       0.41367
    36    C    3  pz     Val( 2p)     0.61805      -0.22165
    37    C    3  pz     Ryd( 3p)     0.00185       0.53988
    38    C    3  dxy    Ryd( 3d)     0.00020       2.02496
    39    C    3  dxz    Ryd( 3d)     0.00011       2.01046
    40    C    3  dyz    Ryd( 3d)     0.00034       2.23831
    41    C    3  dx2y2  Ryd( 3d)     0.00031       2.23346
    42    C    3  dz2    Ryd( 3d)     0.00026       2.19553

    43    C    4  S      Cor( 1S)     0.99957     -10.21206
    44    C    4  S      Val( 2S)     0.54002      -0.37582
    45    C    4  S      Ryd( 3S)     0.00068       0.73726
    46    C    4  px     Val( 2p)     0.60751      -0.22907
    47    C    4  px     Ryd( 3p)     0.00157       0.51273
    48    C    4  py     Val( 2p)     0.59381      -0.22185
    49    C    4  py     Ryd( 3p)     0.00172       0.50492
    50    C    4  pz     Val( 2p)     0.54199      -0.21628
    51    C    4  pz     Ryd( 3p)     0.00142       0.42722
    52    C    4  dxy    Ryd( 3d)     0.00015       2.04003
    53    C    4  dxz    Ryd( 3d)     0.00016       2.00502
    54    C    4  dyz    Ryd( 3d)     0.00025       2.12642
    55    C    4  dx2y2  Ryd( 3d)     0.00032       2.29805
    56    C    4  dz2    Ryd( 3d)     0.00033       2.21094

    57    C    5  S      Cor( 1S)     0.99941     -10.28674
    58    C    5  S      Val( 2S)     0.43645      -0.32083
    59    C    5  S      Ryd( 3S)     0.00215       0.45198
    60    C    5  px     Val( 2p)     0.54932      -0.26128
    61    C    5  px     Ryd( 3p)     0.00299       0.91527
    62    C    5  py     Val( 2p)     0.53891      -0.26021
    63    C    5  py     Ryd( 3p)     0.00244       0.75487
    64    C    5  pz     Val( 2p)     0.20883      -0.26939
    65    C    5  pz     Ryd( 3p)     0.00132       0.49063
    66    C    5  dxy    Ryd( 3d)     0.00058       2.25817
    67    C    5  dxz    Ryd( 3d)     0.00027       1.74366
    68    C    5  dyz    Ryd( 3d)     0.00029       1.72838
    69    C    5  dx2y2  Ryd( 3d)     0.00039       2.17033
    70    C    5  dz2    Ryd( 3d)     0.00032       2.00794

    71    C    6  S      Cor( 1S)     0.99946     -10.27659
    72    C    6  S      Val( 2S)     0.47605      -0.35067
    73    C    6  S      Ryd( 3S)     0.00087       0.39892
    74    C    6  px     Val( 2p)     0.54966      -0.25355
    75    C    6  px     Ryd( 3p)     0.00205       0.64098
    76    C    6  py     Val( 2p)     0.59093      -0.26291
    77    C    6  py     Ryd( 3p)     0.00286       0.75146
    78    C    6  pz     Val( 2p)     0.40674      -0.30222
    79    C    6  pz     Ryd( 3p)     0.00028       0.40517
    80    C    6  dxy    Ryd( 3d)     0.00040       2.28690
    81    C    6  dxz    Ryd( 3d)     0.00028       1.72242
    82    C    6  dyz    Ryd( 3d)     0.00012       1.72524
    83    C    6  dx2y2  Ryd( 3d)     0.00037       2.28219
    84    C    6  dz2    Ryd( 3d)     0.00024       2.01363

    85    C    7  S      Cor( 1S)     0.99945     -10.27712
    86    C    7  S      Val( 2S)     0.48932      -0.36515
    87    C    7  S      Ryd( 3S)     0.00078       0.37708
    88    C    7  px     Val( 2p)     0.55674      -0.25671
    89    C    7  px     Ryd( 3p)     0.00310       0.55787
    90    C    7  py     Val( 2p)     0.59081      -0.27527
    91    C    7  py     Ryd( 3p)     0.00283       0.71421
    92    C    7  pz     Val( 2p)     0.46990      -0.31074
    93    C    7  pz     Ryd( 3p)     0.00039       0.37071
    94    C    7  dxy    Ryd( 3d)     0.00043       2.29250
    95    C    7  dxz    Ryd( 3d)     0.00020       1.72575
    96    C    7  dyz    Ryd( 3d)     0.00019       1.71240
    97    C    7  dx2y2  Ryd( 3d)     0.00029       2.24155
    98    C    7  dz2    Ryd( 3d)     0.00022       2.02129

    99    C    8  S      Cor( 1S)     0.99916     -10.39183
   100    C    8  S      Val( 2S)     0.41447      -0.34884
   101    C    8  S      Ryd( 3S)     0.00100       0.44372
   102    C    8  px     Val( 2p)     0.32476      -0.25369
   103    C    8  px     Ryd( 3p)     0.00586       0.51670
   104    C    8  py     Val( 2p)     0.53677      -0.26287
   105    C    8  py     Ryd( 3p)     0.00238       0.61593
   106    C    8  pz     Val( 2p)     0.27294      -0.30714
   107    C    8  pz     Ryd( 3p)     0.00063       0.37191
   108    C    8  dxy    Ryd( 3d)     0.00114       2.15687
   109    C    8  dxz    Ryd( 3d)     0.00109       1.66834
   110    C    8  dyz    Ryd( 3d)     0.00041       1.68638
   111    C    8  dx2y2  Ryd( 3d)     0.00134       2.19037
   112    C    8  dz2    Ryd( 3d)     0.00051       1.96013

   113    F    9  S      Cor( 1S)     0.99995     -24.65010
   114    F    9  S      Val( 2S)     0.91297      -1.43619
   115    F    9  S      Ryd( 3S)     0.00010       1.63151
   116    F    9  px     Val( 2p)     0.81279      -0.62924
   117    F    9  px     Ryd( 3p)     0.00006       1.14066
   118    F    9  py     Val( 2p)     0.98439      -0.60920
   119    F    9  py     Ryd( 3p)     0.00046       1.28023
   120    F    9  pz     Val( 2p)     0.87093      -0.59165
   121    F    9  pz     Ryd( 3p)     0.00017       1.05903
   122    F    9  dxy    Ryd( 3d)     0.00042       3.03040
   123    F    9  dxz    Ryd( 3d)     0.00054       2.95063
   124    F    9  dyz    Ryd( 3d)     0.00000       2.86256
   125    F    9  dx2y2  Ryd( 3d)     0.00053       3.24915
   126    F    9  dz2    Ryd( 3d)     0.00016       3.01147

   127    C   10  S      Cor( 1S)     0.99945     -10.28130
   128    C   10  S      Val( 2S)     0.48945      -0.36665
   129    C   10  S      Ryd( 3S)     0.00078       0.38451
   130    C   10  px     Val( 2p)     0.55696      -0.25657
   131    C   10  px     Ryd( 3p)     0.00309       0.56332
   132    C   10  py     Val( 2p)     0.58857      -0.27570
   133    C   10  py     Ryd( 3p)     0.00274       0.70907
   134    C   10  pz     Val( 2p)     0.42806      -0.30679
   135    C   10  pz     Ryd( 3p)     0.00034       0.36841
   136    C   10  dxy    Ryd( 3d)     0.00043       2.29329
   137    C   10  dxz    Ryd( 3d)     0.00023       1.71979
   138    C   10  dyz    Ryd( 3d)     0.00016       1.71288
   139    C   10  dx2y2  Ryd( 3d)     0.00029       2.23472
   140    C   10  dz2    Ryd( 3d)     0.00023       2.01865

   141    C   11  S      Cor( 1S)     0.99945     -10.27304
   142    C   11  S      Val( 2S)     0.47672      -0.34818
   143    C   11  S      Ryd( 3S)     0.00074       0.39965
   144    C   11  px     Val( 2p)     0.54762      -0.25202
   145    C   11  px     Ryd( 3p)     0.00181       0.69247
   146    C   11  py     Val( 2p)     0.59511      -0.26248
   147    C   11  py     Ryd( 3p)     0.00290       0.76396
   148    C   11  pz     Val( 2p)     0.43842      -0.30467
   149    C   11  pz     Ryd( 3p)     0.00031       0.38613
   150    C   11  dxy    Ryd( 3d)     0.00039       2.29735
   151    C   11  dxz    Ryd( 3d)     0.00022       1.72238
   152    C   11  dyz    Ryd( 3d)     0.00013       1.72931
   153    C   11  dx2y2  Ryd( 3d)     0.00037       2.28764
   154    C   11  dz2    Ryd( 3d)     0.00022       2.01502

   155    H   12  S      Val( 1S)     0.36856      -0.05189
   156    H   12  S      Ryd( 2S)     0.00053       0.24718
   157    H   12  px     Ryd( 2p)     0.00036       2.24474
   158    H   12  py     Ryd( 2p)     0.00008       1.67136
   159    H   12  pz     Ryd( 2p)     0.00006       1.63662

   160    H   13  S      Val( 1S)     0.38706      -0.06865
   161    H   13  S      Ryd( 2S)     0.00056       0.26541
   162    H   13  px     Ryd( 2p)     0.00011       1.73435
   163    H   13  py     Ryd( 2p)     0.00033       2.18473
   164    H   13  pz     Ryd( 2p)     0.00008       1.63437

   165    H   14  S      Val( 1S)     0.38114      -0.06126
   166    H   14  S      Ryd( 2S)     0.00061       0.24041
   167    H   14  px     Ryd( 2p)     0.00009       1.71279
   168    H   14  py     Ryd( 2p)     0.00013       1.78020
   169    H   14  pz     Ryd( 2p)     0.00029       2.05305

   170    H   15  S      Val( 1S)     0.37270      -0.04713
   171    H   15  S      Ryd( 2S)     0.00052       0.25354
   172    H   15  px     Ryd( 2p)     0.00036       2.25452
   173    H   15  py     Ryd( 2p)     0.00005       1.65649
   174    H   15  pz     Ryd( 2p)     0.00009       1.67869

   175    H   16  S      Val( 1S)     0.38336      -0.06348
   176    H   16  S      Ryd( 2S)     0.00063       0.26524
   177    H   16  px     Ryd( 2p)     0.00010       1.70922
   178    H   16  py     Ryd( 2p)     0.00016       1.80432
   179    H   16  pz     Ryd( 2p)     0.00026       2.04667

   180    H   17  S      Val( 1S)     0.38336      -0.06348
   181    H   17  S      Ryd( 2S)     0.00063       0.26524
   182    H   17  px     Ryd( 2p)     0.00010       1.70922
   183    H   17  py     Ryd( 2p)     0.00016       1.80432
   184    H   17  pz     Ryd( 2p)     0.00026       2.04667

   185    H   18  S      Val( 1S)     0.38706      -0.06865
   186    H   18  S      Ryd( 2S)     0.00056       0.26541
   187    H   18  px     Ryd( 2p)     0.00011       1.73435
   188    H   18  py     Ryd( 2p)     0.00033       2.18473
   189    H   18  pz     Ryd( 2p)     0.00008       1.63437

   190    H   19  S      Val( 1S)     0.36856      -0.05189
   191    H   19  S      Ryd( 2S)     0.00053       0.24718
   192    H   19  px     Ryd( 2p)     0.00036       2.24474
   193    H   19  py     Ryd( 2p)     0.00008       1.67136
   194    H   19  pz     Ryd( 2p)     0.00006       1.63662

   195    H   20  S      Val( 1S)     0.38114      -0.06126
   196    H   20  S      Ryd( 2S)     0.00061       0.24041
   197    H   20  px     Ryd( 2p)     0.00009       1.71279
   198    H   20  py     Ryd( 2p)     0.00013       1.78020
   199    H   20  pz     Ryd( 2p)     0.00029       2.05305

   200    H   21  S      Val( 1S)     0.36850      -0.09325
   201    H   21  S      Ryd( 2S)     0.00079       0.22870
   202    H   21  px     Ryd( 2p)     0.00013       1.93688
   203    H   21  py     Ryd( 2p)     0.00034       2.11431
   204    H   21  pz     Ryd( 2p)     0.00006       1.48270

   205    H   22  S      Val( 1S)     0.35929      -0.08746
   206    H   22  S      Ryd( 2S)     0.00084       0.16661
   207    H   22  px     Ryd( 2p)     0.00014       1.91183
   208    H   22  py     Ryd( 2p)     0.00033       2.10023
   209    H   22  pz     Ryd( 2p)     0.00005       1.48100

   210    H   23  S      Val( 1S)     0.36042      -0.09035
   211    H   23  S      Ryd( 2S)     0.00086       0.16522
   212    H   23  px     Ryd( 2p)     0.00014       1.92630
   213    H   23  py     Ryd( 2p)     0.00033       2.09121
   214    H   23  pz     Ryd( 2p)     0.00005       1.47551

   215    H   24  S      Val( 1S)     0.36535      -0.08610
   216    H   24  S      Ryd( 2S)     0.00075       0.22697
   217    H   24  px     Ryd( 2p)     0.00012       1.93503
   218    H   24  py     Ryd( 2p)     0.00035       2.13121
   219    H   24  pz     Ryd( 2p)     0.00006       1.48751


 Summary of Natural Population Analysis:                  
                                                          
                                       Natural Population 
                Natural  -----------------------------------------------
    Atom  No    Charge         Core      Valence    Rydberg      Total
 -----------------------------------------------------------------------
      C    1   -0.28950      0.99957     2.28333    0.00661     3.28950
      C    2   -0.04726      0.99943     2.04008    0.00775     3.04726
      C    3   -0.32231      0.99960     2.31567    0.00704     3.32231
      C    4   -0.28950      0.99957     2.28333    0.00661     3.28950
      C    5    0.25632      0.99941     1.73351    0.01075     2.74368
      C    6   -0.03030      0.99946     2.02338    0.00746     3.03030
      C    7   -0.11464      0.99945     2.10677    0.00842     3.11464
      C    8    0.43753      0.99916     1.54895    0.01436     2.56247
      F    9   -0.08348      0.99995     3.58109    0.00244     4.58348
      C   10   -0.07080      0.99945     2.06304    0.00831     3.07080
      C   11   -0.06442      0.99945     2.05786    0.00710     3.06442
      H   12    0.13041      0.00000     0.36856    0.00103     0.36959
      H   13    0.11187      0.00000     0.38706    0.00107     0.38813
      H   14    0.11774      0.00000     0.38114    0.00112     0.38226
      H   15    0.12627      0.00000     0.37270    0.00103     0.37373
      H   16    0.11549      0.00000     0.38336    0.00115     0.38451
      H   17    0.11549      0.00000     0.38336    0.00115     0.38451
      H   18    0.11187      0.00000     0.38706    0.00107     0.38813
      H   19    0.13041      0.00000     0.36856    0.00103     0.36959
      H   20    0.11774      0.00000     0.38114    0.00112     0.38226
      H   21    0.13018      0.00000     0.36850    0.00131     0.36982
      H   22    0.13934      0.00000     0.35929    0.00137     0.36066
      H   23    0.13819      0.00000     0.36042    0.00138     0.36181
      H   24    0.13337      0.00000     0.36535    0.00128     0.36663
 =======================================================================
   * Total *    1.00000     10.99449    28.90351    0.10200    40.00000

                                 Natural Population      
 --------------------------------------------------------
   Core                      10.99449 ( 99.9499% of  11)
   Valence                   28.90351 ( 99.6673% of  29)
   Natural Minimal Basis     39.89800 ( 99.7450% of  40)
   Natural Rydberg Basis      0.10200 (  0.2550% of  40)
 --------------------------------------------------------

    Atom  No          Natural Electron Configuration
 ----------------------------------------------------------------------------
      C    1      [core]2S( 0.54)2p( 1.74)
      C    2      [core]2S( 0.44)2p( 1.60)3p( 0.01)
      C    3      [core]2S( 0.54)2p( 1.78)3p( 0.01)
      C    4      [core]2S( 0.54)2p( 1.74)
      C    5      [core]2S( 0.44)2p( 1.30)3p( 0.01)
      C    6      [core]2S( 0.48)2p( 1.55)3p( 0.01)
      C    7      [core]2S( 0.49)2p( 1.62)3p( 0.01)
      C    8      [core]2S( 0.41)2p( 1.13)3p( 0.01)
      F    9      [core]2S( 0.91)2p( 2.67)
      C   10      [core]2S( 0.49)2p( 1.57)3p( 0.01)
      C   11      [core]2S( 0.48)2p( 1.58)3p( 0.01)
      H   12            1S( 0.37)
      H   13            1S( 0.39)
      H   14            1S( 0.38)
      H   15            1S( 0.37)
      H   16            1S( 0.38)
      H   17            1S( 0.38)
      H   18            1S( 0.39)
      H   19            1S( 0.37)
      H   20            1S( 0.38)
      H   21            1S( 0.37)
      H   22            1S( 0.36)
      H   23            1S( 0.36)
      H   24            1S( 0.37)


 NATURAL BOND ORBITAL ANALYSIS, beta spin orbitals:

                       Occupancies       Lewis Structure    Low   High
           Occ.    -------------------  -----------------   occ   occ
  Cycle   Thresh.   Lewis   Non-Lewis     CR  BD  3C  LP    (L)   (NL)   Dev
 =============================================================================
   1(1)    0.90    38.52919   1.47081     11  25   0   4     2      0    0.02
   2(2)    0.90    38.52919   1.47081     11  25   0   4     2      0    0.02
   3(1)    0.80    39.22052   0.77948     11  26   0   3     0      0    0.02
 -----------------------------------------------------------------------------

 Structure accepted: No low occupancy Lewis orbitals

 --------------------------------------------------------
   Core                     10.99450 ( 99.950% of  11)
   Valence Lewis            28.22602 ( 97.331% of  29)
  ==================       ============================
   Total Lewis              39.22052 ( 98.051% of  40)
  -----------------------------------------------------
   Valence non-Lewis         0.70715 (  1.768% of  40)
   Rydberg non-Lewis         0.07233 (  0.181% of  40)
  ==================       ============================
   Total non-Lewis           0.77948 (  1.949% of  40)
 --------------------------------------------------------


       (Occupancy)   Bond orbital/ Coefficients/ Hybrids
 ---------------------------------------------------------------------------------
     1. (0.95022) BD ( 1) C   1 - C   2  
                ( 46.28%)   0.6803* C   1 s( 29.64%)p 2.37( 70.31%)d 0.00(  0.05%)
                                            0.0013  0.5445 -0.0023 -0.2711  0.0063
                                            0.3946 -0.0026 -0.6884 -0.0013 -0.0061
                                            0.0109 -0.0135 -0.0001  0.0107
                ( 53.72%)   0.7329* C   2 s( 24.60%)p 3.06( 75.36%)d 0.00(  0.04%)
                                           -0.0000  0.4960 -0.0024  0.2711  0.0085
                                           -0.4245  0.0064  0.7069  0.0006 -0.0047
                                            0.0035 -0.0147 -0.0030  0.0108
     2. (0.98236) BD ( 1) C   1 - H  12  
                ( 62.64%)   0.7914* C   1 s( 23.28%)p 3.29( 76.69%)d 0.00(  0.04%)
                                           -0.0004  0.4824  0.0023  0.8747 -0.0040
                                           -0.0270 -0.0113  0.0214  0.0200 -0.0002
                                           -0.0014  0.0001  0.0164 -0.0103
                ( 37.36%)   0.6112* H  12 s( 99.91%)p 0.00(  0.09%)
                                            0.9996 -0.0009 -0.0293  0.0021 -0.0037
     3. (0.99345) BD ( 1) C   1 - H  13  
                ( 61.19%)   0.7822* C   1 s( 23.45%)p 3.26( 76.51%)d 0.00(  0.04%)
                                            0.0000 -0.4842 -0.0016  0.2934 -0.0153
                                            0.8232  0.0042 -0.0265 -0.0213 -0.0123
                                            0.0002 -0.0005  0.0128  0.0107
                ( 38.81%)   0.6230* H  13 s( 99.92%)p 0.00(  0.08%)
                                           -0.9996  0.0003 -0.0064 -0.0275  0.0041
     4. (0.99286) BD ( 1) C   1 - H  14  
                ( 61.75%)   0.7858* C   1 s( 23.52%)p 3.25( 76.44%)d 0.00(  0.04%)
                                           -0.0002  0.4850  0.0004 -0.2730  0.0133
                                            0.4064 -0.0152  0.7240  0.0137 -0.0057
                                           -0.0101  0.0140 -0.0020  0.0094
                ( 38.25%)   0.6185* H  14 s( 99.91%)p 0.00(  0.09%)
                                            0.9996 -0.0008  0.0064 -0.0116 -0.0262
     5. (0.98574) BD ( 1) C   2 - C   3  
                ( 52.78%)   0.7265* C   2 s( 26.17%)p 2.82( 73.79%)d 0.00(  0.04%)
                                            0.0000  0.5116  0.0002  0.3155  0.0052
                                            0.7989 -0.0070 -0.0000  0.0000  0.0107
                                           -0.0000 -0.0000 -0.0134 -0.0108
                ( 47.22%)   0.6872* C   3 s( 29.57%)p 2.38( 70.39%)d 0.00(  0.05%)
                                            0.0005  0.5437 -0.0044 -0.3511  0.0063
                                           -0.7619 -0.0047  0.0000  0.0000  0.0143
                                           -0.0000 -0.0000 -0.0112 -0.0113
     6. (0.95022) BD ( 1) C   2 - C   4  
                ( 53.72%)   0.7329* C   2 s( 24.60%)p 3.06( 75.36%)d 0.00(  0.04%)
                                           -0.0000  0.4960 -0.0024  0.2711  0.0085
                                           -0.4245  0.0064 -0.7069 -0.0006 -0.0047
                                           -0.0035  0.0147 -0.0030  0.0108
                ( 46.28%)   0.6803* C   4 s( 29.64%)p 2.37( 70.31%)d 0.00(  0.05%)
                                            0.0013  0.5445 -0.0023 -0.2711  0.0063
                                            0.3946 -0.0026  0.6884  0.0013 -0.0061
                                           -0.0109  0.0135 -0.0001  0.0107
     7. (0.98052) BD ( 1) C   2 - C   5  
                ( 48.24%)   0.6945* C   2 s( 24.62%)p 3.06( 75.32%)d 0.00(  0.06%)
                                            0.0002  0.4962  0.0051 -0.8675 -0.0050
                                            0.0252  0.0055  0.0000  0.0000 -0.0008
                                           -0.0000  0.0000  0.0221 -0.0120
                ( 51.76%)   0.7195* C   5 s( 33.81%)p 1.96( 66.16%)d 0.00(  0.03%)
                                            0.0001  0.5812 -0.0172  0.8123 -0.0416
                                           -0.0017  0.0088  0.0000  0.0000 -0.0006
                                            0.0000 -0.0000  0.0129 -0.0134
     8. (0.99231) BD ( 1) C   3 - H  15  
                ( 62.58%)   0.7911* C   3 s( 23.87%)p 3.19( 76.09%)d 0.00(  0.04%)
                                           -0.0000  0.4886  0.0068  0.8703 -0.0038
                                           -0.0528  0.0253  0.0000 -0.0000 -0.0035
                                            0.0000 -0.0000  0.0167 -0.0094
                ( 37.42%)   0.6117* H  15 s( 99.91%)p 0.00(  0.09%)
                                            0.9996 -0.0006 -0.0293 -0.0009 -0.0000
     9. (0.99313) BD ( 1) C   3 - H  16  
                ( 61.55%)   0.7845* C   3 s( 23.22%)p 3.30( 76.73%)d 0.00(  0.04%)
                                           -0.0001  0.4819 -0.0004 -0.2432  0.0214
                                            0.4558  0.0170 -0.7069  0.0033 -0.0062
                                            0.0089 -0.0140 -0.0019  0.0101
                ( 38.45%)   0.6201* H  16 s( 99.92%)p 0.00(  0.08%)
                                            0.9996 -0.0010  0.0034 -0.0170  0.0232
    10. (0.99313) BD ( 1) C   3 - H  17  
                ( 61.55%)   0.7845* C   3 s( 23.22%)p 3.30( 76.73%)d 0.00(  0.04%)
                                           -0.0001  0.4819 -0.0004 -0.2432  0.0214
                                            0.4558  0.0170  0.7069 -0.0033 -0.0062
                                           -0.0089  0.0140 -0.0019  0.0101
                ( 38.45%)   0.6201* H  17 s( 99.92%)p 0.00(  0.08%)
                                            0.9996 -0.0010  0.0034 -0.0170 -0.0232
    11. (0.99345) BD ( 1) C   4 - H  18  
                ( 61.19%)   0.7822* C   4 s( 23.45%)p 3.26( 76.51%)d 0.00(  0.04%)
                                            0.0000 -0.4842 -0.0016  0.2934 -0.0153
                                            0.8232  0.0042  0.0265  0.0213 -0.0123
                                           -0.0002  0.0005  0.0128  0.0107
                ( 38.81%)   0.6230* H  18 s( 99.92%)p 0.00(  0.08%)
                                           -0.9996  0.0003 -0.0064 -0.0275 -0.0041
    12. (0.98236) BD ( 1) C   4 - H  19  
                ( 62.64%)   0.7914* C   4 s( 23.28%)p 3.29( 76.69%)d 0.00(  0.04%)
                                           -0.0004  0.4824  0.0023  0.8747 -0.0040
                                           -0.0270 -0.0113 -0.0214 -0.0200 -0.0002
                                            0.0014 -0.0001  0.0164 -0.0103
                ( 37.36%)   0.6112* H  19 s( 99.91%)p 0.00(  0.09%)
                                            0.9996 -0.0009 -0.0293  0.0021  0.0037
    13. (0.99286) BD ( 1) C   4 - H  20  
                ( 61.75%)   0.7858* C   4 s( 23.52%)p 3.25( 76.44%)d 0.00(  0.04%)
                                            0.0002 -0.4850 -0.0004  0.2730 -0.0133
                                           -0.4064  0.0152  0.7240  0.0137  0.0057
                                           -0.0101  0.0140  0.0020 -0.0094
                ( 38.25%)   0.6185* H  20 s( 99.91%)p 0.00(  0.09%)
                                           -0.9996  0.0008 -0.0064  0.0116 -0.0262
    14. (0.98681) BD ( 1) C   5 - C   6  
                ( 50.45%)   0.7103* C   5 s( 32.58%)p 2.07( 67.36%)d 0.00(  0.06%)
                                           -0.0001  0.5706  0.0145 -0.4093  0.0033
                                           -0.7112 -0.0157 -0.0000  0.0000  0.0185
                                            0.0000  0.0000 -0.0066 -0.0159
                ( 49.55%)   0.7039* C   6 s( 35.42%)p 1.82( 64.53%)d 0.00(  0.06%)
                                            0.0001  0.5951  0.0019  0.4208  0.0137
                                            0.6840 -0.0103 -0.0000  0.0000  0.0156
                                           -0.0000 -0.0000 -0.0111 -0.0146
    15. (0.98734) BD ( 1) C   5 - C  11  
                ( 50.48%)   0.7105* C   5 s( 33.59%)p 1.98( 66.35%)d 0.00(  0.06%)
                                           -0.0001  0.5792  0.0195 -0.4125  0.0079
                                            0.7021  0.0180 -0.0000 -0.0000 -0.0184
                                            0.0000 -0.0000 -0.0054 -0.0153
                ( 49.52%)   0.7037* C  11 s( 35.46%)p 1.82( 64.49%)d 0.00(  0.06%)
                                            0.0001  0.5955  0.0036  0.4338  0.0166
                                           -0.6755  0.0110 -0.0000  0.0000 -0.0158
                                           -0.0000  0.0000 -0.0104 -0.0141
    16. (0.98695) BD ( 1) C   6 - C   7  
                ( 49.88%)   0.7063* C   6 s( 35.25%)p 1.84( 64.70%)d 0.00(  0.05%)
                                            0.0001  0.5935  0.0158 -0.8030 -0.0065
                                           -0.0228 -0.0412  0.0000 -0.0000 -0.0032
                                            0.0000  0.0000  0.0179 -0.0123
                ( 50.12%)   0.7080* C   7 s( 36.23%)p 1.76( 63.73%)d 0.00(  0.04%)
                                           -0.0001  0.6018  0.0097  0.7973  0.0053
                                           -0.0018 -0.0396 -0.0000  0.0000  0.0062
                                            0.0000 -0.0000  0.0157 -0.0119
    17. (0.85971) BD ( 2) C   6 - C   7  
                ( 46.24%)   0.6800* C   6 s(  0.00%)p 1.00( 99.92%)d 0.00(  0.08%)
                                           -0.0000  0.0000  0.0000  0.0000  0.0000
                                            0.0000 -0.0000  0.9996 -0.0039 -0.0000
                                           -0.0246  0.0122  0.0000 -0.0000
                ( 53.76%)   0.7332* C   7 s(  0.00%)p 1.00( 99.93%)d 0.00(  0.07%)
                                           -0.0000  0.0000  0.0000  0.0000  0.0000
                                            0.0000 -0.0000  0.9996 -0.0124  0.0000
                                            0.0196  0.0177  0.0000 -0.0000
    18. (0.98875) BD ( 1) C   6 - H  21  
                ( 63.17%)   0.7948* C   6 s( 29.23%)p 2.42( 70.74%)d 0.00(  0.03%)
                                            0.0004 -0.5405  0.0126 -0.4201  0.0177
                                            0.7284  0.0009 -0.0000 -0.0000  0.0116
                                           -0.0000 -0.0000  0.0067  0.0101
                ( 36.83%)   0.6069* H  21 s( 99.90%)p 0.00(  0.10%)
                                           -0.9995  0.0021  0.0149 -0.0282  0.0000
    19. (0.99084) BD ( 1) C   7 - C   8  
                ( 50.44%)   0.7102* C   7 s( 33.45%)p 1.99( 66.48%)d 0.00(  0.06%)
                                            0.0000  0.5783  0.0107 -0.4351 -0.0412
                                            0.6883 -0.0094 -0.0000 -0.0000 -0.0172
                                            0.0000 -0.0000 -0.0111 -0.0140
                ( 49.56%)   0.7040* C   8 s( 38.45%)p 1.60( 61.49%)d 0.00(  0.06%)
                                           -0.0000  0.6201  0.0019  0.3448 -0.0308
                                           -0.7035 -0.0121 -0.0000 -0.0000 -0.0155
                                           -0.0000  0.0000 -0.0111 -0.0138
    20. (0.98738) BD ( 1) C   7 - H  22  
                ( 63.97%)   0.7998* C   7 s( 30.22%)p 2.31( 69.76%)d 0.00(  0.02%)
                                            0.0003 -0.5495  0.0141  0.4163 -0.0096
                                            0.7240 -0.0059 -0.0000  0.0000 -0.0116
                                            0.0000 -0.0000  0.0036  0.0093
                ( 36.03%)   0.6003* H  22 s( 99.89%)p 0.00(  0.11%)
                                           -0.9995  0.0024 -0.0162 -0.0285 -0.0000
    21. (0.99755) BD ( 1) C   8 - F   9  
                ( 27.03%)   0.5199* C   8 s( 22.65%)p 3.40( 76.91%)d 0.02(  0.44%)
                                            0.0001 -0.4755  0.0184  0.8762  0.0363
                                            0.0090  0.0006  0.0000 -0.0000 -0.0010
                                           -0.0000  0.0000 -0.0576  0.0335
                ( 72.97%)   0.8542* F   9 s( 31.01%)p 2.22( 68.91%)d 0.00(  0.09%)
                                            0.0000 -0.5568 -0.0003  0.8300  0.0059
                                            0.0099  0.0001 -0.0000 -0.0000 -0.0006
                                            0.0000  0.0000 -0.0255  0.0143
    22. (0.99099) BD ( 1) C   8 - C  10  
                ( 49.59%)   0.7042* C   8 s( 38.49%)p 1.60( 61.45%)d 0.00(  0.06%)
                                           -0.0000  0.6204  0.0006  0.3305 -0.0307
                                            0.7101  0.0123  0.0000 -0.0000  0.0153
                                           -0.0000  0.0000 -0.0120 -0.0141
                ( 50.41%)   0.7100* C  10 s( 33.62%)p 1.97( 66.32%)d 0.00(  0.06%)
                                            0.0000  0.5797  0.0119 -0.4214 -0.0414
                                           -0.6955  0.0076  0.0000 -0.0000  0.0171
                                           -0.0000 -0.0000 -0.0117 -0.0146
    23. (0.98672) BD ( 1) C  10 - C  11  
                ( 50.09%)   0.7077* C  10 s( 36.18%)p 1.76( 63.78%)d 0.00(  0.04%)
                                           -0.0001  0.6014  0.0084  0.7974  0.0030
                                            0.0183  0.0393 -0.0000  0.0000 -0.0056
                                            0.0000  0.0000  0.0159 -0.0123
                ( 49.91%)   0.7065* C  11 s( 34.86%)p 1.87( 65.10%)d 0.00(  0.05%)
                                            0.0001  0.5902  0.0139 -0.8057 -0.0064
                                            0.0033  0.0415 -0.0000 -0.0000  0.0040
                                            0.0000  0.0000  0.0178 -0.0120
    24. (0.85421) BD ( 2) C  10 - C  11  
                ( 49.39%)   0.7028* C  10 s(  0.00%)p 1.00( 99.93%)d 0.00(  0.07%)
                                            0.0000  0.0000 -0.0000  0.0000 -0.0000
                                           -0.0000  0.0000  0.9996 -0.0123 -0.0000
                                            0.0218 -0.0164  0.0000 -0.0000
                ( 50.61%)   0.7114* C  11 s(  0.00%)p 1.00( 99.93%)d 0.00(  0.07%)
                                           -0.0000  0.0000 -0.0000 -0.0000 -0.0000
                                           -0.0000  0.0000  0.9997 -0.0043 -0.0000
                                           -0.0216 -0.0143 -0.0000 -0.0000
    25. (0.98742) BD ( 1) C  10 - H  23  
                ( 63.85%)   0.7991* C  10 s( 30.10%)p 2.32( 69.87%)d 0.00(  0.02%)
                                           -0.0002  0.5485 -0.0131 -0.4299  0.0102
                                            0.7167 -0.0052  0.0000 -0.0000 -0.0120
                                           -0.0000 -0.0000 -0.0031 -0.0097
                ( 36.15%)   0.6012* H  23 s( 99.89%)p 0.00(  0.11%)
                                            0.9995 -0.0022  0.0169 -0.0283  0.0000
    26. (0.98841) BD ( 1) C  11 - H  24  
                ( 63.47%)   0.7967* C  11 s( 29.58%)p 2.38( 70.39%)d 0.00(  0.03%)
                                           -0.0004  0.5438 -0.0130  0.4013 -0.0164
                                            0.7366 -0.0008  0.0000 -0.0000  0.0112
                                           -0.0000 -0.0000 -0.0073 -0.0098
                ( 36.53%)   0.6044* H  24 s( 99.90%)p 0.00(  0.10%)
                                            0.9995 -0.0019 -0.0142 -0.0288  0.0000
    27. (0.99957) CR ( 1) C   1           s(100.00%)p 0.00(  0.00%)
                                            1.0000 -0.0004  0.0000  0.0007 -0.0000
                                           -0.0005 -0.0000  0.0011  0.0000  0.0000
                                           -0.0000  0.0000  0.0000 -0.0000
    28. (0.99943) CR ( 1) C   2           s(100.00%)p 0.00(  0.00%)
                                            1.0000 -0.0001 -0.0000  0.0001  0.0000
                                           -0.0001 -0.0000  0.0000 -0.0000 -0.0000
                                            0.0000 -0.0000 -0.0000  0.0000
    29. (0.99960) CR ( 1) C   3           s(100.00%)p 0.00(  0.00%)
                                            1.0000 -0.0002  0.0000  0.0002 -0.0000
                                            0.0005  0.0000 -0.0000 -0.0000 -0.0000
                                            0.0000  0.0000  0.0000  0.0000
    30. (0.99957) CR ( 1) C   4           s(100.00%)p 0.00(  0.00%)
                                            1.0000 -0.0004  0.0000  0.0007 -0.0000
                                           -0.0005 -0.0000 -0.0011 -0.0000  0.0000
                                            0.0000 -0.0000  0.0000 -0.0000
    31. (0.99941) CR ( 1) C   5           s(100.00%)p 0.00(  0.00%)
                                            1.0000  0.0000  0.0000 -0.0002  0.0000
                                            0.0000 -0.0000 -0.0000 -0.0000 -0.0000
                                            0.0000  0.0000 -0.0000 -0.0000
    32. (0.99946) CR ( 1) C   6           s(100.00%)p 0.00(  0.00%)
                                            1.0000  0.0001 -0.0000  0.0002 -0.0000
                                           -0.0003  0.0000  0.0000  0.0000 -0.0000
                                           -0.0000  0.0000 -0.0000 -0.0000
    33. (0.99945) CR ( 1) C   7           s(100.00%)p 0.00(  0.00%)
                                            1.0000  0.0002 -0.0000  0.0000  0.0000
                                           -0.0002 -0.0000  0.0000  0.0000  0.0000
                                            0.0000  0.0000  0.0000 -0.0000
    34. (0.99916) CR ( 1) C   8           s(100.00%)
                                            1.0000  0.0001 -0.0000 -0.0001 -0.0000
                                           -0.0000 -0.0000 -0.0000  0.0000  0.0000
                                            0.0000  0.0000  0.0000 -0.0000
    35. (0.99995) CR ( 1) F   9           s(100.00%)p 0.00(  0.00%)
                                            1.0000 -0.0002  0.0000 -0.0001 -0.0000
                                           -0.0000 -0.0000 -0.0000  0.0000  0.0000
                                            0.0000 -0.0000  0.0000 -0.0000
    36. (0.99945) CR ( 1) C  10           s(100.00%)p 0.00(  0.00%)
                                            1.0000  0.0002 -0.0000  0.0000  0.0000
                                            0.0002  0.0000 -0.0000  0.0000 -0.0000
                                           -0.0000  0.0000  0.0000 -0.0000
    37. (0.99945) CR ( 1) C  11           s(100.00%)p 0.00(  0.00%)
                                            1.0000  0.0001 -0.0000  0.0002 -0.0000
                                            0.0003 -0.0000  0.0000 -0.0000  0.0000
                                           -0.0000 -0.0000 -0.0000 -0.0000
    38. (0.20954) LP*( 1) C   5           s(  0.00%)p 1.00( 99.99%)d 0.00(  0.01%)
                                           -0.0000 -0.0000 -0.0000 -0.0000  0.0000
                                            0.0000 -0.0000  0.9983  0.0575  0.0000
                                           -0.0097 -0.0007 -0.0000  0.0000
    39. (0.27315) LP*( 1) C   8           s(  0.00%)p 1.00( 99.98%)d 0.00(  0.02%)
                                            0.0000  0.0000 -0.0000 -0.0000 -0.0000
                                           -0.0000  0.0000  0.9996 -0.0238 -0.0000
                                           -0.0139 -0.0020 -0.0000 -0.0000
    40. (0.99404) LP ( 1) F   9           s( 68.98%)p 0.45( 31.01%)d 0.00(  0.01%)
                                            0.0002  0.8306 -0.0001  0.5568  0.0032
                                            0.0057  0.0001 -0.0000  0.0000 -0.0001
                                            0.0000  0.0000 -0.0064  0.0032
    41. (0.98481) LP ( 2) F   9           s(  0.00%)p 1.00( 99.96%)d 0.00(  0.04%)
                                            0.0000  0.0008 -0.0000 -0.0114  0.0000
                                            0.9997 -0.0041  0.0000 -0.0000 -0.0197
                                           -0.0000  0.0000  0.0005  0.0000
    42. (0.87147) LP ( 3) F   9           s(  0.00%)p 1.00( 99.94%)d 0.00(  0.06%)
                                            0.0000 -0.0000 -0.0000  0.0000  0.0000
                                           -0.0000 -0.0000  0.9997 -0.0032  0.0000
                                           -0.0246 -0.0003 -0.0000  0.0000
    43. (0.00200) RY*( 1) C   1           s(  0.23%)p99.99( 93.42%)d28.25(  6.36%)
                                           -0.0000  0.0027  0.0474 -0.0046 -0.1839
                                            0.0125  0.7996  0.0047  0.5107 -0.0274
                                            0.0142 -0.1154 -0.0740 -0.2094
    44. (0.00161) RY*( 2) C   1           s(  2.09%)p43.66( 91.20%)d 3.21(  6.71%)
                                            0.0000 -0.0006  0.1445  0.0182  0.8492
                                            0.0039  0.3522 -0.0000 -0.2580  0.0924
                                           -0.1482 -0.0526 -0.1700  0.0698
    45. (0.00086) RY*( 3) C   1           s( 71.41%)p 0.40( 28.30%)d 0.00(  0.29%)
                                           -0.0000  0.0168  0.8449 -0.0027 -0.3217
                                           -0.0040  0.1339  0.0050 -0.4019  0.0145
                                           -0.0230  0.0406  0.0044 -0.0223
    46. (0.00009) RY*( 4) C   1           s( 24.71%)p 2.96( 73.21%)d 0.08(  2.09%)
    47. (0.00001) RY*( 5) C   1           s(  0.27%)p 3.85(  1.04%)d99.99( 98.69%)
    48. (0.00001) RY*( 6) C   1           s(  0.63%)p 3.62(  2.26%)d99.99( 97.11%)
    49. (0.00001) RY*( 7) C   1           s(  0.46%)p 4.98(  2.27%)d99.99( 97.27%)
    50. (0.00001) RY*( 8) C   1           s(  0.08%)p40.14(  3.34%)d99.99( 96.58%)
    51. (0.00001) RY*( 9) C   1           s(  0.25%)p19.83(  5.01%)d99.99( 94.73%)
    52. (0.00323) RY*( 1) C   2           s(  0.03%)p99.99( 97.71%)d88.24(  2.26%)
                                            0.0000 -0.0053  0.0151  0.0031  0.0011
                                            0.0137  0.9884 -0.0000  0.0000 -0.1353
                                           -0.0000  0.0000  0.0056  0.0654
    53. (0.00126) RY*( 2) C   2           s(  0.00%)p 1.00( 97.22%)d 0.03(  2.78%)
                                            0.0000  0.0000 -0.0000  0.0000 -0.0000
                                           -0.0000 -0.0000  0.0024  0.9860  0.0000
                                           -0.1057  0.1291 -0.0000 -0.0000
    54. (0.00073) RY*( 3) C   2           s(  0.24%)p99.99( 98.76%)d 4.13(  1.00%)
                                            0.0000  0.0087  0.0483  0.0086 -0.9937
                                           -0.0022 -0.0042 -0.0000 -0.0000  0.0082
                                           -0.0000  0.0000 -0.0408  0.0907
    55. (0.00040) RY*( 4) C   2           s( 34.24%)p 0.01(  0.18%)d 1.92( 65.58%)
                                            0.0000 -0.0009  0.5851  0.0264 -0.0329
                                           -0.0013  0.0012  0.0000 -0.0000 -0.0595
                                           -0.0000 -0.0000  0.7327 -0.3398
    56. (0.00035) RY*( 5) C   2           s(  0.00%)p 1.00(  0.19%)d99.99( 99.81%)
                                            0.0000 -0.0000  0.0000  0.0000  0.0000
                                            0.0000  0.0000  0.0138 -0.0415  0.0000
                                            0.5939  0.8033  0.0000  0.0000
    57. (0.00032) RY*( 6) C   2           s(  0.01%)p 1.00(  0.43%)d99.99( 99.56%)
                                            0.0000 -0.0004  0.0099 -0.0017  0.0632
                                            0.0142 -0.0119 -0.0000  0.0000  0.3401
                                           -0.0000 -0.0000  0.4132  0.8421
    58. (0.00018) RY*( 7) C   2           s( 65.37%)p 0.01(  0.70%)d 0.52( 33.94%)
                                           -0.0000 -0.0001  0.8085 -0.0126  0.0815
                                           -0.0030 -0.0124  0.0000 -0.0000  0.0812
                                           -0.0000  0.0000 -0.5356  0.2142
    59. (0.00016) RY*( 8) C   2           s(  0.00%)p 1.00(  2.64%)d36.89( 97.36%)
                                           -0.0000 -0.0000  0.0000  0.0000 -0.0000
                                           -0.0000  0.0000 -0.0161  0.1616  0.0000
                                            0.7975 -0.5810 -0.0000 -0.0000
    60. (0.00015) RY*( 9) C   2           s(  0.12%)p18.87(  2.34%)d99.99( 97.53%)
                                            0.0000  0.0012  0.0352 -0.0021  0.0235
                                            0.0166 -0.1503 -0.0000  0.0000 -0.9250
                                            0.0000 -0.0000  0.0564  0.3413
    61. (0.00196) RY*( 1) C   3           s(  0.00%)p 1.00( 94.10%)d 0.06(  5.90%)
                                           -0.0000 -0.0000 -0.0000  0.0000  0.0000
                                           -0.0000  0.0000  0.0089  0.9700 -0.0000
                                           -0.0332 -0.2405 -0.0000  0.0000
    62. (0.00174) RY*( 2) C   3           s(  2.17%)p42.67( 92.67%)d 2.37(  5.15%)
                                            0.0000 -0.0068  0.1472  0.0227  0.8467
                                           -0.0068 -0.4575  0.0000 -0.0000 -0.1270
                                            0.0000  0.0000 -0.1807  0.0525
    63. (0.00090) RY*( 3) C   3           s( 69.55%)p 0.43( 30.06%)d 0.01(  0.39%)
                                           -0.0000  0.0184  0.8338 -0.0061 -0.3707
                                            0.0090 -0.4038 -0.0000  0.0000 -0.0465
                                            0.0000 -0.0000  0.0075  0.0408
    64. (0.00010) RY*( 4) C   3           s( 26.40%)p 2.70( 71.29%)d 0.09(  2.31%)
                                           -0.0000 -0.0280  0.5131 -0.0123  0.3270
                                           -0.0235  0.7780  0.0000 -0.0000 -0.1186
                                            0.0000 -0.0000  0.0793  0.0519
    65. (0.00001) RY*( 5) C   3           s(  1.46%)p 1.26(  1.84%)d66.20( 96.70%)
    66. (0.00000) RY*( 6) C   3           s(  0.00%)p 1.00(  0.12%)d99.99( 99.88%)
    67. (0.00001) RY*( 7) C   3           s(  0.04%)p92.33(  3.88%)d99.99( 96.08%)
    68. (0.00000) RY*( 8) C   3           s(  0.00%)p 1.00(  5.83%)d16.15( 94.17%)
    69. (0.00001) RY*( 9) C   3           s(  0.48%)p 0.53(  0.25%)d99.99( 99.27%)
    70. (0.00200) RY*( 1) C   4           s(  0.23%)p99.99( 93.42%)d28.25(  6.36%)
                                           -0.0000  0.0027  0.0474 -0.0046 -0.1839
                                            0.0125  0.7996 -0.0047 -0.5107 -0.0274
                                           -0.0142  0.1154 -0.0740 -0.2094
    71. (0.00161) RY*( 2) C   4           s(  2.09%)p43.66( 91.20%)d 3.21(  6.71%)
                                            0.0000 -0.0006  0.1445  0.0182  0.8492
                                            0.0039  0.3522  0.0000  0.2580  0.0924
                                            0.1482  0.0526 -0.1700  0.0698
    72. (0.00086) RY*( 3) C   4           s( 71.41%)p 0.40( 28.30%)d 0.00(  0.29%)
                                            0.0000  0.0168  0.8449 -0.0027 -0.3217
                                           -0.0040  0.1339 -0.0050  0.4019  0.0145
                                            0.0230 -0.0406  0.0044 -0.0223
    73. (0.00009) RY*( 4) C   4           s( 24.71%)p 2.96( 73.21%)d 0.08(  2.09%)
    74. (0.00001) RY*( 5) C   4           s(  0.27%)p 3.85(  1.04%)d99.99( 98.69%)
    75. (0.00001) RY*( 6) C   4           s(  0.63%)p 3.62(  2.26%)d99.99( 97.11%)
    76. (0.00001) RY*( 7) C   4           s(  0.46%)p 4.98(  2.27%)d99.99( 97.27%)
    77. (0.00001) RY*( 8) C   4           s(  0.08%)p40.14(  3.34%)d99.99( 96.58%)
    78. (0.00001) RY*( 9) C   4           s(  0.25%)p19.83(  5.01%)d99.99( 94.73%)
    79. (0.00245) RY*( 1) C   5           s( 14.78%)p 5.27( 77.94%)d 0.49(  7.28%)
                                           -0.0000 -0.0210  0.3838 -0.0277 -0.8702
                                           -0.0013  0.1465  0.0000 -0.0000  0.0334
                                           -0.0000  0.0000  0.2658 -0.0325
    80. (0.00225) RY*( 2) C   5           s(  0.17%)p99.99( 94.35%)d31.63(  5.48%)
                                            0.0000  0.0038  0.0414  0.0009 -0.1388
                                            0.0171 -0.9612 -0.0000  0.0000 -0.2285
                                           -0.0000  0.0000  0.0471  0.0184
    81. (0.00152) RY*( 3) C   5           s( 84.83%)p 0.17( 14.59%)d 0.01(  0.58%)
                                           -0.0000 -0.0016  0.9210  0.0416  0.3794
                                           -0.0045 -0.0136  0.0000  0.0000 -0.0198
                                           -0.0000  0.0000 -0.0718  0.0170
    82. (0.00088) RY*( 4) C   5           s(  0.00%)p 1.00( 70.54%)d 0.42( 29.46%)
                                           -0.0000 -0.0000 -0.0000 -0.0000 -0.0000
                                            0.0000  0.0000 -0.0434  0.8387  0.0000
                                            0.5155 -0.1700  0.0000  0.0000
    83. (0.00027) RY*( 5) C   5           s(  0.00%)p 1.00(  1.96%)d49.96( 98.04%)
                                            0.0000  0.0000 -0.0000 -0.0000 -0.0000
                                           -0.0000  0.0000 -0.0064  0.1399 -0.0000
                                            0.0968  0.9854  0.0000  0.0000
    84. (0.00014) RY*( 6) C   5           s(  0.03%)p99.99(  5.47%)d99.99( 94.50%)
                                            0.0000 -0.0002  0.0182  0.0031 -0.0106
                                            0.0309 -0.2316  0.0000 -0.0000  0.9675
                                            0.0000  0.0000 -0.0633 -0.0705
    85. (0.00010) RY*( 7) C   5           s(  0.15%)p48.12(  7.22%)d99.99( 92.63%)
    86. (0.00002) RY*( 8) C   5           s(  0.00%)p 1.00( 27.51%)d 2.64( 72.49%)
    87. (0.00001) RY*( 9) C   5           s(  0.06%)p 9.59(  0.57%)d99.99( 99.38%)
    88. (0.00275) RY*( 1) C   6           s(  0.05%)p99.99( 93.27%)d99.99(  6.69%)
                                           -0.0000  0.0207 -0.0058 -0.0221 -0.5842
                                            0.0210  0.7684  0.0000 -0.0000 -0.2142
                                           -0.0000 -0.0000 -0.1427 -0.0251
    89. (0.00153) RY*( 2) C   6           s( 15.35%)p 5.43( 83.41%)d 0.08(  1.25%)
                                            0.0000  0.0191  0.3913 -0.0095  0.7282
                                           -0.0157  0.5508 -0.0000  0.0000 -0.0718
                                           -0.0000  0.0000  0.0825 -0.0224
    90. (0.00048) RY*( 3) C   6           s( 83.43%)p 0.17( 14.07%)d 0.03(  2.50%)
                                           -0.0000 -0.0130  0.9133  0.0201 -0.3045
                                           -0.0060 -0.2180 -0.0000 -0.0000  0.0999
                                           -0.0000 -0.0000 -0.1115 -0.0506
    91. (0.00033) RY*( 4) C   6           s(  0.00%)p 1.00( 81.63%)d 0.22( 18.37%)
                                            0.0000 -0.0000  0.0000  0.0000 -0.0000
                                           -0.0000 -0.0000  0.0071  0.9035  0.0000
                                            0.2973  0.3087 -0.0000 -0.0000
    92. (0.00007) RY*( 5) C   6           s(  0.95%)p 3.60(  3.43%)d99.99( 95.62%)
    93. (0.00004) RY*( 6) C   6           s(  0.00%)p 1.00( 10.17%)d 8.83( 89.83%)
    94. (0.00004) RY*( 7) C   6           s(  0.01%)p 1.00(  4.53%)d21.08( 95.46%)
    95. (0.00002) RY*( 8) C   6           s(  0.00%)p 1.00(  8.27%)d11.09( 91.73%)
    96. (0.00001) RY*( 9) C   6           s(  0.32%)p 4.22(  1.33%)d99.99( 98.35%)
    97. (0.00278) RY*( 1) C   7           s(  0.43%)p99.99( 95.29%)d10.04(  4.28%)
                                            0.0000  0.0274  0.0593  0.0056  0.7307
                                            0.0351  0.6463 -0.0000 -0.0000  0.1903
                                           -0.0000  0.0000 -0.0766 -0.0274
    98. (0.00177) RY*( 2) C   7           s(  0.01%)p 1.00( 98.51%)d 0.02(  1.48%)
                                            0.0000  0.0081  0.0055  0.0325 -0.6719
                                           -0.0137  0.7297 -0.0000 -0.0000  0.1126
                                           -0.0000  0.0000  0.0394 -0.0243
    99. (0.00060) RY*( 3) C   7           s( 95.55%)p 0.00(  0.09%)d 0.05(  4.36%)
                                           -0.0000 -0.0060  0.9775 -0.0093 -0.0193
                                           -0.0210 -0.0068 -0.0000 -0.0000 -0.1687
                                            0.0000 -0.0000  0.1058 -0.0625
   100. (0.00036) RY*( 4) C   7           s(  0.00%)p 1.00( 89.17%)d 0.12( 10.83%)
                                            0.0000 -0.0000  0.0000 -0.0000 -0.0000
                                           -0.0000  0.0000  0.0103  0.9443  0.0000
                                           -0.1780  0.2768 -0.0000  0.0000
   101. (0.00007) RY*( 5) C   7           s(  0.60%)p 3.82(  2.31%)d99.99( 97.09%)
   102. (0.00003) RY*( 6) C   7           s(  0.00%)p 1.00(  0.62%)d99.99( 99.38%)
   103. (0.00004) RY*( 7) C   7           s(  3.40%)p 0.92(  3.12%)d27.49( 93.48%)
   104. (0.00001) RY*( 8) C   7           s(  0.00%)p 1.00( 10.28%)d 8.73( 89.72%)
   105. (0.00000) RY*( 9) C   7           s(  0.10%)p 6.92(  0.72%)d99.99( 99.18%)
   106. (0.00454) RY*( 1) C   8           s(  2.85%)p33.35( 95.17%)d 0.69(  1.98%)
                                            0.0000  0.0532  0.1603 -0.0053  0.9755
                                           -0.0001  0.0075  0.0000 -0.0000  0.0026
                                           -0.0000 -0.0000  0.1403 -0.0101
   107. (0.00259) RY*( 2) C   8           s(  0.01%)p 1.00( 87.33%)d 0.15( 12.67%)
                                            0.0000  0.0002  0.0073  0.0004  0.0053
                                            0.0239 -0.9342  0.0000  0.0000 -0.3558
                                           -0.0000 -0.0000  0.0111 -0.0002
   108. (0.00151) RY*( 3) C   8           s(  0.00%)p 1.00( 31.33%)d 2.19( 68.67%)
                                            0.0000  0.0000 -0.0000  0.0000  0.0000
                                           -0.0000 -0.0000  0.0248  0.5591 -0.0000
                                            0.8285 -0.0194  0.0000 -0.0000
   109. (0.00097) RY*( 4) C   8           s( 74.19%)p 0.01(  0.76%)d 0.34( 25.05%)
                                           -0.0000  0.0148  0.8612 -0.0448 -0.0744
                                            0.0004  0.0090  0.0000  0.0000 -0.0216
                                            0.0000  0.0000 -0.4599  0.1964
   110. (0.00075) RY*( 5) C   8           s(  0.04%)p99.99( 12.70%)d99.99( 87.26%)
                                            0.0000 -0.0001  0.0196  0.0001 -0.0011
                                           -0.0142 -0.3561  0.0000  0.0000  0.9340
                                            0.0000 -0.0000 -0.0130  0.0020
   111. (0.00043) RY*( 6) C   8           s( 21.23%)p 0.20(  4.18%)d 3.51( 74.59%)
                                            0.0000 -0.0213  0.4602  0.0461 -0.1989
                                            0.0012  0.0104  0.0000  0.0000  0.0062
                                            0.0000 -0.0000  0.8612 -0.0647
   112. (0.00041) RY*( 7) C   8           s(  0.00%)p 1.00(  0.19%)d99.99( 99.81%)
                                            0.0000 -0.0000  0.0000  0.0000 -0.0000
                                            0.0000  0.0000  0.0030  0.0441  0.0000
                                           -0.0064  0.9990  0.0000 -0.0000
   113. (0.00000) RY*( 8) C   8           s(  0.00%)p 1.00( 68.50%)d 0.46( 31.50%)
   114. (0.00001) RY*( 9) C   8           s(  2.09%)p 0.01(  0.02%)d46.76( 97.89%)
   115. (0.00048) RY*( 1) F   9           s(  0.00%)p 1.00( 92.13%)d 0.09(  7.87%)
                                           -0.0000 -0.0000  0.0004  0.0000  0.0130
                                            0.0016 -0.9598  0.0000 -0.0000  0.2804
                                            0.0000 -0.0000 -0.0063  0.0001
   116. (0.00017) RY*( 2) F   9           s(  0.00%)p 1.00( 93.35%)d 0.07(  6.65%)
                                           -0.0000 -0.0000  0.0000  0.0000  0.0000
                                            0.0000 -0.0000 -0.0032  0.9662  0.0000
                                           -0.2577  0.0059  0.0000  0.0000
   117. (0.00012) RY*( 3) F   9           s( 86.06%)p 0.10(  8.59%)d 0.06(  5.34%)
                                            0.0000 -0.0020  0.9277  0.0042  0.2931
                                           -0.0000  0.0033  0.0000 -0.0000  0.0017
                                            0.0000 -0.0000  0.2306 -0.0149
   118. (0.00001) RY*( 4) F   9           s(  8.96%)p10.09( 90.35%)d 0.08(  0.69%)
   119. (0.00000) RY*( 5) F   9           s(  0.00%)p 1.00(  7.91%)d11.64( 92.08%)
   120. (0.00000) RY*( 6) F   9           s(  0.00%)p 1.00(  6.70%)d13.92( 93.30%)
   121. (0.00000) RY*( 7) F   9           s(  0.00%)p 0.00(  0.00%)d 1.00(100.00%)
   122. (0.00001) RY*( 8) F   9           s(  4.83%)p 0.12(  0.56%)d19.57( 94.61%)
   123. (0.00000) RY*( 9) F   9           s(  0.15%)p 3.71(  0.57%)d99.99( 99.28%)
   124. (0.00275) RY*( 1) C  10           s(  0.39%)p99.99( 95.23%)d11.36(  4.39%)
                                           -0.0000  0.0274  0.0558  0.0071  0.7483
                                           -0.0349 -0.6253  0.0000 -0.0000 -0.1957
                                           -0.0000 -0.0000 -0.0688 -0.0288
   125. (0.00172) RY*( 2) C  10           s(  0.14%)p99.99( 98.32%)d11.25(  1.54%)
                                            0.0000  0.0072  0.0363  0.0310 -0.6522
                                            0.0156 -0.7461 -0.0000 -0.0000 -0.1128
                                           -0.0000 -0.0000  0.0455 -0.0248
   126. (0.00061) RY*( 3) C  10           s( 95.11%)p 0.00(  0.11%)d 0.05(  4.78%)
                                            0.0000 -0.0066  0.9752 -0.0085  0.0039
                                            0.0206  0.0239  0.0000 -0.0000  0.1861
                                           -0.0000 -0.0000  0.0975 -0.0607
   127. (0.00035) RY*( 4) C  10           s(  0.00%)p 1.00( 84.21%)d 0.19( 15.79%)
                                           -0.0000 -0.0000  0.0000 -0.0000  0.0000
                                            0.0000  0.0000  0.0114  0.9176 -0.0000
                                           -0.2434 -0.3140  0.0000 -0.0000
   128. (0.00007) RY*( 5) C  10           s(  0.60%)p 3.85(  2.32%)d99.99( 97.08%)
   129. (0.00003) RY*( 6) C  10           s(  0.00%)p 1.00(  0.66%)d99.99( 99.34%)
   130. (0.00004) RY*( 7) C  10           s(  3.75%)p 0.91(  3.40%)d24.77( 92.85%)
   131. (0.00001) RY*( 8) C  10           s(  0.00%)p 1.00( 15.20%)d 5.58( 84.80%)
   132. (0.00000) RY*( 9) C  10           s(  0.12%)p 5.63(  0.65%)d99.99( 99.23%)
   133. (0.00269) RY*( 1) C  11           s(  0.06%)p99.99( 93.09%)d99.99(  6.85%)
                                           -0.0000  0.0235  0.0025 -0.0230 -0.5050
                                           -0.0220 -0.8215 -0.0000 -0.0000  0.2127
                                           -0.0000  0.0000 -0.1502 -0.0268
   134. (0.00129) RY*( 2) C  11           s( 12.16%)p 7.09( 86.19%)d 0.14(  1.65%)
                                           -0.0000  0.0154  0.3484 -0.0108  0.7884
                                            0.0176 -0.4898  0.0000  0.0000  0.0514
                                           -0.0000 -0.0000  0.1136 -0.0308
   135. (0.00043) RY*( 3) C  11           s( 86.04%)p 0.13( 11.04%)d 0.03(  2.92%)
                                            0.0000 -0.0109  0.9275  0.0175 -0.2842
                                            0.0082  0.1712 -0.0000 -0.0000 -0.1059
                                           -0.0000  0.0000 -0.1064 -0.0817
   136. (0.00034) RY*( 4) C  11           s(  0.00%)p 1.00( 87.71%)d 0.14( 12.29%)
                                            0.0000 -0.0000  0.0000  0.0000 -0.0000
                                            0.0000  0.0000  0.0031  0.9365 -0.0000
                                            0.1625 -0.3106 -0.0000 -0.0000
   137. (0.00006) RY*( 5) C  11           s(  1.13%)p 3.07(  3.47%)d84.34( 95.40%)
   138. (0.00004) RY*( 6) C  11           s(  0.00%)p 1.00(  5.19%)d18.27( 94.81%)
   139. (0.00002) RY*( 7) C  11           s(  0.00%)p 1.00(  3.46%)d27.89( 96.54%)
   140. (0.00001) RY*( 8) C  11           s(  0.00%)p 1.00(  8.89%)d10.24( 91.11%)
   141. (0.00000) RY*( 9) C  11           s(  0.71%)p 1.46(  1.04%)d99.99( 98.24%)
   142. (0.00054) RY*( 1) H  12           s( 98.39%)p 0.02(  1.61%)
                                            0.0046  0.9919  0.1270 -0.0037 -0.0011
   143. (0.00009) RY*( 2) H  12           s(  0.00%)p 1.00(100.00%)
   144. (0.00006) RY*( 3) H  12           s(  0.17%)p99.99( 99.83%)
   145. (0.00002) RY*( 4) H  12           s(  1.53%)p64.47( 98.47%)
   146. (0.00057) RY*( 1) H  13           s( 98.21%)p 0.02(  1.79%)
                                            0.0040  0.9910 -0.0659 -0.1164  0.0023
   147. (0.00010) RY*( 2) H  13           s(  0.05%)p99.99( 99.95%)
   148. (0.00007) RY*( 3) H  13           s(  0.32%)p99.99( 99.68%)
   149. (0.00002) RY*( 4) H  13           s(  1.50%)p65.80( 98.50%)
   150. (0.00062) RY*( 1) H  14           s( 98.51%)p 0.02(  1.49%)
                                            0.0043  0.9925 -0.0404  0.0583  0.0991
   151. (0.00009) RY*( 2) H  14           s(  0.00%)p 1.00(100.00%)
   152. (0.00006) RY*( 3) H  14           s(  0.20%)p99.99( 99.80%)
   153. (0.00002) RY*( 4) H  14           s(  1.37%)p71.98( 98.63%)
   154. (0.00053) RY*( 1) H  15           s( 98.29%)p 0.02(  1.71%)
                                            0.0044  0.9914  0.1305  0.0071  0.0000
   155. (0.00009) RY*( 2) H  15           s(  0.00%)p 1.00(100.00%)
   156. (0.00005) RY*( 3) H  15           s(  0.03%)p99.99( 99.97%)
   157. (0.00002) RY*( 4) H  15           s(  1.76%)p55.81( 98.24%)
   158. (0.00064) RY*( 1) H  16           s( 98.67%)p 0.01(  1.33%)
                                            0.0038  0.9933 -0.0738  0.0435 -0.0772
   159. (0.00010) RY*( 2) H  16           s(  0.19%)p99.99( 99.81%)
                                            0.0017  0.0436  0.8489 -0.3114 -0.4249
   160. (0.00006) RY*( 3) H  16           s(  0.25%)p99.99( 99.75%)
   161. (0.00002) RY*( 4) H  16           s(  0.98%)p99.99( 99.02%)
   162. (0.00064) RY*( 1) H  17           s( 98.67%)p 0.01(  1.33%)
                                            0.0038  0.9933 -0.0738  0.0435  0.0772
   163. (0.00010) RY*( 2) H  17           s(  0.19%)p99.99( 99.81%)
                                            0.0017  0.0436  0.8489 -0.3114  0.4249
   164. (0.00006) RY*( 3) H  17           s(  0.25%)p99.99( 99.75%)
   165. (0.00002) RY*( 4) H  17           s(  0.98%)p99.99( 99.02%)
   166. (0.00057) RY*( 1) H  18           s( 98.21%)p 0.02(  1.79%)
                                            0.0040  0.9910 -0.0659 -0.1164 -0.0023
   167. (0.00010) RY*( 2) H  18           s(  0.05%)p99.99( 99.95%)
   168. (0.00007) RY*( 3) H  18           s(  0.32%)p99.99( 99.68%)
   169. (0.00002) RY*( 4) H  18           s(  1.50%)p65.80( 98.50%)
   170. (0.00054) RY*( 1) H  19           s( 98.39%)p 0.02(  1.61%)
                                            0.0046  0.9919  0.1270 -0.0037  0.0011
   171. (0.00009) RY*( 2) H  19           s(  0.00%)p 1.00(100.00%)
   172. (0.00006) RY*( 3) H  19           s(  0.17%)p99.99( 99.83%)
   173. (0.00002) RY*( 4) H  19           s(  1.53%)p64.47( 98.47%)
   174. (0.00062) RY*( 1) H  20           s( 98.51%)p 0.02(  1.49%)
                                            0.0043  0.9925 -0.0404  0.0583 -0.0991
   175. (0.00009) RY*( 2) H  20           s(  0.00%)p 1.00(100.00%)
   176. (0.00006) RY*( 3) H  20           s(  0.20%)p99.99( 99.80%)
   177. (0.00002) RY*( 4) H  20           s(  1.37%)p71.98( 98.63%)
   178. (0.00079) RY*( 1) H  21           s( 99.48%)p 0.01(  0.52%)
                                            0.0034  0.9974  0.0716 -0.0084  0.0000
   179. (0.00006) RY*( 2) H  21           s(  0.00%)p 1.00(100.00%)
   180. (0.00003) RY*( 3) H  21           s(  0.09%)p99.99( 99.91%)
   181. (0.00004) RY*( 4) H  21           s(  0.54%)p99.99( 99.46%)
   182. (0.00085) RY*( 1) H  22           s( 99.59%)p 0.00(  0.41%)
                                            0.0043  0.9979 -0.0062 -0.0638  0.0000
   183. (0.00005) RY*( 2) H  22           s(  0.00%)p 1.00(100.00%)
   184. (0.00004) RY*( 3) H  22           s(  0.09%)p99.99( 99.91%)
   185. (0.00003) RY*( 4) H  22           s(  0.43%)p99.99( 99.57%)
   186. (0.00087) RY*( 1) H  23           s( 99.60%)p 0.00(  0.40%)
                                            0.0041  0.9980 -0.0093  0.0628 -0.0000
   187. (0.00005) RY*( 2) H  23           s(  0.00%)p 1.00(100.00%)
   188. (0.00003) RY*( 3) H  23           s(  0.47%)p99.99( 99.53%)
   189. (0.00003) RY*( 4) H  23           s(  0.04%)p99.99( 99.96%)
   190. (0.00075) RY*( 1) H  24           s( 99.63%)p 0.00(  0.37%)
                                            0.0028  0.9982  0.0605  0.0021 -0.0000
   191. (0.00006) RY*( 2) H  24           s(  0.00%)p 1.00(100.00%)
   192. (0.00004) RY*( 3) H  24           s(  0.39%)p99.99( 99.61%)
   193. (0.00003) RY*( 4) H  24           s(  0.08%)p99.99( 99.92%)
   194. (0.01090) BD*( 1) C   1 - C   2  
                ( 53.72%)   0.7329* C   1 s( 29.64%)p 2.37( 70.31%)d 0.00(  0.05%)
                                            0.0013  0.5445 -0.0023 -0.2711  0.0063
                                            0.3946 -0.0026 -0.6884 -0.0013 -0.0061
                                            0.0109 -0.0135 -0.0001  0.0107
                ( 46.28%)  -0.6803* C   2 s( 24.60%)p 3.06( 75.36%)d 0.00(  0.04%)
                                           -0.0000  0.4960 -0.0024  0.2711  0.0085
                                           -0.4245  0.0064  0.7069  0.0006 -0.0047
                                            0.0035 -0.0147 -0.0030  0.0108
   195. (0.00296) BD*( 1) C   1 - H  12  
                ( 37.36%)   0.6112* C   1 s( 23.28%)p 3.29( 76.69%)d 0.00(  0.04%)
                                            0.0004 -0.4824 -0.0023 -0.8747  0.0040
                                            0.0270  0.0113 -0.0214 -0.0200  0.0002
                                            0.0014 -0.0001 -0.0164  0.0103
                ( 62.64%)  -0.7914* H  12 s( 99.91%)p 0.00(  0.09%)
                                           -0.9996  0.0009  0.0293 -0.0021  0.0037
   196. (0.00299) BD*( 1) C   1 - H  13  
                ( 38.81%)   0.6230* C   1 s( 23.45%)p 3.26( 76.51%)d 0.00(  0.04%)
                                           -0.0000  0.4842  0.0016 -0.2934  0.0153
                                           -0.8232 -0.0042  0.0265  0.0213  0.0123
                                           -0.0002  0.0005 -0.0128 -0.0107
                ( 61.19%)  -0.7822* H  13 s( 99.92%)p 0.00(  0.08%)
                                            0.9996 -0.0003  0.0064  0.0275 -0.0041
   197. (0.00279) BD*( 1) C   1 - H  14  
                ( 38.25%)   0.6185* C   1 s( 23.52%)p 3.25( 76.44%)d 0.00(  0.04%)
                                            0.0002 -0.4850 -0.0004  0.2730 -0.0133
                                           -0.4064  0.0152 -0.7240 -0.0137  0.0057
                                            0.0101 -0.0140  0.0020 -0.0094
                ( 61.75%)  -0.7858* H  14 s( 99.91%)p 0.00(  0.09%)
                                           -0.9996  0.0008 -0.0064  0.0116  0.0262
   198. (0.01086) BD*( 1) C   2 - C   3  
                ( 47.22%)   0.6872* C   2 s( 26.17%)p 2.82( 73.79%)d 0.00(  0.04%)
                                           -0.0000 -0.5116 -0.0002 -0.3155 -0.0052
                                           -0.7989  0.0070  0.0000 -0.0000 -0.0107
                                            0.0000  0.0000  0.0134  0.0108
                ( 52.78%)  -0.7265* C   3 s( 29.57%)p 2.38( 70.39%)d 0.00(  0.05%)
                                           -0.0005 -0.5437  0.0044  0.3511 -0.0063
                                            0.7619  0.0047 -0.0000 -0.0000 -0.0143
                                            0.0000  0.0000  0.0112  0.0113
   199. (0.01090) BD*( 1) C   2 - C   4  
                ( 46.28%)   0.6803* C   2 s( 24.60%)p 3.06( 75.36%)d 0.00(  0.04%)
                                            0.0000 -0.4960  0.0024 -0.2711 -0.0085
                                            0.4245 -0.0064  0.7069  0.0006  0.0047
                                            0.0035 -0.0147  0.0030 -0.0108
                ( 53.72%)  -0.7329* C   4 s( 29.64%)p 2.37( 70.31%)d 0.00(  0.05%)
                                           -0.0013 -0.5445  0.0023  0.2711 -0.0063
                                           -0.3946  0.0026 -0.6884 -0.0013  0.0061
                                            0.0109 -0.0135  0.0001 -0.0107
   200. (0.02277) BD*( 1) C   2 - C   5  
                ( 51.76%)   0.7195* C   2 s( 24.62%)p 3.06( 75.32%)d 0.00(  0.06%)
                                            0.0002  0.4962  0.0051 -0.8675 -0.0050
                                            0.0252  0.0055  0.0000  0.0000 -0.0008
                                           -0.0000  0.0000  0.0221 -0.0120
                ( 48.24%)  -0.6945* C   5 s( 33.81%)p 1.96( 66.16%)d 0.00(  0.03%)
                                            0.0001  0.5812 -0.0172  0.8123 -0.0416
                                           -0.0017  0.0088  0.0000  0.0000 -0.0006
                                            0.0000 -0.0000  0.0129 -0.0134
   201. (0.00268) BD*( 1) C   3 - H  15  
                ( 37.42%)   0.6117* C   3 s( 23.87%)p 3.19( 76.09%)d 0.00(  0.04%)
                                            0.0000 -0.4886 -0.0068 -0.8703  0.0038
                                            0.0528 -0.0253 -0.0000  0.0000  0.0035
                                           -0.0000  0.0000 -0.0167  0.0094
                ( 62.58%)  -0.7911* H  15 s( 99.91%)p 0.00(  0.09%)
                                           -0.9996  0.0006  0.0293  0.0009  0.0000
   202. (0.00294) BD*( 1) C   3 - H  16  
                ( 38.45%)   0.6201* C   3 s( 23.22%)p 3.30( 76.73%)d 0.00(  0.04%)
                                            0.0001 -0.4819  0.0004  0.2432 -0.0214
                                           -0.4558 -0.0170  0.7069 -0.0033  0.0062
                                           -0.0089  0.0140  0.0019 -0.0101
                ( 61.55%)  -0.7845* H  16 s( 99.92%)p 0.00(  0.08%)
                                           -0.9996  0.0010 -0.0034  0.0170 -0.0232
   203. (0.00294) BD*( 1) C   3 - H  17  
                ( 38.45%)   0.6201* C   3 s( 23.22%)p 3.30( 76.73%)d 0.00(  0.04%)
                                            0.0001 -0.4819  0.0004  0.2432 -0.0214
                                           -0.4558 -0.0170 -0.7069  0.0033  0.0062
                                            0.0089 -0.0140  0.0019 -0.0101
                ( 61.55%)  -0.7845* H  17 s( 99.92%)p 0.00(  0.08%)
                                           -0.9996  0.0010 -0.0034  0.0170  0.0232
   204. (0.00299) BD*( 1) C   4 - H  18  
                ( 38.81%)   0.6230* C   4 s( 23.45%)p 3.26( 76.51%)d 0.00(  0.04%)
                                           -0.0000  0.4842  0.0016 -0.2934  0.0153
                                           -0.8232 -0.0042 -0.0265 -0.0213  0.0123
                                            0.0002 -0.0005 -0.0128 -0.0107
                ( 61.19%)  -0.7822* H  18 s( 99.92%)p 0.00(  0.08%)
                                            0.9996 -0.0003  0.0064  0.0275  0.0041
   205. (0.00296) BD*( 1) C   4 - H  19  
                ( 37.36%)   0.6112* C   4 s( 23.28%)p 3.29( 76.69%)d 0.00(  0.04%)
                                            0.0004 -0.4824 -0.0023 -0.8747  0.0040
                                            0.0270  0.0113  0.0214  0.0200  0.0002
                                           -0.0014  0.0001 -0.0164  0.0103
                ( 62.64%)  -0.7914* H  19 s( 99.91%)p 0.00(  0.09%)
                                           -0.9996  0.0009  0.0293 -0.0021 -0.0037
   206. (0.00279) BD*( 1) C   4 - H  20  
                ( 38.25%)   0.6185* C   4 s( 23.52%)p 3.25( 76.44%)d 0.00(  0.04%)
                                           -0.0002  0.4850  0.0004 -0.2730  0.0133
                                            0.4064 -0.0152 -0.7240 -0.0137 -0.0057
                                            0.0101 -0.0140 -0.0020  0.0094
                ( 61.75%)  -0.7858* H  20 s( 99.91%)p 0.00(  0.09%)
                                            0.9996 -0.0008  0.0064 -0.0116  0.0262
   207. (0.01233) BD*( 1) C   5 - C   6  
                ( 49.55%)   0.7039* C   5 s( 32.58%)p 2.07( 67.36%)d 0.00(  0.06%)
                                            0.0001 -0.5706 -0.0145  0.4093 -0.0033
                                            0.7112  0.0157  0.0000 -0.0000 -0.0185
                                           -0.0000 -0.0000  0.0066  0.0159
                ( 50.45%)  -0.7103* C   6 s( 35.42%)p 1.82( 64.53%)d 0.00(  0.06%)
                                           -0.0001 -0.5951 -0.0019 -0.4208 -0.0137
                                           -0.6840  0.0103  0.0000 -0.0000 -0.0156
                                            0.0000  0.0000  0.0111  0.0146
   208. (0.01244) BD*( 1) C   5 - C  11  
                ( 49.52%)   0.7037* C   5 s( 33.59%)p 1.98( 66.35%)d 0.00(  0.06%)
                                            0.0001 -0.5792 -0.0195  0.4125 -0.0079
                                           -0.7021 -0.0180  0.0000  0.0000  0.0184
                                           -0.0000  0.0000  0.0054  0.0153
                ( 50.48%)  -0.7105* C  11 s( 35.46%)p 1.82( 64.49%)d 0.00(  0.06%)
                                           -0.0001 -0.5955 -0.0036 -0.4338 -0.0166
                                            0.6755 -0.0110  0.0000 -0.0000  0.0158
                                            0.0000 -0.0000  0.0104  0.0141
   209. (0.00748) BD*( 1) C   6 - C   7  
                ( 50.12%)   0.7080* C   6 s( 35.25%)p 1.84( 64.70%)d 0.00(  0.05%)
                                            0.0001  0.5935  0.0158 -0.8030 -0.0065
                                           -0.0228 -0.0412  0.0000 -0.0000 -0.0032
                                            0.0000  0.0000  0.0179 -0.0123
                ( 49.88%)  -0.7063* C   7 s( 36.23%)p 1.76( 63.73%)d 0.00(  0.04%)
                                           -0.0001  0.6018  0.0097  0.7973  0.0053
                                           -0.0018 -0.0396 -0.0000  0.0000  0.0062
                                            0.0000 -0.0000  0.0157 -0.0119
   210. (0.01758) BD*( 2) C   6 - C   7  
                ( 53.76%)   0.7332* C   6 s(  0.00%)p 1.00( 99.92%)d 0.00(  0.08%)
                                           -0.0000  0.0000  0.0000  0.0000  0.0000
                                            0.0000 -0.0000  0.9996 -0.0039 -0.0000
                                           -0.0246  0.0122  0.0000 -0.0000
                ( 46.24%)  -0.6800* C   7 s(  0.00%)p 1.00( 99.93%)d 0.00(  0.07%)
                                           -0.0000  0.0000  0.0000  0.0000  0.0000
                                            0.0000 -0.0000  0.9996 -0.0124  0.0000
                                            0.0196  0.0177  0.0000 -0.0000
   211. (0.00746) BD*( 1) C   6 - H  21  
                ( 36.83%)   0.6069* C   6 s( 29.23%)p 2.42( 70.74%)d 0.00(  0.03%)
                                           -0.0004  0.5405 -0.0126  0.4201 -0.0177
                                           -0.7284 -0.0009  0.0000  0.0000 -0.0116
                                            0.0000  0.0000 -0.0067 -0.0101
                ( 63.17%)  -0.7948* H  21 s( 99.90%)p 0.00(  0.10%)
                                            0.9995 -0.0021 -0.0149  0.0282 -0.0000
   212. (0.01455) BD*( 1) C   7 - C   8  
                ( 49.56%)   0.7040* C   7 s( 33.45%)p 1.99( 66.48%)d 0.00(  0.06%)
                                           -0.0000 -0.5783 -0.0107  0.4351  0.0412
                                           -0.6883  0.0094  0.0000  0.0000  0.0172
                                           -0.0000  0.0000  0.0111  0.0140
                ( 50.44%)  -0.7102* C   8 s( 38.45%)p 1.60( 61.49%)d 0.00(  0.06%)
                                            0.0000 -0.6201 -0.0019 -0.3448  0.0308
                                            0.7035  0.0121  0.0000  0.0000  0.0155
                                            0.0000 -0.0000  0.0111  0.0138
   213. (0.00616) BD*( 1) C   7 - H  22  
                ( 36.03%)   0.6003* C   7 s( 30.22%)p 2.31( 69.76%)d 0.00(  0.02%)
                                           -0.0003  0.5495 -0.0141 -0.4163  0.0096
                                           -0.7240  0.0059  0.0000 -0.0000  0.0116
                                           -0.0000  0.0000 -0.0036 -0.0093
                ( 63.97%)  -0.7998* H  22 s( 99.89%)p 0.00(  0.11%)
                                            0.9995 -0.0024  0.0162  0.0285  0.0000
   214. (0.01676) BD*( 1) C   8 - F   9  
                ( 72.97%)   0.8542* C   8 s( 22.65%)p 3.40( 76.91%)d 0.02(  0.44%)
                                            0.0001 -0.4755  0.0184  0.8762  0.0363
                                            0.0090  0.0006  0.0000 -0.0000 -0.0010
                                           -0.0000  0.0000 -0.0576  0.0335
                ( 27.03%)  -0.5199* F   9 s( 31.01%)p 2.22( 68.91%)d 0.00(  0.09%)
                                            0.0000 -0.5568 -0.0003  0.8300  0.0059
                                            0.0099  0.0001 -0.0000 -0.0000 -0.0006
                                            0.0000  0.0000 -0.0255  0.0143
   215. (0.01439) BD*( 1) C   8 - C  10  
                ( 50.41%)   0.7100* C   8 s( 38.49%)p 1.60( 61.45%)d 0.00(  0.06%)
                                           -0.0000  0.6204  0.0006  0.3305 -0.0307
                                            0.7101  0.0123  0.0000 -0.0000  0.0153
                                           -0.0000  0.0000 -0.0120 -0.0141
                ( 49.59%)  -0.7042* C  10 s( 33.62%)p 1.97( 66.32%)d 0.00(  0.06%)
                                            0.0000  0.5797  0.0119 -0.4214 -0.0414
                                           -0.6955  0.0076  0.0000 -0.0000  0.0171
                                           -0.0000 -0.0000 -0.0117 -0.0146
   216. (0.00747) BD*( 1) C  10 - C  11  
                ( 49.91%)   0.7065* C  10 s( 36.18%)p 1.76( 63.78%)d 0.00(  0.04%)
                                            0.0001 -0.6014 -0.0084 -0.7974 -0.0030
                                           -0.0183 -0.0393  0.0000 -0.0000  0.0056
                                           -0.0000 -0.0000 -0.0159  0.0123
                ( 50.09%)  -0.7077* C  11 s( 34.86%)p 1.87( 65.10%)d 0.00(  0.05%)
                                           -0.0001 -0.5902 -0.0139  0.8057  0.0064
                                           -0.0033 -0.0415  0.0000  0.0000 -0.0040
                                           -0.0000 -0.0000 -0.0178  0.0120
   217. (0.01291) BD*( 2) C  10 - C  11  
                ( 50.61%)   0.7114* C  10 s(  0.00%)p 1.00( 99.93%)d 0.00(  0.07%)
                                            0.0000  0.0000 -0.0000  0.0000 -0.0000
                                           -0.0000  0.0000  0.9996 -0.0123 -0.0000
                                            0.0218 -0.0164  0.0000 -0.0000
                ( 49.39%)  -0.7028* C  11 s(  0.00%)p 1.00( 99.93%)d 0.00(  0.07%)
                                           -0.0000  0.0000 -0.0000 -0.0000 -0.0000
                                           -0.0000  0.0000  0.9997 -0.0043 -0.0000
                                           -0.0216 -0.0143 -0.0000 -0.0000
   218. (0.00612) BD*( 1) C  10 - H  23  
                ( 36.15%)   0.6012* C  10 s( 30.10%)p 2.32( 69.87%)d 0.00(  0.02%)
                                            0.0002 -0.5485  0.0131  0.4299 -0.0102
                                           -0.7167  0.0052 -0.0000  0.0000  0.0120
                                            0.0000  0.0000  0.0031  0.0097
                ( 63.85%)  -0.7991* H  23 s( 99.89%)p 0.00(  0.11%)
                                           -0.9995  0.0022 -0.0169  0.0283 -0.0000
   219. (0.00730) BD*( 1) C  11 - H  24  
                ( 36.53%)   0.6044* C  11 s( 29.58%)p 2.38( 70.39%)d 0.00(  0.03%)
                                            0.0004 -0.5438  0.0130 -0.4013  0.0164
                                           -0.7366  0.0008 -0.0000  0.0000 -0.0112
                                            0.0000  0.0000  0.0073  0.0098
                ( 63.47%)  -0.7967* H  24 s( 99.90%)p 0.00(  0.10%)
                                           -0.9995  0.0019  0.0142  0.0288 -0.0000


 NHO Directionality and "Bond Bending" (deviations from line of nuclear centers)

         [Thresholds for printing:  angular deviation  >  1.0 degree]
                                    hybrid p-character > 25.0%
                                    orbital occupancy  >  0.10e

                                Line of Centers        Hybrid 1              Hybrid 2
                                ---------------  -------------------   ------------------
                NBO               Theta   Phi    Theta   Phi    Dev    Theta   Phi    Dev
 ========================================================================================
     2. BD (   1) C   1 - H  12    89.0  358.3    87.3  357.5   2.0      --     --    --
     3. BD (   1) C   1 - H  13    88.1  250.6    86.9  251.4   1.5      --     --    --
     4. BD (   1) C   1 - H  14    33.9  124.1    32.5  123.6   1.5      --     --    --
     5. BD (   1) C   2 - C   3    90.0   66.8    90.0   68.0   1.1     90.0  245.8   1.0
     7. BD (   1) C   2 - C   5    90.0  179.0     --     --    --      90.0    0.5   1.6
     8. BD (   1) C   3 - H  15    90.0  356.6    90.0  358.2   1.6      --     --    --
     9. BD (   1) C   3 - H  16   144.1  117.5   143.4  115.1   1.6      --     --    --
    10. BD (   1) C   3 - H  17    35.9  117.5    36.6  115.1   1.6      --     --    --
    11. BD (   1) C   4 - H  18    91.9  250.6    93.1  251.4   1.5      --     --    --
    12. BD (   1) C   4 - H  19    91.0  358.3    92.7  357.5   2.0      --     --    --
    13. BD (   1) C   4 - H  20   146.1  124.1   147.5  123.6   1.5      --     --    --
    14. BD (   1) C   5 - C   6    90.0  239.2    90.0  240.8   1.7     90.0   57.2   2.0
    15. BD (   1) C   5 - C  11    90.0  121.9    90.0  119.3   2.6     90.0  304.1   2.2
    16. BD (   1) C   6 - C   7    90.0  181.1    90.0  184.5   3.4     90.0  357.0   4.1
    17. BD (   2) C   6 - C   7    90.0  181.1     0.0    0.0  90.0      0.0    0.0  90.0
    19. BD (   1) C   7 - C   8    90.0  120.0    90.0  125.1   5.1     90.0  293.7   6.3
    21. BD (   1) C   8 - F   9    90.0  180.6     --     --    --      90.0  180.7 180.0
    22. BD (   1) C   8 - C  10    90.0   61.1    90.0   67.5   6.4     90.0  236.1   5.0
    23. BD (   1) C  10 - C  11    90.0    0.2    90.0    4.1   3.9     90.0  176.8   3.3
    24. BD (   2) C  10 - C  11    90.0    0.2     0.0    0.0  90.0      0.0    0.0  90.0
    25. BD (   1) C  10 - H  23    90.0  121.6    90.0  120.5   1.1      --     --    --
    38. LP*(   1) C   5             --     --      0.0    0.0   --       --     --    --
    39. LP*(   1) C   8             --     --      0.0    0.0   --       --     --    --
    40. LP (   1) F   9             --     --     90.0    0.6   --       --     --    --
    41. LP (   2) F   9             --     --     90.0   90.7   --       --     --    --
    42. LP (   3) F   9             --     --      0.0    0.0   --       --     --    --


 Second Order Perturbation Theory Analysis of Fock Matrix in NBO Basis

     Threshold for printing:   0.25 kcal/mol
                                                                              E(2)  E(j)-E(i) F(i,j)
         Donor NBO (i)                     Acceptor NBO (j)                 kcal/mol   a.u.    a.u. 
 ===================================================================================================

 within unit  1
   1. BD (   1) C   1 - C   2        / 38. LP*(   1) C   5                    3.04    0.48    0.052
   1. BD (   1) C   1 - C   2        / 61. RY*(   1) C   3                    0.50    1.38    0.034
   1. BD (   1) C   1 - C   2        / 70. RY*(   1) C   4                    0.57    1.38    0.036
   1. BD (   1) C   1 - C   2        / 82. RY*(   4) C   5                    0.48    1.57    0.036
   1. BD (   1) C   1 - C   2        /195. BD*(   1) C   1 - H  12            0.34    1.05    0.024
   1. BD (   1) C   1 - C   2        /198. BD*(   1) C   2 - C   3            0.74    0.97    0.035
   1. BD (   1) C   1 - C   2        /199. BD*(   1) C   2 - C   4            0.72    0.96    0.034
   1. BD (   1) C   1 - C   2        /200. BD*(   1) C   2 - C   5            0.58    0.95    0.030
   1. BD (   1) C   1 - C   2        /202. BD*(   1) C   3 - H  16            1.01    1.05    0.042
   1. BD (   1) C   1 - C   2        /206. BD*(   1) C   4 - H  20            0.89    1.05    0.039
   1. BD (   1) C   1 - C   2        /208. BD*(   1) C   5 - C  11            0.84    1.10    0.039
   2. BD (   1) C   1 - H  12        / 38. LP*(   1) C   5                    0.42    0.36    0.017
   2. BD (   1) C   1 - H  12        / 53. RY*(   2) C   2                    0.29    1.28    0.025
   2. BD (   1) C   1 - H  12        /200. BD*(   1) C   2 - C   5            1.85    0.84    0.050
   3. BD (   1) C   1 - H  13        / 53. RY*(   2) C   2                    0.33    1.29    0.026
   3. BD (   1) C   1 - H  13        /198. BD*(   1) C   2 - C   3            1.53    0.86    0.046
   4. BD (   1) C   1 - H  14        /199. BD*(   1) C   2 - C   4            1.67    0.85    0.048
   5. BD (   1) C   2 - C   3        / 43. RY*(   1) C   1                    0.40    1.39    0.030
   5. BD (   1) C   2 - C   3        / 44. RY*(   2) C   1                    0.27    1.40    0.025
   5. BD (   1) C   2 - C   3        / 70. RY*(   1) C   4                    0.40    1.39    0.030
   5. BD (   1) C   2 - C   3        / 71. RY*(   2) C   4                    0.27    1.40    0.025
   5. BD (   1) C   2 - C   3        / 80. RY*(   2) C   5                    0.54    1.63    0.037
   5. BD (   1) C   2 - C   3        /194. BD*(   1) C   1 - C   2            0.94    0.96    0.038
   5. BD (   1) C   2 - C   3        /196. BD*(   1) C   1 - H  13            0.96    1.05    0.040
   5. BD (   1) C   2 - C   3        /199. BD*(   1) C   2 - C   4            0.94    0.96    0.038
   5. BD (   1) C   2 - C   3        /200. BD*(   1) C   2 - C   5            0.74    0.96    0.034
   5. BD (   1) C   2 - C   3        /201. BD*(   1) C   3 - H  15            0.27    1.06    0.022
   5. BD (   1) C   2 - C   3        /204. BD*(   1) C   4 - H  18            0.96    1.05    0.040
   5. BD (   1) C   2 - C   3        /207. BD*(   1) C   5 - C   6            1.48    1.10    0.051
   6. BD (   1) C   2 - C   4        / 38. LP*(   1) C   5                    3.04    0.48    0.052
   6. BD (   1) C   2 - C   4        / 43. RY*(   1) C   1                    0.57    1.38    0.036
   6. BD (   1) C   2 - C   4        / 61. RY*(   1) C   3                    0.50    1.38    0.034
   6. BD (   1) C   2 - C   4        / 82. RY*(   4) C   5                    0.48    1.57    0.036
   6. BD (   1) C   2 - C   4        /194. BD*(   1) C   1 - C   2            0.72    0.96    0.034
   6. BD (   1) C   2 - C   4        /197. BD*(   1) C   1 - H  14            0.89    1.05    0.039
   6. BD (   1) C   2 - C   4        /198. BD*(   1) C   2 - C   3            0.74    0.97    0.035
   6. BD (   1) C   2 - C   4        /200. BD*(   1) C   2 - C   5            0.58    0.95    0.030
   6. BD (   1) C   2 - C   4        /203. BD*(   1) C   3 - H  17            1.01    1.05    0.042
   6. BD (   1) C   2 - C   4        /205. BD*(   1) C   4 - H  19            0.34    1.05    0.024
   6. BD (   1) C   2 - C   4        /208. BD*(   1) C   5 - C  11            0.84    1.10    0.039
   7. BD (   1) C   2 - C   5        / 44. RY*(   2) C   1                    0.40    1.44    0.030
   7. BD (   1) C   2 - C   5        / 62. RY*(   2) C   3                    0.39    1.47    0.030
   7. BD (   1) C   2 - C   5        / 71. RY*(   2) C   4                    0.40    1.44    0.030
   7. BD (   1) C   2 - C   5        / 88. RY*(   1) C   6                    0.63    1.79    0.043
   7. BD (   1) C   2 - C   5        /133. RY*(   1) C  11                    0.62    1.80    0.042
   7. BD (   1) C   2 - C   5        /194. BD*(   1) C   1 - C   2            0.68    1.00    0.033
   7. BD (   1) C   2 - C   5        /195. BD*(   1) C   1 - H  12            0.78    1.10    0.037
   7. BD (   1) C   2 - C   5        /198. BD*(   1) C   2 - C   3            0.54    1.02    0.030
   7. BD (   1) C   2 - C   5        /199. BD*(   1) C   2 - C   4            0.68    1.00    0.033
   7. BD (   1) C   2 - C   5        /201. BD*(   1) C   3 - H  15            0.59    1.10    0.032
   7. BD (   1) C   2 - C   5        /205. BD*(   1) C   4 - H  19            0.78    1.10    0.037
   7. BD (   1) C   2 - C   5        /207. BD*(   1) C   5 - C   6            1.33    1.14    0.049
   7. BD (   1) C   2 - C   5        /208. BD*(   1) C   5 - C  11            1.56    1.15    0.054
   7. BD (   1) C   2 - C   5        /209. BD*(   1) C   6 - C   7            1.30    1.16    0.049
   7. BD (   1) C   2 - C   5        /216. BD*(   1) C  10 - C  11            1.24    1.16    0.048
   8. BD (   1) C   3 - H  15        / 52. RY*(   1) C   2                    0.35    1.38    0.028
   8. BD (   1) C   3 - H  15        /198. BD*(   1) C   2 - C   3            0.31    0.85    0.021
   8. BD (   1) C   3 - H  15        /200. BD*(   1) C   2 - C   5            2.17    0.84    0.054
   9. BD (   1) C   3 - H  16        /194. BD*(   1) C   1 - C   2            1.62    0.85    0.047
  10. BD (   1) C   3 - H  17        /199. BD*(   1) C   2 - C   4            1.62    0.85    0.047
  11. BD (   1) C   4 - H  18        / 53. RY*(   2) C   2                    0.33    1.29    0.026
  11. BD (   1) C   4 - H  18        /198. BD*(   1) C   2 - C   3            1.53    0.86    0.046
  12. BD (   1) C   4 - H  19        / 38. LP*(   1) C   5                    0.42    0.36    0.017
  12. BD (   1) C   4 - H  19        / 53. RY*(   2) C   2                    0.29    1.28    0.025
  12. BD (   1) C   4 - H  19        /200. BD*(   1) C   2 - C   5            1.85    0.84    0.050
  13. BD (   1) C   4 - H  20        /194. BD*(   1) C   1 - C   2            1.67    0.85    0.048
  14. BD (   1) C   5 - C   6        / 52. RY*(   1) C   2                    0.87    1.64    0.048
  14. BD (   1) C   5 - C   6        / 98. RY*(   2) C   7                    1.08    1.39    0.049
  14. BD (   1) C   5 - C   6        /133. RY*(   1) C  11                    0.27    1.90    0.029
  14. BD (   1) C   5 - C   6        /198. BD*(   1) C   2 - C   3            0.61    1.12    0.033
  14. BD (   1) C   5 - C   6        /200. BD*(   1) C   2 - C   5            1.50    1.10    0.052
  14. BD (   1) C   5 - C   6        /208. BD*(   1) C   5 - C  11            1.51    1.25    0.055
  14. BD (   1) C   5 - C   6        /209. BD*(   1) C   6 - C   7            1.40    1.26    0.053
  14. BD (   1) C   5 - C   6        /211. BD*(   1) C   6 - H  21            0.65    1.17    0.035
  14. BD (   1) C   5 - C   6        /213. BD*(   1) C   7 - H  22            1.05    1.17    0.045
  14. BD (   1) C   5 - C   6        /219. BD*(   1) C  11 - H  24            1.29    1.18    0.049
  15. BD (   1) C   5 - C  11        / 52. RY*(   1) C   2                    0.66    1.65    0.042
  15. BD (   1) C   5 - C  11        / 88. RY*(   1) C   6                    0.30    1.89    0.030
  15. BD (   1) C   5 - C  11        /125. RY*(   2) C  10                    1.01    1.40    0.048
  15. BD (   1) C   5 - C  11        /200. BD*(   1) C   2 - C   5            1.65    1.11    0.054
  15. BD (   1) C   5 - C  11        /207. BD*(   1) C   5 - C   6            1.55    1.25    0.056
  15. BD (   1) C   5 - C  11        /211. BD*(   1) C   6 - H  21            1.25    1.18    0.048
  15. BD (   1) C   5 - C  11        /216. BD*(   1) C  10 - C  11            1.42    1.26    0.054
  15. BD (   1) C   5 - C  11        /218. BD*(   1) C  10 - H  23            1.00    1.18    0.043
  15. BD (   1) C   5 - C  11        /219. BD*(   1) C  11 - H  24            0.78    1.18    0.038
  16. BD (   1) C   6 - C   7        / 79. RY*(   1) C   5                    0.67    1.83    0.044
  16. BD (   1) C   6 - C   7        / 80. RY*(   2) C   5                    0.38    1.77    0.033
  16. BD (   1) C   6 - C   7        /107. RY*(   2) C   8                    0.43    1.67    0.034
  16. BD (   1) C   6 - C   7        /200. BD*(   1) C   2 - C   5            1.53    1.11    0.052
  16. BD (   1) C   6 - C   7        /207. BD*(   1) C   5 - C   6            1.53    1.25    0.055
  16. BD (   1) C   6 - C   7        /211. BD*(   1) C   6 - H  21            0.68    1.18    0.036
  16. BD (   1) C   6 - C   7        /212. BD*(   1) C   7 - C   8            1.10    1.25    0.047
  16. BD (   1) C   6 - C   7        /213. BD*(   1) C   7 - H  22            0.83    1.18    0.040
  16. BD (   1) C   6 - C   7        /214. BD*(   1) C   8 - F   9            2.13    0.96    0.057
  17. BD (   2) C   6 - C   7        / 38. LP*(   1) C   5                   21.68    0.20    0.085
  17. BD (   2) C   6 - C   7        / 39. LP*(   1) C   8                   34.26    0.15    0.096
  17. BD (   2) C   6 - C   7        /100. RY*(   4) C   7                    0.28    0.96    0.022
  17. BD (   2) C   6 - C   7        /108. RY*(   3) C   8                    0.44    1.72    0.037
  17. BD (   2) C   6 - C   7        /112. RY*(   7) C   8                    0.27    2.14    0.033
  18. BD (   1) C   6 - H  21        / 79. RY*(   1) C   5                    0.39    1.64    0.032
  18. BD (   1) C   6 - H  21        / 97. RY*(   1) C   7                    0.34    1.60    0.030
  18. BD (   1) C   6 - H  21        /207. BD*(   1) C   5 - C   6            0.54    1.06    0.030
  18. BD (   1) C   6 - H  21        /208. BD*(   1) C   5 - C  11            2.11    1.07    0.060
  18. BD (   1) C   6 - H  21        /209. BD*(   1) C   6 - C   7            0.51    1.08    0.030
  18. BD (   1) C   6 - H  21        /212. BD*(   1) C   7 - C   8            1.95    1.05    0.057
  19. BD (   1) C   7 - C   8        / 88. RY*(   1) C   6                    0.38    1.92    0.034
  19. BD (   1) C   7 - C   8        / 89. RY*(   2) C   6                    0.61    1.46    0.038
  19. BD (   1) C   7 - C   8        /124. RY*(   1) C  10                    0.82    1.81    0.049
  19. BD (   1) C   7 - C   8        /209. BD*(   1) C   6 - C   7            1.16    1.29    0.049
  19. BD (   1) C   7 - C   8        /211. BD*(   1) C   6 - H  21            1.15    1.20    0.047
  19. BD (   1) C   7 - C   8        /213. BD*(   1) C   7 - H  22            0.60    1.20    0.034
  19. BD (   1) C   7 - C   8        /215. BD*(   1) C   8 - C  10            1.74    1.27    0.060
  19. BD (   1) C   7 - C   8        /218. BD*(   1) C  10 - H  23            1.06    1.20    0.045
  20. BD (   1) C   7 - H  22        / 88. RY*(   1) C   6                    0.27    1.71    0.027
  20. BD (   1) C   7 - H  22        /106. RY*(   1) C   8                    0.42    1.20    0.028
  20. BD (   1) C   7 - H  22        /207. BD*(   1) C   5 - C   6            2.02    1.06    0.058
  20. BD (   1) C   7 - H  22        /209. BD*(   1) C   6 - C   7            0.68    1.08    0.034
  20. BD (   1) C   7 - H  22        /212. BD*(   1) C   7 - C   8            0.28    1.06    0.022
  20. BD (   1) C   7 - H  22        /214. BD*(   1) C   8 - F   9            0.66    0.78    0.029
  20. BD (   1) C   7 - H  22        /215. BD*(   1) C   8 - C  10            2.10    1.06    0.060
  21. BD (   1) C   8 - F   9        /106. RY*(   1) C   8                    0.48    1.72    0.036
  21. BD (   1) C   8 - F   9        /209. BD*(   1) C   6 - C   7            0.72    1.60    0.043
  21. BD (   1) C   8 - F   9        /216. BD*(   1) C  10 - C  11            0.73    1.60    0.043
  22. BD (   1) C   8 - C  10        / 97. RY*(   1) C   7                    0.82    1.81    0.049
  22. BD (   1) C   8 - C  10        /133. RY*(   1) C  11                    0.47    1.93    0.038
  22. BD (   1) C   8 - C  10        /134. RY*(   2) C  11                    0.52    1.52    0.036
  22. BD (   1) C   8 - C  10        /212. BD*(   1) C   7 - C   8            1.74    1.27    0.060
  22. BD (   1) C   8 - C  10        /213. BD*(   1) C   7 - H  22            1.04    1.21    0.045
  22. BD (   1) C   8 - C  10        /216. BD*(   1) C  10 - C  11            1.12    1.29    0.048
  22. BD (   1) C   8 - C  10        /218. BD*(   1) C  10 - H  23            0.60    1.21    0.034
  22. BD (   1) C   8 - C  10        /219. BD*(   1) C  11 - H  24            1.10    1.21    0.046
  23. BD (   1) C  10 - C  11        / 79. RY*(   1) C   5                    0.35    1.83    0.032
  23. BD (   1) C  10 - C  11        / 80. RY*(   2) C   5                    0.70    1.77    0.045
  23. BD (   1) C  10 - C  11        /107. RY*(   2) C   8                    0.44    1.67    0.034
  23. BD (   1) C  10 - C  11        /200. BD*(   1) C   2 - C   5            1.69    1.11    0.055
  23. BD (   1) C  10 - C  11        /208. BD*(   1) C   5 - C  11            1.56    1.25    0.056
  23. BD (   1) C  10 - C  11        /214. BD*(   1) C   8 - F   9            2.21    0.96    0.058
  23. BD (   1) C  10 - C  11        /215. BD*(   1) C   8 - C  10            1.08    1.25    0.046
  23. BD (   1) C  10 - C  11        /218. BD*(   1) C  10 - H  23            0.78    1.18    0.038
  23. BD (   1) C  10 - C  11        /219. BD*(   1) C  11 - H  24            0.67    1.18    0.036
  24. BD (   2) C  10 - C  11        / 38. LP*(   1) C   5                   26.28    0.20    0.093
  24. BD (   2) C  10 - C  11        / 39. LP*(   1) C   8                   31.00    0.15    0.091
  24. BD (   2) C  10 - C  11        / 86. RY*(   8) C   5                    0.26    1.87    0.030
  24. BD (   2) C  10 - C  11        /108. RY*(   3) C   8                    0.36    1.72    0.034
  24. BD (   2) C  10 - C  11        /112. RY*(   7) C   8                    0.28    2.14    0.034
  24. BD (   2) C  10 - C  11        /136. RY*(   4) C  11                    0.27    0.99    0.022
  25. BD (   1) C  10 - H  23        /106. RY*(   1) C   8                    0.42    1.20    0.029
  25. BD (   1) C  10 - H  23        /133. RY*(   1) C  11                    0.27    1.72    0.027
  25. BD (   1) C  10 - H  23        /208. BD*(   1) C   5 - C  11            2.00    1.07    0.059
  25. BD (   1) C  10 - H  23        /212. BD*(   1) C   7 - C   8            2.14    1.06    0.060
  25. BD (   1) C  10 - H  23        /214. BD*(   1) C   8 - F   9            0.68    0.78    0.029
  25. BD (   1) C  10 - H  23        /215. BD*(   1) C   8 - C  10            0.28    1.06    0.022
  25. BD (   1) C  10 - H  23        /216. BD*(   1) C  10 - C  11            0.63    1.08    0.033
  26. BD (   1) C  11 - H  24        / 79. RY*(   1) C   5                    0.48    1.63    0.036
  26. BD (   1) C  11 - H  24        /124. RY*(   1) C  10                    0.33    1.59    0.029
  26. BD (   1) C  11 - H  24        /207. BD*(   1) C   5 - C   6            2.10    1.05    0.059
  26. BD (   1) C  11 - H  24        /208. BD*(   1) C   5 - C  11            0.64    1.06    0.033
  26. BD (   1) C  11 - H  24        /215. BD*(   1) C   8 - C  10            1.91    1.06    0.057
  26. BD (   1) C  11 - H  24        /216. BD*(   1) C  10 - C  11            0.48    1.07    0.029
  27. CR (   1) C   1                / 53. RY*(   2) C   2                    0.51   10.87    0.094
  27. CR (   1) C   1                /142. RY*(   1) H  12                    0.37   10.52    0.079
  27. CR (   1) C   1                /146. RY*(   1) H  13                    0.35   10.54    0.077
  27. CR (   1) C   1                /150. RY*(   1) H  14                    0.34   10.51    0.075
  28. CR (   1) C   2                / 45. RY*(   3) C   1                    0.40   10.89    0.083
  28. CR (   1) C   2                / 63. RY*(   3) C   3                    0.39   10.97    0.082
  28. CR (   1) C   2                / 72. RY*(   3) C   4                    0.40   10.89    0.083
  28. CR (   1) C   2                / 81. RY*(   3) C   5                    0.30   10.82    0.072
  28. CR (   1) C   2                /207. BD*(   1) C   5 - C   6            0.36   10.60    0.078
  28. CR (   1) C   2                /208. BD*(   1) C   5 - C  11            0.41   10.61    0.084
  29. CR (   1) C   3                / 52. RY*(   1) C   2                    0.60   10.96    0.103
  29. CR (   1) C   3                /154. RY*(   1) H  15                    0.36   10.52    0.078
  29. CR (   1) C   3                /158. RY*(   1) H  16                    0.33   10.51    0.075
  29. CR (   1) C   3                /162. RY*(   1) H  17                    0.33   10.51    0.075
  30. CR (   1) C   4                / 53. RY*(   2) C   2                    0.51   10.87    0.094
  30. CR (   1) C   4                /166. RY*(   1) H  18                    0.35   10.54    0.077
  30. CR (   1) C   4                /170. RY*(   1) H  19                    0.37   10.52    0.079
  30. CR (   1) C   4                /174. RY*(   1) H  20                    0.34   10.51    0.075
  31. CR (   1) C   5                / 54. RY*(   3) C   2                    0.92   10.85    0.126
  31. CR (   1) C   5                / 89. RY*(   2) C   6                    0.82   10.83    0.119
  31. CR (   1) C   5                /134. RY*(   2) C  11                    0.82   10.89    0.119
  31. CR (   1) C   5                /209. BD*(   1) C   6 - C   7            0.42   10.66    0.084
  31. CR (   1) C   5                /211. BD*(   1) C   6 - H  21            0.28   10.57    0.068
  31. CR (   1) C   5                /216. BD*(   1) C  10 - C  11            0.43   10.66    0.086
  31. CR (   1) C   5                /219. BD*(   1) C  11 - H  24            0.29   10.58    0.071
  32. CR (   1) C   6                / 80. RY*(   2) C   5                    0.81   11.16    0.120
  32. CR (   1) C   6                / 97. RY*(   1) C   7                    0.29   11.17    0.071
  32. CR (   1) C   6                / 98. RY*(   2) C   7                    0.45   10.78    0.088
  32. CR (   1) C   6                /178. RY*(   1) H  21                    0.41   10.52    0.083
  32. CR (   1) C   6                /200. BD*(   1) C   2 - C   5            0.51   10.49    0.093
  32. CR (   1) C   6                /208. BD*(   1) C   5 - C  11            0.49   10.64    0.091
  32. CR (   1) C   6                /212. BD*(   1) C   7 - C   8            0.43   10.63    0.086
  32. CR (   1) C   6                /213. BD*(   1) C   7 - H  22            0.31   10.56    0.072
  33. CR (   1) C   7                / 89. RY*(   2) C   6                    0.28   10.82    0.069
  33. CR (   1) C   7                / 90. RY*(   3) C   6                    0.57   10.74    0.099
  33. CR (   1) C   7                /107. RY*(   2) C   8                    0.91   11.06    0.127
  33. CR (   1) C   7                /182. RY*(   1) H  22                    0.44   10.46    0.086
  33. CR (   1) C   7                /207. BD*(   1) C   5 - C   6            0.55   10.63    0.097
  33. CR (   1) C   7                /211. BD*(   1) C   6 - H  21            0.29   10.56    0.070
  33. CR (   1) C   7                /214. BD*(   1) C   8 - F   9            0.27   10.35    0.068
  33. CR (   1) C   7                /215. BD*(   1) C   8 - C  10            0.58   10.63    0.100
  34. CR (   1) C   8                / 98. RY*(   2) C   7                    0.80   10.90    0.118
  34. CR (   1) C   8                / 99. RY*(   3) C   7                    0.27   10.84    0.068
  34. CR (   1) C   8                /125. RY*(   2) C  10                    0.83   10.90    0.120
  34. CR (   1) C   8                /209. BD*(   1) C   6 - C   7            0.38   10.77    0.081
  34. CR (   1) C   8                /212. BD*(   1) C   7 - C   8            0.47   10.74    0.090
  34. CR (   1) C   8                /213. BD*(   1) C   7 - H  22            0.29   10.68    0.070
  34. CR (   1) C   8                /214. BD*(   1) C   8 - F   9            1.52   10.46    0.161
  34. CR (   1) C   8                /215. BD*(   1) C   8 - C  10            0.48   10.75    0.092
  34. CR (   1) C   8                /216. BD*(   1) C  10 - C  11            0.38   10.76    0.081
  34. CR (   1) C   8                /218. BD*(   1) C  10 - H  23            0.29   10.68    0.070
  35. CR (   1) F   9                /106. RY*(   1) C   8                    1.57   25.14    0.251
  36. CR (   1) C  10                /107. RY*(   2) C   8                    0.94   11.06    0.129
  36. CR (   1) C  10                /134. RY*(   2) C  11                    0.32   10.88    0.075
  36. CR (   1) C  10                /135. RY*(   3) C  11                    0.53   10.77    0.095
  36. CR (   1) C  10                /186. RY*(   1) H  23                    0.44   10.47    0.086
  36. CR (   1) C  10                /208. BD*(   1) C   5 - C  11            0.54   10.65    0.097
  36. CR (   1) C  10                /212. BD*(   1) C   7 - C   8            0.59   10.63    0.100
  36. CR (   1) C  10                /214. BD*(   1) C   8 - F   9            0.28   10.35    0.069
  36. CR (   1) C  10                /219. BD*(   1) C  11 - H  24            0.28   10.57    0.069
  37. CR (   1) C  11                / 79. RY*(   1) C   5                    0.52   11.21    0.096
  37. CR (   1) C  11                / 80. RY*(   2) C   5                    0.56   11.15    0.100
  37. CR (   1) C  11                /124. RY*(   1) C  10                    0.28   11.17    0.070
  37. CR (   1) C  11                /125. RY*(   2) C  10                    0.40   10.78    0.083
  37. CR (   1) C  11                /190. RY*(   1) H  24                    0.43   10.51    0.085
  37. CR (   1) C  11                /200. BD*(   1) C   2 - C   5            0.56   10.49    0.098
  37. CR (   1) C  11                /207. BD*(   1) C   5 - C   6            0.49   10.63    0.092
  37. CR (   1) C  11                /215. BD*(   1) C   8 - C  10            0.43   10.63    0.086
  37. CR (   1) C  11                /218. BD*(   1) C  10 - H  23            0.29   10.56    0.071
  38. LP*(   1) C   5                / 82. RY*(   4) C   5                    0.70    1.10    0.076
  38. LP*(   1) C   5                / 86. RY*(   8) C   5                    0.35    1.67    0.067
  38. LP*(   1) C   5                / 91. RY*(   4) C   6                    0.68    0.90    0.068
  38. LP*(   1) C   5                /136. RY*(   4) C  11                    0.82    0.79    0.070
  38. LP*(   1) C   5                /194. BD*(   1) C   1 - C   2            0.87    0.48    0.055
  38. LP*(   1) C   5                /199. BD*(   1) C   2 - C   4            0.87    0.48    0.055
  38. LP*(   1) C   5                /210. BD*(   2) C   6 - C   7           13.75    0.10    0.100
  38. LP*(   1) C   5                /217. BD*(   2) C  10 - C  11           13.15    0.10    0.099
  39. LP*(   1) C   8                / 38. LP*(   1) C   5                    0.77    0.05    0.011
  39. LP*(   1) C   8                /100. RY*(   4) C   7                    0.85    0.81    0.063
  39. LP*(   1) C   8                /113. RY*(   8) C   8                    0.41    1.10    0.051
  39. LP*(   1) C   8                /116. RY*(   2) F   9                    0.39    1.47    0.057
  39. LP*(   1) C   8                /127. RY*(   4) C  10                    0.84    0.88    0.066
  39. LP*(   1) C   8                /210. BD*(   2) C   6 - C   7           11.03    0.15    0.096
  39. LP*(   1) C   8                /217. BD*(   2) C  10 - C  11           11.72    0.15    0.100
  40. LP (   1) F   9                /106. RY*(   1) C   8                    3.83    1.69    0.102
  40. LP (   1) F   9                /212. BD*(   1) C   7 - C   8            0.75    1.55    0.043
  40. LP (   1) F   9                /215. BD*(   1) C   8 - C  10            0.76    1.55    0.043
  41. LP (   2) F   9                /107. RY*(   2) C   8                    0.52    1.39    0.034
  41. LP (   2) F   9                /110. RY*(   5) C   8                    0.54    2.59    0.048
  41. LP (   2) F   9                /212. BD*(   1) C   7 - C   8            3.09    0.96    0.069
  41. LP (   2) F   9                /215. BD*(   1) C   8 - C  10            3.10    0.97    0.069
  42. LP (   3) F   9                / 39. LP*(   1) C   8                   31.02    0.28    0.128
  42. LP (   3) F   9                /108. RY*(   3) C   8                    0.98    1.85    0.058
  42. LP (   3) F   9                /113. RY*(   8) C   8                    0.54    1.38    0.037


 Natural Bond Orbitals (Summary):

                                                            Principal Delocalizations
           NBO                        Occupancy    Energy   (geminal,vicinal,remote)
 ====================================================================================
 Molecular unit  1  (C10H13F)
     1. BD (   1) C   1 - C   2          0.95022    -0.73731  38(v),202(v),206(v),208(v)
                                                    198(g),199(g),200(g),70(v)
                                                    61(v),82(v),195(g)
     2. BD (   1) C   1 - H  12          0.98236    -0.62396  200(v),38(r),53(v)
     3. BD (   1) C   1 - H  13          0.99345    -0.63301  198(v),53(v)
     4. BD (   1) C   1 - H  14          0.99286    -0.62863  199(v)
     5. BD (   1) C   2 - C   3          0.98574    -0.74343  207(v),196(v),204(v),194(g)
                                                    199(g),200(g),80(v),43(v)
                                                    70(v),44(v),71(v),201(g)
     6. BD (   1) C   2 - C   4          0.95022    -0.73731  38(v),203(v),197(v),208(v)
                                                    198(g),194(g),200(g),43(v)
                                                    61(v),82(v),205(g)
     7. BD (   1) C   2 - C   5          0.98052    -0.78491  208(g),207(g),209(v),216(v)
                                                    195(v),205(v),194(g),199(g)
                                                    88(v),133(v),201(v),198(g)
                                                    44(v),71(v),62(v)
     8. BD (   1) C   3 - H  15          0.99231    -0.62120  200(v),52(v),198(g)
     9. BD (   1) C   3 - H  16          0.99313    -0.62714  194(v)
    10. BD (   1) C   3 - H  17          0.99313    -0.62714  199(v)
    11. BD (   1) C   4 - H  18          0.99345    -0.63301  198(v),53(v)
    12. BD (   1) C   4 - H  19          0.98236    -0.62396  200(v),38(r),53(v)
    13. BD (   1) C   4 - H  20          0.99286    -0.62863  194(v)
    14. BD (   1) C   5 - C   6          0.98681    -0.88652  208(g),200(g),209(g),219(v)
                                                    98(v),213(v),52(v),211(g)
                                                    198(v),133(v)
    15. BD (   1) C   5 - C  11          0.98734    -0.89025  200(g),207(g),216(g),211(v)
                                                    125(v),218(v),219(g),52(v)
                                                    88(v)
    16. BD (   1) C   6 - C   7          0.98695    -0.89300  214(v),200(v),207(g),212(g)
                                                    213(g),211(g),79(v),107(v)
                                                    80(v)
    17. BD (   2) C   6 - C   7          0.85971    -0.45687  39(v),38(v),108(v),100(g)
                                                    112(v)
    18. BD (   1) C   6 - H  21          0.98875    -0.70156  208(v),212(v),207(g),209(g)
                                                    79(v),97(v)
    19. BD (   1) C   7 - C   8          0.99084    -0.91638  215(g),209(g),211(v),218(v)
                                                    124(v),89(v),213(g),88(v)
    20. BD (   1) C   7 - H  22          0.98738    -0.70406  215(v),207(v),209(g),214(v)
                                                    106(v),212(g),88(v)
    21. BD (   1) C   8 - F   9          0.99755    -1.22567  216(v),209(v),106(g)
    22. BD (   1) C   8 - C  10          0.99099    -0.92045  212(g),216(g),219(v),213(v)
                                                    97(v),218(g),134(v),133(v)
    23. BD (   1) C  10 - C  11          0.98672    -0.88975  214(v),200(v),208(g),215(g)
                                                    218(g),80(v),219(g),107(v)
                                                    79(v)
    24. BD (   2) C  10 - C  11          0.85421    -0.45525  39(v),38(v),108(v),112(v)
                                                    136(g),86(v)
    25. BD (   1) C  10 - H  23          0.98742    -0.70628  212(v),208(v),214(v),216(g)
                                                    106(v),215(g),133(v)
    26. BD (   1) C  11 - H  24          0.98841    -0.69903  207(v),215(v),208(g),79(v)
                                                    216(g),124(v)
    27. CR (   1) C   1                  0.99957   -10.21143  53(v),142(v),146(v),150(v)
    28. CR (   1) C   2                  0.99943   -10.24579  208(v),45(v),72(v),63(v)
                                                    207(v),81(v)
    29. CR (   1) C   3                  0.99960   -10.20079  52(v),154(v),158(v),162(v)
    30. CR (   1) C   4                  0.99957   -10.21143  53(v),170(v),166(v),174(v)
    31. CR (   1) C   5                  0.99941   -10.28676  54(v),134(v),89(v),216(v)
                                                    209(v),219(v),211(v)
    32. CR (   1) C   6                  0.99946   -10.27676  80(v),200(v),208(v),98(v)
                                                    212(v),178(v),213(v),97(v)
    33. CR (   1) C   7                  0.99945   -10.27742  107(v),215(v),90(v),207(v)
                                                    182(v),211(v),214(v),89(v)
    34. CR (   1) C   8                  0.99916   -10.39194  214(g),125(v),98(v),215(g)
                                                    212(g),209(v),216(v),213(v)
                                                    218(v),99(v)
    35. CR (   1) F   9                  0.99995   -24.65094  106(v)
    36. CR (   1) C  10                  0.99945   -10.28159  107(v),212(v),208(v),135(v)
                                                    186(v),134(v),214(v),219(v)
    37. CR (   1) C  11                  0.99945   -10.27322  200(v),80(v),79(v),207(v)
                                                    215(v),190(v),125(v),218(v)
                                                    124(v)
    38. LP*(   1) C   5                  0.20954    -0.26015  210(v),217(v),194(v),199(v)
                                                    136(v),82(g),91(v),86(g)
                                                    39(r)
    39. LP*(   1) C   8                  0.27315    -0.30992  217(v),210(v),100(v),127(v)
                                                    38(r),113(g),116(v)
    40. LP (   1) F   9                  0.99404    -1.19386  106(v),215(v),212(v)
    41. LP (   2) F   9                  0.98481    -0.60989  215(v),212(v),110(v),107(v)
    42. LP (   3) F   9                  0.87147    -0.59235  39(v),108(v),113(v)
    43. RY*(   1) C   1                  0.00200     0.64540   
    44. RY*(   2) C   1                  0.00161     0.65206   
    45. RY*(   3) C   1                  0.00086     0.64788   
    46. RY*(   4) C   1                  0.00009     0.49295   
    47. RY*(   5) C   1                  0.00001     2.02321   
    48. RY*(   6) C   1                  0.00001     1.97443   
    49. RY*(   7) C   1                  0.00001     2.08458   
    50. RY*(   8) C   1                  0.00001     2.21323   
    51. RY*(   9) C   1                  0.00001     2.11639   
    52. RY*(   1) C   2                  0.00323     0.75661   
    53. RY*(   2) C   2                  0.00126     0.65869   
    54. RY*(   3) C   2                  0.00073     0.56443   
    55. RY*(   4) C   2                  0.00040     1.70406   
    56. RY*(   5) C   2                  0.00035     1.82240   
    57. RY*(   6) C   2                  0.00032     1.94427   
    58. RY*(   7) C   2                  0.00018     1.25903   
    59. RY*(   8) C   2                  0.00016     2.00669   
    60. RY*(   9) C   2                  0.00015     2.02404   
    61. RY*(   1) C   3                  0.00196     0.64467   
    62. RY*(   2) C   3                  0.00174     0.68630   
    63. RY*(   3) C   3                  0.00090     0.72476   
    64. RY*(   4) C   3                  0.00010     0.50342   
    65. RY*(   5) C   3                  0.00001     1.98879   
    66. RY*(   6) C   3                  0.00000     2.01461   
    67. RY*(   7) C   3                  0.00001     2.15911   
    68. RY*(   8) C   3                  0.00000     2.12474   
    69. RY*(   9) C   3                  0.00001     2.17443   
    70. RY*(   1) C   4                  0.00200     0.64540   
    71. RY*(   2) C   4                  0.00161     0.65206   
    72. RY*(   3) C   4                  0.00086     0.64788   
    73. RY*(   4) C   4                  0.00009     0.49295   
    74. RY*(   5) C   4                  0.00001     2.02321   
    75. RY*(   6) C   4                  0.00001     1.97443   
    76. RY*(   7) C   4                  0.00001     2.08458   
    77. RY*(   8) C   4                  0.00001     2.21323   
    78. RY*(   9) C   4                  0.00001     2.11639   
    79. RY*(   1) C   5                  0.00245     0.93555   
    80. RY*(   2) C   5                  0.00225     0.88177   
    81. RY*(   3) C   5                  0.00152     0.57191   
    82. RY*(   4) C   5                  0.00088     0.83596   
    83. RY*(   5) C   5                  0.00027     1.70593   
    84. RY*(   6) C   5                  0.00014     2.12571   
    85. RY*(   7) C   5                  0.00010     2.04114   
    86. RY*(   8) C   5                  0.00002     1.41155   
    87. RY*(   9) C   5                  0.00001     1.99667   
    88. RY*(   1) C   6                  0.00275     1.00183   
    89. RY*(   2) C   6                  0.00153     0.54366   
    90. RY*(   3) C   6                  0.00048     0.46471   
    91. RY*(   4) C   6                  0.00033     0.63649   
    92. RY*(   5) C   6                  0.00007     2.14212   
    93. RY*(   6) C   6                  0.00004     1.57788   
    94. RY*(   7) C   6                  0.00004     2.18659   
    95. RY*(   8) C   6                  0.00002     1.63766   
    96. RY*(   9) C   6                  0.00001     2.02135   
    97. RY*(   1) C   7                  0.00278     0.89407   
    98. RY*(   2) C   7                  0.00177     0.50338   
    99. RY*(   3) C   7                  0.00060     0.45102   
   100. RY*(   4) C   7                  0.00036     0.50393   
   101. RY*(   5) C   7                  0.00007     2.16806   
   102. RY*(   6) C   7                  0.00003     1.70224   
   103. RY*(   7) C   7                  0.00004     2.14895   
   104. RY*(   8) C   7                  0.00001     1.60334   
   105. RY*(   9) C   7                  0.00000     2.02277   
   106. RY*(   1) C   8                  0.00454     0.49302   
   107. RY*(   2) C   8                  0.00259     0.78141   
   108. RY*(   3) C   8                  0.00151     1.25979   
   109. RY*(   4) C   8                  0.00097     0.87298   
   110. RY*(   5) C   8                  0.00075     1.98331   
   111. RY*(   6) C   8                  0.00043     1.77071   
   112. RY*(   7) C   8                  0.00041     1.68381   
   113. RY*(   8) C   8                  0.00000     0.78582   
   114. RY*(   9) C   8                  0.00001     1.95726   
   115. RY*(   1) F   9                  0.00048     1.34328   
   116. RY*(   2) F   9                  0.00017     1.16027   
   117. RY*(   3) F   9                  0.00012     1.84003   
   118. RY*(   4) F   9                  0.00001     1.07794   
   119. RY*(   5) F   9                  0.00000     2.96785   
   120. RY*(   6) F   9                  0.00000     2.85014   
   121. RY*(   7) F   9                  0.00000     2.86249   
   122. RY*(   8) F   9                  0.00001     3.10682   
   123. RY*(   9) F   9                  0.00000     3.00738   
   124. RY*(   1) C  10                  0.00275     0.89480   
   125. RY*(   2) C  10                  0.00172     0.50609   
   126. RY*(   3) C  10                  0.00061     0.46589   
   127. RY*(   4) C  10                  0.00035     0.57027   
   128. RY*(   5) C  10                  0.00007     2.16541   
   129. RY*(   6) C  10                  0.00003     1.69148   
   130. RY*(   7) C  10                  0.00004     2.13783   
   131. RY*(   8) C  10                  0.00001     1.53985   
   132. RY*(   9) C  10                  0.00000     2.01708   
   133. RY*(   1) C  11                  0.00269     1.01011   
   134. RY*(   2) C  11                  0.00129     0.59902   
   135. RY*(   3) C  11                  0.00043     0.48419   
   136. RY*(   4) C  11                  0.00034     0.53264   
   137. RY*(   5) C  11                  0.00006     2.15767   
   138. RY*(   6) C  11                  0.00004     2.17821   
   139. RY*(   7) C  11                  0.00002     1.67136   
   140. RY*(   8) C  11                  0.00001     1.63330   
   141. RY*(   9) C  11                  0.00000     2.01328   
   142. RY*(   1) H  12                  0.00054     0.30633   
   143. RY*(   2) H  12                  0.00009     1.68340   
   144. RY*(   3) H  12                  0.00006     1.66992   
   145. RY*(   4) H  12                  0.00002     2.13254   
   146. RY*(   1) H  13                  0.00057     0.32992   
   147. RY*(   2) H  13                  0.00010     1.67586   
   148. RY*(   3) H  13                  0.00007     1.68473   
   149. RY*(   4) H  13                  0.00002     2.12120   
   150. RY*(   1) H  14                  0.00062     0.29624   
   151. RY*(   2) H  14                  0.00009     1.67899   
   152. RY*(   3) H  14                  0.00006     1.68648   
   153. RY*(   4) H  14                  0.00002     2.11716   
   154. RY*(   1) H  15                  0.00053     0.31621   
   155. RY*(   2) H  15                  0.00009     1.67869   
   156. RY*(   3) H  15                  0.00005     1.68653   
   157. RY*(   4) H  15                  0.00002     2.15414   
   158. RY*(   1) H  16                  0.00064     0.31240   
   159. RY*(   2) H  16                  0.00010     1.68854   
   160. RY*(   3) H  16                  0.00006     1.64443   
   161. RY*(   4) H  16                  0.00002     2.17263   
   162. RY*(   1) H  17                  0.00064     0.31240   
   163. RY*(   2) H  17                  0.00010     1.68854   
   164. RY*(   3) H  17                  0.00006     1.64443   
   165. RY*(   4) H  17                  0.00002     2.17263   
   166. RY*(   1) H  18                  0.00057     0.32992   
   167. RY*(   2) H  18                  0.00010     1.67586   
   168. RY*(   3) H  18                  0.00007     1.68473   
   169. RY*(   4) H  18                  0.00002     2.12120   
   170. RY*(   1) H  19                  0.00054     0.30633   
   171. RY*(   2) H  19                  0.00009     1.68340   
   172. RY*(   3) H  19                  0.00006     1.66992   
   173. RY*(   4) H  19                  0.00002     2.13253   
   174. RY*(   1) H  20                  0.00062     0.29624   
   175. RY*(   2) H  20                  0.00009     1.67899   
   176. RY*(   3) H  20                  0.00006     1.68648   
   177. RY*(   4) H  20                  0.00002     2.11716   
   178. RY*(   1) H  21                  0.00079     0.24474   
   179. RY*(   2) H  21                  0.00006     1.48270   
   180. RY*(   3) H  21                  0.00003     2.10627   
   181. RY*(   4) H  21                  0.00004     1.91984   
   182. RY*(   1) H  22                  0.00085     0.18518   
   183. RY*(   2) H  22                  0.00005     1.48100   
   184. RY*(   3) H  22                  0.00004     1.98810   
   185. RY*(   4) H  22                  0.00003     1.99577   
   186. RY*(   1) H  23                  0.00087     0.18377   
   187. RY*(   2) H  23                  0.00005     1.47551   
   188. RY*(   3) H  23                  0.00003     2.06684   
   189. RY*(   4) H  23                  0.00003     1.92256   
   190. RY*(   1) H  24                  0.00075     0.23935   
   191. RY*(   2) H  24                  0.00006     1.48751   
   192. RY*(   3) H  24                  0.00004     1.94963   
   193. RY*(   4) H  24                  0.00003     2.09515   
   194. BD*(   1) C   1 - C   2          0.01090     0.21871   
   195. BD*(   1) C   1 - H  12          0.00296     0.31354   
   196. BD*(   1) C   1 - H  13          0.00299     0.30812   
   197. BD*(   1) C   1 - H  14          0.00279     0.31019   
   198. BD*(   1) C   2 - C   3          0.01086     0.23148   
   199. BD*(   1) C   2 - C   4          0.01090     0.21871   
   200. BD*(   1) C   2 - C   5          0.02277     0.21735   
   201. BD*(   1) C   3 - H  15          0.00268     0.31991   
   202. BD*(   1) C   3 - H  16          0.00294     0.30936   
   203. BD*(   1) C   3 - H  17          0.00294     0.30936   
   204. BD*(   1) C   4 - H  18          0.00299     0.30812   
   205. BD*(   1) C   4 - H  19          0.00296     0.31354   
   206. BD*(   1) C   4 - H  20          0.00279     0.31019   
   207. BD*(   1) C   5 - C   6          0.01233     0.35567   
   208. BD*(   1) C   5 - C  11          0.01244     0.36521   
   209. BD*(   1) C   6 - C   7          0.00748     0.37562   
   210. BD*(   2) C   6 - C   7          0.01758    -0.15595   
   211. BD*(   1) C   6 - H  21          0.00746     0.28553   
   212. BD*(   1) C   7 - C   8          0.01455     0.35241   
   213. BD*(   1) C   7 - H  22          0.00616     0.28806   
   214. BD*(   1) C   8 - F   9          0.01676     0.07118   
   215. BD*(   1) C   8 - C  10          0.01439     0.35648   
   216. BD*(   1) C  10 - C  11          0.00747     0.37009   
   217. BD*(   2) C  10 - C  11          0.01291    -0.15621   
   218. BD*(   1) C  10 - H  23          0.00612     0.28640   
   219. BD*(   1) C  11 - H  24          0.00730     0.29216   
       -------------------------------
              Total Lewis   39.22052  ( 98.0513%)
        Valence non-Lewis    0.70715  (  1.7679%)
        Rydberg non-Lewis    0.07233  (  0.1808%)
       -------------------------------
            Total unit  1   40.00000  (100.0000%)
           Charge unit  1    1.00000
 Unable to Open any file for archive entry.
 1\1\GINC-COMPUTE-0-10\SP\UB3LYP\def2SVP\C10H13F1(1+,2)\ZAHRT2\15-Mar-2
 021\0\\# b3lyp empiricaldispersion=gd3bj pop=nbo def2svp geom=newredun
 dant\\CC(C)(C)C1=CC=C(F)C=C1\\1,2\C,0,2.374762,-0.735473,1.260252\C,0,
 1.877605,0.00366,0.\C,0,2.482081,1.416139,-0.000001\C,0,2.374761,-0.73
 5475,-1.260251\C,0,0.341212,0.031497,0.\C,0,-0.380046,-1.176675,0.\C,0
 ,-1.773884,-1.203779,0.\C,0,-2.470359,0.002406,0.\F,0,-3.812645,-0.012
 664,0.\C,0,-1.798506,1.21824,0.\C,0,-0.399742,1.222569,0.\H,0,3.476238
 ,-0.767397,1.278569\H,0,2.009608,-1.772748,1.296214\H,0,2.030688,-0.22
 648,2.174103\H,0,3.580985,1.350191,0.\H,0,2.183956,1.988452,-0.891959\
 H,0,2.183954,1.988454,0.891955\H,0,2.009607,-1.77275,-1.296212\H,0,3.4
 76238,-0.767399,-1.278568\H,0,2.030688,-0.226483,-2.174103\H,0,0.15495
 4,-2.128466,0.\H,0,-2.328177,-2.144085,0.\H,0,-2.370627,2.147816,0.\H,
 0,0.108388,2.18622,0.\\Version=ES64L-G16RevC.01\State=2-A\HF=-488.1128
 97\S2=0.757441\S2-1=0.\S2A=0.750019\RMSD=4.320e-09\Dipole=-0.1929647,-
 0.0310952,0.\Quadrupole=7.2238744,0.6484465,-7.8723209,-0.6199086,-0.0
 000004,0.0000008\PG=C01 [X(C10H13F1)]\\@
 The archive entry for this job was punched.


 THE LENGTH OF A MEETING IS PROPORTIONAL TO THE
 SQUARE OF THE PARTICIPANTS.
 File lengths (MBytes):  RWF=     50 Int=      0 D2E=      0 Chk=      4 Scr=      1
 Normal termination of Gaussian 16
