# Supplementary material for: Machine-Learning-Guided Discovery of Electrochemical Reactions
Source: J Am Chem Soc. 2022 Dec 2;144(49):22599–610. doi: 10.1021/jacs.2c08997 (PMC9756344; doi:10.1021/jacs.2c08997)
Supplement: Supplementary file 4 — ja2c08997_si_004.zip [file ja2c08997_si_004.zip › Reactivity Prediction/Ologs_notimes/96.log]

 Entering Gaussian System, Link 0=g16
 Input=96.com
 Output=96.log
 Initial command:
  
 Copyright (c) 1988-2019, Gaussian, Inc.  All Rights Reserved.
  
 This is part of the Gaussian(R) 16 program.  It is based on
 the Gaussian(R) 09 system (copyright 2009, Gaussian, Inc.),
 the Gaussian(R) 03 system (copyright 2003, Gaussian, Inc.),
 the Gaussian(R) 98 system (copyright 1998, Gaussian, Inc.),
 the Gaussian(R) 94 system (copyright 1995, Gaussian, Inc.),
 the Gaussian 92(TM) system (copyright 1992, Gaussian, Inc.),
 the Gaussian 90(TM) system (copyright 1990, Gaussian, Inc.),
 the Gaussian 88(TM) system (copyright 1988, Gaussian, Inc.),
 the Gaussian 86(TM) system (copyright 1986, Carnegie Mellon
 University), and the Gaussian 82(TM) system (copyright 1983,
 Carnegie Mellon University). Gaussian is a federally registered
 trademark of Gaussian, Inc.
  
 This software contains proprietary and confidential information,
 including trade secrets, belonging to Gaussian, Inc.
  
 This software is provided under written license and may be
 used, copied, transmitted, or stored only in accord with that
 written license.
  
 The following legend is applicable only to US Government
 contracts under FAR:
  
                    RESTRICTED RIGHTS LEGEND
  
 Use, reproduction and disclosure by the US Government is
 subject to restrictions as set forth in subparagraphs (a)
 and (c) of the Commercial Computer Software - Restricted
 Rights clause in FAR 52.227-19.
  
 Gaussian, Inc.
 340 Quinnipiac St., Bldg. 40, Wallingford CT 06492
  
  
 ---------------------------------------------------------------
 Warning -- This program may not be used in any manner that
 competes with the business of Gaussian, Inc. or will provide
 assistance to any competitor of Gaussian, Inc.  The licensee
 of this program is prohibited from giving any competitor of
 Gaussian, Inc. access to this program.  By using this program,
 the user acknowledges that Gaussian, Inc. is engaged in the
 business of creating and licensing software in the field of
 computational chemistry and represents and warrants to the
 licensee that it is not a competitor of Gaussian, Inc. and that
 it will not use this program in any manner prohibited above.
 ---------------------------------------------------------------
  

 Cite this work as:
 Gaussian 16, Revision C.01,
 M. J. Frisch, G. W. Trucks, H. B. Schlegel, G. E. Scuseria, 
 M. A. Robb, J. R. Cheeseman, G. Scalmani, V. Barone, 
 G. A. Petersson, H. Nakatsuji, X. Li, M. Caricato, A. V. Marenich, 
 J. Bloino, B. G. Janesko, R. Gomperts, B. Mennucci, H. P. Hratchian, 
 J. V. Ortiz, A. F. Izmaylov, J. L. Sonnenberg, D. Williams-Young, 
 F. Ding, F. Lipparini, F. Egidi, J. Goings, B. Peng, A. Petrone, 
 T. Henderson, D. Ranasinghe, V. G. Zakrzewski, J. Gao, N. Rega, 
 G. Zheng, W. Liang, M. Hada, M. Ehara, K. Toyota, R. Fukuda, 
 J. Hasegawa, M. Ishida, T. Nakajima, Y. Honda, O. Kitao, H. Nakai, 
 T. Vreven, K. Throssell, J. A. Montgomery, Jr., J. E. Peralta, 
 F. Ogliaro, M. J. Bearpark, J. J. Heyd, E. N. Brothers, K. N. Kudin, 
 V. N. Staroverov, T. A. Keith, R. Kobayashi, J. Normand, 
 K. Raghavachari, A. P. Rendell, J. C. Burant, S. S. Iyengar, 
 J. Tomasi, M. Cossi, J. M. Millam, M. Klene, C. Adamo, R. Cammi, 
 J. W. Ochterski, R. L. Martin, K. Morokuma, O. Farkas, 
 J. B. Foresman, and D. J. Fox, Gaussian, Inc., Wallingford CT, 2019.
 
 ******************************************
 Gaussian 16:  ES64L-G16RevC.01  3-Jul-2019
                13-Mar-2021 
 ******************************************
 %nprocshared=16
 Will use up to   16 processors via shared memory.
 %mem=7GB
 -----------------------------------------
 # b3lyp/def2svp geom=NewRedundant pop=NBO
 -----------------------------------------
 1/29=4000,38=1,172=1/1;
 2/12=2,17=6,18=5,40=1/2;
 3/5=43,7=101,11=2,25=1,30=1,74=-5/1,2,3;
 4//1;
 5/5=2,38=5/2;
 6/7=2,8=2,9=2,10=2,28=1,40=1/1,7;
 99/5=1,9=1/99;
 --
 96
 --
 Symbolic Z-matrix:
 Charge =  1 Multiplicity = 2
 C                     3.95067   0.68353   0.05977 
 C                     2.60925   0.81033  -0.66016 
 C                     1.42443   0.33046   0.1798 
 C                     0.08313   0.44914  -0.54328 
 C                    -1.13047   0.02248   0.29887 
 C                    -2.45246   0.20369  -0.46955 
 C                    -3.69642  -0.16171   0.338 
 C                    -0.98254  -1.40642   0.7839 
 O                    -0.89366  -2.28522  -0.24153 
 O                    -0.94931  -1.76215   1.93546 
 H                     4.78422   1.03493  -0.56861 
 H                     4.15765  -0.36414   0.33472 
 H                     3.96097   1.27485   0.99048 
 H                     2.63821   0.23713  -1.6044 
 H                     2.44301   1.86274  -0.95346 
 H                     1.38583   0.90384   1.12383 
 H                     1.59621  -0.72028   0.47564 
 H                     0.10531  -0.15416  -1.46658 
 H                    -0.07354   1.49545  -0.85859 
 H                    -1.16421   0.62902   1.21807 
 H                    -2.40981  -0.40062  -1.39092 
 H                    -2.51092   1.25763  -0.79042 
 H                    -4.61391   0.02826  -0.24031 
 H                    -3.69882  -1.22673   0.62106 
 H                    -3.75645   0.42495   1.26908 
 H                    -0.80635  -3.16701   0.15913 
 
                          Input orientation:                          
 ---------------------------------------------------------------------
 Center     Atomic      Atomic             Coordinates (Angstroms)
 Number     Number       Type             X           Y           Z
 ---------------------------------------------------------------------
      1          6           0        3.950672    0.683531    0.059771
      2          6           0        2.609246    0.810329   -0.660158
      3          6           0        1.424426    0.330459    0.179797
      4          6           0        0.083133    0.449145   -0.543284
      5          6           0       -1.130466    0.022480    0.298870
      6          6           0       -2.452455    0.203689   -0.469551
      7          6           0       -3.696424   -0.161711    0.338002
      8          6           0       -0.982541   -1.406424    0.783897
      9          8           0       -0.893661   -2.285221   -0.241529
     10          8           0       -0.949310   -1.762148    1.935461
     11          1           0        4.784220    1.034933   -0.568605
     12          1           0        4.157654   -0.364137    0.334716
     13          1           0        3.960967    1.274852    0.990481
     14          1           0        2.638209    0.237129   -1.604397
     15          1           0        2.443006    1.862739   -0.953463
     16          1           0        1.385826    0.903839    1.123831
     17          1           0        1.596214   -0.720277    0.475643
     18          1           0        0.105305   -0.154158   -1.466582
     19          1           0       -0.073540    1.495446   -0.858589
     20          1           0       -1.164214    0.629022    1.218070
     21          1           0       -2.409811   -0.400616   -1.390919
     22          1           0       -2.510918    1.257625   -0.790423
     23          1           0       -4.613915    0.028262   -0.240311
     24          1           0       -3.698818   -1.226729    0.621061
     25          1           0       -3.756455    0.424952    1.269078
     26          1           0       -0.806350   -3.167011    0.159134
 ---------------------------------------------------------------------
                    Distance matrix (angstroms):
                    1          2          3          4          5
     1  C    0.000000
     2  C    1.527679   0.000000
     3  C    2.553622   1.529574   0.000000
     4  C    3.921284   2.554478   1.528397   0.000000
     5  C    5.129534   3.940289   2.576141   1.537560   0.000000
     6  C    6.442862   5.101486   3.932929   2.548508   1.539794
     7  C    7.698697   6.457760   5.146880   3.928723   2.572859
     8  C    5.406373   4.460966   3.029058   2.517976   1.516212
     9  O    5.689625   4.693403   3.520344   2.919236   2.381930
    10  O    5.788730   5.100804   3.618838   3.478496   2.428198
    11  H    1.101427   2.188457   3.513489   4.737510   6.063091
    12  H    1.102744   2.183280   2.824358   4.246649   5.302354
    13  H    1.102717   2.183470   2.825443   4.251097   5.288615
    14  H    2.165939   1.104981   2.159937   2.774765   4.227459
    15  H    2.165694   1.105093   2.160941   2.781276   4.210059
    16  H    2.785533   2.165206   1.105195   2.164031   2.790892
    17  H    2.772562   2.158479   1.105026   2.166834   2.831557
    18  H    4.221176   2.801833   2.164601   1.103152   2.162210
    19  H    4.206765   2.775986   2.163178   1.103952   2.150914
    20  H    5.244682   4.218959   2.805033   2.165780   1.101799
    21  H    6.613292   5.214531   4.207493   2.766831   2.161278
    22  H    6.542520   5.141315   4.157872   2.728337   2.148905
    23  H    8.594857   7.277496   6.060476   4.725589   3.524935
    24  H    7.904356   6.751503   5.372819   4.297373   2.874155
    25  H    7.805709   6.662778   5.294997   4.245901   2.828269
    26  H    6.120933   5.306295   4.148384   3.789612   3.208961
                    6          7          8          9         10
     6  C    0.000000
     7  C    1.527455   0.000000
     8  C    2.514804   3.018823   0.000000
     9  O    2.945591   3.563795   1.353396   0.000000
    10  O    3.450803   3.558077   1.205714   2.239640   0.000000
    11  H    7.284933   8.612504   6.406638   6.585493   6.853275
    12  H    6.683024   7.856687   5.264003   5.434924   5.531537
    13  H    6.664163   7.818254   5.627628   6.144866   5.850400
    14  H    5.215732   6.637738   4.638431   4.549040   5.421992
    15  H    5.191547   6.592336   5.043830   5.370826   5.743997
    16  H    4.214437   5.251876   3.325964   4.150948   3.635807
    17  H    4.258969   5.323810   2.686223   3.027021   3.113882
    18  H    2.768440   4.208293   2.795752   2.653322   3.907908
    19  H    2.734817   4.159723   3.456138   3.917499   4.380138
    20  H    2.165303   2.794972   2.089151   3.270542   2.505699
    21  H    1.102688   2.168321   2.789009   2.677974   3.879644
    22  H    1.103249   2.166398   3.451315   3.933010   4.357533
    23  H    2.180650   1.101056   4.036607   4.380924   4.622648
    24  H    2.188367   1.101995   2.727080   3.119836   3.094206
    25  H    2.184537   1.102125   3.359157   4.221677   3.620433
    26  H    3.803489   4.173290   1.876444   0.972475   2.269233
                   11         12         13         14         15
    11  H    0.000000
    12  H    1.779317   0.000000
    13  H    1.779341   1.776231   0.000000
    14  H    2.512910   2.535822   3.091916   0.000000
    15  H    2.512899   3.091666   2.535495   1.761938   0.000000
    16  H    3.798764   3.148570   2.605146   3.075093   2.520371
    17  H    3.786106   2.589917   3.136504   2.515739   3.071054
    18  H    4.910452   4.439628   4.790131   2.566652   3.129858
    19  H    4.888148   4.773366   4.443531   3.081099   2.544977
    20  H    6.224214   5.485340   5.170723   4.751665   4.387443
    21  H    7.381808   6.790489   7.004647   5.092622   5.372521
    22  H    7.301907   6.954560   6.712467   5.312013   4.993407
    23  H    9.457594   8.799150   8.751996   7.382253   7.326256
    24  H    8.859591   7.908869   8.066393   6.874115   7.053081
    25  H    8.757413   8.008046   7.769076   7.013121   6.740937
    26  H    7.031388   5.703356   6.568760   5.153950   6.090532
                   16         17         18         19         20
    16  H    0.000000
    17  H    1.761296   0.000000
    18  H    3.077228   2.513073   0.000000
    19  H    2.531746   3.078583   1.767154   0.000000
    20  H    2.566537   3.160976   3.071223   2.500554   0.000000
    21  H    4.736289   4.431080   2.528295   3.055584   3.068956
    22  H    4.355933   4.731126   3.048762   2.449902   2.498559
    23  H    6.214854   6.295919   4.879349   4.811434   3.793181
    24  H    5.535856   5.321184   4.469901   4.768883   3.197570
    25  H    5.166574   5.531017   4.767850   4.385976   2.600761
    26  H    4.723145   3.443690   3.542789   4.828175   3.957181
                   21         22         23         24         25
    21  H    0.000000
    22  H    1.766517   0.000000
    23  H    2.523074   2.497308   0.000000
    24  H    2.528253   3.094416   1.776054   0.000000
    25  H    3.093637   2.546811   1.780690   1.775190   0.000000
    26  H    3.553406   4.835765   4.986670   3.513466   4.778838
                   26
    26  H    0.000000
 Stoichiometry    C8H16O2(1+,2)
 Framework group  C1[X(C8H16O2)]
 Deg. of freedom    72
 Full point group                 C1      NOp   1
 Largest Abelian subgroup         C1      NOp   1
 Largest concise Abelian subgroup C1      NOp   1
                         Standard orientation:                         
 ---------------------------------------------------------------------
 Center     Atomic      Atomic             Coordinates (Angstroms)
 Number     Number       Type             X           Y           Z
 ---------------------------------------------------------------------
      1          6           0        4.228333    0.183750   -0.250040
      2          6           0        3.029466   -0.606337    0.271770
      3          6           0        1.691247   -0.105406   -0.273972
      4          6           0        0.490859   -0.890118    0.254511
      5          6           0       -0.862620   -0.440310   -0.319820
      6          6           0       -2.025142   -1.294297    0.218893
      7          6           0       -3.390060   -0.920266   -0.355753
      8          6           0       -1.107418    1.031543   -0.050341
      9          8           0       -1.136744    1.308345    1.274122
     10          8           0       -1.267814    1.885988   -0.885771
     11          1           0        5.176596   -0.198060    0.160031
     12          1           0        4.151568    1.249743    0.021640
     13          1           0        4.293394    0.129539   -1.349500
     14          1           0        3.007947   -0.563812    1.375722
     15          1           0        3.148449   -1.674656    0.015313
     16          1           0        1.703516   -0.150635   -1.378173
     17          1           0        1.577792    0.964120   -0.020352
     18          1           0        0.453610   -0.814023    1.354405
     19          1           0        0.619669   -1.961286    0.020596
     20          1           0       -0.835400   -0.524028   -1.418097
     21          1           0       -2.043029   -1.211227    1.318303
     22          1           0       -1.799078   -2.349520   -0.010366
     23          1           0       -4.177291   -1.588411    0.026575
     24          1           0       -3.674071    0.110854   -0.090196
     25          1           0       -3.394109   -0.988295   -1.455769
     26          1           0       -1.301089    2.263699    1.351559
 ---------------------------------------------------------------------
 Rotational constants (GHZ):           2.1942986           0.6162135           0.5436845
 Standard basis: def2SVP (5D, 7F)
 There are   230 symmetry adapted cartesian basis functions of A   symmetry.
 There are   220 symmetry adapted basis functions of A   symmetry.
   220 basis functions,   362 primitive gaussians,   230 cartesian basis functions
    40 alpha electrons       39 beta electrons
       nuclear repulsion energy       558.6386418989 Hartrees.
 NAtoms=   26 NActive=   26 NUniq=   26 SFac= 1.00D+00 NAtFMM=   60 NAOKFM=F Big=F
 Integral buffers will be    131072 words long.
 Raffenetti 2 integral format.
 Two-electron integral symmetry is turned on.
 One-electron integrals computed using PRISM.
   1 Symmetry operations used in ECPInt.
 ECPInt:  NShTT=    5886 NPrTT=   20278 LenC2=    5659 LenP2D=   15115.
 LDataN:  DoStor=T MaxTD1= 4 Len=   56
 NBasis=   220 RedAO= T EigKep=  9.34D-04  NBF=   220
 NBsUse=   220 1.00D-06 EigRej= -1.00D+00 NBFU=   220
 ExpMin= 1.22D-01 ExpMax= 2.27D+03 ExpMxC= 3.41D+02 IAcc=3 IRadAn=         5 AccDes= 0.00D+00
 Harris functional with IExCor=  402 and IRadAn=       5 diagonalized for initial guess.
 HarFok:  IExCor=  402 AccDes= 0.00D+00 IRadAn=         5 IDoV= 1 UseB2=F ITyADJ=14
 ICtDFT=  3500011 ScaDFX=  1.000000  1.000000  1.000000  1.000000
 FoFCou: FMM=F IPFlag=           0 FMFlag=      100000 FMFlg1=           0
         NFxFlg=           0 DoJE=T BraDBF=F KetDBF=T FulRan=T
         wScrn=  0.000000 ICntrl=       500 IOpCl=  0 I1Cent=   200000004 NGrid=           0
         NMat0=    1 NMatS0=      1 NMatT0=    0 NMatD0=    1 NMtDS0=    0 NMtDT0=    0
 Petite list used in FoFCou.
 Initial guess <Sx>= 0.0000 <Sy>= 0.0000 <Sz>= 0.5000 <S**2>= 0.7500 S= 0.5000
 Requested convergence on RMS density matrix=1.00D-08 within 128 cycles.
 Requested convergence on MAX density matrix=1.00D-06.
 Requested convergence on             energy=1.00D-06.
 No special actions if energy rises.
 Integral accuracy reduced to 1.0D-05 until final iterations.
 Initial convergence to 1.0D-05 achieved.  Increase integral accuracy.
 SCF Done:  E(UB3LYP) =  -464.270487095     A.U. after   33 cycles
            NFock= 33  Conv=0.38D-08     -V/T= 2.0107
 <Sx>= 0.0000 <Sy>= 0.0000 <Sz>= 0.5000 <S**2>= 0.7544 S= 0.5022
 <L.S>= 0.000000000000E+00
 Annihilation of the first spin contaminant:
 S**2 before annihilation     0.7544,   after     0.7500

 **********************************************************************

            Population analysis using the SCF Density.

 **********************************************************************

 Orbital symmetries:
 Alpha Orbitals:
       Occupied  (A) (A) (A) (A) (A) (A) (A) (A) (A) (A) (A) (A)
                 (A) (A) (A) (A) (A) (A) (A) (A) (A) (A) (A) (A)
                 (A) (A) (A) (A) (A) (A) (A) (A) (A) (A) (A) (A)
                 (A) (A) (A) (A)
       Virtual   (A) (A) (A) (A) (A) (A) (A) (A) (A) (A) (A) (A)
                 (A) (A) (A) (A) (A) (A) (A) (A) (A) (A) (A) (A)
                 (A) (A) (A) (A) (A) (A) (A) (A) (A) (A) (A) (A)
                 (A) (A) (A) (A) (A) (A) (A) (A) (A) (A) (A) (A)
                 (A) (A) (A) (A) (A) (A) (A) (A) (A) (A) (A) (A)
                 (A) (A) (A) (A) (A) (A) (A) (A) (A) (A) (A) (A)
                 (A) (A) (A) (A) (A) (A) (A) (A) (A) (A) (A) (A)
                 (A) (A) (A) (A) (A) (A) (A) (A) (A) (A) (A) (A)
                 (A) (A) (A) (A) (A) (A) (A) (A) (A) (A) (A) (A)
                 (A) (A) (A) (A) (A) (A) (A) (A) (A) (A) (A) (A)
                 (A) (A) (A) (A) (A) (A) (A) (A) (A) (A) (A) (A)
                 (A) (A) (A) (A) (A) (A) (A) (A) (A) (A) (A) (A)
                 (A) (A) (A) (A) (A) (A) (A) (A) (A) (A) (A) (A)
                 (A) (A) (A) (A) (A) (A) (A) (A) (A) (A) (A) (A)
                 (A) (A) (A) (A) (A) (A) (A) (A) (A) (A) (A) (A)
 Beta  Orbitals:
       Occupied  (A) (A) (A) (A) (A) (A) (A) (A) (A) (A) (A) (A)
                 (A) (A) (A) (A) (A) (A) (A) (A) (A) (A) (A) (A)
                 (A) (A) (A) (A) (A) (A) (A) (A) (A) (A) (A) (A)
                 (A) (A) (A)
       Virtual   (A) (A) (A) (A) (A) (A) (A) (A) (A) (A) (A) (A)
                 (A) (A) (A) (A) (A) (A) (A) (A) (A) (A) (A) (A)
                 (A) (A) (A) (A) (A) (A) (A) (A) (A) (A) (A) (A)
                 (A) (A) (A) (A) (A) (A) (A) (A) (A) (A) (A) (A)
                 (A) (A) (A) (A) (A) (A) (A) (A) (A) (A) (A) (A)
                 (A) (A) (A) (A) (A) (A) (A) (A) (A) (A) (A) (A)
                 (A) (A) (A) (A) (A) (A) (A) (A) (A) (A) (A) (A)
                 (A) (A) (A) (A) (A) (A) (A) (A) (A) (A) (A) (A)
                 (A) (A) (A) (A) (A) (A) (A) (A) (A) (A) (A) (A)
                 (A) (A) (A) (A) (A) (A) (A) (A) (A) (A) (A) (A)
                 (A) (A) (A) (A) (A) (A) (A) (A) (A) (A) (A) (A)
                 (A) (A) (A) (A) (A) (A) (A) (A) (A) (A) (A) (A)
                 (A) (A) (A) (A) (A) (A) (A) (A) (A) (A) (A) (A)
                 (A) (A) (A) (A) (A) (A) (A) (A) (A) (A) (A) (A)
                 (A) (A) (A) (A) (A) (A) (A) (A) (A) (A) (A) (A)
                 (A)
 The electronic state is 2-A.
 Alpha  occ. eigenvalues --  -19.43683 -19.41358 -10.56156 -10.41070 -10.36874
 Alpha  occ. eigenvalues --  -10.36504 -10.34592 -10.33141 -10.32975 -10.30510
 Alpha  occ. eigenvalues --   -1.35748  -1.26475  -1.01586  -0.94186  -0.89708
 Alpha  occ. eigenvalues --   -0.86755  -0.82073  -0.78581  -0.76499  -0.73985
 Alpha  occ. eigenvalues --   -0.72370  -0.69952  -0.69678  -0.64762  -0.61762
 Alpha  occ. eigenvalues --   -0.61323  -0.60414  -0.58797  -0.57776  -0.56587
 Alpha  occ. eigenvalues --   -0.56017  -0.54498  -0.53154  -0.52195  -0.51153
 Alpha  occ. eigenvalues --   -0.50407  -0.49923  -0.48267  -0.47473  -0.46839
 Alpha virt. eigenvalues --   -0.23030  -0.12975  -0.08729  -0.06960  -0.06620
 Alpha virt. eigenvalues --   -0.05677  -0.03872  -0.02703  -0.02376  -0.01337
 Alpha virt. eigenvalues --    0.00281   0.00613   0.01270   0.01358   0.02216
 Alpha virt. eigenvalues --    0.02739   0.03319   0.04192   0.04659   0.05380
 Alpha virt. eigenvalues --    0.06183   0.09259   0.10263   0.11517   0.12137
 Alpha virt. eigenvalues --    0.14705   0.22529   0.25599   0.26133   0.26544
 Alpha virt. eigenvalues --    0.28205   0.29340   0.30519   0.31269   0.34373
 Alpha virt. eigenvalues --    0.35082   0.37049   0.37612   0.39453   0.40970
 Alpha virt. eigenvalues --    0.42315   0.43268   0.46612   0.47781   0.47910
 Alpha virt. eigenvalues --    0.48559   0.48677   0.49699   0.50306   0.51040
 Alpha virt. eigenvalues --    0.52420   0.52789   0.54041   0.54328   0.55081
 Alpha virt. eigenvalues --    0.55204   0.55555   0.56389   0.56806   0.57187
 Alpha virt. eigenvalues --    0.57728   0.58388   0.59178   0.59779   0.61150
 Alpha virt. eigenvalues --    0.67236   0.69906   0.73532   0.77292   0.78593
 Alpha virt. eigenvalues --    0.80946   0.83902   0.86268   0.87333   0.87855
 Alpha virt. eigenvalues --    0.89338   0.91152   0.93171   0.96894   1.00587
 Alpha virt. eigenvalues --    1.04291   1.05430   1.09286   1.16500   1.18051
 Alpha virt. eigenvalues --    1.18831   1.20379   1.21990   1.23375   1.24988
 Alpha virt. eigenvalues --    1.28347   1.28760   1.37596   1.38228   1.39813
 Alpha virt. eigenvalues --    1.41707   1.41918   1.44304   1.52490   1.54028
 Alpha virt. eigenvalues --    1.56818   1.57750   1.58465   1.59648   1.61366
 Alpha virt. eigenvalues --    1.61977   1.62326   1.62494   1.63320   1.64289
 Alpha virt. eigenvalues --    1.65267   1.66094   1.66475   1.68046   1.68398
 Alpha virt. eigenvalues --    1.70410   1.70985   1.71494   1.72523   1.73062
 Alpha virt. eigenvalues --    1.74543   1.75987   1.77674   1.78657   1.80376
 Alpha virt. eigenvalues --    1.81455   1.83517   1.86789   1.88243   1.88863
 Alpha virt. eigenvalues --    1.91547   1.94565   1.97312   1.99752   2.01541
 Alpha virt. eigenvalues --    2.07383   2.13591   2.17257   2.19711   2.21313
 Alpha virt. eigenvalues --    2.23495   2.25126   2.25961   2.27764   2.28030
 Alpha virt. eigenvalues --    2.30303   2.32514   2.34797   2.36709   2.38150
 Alpha virt. eigenvalues --    2.39874   2.40871   2.42866   2.44059   2.44700
 Alpha virt. eigenvalues --    2.48763   2.53508   2.60388   2.65896   2.67184
 Alpha virt. eigenvalues --    2.67726   2.68525   2.72587   2.73198   2.76289
 Alpha virt. eigenvalues --    2.77469   2.80266   2.81195   2.82837   2.83980
 Alpha virt. eigenvalues --    2.87291   2.88062   2.91390   2.92000   2.94177
 Alpha virt. eigenvalues --    2.96847   3.01715   3.27187   3.38597   3.55238
  Beta  occ. eigenvalues --  -19.42170 -19.41152 -10.56190 -10.40864 -10.36803
  Beta  occ. eigenvalues --  -10.36458 -10.34539 -10.33117 -10.32907 -10.30482
  Beta  occ. eigenvalues --   -1.33884  -1.24804  -1.00903  -0.93872  -0.89332
  Beta  occ. eigenvalues --   -0.86175  -0.81659  -0.77474  -0.76221  -0.72329
  Beta  occ. eigenvalues --   -0.71977  -0.69104  -0.68208  -0.63624  -0.61394
  Beta  occ. eigenvalues --   -0.60249  -0.59846  -0.57825  -0.56692  -0.55926
  Beta  occ. eigenvalues --   -0.54507  -0.52885  -0.52284  -0.51357  -0.50180
  Beta  occ. eigenvalues --   -0.49712  -0.48089  -0.46992  -0.46219
  Beta virt. eigenvalues --   -0.43591  -0.22571  -0.12696  -0.08591  -0.06885
  Beta virt. eigenvalues --   -0.06531  -0.05550  -0.03776  -0.02567  -0.02268
  Beta virt. eigenvalues --   -0.01179   0.00486   0.00735   0.01389   0.01576
  Beta virt. eigenvalues --    0.02427   0.02875   0.03471   0.04404   0.04985
  Beta virt. eigenvalues --    0.05543   0.06334   0.09669   0.10535   0.11922
  Beta virt. eigenvalues --    0.12579   0.15090   0.22685   0.25715   0.26250
  Beta virt. eigenvalues --    0.26692   0.28432   0.29641   0.30758   0.31630
  Beta virt. eigenvalues --    0.34576   0.35646   0.37291   0.37837   0.39580
  Beta virt. eigenvalues --    0.41252   0.42780   0.43532   0.46808   0.48072
  Beta virt. eigenvalues --    0.48149   0.48772   0.48989   0.49863   0.50484
  Beta virt. eigenvalues --    0.51227   0.52545   0.52977   0.54198   0.54528
  Beta virt. eigenvalues --    0.55208   0.55367   0.55702   0.56493   0.56982
  Beta virt. eigenvalues --    0.57369   0.57830   0.58584   0.59373   0.59938
  Beta virt. eigenvalues --    0.61474   0.67853   0.70314   0.73845   0.77558
  Beta virt. eigenvalues --    0.79095   0.81716   0.84115   0.86558   0.87495
  Beta virt. eigenvalues --    0.88016   0.89485   0.93320   0.93620   0.97171
  Beta virt. eigenvalues --    1.01098   1.04637   1.05616   1.09579   1.16768
  Beta virt. eigenvalues --    1.18264   1.19035   1.20678   1.22206   1.23624
  Beta virt. eigenvalues --    1.25190   1.28511   1.29345   1.38005   1.38416
  Beta virt. eigenvalues --    1.39852   1.41918   1.42143   1.44663   1.52915
  Beta virt. eigenvalues --    1.54413   1.57240   1.58001   1.58732   1.59932
  Beta virt. eigenvalues --    1.61584   1.62173   1.62537   1.62736   1.63533
  Beta virt. eigenvalues --    1.64438   1.65526   1.66314   1.66683   1.68198
  Beta virt. eigenvalues --    1.68687   1.70632   1.71185   1.71690   1.72768
  Beta virt. eigenvalues --    1.73347   1.74755   1.76223   1.77908   1.78890
  Beta virt. eigenvalues --    1.80703   1.81721   1.83788   1.87067   1.88493
  Beta virt. eigenvalues --    1.89042   1.91833   1.94792   1.97516   1.99984
  Beta virt. eigenvalues --    2.01893   2.07604   2.13731   2.17560   2.19995
  Beta virt. eigenvalues --    2.21784   2.23801   2.25344   2.26198   2.28124
  Beta virt. eigenvalues --    2.28527   2.30810   2.33669   2.36600   2.36964
  Beta virt. eigenvalues --    2.39031   2.40826   2.42577   2.44024   2.44848
  Beta virt. eigenvalues --    2.45301   2.49031   2.54032   2.60708   2.66143
  Beta virt. eigenvalues --    2.67452   2.68144   2.68757   2.72845   2.73384
  Beta virt. eigenvalues --    2.76709   2.78001   2.80607   2.81465   2.83174
  Beta virt. eigenvalues --    2.84681   2.87593   2.88344   2.91760   2.92288
  Beta virt. eigenvalues --    2.94424   2.97308   3.02491   3.28568   3.40126
  Beta virt. eigenvalues --    3.55669
          Condensed to atoms (all electrons):
               1          2          3          4          5          6
     1  C    4.483160   0.437984  -0.050216   0.007716  -0.000434   0.000005
     2  C    0.437984   4.580290   0.388150  -0.027632   0.006307  -0.000132
     3  C   -0.050216   0.388150   4.760532   0.333050  -0.040654   0.006296
     4  C    0.007716  -0.027632   0.333050   4.777170   0.259780  -0.028217
     5  C   -0.000434   0.006307  -0.040654   0.259780   5.353368   0.321451
     6  C    0.000005  -0.000132   0.006296  -0.028217   0.321451   4.640252
     7  C   -0.000000   0.000004  -0.000347   0.008279  -0.066616   0.419398
     8  C   -0.000008  -0.000035   0.004068  -0.015262   0.123005  -0.020541
     9  O    0.000001  -0.000052  -0.003314   0.003199  -0.111130   0.003501
    10  O    0.000001  -0.000000   0.001461  -0.002564  -0.046101  -0.002956
    11  H    0.379672  -0.009856   0.007319  -0.000433   0.000012  -0.000000
    12  H    0.391032  -0.020895  -0.009906   0.000488   0.000005   0.000000
    13  H    0.385132  -0.017945  -0.008377   0.000459  -0.000000   0.000000
    14  H   -0.019644   0.366538  -0.018104  -0.008699   0.000918  -0.000000
    15  H   -0.018135   0.375102  -0.025229  -0.007017   0.000053  -0.000008
    16  H   -0.004186  -0.015288   0.365316  -0.024865   0.000730   0.000378
    17  H   -0.002575  -0.018505   0.359017  -0.015339  -0.027169   0.000316
    18  H    0.000140  -0.004915  -0.018246   0.369457  -0.006361  -0.006366
    19  H    0.000119  -0.002921  -0.014319   0.370206  -0.016683  -0.006735
    20  H    0.000000   0.000114  -0.008936  -0.008979   0.353247  -0.011040
    21  H   -0.000000  -0.000007   0.000294  -0.008248  -0.009632   0.375532
    22  H    0.000000  -0.000013   0.000594  -0.006448  -0.016459   0.372503
    23  H    0.000000  -0.000000   0.000009  -0.000332   0.008139  -0.006474
    24  H   -0.000000   0.000000   0.000000   0.000421  -0.026311  -0.015589
    25  H    0.000000   0.000000  -0.000013   0.000335  -0.001132  -0.024822
    26  H   -0.000001   0.000003  -0.000100  -0.000168   0.010109  -0.000251
               7          8          9         10         11         12
     1  C   -0.000000  -0.000008   0.000001   0.000001   0.379672   0.391032
     2  C    0.000004  -0.000035  -0.000052  -0.000000  -0.009856  -0.020895
     3  C   -0.000347   0.004068  -0.003314   0.001461   0.007319  -0.009906
     4  C    0.008279  -0.015262   0.003199  -0.002564  -0.000433   0.000488
     5  C   -0.066616   0.123005  -0.111130  -0.046101   0.000012   0.000005
     6  C    0.419398  -0.020541   0.003501  -0.002956  -0.000000   0.000000
     7  C    4.512548   0.008171  -0.003221   0.001149   0.000000   0.000000
     8  C    0.008171   4.767602   0.400911   0.578133   0.000000   0.000002
     9  O   -0.003221   0.400911   7.538455  -0.059163  -0.000000  -0.000002
    10  O    0.001149   0.578133  -0.059163   7.485333  -0.000000  -0.000001
    11  H    0.000000   0.000000  -0.000000  -0.000000   0.613385  -0.020975
    12  H    0.000000   0.000002  -0.000002  -0.000001  -0.020975   0.642868
    13  H    0.000000  -0.000003   0.000000   0.000000  -0.017435  -0.022454
    14  H    0.000000  -0.000323   0.000014   0.000001  -0.004547  -0.008098
    15  H    0.000000   0.000126  -0.000002  -0.000001  -0.005788   0.007406
    16  H   -0.000004  -0.006688   0.000226   0.000521  -0.000020  -0.001631
    17  H    0.000008   0.024189   0.001323  -0.001079  -0.000123   0.008213
    18  H    0.000164  -0.021926   0.007909   0.000177   0.000010  -0.000050
    19  H    0.000454   0.010438  -0.000017  -0.000073   0.000015   0.000044
    20  H   -0.006814  -0.031546   0.004593   0.002550  -0.000000   0.000001
    21  H   -0.021658  -0.019707   0.006809   0.000138   0.000000   0.000000
    22  H   -0.013414   0.010030   0.000022  -0.000046   0.000000   0.000000
    23  H    0.381972  -0.000442  -0.000023   0.000009  -0.000000  -0.000000
    24  H    0.386819   0.021137   0.001378  -0.000804   0.000000   0.000000
    25  H    0.392879  -0.005493   0.000094   0.000073  -0.000000  -0.000000
    26  H   -0.000088  -0.004972   0.317205  -0.000212   0.000000   0.000001
              13         14         15         16         17         18
     1  C    0.385132  -0.019644  -0.018135  -0.004186  -0.002575   0.000140
     2  C   -0.017945   0.366538   0.375102  -0.015288  -0.018505  -0.004915
     3  C   -0.008377  -0.018104  -0.025229   0.365316   0.359017  -0.018246
     4  C    0.000459  -0.008699  -0.007017  -0.024865  -0.015339   0.369457
     5  C   -0.000000   0.000918   0.000053   0.000730  -0.027169  -0.006361
     6  C    0.000000  -0.000000  -0.000008   0.000378   0.000316  -0.006366
     7  C    0.000000   0.000000   0.000000  -0.000004   0.000008   0.000164
     8  C   -0.000003  -0.000323   0.000126  -0.006688   0.024189  -0.021926
     9  O    0.000000   0.000014  -0.000002   0.000226   0.001323   0.007909
    10  O    0.000000   0.000001  -0.000001   0.000521  -0.001079   0.000177
    11  H   -0.017435  -0.004547  -0.005788  -0.000020  -0.000123   0.000010
    12  H   -0.022454  -0.008098   0.007406  -0.001631   0.008213  -0.000050
    13  H    0.630042   0.006915  -0.008098   0.006294  -0.001929   0.000017
    14  H    0.006915   0.662003  -0.027884   0.008186  -0.010858   0.006848
    15  H   -0.008098  -0.027884   0.665846  -0.010368   0.008867  -0.001730
    16  H    0.006294   0.008186  -0.010368   0.666016  -0.030912   0.008028
    17  H   -0.001929  -0.010858   0.008867  -0.030912   0.687582  -0.009712
    18  H    0.000017   0.006848  -0.001730   0.008028  -0.009712   0.635693
    19  H   -0.000102  -0.002724   0.008527  -0.010647   0.008034  -0.024575
    20  H   -0.000000   0.000028  -0.000035   0.007368  -0.000751   0.007555
    21  H   -0.000000  -0.000012   0.000004   0.000006  -0.000017   0.007563
    22  H   -0.000000  -0.000006  -0.000004  -0.000106  -0.000016  -0.002145
    23  H    0.000000   0.000000   0.000000   0.000000   0.000000   0.000011
    24  H   -0.000000  -0.000000  -0.000000  -0.000002  -0.000005  -0.000050
    25  H   -0.000000  -0.000000   0.000000  -0.000006   0.000001   0.000019
    26  H   -0.000000  -0.000010   0.000000  -0.000027  -0.000044  -0.000449
              19         20         21         22         23         24
     1  C    0.000119   0.000000  -0.000000   0.000000   0.000000  -0.000000
     2  C   -0.002921   0.000114  -0.000007  -0.000013  -0.000000   0.000000
     3  C   -0.014319  -0.008936   0.000294   0.000594   0.000009   0.000000
     4  C    0.370206  -0.008979  -0.008248  -0.006448  -0.000332   0.000421
     5  C   -0.016683   0.353247  -0.009632  -0.016459   0.008139  -0.026311
     6  C   -0.006735  -0.011040   0.375532   0.372503  -0.006474  -0.015589
     7  C    0.000454  -0.006814  -0.021658  -0.013414   0.381972   0.386819
     8  C    0.010438  -0.031546  -0.019707   0.010030  -0.000442   0.021137
     9  O   -0.000017   0.004593   0.006809   0.000022  -0.000023   0.001378
    10  O   -0.000073   0.002550   0.000138  -0.000046   0.000009  -0.000804
    11  H    0.000015  -0.000000   0.000000   0.000000  -0.000000   0.000000
    12  H    0.000044   0.000001   0.000000   0.000000  -0.000000   0.000000
    13  H   -0.000102  -0.000000  -0.000000  -0.000000   0.000000  -0.000000
    14  H   -0.002724   0.000028  -0.000012  -0.000006   0.000000  -0.000000
    15  H    0.008527  -0.000035   0.000004  -0.000004   0.000000  -0.000000
    16  H   -0.010647   0.007368   0.000006  -0.000106   0.000000  -0.000002
    17  H    0.008034  -0.000751  -0.000017  -0.000016   0.000000  -0.000005
    18  H   -0.024575   0.007555   0.007563  -0.002145   0.000011  -0.000050
    19  H    0.617709  -0.007793  -0.001632   0.005186  -0.000007  -0.000004
    20  H   -0.007793   0.634504   0.007487  -0.007824  -0.000082  -0.000644
    21  H   -0.001632   0.007487   0.634129  -0.021976  -0.004887  -0.007826
    22  H    0.005186  -0.007824  -0.021976   0.605591  -0.004840   0.006372
    23  H   -0.000007  -0.000082  -0.004887  -0.004840   0.589070  -0.015906
    24  H   -0.000004  -0.000644  -0.007826   0.006372  -0.015906   0.634620
    25  H   -0.000040   0.006600   0.007057  -0.007345  -0.016112  -0.023495
    26  H    0.000024  -0.000406  -0.000321   0.000018   0.000004  -0.000118
              25         26
     1  C    0.000000  -0.000001
     2  C    0.000000   0.000003
     3  C   -0.000013  -0.000100
     4  C    0.000335  -0.000168
     5  C   -0.001132   0.010109
     6  C   -0.024822  -0.000251
     7  C    0.392879  -0.000088
     8  C   -0.005493  -0.004972
     9  O    0.000094   0.317205
    10  O    0.000073  -0.000212
    11  H   -0.000000   0.000000
    12  H   -0.000000   0.000001
    13  H   -0.000000  -0.000000
    14  H   -0.000000  -0.000010
    15  H    0.000000   0.000000
    16  H   -0.000006  -0.000027
    17  H    0.000001  -0.000044
    18  H    0.000019  -0.000449
    19  H   -0.000040   0.000024
    20  H    0.006600  -0.000406
    21  H    0.007057  -0.000321
    22  H   -0.007345   0.000018
    23  H   -0.016112   0.000004
    24  H   -0.023495  -0.000118
    25  H    0.623159  -0.000001
    26  H   -0.000001   0.446105
          Atomic-Atomic Spin Densities.
               1          2          3          4          5          6
     1  C    0.009620  -0.004135  -0.000397   0.000026   0.000022  -0.000000
     2  C   -0.004135   0.024949   0.010753  -0.000822  -0.000218   0.000004
     3  C   -0.000397   0.010753   0.023974  -0.002417   0.003067  -0.000154
     4  C    0.000026  -0.000822  -0.002417   0.028825   0.007255   0.001480
     5  C    0.000022  -0.000218   0.003067   0.007255   0.050055  -0.003454
     6  C   -0.000000   0.000004  -0.000154   0.001480  -0.003454   0.013013
     7  C   -0.000000   0.000000   0.000003   0.000126   0.000453   0.004049
     8  C   -0.000002  -0.000001  -0.000562  -0.004079   0.065142  -0.002690
     9  O   -0.000000   0.000009  -0.000120   0.001144  -0.000568   0.000765
    10  O   -0.000000   0.000007  -0.000350   0.001091  -0.011912   0.000883
    11  H    0.003591  -0.000279   0.000136  -0.000010  -0.000001   0.000000
    12  H    0.001008   0.000326   0.000211   0.000000  -0.000005   0.000000
    13  H    0.006293  -0.002435  -0.000247   0.000015   0.000009  -0.000000
    14  H   -0.000835   0.006072  -0.004742   0.001028   0.000041  -0.000006
    15  H   -0.000268   0.002399   0.001128  -0.000448   0.000017   0.000002
    16  H    0.000992  -0.003290   0.000825  -0.001167   0.001573  -0.000075
    17  H    0.000062   0.000176  -0.000042  -0.000729   0.000764  -0.000005
    18  H    0.000012  -0.000124  -0.002066  -0.000730  -0.000285  -0.000179
    19  H    0.000054  -0.000899  -0.003622   0.004611  -0.004616   0.000475
    20  H   -0.000006   0.000075  -0.000169   0.001066   0.003052   0.000712
    21  H    0.000000  -0.000000  -0.000008  -0.000005  -0.000455   0.000751
    22  H    0.000000  -0.000012  -0.000084  -0.000755  -0.004764   0.007169
    23  H   -0.000000   0.000000   0.000000   0.000008  -0.000092   0.000085
    24  H    0.000000  -0.000000   0.000000  -0.000084   0.001893  -0.001681
    25  H    0.000000  -0.000000   0.000000  -0.000004   0.000042   0.000203
    26  H    0.000000  -0.000004   0.000023  -0.000256   0.000253  -0.000169
               7          8          9         10         11         12
     1  C   -0.000000  -0.000002  -0.000000  -0.000000   0.003591   0.001008
     2  C    0.000000  -0.000001   0.000009   0.000007  -0.000279   0.000326
     3  C    0.000003  -0.000562  -0.000120  -0.000350   0.000136   0.000211
     4  C    0.000126  -0.004079   0.001144   0.001091  -0.000010   0.000000
     5  C    0.000453   0.065142  -0.000568  -0.011912  -0.000001  -0.000005
     6  C    0.004049  -0.002690   0.000765   0.000883   0.000000   0.000000
     7  C    0.010348  -0.000835   0.000102   0.000050   0.000000   0.000000
     8  C   -0.000835  -0.054481   0.000627  -0.036192  -0.000000  -0.000001
     9  O    0.000102   0.000627   0.073392  -0.008435   0.000000   0.000000
    10  O    0.000050  -0.036192  -0.008435   0.610122   0.000000   0.000000
    11  H    0.000000  -0.000000   0.000000   0.000000   0.008719   0.000542
    12  H    0.000000  -0.000001   0.000000   0.000000   0.000542   0.001578
    13  H   -0.000000   0.000000  -0.000000  -0.000001  -0.001711  -0.001031
    14  H   -0.000000   0.000040  -0.000006  -0.000001  -0.000881  -0.000493
    15  H    0.000000  -0.000002   0.000000   0.000000   0.000210   0.000015
    16  H   -0.000006  -0.000021  -0.000086  -0.000445  -0.000073  -0.000152
    17  H   -0.000001   0.000218  -0.000175  -0.000054  -0.000025  -0.000146
    18  H   -0.000055   0.000906  -0.000245  -0.000047  -0.000006  -0.000009
    19  H   -0.000103   0.000258  -0.000062  -0.000068  -0.000012  -0.000009
    20  H    0.000286  -0.002900   0.000071   0.000908   0.000000   0.000001
    21  H   -0.000210   0.000223  -0.000058  -0.000013  -0.000000  -0.000000
    22  H   -0.003954   0.000295  -0.000087  -0.000097  -0.000000  -0.000000
    23  H    0.001126  -0.000012   0.000007   0.000006   0.000000   0.000000
    24  H    0.000683   0.000594  -0.000472  -0.000281  -0.000000  -0.000000
    25  H    0.000018  -0.000008  -0.000001  -0.000020  -0.000000  -0.000000
    26  H   -0.000007   0.001224  -0.001960   0.003064  -0.000000  -0.000001
              13         14         15         16         17         18
     1  C    0.006293  -0.000835  -0.000268   0.000992   0.000062   0.000012
     2  C   -0.002435   0.006072   0.002399  -0.003290   0.000176  -0.000124
     3  C   -0.000247  -0.004742   0.001128   0.000825  -0.000042  -0.002066
     4  C    0.000015   0.001028  -0.000448  -0.001167  -0.000729  -0.000730
     5  C    0.000009   0.000041   0.000017   0.001573   0.000764  -0.000285
     6  C   -0.000000  -0.000006   0.000002  -0.000075  -0.000005  -0.000179
     7  C   -0.000000  -0.000000   0.000000  -0.000006  -0.000001  -0.000055
     8  C    0.000000   0.000040  -0.000002  -0.000021   0.000218   0.000906
     9  O   -0.000000  -0.000006   0.000000  -0.000086  -0.000175  -0.000245
    10  O   -0.000001  -0.000001   0.000000  -0.000445  -0.000054  -0.000047
    11  H   -0.001711  -0.000881   0.000210  -0.000073  -0.000025  -0.000006
    12  H   -0.001031  -0.000493   0.000015  -0.000152  -0.000146  -0.000009
    13  H    0.018953   0.000540  -0.000287   0.000940   0.000134   0.000011
    14  H    0.000540   0.031441  -0.001213   0.000536   0.000403   0.000830
    15  H   -0.000287  -0.001213   0.000320  -0.000387  -0.000087  -0.000093
    16  H    0.000940   0.000536  -0.000387   0.016551   0.000646   0.000283
    17  H    0.000134   0.000403  -0.000087   0.000646  -0.001231   0.000145
    18  H    0.000011   0.000830  -0.000093   0.000283   0.000145   0.002246
    19  H    0.000049   0.000830  -0.000583   0.001484   0.000091   0.002093
    20  H   -0.000006  -0.000019   0.000011  -0.000677  -0.000053  -0.000213
    21  H    0.000000   0.000003  -0.000000   0.000004   0.000001   0.000057
    22  H    0.000000   0.000011  -0.000006   0.000073   0.000005   0.000507
    23  H   -0.000000  -0.000000   0.000000  -0.000000  -0.000000  -0.000003
    24  H    0.000000   0.000000  -0.000000   0.000003   0.000001   0.000019
    25  H    0.000000   0.000000  -0.000000   0.000000   0.000000   0.000001
    26  H    0.000000   0.000012  -0.000000   0.000026   0.000041   0.000135
              19         20         21         22         23         24
     1  C    0.000054  -0.000006   0.000000   0.000000  -0.000000   0.000000
     2  C   -0.000899   0.000075  -0.000000  -0.000012   0.000000  -0.000000
     3  C   -0.003622  -0.000169  -0.000008  -0.000084   0.000000   0.000000
     4  C    0.004611   0.001066  -0.000005  -0.000755   0.000008  -0.000084
     5  C   -0.004616   0.003052  -0.000455  -0.004764  -0.000092   0.001893
     6  C    0.000475   0.000712   0.000751   0.007169   0.000085  -0.001681
     7  C   -0.000103   0.000286  -0.000210  -0.003954   0.001126   0.000683
     8  C    0.000258  -0.002900   0.000223   0.000295  -0.000012   0.000594
     9  O   -0.000062   0.000071  -0.000058  -0.000087   0.000007  -0.000472
    10  O   -0.000068   0.000908  -0.000013  -0.000097   0.000006  -0.000281
    11  H   -0.000012   0.000000  -0.000000  -0.000000   0.000000  -0.000000
    12  H   -0.000009   0.000001  -0.000000  -0.000000   0.000000  -0.000000
    13  H    0.000049  -0.000006   0.000000   0.000000  -0.000000   0.000000
    14  H    0.000830  -0.000019   0.000003   0.000011  -0.000000   0.000000
    15  H   -0.000583   0.000011  -0.000000  -0.000006   0.000000  -0.000000
    16  H    0.001484  -0.000677   0.000004   0.000073  -0.000000   0.000003
    17  H    0.000091  -0.000053   0.000001   0.000005  -0.000000   0.000001
    18  H    0.002093  -0.000213   0.000057   0.000507  -0.000003   0.000019
    19  H    0.025956  -0.000564   0.000073   0.002084  -0.000005   0.000015
    20  H   -0.000564  -0.005255  -0.000056  -0.000718   0.000018  -0.000154
    21  H    0.000073  -0.000056  -0.001491   0.000211  -0.000009   0.000084
    22  H    0.002084  -0.000718   0.000211   0.038681  -0.000429   0.000473
    23  H   -0.000005   0.000018  -0.000009  -0.000429   0.000238  -0.000440
    24  H    0.000015  -0.000154   0.000084   0.000473  -0.000440   0.008370
    25  H    0.000002  -0.000051  -0.000012   0.000002   0.000016   0.000023
    26  H    0.000015  -0.000016   0.000012   0.000020  -0.000003   0.000156
              25         26
     1  C    0.000000   0.000000
     2  C   -0.000000  -0.000004
     3  C    0.000000   0.000023
     4  C   -0.000004  -0.000256
     5  C    0.000042   0.000253
     6  C    0.000203  -0.000169
     7  C    0.000018  -0.000007
     8  C   -0.000008   0.001224
     9  O   -0.000001  -0.001960
    10  O   -0.000020   0.003064
    11  H   -0.000000  -0.000000
    12  H   -0.000000  -0.000001
    13  H    0.000000   0.000000
    14  H    0.000000   0.000012
    15  H   -0.000000  -0.000000
    16  H    0.000000   0.000026
    17  H    0.000000   0.000041
    18  H    0.000001   0.000135
    19  H    0.000002   0.000015
    20  H   -0.000051  -0.000016
    21  H   -0.000012   0.000012
    22  H    0.000002   0.000020
    23  H    0.000016  -0.000003
    24  H    0.000023   0.000156
    25  H   -0.000648   0.000000
    26  H    0.000000  -0.000132
 Mulliken charges and spin densities:
               1          2
     1  C    0.010237   0.016035
     2  C   -0.036298   0.032550
     3  C   -0.028347   0.025141
     4  C    0.023644   0.035169
     5  C   -0.068443   0.107268
     6  C   -0.016499   0.021176
     7  C    0.000317   0.012075
     8  C    0.179133  -0.032260
     9  O   -0.108718   0.063841
    10  O    0.043454   0.558213
    11  H    0.058765   0.010203
    12  H    0.033951   0.001834
    13  H    0.047483   0.021227
    14  H    0.049461   0.033589
    15  H    0.038368   0.000726
    16  H    0.041680   0.017555
    17  H    0.021488   0.000139
    18  H    0.052933   0.003191
    19  H    0.067519   0.027548
    20  H    0.060803  -0.004658
    21  H    0.056905  -0.000900
    22  H    0.080324   0.038626
    23  H    0.069891   0.000510
    24  H    0.040006   0.009202
    25  H    0.048242  -0.000437
    26  H    0.233699   0.002434
 Sum of Mulliken charges =   1.00000   1.00000
 Mulliken charges and spin densities with hydrogens summed into heavy atoms:
               1          2
     1  C    0.150436   0.049300
     2  C    0.051532   0.066865
     3  C    0.034820   0.042835
     4  C    0.144096   0.065908
     5  C   -0.007640   0.102610
     6  C    0.120730   0.058902
     7  C    0.158456   0.021350
     8  C    0.179133  -0.032260
     9  O    0.124981   0.066275
    10  O    0.043454   0.558213
 Electronic spatial extent (au):  <R**2>=           2194.3641
 Charge=              1.0000 electrons
 Dipole moment (field-independent basis, Debye):
    X=             -1.4405    Y=              0.6858    Z=              0.8375  Tot=              1.8018
 Quadrupole moment (field-independent basis, Debye-Ang):
   XX=            -35.2366   YY=            -47.6804   ZZ=            -58.0322
   XY=             -1.7909   XZ=             -1.4407   YZ=              4.6799
 Traceless Quadrupole moment (field-independent basis, Debye-Ang):
   XX=             11.7465   YY=             -0.6973   ZZ=            -11.0491
   XY=             -1.7909   XZ=             -1.4407   YZ=              4.6799
 Octapole moment (field-independent basis, Debye-Ang**2):
  XXX=             10.8655  YYY=             25.0693  ZZZ=              3.0399  XYY=            -19.9839
  XXY=             -4.1549  XXZ=              2.6572  XZZ=             -3.8048  YZZ=              7.1109
  YYZ=             14.5739  XYZ=             -7.0333
 Hexadecapole moment (field-independent basis, Debye-Ang**3):
 XXXX=          -1822.7553 YYYY=           -391.6226 ZZZZ=           -197.8929 XXXY=              1.4055
 XXXZ=             -3.7502 YYYX=            -32.9261 YYYZ=             38.3991 ZZZX=             -5.0974
 ZZZY=             11.4105 XXYY=           -399.4278 XXZZ=           -383.6304 YYZZ=           -100.0859
 XXYZ=              8.4360 YYXZ=            -19.3210 ZZXY=            -10.8741
 N-N= 5.586386418989D+02 E-N=-2.181957413129D+03  KE= 4.593452061166D+02
                          Isotropic Fermi Contact Couplings
        Atom                 a.u.       MegaHertz       Gauss      10(-4) cm-1
     1  C(13)             -0.00233      -2.62318      -0.93601      -0.87500
     2  C(13)              0.00289       3.24431       1.15765       1.08219
     3  C(13)              0.00904      10.16297       3.62640       3.39000
     4  C(13)              0.00499       5.60594       2.00034       1.86994
     5  C(13)             -0.00038      -0.42762      -0.15259      -0.14264
     6  C(13)              0.00052       0.58904       0.21018       0.19648
     7  C(13)              0.00357       4.01433       1.43241       1.33904
     8  C(13)             -0.00157      -1.76591      -0.63012      -0.58904
     9  O(17)              0.00885      -5.36783      -1.91537      -1.79051
    10  O(17)              0.18264    -110.71599     -39.50622     -36.93088
    11  H(1)               0.00485      21.68367       7.73727       7.23289
    12  H(1)               0.00099       4.40394       1.57143       1.46900
    13  H(1)               0.00930      41.58929      14.84009      13.87269
    14  H(1)               0.01465      65.47548      23.36328      21.84027
    15  H(1)               0.00086       3.86344       1.37857       1.28871
    16  H(1)               0.00716      32.01501      11.42375      10.67906
    17  H(1)              -0.00008      -0.33691      -0.12022      -0.11238
    18  H(1)               0.00054       2.40275       0.85736       0.80147
    19  H(1)               0.01141      50.99272      18.19547      17.00934
    20  H(1)              -0.00129      -5.77082      -2.05917      -1.92494
    21  H(1)              -0.00042      -1.89598      -0.67653      -0.63243
    22  H(1)               0.01623      72.53460      25.88215      24.19494
    23  H(1)               0.00037       1.66129       0.59279       0.55415
    24  H(1)               0.00373      16.67401       5.94970       5.56185
    25  H(1)              -0.00015      -0.65977      -0.23542      -0.22008
    26  H(1)              -0.00107      -4.77262      -1.70299      -1.59197
 --------------------------------------------------------
       Center         ----  Spin Dipole Couplings  ----
                      3XX-RR        3YY-RR        3ZZ-RR
 --------------------------------------------------------
     1   Atom       -0.006254     -0.018258      0.024512
     2   Atom       -0.002494     -0.035369      0.037864
     3   Atom       -0.003716     -0.012807      0.016523
     4   Atom        0.008476      0.020682     -0.029159
     5   Atom       -0.074737      0.161509     -0.086771
     6   Atom       -0.026333      0.055587     -0.029254
     7   Atom        0.004082      0.007150     -0.011232
     8   Atom       -0.078450      0.092482     -0.014032
     9   Atom       -0.203703     -0.151368      0.355071
    10   Atom       -0.978250      0.673393      0.304857
    11   Atom        0.004936     -0.001204     -0.003732
    12   Atom       -0.000233      0.003064     -0.002831
    13   Atom       -0.001056     -0.004289      0.005346
    14   Atom       -0.002977     -0.006287      0.009264
    15   Atom       -0.001125      0.005496     -0.004372
    16   Atom        0.000514     -0.003864      0.003350
    17   Atom        0.002981      0.000822     -0.003804
    18   Atom       -0.002168     -0.002368      0.004535
    19   Atom       -0.003330      0.007605     -0.004276
    20   Atom       -0.013190      0.004615      0.008574
    21   Atom       -0.003850      0.000189      0.003661
    22   Atom       -0.003805      0.008217     -0.004411
    23   Atom        0.003878     -0.000804     -0.003074
    24   Atom        0.002783      0.000938     -0.003721
    25   Atom        0.000358     -0.000095     -0.000263
    26   Atom       -0.016775      0.007356      0.009419
 --------------------------------------------------------
                        XY            XZ            YZ
 --------------------------------------------------------
     1   Atom        0.004199      0.020992      0.006279
     2   Atom        0.003341      0.048318      0.004866
     3   Atom       -0.017354      0.027523     -0.027429
     4   Atom       -0.050938      0.024378     -0.030601
     5   Atom       -0.086087      0.020747     -0.065888
     6   Atom       -0.001576      0.001378     -0.018196
     7   Atom       -0.012169      0.006826     -0.009220
     8   Atom       -0.029729      0.005290     -0.029355
     9   Atom       -0.013164      0.032598     -0.077694
    10   Atom       -0.203942     -0.204834      1.627770
    11   Atom       -0.003755      0.000671     -0.000572
    12   Atom       -0.000923      0.000474     -0.000267
    13   Atom       -0.000023     -0.003424     -0.000068
    14   Atom       -0.000286     -0.002745      0.000378
    15   Atom       -0.004761      0.000603     -0.000206
    16   Atom       -0.002255     -0.002990      0.001943
    17   Atom       -0.002210      0.002071      0.001062
    18   Atom       -0.003234      0.002055      0.000756
    19   Atom       -0.000281      0.001150      0.005138
    20   Atom       -0.004241     -0.001359      0.007876
    21   Atom        0.001476     -0.002804     -0.001608
    22   Atom       -0.001437     -0.001678      0.004527
    23   Atom        0.002619     -0.000838     -0.000576
    24   Atom        0.002342     -0.001412      0.000932
    25   Atom        0.002063      0.002121      0.001123
    26   Atom       -0.004265     -0.000663      0.006333
 --------------------------------------------------------


 ---------------------------------------------------------------------------------
              Anisotropic Spin Dipole Couplings in Principal Axis System
 ---------------------------------------------------------------------------------

       Atom             a.u.   MegaHertz   Gauss  10(-4) cm-1        Axes

              Baa    -0.0196    -2.629    -0.938    -0.877 -0.3402  0.9399  0.0281
     1 C(13)  Bbb    -0.0166    -2.227    -0.795    -0.743  0.8257  0.3129 -0.4694
              Bcc     0.0362     4.856     1.733     1.620  0.4500  0.1365  0.8825
 
              Baa    -0.0357    -4.791    -1.710    -1.598 -0.0974  0.9952 -0.0019
     2 C(13)  Bbb    -0.0347    -4.653    -1.660    -1.552  0.8271  0.0798 -0.5563
              Bcc     0.0704     9.444     3.370     3.150  0.5535  0.0557  0.8310
 
              Baa    -0.0293    -3.933    -1.403    -1.312  0.0853  0.8767  0.4735
     3 C(13)  Bbb    -0.0227    -3.041    -1.085    -1.014  0.8592  0.1759 -0.4804
              Bcc     0.0520     6.973     2.488     2.326  0.5045 -0.4478  0.7383
 
              Baa    -0.0437    -5.865    -2.093    -1.956 -0.0129  0.4209  0.9070
     4 C(13)  Bbb    -0.0362    -4.855    -1.732    -1.619  0.7843  0.5670 -0.2520
              Bcc     0.0799    10.720     3.825     3.576 -0.6203  0.7081 -0.3374
 
              Baa    -0.1036   -13.903    -4.961    -4.638  0.5387  0.3638  0.7599
     5 C(13)  Bbb    -0.1022   -13.721    -4.896    -4.577  0.7869  0.1049 -0.6081
              Bcc     0.2059    27.624     9.857     9.214 -0.3010  0.9256 -0.2297
 
              Baa    -0.0331    -4.448    -1.587    -1.484 -0.1505  0.1960  0.9690
     6 C(13)  Bbb    -0.0262    -3.518    -1.255    -1.173  0.9884  0.0509  0.1432
              Bcc     0.0594     7.966     2.842     2.657 -0.0212  0.9793 -0.2014
 
              Baa    -0.0153    -2.051    -0.732    -0.684 -0.1344  0.3135  0.9400
     7 C(13)  Bbb    -0.0066    -0.879    -0.314    -0.293  0.7757  0.6236 -0.0971
              Bcc     0.0218     2.930     1.046     0.977 -0.6166  0.7162 -0.3270
 
              Baa    -0.0835   -11.201    -3.997    -3.736  0.9862  0.1658 -0.0050
     8 C(13)  Bbb    -0.0215    -2.886    -1.030    -0.963 -0.0355  0.2406  0.9700
              Bcc     0.1050    14.087     5.027     4.699 -0.1620  0.9564 -0.2431
 
              Baa    -0.2073    14.997     5.351     5.002  0.9816  0.1883 -0.0309
     9 O(17)  Bbb    -0.1615    11.687     4.170     3.898 -0.1812  0.9708  0.1574
              Bcc     0.3688   -26.684    -9.521    -8.901  0.0596 -0.1489  0.9870
 
              Baa    -1.1510    83.284    29.718    27.781  0.1140 -0.6543  0.7476
    10 O(17)  Bbb    -1.0029    72.569    25.894    24.206  0.9892  0.1443 -0.0246
              Bcc     2.1539  -155.853   -55.612   -51.987 -0.0917  0.7424  0.6637
 
              Baa    -0.0039    -2.060    -0.735    -0.687  0.0380  0.2614  0.9645
    11 H(1)   Bbb    -0.0029    -1.560    -0.557    -0.520  0.4346  0.8648 -0.2515
              Bcc     0.0068     3.620     1.292     1.207  0.8998 -0.4287  0.0807
 
              Baa    -0.0029    -1.556    -0.555    -0.519 -0.1679  0.0181  0.9856
    12 H(1)   Bbb    -0.0004    -0.220    -0.078    -0.073  0.9514  0.2647  0.1572
              Bcc     0.0033     1.776     0.634     0.592 -0.2580  0.9642 -0.0616
 
              Baa    -0.0043    -2.290    -0.817    -0.764  0.0236  0.9996  0.0155
    13 H(1)   Bbb    -0.0025    -1.356    -0.484    -0.452  0.9170 -0.0278  0.3978
              Bcc     0.0068     3.645     1.301     1.216 -0.3981 -0.0048  0.9173
 
              Baa    -0.0063    -3.368    -1.202    -1.124  0.0768  0.9970 -0.0106
    14 H(1)   Bbb    -0.0035    -1.894    -0.676    -0.632  0.9748 -0.0728  0.2109
              Bcc     0.0099     5.262     1.878     1.755 -0.2095  0.0266  0.9774
 
              Baa    -0.0046    -2.447    -0.873    -0.816 -0.3797 -0.1607  0.9110
    15 H(1)   Bbb    -0.0034    -1.822    -0.650    -0.608  0.8003  0.4370  0.4106
              Bcc     0.0080     4.269     1.523     1.424 -0.4641  0.8850 -0.0373
 
              Baa    -0.0049    -2.604    -0.929    -0.869  0.3367  0.9364 -0.0988
    16 H(1)   Bbb    -0.0012    -0.633    -0.226    -0.211  0.7710 -0.2139  0.5998
              Bcc     0.0061     3.237     1.155     1.080 -0.5406  0.2781  0.7940
 
              Baa    -0.0049    -2.604    -0.929    -0.869 -0.3194 -0.2917  0.9016
    17 H(1)   Bbb     0.0003     0.177     0.063     0.059  0.3790  0.8327  0.4037
              Bcc     0.0045     2.427     0.866     0.810  0.8685 -0.4706  0.1554
 
              Baa    -0.0059    -3.138    -1.120    -1.047  0.7021  0.6867 -0.1884
    18 H(1)   Bbb     0.0008     0.407     0.145     0.136 -0.6540  0.7265  0.2108
              Bcc     0.0051     2.731     0.975     0.911  0.2816 -0.0248  0.9592
 
              Baa    -0.0066    -3.527    -1.259    -1.177 -0.3374 -0.3259  0.8832
    19 H(1)   Bbb    -0.0029    -1.553    -0.554    -0.518  0.9413 -0.1275  0.3125
              Bcc     0.0095     5.080     1.813     1.694  0.0108  0.9368  0.3498
 
              Baa    -0.0142    -7.553    -2.695    -2.520  0.9733  0.2287 -0.0211
    20 H(1)   Bbb    -0.0010    -0.556    -0.199    -0.186 -0.1892  0.7464 -0.6380
              Bcc     0.0152     8.110     2.894     2.705 -0.1302  0.6250  0.7697
 
              Baa    -0.0050    -2.641    -0.943    -0.881  0.9440 -0.1857  0.2727
    21 H(1)   Bbb    -0.0004    -0.224    -0.080    -0.075  0.0631  0.9130  0.4032
              Bcc     0.0054     2.865     1.022     0.956 -0.3239 -0.3634  0.8735
 
              Baa    -0.0064    -3.428    -1.223    -1.144  0.4340 -0.2270  0.8719
    22 H(1)   Bbb    -0.0035    -1.871    -0.668    -0.624  0.8905  0.2547 -0.3769
              Bcc     0.0099     5.299     1.891     1.768 -0.1365  0.9400  0.3127
 
              Baa    -0.0032    -1.719    -0.613    -0.573  0.0493  0.1806  0.9823
    23 H(1)   Bbb    -0.0019    -1.040    -0.371    -0.347 -0.4228  0.8948 -0.1433
              Bcc     0.0052     2.759     0.985     0.920  0.9049  0.4083 -0.1204
 
              Baa    -0.0044    -2.358    -0.841    -0.787  0.2713 -0.2788  0.9212
    24 H(1)   Bbb    -0.0000    -0.006    -0.002    -0.002 -0.4736  0.7945  0.3800
              Bcc     0.0044     2.364     0.844     0.789  0.8379  0.5394 -0.0835
 
              Baa    -0.0023    -1.243    -0.444    -0.415  0.7382 -0.4138 -0.5328
    25 H(1)   Bbb    -0.0013    -0.691    -0.246    -0.230 -0.0671  0.7408 -0.6683
              Bcc     0.0036     1.934     0.690     0.645  0.6712  0.5291  0.5191
 
              Baa    -0.0175    -9.345    -3.334    -3.117  0.9848  0.1731 -0.0165
    26 H(1)   Bbb     0.0024     1.264     0.451     0.422 -0.1395  0.7301 -0.6689
              Bcc     0.0151     8.081     2.883     2.695 -0.1038  0.6610  0.7431
 

 ---------------------------------------------------------------------------------

 ******************************Gaussian NBO Version 3.1******************************
             N A T U R A L   A T O M I C   O R B I T A L   A N D
          N A T U R A L   B O N D   O R B I T A L   A N A L Y S I S
 ******************************Gaussian NBO Version 3.1******************************
       /RESON  / : Allow strongly delocalized NBO set

 Analyzing the SCF density

 Job title: 96                                                              

 Storage needed:    147474 in NPA,    194950 in NBO ( 939520456 available)
 GSVD:  LWork=       28408 too small for GESVD, short by       10694 words or       10694 for optimal perf.


 NATURAL POPULATIONS:  Natural atomic orbital occupancies 
                                                          
   NAO  Atom  No  lang   Type(AO)    Occupancy
 --------------------------------------------
     1    C    1  S      Cor( 1S)     1.99924
     2    C    1  S      Val( 2S)     1.09666
     3    C    1  S      Ryd( 3S)     0.00043
     4    C    1  px     Val( 2p)     1.13598
     5    C    1  px     Ryd( 3p)     0.00271
     6    C    1  py     Val( 2p)     1.18493
     7    C    1  py     Ryd( 3p)     0.00165
     8    C    1  pz     Val( 2p)     1.19138
     9    C    1  pz     Ryd( 3p)     0.00162
    10    C    1  dxy    Ryd( 3d)     0.00046
    11    C    1  dxz    Ryd( 3d)     0.00035
    12    C    1  dyz    Ryd( 3d)     0.00020
    13    C    1  dx2y2  Ryd( 3d)     0.00069
    14    C    1  dz2    Ryd( 3d)     0.00079

    15    C    2  S      Cor( 1S)     1.99913
    16    C    2  S      Val( 2S)     1.02392
    17    C    2  S      Ryd( 3S)     0.00120
    18    C    2  px     Val( 2p)     1.02618
    19    C    2  px     Ryd( 3p)     0.00254
    20    C    2  py     Val( 2p)     1.18533
    21    C    2  py     Ryd( 3p)     0.00234
    22    C    2  pz     Val( 2p)     1.16474
    23    C    2  pz     Ryd( 3p)     0.00243
    24    C    2  dxy    Ryd( 3d)     0.00059
    25    C    2  dxz    Ryd( 3d)     0.00051
    26    C    2  dyz    Ryd( 3d)     0.00024
    27    C    2  dx2y2  Ryd( 3d)     0.00094
    28    C    2  dz2    Ryd( 3d)     0.00097

    29    C    3  S      Cor( 1S)     1.99911
    30    C    3  S      Val( 2S)     1.01605
    31    C    3  S      Ryd( 3S)     0.00191
    32    C    3  px     Val( 2p)     1.04673
    33    C    3  px     Ryd( 3p)     0.00356
    34    C    3  py     Val( 2p)     1.16337
    35    C    3  py     Ryd( 3p)     0.00225
    36    C    3  pz     Val( 2p)     1.18347
    37    C    3  pz     Ryd( 3p)     0.00270
    38    C    3  dxy    Ryd( 3d)     0.00067
    39    C    3  dxz    Ryd( 3d)     0.00056
    40    C    3  dyz    Ryd( 3d)     0.00023
    41    C    3  dx2y2  Ryd( 3d)     0.00080
    42    C    3  dz2    Ryd( 3d)     0.00099

    43    C    4  S      Cor( 1S)     1.99909
    44    C    4  S      Val( 2S)     1.01596
    45    C    4  S      Ryd( 3S)     0.00186
    46    C    4  px     Val( 2p)     0.99785
    47    C    4  px     Ryd( 3p)     0.00330
    48    C    4  py     Val( 2p)     1.17660
    49    C    4  py     Ryd( 3p)     0.00370
    50    C    4  pz     Val( 2p)     1.20305
    51    C    4  pz     Ryd( 3p)     0.00334
    52    C    4  dxy    Ryd( 3d)     0.00055
    53    C    4  dxz    Ryd( 3d)     0.00056
    54    C    4  dyz    Ryd( 3d)     0.00027
    55    C    4  dx2y2  Ryd( 3d)     0.00080
    56    C    4  dz2    Ryd( 3d)     0.00097

    57    C    5  S      Cor( 1S)     1.99891
    58    C    5  S      Val( 2S)     0.98326
    59    C    5  S      Ryd( 3S)     0.00256
    60    C    5  px     Val( 2p)     1.09540
    61    C    5  px     Ryd( 3p)     0.00261
    62    C    5  py     Val( 2p)     0.96806
    63    C    5  py     Ryd( 3p)     0.00297
    64    C    5  pz     Val( 2p)     1.24027
    65    C    5  pz     Ryd( 3p)     0.00589
    66    C    5  dxy    Ryd( 3d)     0.00059
    67    C    5  dxz    Ryd( 3d)     0.00077
    68    C    5  dyz    Ryd( 3d)     0.00029
    69    C    5  dx2y2  Ryd( 3d)     0.00107
    70    C    5  dz2    Ryd( 3d)     0.00120

    71    C    6  S      Cor( 1S)     1.99910
    72    C    6  S      Val( 2S)     1.02335
    73    C    6  S      Ryd( 3S)     0.00133
    74    C    6  px     Val( 2p)     1.03454
    75    C    6  px     Ryd( 3p)     0.00305
    76    C    6  py     Val( 2p)     1.13711
    77    C    6  py     Ryd( 3p)     0.00306
    78    C    6  pz     Val( 2p)     1.20458
    79    C    6  pz     Ryd( 3p)     0.00299
    80    C    6  dxy    Ryd( 3d)     0.00074
    81    C    6  dxz    Ryd( 3d)     0.00056
    82    C    6  dyz    Ryd( 3d)     0.00027
    83    C    6  dx2y2  Ryd( 3d)     0.00064
    84    C    6  dz2    Ryd( 3d)     0.00099

    85    C    7  S      Cor( 1S)     1.99924
    86    C    7  S      Val( 2S)     1.09409
    87    C    7  S      Ryd( 3S)     0.00054
    88    C    7  px     Val( 2p)     1.10333
    89    C    7  px     Ryd( 3p)     0.00269
    90    C    7  py     Val( 2p)     1.21387
    91    C    7  py     Ryd( 3p)     0.00224
    92    C    7  pz     Val( 2p)     1.21271
    93    C    7  pz     Ryd( 3p)     0.00181
    94    C    7  dxy    Ryd( 3d)     0.00050
    95    C    7  dxz    Ryd( 3d)     0.00040
    96    C    7  dyz    Ryd( 3d)     0.00020
    97    C    7  dx2y2  Ryd( 3d)     0.00057
    98    C    7  dz2    Ryd( 3d)     0.00080

    99    C    8  S      Cor( 1S)     1.99917
   100    C    8  S      Val( 2S)     0.76890
   101    C    8  S      Ryd( 3S)     0.00944
   102    C    8  px     Val( 2p)     0.71225
   103    C    8  px     Ryd( 3p)     0.00328
   104    C    8  py     Val( 2p)     0.89145
   105    C    8  py     Ryd( 3p)     0.01318
   106    C    8  pz     Val( 2p)     0.68262
   107    C    8  pz     Ryd( 3p)     0.01432
   108    C    8  dxy    Ryd( 3d)     0.00235
   109    C    8  dxz    Ryd( 3d)     0.00398
   110    C    8  dyz    Ryd( 3d)     0.00348
   111    C    8  dx2y2  Ryd( 3d)     0.00165
   112    C    8  dz2    Ryd( 3d)     0.00394

   113    O    9  S      Cor( 1S)     1.99969
   114    O    9  S      Val( 2S)     1.68607
   115    O    9  S      Ryd( 3S)     0.00135
   116    O    9  px     Val( 2p)     1.77815
   117    O    9  px     Ryd( 3p)     0.00086
   118    O    9  py     Val( 2p)     1.60222
   119    O    9  py     Ryd( 3p)     0.00180
   120    O    9  pz     Val( 2p)     1.53964
   121    O    9  pz     Ryd( 3p)     0.00123
   122    O    9  dxy    Ryd( 3d)     0.00038
   123    O    9  dxz    Ryd( 3d)     0.00126
   124    O    9  dyz    Ryd( 3d)     0.00105
   125    O    9  dx2y2  Ryd( 3d)     0.00082
   126    O    9  dz2    Ryd( 3d)     0.00152

   127    O   10  S      Cor( 1S)     1.99970
   128    O   10  S      Val( 2S)     1.70821
   129    O   10  S      Ryd( 3S)     0.00106
   130    O   10  px     Val( 2p)     1.54406
   131    O   10  px     Ryd( 3p)     0.00068
   132    O   10  py     Val( 2p)     1.46876
   133    O   10  py     Ryd( 3p)     0.00153
   134    O   10  pz     Val( 2p)     1.51545
   135    O   10  pz     Ryd( 3p)     0.00157
   136    O   10  dxy    Ryd( 3d)     0.00115
   137    O   10  dxz    Ryd( 3d)     0.00119
   138    O   10  dyz    Ryd( 3d)     0.00139
   139    O   10  dx2y2  Ryd( 3d)     0.00074
   140    O   10  dz2    Ryd( 3d)     0.00123

   141    H   11  S      Val( 1S)     0.74926
   142    H   11  S      Ryd( 2S)     0.00108
   143    H   11  px     Ryd( 2p)     0.00059
   144    H   11  py     Ryd( 2p)     0.00021
   145    H   11  pz     Ryd( 2p)     0.00023

   146    H   12  S      Val( 1S)     0.77660
   147    H   12  S      Ryd( 2S)     0.00149
   148    H   12  px     Ryd( 2p)     0.00015
   149    H   12  py     Ryd( 2p)     0.00068
   150    H   12  pz     Ryd( 2p)     0.00021

   151    H   13  S      Val( 1S)     0.76045
   152    H   13  S      Ryd( 2S)     0.00146
   153    H   13  px     Ryd( 2p)     0.00017
   154    H   13  py     Ryd( 2p)     0.00019
   155    H   13  pz     Ryd( 2p)     0.00071

   156    H   14  S      Val( 1S)     0.74644
   157    H   14  S      Ryd( 2S)     0.00254
   158    H   14  px     Ryd( 2p)     0.00015
   159    H   14  py     Ryd( 2p)     0.00019
   160    H   14  pz     Ryd( 2p)     0.00075

   161    H   15  S      Val( 1S)     0.76604
   162    H   15  S      Ryd( 2S)     0.00253
   163    H   15  px     Ryd( 2p)     0.00015
   164    H   15  py     Ryd( 2p)     0.00069
   165    H   15  pz     Ryd( 2p)     0.00020

   166    H   16  S      Val( 1S)     0.75392
   167    H   16  S      Ryd( 2S)     0.00282
   168    H   16  px     Ryd( 2p)     0.00012
   169    H   16  py     Ryd( 2p)     0.00018
   170    H   16  pz     Ryd( 2p)     0.00074

   171    H   17  S      Val( 1S)     0.78192
   172    H   17  S      Ryd( 2S)     0.00291
   173    H   17  px     Ryd( 2p)     0.00013
   174    H   17  py     Ryd( 2p)     0.00067
   175    H   17  pz     Ryd( 2p)     0.00021

   176    H   18  S      Val( 1S)     0.74912
   177    H   18  S      Ryd( 2S)     0.00257
   178    H   18  px     Ryd( 2p)     0.00012
   179    H   18  py     Ryd( 2p)     0.00017
   180    H   18  pz     Ryd( 2p)     0.00075

   181    H   19  S      Val( 1S)     0.72314
   182    H   19  S      Ryd( 2S)     0.00222
   183    H   19  px     Ryd( 2p)     0.00014
   184    H   19  py     Ryd( 2p)     0.00071
   185    H   19  pz     Ryd( 2p)     0.00020

   186    H   20  S      Val( 1S)     0.72199
   187    H   20  S      Ryd( 2S)     0.00335
   188    H   20  px     Ryd( 2p)     0.00007
   189    H   20  py     Ryd( 2p)     0.00017
   190    H   20  pz     Ryd( 2p)     0.00078

   191    H   21  S      Val( 1S)     0.75346
   192    H   21  S      Ryd( 2S)     0.00253
   193    H   21  px     Ryd( 2p)     0.00012
   194    H   21  py     Ryd( 2p)     0.00016
   195    H   21  pz     Ryd( 2p)     0.00075

   196    H   22  S      Val( 1S)     0.71736
   197    H   22  S      Ryd( 2S)     0.00202
   198    H   22  px     Ryd( 2p)     0.00013
   199    H   22  py     Ryd( 2p)     0.00073
   200    H   22  pz     Ryd( 2p)     0.00020

   201    H   23  S      Val( 1S)     0.74215
   202    H   23  S      Ryd( 2S)     0.00097
   203    H   23  px     Ryd( 2p)     0.00046
   204    H   23  py     Ryd( 2p)     0.00035
   205    H   23  pz     Ryd( 2p)     0.00021

   206    H   24  S      Val( 1S)     0.77852
   207    H   24  S      Ryd( 2S)     0.00146
   208    H   24  px     Ryd( 2p)     0.00027
   209    H   24  py     Ryd( 2p)     0.00058
   210    H   24  pz     Ryd( 2p)     0.00022

   211    H   25  S      Val( 1S)     0.76817
   212    H   25  S      Ryd( 2S)     0.00146
   213    H   25  px     Ryd( 2p)     0.00014
   214    H   25  py     Ryd( 2p)     0.00019
   215    H   25  pz     Ryd( 2p)     0.00071

   216    H   26  S      Val( 1S)     0.47800
   217    H   26  S      Ryd( 2S)     0.00149
   218    H   26  px     Ryd( 2p)     0.00119
   219    H   26  py     Ryd( 2p)     0.00241
   220    H   26  pz     Ryd( 2p)     0.00101

 WARNING:  1 low occupancy (<1.9990e) core orbital  found on  C    5


 Summary of Natural Population Analysis:                  
                                                          
                                       Natural Population 
                Natural  -----------------------------------------------
    Atom  No    Charge         Core      Valence    Rydberg      Total
 -----------------------------------------------------------------------
      C    1   -0.61710      1.99924     4.60895    0.00890     6.61710
      C    2   -0.41106      1.99913     4.40017    0.01176     6.41106
      C    3   -0.42240      1.99911     4.40962    0.01367     6.42240
      C    4   -0.40788      1.99909     4.39346    0.01534     6.40788
      C    5   -0.30384      1.99891     4.28698    0.01795     6.30384
      C    6   -0.41229      1.99910     4.39958    0.01361     6.41229
      C    7   -0.63299      1.99924     4.62400    0.00976     6.63299
      C    8    0.88999      1.99917     3.05522    0.05562     5.11001
      O    9   -0.61602      1.99969     6.60609    0.01025     8.61602
      O   10   -0.24672      1.99970     6.23648    0.01054     8.24672
      H   11    0.24863      0.00000     0.74926    0.00211     0.75137
      H   12    0.22087      0.00000     0.77660    0.00253     0.77913
      H   13    0.23701      0.00000     0.76045    0.00254     0.76299
      H   14    0.24994      0.00000     0.74644    0.00362     0.75006
      H   15    0.23040      0.00000     0.76604    0.00356     0.76960
      H   16    0.24222      0.00000     0.75392    0.00386     0.75778
      H   17    0.21416      0.00000     0.78192    0.00392     0.78584
      H   18    0.24727      0.00000     0.74912    0.00360     0.75273
      H   19    0.27359      0.00000     0.72314    0.00327     0.72641
      H   20    0.27364      0.00000     0.72199    0.00437     0.72636
      H   21    0.24299      0.00000     0.75346    0.00356     0.75701
      H   22    0.27956      0.00000     0.71736    0.00308     0.72044
      H   23    0.25587      0.00000     0.74215    0.00199     0.74413
      H   24    0.21894      0.00000     0.77852    0.00253     0.78106
      H   25    0.22933      0.00000     0.76817    0.00250     0.77067
      H   26    0.51590      0.00000     0.47800    0.00610     0.48410
 =======================================================================
   * Total *    1.00000     19.99237    58.78709    0.22054    79.00000

                                 Natural Population      
 --------------------------------------------------------
   Core                      19.99237 ( 99.9618% of  20)
   Valence                   58.78709 ( 99.6391% of  59)
   Natural Minimal Basis     78.77946 ( 99.7208% of  79)
   Natural Rydberg Basis      0.22054 (  0.2792% of  79)
 --------------------------------------------------------

    Atom  No          Natural Electron Configuration
 ----------------------------------------------------------------------------
      C    1      [core]2S( 1.10)2p( 3.51)3p( 0.01)
      C    2      [core]2S( 1.02)2p( 3.38)3p( 0.01)
      C    3      [core]2S( 1.02)2p( 3.39)3p( 0.01)
      C    4      [core]2S( 1.02)2p( 3.38)3p( 0.01)
      C    5      [core]2S( 0.98)2p( 3.30)3p( 0.01)
      C    6      [core]2S( 1.02)2p( 3.38)3p( 0.01)
      C    7      [core]2S( 1.09)2p( 3.53)3p( 0.01)
      C    8      [core]2S( 0.77)2p( 2.29)3S( 0.01)3p( 0.03)3d( 0.02)
      O    9      [core]2S( 1.69)2p( 4.92)3d( 0.01)
      O   10      [core]2S( 1.71)2p( 4.53)3d( 0.01)
      H   11            1S( 0.75)
      H   12            1S( 0.78)
      H   13            1S( 0.76)
      H   14            1S( 0.75)
      H   15            1S( 0.77)
      H   16            1S( 0.75)
      H   17            1S( 0.78)
      H   18            1S( 0.75)
      H   19            1S( 0.72)
      H   20            1S( 0.72)
      H   21            1S( 0.75)
      H   22            1S( 0.72)
      H   23            1S( 0.74)
      H   24            1S( 0.78)
      H   25            1S( 0.77)
      H   26            1S( 0.48)


 ***************************************************
 *******         Alpha spin orbitals         *******
 ***************************************************


 NATURAL POPULATIONS:  Natural atomic orbital occupancies 
                                                          
   NAO  Atom  No  lang   Type(AO)    Occupancy      Energy
 ----------------------------------------------------------
     1    C    1  S      Cor( 1S)     0.99962     -10.18934
     2    C    1  S      Val( 2S)     0.54815      -0.35806
     3    C    1  S      Ryd( 3S)     0.00022       0.75045
     4    C    1  px     Val( 2p)     0.57004      -0.19081
     5    C    1  px     Ryd( 3p)     0.00137       0.46649
     6    C    1  py     Val( 2p)     0.59247      -0.19225
     7    C    1  py     Ryd( 3p)     0.00082       0.45326
     8    C    1  pz     Val( 2p)     0.60572      -0.19703
     9    C    1  pz     Ryd( 3p)     0.00085       0.46804
    10    C    1  dxy    Ryd( 3d)     0.00023       2.10564
    11    C    1  dxz    Ryd( 3d)     0.00018       2.06799
    12    C    1  dyz    Ryd( 3d)     0.00010       2.01974
    13    C    1  dx2y2  Ryd( 3d)     0.00035       2.22095
    14    C    1  dz2    Ryd( 3d)     0.00042       2.31677

    15    C    2  S      Cor( 1S)     0.99956     -10.20799
    16    C    2  S      Val( 2S)     0.51196      -0.35417
    17    C    2  S      Ryd( 3S)     0.00059       0.77500
    18    C    2  px     Val( 2p)     0.51745      -0.20792
    19    C    2  px     Ryd( 3p)     0.00129       0.48589
    20    C    2  py     Val( 2p)     0.59283      -0.21243
    21    C    2  py     Ryd( 3p)     0.00119       0.51828
    22    C    2  pz     Val( 2p)     0.59823      -0.21639
    23    C    2  pz     Ryd( 3p)     0.00123       0.53702
    24    C    2  dxy    Ryd( 3d)     0.00030       2.05103
    25    C    2  dxz    Ryd( 3d)     0.00027       1.99329
    26    C    2  dyz    Ryd( 3d)     0.00012       1.96737
    27    C    2  dx2y2  Ryd( 3d)     0.00048       2.18219
    28    C    2  dz2    Ryd( 3d)     0.00052       2.31676

    29    C    3  S      Cor( 1S)     0.99956     -10.22165
    30    C    3  S      Val( 2S)     0.50816      -0.36573
    31    C    3  S      Ryd( 3S)     0.00095       0.76946
    32    C    3  px     Val( 2p)     0.52514      -0.22967
    33    C    3  px     Ryd( 3p)     0.00179       0.57019
    34    C    3  py     Val( 2p)     0.58453      -0.23131
    35    C    3  py     Ryd( 3p)     0.00114       0.53231
    36    C    3  pz     Val( 2p)     0.60120      -0.23530
    37    C    3  pz     Ryd( 3p)     0.00135       0.56079
    38    C    3  dxy    Ryd( 3d)     0.00034       2.04956
    39    C    3  dxz    Ryd( 3d)     0.00028       1.98716
    40    C    3  dyz    Ryd( 3d)     0.00012       1.95086
    41    C    3  dx2y2  Ryd( 3d)     0.00041       2.17954
    42    C    3  dz2    Ryd( 3d)     0.00051       2.30415

    43    C    4  S      Cor( 1S)     0.99955     -10.24323
    44    C    4  S      Val( 2S)     0.50773      -0.38509
    45    C    4  S      Ryd( 3S)     0.00094       0.77802
    46    C    4  px     Val( 2p)     0.50433      -0.24544
    47    C    4  px     Ryd( 3p)     0.00169       0.55652
    48    C    4  py     Val( 2p)     0.60084      -0.26120
    49    C    4  py     Ryd( 3p)     0.00191       0.56231
    50    C    4  pz     Val( 2p)     0.60366      -0.25479
    51    C    4  pz     Ryd( 3p)     0.00169       0.55807
    52    C    4  dxy    Ryd( 3d)     0.00028       2.01783
    53    C    4  dxz    Ryd( 3d)     0.00029       1.97741
    54    C    4  dyz    Ryd( 3d)     0.00013       1.93468
    55    C    4  dx2y2  Ryd( 3d)     0.00046       2.16759
    56    C    4  dz2    Ryd( 3d)     0.00049       2.29430

    57    C    5  S      Cor( 1S)     0.99945     -10.28306
    58    C    5  S      Val( 2S)     0.49172      -0.40944
    59    C    5  S      Ryd( 3S)     0.00128       0.76545
    60    C    5  px     Val( 2p)     0.55142      -0.29645
    61    C    5  px     Ryd( 3p)     0.00131       0.55016
    62    C    5  py     Val( 2p)     0.52820      -0.31711
    63    C    5  py     Ryd( 3p)     0.00157       0.50725
    64    C    5  pz     Val( 2p)     0.62263      -0.29604
    65    C    5  pz     Ryd( 3p)     0.00292       0.68446
    66    C    5  dxy    Ryd( 3d)     0.00031       1.95522
    67    C    5  dxz    Ryd( 3d)     0.00039       1.92238
    68    C    5  dyz    Ryd( 3d)     0.00015       1.88157
    69    C    5  dx2y2  Ryd( 3d)     0.00066       2.03663
    70    C    5  dz2    Ryd( 3d)     0.00062       2.27114

    71    C    6  S      Cor( 1S)     0.99955     -10.24248
    72    C    6  S      Val( 2S)     0.51127      -0.38608
    73    C    6  S      Ryd( 3S)     0.00067       0.76413
    74    C    6  px     Val( 2p)     0.51579      -0.24283
    75    C    6  px     Ryd( 3p)     0.00160       0.48892
    76    C    6  py     Val( 2p)     0.58492      -0.25455
    77    C    6  py     Ryd( 3p)     0.00159       0.50608
    78    C    6  pz     Val( 2p)     0.60249      -0.24737
    79    C    6  pz     Ryd( 3p)     0.00150       0.51956
    80    C    6  dxy    Ryd( 3d)     0.00038       2.02622
    81    C    6  dxz    Ryd( 3d)     0.00028       1.97632
    82    C    6  dyz    Ryd( 3d)     0.00013       1.93700
    83    C    6  dx2y2  Ryd( 3d)     0.00037       2.14197
    84    C    6  dz2    Ryd( 3d)     0.00049       2.29445

    85    C    7  S      Cor( 1S)     0.99962     -10.21545
    86    C    7  S      Val( 2S)     0.54716      -0.38273
    87    C    7  S      Ryd( 3S)     0.00028       0.73682
    88    C    7  px     Val( 2p)     0.55346      -0.21643
    89    C    7  px     Ryd( 3p)     0.00136       0.42504
    90    C    7  py     Val( 2p)     0.61094      -0.22450
    91    C    7  py     Ryd( 3p)     0.00112       0.46967
    92    C    7  pz     Val( 2p)     0.60700      -0.22165
    93    C    7  pz     Ryd( 3p)     0.00092       0.44477
    94    C    7  dxy    Ryd( 3d)     0.00025       2.16180
    95    C    7  dxz    Ryd( 3d)     0.00020       2.02769
    96    C    7  dyz    Ryd( 3d)     0.00010       2.00963
    97    C    7  dx2y2  Ryd( 3d)     0.00030       2.12403
    98    C    7  dz2    Ryd( 3d)     0.00040       2.29703

    99    C    8  S      Cor( 1S)     0.99961     -10.45740
   100    C    8  S      Val( 2S)     0.38632      -0.38263
   101    C    8  S      Ryd( 3S)     0.00485       0.39958
   102    C    8  px     Val( 2p)     0.34700      -0.35705
   103    C    8  px     Ryd( 3p)     0.00161       0.41410
   104    C    8  py     Val( 2p)     0.44672      -0.28046
   105    C    8  py     Ryd( 3p)     0.00621       0.39496
   106    C    8  pz     Val( 2p)     0.33279      -0.23834
   107    C    8  pz     Ryd( 3p)     0.00740       0.42948
   108    C    8  dxy    Ryd( 3d)     0.00115       1.72936
   109    C    8  dxz    Ryd( 3d)     0.00197       1.68572
   110    C    8  dyz    Ryd( 3d)     0.00173       2.13803
   111    C    8  dx2y2  Ryd( 3d)     0.00095       1.93710
   112    C    8  dz2    Ryd( 3d)     0.00244       2.08098

   113    O    9  S      Cor( 1S)     0.99984     -19.22178
   114    O    9  S      Val( 2S)     0.84250      -1.12877
   115    O    9  S      Ryd( 3S)     0.00070       1.27926
   116    O    9  px     Val( 2p)     0.88680      -0.54889
   117    O    9  px     Ryd( 3p)     0.00039       0.82012
   118    O    9  py     Val( 2p)     0.80214      -0.54597
   119    O    9  py     Ryd( 3p)     0.00092       1.04055
   120    O    9  pz     Val( 2p)     0.80331      -0.57903
   121    O    9  pz     Ryd( 3p)     0.00060       0.85600
   122    O    9  dxy    Ryd( 3d)     0.00019       2.57292
   123    O    9  dxz    Ryd( 3d)     0.00064       2.49422
   124    O    9  dyz    Ryd( 3d)     0.00053       2.68644
   125    O    9  dx2y2  Ryd( 3d)     0.00041       2.92461
   126    O    9  dz2    Ryd( 3d)     0.00081       2.97980

   127    O   10  S      Cor( 1S)     0.99985     -19.17609
   128    O   10  S      Val( 2S)     0.85839      -1.18134
   129    O   10  S      Ryd( 3S)     0.00051       1.27618
   130    O   10  px     Val( 2p)     0.78614      -0.53759
   131    O   10  px     Ryd( 3p)     0.00032       0.84840
   132    O   10  py     Val( 2p)     0.87674      -0.59510
   133    O   10  py     Ryd( 3p)     0.00088       0.84338
   134    O   10  pz     Val( 2p)     0.87845      -0.59087
   135    O   10  pz     Ryd( 3p)     0.00088       0.83966
   136    O   10  dxy    Ryd( 3d)     0.00058       2.49209
   137    O   10  dxz    Ryd( 3d)     0.00059       2.48953
   138    O   10  dyz    Ryd( 3d)     0.00070       2.94490
   139    O   10  dx2y2  Ryd( 3d)     0.00043       2.58664
   140    O   10  dz2    Ryd( 3d)     0.00074       2.64263

   141    H   11  S      Val( 1S)     0.37864      -0.03045
   142    H   11  S      Ryd( 2S)     0.00054       0.24658
   143    H   11  px     Ryd( 2p)     0.00030       2.10459
   144    H   11  py     Ryd( 2p)     0.00011       1.71620
   145    H   11  pz     Ryd( 2p)     0.00011       1.73725

   146    H   12  S      Val( 1S)     0.38899      -0.04440
   147    H   12  S      Ryd( 2S)     0.00075       0.25745
   148    H   12  px     Ryd( 2p)     0.00007       1.64638
   149    H   12  py     Ryd( 2p)     0.00034       2.21838
   150    H   12  pz     Ryd( 2p)     0.00011       1.68367

   151    H   13  S      Val( 1S)     0.38834      -0.04640
   152    H   13  S      Ryd( 2S)     0.00074       0.25359
   153    H   13  px     Ryd( 2p)     0.00009       1.64750
   154    H   13  py     Ryd( 2p)     0.00010       1.63629
   155    H   13  pz     Ryd( 2p)     0.00037       2.24965

   156    H   14  S      Val( 1S)     0.38599      -0.05962
   157    H   14  S      Ryd( 2S)     0.00129       0.24516
   158    H   14  px     Ryd( 2p)     0.00007       1.66500
   159    H   14  py     Ryd( 2p)     0.00010       1.66733
   160    H   14  pz     Ryd( 2p)     0.00039       2.23117

   161    H   15  S      Val( 1S)     0.38325      -0.05033
   162    H   15  S      Ryd( 2S)     0.00127       0.25083
   163    H   15  px     Ryd( 2p)     0.00008       1.69159
   164    H   15  py     Ryd( 2p)     0.00035       2.20417
   165    H   15  pz     Ryd( 2p)     0.00010       1.70214

   166    H   16  S      Val( 1S)     0.38343      -0.07243
   167    H   16  S      Ryd( 2S)     0.00139       0.24391
   168    H   16  px     Ryd( 2p)     0.00006       1.72959
   169    H   16  py     Ryd( 2p)     0.00009       1.66787
   170    H   16  pz     Ryd( 2p)     0.00038       2.22372

   171    H   17  S      Val( 1S)     0.39108      -0.08320
   172    H   17  S      Ryd( 2S)     0.00144       0.26927
   173    H   17  px     Ryd( 2p)     0.00007       1.72646
   174    H   17  py     Ryd( 2p)     0.00033       2.19320
   175    H   17  pz     Ryd( 2p)     0.00011       1.70021

   176    H   18  S      Val( 1S)     0.37562      -0.07743
   177    H   18  S      Ryd( 2S)     0.00130       0.24901
   178    H   18  px     Ryd( 2p)     0.00006       1.72060
   179    H   18  py     Ryd( 2p)     0.00009       1.70083
   180    H   18  pz     Ryd( 2p)     0.00037       2.22078

   181    H   19  S      Val( 1S)     0.37265      -0.08095
   182    H   19  S      Ryd( 2S)     0.00117       0.23592
   183    H   19  px     Ryd( 2p)     0.00007       1.71242
   184    H   19  py     Ryd( 2p)     0.00036       2.18103
   185    H   19  pz     Ryd( 2p)     0.00011       1.71100

   186    H   20  S      Val( 1S)     0.35948      -0.08532
   187    H   20  S      Ryd( 2S)     0.00165       0.21570
   188    H   20  px     Ryd( 2p)     0.00004       1.70886
   189    H   20  py     Ryd( 2p)     0.00008       1.68822
   190    H   20  pz     Ryd( 2p)     0.00038       2.20090

   191    H   21  S      Val( 1S)     0.37638      -0.07074
   192    H   21  S      Ryd( 2S)     0.00126       0.23972
   193    H   21  px     Ryd( 2p)     0.00006       1.68981
   194    H   21  py     Ryd( 2p)     0.00008       1.66964
   195    H   21  pz     Ryd( 2p)     0.00037       2.22121

   196    H   22  S      Val( 1S)     0.37377      -0.07669
   197    H   22  S      Ryd( 2S)     0.00110       0.22449
   198    H   22  px     Ryd( 2p)     0.00007       1.67496
   199    H   22  py     Ryd( 2p)     0.00037       2.16527
   200    H   22  pz     Ryd( 2p)     0.00011       1.69438

   201    H   23  S      Val( 1S)     0.37135      -0.04530
   202    H   23  S      Ryd( 2S)     0.00049       0.22726
   203    H   23  px     Ryd( 2p)     0.00023       1.94100
   204    H   23  py     Ryd( 2p)     0.00017       1.85881
   205    H   23  pz     Ryd( 2p)     0.00010       1.71055

   206    H   24  S      Val( 1S)     0.39279      -0.07895
   207    H   24  S      Ryd( 2S)     0.00073       0.24873
   208    H   24  px     Ryd( 2p)     0.00013       1.68469
   209    H   24  py     Ryd( 2p)     0.00029       2.15499
   210    H   24  pz     Ryd( 2p)     0.00011       1.65160

   211    H   25  S      Val( 1S)     0.38391      -0.06199
   212    H   25  S      Ryd( 2S)     0.00073       0.23658
   213    H   25  px     Ryd( 2p)     0.00007       1.62268
   214    H   25  py     Ryd( 2p)     0.00009       1.64832
   215    H   25  pz     Ryd( 2p)     0.00036       2.23507

   216    H   26  S      Val( 1S)     0.23888      -0.10337
   217    H   26  S      Ryd( 2S)     0.00087       0.20946
   218    H   26  px     Ryd( 2p)     0.00059       1.43992
   219    H   26  py     Ryd( 2p)     0.00120       2.20907
   220    H   26  pz     Ryd( 2p)     0.00050       1.61323


 Summary of Natural Population Analysis:                  
                                                          
                                       Natural Population 
                Natural  -----------------------------------------------
    Atom  No    Charge         Core      Valence    Rydberg      Total
 -----------------------------------------------------------------------
      C    1   -0.32054      0.99962     2.31639    0.00453     3.32054
      C    2   -0.22602      0.99956     2.22047    0.00598     3.22602
      C    3   -0.22548      0.99956     2.21903    0.00689     3.22548
      C    4   -0.22398      0.99955     2.21656    0.00787     3.22398
      C    5   -0.20262      0.99945     2.19396    0.00921     3.20262
      C    6   -0.22106      0.99955     2.21448    0.00702     3.22106
      C    7   -0.32311      0.99962     2.31856    0.00493     3.32311
      C    8    0.45926      0.99961     1.51282    0.02832     2.54074
      O    9   -0.33978      0.99984     3.33475    0.00518     4.33978
      O   10   -0.40521      0.99985     3.39972    0.00564     4.40521
      H   11    0.12029      0.00000     0.37864    0.00107     0.37971
      H   12    0.10975      0.00000     0.38899    0.00127     0.39025
      H   13    0.11037      0.00000     0.38834    0.00129     0.38963
      H   14    0.11216      0.00000     0.38599    0.00185     0.38784
      H   15    0.11496      0.00000     0.38325    0.00178     0.38504
      H   16    0.11465      0.00000     0.38343    0.00192     0.38535
      H   17    0.10697      0.00000     0.39108    0.00195     0.39303
      H   18    0.12256      0.00000     0.37562    0.00181     0.37744
      H   19    0.12565      0.00000     0.37265    0.00170     0.37435
      H   20    0.13837      0.00000     0.35948    0.00215     0.36163
      H   21    0.12184      0.00000     0.37638    0.00178     0.37816
      H   22    0.12458      0.00000     0.37377    0.00165     0.37542
      H   23    0.12765      0.00000     0.37135    0.00100     0.37235
      H   24    0.10594      0.00000     0.39279    0.00127     0.39406
      H   25    0.11484      0.00000     0.38391    0.00125     0.38516
      H   26    0.25796      0.00000     0.23888    0.00316     0.24204
 =======================================================================
   * Total *   -0.00000      9.99621    29.89129    0.11250    40.00000

                                 Natural Population      
 --------------------------------------------------------
   Core                       9.99621 ( 99.9621% of  10)
   Valence                   29.89129 ( 99.6376% of  30)
   Natural Minimal Basis     39.88750 ( 99.7188% of  40)
   Natural Rydberg Basis      0.11250 (  0.2812% of  40)
 --------------------------------------------------------

    Atom  No          Natural Electron Configuration
 ----------------------------------------------------------------------------
      C    1      [core]2S( 0.55)2p( 1.77)
      C    2      [core]2S( 0.51)2p( 1.71)
      C    3      [core]2S( 0.51)2p( 1.71)
      C    4      [core]2S( 0.51)2p( 1.71)3p( 0.01)
      C    5      [core]2S( 0.49)2p( 1.70)3p( 0.01)
      C    6      [core]2S( 0.51)2p( 1.70)
      C    7      [core]2S( 0.55)2p( 1.77)
      C    8      [core]2S( 0.39)2p( 1.13)3p( 0.02)3d( 0.01)
      O    9      [core]2S( 0.84)2p( 2.49)
      O   10      [core]2S( 0.86)2p( 2.54)
      H   11            1S( 0.38)
      H   12            1S( 0.39)
      H   13            1S( 0.39)
      H   14            1S( 0.39)
      H   15            1S( 0.38)
      H   16            1S( 0.38)
      H   17            1S( 0.39)
      H   18            1S( 0.38)
      H   19            1S( 0.37)
      H   20            1S( 0.36)
      H   21            1S( 0.38)
      H   22            1S( 0.37)
      H   23            1S( 0.37)
      H   24            1S( 0.39)
      H   25            1S( 0.38)
      H   26            1S( 0.24)


 NATURAL BOND ORBITAL ANALYSIS, alpha spin orbitals:

                       Occupancies       Lewis Structure    Low   High
           Occ.    -------------------  -----------------   occ   occ
  Cycle   Thresh.   Lewis   Non-Lewis     CR  BD  3C  LP    (L)   (NL)   Dev
 =============================================================================
   1(1)    0.90    39.47701   0.52299     10  27   0   3     0      1    0.04
 -----------------------------------------------------------------------------

 Structure accepted: No low occupancy Lewis orbitals

 --------------------------------------------------------
   Core                      9.99621 ( 99.962% of  10)
   Valence Lewis            29.48080 ( 98.269% of  30)
  ==================       ============================
   Total Lewis              39.47701 ( 98.693% of  40)
  -----------------------------------------------------
   Valence non-Lewis         0.44306 (  1.108% of  40)
   Rydberg non-Lewis         0.07993 (  0.200% of  40)
  ==================       ============================
   Total non-Lewis           0.52299 (  1.307% of  40)
 --------------------------------------------------------


       (Occupancy)   Bond orbital/ Coefficients/ Hybrids
 ---------------------------------------------------------------------------------
     1. (0.99350) BD ( 1) C   1 - C   2  
                ( 48.42%)   0.6959* C   1 s( 29.34%)p 2.41( 70.62%)d 0.00(  0.04%)
                                            0.0004  0.5416  0.0073 -0.6585  0.0038
                                           -0.4353 -0.0120  0.2880  0.0100  0.0146
                                           -0.0093 -0.0060  0.0071 -0.0069
                ( 51.58%)   0.7182* C   2 s( 28.48%)p 2.51( 71.48%)d 0.00(  0.04%)
                                            0.0002  0.5335  0.0126  0.6618  0.0105
                                            0.4387 -0.0097 -0.2899  0.0089  0.0143
                                           -0.0090 -0.0071  0.0044 -0.0056
     2. (0.99353) BD ( 1) C   1 - H  11  
                ( 62.00%)   0.7874* C   1 s( 24.00%)p 3.17( 75.96%)d 0.00(  0.04%)
                                            0.0000  0.4899  0.0032  0.7476  0.0004
                                           -0.3056  0.0118  0.3273 -0.0097 -0.0110
                                            0.0117 -0.0046  0.0099 -0.0051
                ( 38.00%)   0.6165* H  11 s( 99.91%)p 0.00(  0.09%)
                                            0.9996 -0.0008 -0.0265  0.0092 -0.0095
     3. (0.99435) BD ( 1) C   1 - H  12  
                ( 61.09%)   0.7816* C   1 s( 23.28%)p 3.29( 76.67%)d 0.00(  0.04%)
                                            0.0000  0.4825 -0.0047 -0.0664  0.0191
                                            0.8450  0.0017  0.2187 -0.0052 -0.0040
                                           -0.0007  0.0086 -0.0163 -0.0082
                ( 38.91%)   0.6238* H  12 s( 99.92%)p 0.00(  0.08%)
                                            0.9996 -0.0019 -0.0011 -0.0281 -0.0064
     4. (0.99436) BD ( 1) C   1 - H  13  
                ( 61.15%)   0.7820* C   1 s( 23.35%)p 3.28( 76.61%)d 0.00(  0.04%)
                                           -0.0000 -0.4832  0.0038 -0.0464 -0.0185
                                            0.0467 -0.0072  0.8726 -0.0005  0.0002
                                            0.0002 -0.0022  0.0000 -0.0211
                ( 38.85%)   0.6233* H  13 s( 99.91%)p 0.00(  0.09%)
                                           -0.9996  0.0017  0.0054 -0.0007 -0.0291
     5. (0.99011) BD ( 1) C   2 - C   3  
                ( 48.48%)   0.6963* C   2 s( 27.68%)p 2.61( 72.27%)d 0.00(  0.05%)
                                            0.0003  0.5260  0.0081 -0.7428 -0.0035
                                            0.2804  0.0042 -0.3039 -0.0055 -0.0111
                                            0.0124 -0.0044  0.0134 -0.0070
                ( 51.52%)   0.7178* C   3 s( 29.10%)p 2.44( 70.86%)d 0.00(  0.04%)
                                            0.0003  0.5393  0.0100  0.7336 -0.0038
                                           -0.2797  0.0030  0.3036 -0.0025 -0.0111
                                            0.0120 -0.0053  0.0106 -0.0058
     6. (0.98914) BD ( 1) C   2 - H  14  
                ( 61.46%)   0.7840* C   2 s( 21.87%)p 3.57( 78.09%)d 0.00(  0.05%)
                                           -0.0001  0.4675 -0.0080 -0.0159  0.0125
                                            0.0385 -0.0115  0.8825 -0.0025 -0.0003
                                           -0.0023  0.0021 -0.0002  0.0219
                ( 38.54%)   0.6208* H  14 s( 99.91%)p 0.00(  0.09%)
                                            0.9995 -0.0041 -0.0015 -0.0001 -0.0303
     7. (0.98840) BD ( 1) C   2 - H  15  
                ( 61.71%)   0.7855* C   2 s( 21.99%)p 3.55( 77.97%)d 0.00(  0.04%)
                                            0.0001 -0.4688  0.0090 -0.0955 -0.0111
                                            0.8523 -0.0039  0.2094 -0.0128  0.0018
                                            0.0001 -0.0089  0.0173  0.0082
                ( 38.29%)   0.6188* H  15 s( 99.91%)p 0.00(  0.09%)
                                           -0.9995  0.0044  0.0061 -0.0286 -0.0053
     8. (0.99047) BD ( 1) C   3 - C   4  
                ( 48.83%)   0.6988* C   3 s( 27.56%)p 2.63( 72.39%)d 0.00(  0.05%)
                                            0.0003  0.5249  0.0102 -0.6716  0.0039
                                           -0.4336 -0.0059  0.2912  0.0039  0.0148
                                           -0.0104 -0.0067  0.0073 -0.0071
                ( 51.17%)   0.7153* C   4 s( 28.88%)p 2.46( 71.08%)d 0.00(  0.04%)
                                            0.0003  0.5373  0.0067  0.6544  0.0005
                                            0.4410 -0.0074 -0.2968  0.0013  0.0136
                                           -0.0097 -0.0079  0.0035 -0.0060
     9. (0.98897) BD ( 1) C   3 - H  16  
                ( 61.74%)   0.7858* C   3 s( 21.77%)p 3.59( 78.18%)d 0.00(  0.05%)
                                            0.0001 -0.4666  0.0071 -0.0074 -0.0057
                                            0.0404 -0.0108  0.8832  0.0008 -0.0002
                                           -0.0012 -0.0017  0.0003 -0.0212
                ( 38.26%)   0.6185* H  16 s( 99.91%)p 0.00(  0.09%)
                                           -0.9995  0.0047  0.0028 -0.0007 -0.0299
    10. (0.98773) BD ( 1) C   3 - H  17  
                ( 60.94%)   0.7806* C   3 s( 21.59%)p 3.63( 78.37%)d 0.00(  0.05%)
                                           -0.0001  0.4645 -0.0087 -0.1003  0.0116
                                            0.8551  0.0023  0.2055 -0.0109 -0.0058
                                           -0.0015  0.0085 -0.0166 -0.0086
                ( 39.06%)   0.6250* H  17 s( 99.92%)p 0.00(  0.08%)
                                            0.9996 -0.0046 -0.0013 -0.0277 -0.0057
    11. (0.97855) BD ( 1) C   4 - C   5  
                ( 47.02%)   0.6857* C   4 s( 26.96%)p 2.71( 72.98%)d 0.00(  0.06%)
                                            0.0005  0.5191  0.0098 -0.7479 -0.0031
                                            0.2638 -0.0115 -0.3173 -0.0069 -0.0125
                                            0.0137 -0.0049  0.0137 -0.0077
                ( 52.98%)   0.7279* C   5 s( 27.84%)p 2.59( 72.11%)d 0.00(  0.04%)
                                            0.0000  0.5276  0.0064  0.7489 -0.0049
                                           -0.2361 -0.0124  0.3228 -0.0115 -0.0033
                                            0.0150 -0.0021  0.0121 -0.0055
    12. (0.98874) BD ( 1) C   4 - H  18  
                ( 62.50%)   0.7906* C   4 s( 21.96%)p 3.55( 78.00%)d 0.00(  0.04%)
                                           -0.0002  0.4685 -0.0085 -0.0268  0.0079
                                            0.0616 -0.0159  0.8804  0.0012 -0.0010
                                           -0.0036  0.0034 -0.0004  0.0201
                ( 37.50%)   0.6124* H  18 s( 99.91%)p 0.00(  0.09%)
                                            0.9995 -0.0042 -0.0005 -0.0007 -0.0301
    13. (0.98671) BD ( 1) C   4 - H  19  
                ( 62.69%)   0.7918* C   4 s( 22.19%)p 3.50( 77.76%)d 0.00(  0.04%)
                                            0.0002 -0.4711  0.0027 -0.1045 -0.0040
                                            0.8552 -0.0019  0.1876 -0.0142  0.0022
                                           -0.0001 -0.0084  0.0171  0.0085
                ( 37.31%)   0.6108* H  19 s( 99.91%)p 0.00(  0.09%)
                                           -0.9995  0.0026  0.0046 -0.0296 -0.0058
    14. (0.97728) BD ( 1) C   5 - C   6  
                ( 53.64%)   0.7324* C   5 s( 27.70%)p 2.61( 72.26%)d 0.00(  0.04%)
                                            0.0000  0.5263  0.0051 -0.6468  0.0092
                                           -0.4610 -0.0072  0.3025 -0.0139  0.0085
                                           -0.0125 -0.0060  0.0081 -0.0058
                ( 46.36%)   0.6809* C   6 s( 26.69%)p 2.75( 73.26%)d 0.00(  0.06%)
                                            0.0006  0.5166  0.0051  0.6364  0.0081
                                            0.4876 -0.0068 -0.2994 -0.0085  0.0175
                                           -0.0103 -0.0081  0.0034 -0.0081
    15. (0.98716) BD ( 1) C   5 - C   8  
                ( 50.05%)   0.7074* C   5 s( 23.02%)p 3.34( 76.90%)d 0.00(  0.09%)
                                            0.0002  0.4797  0.0053 -0.1397 -0.0041
                                            0.8500  0.0183  0.1628 -0.0055 -0.0079
                                           -0.0014  0.0088 -0.0230 -0.0140
                ( 49.95%)   0.7068* C   8 s( 41.96%)p 1.38( 57.98%)d 0.00(  0.06%)
                                            0.0001  0.6466  0.0399  0.1225 -0.0055
                                           -0.7316  0.0272 -0.1692 -0.0120 -0.0064
                                           -0.0001  0.0062 -0.0181 -0.0126
    16. (0.98177) BD ( 1) C   5 - H  20  
                ( 64.10%)   0.8006* C   5 s( 21.42%)p 3.67( 78.54%)d 0.00(  0.04%)
                                            0.0003 -0.4627  0.0068 -0.0265 -0.0006
                                            0.0873  0.0121  0.8814 -0.0019  0.0005
                                            0.0002  0.0032  0.0013 -0.0206
                ( 35.90%)   0.5991* H  20 s( 99.90%)p 0.00(  0.10%)
                                           -0.9995  0.0071  0.0010 -0.0058 -0.0311
    17. (0.99400) BD ( 1) C   6 - C   7  
                ( 51.87%)   0.7202* C   6 s( 28.61%)p 2.49( 71.35%)d 0.00(  0.04%)
                                            0.0002  0.5347  0.0111 -0.7504 -0.0113
                                            0.2157 -0.0186 -0.3215  0.0083 -0.0094
                                            0.0128 -0.0049  0.0106 -0.0054
                ( 48.13%)   0.6937* C   7 s( 28.95%)p 2.45( 71.00%)d 0.00(  0.05%)
                                            0.0003  0.5381  0.0060  0.7551 -0.0002
                                           -0.2009 -0.0164  0.3147  0.0122 -0.0066
                                            0.0127 -0.0028  0.0150 -0.0070
    18. (0.98885) BD ( 1) C   6 - H  21  
                ( 62.41%)   0.7900* C   6 s( 22.24%)p 3.49( 77.72%)d 0.00(  0.04%)
                                           -0.0001  0.4715 -0.0094 -0.0207 -0.0101
                                            0.0674 -0.0197  0.8785 -0.0020  0.0001
                                            0.0015  0.0046 -0.0011  0.0202
                ( 37.59%)   0.6131* H  21 s( 99.91%)p 0.00(  0.09%)
                                            0.9995 -0.0043  0.0024  0.0003 -0.0302
    19. (0.98658) BD ( 1) C   6 - H  22  
                ( 62.55%)   0.7909* C   6 s( 22.42%)p 3.46( 77.53%)d 0.00(  0.05%)
                                            0.0002 -0.4735  0.0029 -0.1748  0.0133
                                            0.8426 -0.0008  0.1854 -0.0148  0.0092
                                            0.0026 -0.0081  0.0150  0.0086
                ( 37.45%)   0.6120* H  22 s( 99.90%)p 0.00(  0.10%)
                                           -0.9995  0.0015  0.0040 -0.0301 -0.0054
    20. (0.99242) BD ( 1) C   7 - H  23  
                ( 62.69%)   0.7918* C   7 s( 24.33%)p 3.11( 75.64%)d 0.00(  0.04%)
                                           -0.0000 -0.4932 -0.0058  0.6188  0.0022
                                            0.5295 -0.0123 -0.3048  0.0103 -0.0138
                                            0.0090  0.0080 -0.0008  0.0052
                ( 37.31%)   0.6108* H  23 s( 99.91%)p 0.00(  0.09%)
                                           -0.9996  0.0006 -0.0229 -0.0168  0.0085
    21. (0.99315) BD ( 1) C   7 - H  24  
                ( 60.66%)   0.7788* C   7 s( 23.21%)p 3.31( 76.74%)d 0.00(  0.04%)
                                            0.0000  0.4817 -0.0054 -0.2137 -0.0253
                                            0.8217 -0.0044  0.2142 -0.0050 -0.0057
                                           -0.0016  0.0087 -0.0160 -0.0087
                ( 39.34%)   0.6272* H  24 s( 99.92%)p 0.00(  0.08%)
                                            0.9996 -0.0013  0.0130 -0.0246 -0.0061
    22. (0.99407) BD ( 1) C   7 - H  25  
                ( 61.58%)   0.7847* C   7 s( 23.46%)p 3.26( 76.50%)d 0.00(  0.04%)
                                           -0.0000 -0.4843  0.0050 -0.0039  0.0219
                                            0.0559  0.0008  0.8726  0.0003  0.0002
                                            0.0024 -0.0015  0.0000 -0.0200
                ( 38.42%)   0.6198* H  25 s( 99.91%)p 0.00(  0.09%)
                                           -0.9996  0.0017 -0.0043 -0.0026 -0.0289
    23. (0.93803) BD ( 1) C   8 - O   9  
                ( 11.77%)   0.3431* C   8 s(  7.94%)p 6.87( 54.56%)d 4.72( 37.50%)
                                           -0.0001  0.2815 -0.0140  0.5251 -0.1448
                                            0.2349 -0.0186  0.4393  0.0181 -0.1334
                                            0.5830  0.1189  0.0547  0.0116
                ( 88.23%)   0.9393* O   9 s(  9.28%)p 9.77( 90.64%)d 0.01(  0.09%)
                                           -0.0000  0.3046 -0.0013  0.8526 -0.0067
                                            0.0619 -0.0017 -0.4189 -0.0010  0.0101
                                           -0.0226 -0.0048 -0.0048  0.0152
    24. (0.95230) BD ( 2) C   8 - O   9  
                ( 22.58%)   0.4752* C   8 s( 18.35%)p 3.43( 63.01%)d 1.02( 18.64%)
                                           -0.0001  0.4278 -0.0225 -0.3511  0.0964
                                            0.1581  0.0314  0.6855  0.0401  0.0954
                                           -0.4124 -0.0509 -0.0416  0.0543
                ( 77.42%)   0.8799* O   9 s( 25.87%)p 2.86( 74.05%)d 0.00(  0.08%)
                                           -0.0000  0.5086 -0.0022 -0.4929  0.0042
                                           -0.2286 -0.0002 -0.6673 -0.0015 -0.0068
                                            0.0147  0.0015  0.0011  0.0241
    25. (0.99831) BD ( 1) C   8 - O  10  
                ( 32.01%)   0.5658* C   8 s( 31.76%)p 2.14( 67.95%)d 0.01(  0.29%)
                                            0.0000  0.5612 -0.0517 -0.1146 -0.0090
                                            0.6030  0.0492 -0.5467 -0.0371 -0.0097
                                            0.0097 -0.0455 -0.0238  0.0074
                ( 67.99%)   0.8246* O  10 s( 42.65%)p 1.34( 57.26%)d 0.00(  0.09%)
                                           -0.0000  0.6528 -0.0202  0.0971 -0.0020
                                           -0.5264  0.0110  0.5346 -0.0127 -0.0052
                                            0.0046 -0.0231 -0.0142  0.0085
    26. (0.91702) BD ( 2) C   8 - O  10  
                ( 15.71%)   0.3964* C   8 s(  0.03%)p99.99( 59.71%)d99.99( 40.26%)
                                            0.0000 -0.0159  0.0012  0.7548  0.1026
                                            0.1212  0.0194 -0.0426  0.0041  0.1903
                                           -0.5907 -0.1073 -0.0761  0.0151
                ( 84.29%)   0.9181* O  10 s(  0.00%)p 1.00( 99.84%)d 0.00(  0.16%)
                                            0.0000  0.0009 -0.0001  0.9851 -0.0009
                                            0.1666 -0.0003 -0.0160 -0.0002 -0.0263
                                            0.0272  0.0051  0.0098 -0.0008
    27. (0.99269) BD ( 1) O   9 - H  26  
                ( 76.18%)   0.8728* O   9 s( 20.68%)p 3.83( 79.23%)d 0.00(  0.09%)
                                            0.0002  0.4546  0.0111 -0.1468 -0.0029
                                            0.8629  0.0187  0.1588  0.0261 -0.0080
                                            0.0020 -0.0114 -0.0222 -0.0136
                ( 23.82%)   0.4881* H  26 s( 99.48%)p 0.01(  0.52%)
                                            0.9974 -0.0059  0.0121 -0.0699 -0.0141
    28. (0.99962) CR ( 1) C   1           s(100.00%)p 0.00(  0.00%)
                                            1.0000 -0.0002 -0.0000  0.0002 -0.0000
                                            0.0002  0.0000 -0.0001 -0.0000 -0.0000
                                            0.0000  0.0000 -0.0000  0.0000
    29. (0.99956) CR ( 1) C   2           s(100.00%)p 0.00(  0.00%)
                                            1.0000 -0.0002 -0.0000  0.0001  0.0000
                                           -0.0003 -0.0000  0.0002  0.0000  0.0000
                                           -0.0000  0.0000 -0.0000  0.0000
    30. (0.99956) CR ( 1) C   3           s(100.00%)p 0.00(  0.00%)
                                            1.0000 -0.0002 -0.0000 -0.0000  0.0000
                                            0.0003  0.0000 -0.0003 -0.0000 -0.0000
                                           -0.0000  0.0000 -0.0000  0.0000
    31. (0.99955) CR ( 1) C   4           s(100.00%)p 0.00(  0.00%)
                                            1.0000 -0.0002 -0.0000  0.0003  0.0000
                                           -0.0004  0.0000  0.0004  0.0000  0.0000
                                           -0.0000  0.0000 -0.0000  0.0000
    32. (0.99945) CR ( 1) C   5           s(100.00%)p 0.00(  0.00%)
                                            1.0000  0.0000 -0.0000  0.0000  0.0000
                                           -0.0002 -0.0000 -0.0004  0.0000  0.0000
                                            0.0000 -0.0000  0.0000  0.0000
    33. (0.99955) CR ( 1) C   6           s(100.00%)p 0.00(  0.00%)
                                            1.0000 -0.0002 -0.0000 -0.0002 -0.0000
                                           -0.0005  0.0000  0.0003  0.0000 -0.0000
                                            0.0000  0.0000 -0.0000  0.0000
    34. (0.99962) CR ( 1) C   7           s(100.00%)p 0.00(  0.00%)
                                            1.0000 -0.0002 -0.0000 -0.0002  0.0000
                                            0.0001  0.0000 -0.0001 -0.0000  0.0000
                                           -0.0000  0.0000 -0.0000  0.0000
    35. (0.99961) CR ( 1) C   8           s(100.00%)p 0.00(  0.00%)
                                            1.0000 -0.0000 -0.0000 -0.0000 -0.0000
                                            0.0001 -0.0000  0.0002  0.0000  0.0000
                                            0.0000  0.0000  0.0000  0.0000
    36. (0.99984) CR ( 1) O   9           s(100.00%)p 0.00(  0.00%)
                                            1.0000 -0.0002 -0.0000  0.0000  0.0000
                                           -0.0001 -0.0000 -0.0002 -0.0000  0.0000
                                            0.0000 -0.0000  0.0000  0.0000
    37. (0.99985) CR ( 1) O  10           s(100.00%)p 0.00(  0.00%)
                                            1.0000 -0.0004 -0.0000  0.0000 -0.0000
                                           -0.0003  0.0000  0.0003 -0.0000 -0.0000
                                            0.0000 -0.0000 -0.0000  0.0000
    38. (0.98746) LP ( 1) O   9           s( 44.14%)p 1.26( 55.81%)d 0.00(  0.04%)
                                            0.0002  0.6644 -0.0010  0.0870 -0.0014
                                           -0.4444  0.0068  0.5941 -0.0024  0.0013
                                           -0.0035  0.0189  0.0029 -0.0078
    39. (0.98845) LP ( 1) O  10           s( 57.37%)p 0.74( 42.60%)d 0.00(  0.03%)
                                            0.0006  0.7573  0.0103 -0.0869  0.0005
                                            0.4665 -0.0019 -0.4482  0.0037  0.0015
                                           -0.0028  0.0170  0.0026 -0.0021
    40. (0.94670) LP ( 2) O  10           s(  0.02%)p99.99( 99.89%)d 4.88(  0.09%)
                                            0.0000  0.0138 -0.0018  0.1051  0.0008
                                           -0.6900 -0.0041 -0.7153 -0.0052 -0.0051
                                           -0.0006  0.0001 -0.0144 -0.0267
    41. (0.00166) RY*( 1) C   1           s(  6.29%)p13.88( 87.22%)d 1.03(  6.49%)
                                           -0.0000  0.0125  0.2504 -0.0165 -0.7384
                                            0.0112  0.4159 -0.0100 -0.3919 -0.0624
                                            0.0781  0.0719  0.2057 -0.0863
    42. (0.00089) RY*( 2) C   1           s(  0.01%)p99.99( 81.43%)d99.99( 18.55%)
                                            0.0000  0.0002  0.0112 -0.0006 -0.0571
                                            0.0082  0.5563  0.0098  0.7081 -0.1407
                                           -0.2162 -0.0894  0.1910  0.2730
    43. (0.00020) RY*( 3) C   1           s(  8.30%)p11.04( 91.59%)d 0.01(  0.12%)
                                            0.0000  0.0133  0.2877  0.0170 -0.5247
                                            0.0140 -0.6507 -0.0100  0.4655  0.0134
                                           -0.0073 -0.0264 -0.0156  0.0003
    44. (0.00007) RY*( 4) C   1           s( 65.82%)p 0.12(  7.70%)d 0.40( 26.49%)
    45. (0.00001) RY*( 5) C   1           s(  0.61%)p 4.74(  2.89%)d99.99( 96.50%)
    46. (0.00000) RY*( 6) C   1           s(  1.17%)p 5.43(  6.34%)d79.24( 92.49%)
    47. (0.00000) RY*( 7) C   1           s(  3.44%)p 0.49(  1.68%)d27.56( 94.88%)
    48. (0.00000) RY*( 8) C   1           s( 12.70%)p 0.99( 12.63%)d 5.88( 74.67%)
    49. (0.00000) RY*( 9) C   1           s(  1.70%)p 5.09(  8.65%)d52.70( 89.65%)
    50. (0.00181) RY*( 1) C   2           s( 14.49%)p 5.45( 78.93%)d 0.45(  6.58%)
                                            0.0000  0.0034  0.3807 -0.0028 -0.6677
                                           -0.0147 -0.5381  0.0069  0.2316  0.1333
                                           -0.0700  0.0502  0.1894 -0.0685
    51. (0.00160) RY*( 2) C   2           s(  0.13%)p99.99( 88.05%)d90.62( 11.82%)
                                           -0.0000  0.0007  0.0361 -0.0031 -0.1502
                                            0.0137  0.5297  0.0177  0.7595 -0.0448
                                           -0.0397  0.0683 -0.1360 -0.3025
    52. (0.00049) RY*( 3) C   2           s( 13.31%)p 4.62( 61.55%)d 1.89( 25.14%)
                                            0.0000 -0.0153  0.3645 -0.0052  0.6548
                                           -0.0068 -0.2978  0.0038  0.3130 -0.1243
                                            0.1709  0.1251  0.4013 -0.1732
    53. (0.00020) RY*( 4) C   2           s( 32.01%)p 1.54( 49.31%)d 0.58( 18.67%)
                                            0.0000  0.0069  0.5658  0.0167 -0.1669
                                           -0.0151  0.5246  0.0138 -0.4352 -0.1885
                                           -0.0145  0.0497  0.3578 -0.1432
    54. (0.00018) RY*( 5) C   2           s(  0.91%)p 1.95(  1.78%)d99.99( 97.31%)
                                            0.0000  0.0008  0.0956  0.0024 -0.0304
                                            0.0015  0.0762  0.0078 -0.1050  0.5606
                                            0.7608  0.1394 -0.1695 -0.1782
    55. (0.00006) RY*( 6) C   2           s( 37.83%)p 0.13(  4.81%)d 1.52( 57.36%)
    56. (0.00004) RY*( 7) C   2           s(  0.89%)p 4.28(  3.82%)d99.99( 95.29%)
    57. (0.00000) RY*( 8) C   2           s(  0.41%)p 1.85(  0.75%)d99.99( 98.84%)
    58. (0.00000) RY*( 9) C   2           s(  0.01%)p99.99( 11.18%)d99.99( 88.81%)
    59. (0.00183) RY*( 1) C   3           s(  6.81%)p12.95( 88.14%)d 0.74(  5.06%)
                                            0.0000  0.0028  0.2609 -0.0097 -0.7573
                                            0.0037 -0.0977 -0.0101 -0.5460 -0.1008
                                            0.0999  0.0622  0.0243 -0.1611
    60. (0.00168) RY*( 2) C   3           s(  0.02%)p99.99( 90.17%)d99.99(  9.81%)
                                           -0.0000  0.0046  0.0114 -0.0074 -0.5345
                                            0.0138  0.5045  0.0099  0.6010 -0.0400
                                            0.0643 -0.0500  0.1545  0.2569
    61. (0.00150) RY*( 3) C   3           s( 39.14%)p 1.31( 51.44%)d 0.24(  9.42%)
                                            0.0000 -0.0088  0.6255 -0.0007  0.3154
                                            0.0069  0.5955 -0.0020 -0.2453  0.1375
                                           -0.0692  0.0661  0.2488 -0.0653
    62. (0.00023) RY*( 4) C   3           s( 43.01%)p 1.24( 53.37%)d 0.08(  3.62%)
                                            0.0000  0.0025  0.6558  0.0044 -0.0141
                                            0.0186 -0.5643 -0.0143  0.4631  0.1026
                                            0.0680  0.0219  0.1072 -0.0953
    63. (0.00019) RY*( 5) C   3           s(  0.48%)p 1.42(  0.68%)d99.99( 98.84%)
                                            0.0000  0.0001  0.0694  0.0007 -0.0124
                                           -0.0017 -0.0194 -0.0057  0.0791 -0.6385
                                           -0.7401 -0.0507  0.0862 -0.1515
    64. (0.00008) RY*( 6) C   3           s( 10.06%)p 0.08(  0.79%)d 8.86( 89.14%)
    65. (0.00004) RY*( 7) C   3           s(  0.32%)p13.01(  4.10%)d99.99( 95.59%)
    66. (0.00000) RY*( 8) C   3           s(  0.11%)p 5.73(  0.61%)d99.99( 99.28%)
    67. (0.00000) RY*( 9) C   3           s(  0.04%)p99.99( 10.90%)d99.99( 89.06%)
    68. (0.00228) RY*( 1) C   4           s(  3.98%)p22.47( 89.53%)d 1.63(  6.48%)
                                           -0.0000  0.0060  0.1995 -0.0077 -0.2164
                                            0.0159  0.5593  0.0134  0.7316 -0.0156
                                           -0.0201  0.0416 -0.0990 -0.2294
    69. (0.00190) RY*( 2) C   4           s(  2.57%)p36.02( 92.76%)d 1.81(  4.67%)
                                            0.0000 -0.0086  0.1602  0.0003 -0.7100
                                           -0.0086 -0.6142  0.0024  0.2150  0.1384
                                           -0.1123  0.0309  0.1094 -0.0448
    70. (0.00157) RY*( 3) C   4           s( 30.63%)p 1.98( 60.75%)d 0.28(  8.62%)
                                            0.0000 -0.0126  0.5533  0.0037  0.5908
                                           -0.0045 -0.3909  0.0019  0.3249 -0.0255
                                            0.0871  0.0839  0.2498 -0.0923
    71. (0.00042) RY*( 4) C   4           s( 54.87%)p 0.60( 32.84%)d 0.22( 12.29%)
                                            0.0000  0.0055  0.7407  0.0046 -0.2244
                                           -0.0123  0.3040  0.0081 -0.4305 -0.1502
                                           -0.2135 -0.0849  0.0872  0.1998
    72. (0.00014) RY*( 5) C   4           s(  6.19%)p 0.47(  2.91%)d14.69( 90.91%)
                                            0.0000  0.0010  0.2487  0.0009 -0.0766
                                            0.0024  0.0298  0.0074 -0.1491  0.5187
                                            0.7125  0.0447 -0.3578 -0.0488
    73. (0.00007) RY*( 6) C   4           s(  0.82%)p11.86(  9.67%)d99.99( 89.52%)
    74. (0.00003) RY*( 7) C   4           s(  0.08%)p48.95(  3.91%)d99.99( 96.01%)
    75. (0.00002) RY*( 8) C   4           s(  0.86%)p 8.90(  7.70%)d99.99( 91.44%)
    76. (0.00000) RY*( 9) C   4           s(  0.00%)p 1.00(  0.12%)d99.99( 99.88%)
    77. (0.00349) RY*( 1) C   5           s( 10.47%)p 8.31( 86.98%)d 0.24(  2.55%)
                                            0.0000 -0.0122  0.3234  0.0033 -0.0407
                                           -0.0053  0.3826 -0.0189 -0.8493  0.0230
                                           -0.0007  0.0045  0.0681 -0.1424
    78. (0.00136) RY*( 2) C   5           s(  1.17%)p78.35( 91.42%)d 6.36(  7.42%)
                                            0.0000 -0.0012  0.1080 -0.0156 -0.9424
                                           -0.0037 -0.1598 -0.0002  0.0140 -0.1399
                                            0.2267  0.0366  0.0429 -0.0005
    79. (0.00111) RY*( 3) C   5           s( 63.13%)p 0.47( 29.46%)d 0.12(  7.41%)
                                           -0.0000  0.0053  0.7945  0.0006  0.0407
                                           -0.0020  0.3062 -0.0049  0.4463  0.0995
                                           -0.0095  0.0346  0.2364  0.0837
    80. (0.00085) RY*( 4) C   5           s( 18.85%)p 3.41( 64.27%)d 0.90( 16.88%)
                                            0.0000 -0.0111  0.4340 -0.0026  0.1781
                                            0.0107 -0.7696 -0.0089 -0.1362 -0.0458
                                           -0.0309  0.1285 -0.1045 -0.3719
    81. (0.00027) RY*( 5) C   5           s(  0.09%)p 2.81(  0.25%)d99.99( 99.65%)
                                            0.0000  0.0006  0.0301 -0.0020  0.0019
                                           -0.0081  0.0452 -0.0009  0.0207  0.6995
                                            0.5337  0.0605 -0.4656 -0.0440
    82. (0.00025) RY*( 6) C   5           s(  3.03%)p 1.85(  5.62%)d30.13( 91.34%)
                                            0.0000  0.0001  0.1741  0.0067 -0.0262
                                           -0.0288  0.2119 -0.0003  0.0988 -0.4409
                                           -0.1316 -0.2359 -0.8001 -0.0765
    83. (0.00012) RY*( 7) C   5           s(  2.99%)p 4.52( 13.52%)d27.95( 83.49%)
                                           -0.0000 -0.0046  0.1728 -0.0033  0.0524
                                            0.0209 -0.3027  0.0169 -0.2002  0.0519
                                            0.0589 -0.5347 -0.0209  0.7365
    84. (0.00006) RY*( 8) C   5           s(  0.00%)p 1.00(  7.51%)d12.31( 92.49%)
    85. (0.00002) RY*( 9) C   5           s(  0.29%)p 3.92(  1.15%)d99.99( 98.56%)
    86. (0.00205) RY*( 1) C   6           s( 10.13%)p 8.22( 83.25%)d 0.65(  6.63%)
                                           -0.0000  0.0052  0.3182  0.0019  0.4768
                                            0.0064  0.2138  0.0170  0.7477 -0.0207
                                            0.0592  0.0825  0.0570 -0.2286
    87. (0.00192) RY*( 2) C   6           s(  0.22%)p99.99( 93.71%)d27.56(  6.07%)
                                            0.0000 -0.0066  0.0464  0.0010  0.6205
                                           -0.0216 -0.7135 -0.0056 -0.2063  0.0226
                                            0.0400  0.0261  0.2234  0.0893
    88. (0.00050) RY*( 3) C   6           s( 49.84%)p 0.47( 23.52%)d 0.53( 26.64%)
                                            0.0000 -0.0124  0.7059  0.0049 -0.4256
                                           -0.0110 -0.2320  0.0076 -0.0009  0.3522
                                           -0.1662  0.0654  0.3177 -0.0974
    89. (0.00038) RY*( 4) C   6           s( 19.01%)p 3.40( 64.64%)d 0.86( 16.35%)
                                           -0.0000  0.0182  0.4356 -0.0099  0.3628
                                           -0.0121  0.5132  0.0043 -0.5012  0.1699
                                            0.2714 -0.0169 -0.0796  0.2330
    90. (0.00014) RY*( 5) C   6           s(  4.11%)p 2.36(  9.69%)d20.95( 86.19%)
                                            0.0000  0.0061  0.2028 -0.0076  0.1548
                                            0.0003  0.1395  0.0100 -0.2309 -0.5294
                                           -0.7127 -0.1713  0.0445 -0.2060
    91. (0.00011) RY*( 6) C   6           s( 14.02%)p 0.85( 11.87%)d 5.29( 74.11%)
                                           -0.0000 -0.0096  0.3743  0.0218 -0.1930
                                            0.0099 -0.2304 -0.0083  0.1663 -0.5916
                                            0.2940 -0.1542 -0.2787  0.4508
    92. (0.00002) RY*( 7) C   6           s(  1.33%)p 3.69(  4.90%)d70.64( 93.77%)
    93. (0.00002) RY*( 8) C   6           s(  1.38%)p 5.99(  8.23%)d65.73( 90.39%)
    94. (0.00000) RY*( 9) C   6           s(  0.01%)p 1.00(  0.32%)d99.99( 99.67%)
    95. (0.00163) RY*( 1) C   7           s(  8.90%)p 9.64( 85.76%)d 0.60(  5.34%)
                                           -0.0000  0.0165  0.2979  0.0151  0.6035
                                            0.0191  0.5478 -0.0113 -0.4389  0.1361
                                           -0.1071  0.0432  0.1029 -0.1048
    96. (0.00093) RY*( 2) C   7           s(  0.00%)p 1.00( 83.19%)d 0.20( 16.81%)
                                           -0.0000  0.0020  0.0045  0.0004 -0.0821
                                            0.0082  0.6269  0.0071  0.6572  0.2419
                                            0.1977  0.0048  0.0761  0.2544
    97. (0.00024) RY*( 3) C   7           s(  7.64%)p12.06( 92.17%)d 0.03(  0.19%)
                                            0.0000  0.0139  0.2761 -0.0227  0.6668
                                            0.0119 -0.4554 -0.0114  0.5186 -0.0205
                                            0.0231 -0.0276 -0.0142 -0.0011
    98. (0.00008) RY*( 4) C   7           s( 58.92%)p 0.13(  7.44%)d 0.57( 33.64%)
    99. (0.00000) RY*( 5) C   7           s(  9.41%)p 1.23( 11.61%)d 8.40( 78.98%)
   100. (0.00000) RY*( 6) C   7           s(  4.93%)p 1.65(  8.12%)d17.62( 86.94%)
   101. (0.00000) RY*( 7) C   7           s(  2.38%)p 0.28(  0.68%)d40.71( 96.94%)
   102. (0.00001) RY*( 8) C   7           s(  5.17%)p 0.58(  3.01%)d17.74( 91.81%)
   103. (0.00000) RY*( 9) C   7           s(  2.69%)p 3.03(  8.15%)d33.18( 89.16%)
   104. (0.01034) RY*( 1) C   8           s(  6.22%)p14.89( 92.65%)d 0.18(  1.13%)
                                            0.0000  0.0447  0.2454 -0.0059  0.1180
                                            0.0301 -0.6250 -0.0595  0.7193  0.0041
                                           -0.0125  0.1042  0.0165  0.0028
   105. (0.00463) RY*( 2) C   8           s( 30.82%)p 1.27( 39.24%)d 0.97( 29.94%)
                                            0.0000  0.0310  0.5542 -0.0085  0.0720
                                            0.0545 -0.3570  0.0456 -0.5046 -0.0789
                                           -0.0169 -0.0010 -0.2057 -0.5006
   106. (0.00235) RY*( 3) C   8           s( 32.98%)p 0.14(  4.47%)d 1.90( 62.54%)
                                           -0.0000  0.0032  0.5743 -0.0011  0.0452
                                            0.0182 -0.0041 -0.0168 -0.2051  0.0946
                                            0.0312 -0.1044  0.3620  0.6882
   107. (0.00165) RY*( 4) C   8           s(  0.07%)p99.99( 73.03%)d99.99( 26.89%)
                                            0.0000  0.0010  0.0268 -0.0503 -0.8354
                                           -0.0074 -0.1718  0.0004 -0.0174  0.4930
                                           -0.0323 -0.0285 -0.1510  0.0352
   108. (0.00100) RY*( 5) C   8           s(  0.83%)p 2.97(  2.46%)d99.99( 96.71%)
                                            0.0000  0.0004  0.0911 -0.0059 -0.0386
                                            0.0275  0.1309 -0.0422 -0.0586  0.0086
                                           -0.1707  0.9659 -0.0136  0.0683
   109. (0.00072) RY*( 6) C   8           s( 28.91%)p 2.14( 61.76%)d 0.32(  9.33%)
                                           -0.0000 -0.0237  0.5371 -0.0069 -0.1246
                                            0.0315  0.6503  0.0054  0.4221 -0.0319
                                            0.0224 -0.0995 -0.1500 -0.2438
   110. (0.00013) RY*( 7) C   8           s(  0.00%)p 1.00( 22.91%)d 3.36( 77.09%)
                                            0.0000 -0.0006  0.0050  0.0205 -0.4721
                                            0.0035 -0.0752 -0.0001  0.0114 -0.7701
                                           -0.3284 -0.0564  0.2583  0.0061
   111. (0.00002) RY*( 8) C   8           s(  0.14%)p 1.86(  0.25%)d99.99( 99.61%)
   112. (0.00108) RY*( 1) O   9           s( 47.24%)p 1.05( 49.69%)d 0.06(  3.07%)
                                            0.0000  0.0049  0.6873  0.0002  0.1073
                                           -0.0014 -0.6887 -0.0015  0.1051 -0.0255
                                           -0.0195  0.1114 -0.0743 -0.1082
   113. (0.00029) RY*( 2) O   9           s(  0.01%)p99.99( 95.02%)d99.99(  4.97%)
                                            0.0000  0.0001  0.0122  0.0023  0.9614
                                            0.0001  0.1608 -0.0000 -0.0091 -0.0387
                                           -0.2161 -0.0374  0.0094  0.0021
   114. (0.00022) RY*( 3) O   9           s( 40.99%)p 1.12( 46.10%)d 0.31( 12.91%)
                                           -0.0000 -0.0002  0.6403  0.0009 -0.0945
                                           -0.0062  0.4902 -0.0015 -0.4601  0.0379
                                            0.0551 -0.3296  0.1215 -0.0354
   115. (0.00005) RY*( 4) O   9           s(  7.77%)p10.34( 80.31%)d 1.53( 11.92%)
   116. (0.00000) RY*( 5) O   9           s(  0.00%)p 1.00(  0.37%)d99.99( 99.63%)
   117. (0.00001) RY*( 6) O   9           s(  0.61%)p27.49( 16.75%)d99.99( 82.64%)
   118. (0.00000) RY*( 7) O   9           s(  0.00%)p 1.00(  4.92%)d19.34( 95.08%)
   119. (0.00000) RY*( 8) O   9           s(  0.01%)p 1.00(  1.88%)d52.32( 98.12%)
   120. (0.00001) RY*( 9) O   9           s(  3.39%)p 1.55(  5.25%)d26.96( 91.37%)
   121. (0.00155) RY*( 1) O  10           s(  3.05%)p31.34( 95.69%)d 0.41(  1.26%)
                                            0.0000  0.0005  0.1747  0.0013 -0.1062
                                           -0.0059  0.6922  0.0011  0.6830 -0.0220
                                           -0.0018  0.0002 -0.0623 -0.0905
   122. (0.00032) RY*( 2) O  10           s(  0.03%)p99.99( 96.49%)d99.99(  3.48%)
                                           -0.0000  0.0002  0.0181 -0.0073 -0.9675
                                           -0.0016 -0.1686  0.0003  0.0154 -0.0544
                                            0.1747  0.0299  0.0197 -0.0073
   123. (0.00012) RY*( 3) O  10           s( 85.83%)p 0.04(  3.81%)d 0.12( 10.36%)
                                           -0.0000  0.0043  0.9264  0.0012  0.0284
                                           -0.0055 -0.0785  0.0114 -0.1761 -0.0095
                                            0.0403 -0.2754 -0.0180 -0.1603
   124. (0.00004) RY*( 4) O  10           s(  2.14%)p40.23( 86.28%)d 5.40( 11.57%)
   125. (0.00000) RY*( 5) O  10           s(  0.02%)p22.71(  0.40%)d99.99( 99.59%)
   126. (0.00000) RY*( 6) O  10           s(  0.11%)p32.86(  3.49%)d99.99( 96.41%)
   127. (0.00000) RY*( 7) O  10           s(  5.45%)p 2.38( 12.95%)d14.97( 81.60%)
   128. (0.00000) RY*( 8) O  10           s(  0.09%)p 4.76(  0.43%)d99.99( 99.49%)
   129. (0.00000) RY*( 9) O  10           s(  3.24%)p 0.27(  0.87%)d29.55( 95.89%)
   130. (0.00056) RY*( 1) H  11           s( 97.72%)p 0.02(  2.28%)
                                            0.0051  0.9885  0.1483 -0.0131  0.0249
   131. (0.00009) RY*( 2) H  11           s(  0.00%)p 1.00(100.00%)
   132. (0.00006) RY*( 3) H  11           s(  0.01%)p99.99( 99.99%)
   133. (0.00002) RY*( 4) H  11           s(  2.35%)p41.49( 97.65%)
   134. (0.00076) RY*( 1) H  12           s( 98.27%)p 0.02(  1.73%)
                                            0.0054  0.9913  0.0177  0.1297 -0.0143
   135. (0.00010) RY*( 2) H  12           s(  0.08%)p99.99( 99.92%)
   136. (0.00007) RY*( 3) H  12           s(  0.01%)p99.99( 99.99%)
   137. (0.00002) RY*( 4) H  12           s(  1.72%)p57.10( 98.28%)
   138. (0.00075) RY*( 1) H  13           s( 98.17%)p 0.02(  1.83%)
                                            0.0054  0.9908  0.0339  0.0442 -0.1232
   139. (0.00010) RY*( 2) H  13           s(  0.08%)p99.99( 99.92%)
                                            0.0015  0.0281  0.5336 -0.8423  0.0707
   140. (0.00007) RY*( 3) H  13           s(  0.03%)p99.99( 99.97%)
   141. (0.00002) RY*( 4) H  13           s(  1.81%)p54.21( 98.19%)
   142. (0.00131) RY*( 1) H  14           s( 99.45%)p 0.01(  0.55%)
                                            0.0059  0.9972 -0.0257 -0.0307  0.0623
   143. (0.00010) RY*( 2) H  14           s(  0.02%)p99.99( 99.98%)
   144. (0.00007) RY*( 3) H  14           s(  0.10%)p99.99( 99.90%)
   145. (0.00002) RY*( 4) H  14           s(  0.52%)p99.99( 99.48%)
   146. (0.00128) RY*( 1) H  15           s( 99.56%)p 0.00(  0.44%)
                                            0.0060  0.9978 -0.0156 -0.0626  0.0146
   147. (0.00009) RY*( 2) H  15           s(  0.02%)p99.99( 99.98%)
   148. (0.00006) RY*( 3) H  15           s(  0.06%)p99.99( 99.94%)
   149. (0.00002) RY*( 4) H  15           s(  0.44%)p99.99( 99.56%)
   150. (0.00141) RY*( 1) H  16           s( 99.67%)p 0.00(  0.33%)
                                            0.0061  0.9983 -0.0155  0.0242 -0.0498
   151. (0.00009) RY*( 2) H  16           s(  0.03%)p99.99( 99.97%)
   152. (0.00005) RY*( 3) H  16           s(  0.04%)p99.99( 99.96%)
   153. (0.00002) RY*( 4) H  16           s(  0.35%)p99.99( 99.65%)
   154. (0.00146) RY*( 1) H  17           s( 99.60%)p 0.00(  0.40%)
                                            0.0058  0.9980 -0.0323  0.0514 -0.0183
   155. (0.00010) RY*( 2) H  17           s(  0.02%)p99.99( 99.98%)
   156. (0.00006) RY*( 3) H  17           s(  0.12%)p99.99( 99.88%)
   157. (0.00002) RY*( 4) H  17           s(  0.34%)p99.99( 99.66%)
   158. (0.00131) RY*( 1) H  18           s( 99.74%)p 0.00(  0.26%)
                                            0.0055  0.9987 -0.0242 -0.0118  0.0431
   159. (0.00009) RY*( 2) H  18           s(  0.00%)p 1.00(100.00%)
   160. (0.00005) RY*( 3) H  18           s(  0.07%)p99.99( 99.93%)
   161. (0.00002) RY*( 4) H  18           s(  0.27%)p99.99( 99.73%)
   162. (0.00118) RY*( 1) H  19           s( 99.47%)p 0.01(  0.53%)
                                            0.0043  0.9974 -0.0236 -0.0643  0.0237
   163. (0.00010) RY*( 2) H  19           s(  0.06%)p99.99( 99.94%)
   164. (0.00006) RY*( 3) H  19           s(  0.12%)p99.99( 99.88%)
   165. (0.00002) RY*( 4) H  19           s(  0.44%)p99.99( 99.56%)
   166. (0.00167) RY*( 1) H  20           s( 99.94%)p 0.00(  0.06%)
                                            0.0078  0.9997 -0.0008  0.0030 -0.0233
   167. (0.00007) RY*( 2) H  20           s(  0.00%)p 1.00(100.00%)
   168. (0.00004) RY*( 3) H  20           s(  0.00%)p 1.00(100.00%)
   169. (0.00002) RY*( 4) H  20           s(  0.15%)p99.99( 99.85%)
   170. (0.00127) RY*( 1) H  21           s( 99.67%)p 0.00(  0.33%)
                                            0.0056  0.9983  0.0333  0.0041  0.0468
   171. (0.00008) RY*( 2) H  21           s(  0.02%)p99.99( 99.98%)
   172. (0.00005) RY*( 3) H  21           s(  0.11%)p99.99( 99.89%)
   173. (0.00002) RY*( 4) H  21           s(  0.30%)p99.99( 99.70%)
   174. (0.00111) RY*( 1) H  22           s( 99.29%)p 0.01(  0.71%)
                                            0.0033  0.9964  0.0597 -0.0560  0.0195
   175. (0.00010) RY*( 2) H  22           s(  0.02%)p99.99( 99.98%)
   176. (0.00006) RY*( 3) H  22           s(  0.22%)p99.99( 99.78%)
   177. (0.00002) RY*( 4) H  22           s(  0.56%)p99.99( 99.44%)
   178. (0.00050) RY*( 1) H  23           s( 97.73%)p 0.02(  2.27%)
                                            0.0049  0.9886 -0.1377 -0.0535  0.0289
   179. (0.00009) RY*( 2) H  23           s(  0.01%)p99.99( 99.99%)
   180. (0.00006) RY*( 3) H  23           s(  0.01%)p 1.00( 99.99%)
   181. (0.00002) RY*( 4) H  23           s(  2.34%)p41.77( 97.66%)
   182. (0.00075) RY*( 1) H  24           s( 98.33%)p 0.02(  1.67%)
                                            0.0046  0.9916 -0.0295  0.1243 -0.0188
   183. (0.00011) RY*( 2) H  24           s(  0.21%)p99.99( 99.79%)
                                            0.0024  0.0456 -0.4082 -0.3326  0.8489
   184. (0.00008) RY*( 3) H  24           s(  0.03%)p99.99( 99.97%)
   185. (0.00002) RY*( 4) H  24           s(  1.52%)p65.00( 98.48%)
   186. (0.00074) RY*( 1) H  25           s( 98.56%)p 0.01(  1.44%)
                                            0.0051  0.9928 -0.0321  0.0251 -0.1130
   187. (0.00009) RY*( 2) H  25           s(  0.09%)p99.99( 99.91%)
   188. (0.00007) RY*( 3) H  25           s(  0.00%)p 1.00(100.00%)
   189. (0.00002) RY*( 4) H  25           s(  1.44%)p68.56( 98.56%)
   190. (0.00100) RY*( 1) H  26           s( 82.90%)p 0.21( 17.10%)
                                            0.0185  0.9103 -0.0096  0.1045  0.4000
   191. (0.00057) RY*( 2) H  26           s(  0.00%)p 1.00(100.00%)
                                            0.0001  0.0006 -0.9848 -0.1728  0.0201
   192. (0.00038) RY*( 3) H  26           s( 13.70%)p 6.30( 86.30%)
                                            0.0055  0.3701 -0.0566  0.2187 -0.9011
   193. (0.00001) RY*( 4) H  26           s(  3.92%)p24.50( 96.08%)
   194. (0.00308) BD*( 1) C   1 - C   2  
                ( 51.58%)   0.7182* C   1 s( 29.34%)p 2.41( 70.62%)d 0.00(  0.04%)
                                            0.0004  0.5416  0.0073 -0.6585  0.0038
                                           -0.4353 -0.0120  0.2880  0.0100  0.0146
                                           -0.0093 -0.0060  0.0071 -0.0069
                ( 48.42%)  -0.6959* C   2 s( 28.48%)p 2.51( 71.48%)d 0.00(  0.04%)
                                            0.0002  0.5335  0.0126  0.6618  0.0105
                                            0.4387 -0.0097 -0.2899  0.0089  0.0143
                                           -0.0090 -0.0071  0.0044 -0.0056
   195. (0.00229) BD*( 1) C   1 - H  11  
                ( 38.00%)   0.6165* C   1 s( 24.00%)p 3.17( 75.96%)d 0.00(  0.04%)
                                           -0.0000 -0.4899 -0.0032 -0.7476 -0.0004
                                            0.3056 -0.0118 -0.3273  0.0097  0.0110
                                           -0.0117  0.0046 -0.0099  0.0051
                ( 62.00%)  -0.7874* H  11 s( 99.91%)p 0.00(  0.09%)
                                           -0.9996  0.0008  0.0265 -0.0092  0.0095
   196. (0.00397) BD*( 1) C   1 - H  12  
                ( 38.91%)   0.6238* C   1 s( 23.28%)p 3.29( 76.67%)d 0.00(  0.04%)
                                           -0.0000 -0.4825  0.0047  0.0664 -0.0191
                                           -0.8450 -0.0017 -0.2187  0.0052  0.0040
                                            0.0007 -0.0086  0.0163  0.0082
                ( 61.09%)  -0.7816* H  12 s( 99.92%)p 0.00(  0.08%)
                                           -0.9996  0.0019  0.0011  0.0281  0.0064
   197. (0.00391) BD*( 1) C   1 - H  13  
                ( 38.85%)   0.6233* C   1 s( 23.35%)p 3.28( 76.61%)d 0.00(  0.04%)
                                            0.0000  0.4832 -0.0038  0.0464  0.0185
                                           -0.0467  0.0072 -0.8726  0.0005 -0.0002
                                           -0.0002  0.0022 -0.0000  0.0211
                ( 61.15%)  -0.7820* H  13 s( 99.91%)p 0.00(  0.09%)
                                            0.9996 -0.0017 -0.0054  0.0007  0.0291
   198. (0.00758) BD*( 1) C   2 - C   3  
                ( 51.52%)   0.7178* C   2 s( 27.68%)p 2.61( 72.27%)d 0.00(  0.05%)
                                            0.0003  0.5260  0.0081 -0.7428 -0.0035
                                            0.2804  0.0042 -0.3039 -0.0055 -0.0111
                                            0.0124 -0.0044  0.0134 -0.0070
                ( 48.48%)  -0.6963* C   3 s( 29.10%)p 2.44( 70.86%)d 0.00(  0.04%)
                                            0.0003  0.5393  0.0100  0.7336 -0.0038
                                           -0.2797  0.0030  0.3036 -0.0025 -0.0111
                                            0.0120 -0.0053  0.0106 -0.0058
   199. (0.00838) BD*( 1) C   2 - H  14  
                ( 38.54%)   0.6208* C   2 s( 21.87%)p 3.57( 78.09%)d 0.00(  0.05%)
                                            0.0001 -0.4675  0.0080  0.0159 -0.0125
                                           -0.0385  0.0115 -0.8825  0.0025  0.0003
                                            0.0023 -0.0021  0.0002 -0.0219
                ( 61.46%)  -0.7840* H  14 s( 99.91%)p 0.00(  0.09%)
                                           -0.9995  0.0041  0.0015  0.0001  0.0303
   200. (0.00826) BD*( 1) C   2 - H  15  
                ( 38.29%)   0.6188* C   2 s( 21.99%)p 3.55( 77.97%)d 0.00(  0.04%)
                                           -0.0001  0.4688 -0.0090  0.0955  0.0111
                                           -0.8523  0.0039 -0.2094  0.0128 -0.0018
                                           -0.0001  0.0089 -0.0173 -0.0082
                ( 61.71%)  -0.7855* H  15 s( 99.91%)p 0.00(  0.09%)
                                            0.9995 -0.0044 -0.0061  0.0286  0.0053
   201. (0.00676) BD*( 1) C   3 - C   4  
                ( 51.17%)   0.7153* C   3 s( 27.56%)p 2.63( 72.39%)d 0.00(  0.05%)
                                            0.0003  0.5249  0.0102 -0.6716  0.0039
                                           -0.4336 -0.0059  0.2912  0.0039  0.0148
                                           -0.0104 -0.0067  0.0073 -0.0071
                ( 48.83%)  -0.6988* C   4 s( 28.88%)p 2.46( 71.08%)d 0.00(  0.04%)
                                            0.0003  0.5373  0.0067  0.6544  0.0005
                                            0.4410 -0.0074 -0.2968  0.0013  0.0136
                                           -0.0097 -0.0079  0.0035 -0.0060
   202. (0.00876) BD*( 1) C   3 - H  16  
                ( 38.26%)   0.6185* C   3 s( 21.77%)p 3.59( 78.18%)d 0.00(  0.05%)
                                           -0.0001  0.4666 -0.0071  0.0074  0.0057
                                           -0.0404  0.0108 -0.8832 -0.0008  0.0002
                                            0.0012  0.0017 -0.0003  0.0212
                ( 61.74%)  -0.7858* H  16 s( 99.91%)p 0.00(  0.09%)
                                            0.9995 -0.0047 -0.0028  0.0007  0.0299
   203. (0.00915) BD*( 1) C   3 - H  17  
                ( 39.06%)   0.6250* C   3 s( 21.59%)p 3.63( 78.37%)d 0.00(  0.05%)
                                            0.0001 -0.4645  0.0087  0.1003 -0.0116
                                           -0.8551 -0.0023 -0.2055  0.0109  0.0058
                                            0.0015 -0.0085  0.0166  0.0086
                ( 60.94%)  -0.7806* H  17 s( 99.92%)p 0.00(  0.08%)
                                           -0.9996  0.0046  0.0013  0.0277  0.0057
   204. (0.00995) BD*( 1) C   4 - C   5  
                ( 52.98%)   0.7279* C   4 s( 26.96%)p 2.71( 72.98%)d 0.00(  0.06%)
                                            0.0005  0.5191  0.0098 -0.7479 -0.0031
                                            0.2638 -0.0115 -0.3173 -0.0069 -0.0125
                                            0.0137 -0.0049  0.0137 -0.0077
                ( 47.02%)  -0.6857* C   5 s( 27.84%)p 2.59( 72.11%)d 0.00(  0.04%)
                                            0.0000  0.5276  0.0064  0.7489 -0.0049
                                           -0.2361 -0.0124  0.3228 -0.0115 -0.0033
                                            0.0150 -0.0021  0.0121 -0.0055
   205. (0.00828) BD*( 1) C   4 - H  18  
                ( 37.50%)   0.6124* C   4 s( 21.96%)p 3.55( 78.00%)d 0.00(  0.04%)
                                            0.0002 -0.4685  0.0085  0.0268 -0.0079
                                           -0.0616  0.0159 -0.8804 -0.0012  0.0010
                                            0.0036 -0.0034  0.0004 -0.0201
                ( 62.50%)  -0.7906* H  18 s( 99.91%)p 0.00(  0.09%)
                                           -0.9995  0.0042  0.0005  0.0007  0.0301
   206. (0.00778) BD*( 1) C   4 - H  19  
                ( 37.31%)   0.6108* C   4 s( 22.19%)p 3.50( 77.76%)d 0.00(  0.04%)
                                           -0.0002  0.4711 -0.0027  0.1045  0.0040
                                           -0.8552  0.0019 -0.1876  0.0142 -0.0022
                                            0.0001  0.0084 -0.0171 -0.0085
                ( 62.69%)  -0.7918* H  19 s( 99.91%)p 0.00(  0.09%)
                                            0.9995 -0.0026 -0.0046  0.0296  0.0058
   207. (0.01145) BD*( 1) C   5 - C   6  
                ( 46.36%)   0.6809* C   5 s( 27.70%)p 2.61( 72.26%)d 0.00(  0.04%)
                                           -0.0000 -0.5263 -0.0051  0.6468 -0.0092
                                            0.4610  0.0072 -0.3025  0.0139 -0.0085
                                            0.0125  0.0060 -0.0081  0.0058
                ( 53.64%)  -0.7324* C   6 s( 26.69%)p 2.75( 73.26%)d 0.00(  0.06%)
                                           -0.0006 -0.5166 -0.0051 -0.6364 -0.0081
                                           -0.4876  0.0068  0.2994  0.0085 -0.0175
                                            0.0103  0.0081 -0.0034  0.0081
   208. (0.03094) BD*( 1) C   5 - C   8  
                ( 49.95%)   0.7068* C   5 s( 23.02%)p 3.34( 76.90%)d 0.00(  0.09%)
                                           -0.0002 -0.4797 -0.0053  0.1397  0.0041
                                           -0.8500 -0.0183 -0.1628  0.0055  0.0079
                                            0.0014 -0.0088  0.0230  0.0140
                ( 50.05%)  -0.7074* C   8 s( 41.96%)p 1.38( 57.98%)d 0.00(  0.06%)
                                           -0.0001 -0.6466 -0.0399 -0.1225  0.0055
                                            0.7316 -0.0272  0.1692  0.0120  0.0064
                                            0.0001 -0.0062  0.0181  0.0126
   209. (0.01157) BD*( 1) C   5 - H  20  
                ( 35.90%)   0.5991* C   5 s( 21.42%)p 3.67( 78.54%)d 0.00(  0.04%)
                                           -0.0003  0.4627 -0.0068  0.0265  0.0006
                                           -0.0873 -0.0121 -0.8814  0.0019 -0.0005
                                           -0.0002 -0.0032 -0.0013  0.0206
                ( 64.10%)  -0.8006* H  20 s( 99.90%)p 0.00(  0.10%)
                                            0.9995 -0.0071 -0.0010  0.0058  0.0311
   210. (0.00319) BD*( 1) C   6 - C   7  
                ( 48.13%)   0.6937* C   6 s( 28.61%)p 2.49( 71.35%)d 0.00(  0.04%)
                                           -0.0002 -0.5347 -0.0111  0.7504  0.0113
                                           -0.2157  0.0186  0.3215 -0.0083  0.0094
                                           -0.0128  0.0049 -0.0106  0.0054
                ( 51.87%)  -0.7202* C   7 s( 28.95%)p 2.45( 71.00%)d 0.00(  0.05%)
                                           -0.0003 -0.5381 -0.0060 -0.7551  0.0002
                                            0.2009  0.0164 -0.3147 -0.0122  0.0066
                                           -0.0127  0.0028 -0.0150  0.0070
   211. (0.00797) BD*( 1) C   6 - H  21  
                ( 37.59%)   0.6131* C   6 s( 22.24%)p 3.49( 77.72%)d 0.00(  0.04%)
                                            0.0001 -0.4715  0.0094  0.0207  0.0101
                                           -0.0674  0.0197 -0.8785  0.0020 -0.0001
                                           -0.0015 -0.0046  0.0011 -0.0202
                ( 62.41%)  -0.7900* H  21 s( 99.91%)p 0.00(  0.09%)
                                           -0.9995  0.0043 -0.0024 -0.0003  0.0302
   212. (0.00743) BD*( 1) C   6 - H  22  
                ( 37.45%)   0.6120* C   6 s( 22.42%)p 3.46( 77.53%)d 0.00(  0.05%)
                                           -0.0002  0.4735 -0.0029  0.1748 -0.0133
                                           -0.8426  0.0008 -0.1854  0.0148 -0.0092
                                           -0.0026  0.0081 -0.0150 -0.0086
                ( 62.55%)  -0.7909* H  22 s( 99.90%)p 0.00(  0.10%)
                                            0.9995 -0.0015 -0.0040  0.0301  0.0054
   213. (0.00228) BD*( 1) C   7 - H  23  
                ( 37.31%)   0.6108* C   7 s( 24.33%)p 3.11( 75.64%)d 0.00(  0.04%)
                                            0.0000  0.4932  0.0058 -0.6188 -0.0022
                                           -0.5295  0.0123  0.3048 -0.0103  0.0138
                                           -0.0090 -0.0080  0.0008 -0.0052
                ( 62.69%)  -0.7918* H  23 s( 99.91%)p 0.00(  0.09%)
                                            0.9996 -0.0006  0.0229  0.0168 -0.0085
   214. (0.00389) BD*( 1) C   7 - H  24  
                ( 39.34%)   0.6272* C   7 s( 23.21%)p 3.31( 76.74%)d 0.00(  0.04%)
                                           -0.0000 -0.4817  0.0054  0.2137  0.0253
                                           -0.8217  0.0044 -0.2142  0.0050  0.0057
                                            0.0016 -0.0087  0.0160  0.0087
                ( 60.66%)  -0.7788* H  24 s( 99.92%)p 0.00(  0.08%)
                                           -0.9996  0.0013 -0.0130  0.0246  0.0061
   215. (0.00378) BD*( 1) C   7 - H  25  
                ( 38.42%)   0.6198* C   7 s( 23.46%)p 3.26( 76.50%)d 0.00(  0.04%)
                                            0.0000  0.4843 -0.0050  0.0039 -0.0219
                                           -0.0559 -0.0008 -0.8726 -0.0003 -0.0002
                                           -0.0024  0.0015 -0.0000  0.0200
                ( 61.58%)  -0.7847* H  25 s( 99.91%)p 0.00(  0.09%)
                                            0.9996 -0.0017  0.0043  0.0026  0.0289
   216. (0.10540) BD*( 1) C   8 - O   9  
                ( 88.23%)   0.9393* C   8 s(  7.94%)p 6.87( 54.56%)d 4.72( 37.50%)
                                           -0.0001  0.2815 -0.0140  0.5251 -0.1448
                                            0.2349 -0.0186  0.4393  0.0181 -0.1334
                                            0.5830  0.1189  0.0547  0.0116
                ( 11.77%)  -0.3431* O   9 s(  9.28%)p 9.77( 90.64%)d 0.01(  0.09%)
                                           -0.0000  0.3046 -0.0013  0.8526 -0.0067
                                            0.0619 -0.0017 -0.4189 -0.0010  0.0101
                                           -0.0226 -0.0048 -0.0048  0.0152
   217. (0.07164) BD*( 2) C   8 - O   9  
                ( 77.42%)   0.8799* C   8 s( 18.35%)p 3.43( 63.01%)d 1.02( 18.64%)
                                           -0.0001  0.4278 -0.0225 -0.3511  0.0964
                                            0.1581  0.0314  0.6855  0.0401  0.0954
                                           -0.4124 -0.0509 -0.0416  0.0543
                ( 22.58%)  -0.4752* O   9 s( 25.87%)p 2.86( 74.05%)d 0.00(  0.08%)
                                           -0.0000  0.5086 -0.0022 -0.4929  0.0042
                                           -0.2286 -0.0002 -0.6673 -0.0015 -0.0068
                                            0.0147  0.0015  0.0011  0.0241
   218. (0.01378) BD*( 1) C   8 - O  10  
                ( 67.99%)   0.8246* C   8 s( 31.76%)p 2.14( 67.95%)d 0.01(  0.29%)
                                            0.0000  0.5612 -0.0517 -0.1146 -0.0090
                                            0.6030  0.0492 -0.5467 -0.0371 -0.0097
                                            0.0097 -0.0455 -0.0238  0.0074
                ( 32.01%)  -0.5658* O  10 s( 42.65%)p 1.34( 57.26%)d 0.00(  0.09%)
                                           -0.0000  0.6528 -0.0202  0.0971 -0.0020
                                           -0.5264  0.0110  0.5346 -0.0127 -0.0052
                                            0.0046 -0.0231 -0.0142  0.0085
   219. (0.07682) BD*( 2) C   8 - O  10  
                ( 84.29%)   0.9181* C   8 s(  0.03%)p99.99( 59.71%)d99.99( 40.26%)
                                            0.0000 -0.0159  0.0012  0.7548  0.1026
                                            0.1212  0.0194 -0.0426  0.0041  0.1903
                                           -0.5907 -0.1073 -0.0761  0.0151
                ( 15.71%)  -0.3964* O  10 s(  0.00%)p 1.00( 99.84%)d 0.00(  0.16%)
                                            0.0000  0.0009 -0.0001  0.9851 -0.0009
                                            0.1666 -0.0003 -0.0160 -0.0002 -0.0263
                                            0.0272  0.0051  0.0098 -0.0008
   220. (0.00474) BD*( 1) O   9 - H  26  
                ( 23.82%)   0.4881* O   9 s( 20.68%)p 3.83( 79.23%)d 0.00(  0.09%)
                                           -0.0002 -0.4546 -0.0111  0.1468  0.0029
                                           -0.8629 -0.0187 -0.1588 -0.0261  0.0080
                                           -0.0020  0.0114  0.0222  0.0136
                ( 76.18%)  -0.8728* H  26 s( 99.48%)p 0.01(  0.52%)
                                           -0.9974  0.0059 -0.0121  0.0699  0.0141


 NHO Directionality and "Bond Bending" (deviations from line of nuclear centers)

         [Thresholds for printing:  angular deviation  >  1.0 degree]
                                    hybrid p-character > 25.0%
                                    orbital occupancy  >  0.10e

                                Line of Centers        Hybrid 1              Hybrid 2
                                ---------------  -------------------   ------------------
                NBO               Theta   Phi    Theta   Phi    Dev    Theta   Phi    Dev
 ========================================================================================
     1. BD (   1) C   1 - C   2    70.0  213.4    69.4  214.3   1.1      --     --    --
     6. BD (   1) C   2 - H  14     2.5  116.8     1.8   97.0   1.0      --     --    --
    12. BD (   1) C   4 - H  18     4.4  116.1     3.2  112.5   1.2      --     --    --
    15. BD (   1) C   5 - C   8    79.8   99.4     --     --    --     104.2  279.4   4.0
    16. BD (   1) C   5 - H  20   175.4  288.0   173.3  285.3   2.1      --     --    --
    18. BD (   1) C   6 - H  21     4.4  102.2     3.7  122.8   1.6      --     --    --
    19. BD (   1) C   6 - H  22   102.0  282.1   101.3  280.9   1.4      --     --    --
    23. BD (   1) C   8 - O   9    11.9   96.0    43.7   29.6  40.2    116.3    4.1  63.9
    24. BD (   2) C   8 - O   9    11.9   96.0    23.6  143.3  17.7    141.1  205.1  36.5
    25. BD (   1) C   8 - O  10   133.9  100.6   131.3  100.7   2.5     45.1  280.5   1.0
    26. BD (   2) C   8 - O  10   133.9  100.6    87.5  189.3  90.8     90.9    9.6  89.9
    27. BD (   1) O   9 - H  26    85.4   99.8    78.3   99.6   7.1      --     --    --
    38. LP (   1) O   9             --     --     37.0  281.1   --       --     --    --
    39. LP (   1) O  10             --     --    133.2  100.5   --       --     --    --
    40. LP (   2) O  10             --     --    135.7  278.7   --       --     --    --
   216. BD*(   1) C   8 - O   9    11.9   96.0    43.7   29.6  40.2    116.3    4.1  63.9


 Second Order Perturbation Theory Analysis of Fock Matrix in NBO Basis

     Threshold for printing:   0.25 kcal/mol
                                                                              E(2)  E(j)-E(i) F(i,j)
         Donor NBO (i)                     Acceptor NBO (j)                 kcal/mol   a.u.    a.u. 
 ===================================================================================================

 within unit  1
   1. BD (   1) C   1 - C   2        / 61. RY*(   3) C   3                    0.53    1.51    0.036
   1. BD (   1) C   1 - C   2        /198. BD*(   1) C   2 - C   3            0.55    0.98    0.029
   1. BD (   1) C   1 - C   2        /199. BD*(   1) C   2 - H  14            0.30    1.03    0.022
   1. BD (   1) C   1 - C   2        /200. BD*(   1) C   2 - H  15            0.33    1.04    0.023
   1. BD (   1) C   1 - C   2        /201. BD*(   1) C   3 - C   4            1.28    0.96    0.044
   2. BD (   1) C   1 - H  11        /198. BD*(   1) C   2 - C   3            1.84    0.86    0.050
   3. BD (   1) C   1 - H  12        /200. BD*(   1) C   2 - H  15            1.59    0.92    0.048
   4. BD (   1) C   1 - H  13        /199. BD*(   1) C   2 - H  14            1.59    0.92    0.048
   5. BD (   1) C   2 - C   3        / 41. RY*(   1) C   1                    0.62    1.41    0.037
   5. BD (   1) C   2 - C   3        / 70. RY*(   3) C   4                    0.63    1.50    0.039
   5. BD (   1) C   2 - C   3        /194. BD*(   1) C   1 - C   2            0.44    1.02    0.027
   5. BD (   1) C   2 - C   3        /195. BD*(   1) C   1 - H  11            0.74    1.08    0.036
   5. BD (   1) C   2 - C   3        /201. BD*(   1) C   3 - C   4            0.65    0.98    0.032
   5. BD (   1) C   2 - C   3        /202. BD*(   1) C   3 - H  16            0.34    1.04    0.024
   5. BD (   1) C   2 - C   3        /203. BD*(   1) C   3 - H  17            0.37    1.03    0.025
   5. BD (   1) C   2 - C   3        /204. BD*(   1) C   4 - C   5            1.33    0.94    0.045
   6. BD (   1) C   2 - H  14        / 42. RY*(   2) C   1                    0.30    1.40    0.026
   6. BD (   1) C   2 - H  14        / 60. RY*(   2) C   3                    0.33    1.45    0.028
   6. BD (   1) C   2 - H  14        /197. BD*(   1) C   1 - H  13            1.48    0.95    0.047
   6. BD (   1) C   2 - H  14        /202. BD*(   1) C   3 - H  16            1.67    0.91    0.049
   7. BD (   1) C   2 - H  15        / 42. RY*(   2) C   1                    0.29    1.40    0.025
   7. BD (   1) C   2 - H  15        /196. BD*(   1) C   1 - H  12            1.50    0.94    0.048
   7. BD (   1) C   2 - H  15        /203. BD*(   1) C   3 - H  17            1.73    0.90    0.050
   8. BD (   1) C   3 - C   4        / 50. RY*(   1) C   2                    0.53    1.46    0.035
   8. BD (   1) C   3 - C   4        / 77. RY*(   1) C   5                    0.58    1.53    0.038
   8. BD (   1) C   3 - C   4        /194. BD*(   1) C   1 - C   2            0.95    1.03    0.040
   8. BD (   1) C   3 - C   4        /198. BD*(   1) C   2 - C   3            0.56    1.02    0.030
   8. BD (   1) C   3 - C   4        /203. BD*(   1) C   3 - H  17            0.25    1.05    0.021
   8. BD (   1) C   3 - C   4        /204. BD*(   1) C   4 - C   5            0.51    0.96    0.028
   8. BD (   1) C   3 - C   4        /205. BD*(   1) C   4 - H  18            0.34    1.04    0.024
   8. BD (   1) C   3 - C   4        /206. BD*(   1) C   4 - H  19            0.40    1.04    0.026
   8. BD (   1) C   3 - C   4        /207. BD*(   1) C   5 - C   6            1.07    0.96    0.040
   9. BD (   1) C   3 - H  16        / 51. RY*(   2) C   2                    0.33    1.48    0.028
   9. BD (   1) C   3 - H  16        /199. BD*(   1) C   2 - H  14            1.46    0.94    0.047
   9. BD (   1) C   3 - H  16        /205. BD*(   1) C   4 - H  18            1.59    0.92    0.048
  10. BD (   1) C   3 - H  17        / 51. RY*(   2) C   2                    0.28    1.48    0.026
  10. BD (   1) C   3 - H  17        /200. BD*(   1) C   2 - H  15            1.44    0.95    0.047
  10. BD (   1) C   3 - H  17        /206. BD*(   1) C   4 - H  19            1.61    0.92    0.049
  11. BD (   1) C   4 - C   5        / 59. RY*(   1) C   3                    0.36    1.49    0.030
  11. BD (   1) C   4 - C   5        / 86. RY*(   1) C   6                    0.40    1.50    0.031
  11. BD (   1) C   4 - C   5        / 87. RY*(   2) C   6                    0.28    1.49    0.026
  11. BD (   1) C   4 - C   5        /107. RY*(   4) C   8                    0.40    1.55    0.032
  11. BD (   1) C   4 - C   5        /198. BD*(   1) C   2 - C   3            0.85    1.04    0.038
  11. BD (   1) C   4 - C   5        /201. BD*(   1) C   3 - C   4            0.47    1.03    0.028
  11. BD (   1) C   4 - C   5        /207. BD*(   1) C   5 - C   6            0.86    0.99    0.037
  11. BD (   1) C   4 - C   5        /208. BD*(   1) C   5 - C   8            0.42    0.95    0.025
  11. BD (   1) C   4 - C   5        /209. BD*(   1) C   5 - H  20            0.48    1.06    0.029
  11. BD (   1) C   4 - C   5        /210. BD*(   1) C   6 - C   7            1.02    1.03    0.041
  11. BD (   1) C   4 - C   5        /216. BD*(   1) C   8 - O   9            0.28    1.27    0.025
  11. BD (   1) C   4 - C   5        /218. BD*(   1) C   8 - O  10            1.21    1.14    0.047
  11. BD (   1) C   4 - C   5        /219. BD*(   2) C   8 - O  10            0.49    1.26    0.032
  12. BD (   1) C   4 - H  18        / 59. RY*(   1) C   3                    0.31    1.35    0.026
  12. BD (   1) C   4 - H  18        /202. BD*(   1) C   3 - H  16            1.51    0.94    0.048
  12. BD (   1) C   4 - H  18        /209. BD*(   1) C   5 - H  20            1.67    0.92    0.049
  13. BD (   1) C   4 - H  19        / 60. RY*(   2) C   3                    0.40    1.48    0.031
  13. BD (   1) C   4 - H  19        /201. BD*(   1) C   3 - C   4            0.26    0.89    0.019
  13. BD (   1) C   4 - H  19        /203. BD*(   1) C   3 - H  17            1.56    0.94    0.048
  13. BD (   1) C   4 - H  19        /208. BD*(   1) C   5 - C   8            2.14    0.81    0.053
  14. BD (   1) C   5 - C   6        / 69. RY*(   2) C   4                    0.68    1.42    0.040
  14. BD (   1) C   5 - C   6        / 95. RY*(   1) C   7                    0.49    1.43    0.034
  14. BD (   1) C   5 - C   6        /107. RY*(   4) C   8                    0.36    1.54    0.030
  14. BD (   1) C   5 - C   6        /201. BD*(   1) C   3 - C   4            1.08    1.02    0.042
  14. BD (   1) C   5 - C   6        /204. BD*(   1) C   4 - C   5            0.88    0.98    0.037
  14. BD (   1) C   5 - C   6        /208. BD*(   1) C   5 - C   8            0.41    0.94    0.025
  14. BD (   1) C   5 - C   6        /209. BD*(   1) C   5 - H  20            0.50    1.05    0.029
  14. BD (   1) C   5 - C   6        /210. BD*(   1) C   6 - C   7            0.35    1.02    0.024
  14. BD (   1) C   5 - C   6        /213. BD*(   1) C   7 - H  23            0.67    1.10    0.035
  14. BD (   1) C   5 - C   6        /218. BD*(   1) C   8 - O  10            1.14    1.13    0.045
  14. BD (   1) C   5 - C   6        /219. BD*(   2) C   8 - O  10            0.58    1.25    0.035
  15. BD (   1) C   5 - C   8        / 68. RY*(   1) C   4                    0.59    1.67    0.040
  15. BD (   1) C   5 - C   8        / 87. RY*(   2) C   6                    0.67    1.57    0.041
  15. BD (   1) C   5 - C   8        /112. RY*(   1) O   9                    0.39    2.03    0.035
  15. BD (   1) C   5 - C   8        /121. RY*(   1) O  10                    0.98    1.78    0.053
  15. BD (   1) C   5 - C   8        /204. BD*(   1) C   4 - C   5            0.62    1.07    0.033
  15. BD (   1) C   5 - C   8        /206. BD*(   1) C   4 - H  19            0.75    1.15    0.037
  15. BD (   1) C   5 - C   8        /207. BD*(   1) C   5 - C   6            0.60    1.07    0.032
  15. BD (   1) C   5 - C   8        /212. BD*(   1) C   6 - H  22            0.74    1.16    0.037
  15. BD (   1) C   5 - C   8        /218. BD*(   1) C   8 - O  10            0.63    1.22    0.035
  15. BD (   1) C   5 - C   8        /220. BD*(   1) O   9 - H  26            1.40    1.07    0.049
  16. BD (   1) C   5 - H  20        / 68. RY*(   1) C   4                    0.28    1.48    0.026
  16. BD (   1) C   5 - H  20        / 86. RY*(   1) C   6                    0.34    1.39    0.028
  16. BD (   1) C   5 - H  20        /204. BD*(   1) C   4 - C   5            0.39    0.87    0.023
  16. BD (   1) C   5 - H  20        /205. BD*(   1) C   4 - H  18            1.44    0.96    0.047
  16. BD (   1) C   5 - H  20        /207. BD*(   1) C   5 - C   6            0.39    0.87    0.023
  16. BD (   1) C   5 - H  20        /211. BD*(   1) C   6 - H  21            1.38    0.97    0.046
  16. BD (   1) C   5 - H  20        /216. BD*(   1) C   8 - O   9            0.60    1.15    0.035
  16. BD (   1) C   5 - H  20        /217. BD*(   2) C   8 - O   9            1.73    0.96    0.053
  16. BD (   1) C   5 - H  20        /218. BD*(   1) C   8 - O  10            0.27    1.02    0.021
  17. BD (   1) C   6 - C   7        / 77. RY*(   1) C   5                    0.49    1.53    0.035
  17. BD (   1) C   6 - C   7        /204. BD*(   1) C   4 - C   5            1.14    0.96    0.042
  17. BD (   1) C   6 - C   7        /207. BD*(   1) C   5 - C   6            0.47    0.96    0.027
  17. BD (   1) C   6 - C   7        /211. BD*(   1) C   6 - H  21            0.33    1.05    0.024
  17. BD (   1) C   6 - C   7        /212. BD*(   1) C   6 - H  22            0.40    1.05    0.026
  17. BD (   1) C   6 - C   7        /213. BD*(   1) C   7 - H  23            0.27    1.08    0.022
  18. BD (   1) C   6 - H  21        / 96. RY*(   2) C   7                    0.28    1.38    0.025
  18. BD (   1) C   6 - H  21        /209. BD*(   1) C   5 - H  20            1.71    0.91    0.050
  18. BD (   1) C   6 - H  21        /215. BD*(   1) C   7 - H  25            1.47    0.95    0.047
  19. BD (   1) C   6 - H  22        / 96. RY*(   2) C   7                    0.33    1.39    0.027
  19. BD (   1) C   6 - H  22        /208. BD*(   1) C   5 - C   8            2.14    0.81    0.053
  19. BD (   1) C   6 - H  22        /214. BD*(   1) C   7 - H  24            1.52    0.95    0.048
  20. BD (   1) C   7 - H  23        /207. BD*(   1) C   5 - C   6            2.13    0.82    0.053
  21. BD (   1) C   7 - H  24        /212. BD*(   1) C   6 - H  22            1.57    0.92    0.048
  22. BD (   1) C   7 - H  25        /211. BD*(   1) C   6 - H  21            1.59    0.92    0.048
  23. BD (   1) C   8 - O   9        /107. RY*(   4) C   8                    0.90    1.42    0.046
  23. BD (   1) C   8 - O   9        /118. RY*(   7) O   9                    0.75    3.09    0.063
  23. BD (   1) C   8 - O   9        /125. RY*(   5) O  10                    1.10    3.14    0.076
  23. BD (   1) C   8 - O   9        /126. RY*(   6) O  10                    0.46    3.10    0.049
  23. BD (   1) C   8 - O   9        /191. RY*(   2) H  26                    0.31    2.07    0.033
  23. BD (   1) C   8 - O   9        /216. BD*(   1) C   8 - O   9            9.28    1.13    0.132
  23. BD (   1) C   8 - O   9        /217. BD*(   2) C   8 - O   9           38.31    0.94    0.240
  23. BD (   1) C   8 - O   9        /219. BD*(   2) C   8 - O  10           46.27    1.13    0.291
  24. BD (   2) C   8 - O   9        / 77. RY*(   1) C   5                    0.30    1.69    0.029
  24. BD (   2) C   8 - O   9        /107. RY*(   4) C   8                    0.74    1.68    0.046
  24. BD (   2) C   8 - O   9        /118. RY*(   7) O   9                    0.85    3.35    0.069
  24. BD (   2) C   8 - O   9        /125. RY*(   5) O  10                    0.97    3.40    0.074
  24. BD (   2) C   8 - O   9        /126. RY*(   6) O  10                    0.40    3.36    0.048
  24. BD (   2) C   8 - O   9        /209. BD*(   1) C   5 - H  20            0.36    1.19    0.027
  24. BD (   2) C   8 - O   9        /216. BD*(   1) C   8 - O   9           52.83    1.40    0.353
  24. BD (   2) C   8 - O   9        /217. BD*(   2) C   8 - O   9            2.39    1.20    0.068
  24. BD (   2) C   8 - O   9        /219. BD*(   2) C   8 - O  10           35.99    1.39    0.287
  25. BD (   1) C   8 - O  10        / 77. RY*(   1) C   5                    0.44    2.14    0.039
  25. BD (   1) C   8 - O  10        /104. RY*(   1) C   8                    1.03    1.75    0.054
  25. BD (   1) C   8 - O  10        /208. BD*(   1) C   5 - C   8            0.80    1.53    0.045
  26. BD (   2) C   8 - O  10        /107. RY*(   4) C   8                    1.16    1.29    0.051
  26. BD (   2) C   8 - O  10        /110. RY*(   7) C   8                    0.45    1.90    0.038
  26. BD (   2) C   8 - O  10        /118. RY*(   7) O   9                    1.39    2.96    0.085
  26. BD (   2) C   8 - O  10        /125. RY*(   5) O  10                    1.01    3.01    0.073
  26. BD (   2) C   8 - O  10        /126. RY*(   6) O  10                    0.41    2.97    0.046
  26. BD (   2) C   8 - O  10        /216. BD*(   1) C   8 - O   9           69.80    1.00    0.338
  26. BD (   2) C   8 - O  10        /217. BD*(   2) C   8 - O   9           33.42    0.81    0.209
  26. BD (   2) C   8 - O  10        /219. BD*(   2) C   8 - O  10           33.92    1.00    0.233
  27. BD (   1) O   9 - H  26        /104. RY*(   1) C   8                    0.35    1.33    0.027
  27. BD (   1) O   9 - H  26        /105. RY*(   2) C   8                    0.71    1.81    0.045
  27. BD (   1) O   9 - H  26        /208. BD*(   1) C   5 - C   8            2.42    1.11    0.066
  27. BD (   1) O   9 - H  26        /216. BD*(   1) C   8 - O   9            0.34    1.43    0.029
  27. BD (   1) O   9 - H  26        /218. BD*(   1) C   8 - O  10            0.65    1.30    0.037
  28. CR (   1) C   1                / 50. RY*(   1) C   2                    0.26   10.89    0.068
  28. CR (   1) C   1                /130. RY*(   1) H  11                    0.37   10.51    0.079
  28. CR (   1) C   1                /134. RY*(   1) H  12                    0.34   10.50    0.075
  28. CR (   1) C   1                /138. RY*(   1) H  13                    0.36   10.50    0.078
  29. CR (   1) C   2                / 43. RY*(   3) C   1                    0.64   10.62    0.104
  29. CR (   1) C   2                /142. RY*(   1) H  14                    0.35   10.47    0.076
  29. CR (   1) C   2                /146. RY*(   1) H  15                    0.33   10.48    0.074
  30. CR (   1) C   3                / 53. RY*(   4) C   2                    0.42   11.04    0.086
  30. CR (   1) C   3                / 69. RY*(   2) C   4                    0.39   10.86    0.083
  30. CR (   1) C   3                /150. RY*(   1) H  16                    0.34   10.48    0.075
  30. CR (   1) C   3                /154. RY*(   1) H  17                    0.32   10.51    0.073
  31. CR (   1) C   4                / 62. RY*(   4) C   3                    0.38   10.85    0.081
  31. CR (   1) C   4                / 78. RY*(   2) C   5                    0.27   10.95    0.069
  31. CR (   1) C   4                /158. RY*(   1) H  18                    0.34   10.50    0.076
  31. CR (   1) C   4                /162. RY*(   1) H  19                    0.36   10.50    0.078
  32. CR (   1) C   5                / 71. RY*(   4) C   4                    0.34   11.10    0.078
  32. CR (   1) C   5                / 89. RY*(   4) C   6                    0.51   11.01    0.094
  32. CR (   1) C   5                /109. RY*(   6) C   8                    0.50   10.94    0.093
  32. CR (   1) C   5                /166. RY*(   1) H  20                    0.38   10.50    0.080
  32. CR (   1) C   5                /218. BD*(   1) C   8 - O  10            0.39   10.63    0.082
  33. CR (   1) C   6                / 78. RY*(   2) C   5                    0.36   10.95    0.080
  33. CR (   1) C   6                / 97. RY*(   3) C   7                    0.64   10.63    0.104
  33. CR (   1) C   6                /170. RY*(   1) H  21                    0.35   10.50    0.076
  33. CR (   1) C   6                /174. RY*(   1) H  22                    0.37   10.49    0.079
  34. CR (   1) C   7                /178. RY*(   1) H  23                    0.38   10.52    0.080
  34. CR (   1) C   7                /182. RY*(   1) H  24                    0.35   10.52    0.076
  34. CR (   1) C   7                /186. RY*(   1) H  25                    0.35   10.50    0.077
  35. CR (   1) C   8                / 80. RY*(   4) C   5                    0.26   11.33    0.069
  35. CR (   1) C   8                /208. BD*(   1) C   5 - C   8            0.31   10.62    0.074
  35. CR (   1) C   8                /216. BD*(   1) C   8 - O   9            0.50   10.94    0.099
  35. CR (   1) C   8                /217. BD*(   2) C   8 - O   9            0.40   10.74    0.086
  36. CR (   1) O   9                /104. RY*(   1) C   8                    0.49   19.60    0.124
  36. CR (   1) O   9                /105. RY*(   2) C   8                    1.36   20.09    0.209
  36. CR (   1) O   9                /216. BD*(   1) C   8 - O   9            0.71   19.70    0.158
  37. CR (   1) O  10                /104. RY*(   1) C   8                    4.01   19.56    0.355
  37. CR (   1) O  10                /208. BD*(   1) C   5 - C   8            0.37   19.34    0.109
  38. LP (   1) O   9                /104. RY*(   1) C   8                    1.31    1.20    0.050
  38. LP (   1) O   9                /105. RY*(   2) C   8                    0.42    1.68    0.034
  38. LP (   1) O   9                /106. RY*(   3) C   8                    0.37    2.27    0.037
  38. LP (   1) O   9                /192. RY*(   3) H  26                    0.36    2.27    0.036
  38. LP (   1) O   9                /216. BD*(   1) C   8 - O   9            0.41    1.30    0.030
  38. LP (   1) O   9                /218. BD*(   1) C   8 - O  10            3.49    1.17    0.081
  39. LP (   1) O  10                /104. RY*(   1) C   8                    7.67    1.34    0.128
  39. LP (   1) O  10                /208. BD*(   1) C   5 - C   8            1.34    1.12    0.049
  39. LP (   1) O  10                /217. BD*(   2) C   8 - O   9            0.35    1.24    0.027
  40. LP (   2) O  10                /105. RY*(   2) C   8                    1.30    1.45    0.056
  40. LP (   2) O  10                /106. RY*(   3) C   8                    1.32    2.05    0.067
  40. LP (   2) O  10                /109. RY*(   6) C   8                    0.58    1.25    0.035
  40. LP (   2) O  10                /208. BD*(   1) C   5 - C   8            6.99    0.75    0.092
  40. LP (   2) O  10                /216. BD*(   1) C   8 - O   9            3.11    1.07    0.075
  40. LP (   2) O  10                /217. BD*(   2) C   8 - O   9            8.71    0.87    0.111
 216. BD*(   1) C   8 - O   9        / 86. RY*(   1) C   6                    0.27    0.23    0.030
 216. BD*(   1) C   8 - O   9        /105. RY*(   2) C   8                    1.65    0.38    0.096
 216. BD*(   1) C   8 - O   9        /107. RY*(   4) C   8                    4.68    0.28    0.141
 216. BD*(   1) C   8 - O   9        /109. RY*(   6) C   8                    0.26    0.18    0.026
 216. BD*(   1) C   8 - O   9        /110. RY*(   7) C   8                    0.86    0.90    0.108
 216. BD*(   1) C   8 - O   9        /112. RY*(   1) O   9                    0.34    0.68    0.059
 216. BD*(   1) C   8 - O   9        /113. RY*(   2) O   9                    1.22    0.39    0.084
 216. BD*(   1) C   8 - O   9        /118. RY*(   7) O   9                    2.05    1.95    0.246
 216. BD*(   1) C   8 - O   9        /125. RY*(   5) O  10                    1.31    2.01    0.199
 216. BD*(   1) C   8 - O   9        /126. RY*(   6) O  10                    0.53    1.96    0.125
 217. BD*(   2) C   8 - O   9        /105. RY*(   2) C   8                    1.67    0.58    0.142
 217. BD*(   2) C   8 - O   9        /107. RY*(   4) C   8                    0.86    0.48    0.095
 217. BD*(   2) C   8 - O   9        /109. RY*(   6) C   8                    0.27    0.37    0.047
 217. BD*(   2) C   8 - O   9        /112. RY*(   1) O   9                    0.43    0.87    0.091
 217. BD*(   2) C   8 - O   9        /118. RY*(   7) O   9                    0.57    2.15    0.166
 217. BD*(   2) C   8 - O   9        /125. RY*(   5) O  10                    0.32    2.20    0.126
 217. BD*(   2) C   8 - O   9        /214. BD*(   1) C   7 - H  24            0.34    0.02    0.011
 217. BD*(   2) C   8 - O   9        /216. BD*(   1) C   8 - O   9           43.79    0.20    0.279
 217. BD*(   2) C   8 - O   9        /218. BD*(   1) C   8 - O  10            1.16    0.07    0.038
 217. BD*(   2) C   8 - O   9        /219. BD*(   2) C   8 - O  10           89.14    0.19    0.428
 219. BD*(   2) C   8 - O  10        /107. RY*(   4) C   8                    3.91    0.29    0.152
 219. BD*(   2) C   8 - O  10        /118. RY*(   7) O   9                    0.82    1.96    0.182
 219. BD*(   2) C   8 - O  10        /122. RY*(   2) O  10                    2.73    0.41    0.152
 219. BD*(   2) C   8 - O  10        /125. RY*(   5) O  10                    1.70    2.01    0.267
 219. BD*(   2) C   8 - O  10        /126. RY*(   6) O  10                    0.88    1.97    0.190


 Natural Bond Orbitals (Summary):

                                                            Principal Delocalizations
           NBO                        Occupancy    Energy   (geminal,vicinal,remote)
 ====================================================================================
 Molecular unit  1  (C8H16O2)
     1. BD (   1) C   1 - C   2          0.99350    -0.72329  201(v),198(g),61(v),200(g)
                                                    199(g)
     2. BD (   1) C   1 - H  11          0.99353    -0.60182  198(v)
     3. BD (   1) C   1 - H  12          0.99435    -0.60205  200(v)
     4. BD (   1) C   1 - H  13          0.99436    -0.60590  199(v)
     5. BD (   1) C   2 - C   3          0.99011    -0.74219  204(v),195(v),201(g),70(v)
                                                    41(v),194(g),203(g),202(g)
     6. BD (   1) C   2 - H  14          0.98914    -0.61730  202(v),197(v),60(v),42(v)
     7. BD (   1) C   2 - H  15          0.98840    -0.61001  203(v),196(v),42(v)
     8. BD (   1) C   3 - C   4          0.99047    -0.75930  207(v),194(v),77(v),198(g)
                                                    50(v),204(g),206(g),205(g)
                                                    203(g)
     9. BD (   1) C   3 - H  16          0.98897    -0.63143  205(v),199(v),51(v)
    10. BD (   1) C   3 - H  17          0.98773    -0.63347  206(v),200(v),51(v)
    11. BD (   1) C   4 - C   5          0.97855    -0.78686  218(v),210(v),207(g),198(v)
                                                    219(v),209(g),201(g),208(g)
                                                    86(v),107(v),59(v),216(v)
                                                    87(v)
    12. BD (   1) C   4 - H  18          0.98874    -0.64671  209(v),202(v),59(v)
    13. BD (   1) C   4 - H  19          0.98671    -0.65155  208(v),203(v),60(v),201(g)
    14. BD (   1) C   5 - C   6          0.97728    -0.77870  218(v),201(v),204(g),69(v)
                                                    213(v),219(v),209(g),95(v)
                                                    208(g),107(v),210(g)
    15. BD (   1) C   5 - C   8          0.98716    -0.86980  220(v),121(v),206(v),212(v)
                                                    87(v),204(g),218(g),207(g)
                                                    68(v),112(v)
    16. BD (   1) C   5 - H  20          0.98177    -0.67198  217(v),205(v),211(v),216(v)
                                                    207(g),204(g),86(v),68(v)
                                                    218(v)
    17. BD (   1) C   6 - C   7          0.99400    -0.75727  204(v),77(v),207(g),212(g)
                                                    211(g),213(g)
    18. BD (   1) C   6 - H  21          0.98885    -0.64188  209(v),215(v),96(v)
    19. BD (   1) C   6 - H  22          0.98658    -0.64933  208(v),214(v),96(v)
    20. BD (   1) C   7 - H  23          0.99242    -0.62408  207(v)
    21. BD (   1) C   7 - H  24          0.99315    -0.63487  212(v)
    22. BD (   1) C   7 - H  25          0.99407    -0.62680  211(v)
    23. BD (   1) C   8 - O   9          0.93803    -0.65285  219(g),217(g),216(g),125(v)
                                                    107(g),118(g),126(v),191(v)
    24. BD (   2) C   8 - O   9          0.95230    -0.91640  216(g),219(g),217(g),125(v)
                                                    118(g),107(g),126(v),209(v)
                                                    77(v)
    25. BD (   1) C   8 - O  10          0.99831    -1.36741  104(g),208(g),77(v)
    26. BD (   2) C   8 - O  10          0.91702    -0.52332  216(g),219(g),217(g),118(v)
                                                    107(g),125(g),110(g),126(g)
    27. BD (   1) O   9 - H  26          0.99269    -0.95025  208(v),105(v),218(v),216(g)
                                                    104(v)
    28. CR (   1) C   1                  0.99962   -10.18901  130(v),138(v),134(v),50(v)
    29. CR (   1) C   2                  0.99956   -10.20774  43(v),142(v),146(v)
    30. CR (   1) C   3                  0.99956   -10.22141  53(v),69(v),150(v),154(v)
    31. CR (   1) C   4                  0.99955   -10.24288  62(v),162(v),158(v),78(v)
    32. CR (   1) C   5                  0.99945   -10.28312  89(v),109(v),218(v),166(v)
                                                    71(v)
    33. CR (   1) C   6                  0.99955   -10.24215  97(v),174(v),78(v),170(v)
    34. CR (   1) C   7                  0.99962   -10.21516  178(v),186(v),182(v)
    35. CR (   1) C   8                  0.99961   -10.45735  216(g),217(g),208(g),80(v)
    36. CR (   1) O   9                  0.99984   -19.22243  105(v),216(g),104(v)
    37. CR (   1) O  10                  0.99985   -19.17777  104(v),208(v)
    38. LP (   1) O   9                  0.98746    -0.81551  218(v),104(v),216(g),105(v)
                                                    106(v),192(v)
    39. LP (   1) O  10                  0.98845    -0.95632  104(v),208(v),217(v)
    40. LP (   2) O  10                  0.94670    -0.58949  217(v),208(v),216(v),106(v)
                                                    105(v),109(v)
    41. RY*(   1) C   1                  0.00166     0.66801   
    42. RY*(   2) C   1                  0.00089     0.78637   
    43. RY*(   3) C   1                  0.00020     0.41080   
    44. RY*(   4) C   1                  0.00007     1.08463   
    45. RY*(   5) C   1                  0.00001     2.05140   
    46. RY*(   6) C   1                  0.00000     1.95634   
    47. RY*(   7) C   1                  0.00000     1.98342   
    48. RY*(   8) C   1                  0.00000     1.80915   
    49. RY*(   9) C   1                  0.00000     2.10322   
    50. RY*(   1) C   2                  0.00181     0.70196   
    51. RY*(   2) C   2                  0.00160     0.85014   
    52. RY*(   3) C   2                  0.00049     0.91579   
    53. RY*(   4) C   2                  0.00020     0.82146   
    54. RY*(   5) C   2                  0.00018     1.87323   
    55. RY*(   6) C   2                  0.00006     1.49331   
    56. RY*(   7) C   2                  0.00004     2.03022   
    57. RY*(   8) C   2                  0.00000     2.04782   
    58. RY*(   9) C   2                  0.00000     2.07553   
    59. RY*(   1) C   3                  0.00183     0.70476   
    60. RY*(   2) C   3                  0.00168     0.82851   
    61. RY*(   3) C   3                  0.00150     0.79041   
    62. RY*(   4) C   3                  0.00023     0.61098   
    63. RY*(   5) C   3                  0.00019     1.87799   
    64. RY*(   6) C   3                  0.00008     1.91040   
    65. RY*(   7) C   3                  0.00004     2.04499   
    66. RY*(   8) C   3                  0.00000     2.04419   
    67. RY*(   9) C   3                  0.00000     2.07647   
    68. RY*(   1) C   4                  0.00228     0.80335   
    69. RY*(   2) C   4                  0.00190     0.63774   
    70. RY*(   3) C   4                  0.00157     0.75775   
    71. RY*(   4) C   4                  0.00042     0.81970   
    72. RY*(   5) C   4                  0.00014     1.77115   
    73. RY*(   6) C   4                  0.00007     1.90092   
    74. RY*(   7) C   4                  0.00003     2.03692   
    75. RY*(   8) C   4                  0.00002     2.10472   
    76. RY*(   9) C   4                  0.00000     1.99909   
    77. RY*(   1) C   5                  0.00349     0.77482   
    78. RY*(   2) C   5                  0.00136     0.70928   
    79. RY*(   3) C   5                  0.00111     0.80278   
    80. RY*(   4) C   5                  0.00085     0.86902   
    81. RY*(   5) C   5                  0.00027     1.81642   
    82. RY*(   6) C   5                  0.00025     1.85008   
    83. RY*(   7) C   5                  0.00012     1.77984   
    84. RY*(   8) C   5                  0.00006     1.90058   
    85. RY*(   9) C   5                  0.00002     2.05767   
    86. RY*(   1) C   6                  0.00205     0.71330   
    87. RY*(   2) C   6                  0.00192     0.69843   
    88. RY*(   3) C   6                  0.00050     1.06063   
    89. RY*(   4) C   6                  0.00038     0.72441   
    90. RY*(   5) C   6                  0.00014     1.70178   
    91. RY*(   6) C   6                  0.00011     1.68149   
    92. RY*(   7) C   6                  0.00002     2.01732   
    93. RY*(   8) C   6                  0.00002     2.05687   
    94. RY*(   9) C   6                  0.00000     1.98374   
    95. RY*(   1) C   7                  0.00163     0.64770   
    96. RY*(   2) C   7                  0.00093     0.73583   
    97. RY*(   3) C   7                  0.00024     0.38916   
    98. RY*(   4) C   7                  0.00008     1.17048   
    99. RY*(   5) C   7                  0.00000     1.81989   
   100. RY*(   6) C   7                  0.00000     1.83045   
   101. RY*(   7) C   7                  0.00000     1.99607   
   102. RY*(   8) C   7                  0.00001     2.01150   
   103. RY*(   9) C   7                  0.00000     2.07956   
   104. RY*(   1) C   8                  0.01034     0.38253   
   105. RY*(   2) C   8                  0.00463     0.86362   
   106. RY*(   3) C   8                  0.00235     1.45556   
   107. RY*(   4) C   8                  0.00165     0.76579   
   108. RY*(   5) C   8                  0.00100     2.08913   
   109. RY*(   6) C   8                  0.00072     0.65728   
   110. RY*(   7) C   8                  0.00013     1.38015   
   111. RY*(   8) C   8                  0.00002     1.92521   
   112. RY*(   1) O   9                  0.00108     1.15790   
   113. RY*(   2) O   9                  0.00029     0.86824   
   114. RY*(   3) O   9                  0.00022     1.49950   
   115. RY*(   4) O   9                  0.00005     1.05031   
   116. RY*(   5) O   9                  0.00000     2.56148   
   117. RY*(   6) O   9                  0.00001     2.39870   
   118. RY*(   7) O   9                  0.00000     2.43554   
   119. RY*(   8) O   9                  0.00000     2.85382   
   120. RY*(   9) O   9                  0.00001     2.82568   
   121. RY*(   1) O  10                  0.00155     0.90551   
   122. RY*(   2) O  10                  0.00032     0.88431   
   123. RY*(   3) O  10                  0.00012     1.46161   
   124. RY*(   4) O  10                  0.00004     1.02583   
   125. RY*(   5) O  10                  0.00000     2.48818   
   126. RY*(   6) O  10                  0.00000     2.44522   
   127. RY*(   7) O  10                  0.00000     2.55265   
   128. RY*(   8) O  10                  0.00000     2.58069   
   129. RY*(   9) O  10                  0.00000     2.61342   
   130. RY*(   1) H  11                  0.00056     0.32089   
   131. RY*(   2) H  11                  0.00009     1.66884   
   132. RY*(   3) H  11                  0.00006     1.67434   
   133. RY*(   4) H  11                  0.00002     2.13272   
   134. RY*(   1) H  12                  0.00076     0.31528   
   135. RY*(   2) H  12                  0.00010     1.67095   
   136. RY*(   3) H  12                  0.00007     1.66224   
   137. RY*(   4) H  12                  0.00002     2.14967   
   138. RY*(   1) H  13                  0.00075     0.31296   
   139. RY*(   2) H  13                  0.00010     1.66634   
   140. RY*(   3) H  13                  0.00007     1.65635   
   141. RY*(   4) H  13                  0.00002     2.14350   
   142. RY*(   1) H  14                  0.00131     0.26664   
   143. RY*(   2) H  14                  0.00010     1.65938   
   144. RY*(   3) H  14                  0.00007     1.68728   
   145. RY*(   4) H  14                  0.00002     2.18630   
   146. RY*(   1) H  15                  0.00128     0.26920   
   147. RY*(   2) H  15                  0.00009     1.67240   
   148. RY*(   3) H  15                  0.00006     1.69843   
   149. RY*(   4) H  15                  0.00002     2.19972   
   150. RY*(   1) H  16                  0.00141     0.25856   
   151. RY*(   2) H  16                  0.00009     1.67838   
   152. RY*(   3) H  16                  0.00005     1.72998   
   153. RY*(   4) H  16                  0.00002     2.18901   
   154. RY*(   1) H  17                  0.00146     0.28594   
   155. RY*(   2) H  17                  0.00010     1.68423   
   156. RY*(   3) H  17                  0.00006     1.72203   
   157. RY*(   4) H  17                  0.00002     2.18842   
   158. RY*(   1) H  18                  0.00131     0.26082   
   159. RY*(   2) H  18                  0.00009     1.72769   
   160. RY*(   3) H  18                  0.00005     1.72205   
   161. RY*(   4) H  18                  0.00002     2.17172   
   162. RY*(   1) H  19                  0.00118     0.25576   
   163. RY*(   2) H  19                  0.00010     1.70431   
   164. RY*(   3) H  19                  0.00006     1.70335   
   165. RY*(   4) H  19                  0.00002     2.16836   
   166. RY*(   1) H  20                  0.00167     0.21848   
   167. RY*(   2) H  20                  0.00007     1.68311   
   168. RY*(   3) H  20                  0.00004     1.71238   
   169. RY*(   4) H  20                  0.00002     2.18923   
   170. RY*(   1) H  21                  0.00127     0.25333   
   171. RY*(   2) H  21                  0.00008     1.70126   
   172. RY*(   3) H  21                  0.00005     1.68834   
   173. RY*(   4) H  21                  0.00002     2.16839   
   174. RY*(   1) H  22                  0.00111     0.24928   
   175. RY*(   2) H  22                  0.00010     1.67721   
   176. RY*(   3) H  22                  0.00006     1.66414   
   177. RY*(   4) H  22                  0.00002     2.16014   
   178. RY*(   1) H  23                  0.00050     0.30073   
   179. RY*(   2) H  23                  0.00009     1.65619   
   180. RY*(   3) H  23                  0.00006     1.66952   
   181. RY*(   4) H  23                  0.00002     2.10342   
   182. RY*(   1) H  24                  0.00075     0.30510   
   183. RY*(   2) H  24                  0.00011     1.64829   
   184. RY*(   3) H  24                  0.00008     1.65060   
   185. RY*(   4) H  24                  0.00002     2.12870   
   186. RY*(   1) H  25                  0.00074     0.28667   
   187. RY*(   2) H  25                  0.00009     1.65452   
   188. RY*(   3) H  25                  0.00007     1.67356   
   189. RY*(   4) H  25                  0.00002     2.12008   
   190. RY*(   1) H  26                  0.00100     0.47395   
   191. RY*(   2) H  26                  0.00057     1.41686   
   192. RY*(   3) H  26                  0.00038     1.45501   
   193. RY*(   4) H  26                  0.00001     2.09284   
   194. BD*(   1) C   1 - C   2          0.00308     0.27549   
   195. BD*(   1) C   1 - H  11          0.00229     0.34197   
   196. BD*(   1) C   1 - H  12          0.00397     0.32978   
   197. BD*(   1) C   1 - H  13          0.00391     0.32821   
   198. BD*(   1) C   2 - C   3          0.00758     0.25593   
   199. BD*(   1) C   2 - H  14          0.00838     0.31147   
   200. BD*(   1) C   2 - H  15          0.00826     0.31859   
   201. BD*(   1) C   3 - C   4          0.00676     0.24168   
   202. BD*(   1) C   3 - H  16          0.00876     0.29467   
   203. BD*(   1) C   3 - H  17          0.00915     0.28909   
   204. BD*(   1) C   4 - C   5          0.00995     0.20094   
   205. BD*(   1) C   4 - H  18          0.00828     0.28525   
   206. BD*(   1) C   4 - H  19          0.00778     0.28212   
   207. BD*(   1) C   5 - C   6          0.01145     0.19866   
   208. BD*(   1) C   5 - C   8          0.03094     0.16153   
   209. BD*(   1) C   5 - H  20          0.01157     0.27125   
   210. BD*(   1) C   6 - C   7          0.00319     0.24400   
   211. BD*(   1) C   6 - H  21          0.00797     0.29526   
   212. BD*(   1) C   6 - H  22          0.00743     0.28989   
   213. BD*(   1) C   7 - H  23          0.00228     0.32272   
   214. BD*(   1) C   7 - H  24          0.00389     0.29978   
   215. BD*(   1) C   7 - H  25          0.00378     0.30985   
   216. BD*(   1) C   8 - O   9          0.10540     0.48102  219(g),217(g),107(g),118(g)
                                                    105(g),125(v),113(g),110(g)
                                                    190(v),126(v),204(v),112(g)
                                                    104(g),86(r),109(g)
   217. BD*(   2) C   8 - O   9          0.07164     0.28370   
   218. BD*(   1) C   8 - O  10          0.01378     0.35061   
   219. BD*(   2) C   8 - O  10          0.07682     0.47502   
   220. BD*(   1) O   9 - H  26          0.00474     0.20351   
       -------------------------------
              Total Lewis   39.47701  ( 98.6925%)
        Valence non-Lewis    0.44306  (  1.1076%)
        Rydberg non-Lewis    0.07993  (  0.1998%)
       -------------------------------
            Total unit  1   40.00000  (100.0000%)
           Charge unit  1    0.00000


 ***************************************************
 *******         Beta  spin orbitals         *******
 ***************************************************


 NATURAL POPULATIONS:  Natural atomic orbital occupancies 
                                                          
   NAO  Atom  No  lang   Type(AO)    Occupancy      Energy
 ----------------------------------------------------------
     1    C    1  S      Cor( 1S)     0.99962     -10.18909
     2    C    1  S      Val( 2S)     0.54851      -0.35661
     3    C    1  S      Ryd( 3S)     0.00022       0.75129
     4    C    1  px     Val( 2p)     0.56594      -0.18964
     5    C    1  px     Ryd( 3p)     0.00134       0.46708
     6    C    1  py     Val( 2p)     0.59246      -0.19180
     7    C    1  py     Ryd( 3p)     0.00083       0.45366
     8    C    1  pz     Val( 2p)     0.58566      -0.19282
     9    C    1  pz     Ryd( 3p)     0.00077       0.46928
    10    C    1  dxy    Ryd( 3d)     0.00023       2.10602
    11    C    1  dxz    Ryd( 3d)     0.00017       2.06974
    12    C    1  dyz    Ryd( 3d)     0.00010       2.02116
    13    C    1  dx2y2  Ryd( 3d)     0.00035       2.22129
    14    C    1  dz2    Ryd( 3d)     0.00037       2.31875

    15    C    2  S      Cor( 1S)     0.99956     -10.20737
    16    C    2  S      Val( 2S)     0.51196      -0.35105
    17    C    2  S      Ryd( 3S)     0.00060       0.77605
    18    C    2  px     Val( 2p)     0.50873      -0.20462
    19    C    2  px     Ryd( 3p)     0.00125       0.48690
    20    C    2  py     Val( 2p)     0.59250      -0.21137
    21    C    2  py     Ryd( 3p)     0.00115       0.51897
    22    C    2  pz     Val( 2p)     0.56650      -0.20898
    23    C    2  pz     Ryd( 3p)     0.00120       0.53889
    24    C    2  dxy    Ryd( 3d)     0.00030       2.05228
    25    C    2  dxz    Ryd( 3d)     0.00025       1.99675
    26    C    2  dyz    Ryd( 3d)     0.00012       1.96996
    27    C    2  dx2y2  Ryd( 3d)     0.00046       2.18348
    28    C    2  dz2    Ryd( 3d)     0.00045       2.32062

    29    C    3  S      Cor( 1S)     0.99955     -10.22116
    30    C    3  S      Val( 2S)     0.50789      -0.36333
    31    C    3  S      Ryd( 3S)     0.00096       0.77019
    32    C    3  px     Val( 2p)     0.52159      -0.22786
    33    C    3  px     Ryd( 3p)     0.00177       0.57113
    34    C    3  py     Val( 2p)     0.57884      -0.22927
    35    C    3  py     Ryd( 3p)     0.00111       0.53310
    36    C    3  pz     Val( 2p)     0.58227      -0.23066
    37    C    3  pz     Ryd( 3p)     0.00135       0.56199
    38    C    3  dxy    Ryd( 3d)     0.00033       2.05094
    39    C    3  dxz    Ryd( 3d)     0.00028       1.98920
    40    C    3  dyz    Ryd( 3d)     0.00011       1.95291
    41    C    3  dx2y2  Ryd( 3d)     0.00039       2.18077
    42    C    3  dz2    Ryd( 3d)     0.00048       2.30674

    43    C    4  S      Cor( 1S)     0.99954     -10.24258
    44    C    4  S      Val( 2S)     0.50822      -0.38181
    45    C    4  S      Ryd( 3S)     0.00092       0.77905
    46    C    4  px     Val( 2p)     0.49353      -0.24131
    47    C    4  px     Ryd( 3p)     0.00161       0.55791
    48    C    4  py     Val( 2p)     0.57576      -0.25520
    49    C    4  py     Ryd( 3p)     0.00179       0.56413
    50    C    4  pz     Val( 2p)     0.59939      -0.25281
    51    C    4  pz     Ryd( 3p)     0.00166       0.55905
    52    C    4  dxy    Ryd( 3d)     0.00027       2.02095
    53    C    4  dxz    Ryd( 3d)     0.00026       1.97944
    54    C    4  dyz    Ryd( 3d)     0.00014       1.93695
    55    C    4  dx2y2  Ryd( 3d)     0.00034       2.17137
    56    C    4  dz2    Ryd( 3d)     0.00048       2.29609

    57    C    5  S      Cor( 1S)     0.99946     -10.28123
    58    C    5  S      Val( 2S)     0.49154      -0.40074
    59    C    5  S      Ryd( 3S)     0.00129       0.76662
    60    C    5  px     Val( 2p)     0.54398      -0.29179
    61    C    5  px     Ryd( 3p)     0.00130       0.55116
    62    C    5  py     Val( 2p)     0.43985      -0.29342
    63    C    5  py     Ryd( 3p)     0.00140       0.51152
    64    C    5  pz     Val( 2p)     0.61765      -0.29188
    65    C    5  pz     Ryd( 3p)     0.00297       0.68526
    66    C    5  dxy    Ryd( 3d)     0.00028       1.96465
    67    C    5  dxz    Ryd( 3d)     0.00038       1.92458
    68    C    5  dyz    Ryd( 3d)     0.00013       1.89045
    69    C    5  dx2y2  Ryd( 3d)     0.00041       2.04616
    70    C    5  dz2    Ryd( 3d)     0.00058       2.27558

    71    C    6  S      Cor( 1S)     0.99955     -10.24206
    72    C    6  S      Val( 2S)     0.51208      -0.38387
    73    C    6  S      Ryd( 3S)     0.00066       0.76519
    74    C    6  px     Val( 2p)     0.51874      -0.24251
    75    C    6  px     Ryd( 3p)     0.00144       0.48966
    76    C    6  py     Val( 2p)     0.55219      -0.24720
    77    C    6  py     Ryd( 3p)     0.00146       0.50802
    78    C    6  pz     Val( 2p)     0.60209      -0.24655
    79    C    6  pz     Ryd( 3p)     0.00149       0.52022
    80    C    6  dxy    Ryd( 3d)     0.00036       2.02869
    81    C    6  dxz    Ryd( 3d)     0.00028       1.97655
    82    C    6  dyz    Ryd( 3d)     0.00013       1.93949
    83    C    6  dx2y2  Ryd( 3d)     0.00027       2.14481
    84    C    6  dz2    Ryd( 3d)     0.00049       2.29548

    85    C    7  S      Cor( 1S)     0.99962     -10.21523
    86    C    7  S      Val( 2S)     0.54693      -0.38163
    87    C    7  S      Ryd( 3S)     0.00026       0.73716
    88    C    7  px     Val( 2p)     0.54987      -0.21515
    89    C    7  px     Ryd( 3p)     0.00133       0.42546
    90    C    7  py     Val( 2p)     0.60293      -0.22258
    91    C    7  py     Ryd( 3p)     0.00111       0.47018
    92    C    7  pz     Val( 2p)     0.60571      -0.22097
    93    C    7  pz     Ryd( 3p)     0.00089       0.44504
    94    C    7  dxy    Ryd( 3d)     0.00025       2.16280
    95    C    7  dxz    Ryd( 3d)     0.00020       2.02835
    96    C    7  dyz    Ryd( 3d)     0.00010       2.01045
    97    C    7  dx2y2  Ryd( 3d)     0.00027       2.12524
    98    C    7  dz2    Ryd( 3d)     0.00040       2.29765

    99    C    8  S      Cor( 1S)     0.99956     -10.45762
   100    C    8  S      Val( 2S)     0.38258      -0.38238
   101    C    8  S      Ryd( 3S)     0.00459       0.39971
   102    C    8  px     Val( 2p)     0.36525      -0.36106
   103    C    8  px     Ryd( 3p)     0.00167       0.41368
   104    C    8  py     Val( 2p)     0.44474      -0.27513
   105    C    8  py     Ryd( 3p)     0.00697       0.39995
   106    C    8  pz     Val( 2p)     0.34983      -0.24203
   107    C    8  pz     Ryd( 3p)     0.00692       0.43209
   108    C    8  dxy    Ryd( 3d)     0.00120       1.73053
   109    C    8  dxz    Ryd( 3d)     0.00201       1.68223
   110    C    8  dyz    Ryd( 3d)     0.00175       2.13981
   111    C    8  dx2y2  Ryd( 3d)     0.00069       1.93873
   112    C    8  dz2    Ryd( 3d)     0.00150       2.08174

   113    O    9  S      Cor( 1S)     0.99984     -19.21993
   114    O    9  S      Val( 2S)     0.84357      -1.12225
   115    O    9  S      Ryd( 3S)     0.00065       1.28119
   116    O    9  px     Val( 2p)     0.89135      -0.54805
   117    O    9  px     Ryd( 3p)     0.00047       0.82085
   118    O    9  py     Val( 2p)     0.80007      -0.54333
   119    O    9  py     Ryd( 3p)     0.00088       1.04196
   120    O    9  pz     Val( 2p)     0.73633      -0.55889
   121    O    9  pz     Ryd( 3p)     0.00064       0.86222
   122    O    9  dxy    Ryd( 3d)     0.00019       2.57357
   123    O    9  dxz    Ryd( 3d)     0.00062       2.50002
   124    O    9  dyz    Ryd( 3d)     0.00052       2.69276
   125    O    9  dx2y2  Ryd( 3d)     0.00041       2.92530
   126    O    9  dz2    Ryd( 3d)     0.00071       2.98748

   127    O   10  S      Cor( 1S)     0.99985     -19.16262
   128    O   10  S      Val( 2S)     0.84982      -1.12938
   129    O   10  S      Ryd( 3S)     0.00054       1.29060
   130    O   10  px     Val( 2p)     0.75793      -0.51424
   131    O   10  px     Ryd( 3p)     0.00036       0.85795
   132    O   10  py     Val( 2p)     0.59201      -0.50850
   133    O   10  py     Ryd( 3p)     0.00065       0.87006
   134    O   10  pz     Val( 2p)     0.63700      -0.51746
   135    O   10  pz     Ryd( 3p)     0.00068       0.86301
   136    O   10  dxy    Ryd( 3d)     0.00057       2.52203
   137    O   10  dxz    Ryd( 3d)     0.00060       2.51569
   138    O   10  dyz    Ryd( 3d)     0.00069       2.98909
   139    O   10  dx2y2  Ryd( 3d)     0.00031       2.61714
   140    O   10  dz2    Ryd( 3d)     0.00049       2.67902

   141    H   11  S      Val( 1S)     0.37062      -0.02677
   142    H   11  S      Ryd( 2S)     0.00053       0.24716
   143    H   11  px     Ryd( 2p)     0.00029       2.10656
   144    H   11  py     Ryd( 2p)     0.00010       1.71824
   145    H   11  pz     Ryd( 2p)     0.00012       1.73897

   146    H   12  S      Val( 1S)     0.38762      -0.04368
   147    H   12  S      Ryd( 2S)     0.00074       0.25757
   148    H   12  px     Ryd( 2p)     0.00007       1.64684
   149    H   12  py     Ryd( 2p)     0.00034       2.21889
   150    H   12  pz     Ryd( 2p)     0.00011       1.68406

   151    H   13  S      Val( 1S)     0.37211      -0.03927
   152    H   13  S      Ryd( 2S)     0.00072       0.25475
   153    H   13  px     Ryd( 2p)     0.00008       1.65110
   154    H   13  py     Ryd( 2p)     0.00009       1.63987
   155    H   13  pz     Ryd( 2p)     0.00035       2.25332

   156    H   14  S      Val( 1S)     0.36044      -0.04847
   157    H   14  S      Ryd( 2S)     0.00125       0.24693
   158    H   14  px     Ryd( 2p)     0.00007       1.67046
   159    H   14  py     Ryd( 2p)     0.00009       1.67279
   160    H   14  pz     Ryd( 2p)     0.00036       2.23692

   161    H   15  S      Val( 1S)     0.38279      -0.04978
   162    H   15  S      Ryd( 2S)     0.00126       0.25088
   163    H   15  px     Ryd( 2p)     0.00007       1.69198
   164    H   15  py     Ryd( 2p)     0.00034       2.20469
   165    H   15  pz     Ryd( 2p)     0.00010       1.70251

   166    H   16  S      Val( 1S)     0.37049      -0.06685
   167    H   16  S      Ryd( 2S)     0.00143       0.24485
   168    H   16  px     Ryd( 2p)     0.00006       1.73229
   169    H   16  py     Ryd( 2p)     0.00009       1.67070
   170    H   16  pz     Ryd( 2p)     0.00036       2.22658

   171    H   17  S      Val( 1S)     0.39084      -0.08309
   172    H   17  S      Ryd( 2S)     0.00146       0.26931
   173    H   17  px     Ryd( 2p)     0.00007       1.72653
   174    H   17  py     Ryd( 2p)     0.00034       2.19331
   175    H   17  pz     Ryd( 2p)     0.00010       1.70048

   176    H   18  S      Val( 1S)     0.37350      -0.07675
   177    H   18  S      Ryd( 2S)     0.00127       0.24907
   178    H   18  px     Ryd( 2p)     0.00006       1.72098
   179    H   18  py     Ryd( 2p)     0.00008       1.70141
   180    H   18  pz     Ryd( 2p)     0.00038       2.22122

   181    H   19  S      Val( 1S)     0.35050      -0.07177
   182    H   19  S      Ryd( 2S)     0.00106       0.23732
   183    H   19  px     Ryd( 2p)     0.00007       1.71668
   184    H   19  py     Ryd( 2p)     0.00035       2.18567
   185    H   19  pz     Ryd( 2p)     0.00009       1.71574

   186    H   20  S      Val( 1S)     0.36251      -0.08617
   187    H   20  S      Ryd( 2S)     0.00170       0.21567
   188    H   20  px     Ryd( 2p)     0.00004       1.70846
   189    H   20  py     Ryd( 2p)     0.00008       1.68820
   190    H   20  pz     Ryd( 2p)     0.00039       2.20097

   191    H   21  S      Val( 1S)     0.37708      -0.07100
   192    H   21  S      Ryd( 2S)     0.00127       0.23966
   193    H   21  px     Ryd( 2p)     0.00006       1.68971
   194    H   21  py     Ryd( 2p)     0.00008       1.66973
   195    H   21  pz     Ryd( 2p)     0.00038       2.22119

   196    H   22  S      Val( 1S)     0.34359      -0.06391
   197    H   22  S      Ryd( 2S)     0.00092       0.22641
   198    H   22  px     Ryd( 2p)     0.00007       1.68106
   199    H   22  py     Ryd( 2p)     0.00035       2.17156
   200    H   22  pz     Ryd( 2p)     0.00009       1.70076

   201    H   23  S      Val( 1S)     0.37080      -0.04504
   202    H   23  S      Ryd( 2S)     0.00048       0.22728
   203    H   23  px     Ryd( 2p)     0.00023       1.94126
   204    H   23  py     Ryd( 2p)     0.00018       1.85893
   205    H   23  pz     Ryd( 2p)     0.00011       1.71070

   206    H   24  S      Val( 1S)     0.38574      -0.07600
   207    H   24  S      Ryd( 2S)     0.00073       0.24923
   208    H   24  px     Ryd( 2p)     0.00014       1.68610
   209    H   24  py     Ryd( 2p)     0.00029       2.15648
   210    H   24  pz     Ryd( 2p)     0.00011       1.65312

   211    H   25  S      Val( 1S)     0.38426      -0.06207
   212    H   25  S      Ryd( 2S)     0.00073       0.23660
   213    H   25  px     Ryd( 2p)     0.00007       1.62267
   214    H   25  py     Ryd( 2p)     0.00009       1.64836
   215    H   25  pz     Ryd( 2p)     0.00036       2.23508

   216    H   26  S      Val( 1S)     0.23912      -0.10393
   217    H   26  S      Ryd( 2S)     0.00063       0.20937
   218    H   26  px     Ryd( 2p)     0.00060       1.43954
   219    H   26  py     Ryd( 2p)     0.00121       2.20908
   220    H   26  pz     Ryd( 2p)     0.00050       1.61329


 Summary of Natural Population Analysis:                  
                                                          
                                       Natural Population 
                Natural  -----------------------------------------------
    Atom  No    Charge         Core      Valence    Rydberg      Total
 -----------------------------------------------------------------------
      C    1   -0.29656      0.99962     2.29257    0.00437     3.29656
      C    2   -0.18504      0.99956     2.17969    0.00578     3.18504
      C    3   -0.19692      0.99955     2.19059    0.00678     3.19692
      C    4   -0.18391      0.99954     2.17689    0.00747     3.18391
      C    5   -0.10122      0.99946     2.09302    0.00874     3.10122
      C    6   -0.19123      0.99955     2.18509    0.00659     3.19123
      C    7   -0.30988      0.99962     2.30544    0.00482     3.30988
      C    8    0.43073      0.99956     1.54241    0.02730     2.56927
      O    9   -0.27624      0.99984     3.27133    0.00507     4.27624
      O   10    0.15849      0.99985     2.83676    0.00490     3.84151
      H   11    0.12834      0.00000     0.37062    0.00104     0.37166
      H   12    0.11112      0.00000     0.38762    0.00126     0.38888
      H   13    0.12664      0.00000     0.37211    0.00125     0.37336
      H   14    0.13779      0.00000     0.36044    0.00177     0.36221
      H   15    0.11544      0.00000     0.38279    0.00178     0.38456
      H   16    0.12757      0.00000     0.37049    0.00194     0.37243
      H   17    0.10719      0.00000     0.39084    0.00197     0.39281
      H   18    0.12471      0.00000     0.37350    0.00179     0.37529
      H   19    0.14794      0.00000     0.35050    0.00157     0.35206
      H   20    0.13527      0.00000     0.36251    0.00221     0.36473
      H   21    0.12114      0.00000     0.37708    0.00178     0.37886
      H   22    0.15497      0.00000     0.34359    0.00143     0.34503
      H   23    0.12822      0.00000     0.37080    0.00099     0.37178
      H   24    0.11300      0.00000     0.38574    0.00126     0.38700
      H   25    0.11449      0.00000     0.38426    0.00125     0.38551
      H   26    0.25794      0.00000     0.23912    0.00294     0.24206
 =======================================================================
   * Total *    1.00000      9.99615    28.89580    0.10804    39.00000

                                 Natural Population      
 --------------------------------------------------------
   Core                       9.99615 ( 99.9615% of  10)
   Valence                   28.89580 ( 99.6407% of  29)
   Natural Minimal Basis     38.89196 ( 99.7230% of  39)
   Natural Rydberg Basis      0.10804 (  0.2770% of  39)
 --------------------------------------------------------

    Atom  No          Natural Electron Configuration
 ----------------------------------------------------------------------------
      C    1      [core]2S( 0.55)2p( 1.74)
      C    2      [core]2S( 0.51)2p( 1.67)
      C    3      [core]2S( 0.51)2p( 1.68)
      C    4      [core]2S( 0.51)2p( 1.67)3p( 0.01)
      C    5      [core]2S( 0.49)2p( 1.60)3p( 0.01)
      C    6      [core]2S( 0.51)2p( 1.67)
      C    7      [core]2S( 0.55)2p( 1.76)
      C    8      [core]2S( 0.38)2p( 1.16)3p( 0.02)3d( 0.01)
      O    9      [core]2S( 0.84)2p( 2.43)
      O   10      [core]2S( 0.85)2p( 1.99)
      H   11            1S( 0.37)
      H   12            1S( 0.39)
      H   13            1S( 0.37)
      H   14            1S( 0.36)
      H   15            1S( 0.38)
      H   16            1S( 0.37)
      H   17            1S( 0.39)
      H   18            1S( 0.37)
      H   19            1S( 0.35)
      H   20            1S( 0.36)
      H   21            1S( 0.38)
      H   22            1S( 0.34)
      H   23            1S( 0.37)
      H   24            1S( 0.39)
      H   25            1S( 0.38)
      H   26            1S( 0.24)


 NATURAL BOND ORBITAL ANALYSIS, beta spin orbitals:

                       Occupancies       Lewis Structure    Low   High
           Occ.    -------------------  -----------------   occ   occ
  Cycle   Thresh.   Lewis   Non-Lewis     CR  BD  3C  LP    (L)   (NL)   Dev
 =============================================================================
   1(1)    0.90    38.02373   0.97627     10  26   0   3     1      0    0.04
   2(2)    0.90    37.91999   1.08001     10  27   0   2     1      0    0.03
   3(3)    0.90    37.91999   1.08001     10  27   0   2     1      0    0.03
   4(4)    0.90    38.15704   0.84296     10  26   0   3     1      0    0.04
   5(5)    0.90    37.91999   1.08001     10  27   0   2     1      0    0.03
   6(6)    0.90    37.91999   1.08001     10  27   0   2     1      0    0.03
   7(7)    0.90    38.15704   0.84296     10  26   0   3     1      0    0.04
   8(8)    0.90    37.91999   1.08001     10  27   0   2     1      0    0.03
   9(9)    0.90    37.91999   1.08001     10  27   0   2     1      0    0.03
  10(1)    0.80    38.15724   0.84276     10  26   0   3     0      0    0.04
 -----------------------------------------------------------------------------

 Structure accepted: No low occupancy Lewis orbitals

 --------------------------------------------------------
   Core                      9.99616 ( 99.962% of  10)
   Valence Lewis            28.16108 ( 97.107% of  29)
  ==================       ============================
   Total Lewis              38.15724 ( 97.839% of  39)
  -----------------------------------------------------
   Valence non-Lewis         0.76366 (  1.958% of  39)
   Rydberg non-Lewis         0.07910 (  0.203% of  39)
  ==================       ============================
   Total non-Lewis           0.84276 (  2.161% of  39)
 --------------------------------------------------------


       (Occupancy)   Bond orbital/ Coefficients/ Hybrids
 ---------------------------------------------------------------------------------
     1. (0.99327) BD ( 1) C   1 - C   2  
                ( 48.48%)   0.6963* C   1 s( 29.51%)p 2.39( 70.44%)d 0.00(  0.04%)
                                            0.0004  0.5432  0.0071 -0.6572  0.0036
                                           -0.4354 -0.0120  0.2876  0.0097  0.0147
                                           -0.0094 -0.0060  0.0072 -0.0072
                ( 51.52%)   0.7178* C   2 s( 28.60%)p 2.50( 71.36%)d 0.00(  0.04%)
                                            0.0002  0.5346  0.0125  0.6627  0.0107
                                            0.4382 -0.0096 -0.2866  0.0089  0.0143
                                           -0.0094 -0.0071  0.0045 -0.0061
     2. (0.97662) BD ( 1) C   1 - H  11  
                ( 62.17%)   0.7885* C   1 s( 23.76%)p 3.21( 76.20%)d 0.00(  0.04%)
                                           -0.0000  0.4874  0.0029  0.7486 -0.0001
                                           -0.3053  0.0120  0.3290 -0.0093 -0.0112
                                            0.0108 -0.0050  0.0095 -0.0048
                ( 37.83%)   0.6151* H  11 s( 99.91%)p 0.00(  0.09%)
                                            0.9996 -0.0006 -0.0262  0.0082 -0.0107
     3. (0.99055) BD ( 1) C   1 - H  12  
                ( 61.08%)   0.7816* C   1 s( 23.26%)p 3.30( 76.70%)d 0.00(  0.04%)
                                            0.0000  0.4822 -0.0047 -0.0656  0.0193
                                            0.8451  0.0015  0.2193 -0.0049 -0.0043
                                           -0.0011  0.0083 -0.0163 -0.0081
                ( 38.92%)   0.6238* H  12 s( 99.92%)p 0.00(  0.08%)
                                            0.9996 -0.0015 -0.0016 -0.0279 -0.0072
     4. (0.96510) BD ( 1) C   1 - H  13  
                ( 61.65%)   0.7852* C   1 s( 23.44%)p 3.26( 76.52%)d 0.00(  0.04%)
                                           -0.0000 -0.4841  0.0045 -0.0491 -0.0176
                                            0.0464 -0.0074  0.8719 -0.0012  0.0001
                                           -0.0001 -0.0025 -0.0001 -0.0198
                ( 38.35%)   0.6193* H  13 s( 99.91%)p 0.00(  0.09%)
                                           -0.9996  0.0022  0.0044 -0.0006 -0.0290
     5. (0.95882) BD ( 1) C   2 - C   3  
                ( 48.42%)   0.6958* C   2 s( 27.83%)p 2.59( 72.13%)d 0.00(  0.05%)
                                            0.0005  0.5274  0.0077 -0.7431 -0.0012
                                            0.2898  0.0030 -0.2916 -0.0053 -0.0112
                                            0.0109 -0.0050  0.0122 -0.0056
                ( 51.58%)   0.7182* C   3 s( 29.10%)p 2.43( 70.86%)d 0.00(  0.04%)
                                            0.0006  0.5394  0.0102  0.7365 -0.0066
                                           -0.2723  0.0058  0.3032 -0.0027 -0.0094
                                            0.0122 -0.0050  0.0096 -0.0043
     6. (0.94250) BD ( 1) C   2 - H  14  
                ( 62.26%)   0.7891* C   2 s( 21.23%)p 3.71( 78.73%)d 0.00(  0.04%)
                                           -0.0004  0.4606 -0.0101 -0.0090  0.0132
                                            0.0316 -0.0109  0.8865 -0.0042 -0.0003
                                           -0.0027  0.0027 -0.0000  0.0202
                ( 37.74%)   0.6143* H  14 s( 99.91%)p 0.00(  0.09%)
                                            0.9995 -0.0049 -0.0031  0.0001 -0.0301
     7. (0.98463) BD ( 1) C   2 - H  15  
                ( 61.61%)   0.7849* C   2 s( 22.35%)p 3.47( 77.60%)d 0.00(  0.04%)
                                            0.0000 -0.4727  0.0087 -0.0879 -0.0108
                                            0.8497 -0.0042  0.2144 -0.0128  0.0023
                                            0.0005 -0.0082  0.0173  0.0084
                ( 38.39%)   0.6196* H  15 s( 99.91%)p 0.00(  0.09%)
                                           -0.9996  0.0037  0.0056 -0.0284 -0.0063
     8. (0.98885) BD ( 1) C   3 - C   4  
                ( 48.80%)   0.6986* C   3 s( 27.86%)p 2.59( 72.09%)d 0.00(  0.05%)
                                            0.0003  0.5277  0.0102 -0.6676  0.0041
                                           -0.4360 -0.0058  0.2917  0.0035  0.0152
                                           -0.0103 -0.0065  0.0072 -0.0073
                ( 51.20%)   0.7155* C   4 s( 29.02%)p 2.44( 70.94%)d 0.00(  0.04%)
                                            0.0003  0.5386  0.0065  0.6567  0.0000
                                            0.4358 -0.0070 -0.2971  0.0012  0.0138
                                           -0.0101 -0.0076  0.0036 -0.0058
     9. (0.96562) BD ( 1) C   3 - H  16  
                ( 62.15%)   0.7884* C   3 s( 21.68%)p 3.61( 78.27%)d 0.00(  0.04%)
                                            0.0005 -0.4656  0.0085 -0.0081 -0.0061
                                            0.0406 -0.0104  0.8837 -0.0004  0.0002
                                           -0.0007 -0.0024 -0.0004 -0.0204
                ( 37.85%)   0.6152* H  16 s( 99.91%)p 0.00(  0.09%)
                                           -0.9995  0.0053  0.0019  0.0006 -0.0300
    10. (0.98591) BD ( 1) C   3 - H  17  
                ( 60.90%)   0.7804* C   3 s( 21.38%)p 3.68( 78.57%)d 0.00(  0.05%)
                                           -0.0002  0.4623 -0.0090 -0.1054  0.0117
                                            0.8562  0.0021  0.2032 -0.0108 -0.0059
                                           -0.0018  0.0087 -0.0164 -0.0090
                ( 39.10%)   0.6253* H  17 s( 99.92%)p 0.00(  0.08%)
                                            0.9996 -0.0046 -0.0012 -0.0280 -0.0051
    11. (0.93495) BD ( 1) C   4 - C   5  
                ( 46.84%)   0.6844* C   4 s( 27.32%)p 2.66( 72.63%)d 0.00(  0.05%)
                                            0.0009  0.5227  0.0082 -0.7464  0.0003
                                            0.2638 -0.0071 -0.3155 -0.0041 -0.0133
                                            0.0121 -0.0054  0.0101 -0.0066
                ( 53.16%)   0.7291* C   5 s( 27.76%)p 2.60( 72.20%)d 0.00(  0.03%)
                                            0.0003  0.5269  0.0022  0.7518 -0.0079
                                           -0.2346 -0.0100  0.3183 -0.0167 -0.0025
                                            0.0141  0.0001  0.0106 -0.0052
    12. (0.98440) BD ( 1) C   4 - H  18  
                ( 62.54%)   0.7908* C   4 s( 21.89%)p 3.57( 78.07%)d 0.00(  0.04%)
                                           -0.0003  0.4678 -0.0084 -0.0242  0.0083
                                            0.0590 -0.0167  0.8811  0.0010 -0.0003
                                           -0.0035  0.0039  0.0003  0.0201
                ( 37.46%)   0.6120* H  18 s( 99.91%)p 0.00(  0.09%)
                                            0.9995 -0.0047 -0.0009  0.0003 -0.0303
    13. (0.95017) BD ( 1) C   4 - H  19  
                ( 63.56%)   0.7972* C   4 s( 21.76%)p 3.59( 78.20%)d 0.00(  0.04%)
                                            0.0006 -0.4665  0.0035 -0.1022 -0.0049
                                            0.8581 -0.0010  0.1873 -0.0143  0.0006
                                           -0.0005 -0.0096  0.0152  0.0086
                ( 36.44%)   0.6037* H  19 s( 99.90%)p 0.00(  0.10%)
                                           -0.9995  0.0055  0.0062 -0.0300 -0.0034
    14. (0.96277) BD ( 1) C   5 - C   6  
                ( 53.53%)   0.7317* C   5 s( 28.28%)p 2.53( 71.68%)d 0.00(  0.04%)
                                            0.0002  0.5318  0.0029 -0.6438  0.0100
                                           -0.4595 -0.0060  0.3012 -0.0168  0.0092
                                           -0.0127 -0.0045  0.0079 -0.0056
                ( 46.47%)   0.6817* C   6 s( 26.95%)p 2.71( 73.00%)d 0.00(  0.05%)
                                            0.0007  0.5191  0.0041  0.6321  0.0044
                                            0.4894 -0.0051 -0.3013 -0.0073  0.0171
                                           -0.0102 -0.0084  0.0018 -0.0079
    15. (0.90462) BD ( 1) C   5 - C   8  
                ( 46.91%)   0.6849* C   5 s( 22.20%)p 3.50( 77.75%)d 0.00(  0.05%)
                                           -0.0000  0.4711  0.0072 -0.1380 -0.0032
                                            0.8530  0.0116  0.1753 -0.0003 -0.0055
                                           -0.0010  0.0076 -0.0168 -0.0114
                ( 53.09%)   0.7286* C   8 s( 38.95%)p 1.57( 61.04%)d 0.00(  0.01%)
                                            0.0013  0.6232  0.0340  0.1250 -0.0067
                                           -0.7383  0.0402 -0.2190  0.0064 -0.0042
                                            0.0005  0.0021 -0.0073  0.0027
    16. (0.98072) BD ( 1) C   5 - H  20  
                ( 63.76%)   0.7985* C   5 s( 21.73%)p 3.60( 78.23%)d 0.00(  0.04%)
                                            0.0004 -0.4661  0.0069 -0.0240 -0.0006
                                            0.0719  0.0122  0.8811 -0.0033  0.0000
                                            0.0005  0.0022  0.0005 -0.0210
                ( 36.24%)   0.6020* H  20 s( 99.90%)p 0.00(  0.10%)
                                           -0.9995  0.0053  0.0008 -0.0048 -0.0314
    17. (0.98276) BD ( 1) C   6 - C   7  
                ( 52.05%)   0.7215* C   6 s( 28.74%)p 2.48( 71.22%)d 0.00(  0.04%)
                                            0.0004  0.5360  0.0107 -0.7522 -0.0114
                                            0.2052 -0.0175 -0.3220  0.0093 -0.0091
                                            0.0127 -0.0047  0.0095 -0.0053
                ( 47.95%)   0.6924* C   7 s( 28.98%)p 2.45( 70.97%)d 0.00(  0.05%)
                                            0.0005  0.5383  0.0065  0.7543 -0.0009
                                           -0.2047 -0.0172  0.3138  0.0110 -0.0072
                                            0.0124 -0.0028  0.0143 -0.0071
    18. (0.98865) BD ( 1) C   6 - H  21  
                ( 62.33%)   0.7895* C   6 s( 22.39%)p 3.46( 77.57%)d 0.00(  0.04%)
                                           -0.0002  0.4731 -0.0092 -0.0205 -0.0099
                                            0.0654 -0.0198  0.8778 -0.0021  0.0002
                                            0.0015  0.0046 -0.0006  0.0203
                ( 37.67%)   0.6138* H  21 s( 99.91%)p 0.00(  0.09%)
                                            0.9995 -0.0040  0.0024  0.0004 -0.0302
    19. (0.93853) BD ( 1) C   6 - H  22  
                ( 63.80%)   0.7988* C   6 s( 21.87%)p 3.57( 78.09%)d 0.00(  0.04%)
                                            0.0006 -0.4677  0.0040 -0.1822  0.0119
                                            0.8445 -0.0004  0.1849 -0.0143  0.0090
                                            0.0030 -0.0089  0.0121  0.0081
                ( 36.20%)   0.6017* H  22 s( 99.90%)p 0.00(  0.10%)
                                           -0.9995  0.0059  0.0033 -0.0307 -0.0033
    20. (0.99092) BD ( 1) C   7 - H  23  
                ( 62.69%)   0.7918* C   7 s( 24.23%)p 3.13( 75.73%)d 0.00(  0.04%)
                                           -0.0001 -0.4922 -0.0061  0.6206  0.0019
                                            0.5288 -0.0124 -0.3039  0.0105 -0.0138
                                            0.0091  0.0078 -0.0009  0.0052
                ( 37.31%)   0.6108* H  23 s( 99.91%)p 0.00(  0.09%)
                                           -0.9996  0.0004 -0.0226 -0.0171  0.0086
    21. (0.98189) BD ( 1) C   7 - H  24  
                ( 60.92%)   0.7805* C   7 s( 23.30%)p 3.29( 76.66%)d 0.00(  0.04%)
                                           -0.0001  0.4827 -0.0066 -0.2113 -0.0257
                                            0.8213 -0.0049  0.2161 -0.0047 -0.0052
                                           -0.0016  0.0089 -0.0156 -0.0085
                ( 39.08%)   0.6252* H  24 s( 99.92%)p 0.00(  0.08%)
                                            0.9996 -0.0019  0.0134 -0.0247 -0.0055
    22. (0.99379) BD ( 1) C   7 - H  25  
                ( 61.54%)   0.7845* C   7 s( 23.44%)p 3.26( 76.52%)d 0.00(  0.04%)
                                            0.0000 -0.4841  0.0052 -0.0030  0.0220
                                            0.0546  0.0008  0.8728  0.0002  0.0000
                                            0.0024 -0.0015 -0.0000 -0.0201
                ( 38.46%)   0.6202* H  25 s( 99.91%)p 0.00(  0.09%)
                                           -0.9996  0.0015 -0.0043 -0.0024 -0.0289
    23. (0.97400) BD ( 1) C   8 - O   9  
                ( 33.86%)   0.5819* C   8 s( 29.23%)p 2.41( 70.53%)d 0.01(  0.24%)
                                            0.0012 -0.5404  0.0171  0.0224  0.0009
                                           -0.2119 -0.0069 -0.8114 -0.0388  0.0014
                                            0.0046 -0.0287  0.0073 -0.0388
                ( 66.14%)   0.8133* O   9 s( 27.09%)p 2.69( 72.83%)d 0.00(  0.08%)
                                           -0.0001 -0.5205 -0.0020 -0.0075 -0.0009
                                            0.1367  0.0052  0.8424 -0.0015  0.0007
                                           -0.0012  0.0022  0.0016 -0.0277
    24. (0.99805) BD ( 1) C   8 - O  10  
                ( 33.09%)   0.5752* C   8 s( 31.74%)p 2.14( 67.96%)d 0.01(  0.30%)
                                            0.0001  0.5610 -0.0513 -0.1237 -0.0082
                                            0.6116  0.0473 -0.5353 -0.0376 -0.0106
                                            0.0092 -0.0461 -0.0256  0.0039
                ( 66.91%)   0.8180* O  10 s( 43.59%)p 1.29( 56.30%)d 0.00(  0.11%)
                                           -0.0000  0.6599 -0.0203  0.0820 -0.0021
                                           -0.4772  0.0110  0.5729 -0.0126 -0.0036
                                            0.0051 -0.0290 -0.0094  0.0092
    25. (0.99714) BD ( 2) C   8 - O  10  
                ( 27.18%)   0.5213* C   8 s(  0.00%)p 1.00( 99.36%)d 0.01(  0.64%)
                                           -0.0000  0.0041  0.0000  0.9806 -0.0268
                                            0.1758 -0.0039 -0.0217  0.0006  0.0559
                                           -0.0521 -0.0104 -0.0202  0.0028
                ( 72.82%)   0.8534* O  10 s(  0.00%)p 1.00( 99.83%)d 0.00(  0.16%)
                                           -0.0000  0.0063 -0.0003  0.9877  0.0031
                                            0.1493  0.0005 -0.0242 -0.0005 -0.0267
                                            0.0280  0.0049  0.0095 -0.0013
    26. (0.99278) BD ( 1) O   9 - H  26  
                ( 76.06%)   0.8721* O   9 s( 20.87%)p 3.79( 79.04%)d 0.00(  0.09%)
                                            0.0002  0.4568  0.0104 -0.1488 -0.0028
                                            0.8646  0.0184  0.1402  0.0266 -0.0080
                                            0.0020 -0.0112 -0.0221 -0.0137
                ( 23.94%)   0.4893* H  26 s( 99.48%)p 0.01(  0.52%)
                                            0.9974 -0.0060  0.0120 -0.0698 -0.0146
    27. (0.99962) CR ( 1) C   1           s(100.00%)p 0.00(  0.00%)
                                            1.0000 -0.0002 -0.0000  0.0002 -0.0000
                                            0.0002  0.0000 -0.0001 -0.0000 -0.0000
                                            0.0000  0.0000 -0.0000  0.0000
    28. (0.99956) CR ( 1) C   2           s(100.00%)p 0.00(  0.00%)
                                            1.0000 -0.0002 -0.0000  0.0003  0.0000
                                           -0.0003 -0.0000  0.0006 -0.0000  0.0000
                                           -0.0000  0.0000 -0.0000  0.0000
    29. (0.99955) CR ( 1) C   3           s(100.00%)p 0.00(  0.00%)
                                            1.0000 -0.0002 -0.0000 -0.0002  0.0000
                                            0.0005  0.0000 -0.0007 -0.0000 -0.0000
                                           -0.0000  0.0000 -0.0000  0.0000
    30. (0.99954) CR ( 1) C   4           s(100.00%)p 0.00(  0.00%)
                                            1.0000 -0.0002 -0.0000  0.0005  0.0000
                                           -0.0009  0.0000  0.0005  0.0000  0.0000
                                           -0.0000  0.0000 -0.0000  0.0000
    31. (0.99945) CR ( 1) C   5           s(100.00%)p 0.00(  0.00%)
                                            1.0000 -0.0000 -0.0000 -0.0001  0.0000
                                            0.0001 -0.0000 -0.0005  0.0000 -0.0000
                                           -0.0000  0.0000 -0.0000  0.0000
    32. (0.99955) CR ( 1) C   6           s(100.00%)p 0.00(  0.00%)
                                            1.0000 -0.0002 -0.0000 -0.0001 -0.0000
                                           -0.0009  0.0000  0.0004  0.0000 -0.0000
                                            0.0000  0.0000 -0.0000  0.0000
    33. (0.99962) CR ( 1) C   7           s(100.00%)p 0.00(  0.00%)
                                            1.0000 -0.0002 -0.0000 -0.0003 -0.0000
                                            0.0002  0.0000 -0.0002 -0.0000  0.0000
                                           -0.0000  0.0000 -0.0000  0.0000
    34. (0.99958) CR ( 1) C   8           s(100.00%)p 0.00(  0.00%)
                                            1.0000 -0.0002 -0.0001 -0.0002  0.0000
                                            0.0011 -0.0000  0.0013  0.0000  0.0000
                                           -0.0000  0.0000  0.0000  0.0000
    35. (0.99984) CR ( 1) O   9           s(100.00%)p 0.00(  0.00%)
                                            1.0000 -0.0002 -0.0000  0.0000  0.0000
                                           -0.0001 -0.0000 -0.0000 -0.0000  0.0000
                                           -0.0000  0.0000  0.0000  0.0000
    36. (0.99985) CR ( 1) O  10           s(100.00%)p 0.00(  0.00%)
                                            1.0000 -0.0004 -0.0000  0.0001  0.0000
                                           -0.0003 -0.0000  0.0003  0.0000 -0.0000
                                            0.0000 -0.0000 -0.0000  0.0000
    37. (0.97045) LP ( 1) O   9           s( 52.00%)p 0.92( 47.95%)d 0.00(  0.04%)
                                            0.0001  0.7211 -0.0051  0.0797 -0.0017
                                           -0.4512  0.0091  0.5191 -0.0040  0.0011
                                           -0.0033  0.0188  0.0028 -0.0062
    38. (0.89489) LP ( 2) O   9           s(  0.00%)p 1.00( 99.91%)d 0.00(  0.08%)
                                            0.0000  0.0068 -0.0002  0.9851 -0.0123
                                            0.1683 -0.0020 -0.0144  0.0000  0.0121
                                           -0.0256 -0.0045 -0.0047  0.0006
    39. (0.98772) LP ( 1) O  10           s( 56.35%)p 0.77( 43.63%)d 0.00(  0.02%)
                                            0.0006  0.7506  0.0128 -0.0839 -0.0003
                                            0.4459  0.0021 -0.4801 -0.0016  0.0025
                                           -0.0019  0.0088  0.0068 -0.0051
    40. (0.41892) LP*( 2) O  10           s(  0.07%)p99.99( 99.80%)d 1.72(  0.13%)
                                            0.0000  0.0273  0.0021  0.0957  0.0026
                                           -0.7414 -0.0052 -0.6626 -0.0074 -0.0055
                                           -0.0010 -0.0024 -0.0177 -0.0306
    41. (0.00162) RY*( 1) C   1           s(  6.82%)p12.69( 86.57%)d 0.97(  6.60%)
                                           -0.0000  0.0125  0.2609 -0.0163 -0.7440
                                            0.0123  0.4386 -0.0092 -0.3453 -0.0698
                                            0.0680  0.0687  0.2158 -0.0725
    42. (0.00084) RY*( 2) C   1           s(  0.12%)p99.99( 80.93%)d99.99( 18.95%)
                                           -0.0000  0.0012  0.0351  0.0010  0.0059
                                           -0.0070 -0.5527 -0.0108 -0.7096  0.1373
                                            0.2252  0.0941 -0.1840 -0.2779
    43. (0.00020) RY*( 3) C   1           s(  6.60%)p14.12( 93.27%)d 0.02(  0.13%)
                                            0.0000  0.0130  0.2567  0.0169 -0.5240
                                            0.0140 -0.6420 -0.0091  0.4953  0.0031
                                           -0.0194 -0.0276 -0.0006  0.0104
    44. (0.00006) RY*( 4) C   1           s( 64.38%)p 0.09(  6.01%)d 0.46( 29.61%)
    45. (0.00001) RY*( 5) C   1           s(  0.57%)p 5.17(  2.96%)d99.99( 96.46%)
    46. (0.00000) RY*( 6) C   1           s(  2.41%)p 2.97(  7.14%)d37.57( 90.45%)
    47. (0.00000) RY*( 7) C   1           s(  6.07%)p 0.46(  2.81%)d15.00( 91.11%)
    48. (0.00000) RY*( 8) C   1           s( 11.58%)p 1.08( 12.48%)d 6.56( 75.94%)
    49. (0.00000) RY*( 9) C   1           s(  1.46%)p 5.44(  7.96%)d61.85( 90.57%)
    50. (0.00177) RY*( 1) C   2           s( 14.72%)p 5.32( 78.34%)d 0.47(  6.94%)
                                            0.0000  0.0048  0.3836 -0.0041 -0.6697
                                           -0.0129 -0.4901  0.0096  0.3075  0.1311
                                           -0.0699  0.0603  0.1831 -0.1007
    51. (0.00156) RY*( 2) C   2           s(  0.01%)p99.99( 88.32%)d99.99( 11.67%)
                                           -0.0000  0.0010  0.0106 -0.0034 -0.0962
                                            0.0153  0.5883  0.0173  0.7261 -0.0579
                                           -0.0361  0.0577 -0.1663 -0.2847
    52. (0.00048) RY*( 3) C   2           s( 15.26%)p 3.93( 60.00%)d 1.62( 24.74%)
                                            0.0000 -0.0152  0.3903 -0.0043  0.6594
                                           -0.0073 -0.2659  0.0049  0.3073 -0.1384
                                            0.1687  0.1230  0.3936 -0.1724
    53. (0.00020) RY*( 4) C   2           s( 33.04%)p 1.60( 52.91%)d 0.43( 14.04%)
                                            0.0000  0.0081  0.5748  0.0148 -0.1840
                                           -0.0133  0.5279  0.0142 -0.4648 -0.0290
                                            0.1640  0.0792  0.2773 -0.1719
    54. (0.00018) RY*( 5) C   2           s(  0.08%)p 6.16(  0.48%)d99.99( 99.44%)
                                            0.0000  0.0004  0.0278  0.0025 -0.0253
                                           -0.0051  0.0625 -0.0037 -0.0137 -0.5766
                                           -0.7451 -0.1145  0.2771  0.1300
    55. (0.00004) RY*( 6) C   2           s(  0.65%)p 8.92(  5.81%)d99.99( 93.54%)
    56. (0.00005) RY*( 7) C   2           s( 35.88%)p 0.07(  2.60%)d 1.71( 61.52%)
    57. (0.00000) RY*( 8) C   2           s(  0.33%)p 2.56(  0.83%)d99.99( 98.84%)
    58. (0.00000) RY*( 9) C   2           s(  0.03%)p99.99( 10.88%)d99.99( 89.09%)
    59. (0.00182) RY*( 1) C   3           s(  6.64%)p13.21( 87.63%)d 0.86(  5.73%)
                                            0.0000  0.0022  0.2576 -0.0099 -0.7058
                                            0.0028 -0.1466 -0.0124 -0.5970 -0.0980
                                            0.0920  0.0695  0.0108 -0.1853
    60. (0.00164) RY*( 2) C   3           s(  0.02%)p99.99( 90.62%)d99.99(  9.35%)
                                            0.0000  0.0038  0.0142 -0.0109 -0.6131
                                            0.0148  0.4627  0.0082  0.5620 -0.0625
                                            0.0744 -0.0434  0.1551  0.2412
    61. (0.00150) RY*( 3) C   3           s( 39.52%)p 1.28( 50.65%)d 0.25(  9.83%)
                                            0.0000 -0.0087  0.6286 -0.0017  0.2896
                                            0.0080  0.6111 -0.0031 -0.2218  0.1304
                                           -0.0658  0.0661  0.2627 -0.0595
    62. (0.00024) RY*( 4) C   3           s( 42.26%)p 1.29( 54.50%)d 0.08(  3.24%)
                                            0.0000  0.0034  0.6500  0.0054 -0.0088
                                            0.0178 -0.5721 -0.0143  0.4659  0.0615
                                            0.0244  0.0302  0.1203 -0.1126
    63. (0.00019) RY*( 5) C   3           s(  0.25%)p 1.03(  0.26%)d99.99( 99.50%)
                                           -0.0000  0.0004  0.0498  0.0021 -0.0131
                                           -0.0043  0.0153 -0.0032  0.0461 -0.6254
                                           -0.7655 -0.0669  0.0078 -0.1154
    64. (0.00006) RY*( 6) C   3           s( 11.07%)p 0.09(  0.98%)d 7.95( 87.95%)
    65. (0.00004) RY*( 7) C   3           s(  0.01%)p 1.00(  3.93%)d24.44( 96.06%)
    66. (0.00000) RY*( 8) C   3           s(  0.12%)p 5.68(  0.68%)d99.99( 99.20%)
    67. (0.00000) RY*( 9) C   3           s(  0.10%)p99.99( 10.94%)d99.99( 88.96%)
    68. (0.00222) RY*( 1) C   4           s(  5.89%)p14.83( 87.32%)d 1.15(  6.80%)
                                           -0.0000  0.0034  0.2426 -0.0050 -0.2807
                                            0.0128  0.4537  0.0152  0.7669  0.0010
                                           -0.0211  0.0534 -0.0642 -0.2460
    69. (0.00180) RY*( 2) C   4           s(  1.19%)p79.25( 94.28%)d 3.81(  4.53%)
                                            0.0000 -0.0065  0.1089 -0.0034 -0.6917
                                           -0.0086 -0.6717 -0.0019  0.1140  0.1410
                                           -0.1202  0.0157  0.1037 -0.0001
    70. (0.00145) RY*( 3) C   4           s( 31.51%)p 1.93( 60.77%)d 0.25(  7.72%)
                                            0.0000 -0.0131  0.5612  0.0036  0.5779
                                           -0.0041 -0.4369  0.0001  0.2877 -0.0382
                                            0.0743  0.0729  0.2449 -0.0701
    71. (0.00043) RY*( 4) C   4           s( 54.02%)p 0.66( 35.91%)d 0.19( 10.07%)
                                            0.0000  0.0072  0.7349  0.0035 -0.2455
                                           -0.0133  0.3182  0.0084 -0.4442 -0.1250
                                           -0.1927 -0.0730  0.0977  0.1819
    72. (0.00014) RY*( 5) C   4           s(  5.49%)p 0.38(  2.11%)d16.84( 92.41%)
                                           -0.0000  0.0011  0.2342 -0.0004 -0.0632
                                            0.0032  0.0100  0.0060 -0.1301  0.5329
                                            0.7066  0.0428 -0.3711 -0.0356
    73. (0.00005) RY*( 6) C   4           s(  0.93%)p 8.28(  7.68%)d98.54( 91.40%)
    74. (0.00003) RY*( 7) C   4           s(  0.11%)p36.57(  4.16%)d99.99( 95.73%)
    75. (0.00002) RY*( 8) C   4           s(  0.87%)p 8.93(  7.81%)d99.99( 91.32%)
    76. (0.00000) RY*( 9) C   4           s(  0.00%)p 1.00(  0.15%)d99.99( 99.85%)
    77. (0.00352) RY*( 1) C   5           s( 11.47%)p 7.49( 85.96%)d 0.22(  2.57%)
                                            0.0000 -0.0117  0.3385  0.0006 -0.0493
                                            0.0022  0.3883 -0.0208 -0.8402  0.0254
                                            0.0023 -0.0011  0.0817 -0.1356
    78. (0.00134) RY*( 2) C   5           s(  0.02%)p99.99( 92.55%)d99.99(  7.43%)
                                            0.0000 -0.0022  0.0142 -0.0177 -0.9412
                                           -0.0035 -0.1955  0.0001 -0.0307 -0.1428
                                            0.2282  0.0409  0.0125 -0.0073
    79. (0.00104) RY*( 3) C   5           s( 75.66%)p 0.30( 22.93%)d 0.02(  1.41%)
                                           -0.0000  0.0061  0.8698  0.0018 -0.0376
                                           -0.0099  0.1765 -0.0034  0.4434  0.0438
                                            0.0174  0.0375  0.1016  0.0123
    80. (0.00084) RY*( 4) C   5           s(  9.16%)p 8.06( 73.77%)d 1.86( 17.07%)
                                            0.0000 -0.0117  0.3024 -0.0008  0.1859
                                            0.0082 -0.8100 -0.0078 -0.2167 -0.0539
                                           -0.0314  0.0972 -0.1277 -0.3756
    81. (0.00027) RY*( 5) C   5           s(  0.02%)p 1.09(  0.02%)d99.99( 99.96%)
                                           -0.0000  0.0003  0.0134  0.0029 -0.0114
                                            0.0021 -0.0062  0.0013  0.0036 -0.7720
                                           -0.5379 -0.0798  0.3261  0.0406
    82. (0.00024) RY*( 6) C   5           s(  0.96%)p 1.96(  1.89%)d99.99( 97.15%)
                                           -0.0000  0.0028  0.0980  0.0038 -0.0098
                                           -0.0190  0.1351  0.0021  0.0110 -0.3104
                                           -0.0046 -0.4045 -0.8436  0.0028
    83. (0.00011) RY*( 7) C   5           s(  2.31%)p 6.24( 14.40%)d36.06( 83.29%)
                                            0.0000 -0.0057  0.1519 -0.0032  0.0535
                                            0.0203 -0.3205  0.0169 -0.1944  0.1033
                                            0.0745 -0.4660  0.1503  0.7595
    84. (0.00006) RY*( 8) C   5           s(  0.01%)p 1.00(  7.39%)d12.52( 92.60%)
    85. (0.00002) RY*( 9) C   5           s(  0.42%)p 2.94(  1.24%)d99.99( 98.34%)
    86. (0.00203) RY*( 1) C   6           s(  9.69%)p 8.63( 83.57%)d 0.70(  6.75%)
                                           -0.0000  0.0054  0.3112  0.0030  0.4420
                                            0.0076  0.2467  0.0171  0.7610 -0.0192
                                            0.0564  0.0814  0.0491 -0.2342
    87. (0.00165) RY*( 2) C   6           s(  0.35%)p99.99( 94.20%)d15.69(  5.45%)
                                            0.0000 -0.0050  0.0587  0.0029  0.6414
                                           -0.0168 -0.7108 -0.0067 -0.1581  0.0106
                                            0.0530  0.0248  0.2076  0.0890
    88. (0.00048) RY*( 3) C   6           s( 55.83%)p 0.34( 18.83%)d 0.45( 25.34%)
                                            0.0000 -0.0104  0.7471  0.0036 -0.3823
                                           -0.0119 -0.1989  0.0074 -0.0481  0.3669
                                           -0.1466  0.0574  0.2965 -0.0781
    89. (0.00041) RY*( 4) C   6           s( 14.54%)p 4.83( 70.23%)d 1.05( 15.22%)
                                           -0.0000  0.0199  0.3808 -0.0093  0.4089
                                           -0.0107  0.5316  0.0034 -0.5023  0.1190
                                            0.2705 -0.0220 -0.1054  0.2310
    90. (0.00015) RY*( 5) C   6           s(  4.41%)p 1.68(  7.41%)d20.01( 88.18%)
                                            0.0000  0.0056  0.2099 -0.0056  0.1384
                                            0.0014  0.1122  0.0089 -0.2056 -0.5759
                                           -0.6963 -0.1748  0.0465 -0.1805
    91. (0.00010) RY*( 6) C   6           s( 12.47%)p 1.03( 12.79%)d 5.99( 74.74%)
    92. (0.00002) RY*( 7) C   6           s(  1.88%)p 2.56(  4.80%)d49.72( 93.32%)
    93. (0.00003) RY*( 8) C   6           s(  0.85%)p 9.24(  7.89%)d99.99( 91.25%)
    94. (0.00000) RY*( 9) C   6           s(  0.03%)p13.19(  0.40%)d99.99( 99.57%)
    95. (0.00159) RY*( 1) C   7           s(  8.20%)p10.47( 85.91%)d 0.72(  5.89%)
                                           -0.0000  0.0168  0.2859  0.0157  0.5934
                                            0.0203  0.5738 -0.0109 -0.4206  0.1515
                                           -0.1048  0.0467  0.1130 -0.1000
    96. (0.00090) RY*( 2) C   7           s(  0.09%)p99.99( 82.79%)d99.99( 17.11%)
                                           -0.0000  0.0023  0.0305  0.0004 -0.0935
                                            0.0072  0.5925  0.0079  0.6841  0.2334
                                            0.2063  0.0027  0.0624  0.2650
    97. (0.00023) RY*( 3) C   7           s(  5.19%)p18.25( 94.65%)d 0.03(  0.16%)
                                            0.0000  0.0147  0.2273 -0.0218  0.6892
                                            0.0124 -0.4670 -0.0119  0.5026  0.0009
                                           -0.0091 -0.0160  0.0128 -0.0332
    98. (0.00006) RY*( 4) C   7           s( 61.04%)p 0.07(  4.13%)d 0.57( 34.83%)
    99. (0.00000) RY*( 5) C   7           s( 11.53%)p 1.09( 12.61%)d 6.58( 75.86%)
   100. (0.00000) RY*( 6) C   7           s(  4.77%)p 1.72(  8.20%)d18.24( 87.02%)
   101. (0.00000) RY*( 7) C   7           s(  3.50%)p 0.23(  0.80%)d27.34( 95.70%)
   102. (0.00001) RY*( 8) C   7           s(  3.65%)p 0.78(  2.83%)d25.61( 93.51%)
   103. (0.00000) RY*( 9) C   7           s(  2.08%)p 3.93(  8.18%)d43.16( 89.74%)
   104. (0.01114) RY*( 1) C   8           s(  8.59%)p10.52( 90.40%)d 0.12(  1.01%)
                                           -0.0000  0.0399  0.2904 -0.0075  0.1216
                                            0.0346 -0.6293 -0.0609  0.6987  0.0074
                                           -0.0203  0.0974  0.0129 -0.0037
   105. (0.00292) RY*( 2) C   8           s(  0.35%)p 6.73(  2.34%)d99.99( 97.31%)
                                            0.0000  0.0070  0.0586  0.0694  0.0146
                                            0.0147 -0.0890  0.0051 -0.1009 -0.3566
                                            0.8954  0.1531  0.1021 -0.1019
   106. (0.00264) RY*( 3) C   8           s( 64.34%)p 0.11(  7.28%)d 0.44( 28.38%)
                                            0.0000  0.0037  0.8021 -0.0079  0.0235
                                            0.0417  0.1013 -0.0038 -0.2453  0.0784
                                           -0.0070 -0.0482  0.2500  0.4613
   107. (0.00211) RY*( 4) C   8           s(  5.25%)p12.18( 63.95%)d 5.86( 30.80%)
                                            0.0000  0.0424  0.2252 -0.0115  0.0044
                                           -0.0002 -0.5521  0.0322 -0.5775 -0.0462
                                           -0.1614 -0.1187 -0.2145 -0.4687
   108. (0.00162) RY*( 5) C   8           s(  0.04%)p99.99( 77.03%)d99.99( 22.93%)
                                           -0.0000 -0.0014  0.0191 -0.0394 -0.8674
                                           -0.0058 -0.1245 -0.0021  0.0304  0.4214
                                            0.1891  0.0259 -0.1133  0.0496
   109. (0.00102) RY*( 6) C   8           s(  1.56%)p 1.59(  2.47%)d61.58( 95.97%)
                                           -0.0000  0.0054  0.1247 -0.0061 -0.0370
                                            0.0294  0.1260 -0.0354 -0.0731 -0.0259
                                           -0.1805  0.9487 -0.0920 -0.1341
   110. (0.00052) RY*( 7) C   8           s( 19.74%)p 1.78( 35.06%)d 2.29( 45.20%)
                                            0.0000 -0.0171  0.4439 -0.0047 -0.1017
                                            0.0285  0.4919  0.0260  0.3111 -0.1081
                                            0.0162 -0.2101 -0.2746 -0.5662
   111. (0.00011) RY*( 8) C   8           s(  0.05%)p99.99( 22.45%)d99.99( 77.50%)
                                            0.0000  0.0039  0.0211 -0.0186  0.4684
                                           -0.0028  0.0544  0.0023 -0.0427  0.7707
                                            0.3149  0.0499 -0.2736 -0.0679
   112. (0.00002) RY*( 9) C   8           s(  0.17%)p 0.70(  0.12%)d99.99( 99.72%)
   113. (0.00090) RY*( 1) O   9           s( 48.63%)p 0.99( 48.38%)d 0.06(  2.99%)
                                           -0.0000  0.0051  0.6973  0.0007  0.1355
                                           -0.0015 -0.6782  0.0062  0.0738 -0.0287
                                           -0.0255  0.1160 -0.0752 -0.0965
   114. (0.00033) RY*( 2) O   9           s(  1.87%)p49.55( 92.75%)d 2.87(  5.38%)
                                           -0.0000  0.0001  0.1368  0.0069  0.9098
                                           -0.0005  0.2932 -0.0003 -0.1173 -0.0245
                                           -0.1946 -0.1187  0.0345  0.0053
   115. (0.00028) RY*( 3) O   9           s( 37.28%)p 1.34( 49.91%)d 0.34( 12.81%)
                                           -0.0000  0.0007  0.6106 -0.0006 -0.3152
                                           -0.0058  0.4446 -0.0006 -0.4496  0.0385
                                            0.1068 -0.3219  0.1071 -0.0088
   116. (0.00005) RY*( 4) O   9           s(  8.90%)p 8.59( 76.44%)d 1.65( 14.66%)
   117. (0.00000) RY*( 5) O   9           s(  0.01%)p 1.00(  0.32%)d99.99( 99.67%)
   118. (0.00001) RY*( 6) O   9           s(  0.57%)p31.12( 17.71%)d99.99( 81.72%)
   119. (0.00000) RY*( 7) O   9           s(  0.00%)p 1.00(  4.83%)d19.70( 95.17%)
   120. (0.00000) RY*( 8) O   9           s(  0.02%)p99.99(  1.61%)d99.99( 98.38%)
   121. (0.00001) RY*( 9) O   9           s(  2.75%)p 3.02(  8.32%)d32.32( 88.93%)
   122. (0.00113) RY*( 1) O  10           s(  2.33%)p41.42( 96.65%)d 0.44(  1.02%)
                                           -0.0000  0.0013  0.1528  0.0013 -0.1613
                                           -0.0069  0.6735  0.0001  0.6978 -0.0252
                                            0.0035  0.0054 -0.0615 -0.0756
   123. (0.00032) RY*( 2) O  10           s(  0.06%)p99.99( 96.63%)d57.87(  3.32%)
                                            0.0000  0.0001  0.0239 -0.0032 -0.9606
                                           -0.0016 -0.2061 -0.0004 -0.0305 -0.0521
                                            0.1708  0.0261  0.0226 -0.0103
   124. (0.00012) RY*( 3) O  10           s( 86.70%)p 0.03(  2.72%)d 0.12( 10.58%)
                                           -0.0000 -0.0009  0.9311  0.0010  0.0418
                                           -0.0033 -0.0634  0.0160 -0.1454 -0.0074
                                            0.0382 -0.2964 -0.0032 -0.1283
   125. (0.00004) RY*( 4) O  10           s(  2.26%)p37.13( 83.89%)d 6.13( 13.85%)
   126. (0.00000) RY*( 5) O  10           s(  0.01%)p32.67(  0.41%)d99.99( 99.57%)
   127. (0.00000) RY*( 6) O  10           s(  0.09%)p36.92(  3.33%)d99.99( 96.58%)
   128. (0.00001) RY*( 7) O  10           s(  6.38%)p 2.40( 15.32%)d12.28( 78.30%)
   129. (0.00000) RY*( 8) O  10           s(  0.01%)p42.21(  0.48%)d99.99( 99.51%)
   130. (0.00000) RY*( 9) O  10           s(  2.13%)p 0.48(  1.02%)d45.39( 96.85%)
   131. (0.00055) RY*( 1) H  11           s( 97.67%)p 0.02(  2.33%)
                                            0.0049  0.9883  0.1500 -0.0170  0.0214
   132. (0.00009) RY*( 2) H  11           s(  0.00%)p 1.00(100.00%)
   133. (0.00006) RY*( 3) H  11           s(  0.01%)p99.99( 99.99%)
   134. (0.00002) RY*( 4) H  11           s(  2.40%)p40.70( 97.60%)
   135. (0.00076) RY*( 1) H  12           s( 98.23%)p 0.02(  1.77%)
                                            0.0050  0.9911  0.0196  0.1308 -0.0136
   136. (0.00009) RY*( 2) H  12           s(  0.07%)p99.99( 99.93%)
   137. (0.00007) RY*( 3) H  12           s(  0.01%)p99.99( 99.99%)
   138. (0.00002) RY*( 4) H  12           s(  1.76%)p55.68( 98.24%)
   139. (0.00074) RY*( 1) H  13           s( 98.20%)p 0.02(  1.80%)
                                            0.0059  0.9910  0.0341  0.0444 -0.1219
   140. (0.00010) RY*( 2) H  13           s(  0.08%)p99.99( 99.92%)
                                            0.0008  0.0282  0.5387 -0.8388  0.0740
   141. (0.00007) RY*( 3) H  13           s(  0.02%)p99.99( 99.98%)
   142. (0.00002) RY*( 4) H  13           s(  1.78%)p55.17( 98.22%)
   143. (0.00127) RY*( 1) H  14           s( 99.50%)p 0.00(  0.50%)
                                            0.0066  0.9975 -0.0255 -0.0282  0.0593
   144. (0.00009) RY*( 2) H  14           s(  0.01%)p99.99( 99.99%)
   145. (0.00007) RY*( 3) H  14           s(  0.09%)p99.99( 99.91%)
   146. (0.00002) RY*( 4) H  14           s(  0.49%)p99.99( 99.51%)
   147. (0.00128) RY*( 1) H  15           s( 99.52%)p 0.00(  0.48%)
                                            0.0054  0.9976 -0.0178 -0.0655  0.0145
   148. (0.00008) RY*( 2) H  15           s(  0.02%)p99.99( 99.98%)
   149. (0.00006) RY*( 3) H  15           s(  0.08%)p99.99( 99.92%)
   150. (0.00002) RY*( 4) H  15           s(  0.48%)p99.99( 99.52%)
   151. (0.00144) RY*( 1) H  16           s( 99.67%)p 0.00(  0.33%)
                                            0.0067  0.9983 -0.0191  0.0260 -0.0476
   152. (0.00009) RY*( 2) H  16           s(  0.03%)p99.99( 99.97%)
   153. (0.00005) RY*( 3) H  16           s(  0.06%)p99.99( 99.94%)
   154. (0.00002) RY*( 4) H  16           s(  0.33%)p99.99( 99.67%)
   155. (0.00148) RY*( 1) H  17           s( 99.65%)p 0.00(  0.35%)
                                            0.0058  0.9982 -0.0315  0.0481 -0.0142
   156. (0.00009) RY*( 2) H  17           s(  0.01%)p 1.00( 99.99%)
   157. (0.00006) RY*( 3) H  17           s(  0.11%)p99.99( 99.89%)
   158. (0.00002) RY*( 4) H  17           s(  0.31%)p99.99( 99.69%)
   159. (0.00128) RY*( 1) H  18           s( 99.72%)p 0.00(  0.28%)
                                            0.0059  0.9986 -0.0319  0.0008  0.0417
   160. (0.00008) RY*( 2) H  18           s(  0.03%)p99.99( 99.97%)
   161. (0.00006) RY*( 3) H  18           s(  0.10%)p99.99( 99.90%)
   162. (0.00002) RY*( 4) H  18           s(  0.24%)p99.99( 99.76%)
   163. (0.00107) RY*( 1) H  19           s( 99.57%)p 0.00(  0.43%)
                                            0.0070  0.9978 -0.0288 -0.0584  0.0059
   164. (0.00009) RY*( 2) H  19           s(  0.00%)p 1.00(100.00%)
   165. (0.00006) RY*( 3) H  19           s(  0.13%)p99.99( 99.87%)
   166. (0.00002) RY*( 4) H  19           s(  0.39%)p99.99( 99.61%)
   167. (0.00171) RY*( 1) H  20           s( 99.81%)p 0.00(  0.19%)
                                            0.0063  0.9990 -0.0051  0.0246 -0.0351
   168. (0.00008) RY*( 2) H  20           s(  0.09%)p99.99( 99.91%)
   169. (0.00004) RY*( 3) H  20           s(  0.00%)p 1.00(100.00%)
   170. (0.00002) RY*( 4) H  20           s(  0.20%)p99.99( 99.80%)
   171. (0.00128) RY*( 1) H  21           s( 99.66%)p 0.00(  0.34%)
                                            0.0054  0.9983  0.0338  0.0098  0.0468
   172. (0.00008) RY*( 2) H  21           s(  0.04%)p99.99( 99.96%)
   173. (0.00006) RY*( 3) H  21           s(  0.11%)p99.99( 99.89%)
   174. (0.00002) RY*( 4) H  21           s(  0.28%)p99.99( 99.72%)
   175. (0.00093) RY*( 1) H  22           s( 99.22%)p 0.01(  0.78%)
                                            0.0077  0.9961  0.0709 -0.0521  0.0033
   176. (0.00009) RY*( 2) H  22           s(  0.00%)p 1.00(100.00%)
   177. (0.00006) RY*( 3) H  22           s(  0.31%)p99.99( 99.69%)
   178. (0.00002) RY*( 4) H  22           s(  0.56%)p99.99( 99.44%)
   179. (0.00049) RY*( 1) H  23           s( 97.57%)p 0.02(  2.43%)
                                            0.0048  0.9877 -0.1446 -0.0502  0.0303
   180. (0.00009) RY*( 2) H  23           s(  0.02%)p99.99( 99.98%)
   181. (0.00006) RY*( 3) H  23           s(  0.01%)p 1.00( 99.99%)
   182. (0.00002) RY*( 4) H  23           s(  2.50%)p39.07( 97.50%)
   183. (0.00074) RY*( 1) H  24           s( 98.45%)p 0.02(  1.55%)
                                            0.0051  0.9922 -0.0293  0.1197 -0.0180
   184. (0.00010) RY*( 2) H  24           s(  0.19%)p99.99( 99.81%)
                                            0.0019  0.0438 -0.4265 -0.3421  0.8361
   185. (0.00008) RY*( 3) H  24           s(  0.02%)p99.99( 99.98%)
   186. (0.00002) RY*( 4) H  24           s(  1.42%)p69.36( 98.58%)
   187. (0.00074) RY*( 1) H  25           s( 98.38%)p 0.02(  1.62%)
                                            0.0049  0.9918 -0.0355  0.0367 -0.1167
   188. (0.00009) RY*( 2) H  25           s(  0.14%)p99.99( 99.86%)
   189. (0.00007) RY*( 3) H  25           s(  0.00%)p 1.00(100.00%)
   190. (0.00001) RY*( 4) H  25           s(  1.56%)p63.08( 98.44%)
   191. (0.00074) RY*( 1) H  26           s( 73.23%)p 0.37( 26.77%)
                                            0.0187  0.8555 -0.0254  0.0818  0.5103
   192. (0.00058) RY*( 2) H  26           s(  0.02%)p99.99( 99.98%)
                                            0.0003  0.0133  0.9848  0.1729 -0.0012
   193. (0.00038) RY*( 3) H  26           s( 22.83%)p 3.38( 77.17%)
                                            0.0081  0.4777 -0.0501  0.2430 -0.8427
   194. (0.00001) RY*( 4) H  26           s(  4.45%)p21.47( 95.55%)
   195. (0.00307) BD*( 1) C   1 - C   2  
                ( 51.52%)   0.7178* C   1 s( 29.51%)p 2.39( 70.44%)d 0.00(  0.04%)
                                            0.0004  0.5432  0.0071 -0.6572  0.0036
                                           -0.4354 -0.0120  0.2876  0.0097  0.0147
                                           -0.0094 -0.0060  0.0072 -0.0072
                ( 48.48%)  -0.6963* C   2 s( 28.60%)p 2.50( 71.36%)d 0.00(  0.04%)
                                            0.0002  0.5346  0.0125  0.6627  0.0107
                                            0.4382 -0.0096 -0.2866  0.0089  0.0143
                                           -0.0094 -0.0071  0.0045 -0.0061
   196. (0.00235) BD*( 1) C   1 - H  11  
                ( 37.83%)   0.6151* C   1 s( 23.76%)p 3.21( 76.20%)d 0.00(  0.04%)
                                            0.0000 -0.4874 -0.0029 -0.7486  0.0001
                                            0.3053 -0.0120 -0.3290  0.0093  0.0112
                                           -0.0108  0.0050 -0.0095  0.0048
                ( 62.17%)  -0.7885* H  11 s( 99.91%)p 0.00(  0.09%)
                                           -0.9996  0.0006  0.0262 -0.0082  0.0107
   197. (0.00402) BD*( 1) C   1 - H  12  
                ( 38.92%)   0.6238* C   1 s( 23.26%)p 3.30( 76.70%)d 0.00(  0.04%)
                                           -0.0000 -0.4822  0.0047  0.0656 -0.0193
                                           -0.8451 -0.0015 -0.2193  0.0049  0.0043
                                            0.0011 -0.0083  0.0163  0.0081
                ( 61.08%)  -0.7816* H  12 s( 99.92%)p 0.00(  0.08%)
                                           -0.9996  0.0015  0.0016  0.0279  0.0072
   198. (0.00377) BD*( 1) C   1 - H  13  
                ( 38.35%)   0.6193* C   1 s( 23.44%)p 3.26( 76.52%)d 0.00(  0.04%)
                                            0.0000  0.4841 -0.0045  0.0491  0.0176
                                           -0.0464  0.0074 -0.8719  0.0012 -0.0001
                                            0.0001  0.0025  0.0001  0.0198
                ( 61.65%)  -0.7852* H  13 s( 99.91%)p 0.00(  0.09%)
                                            0.9996 -0.0022 -0.0044  0.0006  0.0290
   199. (0.00786) BD*( 1) C   2 - C   3  
                ( 51.58%)   0.7182* C   2 s( 27.83%)p 2.59( 72.13%)d 0.00(  0.05%)
                                            0.0005  0.5274  0.0077 -0.7431 -0.0012
                                            0.2898  0.0030 -0.2916 -0.0053 -0.0112
                                            0.0109 -0.0050  0.0122 -0.0056
                ( 48.42%)  -0.6958* C   3 s( 29.10%)p 2.43( 70.86%)d 0.00(  0.04%)
                                            0.0006  0.5394  0.0102  0.7365 -0.0066
                                           -0.2723  0.0058  0.3032 -0.0027 -0.0094
                                            0.0122 -0.0050  0.0096 -0.0043
   200. (0.00815) BD*( 1) C   2 - H  14  
                ( 37.74%)   0.6143* C   2 s( 21.23%)p 3.71( 78.73%)d 0.00(  0.04%)
                                            0.0004 -0.4606  0.0101  0.0090 -0.0132
                                           -0.0316  0.0109 -0.8865  0.0042  0.0003
                                            0.0027 -0.0027  0.0000 -0.0202
                ( 62.26%)  -0.7891* H  14 s( 99.91%)p 0.00(  0.09%)
                                           -0.9995  0.0049  0.0031 -0.0001  0.0301
   201. (0.00825) BD*( 1) C   2 - H  15  
                ( 38.39%)   0.6196* C   2 s( 22.35%)p 3.47( 77.60%)d 0.00(  0.04%)
                                           -0.0000  0.4727 -0.0087  0.0879  0.0108
                                           -0.8497  0.0042 -0.2144  0.0128 -0.0023
                                           -0.0005  0.0082 -0.0173 -0.0084
                ( 61.61%)  -0.7849* H  15 s( 99.91%)p 0.00(  0.09%)
                                            0.9996 -0.0037 -0.0056  0.0284  0.0063
   202. (0.00664) BD*( 1) C   3 - C   4  
                ( 51.20%)   0.7155* C   3 s( 27.86%)p 2.59( 72.09%)d 0.00(  0.05%)
                                            0.0003  0.5277  0.0102 -0.6676  0.0041
                                           -0.4360 -0.0058  0.2917  0.0035  0.0152
                                           -0.0103 -0.0065  0.0072 -0.0073
                ( 48.80%)  -0.6986* C   4 s( 29.02%)p 2.44( 70.94%)d 0.00(  0.04%)
                                            0.0003  0.5386  0.0065  0.6567  0.0000
                                            0.4358 -0.0070 -0.2971  0.0012  0.0138
                                           -0.0101 -0.0076  0.0036 -0.0058
   203. (0.00860) BD*( 1) C   3 - H  16  
                ( 37.85%)   0.6152* C   3 s( 21.68%)p 3.61( 78.27%)d 0.00(  0.04%)
                                           -0.0005  0.4656 -0.0085  0.0081  0.0061
                                           -0.0406  0.0104 -0.8837  0.0004 -0.0002
                                            0.0007  0.0024  0.0004  0.0204
                ( 62.15%)  -0.7884* H  16 s( 99.91%)p 0.00(  0.09%)
                                            0.9995 -0.0053 -0.0019 -0.0006  0.0300
   204. (0.00938) BD*( 1) C   3 - H  17  
                ( 39.10%)   0.6253* C   3 s( 21.38%)p 3.68( 78.57%)d 0.00(  0.05%)
                                            0.0002 -0.4623  0.0090  0.1054 -0.0117
                                           -0.8562 -0.0021 -0.2032  0.0108  0.0059
                                            0.0018 -0.0087  0.0164  0.0090
                ( 60.90%)  -0.7804* H  17 s( 99.92%)p 0.00(  0.08%)
                                           -0.9996  0.0046  0.0012  0.0280  0.0051
   205. (0.01042) BD*( 1) C   4 - C   5  
                ( 53.16%)   0.7291* C   4 s( 27.32%)p 2.66( 72.63%)d 0.00(  0.05%)
                                            0.0009  0.5227  0.0082 -0.7464  0.0003
                                            0.2638 -0.0071 -0.3155 -0.0041 -0.0133
                                            0.0121 -0.0054  0.0101 -0.0066
                ( 46.84%)  -0.6844* C   5 s( 27.76%)p 2.60( 72.20%)d 0.00(  0.03%)
                                            0.0003  0.5269  0.0022  0.7518 -0.0079
                                           -0.2346 -0.0100  0.3183 -0.0167 -0.0025
                                            0.0141  0.0001  0.0106 -0.0052
   206. (0.00815) BD*( 1) C   4 - H  18  
                ( 37.46%)   0.6120* C   4 s( 21.89%)p 3.57( 78.07%)d 0.00(  0.04%)
                                            0.0003 -0.4678  0.0084  0.0242 -0.0083
                                           -0.0590  0.0167 -0.8811 -0.0010  0.0003
                                            0.0035 -0.0039 -0.0003 -0.0201
                ( 62.54%)  -0.7908* H  18 s( 99.91%)p 0.00(  0.09%)
                                           -0.9995  0.0047  0.0009 -0.0003  0.0303
   207. (0.00721) BD*( 1) C   4 - H  19  
                ( 36.44%)   0.6037* C   4 s( 21.76%)p 3.59( 78.20%)d 0.00(  0.04%)
                                           -0.0006  0.4665 -0.0035  0.1022  0.0049
                                           -0.8581  0.0010 -0.1873  0.0143 -0.0006
                                            0.0005  0.0096 -0.0152 -0.0086
                ( 63.56%)  -0.7972* H  19 s( 99.90%)p 0.00(  0.10%)
                                            0.9995 -0.0055 -0.0062  0.0300  0.0034
   208. (0.01138) BD*( 1) C   5 - C   6  
                ( 46.47%)   0.6817* C   5 s( 28.28%)p 2.53( 71.68%)d 0.00(  0.04%)
                                           -0.0002 -0.5318 -0.0029  0.6438 -0.0100
                                            0.4595  0.0060 -0.3012  0.0168 -0.0092
                                            0.0127  0.0045 -0.0079  0.0056
                ( 53.53%)  -0.7317* C   6 s( 26.95%)p 2.71( 73.00%)d 0.00(  0.05%)
                                           -0.0007 -0.5191 -0.0041 -0.6321 -0.0044
                                           -0.4894  0.0051  0.3013  0.0073 -0.0171
                                            0.0102  0.0084 -0.0018  0.0079
   209. (0.03352) BD*( 1) C   5 - C   8  
                ( 53.09%)   0.7286* C   5 s( 22.20%)p 3.50( 77.75%)d 0.00(  0.05%)
                                           -0.0000  0.4711  0.0072 -0.1380 -0.0032
                                            0.8530  0.0116  0.1753 -0.0003 -0.0055
                                           -0.0010  0.0076 -0.0168 -0.0114
                ( 46.91%)  -0.6849* C   8 s( 38.95%)p 1.57( 61.04%)d 0.00(  0.01%)
                                            0.0013  0.6232  0.0340  0.1250 -0.0067
                                           -0.7383  0.0402 -0.2190  0.0064 -0.0042
                                            0.0005  0.0021 -0.0073  0.0027
   210. (0.01172) BD*( 1) C   5 - H  20  
                ( 36.24%)   0.6020* C   5 s( 21.73%)p 3.60( 78.23%)d 0.00(  0.04%)
                                           -0.0004  0.4661 -0.0069  0.0240  0.0006
                                           -0.0719 -0.0122 -0.8811  0.0033 -0.0000
                                           -0.0005 -0.0022 -0.0005  0.0210
                ( 63.76%)  -0.7985* H  20 s( 99.90%)p 0.00(  0.10%)
                                            0.9995 -0.0053 -0.0008  0.0048  0.0314
   211. (0.00301) BD*( 1) C   6 - C   7  
                ( 47.95%)   0.6924* C   6 s( 28.74%)p 2.48( 71.22%)d 0.00(  0.04%)
                                           -0.0004 -0.5360 -0.0107  0.7522  0.0114
                                           -0.2052  0.0175  0.3220 -0.0093  0.0091
                                           -0.0127  0.0047 -0.0095  0.0053
                ( 52.05%)  -0.7215* C   7 s( 28.98%)p 2.45( 70.97%)d 0.00(  0.05%)
                                           -0.0005 -0.5383 -0.0065 -0.7543  0.0009
                                            0.2047  0.0172 -0.3138 -0.0110  0.0072
                                           -0.0124  0.0028 -0.0143  0.0071
   212. (0.00797) BD*( 1) C   6 - H  21  
                ( 37.67%)   0.6138* C   6 s( 22.39%)p 3.46( 77.57%)d 0.00(  0.04%)
                                            0.0002 -0.4731  0.0092  0.0205  0.0099
                                           -0.0654  0.0198 -0.8778  0.0021 -0.0002
                                           -0.0015 -0.0046  0.0006 -0.0203
                ( 62.33%)  -0.7895* H  21 s( 99.91%)p 0.00(  0.09%)
                                           -0.9995  0.0040 -0.0024 -0.0004  0.0302
   213. (0.00657) BD*( 1) C   6 - H  22  
                ( 36.20%)   0.6017* C   6 s( 21.87%)p 3.57( 78.09%)d 0.00(  0.04%)
                                           -0.0006  0.4677 -0.0040  0.1822 -0.0119
                                           -0.8445  0.0004 -0.1849  0.0143 -0.0090
                                           -0.0030  0.0089 -0.0121 -0.0081
                ( 63.80%)  -0.7988* H  22 s( 99.90%)p 0.00(  0.10%)
                                            0.9995 -0.0059 -0.0033  0.0307  0.0033
   214. (0.00229) BD*( 1) C   7 - H  23  
                ( 37.31%)   0.6108* C   7 s( 24.23%)p 3.13( 75.73%)d 0.00(  0.04%)
                                            0.0001  0.4922  0.0061 -0.6206 -0.0019
                                           -0.5288  0.0124  0.3039 -0.0105  0.0138
                                           -0.0091 -0.0078  0.0009 -0.0052
                ( 62.69%)  -0.7918* H  23 s( 99.91%)p 0.00(  0.09%)
                                            0.9996 -0.0004  0.0226  0.0171 -0.0086
   215. (0.00377) BD*( 1) C   7 - H  24  
                ( 39.08%)   0.6252* C   7 s( 23.30%)p 3.29( 76.66%)d 0.00(  0.04%)
                                            0.0001 -0.4827  0.0066  0.2113  0.0257
                                           -0.8213  0.0049 -0.2161  0.0047  0.0052
                                            0.0016 -0.0089  0.0156  0.0085
                ( 60.92%)  -0.7805* H  24 s( 99.92%)p 0.00(  0.08%)
                                           -0.9996  0.0019 -0.0134  0.0247  0.0055
   216. (0.00381) BD*( 1) C   7 - H  25  
                ( 38.46%)   0.6202* C   7 s( 23.44%)p 3.26( 76.52%)d 0.00(  0.04%)
                                           -0.0000  0.4841 -0.0052  0.0030 -0.0220
                                           -0.0546 -0.0008 -0.8728 -0.0002 -0.0000
                                           -0.0024  0.0015  0.0000  0.0201
                ( 61.54%)  -0.7845* H  25 s( 99.91%)p 0.00(  0.09%)
                                            0.9996 -0.0015  0.0043  0.0024  0.0289
   217. (0.02748) BD*( 1) C   8 - O   9  
                ( 66.14%)   0.8133* C   8 s( 29.23%)p 2.41( 70.53%)d 0.01(  0.24%)
                                            0.0012 -0.5404  0.0171  0.0224  0.0009
                                           -0.2119 -0.0069 -0.8114 -0.0388  0.0014
                                            0.0046 -0.0287  0.0073 -0.0388
                ( 33.86%)  -0.5819* O   9 s( 27.09%)p 2.69( 72.83%)d 0.00(  0.08%)
                                           -0.0001 -0.5205 -0.0020 -0.0075 -0.0009
                                            0.1367  0.0052  0.8424 -0.0015  0.0007
                                           -0.0012  0.0022  0.0016 -0.0277
   218. (0.01527) BD*( 1) C   8 - O  10  
                ( 66.91%)   0.8180* C   8 s( 31.74%)p 2.14( 67.96%)d 0.01(  0.30%)
                                            0.0001  0.5610 -0.0513 -0.1237 -0.0082
                                            0.6116  0.0473 -0.5353 -0.0376 -0.0106
                                            0.0092 -0.0461 -0.0256  0.0039
                ( 33.09%)  -0.5752* O  10 s( 43.59%)p 1.29( 56.30%)d 0.00(  0.11%)
                                           -0.0000  0.6599 -0.0203  0.0820 -0.0021
                                           -0.4772  0.0110  0.5729 -0.0126 -0.0036
                                            0.0051 -0.0290 -0.0094  0.0092
   219. (0.12658) BD*( 2) C   8 - O  10  
                ( 72.82%)   0.8534* C   8 s(  0.00%)p 1.00( 99.36%)d 0.01(  0.64%)
                                           -0.0000  0.0041  0.0000  0.9806 -0.0268
                                            0.1758 -0.0039 -0.0217  0.0006  0.0559
                                           -0.0521 -0.0104 -0.0202  0.0028
                ( 27.18%)  -0.5213* O  10 s(  0.00%)p 1.00( 99.83%)d 0.00(  0.16%)
                                           -0.0000  0.0063 -0.0003  0.9877  0.0031
                                            0.1493  0.0005 -0.0242 -0.0005 -0.0267
                                            0.0280  0.0049  0.0095 -0.0013
   220. (0.00351) BD*( 1) O   9 - H  26  
                ( 23.94%)   0.4893* O   9 s( 20.87%)p 3.79( 79.04%)d 0.00(  0.09%)
                                           -0.0002 -0.4568 -0.0104  0.1488  0.0028
                                           -0.8646 -0.0184 -0.1402 -0.0266  0.0080
                                           -0.0020  0.0112  0.0221  0.0137
                ( 76.06%)  -0.8721* H  26 s( 99.48%)p 0.01(  0.52%)
                                           -0.9974  0.0060 -0.0120  0.0698  0.0146


 NHO Directionality and "Bond Bending" (deviations from line of nuclear centers)

         [Thresholds for printing:  angular deviation  >  1.0 degree]
                                    hybrid p-character > 25.0%
                                    orbital occupancy  >  0.10e

                                Line of Centers        Hybrid 1              Hybrid 2
                                ---------------  -------------------   ------------------
                NBO               Theta   Phi    Theta   Phi    Dev    Theta   Phi    Dev
 ========================================================================================
     1. BD (   1) C   1 - C   2    70.0  213.4    69.4  214.4   1.1    109.2   32.5   1.2
     4. BD (   1) C   1 - H  13   175.6  320.2   174.9  329.7   1.0      --     --    --
     5. BD (   1) C   2 - C   3   110.9  159.5   110.4  158.5   1.0      --     --    --
     6. BD (   1) C   2 - H  14     2.5  116.8     1.4   78.5   1.6      --     --    --
    12. BD (   1) C   4 - H  18     4.4  116.1     2.9  110.6   1.5      --     --    --
    14. BD (   1) C   5 - C   6    69.5  216.3     --     --    --     111.1   37.3   1.1
    15. BD (   1) C   5 - C   8    79.8   99.4    78.7   99.3   1.1    106.7  279.6   6.5
    16. BD (   1) C   5 - H  20   175.4  288.0   174.3  286.3   1.1      --     --    --
    17. BD (   1) C   6 - C   7   112.1  164.7   111.7  166.2   1.5     67.5  343.6   1.1
    18. BD (   1) C   6 - H  21     4.4  102.2     3.6  123.6   1.7      --     --    --
    19. BD (   1) C   6 - H  22   102.0  282.1   101.2  281.4   1.0      --     --    --
    22. BD (   1) C   7 - H  25   176.5  266.6   176.2  251.1   1.0      --     --    --
    23. BD (   1) C   8 - O   9    11.9   96.0    14.5   96.1   2.6    170.4  273.4   2.3
    24. BD (   1) C   8 - O  10   133.9  100.6   130.4  101.3   3.5     40.2  279.7   6.0
    25. BD (   2) C   8 - O  10   133.9  100.6    91.2   10.2  89.4     91.4    8.6  89.5
    26. BD (   1) O   9 - H  26    85.4   99.8    79.5   99.7   6.0      --     --    --
    37. LP (   1) O   9             --     --     41.1  280.0   --       --     --    --
    38. LP (   2) O   9             --     --     90.8    9.7   --       --     --    --
    39. LP (   1) O  10             --     --    136.6  100.6   --       --     --    --
    40. LP*(   2) O  10             --     --    131.7  277.5   --       --     --    --
   219. BD*(   2) C   8 - O  10   133.9  100.6    91.2   10.2  89.4     91.4    8.6  89.5


 Second Order Perturbation Theory Analysis of Fock Matrix in NBO Basis

     Threshold for printing:   0.25 kcal/mol
                                                                              E(2)  E(j)-E(i) F(i,j)
         Donor NBO (i)                     Acceptor NBO (j)                 kcal/mol   a.u.    a.u. 
 ===================================================================================================

 within unit  1
   1. BD (   1) C   1 - C   2        / 61. RY*(   3) C   3                    0.51    1.52    0.035
   1. BD (   1) C   1 - C   2        /196. BD*(   1) C   1 - H  11            0.26    1.07    0.021
   1. BD (   1) C   1 - C   2        /199. BD*(   1) C   2 - C   3            0.54    0.98    0.029
   1. BD (   1) C   1 - C   2        /200. BD*(   1) C   2 - H  14            0.39    1.04    0.025
   1. BD (   1) C   1 - C   2        /201. BD*(   1) C   2 - H  15            0.33    1.04    0.023
   1. BD (   1) C   1 - C   2        /202. BD*(   1) C   3 - C   4            1.24    0.97    0.044
   2. BD (   1) C   1 - H  11        /199. BD*(   1) C   2 - C   3            1.84    0.86    0.050
   3. BD (   1) C   1 - H  12        /201. BD*(   1) C   2 - H  15            1.59    0.92    0.048
   4. BD (   1) C   1 - H  13        /200. BD*(   1) C   2 - H  14            1.58    0.92    0.049
   5. BD (   1) C   2 - C   3        / 41. RY*(   1) C   1                    0.58    1.41    0.037
   5. BD (   1) C   2 - C   3        / 70. RY*(   3) C   4                    0.57    1.48    0.037
   5. BD (   1) C   2 - C   3        /195. BD*(   1) C   1 - C   2            0.43    1.01    0.027
   5. BD (   1) C   2 - C   3        /196. BD*(   1) C   1 - H  11            0.75    1.08    0.037
   5. BD (   1) C   2 - C   3        /200. BD*(   1) C   2 - H  14            0.34    1.05    0.024
   5. BD (   1) C   2 - C   3        /202. BD*(   1) C   3 - C   4            0.59    0.98    0.031
   5. BD (   1) C   2 - C   3        /203. BD*(   1) C   3 - H  16            0.36    1.03    0.025
   5. BD (   1) C   2 - C   3        /204. BD*(   1) C   3 - H  17            0.42    1.02    0.027
   5. BD (   1) C   2 - C   3        /205. BD*(   1) C   4 - C   5            1.32    0.94    0.045
   6. BD (   1) C   2 - H  14        / 42. RY*(   2) C   1                    0.31    1.40    0.027
   6. BD (   1) C   2 - H  14        / 60. RY*(   2) C   3                    0.31    1.42    0.027
   6. BD (   1) C   2 - H  14        /198. BD*(   1) C   1 - H  13            1.46    0.94    0.048
   6. BD (   1) C   2 - H  14        /203. BD*(   1) C   3 - H  16            1.63    0.90    0.050
   7. BD (   1) C   2 - H  15        / 42. RY*(   2) C   1                    0.26    1.40    0.024
   7. BD (   1) C   2 - H  15        /197. BD*(   1) C   1 - H  12            1.49    0.94    0.048
   7. BD (   1) C   2 - H  15        /204. BD*(   1) C   3 - H  17            1.74    0.90    0.050
   8. BD (   1) C   3 - C   4        / 50. RY*(   1) C   2                    0.56    1.47    0.036
   8. BD (   1) C   3 - C   4        / 77. RY*(   1) C   5                    0.58    1.54    0.038
   8. BD (   1) C   3 - C   4        /195. BD*(   1) C   1 - C   2            0.95    1.04    0.040
   8. BD (   1) C   3 - C   4        /199. BD*(   1) C   2 - C   3            0.67    1.02    0.033
   8. BD (   1) C   3 - C   4        /203. BD*(   1) C   3 - H  16            0.25    1.06    0.021
   8. BD (   1) C   3 - C   4        /204. BD*(   1) C   3 - H  17            0.26    1.05    0.021
   8. BD (   1) C   3 - C   4        /205. BD*(   1) C   4 - C   5            0.51    0.96    0.028
   8. BD (   1) C   3 - C   4        /206. BD*(   1) C   4 - H  18            0.35    1.05    0.024
   8. BD (   1) C   3 - C   4        /207. BD*(   1) C   4 - H  19            0.51    1.05    0.029
   8. BD (   1) C   3 - C   4        /208. BD*(   1) C   5 - C   6            1.03    0.96    0.040
   9. BD (   1) C   3 - H  16        / 51. RY*(   2) C   2                    0.29    1.48    0.027
   9. BD (   1) C   3 - H  16        /200. BD*(   1) C   2 - H  14            1.47    0.94    0.048
   9. BD (   1) C   3 - H  16        /206. BD*(   1) C   4 - H  18            1.57    0.91    0.048
  10. BD (   1) C   3 - H  17        / 51. RY*(   2) C   2                    0.31    1.48    0.027
  10. BD (   1) C   3 - H  17        / 68. RY*(   1) C   4                    0.25    1.43    0.024
  10. BD (   1) C   3 - H  17        /201. BD*(   1) C   2 - H  15            1.40    0.95    0.046
  10. BD (   1) C   3 - H  17        /207. BD*(   1) C   4 - H  19            1.61    0.92    0.049
  10. BD (   1) C   3 - H  17        /219. BD*(   2) C   8 - O  10            0.31    0.41    0.015
  11. BD (   1) C   4 - C   5        / 40. LP*(   2) O  10                    0.37    0.33    0.017
  11. BD (   1) C   4 - C   5        / 59. RY*(   1) C   3                    0.31    1.50    0.028
  11. BD (   1) C   4 - C   5        / 86. RY*(   1) C   6                    0.34    1.50    0.029
  11. BD (   1) C   4 - C   5        / 87. RY*(   2) C   6                    0.29    1.46    0.027
  11. BD (   1) C   4 - C   5        /108. RY*(   5) C   8                    0.33    1.48    0.029
  11. BD (   1) C   4 - C   5        /199. BD*(   1) C   2 - C   3            0.85    1.03    0.039
  11. BD (   1) C   4 - C   5        /202. BD*(   1) C   3 - C   4            0.49    1.02    0.029
  11. BD (   1) C   4 - C   5        /206. BD*(   1) C   4 - H  18            0.25    1.06    0.021
  11. BD (   1) C   4 - C   5        /207. BD*(   1) C   4 - H  19            0.26    1.06    0.022
  11. BD (   1) C   4 - C   5        /208. BD*(   1) C   5 - C   6            0.81    0.98    0.037
  11. BD (   1) C   4 - C   5        /210. BD*(   1) C   5 - H  20            0.51    1.05    0.030
  11. BD (   1) C   4 - C   5        /211. BD*(   1) C   6 - C   7            1.00    1.02    0.042
  11. BD (   1) C   4 - C   5        /218. BD*(   1) C   8 - O  10            1.28    1.14    0.049
  11. BD (   1) C   4 - C   5        /219. BD*(   2) C   8 - O  10            1.64    0.55    0.039
  12. BD (   1) C   4 - H  18        / 59. RY*(   1) C   3                    0.34    1.37    0.028
  12. BD (   1) C   4 - H  18        /203. BD*(   1) C   3 - H  16            1.51    0.94    0.048
  12. BD (   1) C   4 - H  18        /210. BD*(   1) C   5 - H  20            1.67    0.92    0.050
  13. BD (   1) C   4 - H  19        / 60. RY*(   2) C   3                    0.40    1.46    0.031
  13. BD (   1) C   4 - H  19        /204. BD*(   1) C   3 - H  17            1.54    0.93    0.049
  13. BD (   1) C   4 - H  19        /209. BD*(   1) C   5 - C   8            2.47    0.80    0.057
  14. BD (   1) C   5 - C   6        / 40. LP*(   2) O  10                    0.28    0.33    0.015
  14. BD (   1) C   5 - C   6        / 69. RY*(   2) C   4                    0.59    1.42    0.037
  14. BD (   1) C   5 - C   6        / 95. RY*(   1) C   7                    0.49    1.43    0.034
  14. BD (   1) C   5 - C   6        /108. RY*(   5) C   8                    0.36    1.48    0.030
  14. BD (   1) C   5 - C   6        /202. BD*(   1) C   3 - C   4            1.06    1.02    0.042
  14. BD (   1) C   5 - C   6        /205. BD*(   1) C   4 - C   5            1.09    0.98    0.042
  14. BD (   1) C   5 - C   6        /209. BD*(   1) C   5 - C   8            0.28    0.94    0.020
  14. BD (   1) C   5 - C   6        /210. BD*(   1) C   5 - H  20            0.54    1.05    0.030
  14. BD (   1) C   5 - C   6        /211. BD*(   1) C   6 - C   7            0.44    1.02    0.027
  14. BD (   1) C   5 - C   6        /214. BD*(   1) C   7 - H  23            0.67    1.10    0.035
  14. BD (   1) C   5 - C   6        /218. BD*(   1) C   8 - O  10            1.20    1.14    0.047
  14. BD (   1) C   5 - C   6        /219. BD*(   2) C   8 - O  10            1.86    0.55    0.042
  15. BD (   1) C   5 - C   8        / 40. LP*(   2) O  10                    8.57    0.40    0.089
  15. BD (   1) C   5 - C   8        / 68. RY*(   1) C   4                    0.44    1.64    0.036
  15. BD (   1) C   5 - C   8        / 69. RY*(   2) C   4                    0.28    1.49    0.027
  15. BD (   1) C   5 - C   8        / 87. RY*(   2) C   6                    0.57    1.53    0.039
  15. BD (   1) C   5 - C   8        /122. RY*(   1) O  10                    1.08    1.79    0.058
  15. BD (   1) C   5 - C   8        /205. BD*(   1) C   4 - C   5            0.55    1.05    0.032
  15. BD (   1) C   5 - C   8        /207. BD*(   1) C   4 - H  19            0.68    1.13    0.037
  15. BD (   1) C   5 - C   8        /208. BD*(   1) C   5 - C   6            0.51    1.04    0.030
  15. BD (   1) C   5 - C   8        /209. BD*(   1) C   5 - C   8            0.28    1.01    0.022
  15. BD (   1) C   5 - C   8        /213. BD*(   1) C   6 - H  22            0.66    1.14    0.036
  15. BD (   1) C   5 - C   8        /218. BD*(   1) C   8 - O  10            0.68    1.21    0.038
  15. BD (   1) C   5 - C   8        /220. BD*(   1) O   9 - H  26            1.17    1.05    0.046
  16. BD (   1) C   5 - H  20        / 68. RY*(   1) C   4                    0.31    1.47    0.027
  16. BD (   1) C   5 - H  20        / 86. RY*(   1) C   6                    0.34    1.39    0.028
  16. BD (   1) C   5 - H  20        /205. BD*(   1) C   4 - C   5            0.34    0.88    0.022
  16. BD (   1) C   5 - H  20        /206. BD*(   1) C   4 - H  18            1.43    0.96    0.047
  16. BD (   1) C   5 - H  20        /208. BD*(   1) C   5 - C   6            0.34    0.87    0.022
  16. BD (   1) C   5 - H  20        /212. BD*(   1) C   6 - H  21            1.36    0.97    0.046
  16. BD (   1) C   5 - H  20        /217. BD*(   1) C   8 - O   9            2.54    0.79    0.057
  17. BD (   1) C   6 - C   7        / 77. RY*(   1) C   5                    0.50    1.53    0.035
  17. BD (   1) C   6 - C   7        /205. BD*(   1) C   4 - C   5            1.15    0.96    0.042
  17. BD (   1) C   6 - C   7        /208. BD*(   1) C   5 - C   6            0.44    0.96    0.026
  17. BD (   1) C   6 - C   7        /212. BD*(   1) C   6 - H  21            0.33    1.05    0.024
  17. BD (   1) C   6 - C   7        /213. BD*(   1) C   6 - H  22            0.56    1.05    0.031
  17. BD (   1) C   6 - C   7        /214. BD*(   1) C   7 - H  23            0.29    1.08    0.022
  18. BD (   1) C   6 - H  21        / 78. RY*(   2) C   5                    0.26    1.35    0.024
  18. BD (   1) C   6 - H  21        / 96. RY*(   2) C   7                    0.29    1.38    0.025
  18. BD (   1) C   6 - H  21        /210. BD*(   1) C   5 - H  20            1.71    0.91    0.050
  18. BD (   1) C   6 - H  21        /216. BD*(   1) C   7 - H  25            1.47    0.95    0.047
  19. BD (   1) C   6 - H  22        / 96. RY*(   2) C   7                    0.31    1.38    0.027
  19. BD (   1) C   6 - H  22        /209. BD*(   1) C   5 - C   8            2.50    0.80    0.057
  19. BD (   1) C   6 - H  22        /215. BD*(   1) C   7 - H  24            1.48    0.94    0.049
  20. BD (   1) C   7 - H  23        /208. BD*(   1) C   5 - C   6            2.10    0.83    0.053
  21. BD (   1) C   7 - H  24        /213. BD*(   1) C   6 - H  22            1.57    0.93    0.048
  21. BD (   1) C   7 - H  24        /219. BD*(   2) C   8 - O  10            0.26    0.41    0.014
  22. BD (   1) C   7 - H  25        /212. BD*(   1) C   6 - H  21            1.58    0.92    0.048
  23. BD (   1) C   8 - O   9        / 40. LP*(   2) O  10                    1.57    0.67    0.052
  23. BD (   1) C   8 - O   9        / 77. RY*(   1) C   5                    0.36    1.89    0.033
  23. BD (   1) C   8 - O   9        /209. BD*(   1) C   5 - C   8            1.30    1.28    0.052
  23. BD (   1) C   8 - O   9        /210. BD*(   1) C   5 - H  20            0.48    1.39    0.033
  24. BD (   1) C   8 - O  10        / 40. LP*(   2) O  10                    0.50    0.90    0.035
  24. BD (   1) C   8 - O  10        / 77. RY*(   1) C   5                    0.50    2.13    0.041
  24. BD (   1) C   8 - O  10        /104. RY*(   1) C   8                    1.04    1.72    0.054
  24. BD (   1) C   8 - O  10        /209. BD*(   1) C   5 - C   8            0.92    1.51    0.048
  25. BD (   2) C   8 - O  10        /205. BD*(   1) C   4 - C   5            0.49    0.85    0.026
  25. BD (   2) C   8 - O  10        /208. BD*(   1) C   5 - C   6            0.54    0.85    0.027
  25. BD (   2) C   8 - O  10        /219. BD*(   2) C   8 - O  10            0.42    0.42    0.018
  26. BD (   1) O   9 - H  26        /104. RY*(   1) C   8                    0.31    1.32    0.026
  26. BD (   1) O   9 - H  26        /107. RY*(   4) C   8                    0.42    1.85    0.035
  26. BD (   1) O   9 - H  26        /109. RY*(   6) C   8                    0.32    3.02    0.040
  26. BD (   1) O   9 - H  26        /209. BD*(   1) C   5 - C   8            2.75    1.11    0.071
  26. BD (   1) O   9 - H  26        /218. BD*(   1) C   8 - O  10            0.72    1.31    0.039
  27. CR (   1) C   1                / 50. RY*(   1) C   2                    0.26   10.90    0.068
  27. CR (   1) C   1                /131. RY*(   1) H  11                    0.37   10.51    0.079
  27. CR (   1) C   1                /135. RY*(   1) H  12                    0.34   10.51    0.075
  27. CR (   1) C   1                /139. RY*(   1) H  13                    0.36   10.50    0.078
  28. CR (   1) C   2                / 43. RY*(   3) C   1                    0.63   10.61    0.103
  28. CR (   1) C   2                /143. RY*(   1) H  14                    0.35   10.47    0.076
  28. CR (   1) C   2                /147. RY*(   1) H  15                    0.33   10.48    0.074
  29. CR (   1) C   3                / 53. RY*(   4) C   2                    0.44   10.97    0.087
  29. CR (   1) C   3                / 69. RY*(   2) C   4                    0.39   10.87    0.083
  29. CR (   1) C   3                /151. RY*(   1) H  16                    0.34   10.48    0.075
  29. CR (   1) C   3                /155. RY*(   1) H  17                    0.32   10.51    0.073
  30. CR (   1) C   4                / 62. RY*(   4) C   3                    0.38   10.85    0.081
  30. CR (   1) C   4                / 78. RY*(   2) C   5                    0.29   10.95    0.072
  30. CR (   1) C   4                /159. RY*(   1) H  18                    0.34   10.50    0.076
  30. CR (   1) C   4                /163. RY*(   1) H  19                    0.37   10.50    0.078
  31. CR (   1) C   5                / 71. RY*(   4) C   4                    0.36   11.07    0.080
  31. CR (   1) C   5                / 89. RY*(   4) C   6                    0.52   10.97    0.095
  31. CR (   1) C   5                /107. RY*(   4) C   8                    0.30   11.18    0.073
  31. CR (   1) C   5                /167. RY*(   1) H  20                    0.38   10.50    0.080
  31. CR (   1) C   5                /218. BD*(   1) C   8 - O  10            0.43   10.64    0.086
  32. CR (   1) C   6                / 78. RY*(   2) C   5                    0.33   10.95    0.076
  32. CR (   1) C   6                / 97. RY*(   3) C   7                    0.63   10.62    0.103
  32. CR (   1) C   6                /171. RY*(   1) H  21                    0.34   10.50    0.076
  32. CR (   1) C   6                /175. RY*(   1) H  22                    0.38   10.49    0.080
  33. CR (   1) C   7                /179. RY*(   1) H  23                    0.38   10.52    0.080
  33. CR (   1) C   7                /183. RY*(   1) H  24                    0.35   10.52    0.076
  33. CR (   1) C   7                /187. RY*(   1) H  25                    0.35   10.51    0.077
  34. CR (   1) C   8                / 80. RY*(   4) C   5                    0.34   11.32    0.078
  34. CR (   1) C   8                /209. BD*(   1) C   5 - C   8            0.52   10.62    0.095
  35. CR (   1) O   9                /104. RY*(   1) C   8                    0.44   19.59    0.118
  35. CR (   1) O   9                /107. RY*(   4) C   8                    1.30   20.12    0.204
  35. CR (   1) O   9                /209. BD*(   1) C   5 - C   8            0.33   19.38    0.103
  36. CR (   1) O  10                /104. RY*(   1) C   8                    4.08   19.54    0.358
  36. CR (   1) O  10                /209. BD*(   1) C   5 - C   8            0.33   19.33    0.102
  37. LP (   1) O   9                / 40. LP*(   2) O  10                    1.32    0.40    0.037
  37. LP (   1) O   9                /104. RY*(   1) C   8                    1.27    1.22    0.050
  37. LP (   1) O   9                /106. RY*(   3) C   8                    0.54    1.75    0.039
  37. LP (   1) O   9                /107. RY*(   4) C   8                    0.28    1.75    0.029
  37. LP (   1) O   9                /193. RY*(   3) H  26                    0.29    2.19    0.032
  37. LP (   1) O   9                /217. BD*(   1) C   8 - O   9            0.73    0.97    0.034
  37. LP (   1) O   9                /218. BD*(   1) C   8 - O  10            3.28    1.21    0.080
  38. LP (   2) O   9                /105. RY*(   2) C   8                    1.18    2.21    0.068
  38. LP (   2) O   9                /111. RY*(   8) C   8                    0.41    1.94    0.038
  38. LP (   2) O   9                /192. RY*(   2) H  26                    0.87    1.97    0.055
  38. LP (   2) O   9                /219. BD*(   2) C   8 - O  10           25.84    0.32    0.117
  39. LP (   1) O  10                /104. RY*(   1) C   8                    8.13    1.29    0.129
  39. LP (   1) O  10                /209. BD*(   1) C   5 - C   8            0.99    1.08    0.042
  39. LP (   1) O  10                /217. BD*(   1) C   8 - O   9            0.77    1.04    0.036
  40. LP*(   2) O  10                /106. RY*(   3) C   8                    0.41    1.35    0.046
  40. LP*(   2) O  10                /107. RY*(   4) C   8                    0.76    1.35    0.062
  40. LP*(   2) O  10                /110. RY*(   7) C   8                    0.46    1.68    0.054
  40. LP*(   2) O  10                /122. RY*(   1) O  10                    0.59    1.39    0.056
  40. LP*(   2) O  10                /209. BD*(   1) C   5 - C   8            4.62    0.61    0.100
  40. LP*(   2) O  10                /217. BD*(   1) C   8 - O   9            7.37    0.56    0.122
  40. LP*(   2) O  10                /218. BD*(   1) C   8 - O  10            0.38    0.81    0.033
 209. BD*(   1) C   5 - C   8        /106. RY*(   3) C   8                    0.71    0.74    0.152
 217. BD*(   1) C   8 - O   9        /107. RY*(   4) C   8                    0.48    0.78    0.143
 219. BD*(   2) C   8 - O  10        /105. RY*(   2) C   8                    1.20    1.89    0.167
 219. BD*(   2) C   8 - O  10        /111. RY*(   8) C   8                    0.38    1.61    0.088
 219. BD*(   2) C   8 - O  10        /123. RY*(   2) O  10                    0.88    1.12    0.111
 219. BD*(   2) C   8 - O  10        /205. BD*(   1) C   4 - C   5            0.42    0.43    0.046
 219. BD*(   2) C   8 - O  10        /208. BD*(   1) C   5 - C   6            0.46    0.43    0.048


 Natural Bond Orbitals (Summary):

                                                            Principal Delocalizations
           NBO                        Occupancy    Energy   (geminal,vicinal,remote)
 ====================================================================================
 Molecular unit  1  (C8H16O2)
     1. BD (   1) C   1 - C   2          0.99327    -0.72332  202(v),199(g),61(v),200(g)
                                                    201(g),196(g)
     2. BD (   1) C   1 - H  11          0.97662    -0.59741  199(v)
     3. BD (   1) C   1 - H  12          0.99055    -0.60079  201(v)
     4. BD (   1) C   1 - H  13          0.96510    -0.59946  200(v)
     5. BD (   1) C   2 - C   3          0.95882    -0.73520  205(v),196(v),41(v),202(g)
                                                    70(v),195(g),204(g),203(g)
                                                    200(g)
     6. BD (   1) C   2 - H  14          0.94250    -0.60528  203(v),198(v),42(v),60(v)
     7. BD (   1) C   2 - H  15          0.98463    -0.60912  204(v),197(v),42(v)
     8. BD (   1) C   3 - C   4          0.98885    -0.75893  208(v),195(v),199(g),77(v)
                                                    50(v),205(g),207(g),206(g)
                                                    204(g),203(g)
     9. BD (   1) C   3 - H  16          0.96562    -0.62582  206(v),200(v),51(v)
    10. BD (   1) C   3 - H  17          0.98591    -0.63235  207(v),201(v),219(r),51(v)
                                                    68(v)
    11. BD (   1) C   4 - C   5          0.93495    -0.77594  219(v),218(v),211(v),199(v)
                                                    208(g),40(r),210(g),202(g)
                                                    86(v),108(v),59(v),87(v)
                                                    207(g),206(g)
    12. BD (   1) C   4 - H  18          0.98440    -0.64515  210(v),203(v),59(v)
    13. BD (   1) C   4 - H  19          0.95017    -0.64220  209(v),204(v),60(v)
    14. BD (   1) C   5 - C   6          0.96277    -0.77522  219(v),218(v),205(g),202(v)
                                                    214(v),69(v),210(g),95(v)
                                                    211(g),40(r),108(v),209(g)
    15. BD (   1) C   5 - C   8          0.90462    -0.84296  40(v),220(v),122(v),207(v)
                                                    218(g),213(v),87(v),205(g)
                                                    208(g),68(v),69(v),209(g)
    16. BD (   1) C   5 - H  20          0.98072    -0.67116  217(v),206(v),212(v),86(v)
                                                    205(g),208(g),68(v)
    17. BD (   1) C   6 - C   7          0.98276    -0.75479  205(v),213(g),77(v),208(g)
                                                    212(g),214(g)
    18. BD (   1) C   6 - H  21          0.98865    -0.64171  210(v),216(v),96(v),78(v)
    19. BD (   1) C   6 - H  22          0.93853    -0.63711  209(v),215(v),96(v)
    20. BD (   1) C   7 - H  23          0.99092    -0.62336  208(v)
    21. BD (   1) C   7 - H  24          0.98189    -0.63235  213(v),219(r)
    22. BD (   1) C   7 - H  25          0.99379    -0.62651  212(v)
    23. BD (   1) C   8 - O   9          0.97400    -1.11484  40(v),209(g),210(v),77(v)
    24. BD (   1) C   8 - O  10          0.99805    -1.35171  104(g),209(g),40(g),77(v)
    25. BD (   2) C   8 - O  10          0.99714    -0.64306  208(v),205(v),219(g)
    26. BD (   1) O   9 - H  26          0.99278    -0.94952  209(v),218(v),107(v),109(v)
                                                    104(v)
    27. CR (   1) C   1                  0.99962   -10.18877  131(v),139(v),135(v),50(v)
    28. CR (   1) C   2                  0.99956   -10.20715  43(v),143(v),147(v)
    29. CR (   1) C   3                  0.99955   -10.22088  53(v),69(v),151(v),155(v)
    30. CR (   1) C   4                  0.99954   -10.24228  62(v),163(v),159(v),78(v)
    31. CR (   1) C   5                  0.99945   -10.28119  89(v),218(v),167(v),71(v)
                                                    107(v)
    32. CR (   1) C   6                  0.99955   -10.24176  97(v),175(v),171(v),78(v)
    33. CR (   1) C   7                  0.99962   -10.21492  179(v),187(v),183(v)
    34. CR (   1) C   8                  0.99958   -10.45741  209(g),80(v)
    35. CR (   1) O   9                  0.99984   -19.22059  107(v),104(v),209(v)
    36. CR (   1) O  10                  0.99985   -19.16431  104(v),209(v)
    37. LP (   1) O   9                  0.97045    -0.84965  218(v),40(r),104(v),217(g)
                                                    106(v),193(v),107(v)
    38. LP (   2) O   9                  0.89489    -0.54945  219(v),105(v),192(v),111(v)
    39. LP (   1) O  10                  0.98772    -0.91795  104(v),209(v),217(v)
    40. LP*(   2) O  10                  0.41892    -0.44680  217(v),209(v),107(v),122(g)
                                                    110(v),106(v),218(g)
    41. RY*(   1) C   1                  0.00162     0.67161   
    42. RY*(   2) C   1                  0.00084     0.79406   
    43. RY*(   3) C   1                  0.00020     0.40597   
    44. RY*(   4) C   1                  0.00006     1.13369   
    45. RY*(   5) C   1                  0.00001     2.04629   
    46. RY*(   6) C   1                  0.00000     1.93986   
    47. RY*(   7) C   1                  0.00000     1.90729   
    48. RY*(   8) C   1                  0.00000     1.84690   
    49. RY*(   9) C   1                  0.00000     2.11702   
    50. RY*(   1) C   2                  0.00177     0.70781   
    51. RY*(   2) C   2                  0.00156     0.84929   
    52. RY*(   3) C   2                  0.00048     0.91981   
    53. RY*(   4) C   2                  0.00020     0.75233   
    54. RY*(   5) C   2                  0.00018     1.90454   
    55. RY*(   6) C   2                  0.00004     2.00600   
    56. RY*(   7) C   2                  0.00005     1.55347   
    57. RY*(   8) C   2                  0.00000     2.05214   
    58. RY*(   9) C   2                  0.00000     2.08205   
    59. RY*(   1) C   3                  0.00182     0.72423   
    60. RY*(   2) C   3                  0.00164     0.81408   
    61. RY*(   3) C   3                  0.00150     0.79956   
    62. RY*(   4) C   3                  0.00024     0.60584   
    63. RY*(   5) C   3                  0.00019     1.88871   
    64. RY*(   6) C   3                  0.00006     1.88701   
    65. RY*(   7) C   3                  0.00004     2.05453   
    66. RY*(   8) C   3                  0.00000     2.05196   
    67. RY*(   9) C   3                  0.00000     2.07667   
    68. RY*(   1) C   4                  0.00222     0.80170   
    69. RY*(   2) C   4                  0.00180     0.64658   
    70. RY*(   3) C   4                  0.00145     0.74967   
    71. RY*(   4) C   4                  0.00043     0.78509   
    72. RY*(   5) C   4                  0.00014     1.79199   
    73. RY*(   6) C   4                  0.00005     1.93490   
    74. RY*(   7) C   4                  0.00003     2.03146   
    75. RY*(   8) C   4                  0.00002     2.11349   
    76. RY*(   9) C   4                  0.00000     1.99603   
    77. RY*(   1) C   5                  0.00352     0.77716   
    78. RY*(   2) C   5                  0.00134     0.70889   
    79. RY*(   3) C   5                  0.00104     0.72901   
    80. RY*(   4) C   5                  0.00084     0.86512   
    81. RY*(   5) C   5                  0.00027     1.81866   
    82. RY*(   6) C   5                  0.00024     1.90721   
    83. RY*(   7) C   5                  0.00011     1.82237   
    84. RY*(   8) C   5                  0.00006     1.90777   
    85. RY*(   9) C   5                  0.00002     2.06932   
    86. RY*(   1) C   6                  0.00203     0.72052   
    87. RY*(   2) C   6                  0.00165     0.68538   
    88. RY*(   3) C   6                  0.00048     1.06325   
    89. RY*(   4) C   6                  0.00041     0.69172   
    90. RY*(   5) C   6                  0.00015     1.72943   
    91. RY*(   6) C   6                  0.00010     1.69151   
    92. RY*(   7) C   6                  0.00002     2.03795   
    93. RY*(   8) C   6                  0.00003     2.05490   
    94. RY*(   9) C   6                  0.00000     1.97798   
    95. RY*(   1) C   7                  0.00159     0.65535   
    96. RY*(   2) C   7                  0.00090     0.74023   
    97. RY*(   3) C   7                  0.00023     0.38140   
    98. RY*(   4) C   7                  0.00006     1.19456   
    99. RY*(   5) C   7                  0.00000     1.77211   
   100. RY*(   6) C   7                  0.00000     1.83012   
   101. RY*(   7) C   7                  0.00000     1.98797   
   102. RY*(   8) C   7                  0.00001     2.03601   
   103. RY*(   9) C   7                  0.00000     2.08895   
   104. RY*(   1) C   8                  0.01114     0.37300   
   105. RY*(   2) C   8                  0.00292     1.66546   
   106. RY*(   3) C   8                  0.00264     0.90188   
   107. RY*(   4) C   8                  0.00211     0.89828   
   108. RY*(   5) C   8                  0.00162     0.70616   
   109. RY*(   6) C   8                  0.00102     2.07452   
   110. RY*(   7) C   8                  0.00052     1.23711   
   111. RY*(   8) C   8                  0.00011     1.38730   
   112. RY*(   9) C   8                  0.00002     1.92652   
   113. RY*(   1) O   9                  0.00090     1.16767   
   114. RY*(   2) O   9                  0.00033     0.90068   
   115. RY*(   3) O   9                  0.00028     1.46100   
   116. RY*(   4) O   9                  0.00005     1.10839   
   117. RY*(   5) O   9                  0.00000     2.56299   
   118. RY*(   6) O   9                  0.00001     2.39752   
   119. RY*(   7) O   9                  0.00000     2.44203   
   120. RY*(   8) O   9                  0.00000     2.85159   
   121. RY*(   9) O   9                  0.00001     2.79043   
   122. RY*(   1) O  10                  0.00113     0.94513   
   123. RY*(   2) O  10                  0.00032     0.89240   
   124. RY*(   3) O  10                  0.00012     1.49927   
   125. RY*(   4) O  10                  0.00004     1.08887   
   126. RY*(   5) O  10                  0.00000     2.52074   
   127. RY*(   6) O  10                  0.00000     2.46891   
   128. RY*(   7) O  10                  0.00001     2.51411   
   129. RY*(   8) O  10                  0.00000     2.61279   
   130. RY*(   9) O  10                  0.00000     2.65648   
   131. RY*(   1) H  11                  0.00055     0.32295   
   132. RY*(   2) H  11                  0.00009     1.67078   
   133. RY*(   3) H  11                  0.00006     1.67834   
   134. RY*(   4) H  11                  0.00002     2.13114   
   135. RY*(   1) H  12                  0.00076     0.31647   
   136. RY*(   2) H  12                  0.00009     1.67063   
   137. RY*(   3) H  12                  0.00007     1.66606   
   138. RY*(   4) H  12                  0.00002     2.14663   
   139. RY*(   1) H  13                  0.00074     0.31325   
   140. RY*(   2) H  13                  0.00010     1.67011   
   141. RY*(   3) H  13                  0.00007     1.66319   
   142. RY*(   4) H  13                  0.00002     2.14437   
   143. RY*(   1) H  14                  0.00127     0.26671   
   144. RY*(   2) H  14                  0.00009     1.66442   
   145. RY*(   3) H  14                  0.00007     1.69447   
   146. RY*(   4) H  14                  0.00002     2.19209   
   147. RY*(   1) H  15                  0.00128     0.27094   
   148. RY*(   2) H  15                  0.00008     1.68290   
   149. RY*(   3) H  15                  0.00006     1.69739   
   150. RY*(   4) H  15                  0.00002     2.19016   
   151. RY*(   1) H  16                  0.00144     0.25867   
   152. RY*(   2) H  16                  0.00009     1.68166   
   153. RY*(   3) H  16                  0.00005     1.73240   
   154. RY*(   4) H  16                  0.00002     2.19225   
   155. RY*(   1) H  17                  0.00148     0.28456   
   156. RY*(   2) H  17                  0.00009     1.69189   
   157. RY*(   3) H  17                  0.00006     1.72224   
   158. RY*(   4) H  17                  0.00002     2.18237   
   159. RY*(   1) H  18                  0.00128     0.26072   
   160. RY*(   2) H  18                  0.00008     1.73423   
   161. RY*(   3) H  18                  0.00006     1.72215   
   162. RY*(   4) H  18                  0.00002     2.16641   
   163. RY*(   1) H  19                  0.00107     0.25393   
   164. RY*(   2) H  19                  0.00009     1.71182   
   165. RY*(   3) H  19                  0.00006     1.70684   
   166. RY*(   4) H  19                  0.00002     2.17294   
   167. RY*(   1) H  20                  0.00171     0.22346   
   168. RY*(   2) H  20                  0.00008     1.68021   
   169. RY*(   3) H  20                  0.00004     1.71218   
   170. RY*(   4) H  20                  0.00002     2.18762   
   171. RY*(   1) H  21                  0.00128     0.25357   
   172. RY*(   2) H  21                  0.00008     1.71239   
   173. RY*(   3) H  21                  0.00006     1.68915   
   174. RY*(   4) H  21                  0.00002     2.15622   
   175. RY*(   1) H  22                  0.00093     0.25101   
   176. RY*(   2) H  22                  0.00009     1.68368   
   177. RY*(   3) H  22                  0.00006     1.66862   
   178. RY*(   4) H  22                  0.00002     2.16632   
   179. RY*(   1) H  23                  0.00049     0.30450   
   180. RY*(   2) H  23                  0.00009     1.65620   
   181. RY*(   3) H  23                  0.00006     1.67471   
   182. RY*(   4) H  23                  0.00002     2.09508   
   183. RY*(   1) H  24                  0.00074     0.30234   
   184. RY*(   2) H  24                  0.00010     1.65122   
   185. RY*(   3) H  24                  0.00008     1.65177   
   186. RY*(   4) H  24                  0.00002     2.13202   
   187. RY*(   1) H  25                  0.00074     0.29023   
   188. RY*(   2) H  25                  0.00009     1.65679   
   189. RY*(   3) H  25                  0.00007     1.67492   
   190. RY*(   4) H  25                  0.00001     2.11305   
   191. RY*(   1) H  26                  0.00074     0.60006   
   192. RY*(   2) H  26                  0.00058     1.41625   
   193. RY*(   3) H  26                  0.00038     1.34339   
   194. RY*(   4) H  26                  0.00001     2.07856   
   195. BD*(   1) C   1 - C   2          0.00307     0.27676   
   196. BD*(   1) C   1 - H  11          0.00235     0.34385   
   197. BD*(   1) C   1 - H  12          0.00402     0.33038   
   198. BD*(   1) C   1 - H  13          0.00377     0.33193   
   199. BD*(   1) C   2 - C   3          0.00786     0.25803   
   200. BD*(   1) C   2 - H  14          0.00815     0.31740   
   201. BD*(   1) C   2 - H  15          0.00825     0.31951   
   202. BD*(   1) C   3 - C   4          0.00664     0.24332   
   203. BD*(   1) C   3 - H  16          0.00860     0.29805   
   204. BD*(   1) C   3 - H  17          0.00938     0.28972   
   205. BD*(   1) C   4 - C   5          0.01042     0.20505   
   206. BD*(   1) C   4 - H  18          0.00815     0.28666   
   207. BD*(   1) C   4 - H  19          0.00721     0.28799   
   208. BD*(   1) C   5 - C   6          0.01138     0.20203   
   209. BD*(   1) C   5 - C   8          0.03352     0.16252   
   210. BD*(   1) C   5 - H  20          0.01172     0.27302   
   211. BD*(   1) C   6 - C   7          0.00301     0.24544   
   212. BD*(   1) C   6 - H  21          0.00797     0.29577   
   213. BD*(   1) C   6 - H  22          0.00657     0.29743   
   214. BD*(   1) C   7 - H  23          0.00229     0.32297   
   215. BD*(   1) C   7 - H  24          0.00377     0.30163   
   216. BD*(   1) C   7 - H  25          0.00381     0.31004   
   217. BD*(   1) C   8 - O   9          0.02748     0.11727   
   218. BD*(   1) C   8 - O  10          0.01527     0.36204   
   219. BD*(   2) C   8 - O  10          0.12658    -0.22592  105(g),123(g),208(v),205(v)
                                                    111(g)
   220. BD*(   1) O   9 - H  26          0.00351     0.20462   
       -------------------------------
              Total Lewis   38.15724  ( 97.8391%)
        Valence non-Lewis    0.76366  (  1.9581%)
        Rydberg non-Lewis    0.07910  (  0.2028%)
       -------------------------------
            Total unit  1   39.00000  (100.0000%)
           Charge unit  1    1.00000
 Unable to Open any file for archive entry.
 1\1\GINC-COMPUTE-0-10\SP\UB3LYP\def2SVP\C8H16O2(1+,2)\ZAHRT2\13-Mar-20
 21\0\\# b3lyp/def2svp geom=NewRedundant pop=NBO\\96\\1,2\C,0,3.9506723
 196,0.6835312089,0.059771399\C,0,2.6092455032,0.8103287296,-0.66015849
 34\C,0,1.4244260408,0.330459273,0.1797966367\C,0,0.0831334306,0.449144
 688,-0.5432843383\C,0,-1.1304655556,0.0224799631,0.2988702657\C,0,-2.4
 524550688,0.2036887915,-0.4695509632\C,0,-3.6964244379,-0.1617110074,0
 .3380019137\C,0,-0.9825412948,-1.4064236873,0.7838965094\O,0,-0.893660
 5167,-2.2852208861,-0.2415288948\O,0,-0.9493103538,-1.7621480224,1.935
 4612212\H,0,4.784219867,1.0349325654,-0.5686050851\H,0,4.1576535124,-0
 .3641369818,0.3347160966\H,0,3.9609672564,1.2748519308,0.9904805837\H,
 0,2.6382091487,0.2371291666,-1.6043970423\H,0,2.4430063636,1.862739008
 6,-0.9534630824\H,0,1.3858262903,0.9038388854,1.1238312213\H,0,1.59621
 35952,-0.7202766152,0.4756425143\H,0,0.105305197,-0.1541581288,-1.4665
 818683\H,0,-0.0735397064,1.4954457525,-0.8585887325\H,0,-1.1642140548,
 0.6290224717,1.2180702443\H,0,-2.4098114507,-0.4006158597,-1.390918900
 5\H,0,-2.510918499,1.2576252979,-0.7904228845\H,0,-4.6139145162,0.0282
 619617,-0.2403112653\H,0,-3.6988180174,-1.2267291617,0.6210613347\H,0,
 -3.7564547537,0.4249519897,1.2690777608\H,0,-0.8063502991,-3.167011334
 ,0.1591338494\\Version=ES64L-G16RevC.01\State=2-A\HF=-464.2704871\S2=0
 .754406\S2-1=0.\S2A=0.750013\RMSD=3.760e-09\Dipole=-0.4673028,-0.52207
 ,-0.1076906\Quadrupole=7.4455534,1.8372587,-9.282812,3.2364427,-0.9818
 015,-1.7626421\PG=C01 [X(C8H16O2)]\\@
 The archive entry for this job was punched.


 Some scientists claim that hydrogen, because it is so
 plentiful, is the basic building block of the universe. 
 I dispute that. I say that stupidity is far more
 abundant than hydrogen, and THAT is the basic building 
 block of the universe.
                   --Frank Zappa
 File lengths (MBytes):  RWF=     51 Int=      0 D2E=      0 Chk=      5 Scr=      1
 Normal termination of Gaussian 16
