# Supplementary material for: Machine-Learning-Guided Discovery of Electrochemical Reactions
Source: J Am Chem Soc. 2022 Dec 2;144(49):22599–610. doi: 10.1021/jacs.2c08997 (PMC9756344; doi:10.1021/jacs.2c08997)
Supplement: Supplementary file 4 — ja2c08997_si_004.zip [file ja2c08997_si_004.zip › Reactivity Prediction/Ologs_notimes/26.log]

 Entering Gaussian System, Link 0=g16
 Input=26.com
 Output=26.log
 Initial command:
  
 Copyright (c) 1988-2019, Gaussian, Inc.  All Rights Reserved.
  
 This is part of the Gaussian(R) 16 program.  It is based on
 the Gaussian(R) 09 system (copyright 2009, Gaussian, Inc.),
 the Gaussian(R) 03 system (copyright 2003, Gaussian, Inc.),
 the Gaussian(R) 98 system (copyright 1998, Gaussian, Inc.),
 the Gaussian(R) 94 system (copyright 1995, Gaussian, Inc.),
 the Gaussian 92(TM) system (copyright 1992, Gaussian, Inc.),
 the Gaussian 90(TM) system (copyright 1990, Gaussian, Inc.),
 the Gaussian 88(TM) system (copyright 1988, Gaussian, Inc.),
 the Gaussian 86(TM) system (copyright 1986, Carnegie Mellon
 University), and the Gaussian 82(TM) system (copyright 1983,
 Carnegie Mellon University). Gaussian is a federally registered
 trademark of Gaussian, Inc.
  
 This software contains proprietary and confidential information,
 including trade secrets, belonging to Gaussian, Inc.
  
 This software is provided under written license and may be
 used, copied, transmitted, or stored only in accord with that
 written license.
  
 The following legend is applicable only to US Government
 contracts under FAR:
  
                    RESTRICTED RIGHTS LEGEND
  
 Use, reproduction and disclosure by the US Government is
 subject to restrictions as set forth in subparagraphs (a)
 and (c) of the Commercial Computer Software - Restricted
 Rights clause in FAR 52.227-19.
  
 Gaussian, Inc.
 340 Quinnipiac St., Bldg. 40, Wallingford CT 06492
  
  
 ---------------------------------------------------------------
 Warning -- This program may not be used in any manner that
 competes with the business of Gaussian, Inc. or will provide
 assistance to any competitor of Gaussian, Inc.  The licensee
 of this program is prohibited from giving any competitor of
 Gaussian, Inc. access to this program.  By using this program,
 the user acknowledges that Gaussian, Inc. is engaged in the
 business of creating and licensing software in the field of
 computational chemistry and represents and warrants to the
 licensee that it is not a competitor of Gaussian, Inc. and that
 it will not use this program in any manner prohibited above.
 ---------------------------------------------------------------
  

 Cite this work as:
 Gaussian 16, Revision C.01,
 M. J. Frisch, G. W. Trucks, H. B. Schlegel, G. E. Scuseria, 
 M. A. Robb, J. R. Cheeseman, G. Scalmani, V. Barone, 
 G. A. Petersson, H. Nakatsuji, X. Li, M. Caricato, A. V. Marenich, 
 J. Bloino, B. G. Janesko, R. Gomperts, B. Mennucci, H. P. Hratchian, 
 J. V. Ortiz, A. F. Izmaylov, J. L. Sonnenberg, D. Williams-Young, 
 F. Ding, F. Lipparini, F. Egidi, J. Goings, B. Peng, A. Petrone, 
 T. Henderson, D. Ranasinghe, V. G. Zakrzewski, J. Gao, N. Rega, 
 G. Zheng, W. Liang, M. Hada, M. Ehara, K. Toyota, R. Fukuda, 
 J. Hasegawa, M. Ishida, T. Nakajima, Y. Honda, O. Kitao, H. Nakai, 
 T. Vreven, K. Throssell, J. A. Montgomery, Jr., J. E. Peralta, 
 F. Ogliaro, M. J. Bearpark, J. J. Heyd, E. N. Brothers, K. N. Kudin, 
 V. N. Staroverov, T. A. Keith, R. Kobayashi, J. Normand, 
 K. Raghavachari, A. P. Rendell, J. C. Burant, S. S. Iyengar, 
 J. Tomasi, M. Cossi, J. M. Millam, M. Klene, C. Adamo, R. Cammi, 
 J. W. Ochterski, R. L. Martin, K. Morokuma, O. Farkas, 
 J. B. Foresman, and D. J. Fox, Gaussian, Inc., Wallingford CT, 2019.
 
 ******************************************
 Gaussian 16:  ES64L-G16RevC.01  3-Jul-2019
                13-Mar-2021 
 ******************************************
 %nprocshared=16
 Will use up to   16 processors via shared memory.
 %mem=7GB
 -----------------------------------------
 # b3lyp/def2svp geom=NewRedundant pop=NBO
 -----------------------------------------
 1/29=4000,38=1,172=1/1;
 2/12=2,17=6,18=5,40=1/2;
 3/5=43,7=101,11=2,25=1,30=1,74=-5/1,2,3;
 4//1;
 5/5=2,38=5/2;
 6/7=2,8=2,9=2,10=2,28=1,40=1/1,7;
 99/5=1,9=1/99;
 --
 26
 --
 Symbolic Z-matrix:
 Charge =  1 Multiplicity = 2
 O                    -0.29875  -0.93495  -1.64467 
 C                     0.05964  -0.33457  -0.64766 
 N                     1.35289  -0.00985  -0.38229 
 C                     2.43106  -0.41178  -1.2835 
 C                     3.68642  -0.20963  -0.42786 
 C                     3.30187   0.96643   0.48169 
 C                     1.82868   0.69125   0.81017 
 O                    -0.7474    0.1015    0.34795 
 C                    -2.18987  -0.11395   0.30502 
 C                    -2.79093   0.59423  -0.91135 
 C                    -2.67157   0.5356    1.60121 
 C                    -2.49624  -1.61349   0.30491 
 H                     2.28508  -1.44739  -1.6236 
 H                     2.44608   0.22682  -2.18614 
 H                     3.87454  -1.10998   0.18058 
 H                     4.58574  -0.01975  -1.03152 
 H                     3.92744   1.04765   1.38257 
 H                     3.39069   1.91494  -0.07374 
 H                     1.24553   1.60602   0.99146 
 H                     1.72286   0.05498   1.70791 
 H                    -2.51531   1.6603   -0.90418 
 H                    -2.43187   0.14084  -1.8432 
 H                    -3.8891    0.52335  -0.87764 
 H                    -2.2       0.05434   2.47111 
 H                    -3.76345   0.43711   1.69436 
 H                    -2.41327   1.60513   1.61538 
 H                    -3.58304  -1.77104   0.38339 
 H                    -2.01563  -2.09893   1.16856 
 H                    -2.1321   -2.08517  -0.6158 
 
                          Input orientation:                          
 ---------------------------------------------------------------------
 Center     Atomic      Atomic             Coordinates (Angstroms)
 Number     Number       Type             X           Y           Z
 ---------------------------------------------------------------------
      1          8           0       -0.298753   -0.934953   -1.644672
      2          6           0        0.059637   -0.334574   -0.647663
      3          7           0        1.352888   -0.009852   -0.382288
      4          6           0        2.431062   -0.411779   -1.283497
      5          6           0        3.686417   -0.209632   -0.427861
      6          6           0        3.301872    0.966432    0.481688
      7          6           0        1.828685    0.691253    0.810166
      8          8           0       -0.747404    0.101497    0.347950
      9          6           0       -2.189871   -0.113954    0.305018
     10          6           0       -2.790927    0.594228   -0.911345
     11          6           0       -2.671574    0.535601    1.601209
     12          6           0       -2.496235   -1.613487    0.304912
     13          1           0        2.285082   -1.447392   -1.623596
     14          1           0        2.446082    0.226822   -2.186136
     15          1           0        3.874543   -1.109977    0.180579
     16          1           0        4.585740   -0.019751   -1.031520
     17          1           0        3.927439    1.047651    1.382572
     18          1           0        3.390690    1.914935   -0.073735
     19          1           0        1.245527    1.606019    0.991463
     20          1           0        1.722856    0.054977    1.707906
     21          1           0       -2.515306    1.660300   -0.904176
     22          1           0       -2.431866    0.140837   -1.843199
     23          1           0       -3.889097    0.523352   -0.877640
     24          1           0       -2.199998    0.054344    2.471106
     25          1           0       -3.763452    0.437110    1.694358
     26          1           0       -2.413269    1.605131    1.615383
     27          1           0       -3.583042   -1.771037    0.383395
     28          1           0       -2.015630   -2.098927    1.168564
     29          1           0       -2.132096   -2.085173   -0.615803
 ---------------------------------------------------------------------
                    Distance matrix (angstroms):
                    1          2          3          4          5
     1  O    0.000000
     2  C    1.217754   0.000000
     3  N    2.275377   1.359546   0.000000
     4  C    2.802864   2.456401   1.461569   0.000000
     5  C    4.229457   3.635583   2.342509   1.532610   0.000000
     6  C    4.593601   3.671531   2.344808   2.402842   1.535669
     7  C    3.632735   2.511397   1.462832   2.441917   2.407379
     8  O    2.290428   1.353779   2.226403   3.609393   4.511923
     9  C    2.837545   2.452868   3.610314   4.895417   5.922587
    10  C    3.014481   3.009637   4.220902   5.331015   6.544917
    11  C    4.281186   3.643369   4.519742   5.937672   6.715396
    12  C    3.014998   3.012556   4.226066   5.314640   6.382238
    13  H    2.634244   2.672717   2.115740   1.099761   2.219364
    14  H    3.029360   2.894337   2.122489   1.105800   2.195554
    15  H    4.558352   3.980043   2.808173   2.171321   1.102820
    16  H    5.007177   4.553249   3.297414   2.204499   1.099655
    17  H    5.563778   4.581735   3.295658   3.387773   2.217323
    18  H    4.919522   4.060247   2.820044   2.792491   2.174085
    19  H    3.973732   2.803386   2.123619   3.263808   3.356935
    20  H    4.038148   2.909768   2.123673   3.109326   2.913261
    21  H    3.492389   3.267362   4.245551   5.376240   6.494990
    22  H    2.397271   2.804087   4.059720   4.926126   6.289626
    23  H    3.950388   4.047397   5.292266   6.401843   7.624171
    24  H    4.640374   3.870908   4.557299   5.980053   6.566854
    25  H    5.003580   4.549348   5.539780   6.925333   7.773200
    26  H    4.642323   3.872867   4.558815   5.994912   6.683890
    27  H    3.949513   4.049150   5.296362   6.387141   7.479383
    28  H    3.495254   3.273890   4.256324   5.350902   6.215413
    29  H    2.396398   2.805228   4.062831   4.905963   6.116214
                    6          7          8          9         10
     6  C    0.000000
     7  C    1.534243   0.000000
     8  O    4.142781   2.682851   0.000000
     9  C    5.599794   4.129446   1.459101   0.000000
    10  C    6.261093   4.930905   2.450428   1.530467   0.000000
    11  C    6.092701   4.571904   2.336993   1.527766   2.516071
    12  C    6.348644   4.926666   2.449782   1.530509   2.537741
    13  H    3.360451   3.271895   3.934720   5.052012   5.517371
    14  H    2.897703   3.094301   4.078683   5.273902   5.402439
    15  H    2.174877   2.797560   4.781011   6.146923   6.965996
    16  H    2.216004   3.390972   5.509997   6.906817   7.403150
    17  H    1.099783   2.204413   4.880554   6.319172   7.113655
    18  H    1.102743   2.172220   4.537642   5.950001   6.376382
    19  H    2.213029   1.099881   2.578657   3.902752   4.575737
    20  H    2.197192   1.105434   2.820253   4.160056   5.246475
    21  H    6.020103   4.769515   2.668926   2.171643   1.101149
    22  H    6.241991   5.049316   2.764072   2.176767   1.096740
    23  H    7.331721   5.964051   3.398568   2.166150   1.100970
    24  H    5.921171   4.403937   2.572945   2.172640   3.475867
    25  H    7.188154   5.667308   3.319939   2.170274   2.785710
    26  H    5.861403   4.413357   2.577287   2.173066   2.747528
    27  H    7.409821   5.960856   3.398306   2.166332   2.810387
    28  H    6.176087   4.763645   2.669021   2.171679   3.490013
    29  H    6.328095   5.042788   2.761833   2.176455   2.774994
                   11         12         13         14         15
    11  C    0.000000
    12  C    2.515891   0.000000
    13  H    6.236992   5.158268   0.000000
    14  H    6.374146   5.832543   1.773518   0.000000
    15  H    6.897663   6.391853   2.428020   3.070647   0.000000
    16  H    7.740044   7.381085   2.771595   2.443783   1.778645
    17  H    6.622459   7.036092   4.237880   3.950172   2.470414
    18  H    6.438870   6.873793   3.863895   2.864306   3.073904
    19  H    4.106247   4.983709   4.152412   3.666150   3.865991
    20  H    4.421922   4.748988   3.697583   3.964360   2.884372
    21  H    2.750695   3.489977   5.763597   5.321058   7.048496
    22  H    3.475233   2.774197   4.981997   4.890744   6.740252
    23  H    2.761739   2.811507   6.523862   6.475692   8.003855
    24  H    1.100324   2.749876   6.256017   6.580708   6.595620
    25  H    1.100261   2.782328   7.151569   7.325351   7.938763
    26  H    1.100371   3.476164   6.471738   6.321754   6.997646
    27  H    2.763047   1.100969   6.210286   6.851589   7.489573
    28  H    2.749215   1.101149   5.168828   6.047314   6.053782
    29  H    3.474858   1.096723   4.575355   5.363859   6.137177
                   16         17         18         19         20
    16  H    0.000000
    17  H    2.720395   0.000000
    18  H    2.467491   1.777952   0.000000
    19  H    4.229966   2.767199   2.414912   0.000000
    20  H    3.963098   2.439556   3.068446   1.773940   0.000000
    21  H    7.298195   6.863929   5.969528   4.211919   5.230875
    22  H    7.066216   7.188092   6.338816   4.868807   5.466208
    23  H    8.493615   8.153630   7.455070   5.570465   6.196647
    24  H    7.636761   6.302146   6.418240   4.058162   3.996405
    25  H    8.794779   7.721384   7.516107   5.191366   5.499616
    26  H    7.657184   6.369424   6.052689   3.711613   4.418039
    27  H    8.473370   8.083978   7.901159   5.923626   5.765519
    28  H    7.262330   6.728063   6.847094   4.938941   4.348157
    29  H    7.040462   7.108168   6.840751   5.255144   4.984026
                   21         22         23         24         25
    21  H    0.000000
    22  H    1.788154   0.000000
    23  H    1.783439   1.789454   0.000000
    24  H    3.751139   4.321397   3.779831   0.000000
    25  H    3.131523   3.791465   2.576508   1.787243   0.000000
    26  H    2.522228   3.755834   3.092487   1.784008   1.787038
    27  H    3.817326   3.152489   2.635925   3.098930   2.574313
    28  H    4.321773   3.776309   3.817483   2.523328   3.124552
    29  H    3.776053   2.559586   3.155949   3.756482   3.789470
                   26         27         28         29
    26  H    0.000000
    27  H    3.779508   0.000000
    28  H    3.752041   1.783475   0.000000
    29  H    4.321527   1.789504   1.788217   0.000000
 Stoichiometry    C9H17NO2(1+,2)
 Framework group  C1[X(C9H17NO2)]
 Deg. of freedom    81
 Full point group                 C1      NOp   1
 Largest Abelian subgroup         C1      NOp   1
 Largest concise Abelian subgroup C1      NOp   1
                         Standard orientation:                         
 ---------------------------------------------------------------------
 Center     Atomic      Atomic             Coordinates (Angstroms)
 Number     Number       Type             X           Y           Z
 ---------------------------------------------------------------------
      1          8           0       -0.283758   -1.791184   -0.099142
      2          6           0        0.021285   -0.613198   -0.052000
      3          7           0        1.303625   -0.161577   -0.055113
      4          6           0        2.430433   -1.092281   -0.071746
      5          6           0        3.613455   -0.205659    0.332301
      6          6           0        3.226023    1.169427   -0.231003
      7          6           0        1.714205    1.240413    0.020536
      8          8           0       -0.842428    0.427236    0.012918
      9          6           0       -2.286064    0.215639    0.023720
     10          6           0       -2.726324   -0.469927   -1.271849
     11          6           0       -2.839756    1.637610    0.097835
     12          6           0       -2.689035   -0.587160    1.262908
     13          1           0        2.248199   -1.932608    0.613903
     14          1           0        2.569301   -1.521765   -1.081228
     15          1           0        3.685968   -0.155105    1.431573
     16          1           0        4.574410   -0.579751   -0.049618
     17          1           0        3.771170    2.003854    0.233831
     18          1           0        3.427057    1.201091   -1.314804
     19          1           0        1.178377    1.851087   -0.720884
     20          1           0        1.485699    1.663078    1.016088
     21          1           0       -2.383030    0.109307   -2.143151
     22          1           0       -2.314696   -1.484507   -1.335324
     23          1           0       -3.825291   -0.525600   -1.308027
     24          1           0       -2.481781    2.142958    1.007334
     25          1           0       -3.939684    1.618135    0.116652
     26          1           0       -2.514077    2.223871   -0.774546
     27          1           0       -3.786474   -0.649968    1.324676
     28          1           0       -2.321796   -0.088929    2.173639
     29          1           0       -2.274575   -1.601699    1.221263
 ---------------------------------------------------------------------
 Rotational constants (GHZ):           2.0217712           0.5152623           0.4597324
 Standard basis: def2SVP (5D, 7F)
 There are   265 symmetry adapted cartesian basis functions of A   symmetry.
 There are   253 symmetry adapted basis functions of A   symmetry.
   253 basis functions,   419 primitive gaussians,   265 cartesian basis functions
    47 alpha electrons       46 beta electrons
       nuclear repulsion energy       774.8147085484 Hartrees.
 NAtoms=   29 NActive=   29 NUniq=   29 SFac= 1.00D+00 NAtFMM=   60 NAOKFM=F Big=F
 Integral buffers will be    131072 words long.
 Raffenetti 2 integral format.
 Two-electron integral symmetry is turned on.
 One-electron integrals computed using PRISM.
   1 Symmetry operations used in ECPInt.
 ECPInt:  NShTT=    7626 NPrTT=   26542 LenC2=    7344 LenP2D=   19210.
 LDataN:  DoStor=T MaxTD1= 4 Len=   56
 NBasis=   253 RedAO= T EigKep=  1.66D-03  NBF=   253
 NBsUse=   253 1.00D-06 EigRej= -1.00D+00 NBFU=   253
 ExpMin= 1.22D-01 ExpMax= 2.27D+03 ExpMxC= 3.41D+02 IAcc=3 IRadAn=         5 AccDes= 0.00D+00
 Harris functional with IExCor=  402 and IRadAn=       5 diagonalized for initial guess.
 HarFok:  IExCor=  402 AccDes= 0.00D+00 IRadAn=         5 IDoV= 1 UseB2=F ITyADJ=14
 ICtDFT=  3500011 ScaDFX=  1.000000  1.000000  1.000000  1.000000
 FoFCou: FMM=F IPFlag=           0 FMFlag=      100000 FMFlg1=           0
         NFxFlg=           0 DoJE=T BraDBF=F KetDBF=T FulRan=T
         wScrn=  0.000000 ICntrl=       500 IOpCl=  0 I1Cent=   200000004 NGrid=           0
         NMat0=    1 NMatS0=      1 NMatT0=    0 NMatD0=    1 NMtDS0=    0 NMtDT0=    0
 Petite list used in FoFCou.
 Initial guess <Sx>= 0.0000 <Sy>= 0.0000 <Sz>= 0.5000 <S**2>= 0.7500 S= 0.5000
 Requested convergence on RMS density matrix=1.00D-08 within 128 cycles.
 Requested convergence on MAX density matrix=1.00D-06.
 Requested convergence on             energy=1.00D-06.
 No special actions if energy rises.
 Integral accuracy reduced to 1.0D-05 until final iterations.
 Initial convergence to 1.0D-05 achieved.  Increase integral accuracy.
 SCF Done:  E(UB3LYP) =  -557.714403836     A.U. after   26 cycles
            NFock= 26  Conv=0.98D-08     -V/T= 2.0107
 <Sx>= 0.0000 <Sy>= 0.0000 <Sz>= 0.5000 <S**2>= 0.7596 S= 0.5048
 <L.S>= 0.000000000000E+00
 Annihilation of the first spin contaminant:
 S**2 before annihilation     0.7596,   after     0.7500

 **********************************************************************

            Population analysis using the SCF Density.

 **********************************************************************

 Orbital symmetries:
 Alpha Orbitals:
       Occupied  (A) (A) (A) (A) (A) (A) (A) (A) (A) (A) (A) (A)
                 (A) (A) (A) (A) (A) (A) (A) (A) (A) (A) (A) (A)
                 (A) (A) (A) (A) (A) (A) (A) (A) (A) (A) (A) (A)
                 (A) (A) (A) (A) (A) (A) (A) (A) (A) (A) (A)
       Virtual   (A) (A) (A) (A) (A) (A) (A) (A) (A) (A) (A) (A)
                 (A) (A) (A) (A) (A) (A) (A) (A) (A) (A) (A) (A)
                 (A) (A) (A) (A) (A) (A) (A) (A) (A) (A) (A) (A)
                 (A) (A) (A) (A) (A) (A) (A) (A) (A) (A) (A) (A)
                 (A) (A) (A) (A) (A) (A) (A) (A) (A) (A) (A) (A)
                 (A) (A) (A) (A) (A) (A) (A) (A) (A) (A) (A) (A)
                 (A) (A) (A) (A) (A) (A) (A) (A) (A) (A) (A) (A)
                 (A) (A) (A) (A) (A) (A) (A) (A) (A) (A) (A) (A)
                 (A) (A) (A) (A) (A) (A) (A) (A) (A) (A) (A) (A)
                 (A) (A) (A) (A) (A) (A) (A) (A) (A) (A) (A) (A)
                 (A) (A) (A) (A) (A) (A) (A) (A) (A) (A) (A) (A)
                 (A) (A) (A) (A) (A) (A) (A) (A) (A) (A) (A) (A)
                 (A) (A) (A) (A) (A) (A) (A) (A) (A) (A) (A) (A)
                 (A) (A) (A) (A) (A) (A) (A) (A) (A) (A) (A) (A)
                 (A) (A) (A) (A) (A) (A) (A) (A) (A) (A) (A) (A)
                 (A) (A) (A) (A) (A) (A) (A) (A) (A) (A) (A) (A)
                 (A) (A) (A) (A) (A) (A) (A) (A) (A) (A) (A) (A)
                 (A) (A)
 Beta  Orbitals:
       Occupied  (A) (A) (A) (A) (A) (A) (A) (A) (A) (A) (A) (A)
                 (A) (A) (A) (A) (A) (A) (A) (A) (A) (A) (A) (A)
                 (A) (A) (A) (A) (A) (A) (A) (A) (A) (A) (A) (A)
                 (A) (A) (A) (A) (A) (A) (A) (A) (A) (A)
       Virtual   (A) (A) (A) (A) (A) (A) (A) (A) (A) (A) (A) (A)
                 (A) (A) (A) (A) (A) (A) (A) (A) (A) (A) (A) (A)
                 (A) (A) (A) (A) (A) (A) (A) (A) (A) (A) (A) (A)
                 (A) (A) (A) (A) (A) (A) (A) (A) (A) (A) (A) (A)
                 (A) (A) (A) (A) (A) (A) (A) (A) (A) (A) (A) (A)
                 (A) (A) (A) (A) (A) (A) (A) (A) (A) (A) (A) (A)
                 (A) (A) (A) (A) (A) (A) (A) (A) (A) (A) (A) (A)
                 (A) (A) (A) (A) (A) (A) (A) (A) (A) (A) (A) (A)
                 (A) (A) (A) (A) (A) (A) (A) (A) (A) (A) (A) (A)
                 (A) (A) (A) (A) (A) (A) (A) (A) (A) (A) (A) (A)
                 (A) (A) (A) (A) (A) (A) (A) (A) (A) (A) (A) (A)
                 (A) (A) (A) (A) (A) (A) (A) (A) (A) (A) (A) (A)
                 (A) (A) (A) (A) (A) (A) (A) (A) (A) (A) (A) (A)
                 (A) (A) (A) (A) (A) (A) (A) (A) (A) (A) (A) (A)
                 (A) (A) (A) (A) (A) (A) (A) (A) (A) (A) (A) (A)
                 (A) (A) (A) (A) (A) (A) (A) (A) (A) (A) (A) (A)
                 (A) (A) (A) (A) (A) (A) (A) (A) (A) (A) (A) (A)
                 (A) (A) (A)
 The electronic state is 2-A.
 Alpha  occ. eigenvalues --  -19.34791 -19.32262 -14.64972 -10.53267 -10.42671
 Alpha  occ. eigenvalues --  -10.42448 -10.39124 -10.36434 -10.36427 -10.30393
 Alpha  occ. eigenvalues --  -10.30390 -10.30173  -1.29199  -1.19779  -1.18814
 Alpha  occ. eigenvalues --   -0.99632  -0.94922  -0.93181  -0.85205  -0.81401
 Alpha  occ. eigenvalues --   -0.81298  -0.78656  -0.76734  -0.74736  -0.72858
 Alpha  occ. eigenvalues --   -0.66978  -0.65678  -0.63586  -0.63033  -0.61833
 Alpha  occ. eigenvalues --   -0.61054  -0.59521  -0.59176  -0.57416  -0.54895
 Alpha  occ. eigenvalues --   -0.54509  -0.53388  -0.52143  -0.51753  -0.51034
 Alpha  occ. eigenvalues --   -0.50176  -0.50037  -0.49352  -0.48973  -0.48757
 Alpha  occ. eigenvalues --   -0.45503  -0.44989
 Alpha virt. eigenvalues --   -0.16471  -0.11274  -0.07625  -0.06998  -0.06391
 Alpha virt. eigenvalues --   -0.05618  -0.05216  -0.04146  -0.03194  -0.02876
 Alpha virt. eigenvalues --   -0.01646  -0.00731   0.00203   0.00888   0.01132
 Alpha virt. eigenvalues --    0.01314   0.01843   0.01977   0.04684   0.05384
 Alpha virt. eigenvalues --    0.05673   0.06095   0.07378   0.07650   0.08116
 Alpha virt. eigenvalues --    0.08683   0.10979   0.11654   0.16380   0.17918
 Alpha virt. eigenvalues --    0.21343   0.22507   0.24239   0.25092   0.26552
 Alpha virt. eigenvalues --    0.26959   0.27611   0.29803   0.31052   0.33628
 Alpha virt. eigenvalues --    0.36778   0.38537   0.39150   0.40054   0.40492
 Alpha virt. eigenvalues --    0.42003   0.42250   0.43418   0.44828   0.45409
 Alpha virt. eigenvalues --    0.46460   0.46637   0.47017   0.48318   0.49659
 Alpha virt. eigenvalues --    0.50621   0.51155   0.51418   0.51866   0.52291
 Alpha virt. eigenvalues --    0.52404   0.52662   0.53133   0.53408   0.53710
 Alpha virt. eigenvalues --    0.54592   0.56085   0.56682   0.57147   0.57990
 Alpha virt. eigenvalues --    0.58631   0.60176   0.60245   0.60756   0.62076
 Alpha virt. eigenvalues --    0.63625   0.69063   0.74696   0.77819   0.78426
 Alpha virt. eigenvalues --    0.81447   0.81962   0.86379   0.87714   0.89851
 Alpha virt. eigenvalues --    0.93848   0.95542   0.97453   0.97910   1.00861
 Alpha virt. eigenvalues --    1.02109   1.07051   1.07471   1.09810   1.13673
 Alpha virt. eigenvalues --    1.15413   1.15792   1.16290   1.18239   1.24260
 Alpha virt. eigenvalues --    1.28686   1.30203   1.33836   1.36539   1.39574
 Alpha virt. eigenvalues --    1.40831   1.41182   1.41558   1.43270   1.44114
 Alpha virt. eigenvalues --    1.45017   1.46435   1.51690   1.51918   1.54185
 Alpha virt. eigenvalues --    1.54532   1.58074   1.59241   1.59698   1.60177
 Alpha virt. eigenvalues --    1.60285   1.60974   1.62504   1.63229   1.63902
 Alpha virt. eigenvalues --    1.64684   1.65831   1.68284   1.68672   1.69323
 Alpha virt. eigenvalues --    1.70600   1.71031   1.71469   1.71859   1.72116
 Alpha virt. eigenvalues --    1.73310   1.73713   1.74543   1.75845   1.76927
 Alpha virt. eigenvalues --    1.78260   1.80979   1.82480   1.84310   1.85126
 Alpha virt. eigenvalues --    1.85766   1.88193   1.90169   1.93856   1.95039
 Alpha virt. eigenvalues --    1.98363   2.01072   2.02326   2.03902   2.06283
 Alpha virt. eigenvalues --    2.07665   2.11369   2.15678   2.17085   2.18804
 Alpha virt. eigenvalues --    2.22318   2.23766   2.25130   2.25788   2.27575
 Alpha virt. eigenvalues --    2.30185   2.32089   2.33883   2.34732   2.37200
 Alpha virt. eigenvalues --    2.41871   2.43611   2.44402   2.45836   2.47048
 Alpha virt. eigenvalues --    2.47546   2.50314   2.50520   2.51889   2.57619
 Alpha virt. eigenvalues --    2.60804   2.61790   2.63574   2.64611   2.66417
 Alpha virt. eigenvalues --    2.70396   2.71757   2.73429   2.76396   2.76967
 Alpha virt. eigenvalues --    2.77308   2.80364   2.82227   2.82518   2.83426
 Alpha virt. eigenvalues --    2.84399   2.84885   2.88744   2.90677   2.94396
 Alpha virt. eigenvalues --    3.02263   3.03558   3.08470   3.28149   3.49194
 Alpha virt. eigenvalues --    3.52619
  Beta  occ. eigenvalues --  -19.34730 -19.31754 -14.63455 -10.53453 -10.42696
  Beta  occ. eigenvalues --  -10.42473 -10.39115 -10.36425 -10.36418 -10.30373
  Beta  occ. eigenvalues --  -10.30370 -10.30173  -1.28394  -1.19145  -1.16500
  Beta  occ. eigenvalues --   -0.99171  -0.94523  -0.92905  -0.84838  -0.81349
  Beta  occ. eigenvalues --   -0.81211  -0.78346  -0.75966  -0.74166  -0.70076
  Beta  occ. eigenvalues --   -0.66233  -0.64926  -0.63105  -0.61927  -0.61336
  Beta  occ. eigenvalues --   -0.60850  -0.58989  -0.58447  -0.56617  -0.54830
  Beta  occ. eigenvalues --   -0.54400  -0.53280  -0.51692  -0.51440  -0.50738
  Beta  occ. eigenvalues --   -0.49937  -0.49165  -0.48695  -0.48650  -0.44995
  Beta  occ. eigenvalues --   -0.44786
  Beta virt. eigenvalues --   -0.38514  -0.14989  -0.11142  -0.07160  -0.06889
  Beta virt. eigenvalues --   -0.05977  -0.05395  -0.04747  -0.03778  -0.03095
  Beta virt. eigenvalues --   -0.02704  -0.01534  -0.00665   0.00264   0.00950
  Beta virt. eigenvalues --    0.01180   0.01411   0.01936   0.02225   0.04746
  Beta virt. eigenvalues --    0.05421   0.05732   0.06239   0.07444   0.07696
  Beta virt. eigenvalues --    0.08187   0.08965   0.11025   0.11698   0.16924
  Beta virt. eigenvalues --    0.18199   0.21991   0.22944   0.24268   0.25283
  Beta virt. eigenvalues --    0.26638   0.27198   0.27893   0.29936   0.31110
  Beta virt. eigenvalues --    0.33688   0.37102   0.38714   0.39298   0.40474
  Beta virt. eigenvalues --    0.41052   0.42101   0.42378   0.43721   0.45029
  Beta virt. eigenvalues --    0.45896   0.46558   0.46860   0.47351   0.48535
  Beta virt. eigenvalues --    0.49972   0.50833   0.51237   0.51490   0.51959
  Beta virt. eigenvalues --    0.52420   0.52486   0.52759   0.53234   0.53505
  Beta virt. eigenvalues --    0.53806   0.54704   0.56359   0.56834   0.57358
  Beta virt. eigenvalues --    0.58042   0.58673   0.60256   0.60348   0.60830
  Beta virt. eigenvalues --    0.62301   0.63673   0.69583   0.75279   0.78371
  Beta virt. eigenvalues --    0.79270   0.81942   0.82549   0.86855   0.87933
  Beta virt. eigenvalues --    0.90635   0.94174   0.96000   0.97615   0.98364
  Beta virt. eigenvalues --    1.01218   1.02358   1.07292   1.07883   1.10452
  Beta virt. eigenvalues --    1.14522   1.15624   1.16109   1.16668   1.18451
  Beta virt. eigenvalues --    1.24597   1.28997   1.30750   1.33993   1.36962
  Beta virt. eigenvalues --    1.39846   1.41021   1.41199   1.41573   1.43569
  Beta virt. eigenvalues --    1.44291   1.45093   1.47501   1.51884   1.52292
  Beta virt. eigenvalues --    1.54381   1.55121   1.58213   1.59523   1.59893
  Beta virt. eigenvalues --    1.60424   1.60475   1.61062   1.62959   1.63611
  Beta virt. eigenvalues --    1.64022   1.65048   1.66074   1.68669   1.68765
  Beta virt. eigenvalues --    1.69620   1.70751   1.71084   1.71594   1.71942
  Beta virt. eigenvalues --    1.72209   1.73823   1.74045   1.74908   1.76053
  Beta virt. eigenvalues --    1.77125   1.78307   1.81063   1.82780   1.84632
  Beta virt. eigenvalues --    1.85517   1.86187   1.88225   1.90579   1.94298
  Beta virt. eigenvalues --    1.95204   1.98417   2.01353   2.02493   2.04224
  Beta virt. eigenvalues --    2.06328   2.07700   2.11774   2.16419   2.17392
  Beta virt. eigenvalues --    2.19269   2.22436   2.24778   2.25825   2.26445
  Beta virt. eigenvalues --    2.27696   2.31342   2.32267   2.34252   2.35445
  Beta virt. eigenvalues --    2.37289   2.42019   2.44388   2.45155   2.46917
  Beta virt. eigenvalues --    2.47856   2.49167   2.50395   2.50716   2.52946
  Beta virt. eigenvalues --    2.57678   2.61421   2.63206   2.64056   2.64781
  Beta virt. eigenvalues --    2.66668   2.70857   2.71828   2.73486   2.76465
  Beta virt. eigenvalues --    2.77321   2.78122   2.80455   2.82312   2.82701
  Beta virt. eigenvalues --    2.84029   2.84791   2.85031   2.88841   2.90810
  Beta virt. eigenvalues --    2.94551   3.02791   3.04376   3.08690   3.28464
  Beta virt. eigenvalues --    3.49334   3.52954
          Condensed to atoms (all electrons):
               1          2          3          4          5          6
     1  O    7.637055   0.641213  -0.078892   0.004528   0.000981  -0.000132
     2  C    0.641213   4.488588   0.251077  -0.028179   0.010916   0.007690
     3  N   -0.078892   0.251077   6.681203   0.295708  -0.048659  -0.046778
     4  C    0.004528  -0.028179   0.295708   4.608392   0.389754  -0.074998
     5  C    0.000981   0.010916  -0.048659   0.389754   4.640851   0.437548
     6  C   -0.000132   0.007690  -0.046778  -0.074998   0.437548   4.656730
     7  C    0.001722  -0.028140   0.284567  -0.081299  -0.075239   0.383910
     8  O   -0.065845   0.382116  -0.106003   0.001865  -0.000039   0.001112
     9  C    0.001980  -0.027869   0.002014  -0.000059   0.000007   0.000010
    10  C   -0.009482  -0.004469  -0.000722   0.000011  -0.000000   0.000004
    11  C    0.000126   0.006020   0.000073   0.000006  -0.000000  -0.000005
    12  C   -0.009215  -0.004308  -0.000695   0.000013   0.000000   0.000001
    13  H    0.005955  -0.001682  -0.012731   0.370020  -0.008766   0.004291
    14  H    0.000027  -0.003489  -0.015711   0.383128  -0.020750  -0.000747
    15  H   -0.000012  -0.000768  -0.006758  -0.007833   0.373946  -0.033184
    16  H   -0.000008  -0.000051   0.004125  -0.010611   0.377107  -0.005773
    17  H    0.000003  -0.000009   0.003994   0.005821  -0.005163   0.375498
    18  H   -0.000000  -0.000577  -0.006952   0.007935  -0.032193   0.371206
    19  H    0.000068  -0.004476  -0.009240   0.004622   0.004426  -0.008634
    20  H   -0.000007  -0.003233  -0.015900   0.001483  -0.000534  -0.020939
    21  H   -0.000257   0.001154  -0.000025  -0.000001  -0.000001   0.000001
    22  H    0.011132   0.002441   0.000271   0.000019   0.000000   0.000000
    23  H    0.000140   0.000167   0.000015  -0.000001   0.000000  -0.000000
    24  H    0.000006  -0.000109  -0.000030  -0.000000  -0.000000   0.000006
    25  H    0.000018  -0.000096   0.000005  -0.000000  -0.000000   0.000000
    26  H    0.000007  -0.000118  -0.000023   0.000001  -0.000000   0.000003
    27  H    0.000119   0.000151   0.000014  -0.000001   0.000000  -0.000000
    28  H   -0.000285   0.001115  -0.000029  -0.000003  -0.000000   0.000001
    29  H    0.011306   0.002358   0.000265   0.000016   0.000000  -0.000000
               7          8          9         10         11         12
     1  O    0.001722  -0.065845   0.001980  -0.009482   0.000126  -0.009215
     2  C   -0.028140   0.382116  -0.027869  -0.004469   0.006020  -0.004308
     3  N    0.284567  -0.106003   0.002014  -0.000722   0.000073  -0.000695
     4  C   -0.081299   0.001865  -0.000059   0.000011   0.000006   0.000013
     5  C   -0.075239  -0.000039   0.000007  -0.000000  -0.000000   0.000000
     6  C    0.383910   0.001112   0.000010   0.000004  -0.000005   0.000001
     7  C    4.611941   0.006799   0.000189   0.000102  -0.000390   0.000055
     8  O    0.006799   8.036316   0.166849  -0.036223  -0.044021  -0.036502
     9  C    0.000189   0.166849   4.820295   0.423028   0.415772   0.423102
    10  C    0.000102  -0.036223   0.423028   4.568061  -0.057336  -0.066827
    11  C   -0.000390  -0.044021   0.415772  -0.057336   4.550313  -0.057519
    12  C    0.000055  -0.036502   0.423102  -0.066827  -0.057519   4.568812
    13  H    0.004849   0.000274   0.000007  -0.000002   0.000000   0.000001
    14  H    0.001360  -0.000020  -0.000001   0.000003  -0.000000  -0.000001
    15  H    0.008041  -0.000016  -0.000002  -0.000000  -0.000000   0.000000
    16  H    0.005945   0.000003  -0.000000   0.000000   0.000000   0.000000
    17  H   -0.010461  -0.000008   0.000000  -0.000000   0.000000  -0.000000
    18  H   -0.006063  -0.000028  -0.000002  -0.000000   0.000000   0.000000
    19  H    0.367986   0.006062   0.000160  -0.000052  -0.000053   0.000052
    20  H    0.383211   0.001662  -0.000011   0.000011   0.000011  -0.000002
    21  H   -0.000013  -0.001065  -0.011079   0.368219  -0.010058   0.008635
    22  H   -0.000028  -0.004383  -0.014618   0.384318   0.006896  -0.008134
    23  H   -0.000001   0.003569  -0.013992   0.388253  -0.003382  -0.004039
    24  H    0.000042   0.000129  -0.012263   0.008443   0.373516  -0.009523
    25  H    0.000008   0.003794  -0.013897  -0.003704   0.385720  -0.003701
    26  H   -0.000064  -0.000052  -0.012294  -0.009421   0.373907   0.008410
    27  H   -0.000001   0.003593  -0.013977  -0.004072  -0.003277   0.388292
    28  H    0.000014  -0.001091  -0.010957   0.008608  -0.010018   0.368251
    29  H   -0.000034  -0.004389  -0.014761  -0.008116   0.006914   0.383811
              13         14         15         16         17         18
     1  O    0.005955   0.000027  -0.000012  -0.000008   0.000003  -0.000000
     2  C   -0.001682  -0.003489  -0.000768  -0.000051  -0.000009  -0.000577
     3  N   -0.012731  -0.015711  -0.006758   0.004125   0.003994  -0.006952
     4  C    0.370020   0.383128  -0.007833  -0.010611   0.005821   0.007935
     5  C   -0.008766  -0.020750   0.373946   0.377107  -0.005163  -0.032193
     6  C    0.004291  -0.000747  -0.033184  -0.005773   0.375498   0.371206
     7  C    0.004849   0.001360   0.008041   0.005945  -0.010461  -0.006063
     8  O    0.000274  -0.000020  -0.000016   0.000003  -0.000008  -0.000028
     9  C    0.000007  -0.000001  -0.000002  -0.000000   0.000000  -0.000002
    10  C   -0.000002   0.000003  -0.000000   0.000000  -0.000000  -0.000000
    11  C    0.000000  -0.000000  -0.000000   0.000000   0.000000   0.000000
    12  C    0.000001  -0.000001   0.000000   0.000000  -0.000000   0.000000
    13  H    0.550020  -0.014518  -0.009743   0.001344  -0.000203  -0.000056
    14  H   -0.014518   0.552063   0.005546  -0.008562  -0.000184   0.002326
    15  H   -0.009743   0.005546   0.626788  -0.019681  -0.009521   0.007131
    16  H    0.001344  -0.008562  -0.019681   0.587690  -0.000670  -0.009513
    17  H   -0.000203  -0.000184  -0.009521  -0.000670   0.589728  -0.019495
    18  H   -0.000056   0.002326   0.007131  -0.009513  -0.019495   0.627656
    19  H   -0.000279   0.000045  -0.000058  -0.000214   0.001370  -0.010175
    20  H    0.000007  -0.000058   0.002234  -0.000182  -0.008661   0.005499
    21  H    0.000001  -0.000001   0.000000   0.000000  -0.000000   0.000000
    22  H    0.000004   0.000001  -0.000000   0.000000  -0.000000  -0.000000
    23  H    0.000000   0.000000   0.000000  -0.000000  -0.000000   0.000000
    24  H   -0.000000  -0.000000  -0.000000   0.000000  -0.000000  -0.000000
    25  H   -0.000000   0.000000   0.000000  -0.000000  -0.000000  -0.000000
    26  H   -0.000000  -0.000000   0.000000   0.000000  -0.000000  -0.000000
    27  H   -0.000000  -0.000000  -0.000000  -0.000000   0.000000  -0.000000
    28  H   -0.000006   0.000000   0.000000   0.000000  -0.000000  -0.000000
    29  H    0.000025  -0.000001  -0.000000  -0.000000  -0.000000   0.000000
              19         20         21         22         23         24
     1  O    0.000068  -0.000007  -0.000257   0.011132   0.000140   0.000006
     2  C   -0.004476  -0.003233   0.001154   0.002441   0.000167  -0.000109
     3  N   -0.009240  -0.015900  -0.000025   0.000271   0.000015  -0.000030
     4  C    0.004622   0.001483  -0.000001   0.000019  -0.000001  -0.000000
     5  C    0.004426  -0.000534  -0.000001   0.000000   0.000000  -0.000000
     6  C   -0.008634  -0.020939   0.000001   0.000000  -0.000000   0.000006
     7  C    0.367986   0.383211  -0.000013  -0.000028  -0.000001   0.000042
     8  O    0.006062   0.001662  -0.001065  -0.004383   0.003569   0.000129
     9  C    0.000160  -0.000011  -0.011079  -0.014618  -0.013992  -0.012263
    10  C   -0.000052   0.000011   0.368219   0.384318   0.388253   0.008443
    11  C   -0.000053   0.000011  -0.010058   0.006896  -0.003382   0.373516
    12  C    0.000052  -0.000002   0.008635  -0.008134  -0.004039  -0.009523
    13  H   -0.000279   0.000007   0.000001   0.000004   0.000000  -0.000000
    14  H    0.000045  -0.000058  -0.000001   0.000001   0.000000  -0.000000
    15  H   -0.000058   0.002234   0.000000  -0.000000   0.000000  -0.000000
    16  H   -0.000214  -0.000182   0.000000   0.000000  -0.000000   0.000000
    17  H    0.001370  -0.008661  -0.000000  -0.000000  -0.000000  -0.000000
    18  H   -0.010175   0.005499   0.000000  -0.000000   0.000000  -0.000000
    19  H    0.556628  -0.015056   0.000088  -0.000011   0.000001  -0.000004
    20  H   -0.015056   0.556288  -0.000001  -0.000000  -0.000001   0.000137
    21  H    0.000088  -0.000001   0.652883  -0.023028  -0.015995  -0.000040
    22  H   -0.000011  -0.000000  -0.023028   0.608630  -0.014868  -0.000492
    23  H    0.000001  -0.000001  -0.015995  -0.014868   0.603339   0.000062
    24  H   -0.000004   0.000137  -0.000040  -0.000492   0.000062   0.647993
    25  H   -0.000001  -0.000001  -0.000431   0.000103   0.002228  -0.015969
    26  H    0.000423  -0.000013   0.005986   0.000019  -0.000705  -0.023166
    27  H   -0.000002   0.000000  -0.000009  -0.000398   0.002667  -0.000713
    28  H   -0.000005   0.000038  -0.000545   0.000096  -0.000006   0.005990
    29  H   -0.000003   0.000001   0.000095   0.003771  -0.000414   0.000009
              25         26         27         28         29
     1  O    0.000018   0.000007   0.000119  -0.000285   0.011306
     2  C   -0.000096  -0.000118   0.000151   0.001115   0.002358
     3  N    0.000005  -0.000023   0.000014  -0.000029   0.000265
     4  C   -0.000000   0.000001  -0.000001  -0.000003   0.000016
     5  C   -0.000000  -0.000000   0.000000  -0.000000   0.000000
     6  C    0.000000   0.000003  -0.000000   0.000001  -0.000000
     7  C    0.000008  -0.000064  -0.000001   0.000014  -0.000034
     8  O    0.003794  -0.000052   0.003593  -0.001091  -0.004389
     9  C   -0.013897  -0.012294  -0.013977  -0.010957  -0.014761
    10  C   -0.003704  -0.009421  -0.004072   0.008608  -0.008116
    11  C    0.385720   0.373907  -0.003277  -0.010018   0.006914
    12  C   -0.003701   0.008410   0.388292   0.368251   0.383811
    13  H   -0.000000  -0.000000  -0.000000  -0.000006   0.000025
    14  H    0.000000  -0.000000  -0.000000   0.000000  -0.000001
    15  H    0.000000   0.000000  -0.000000   0.000000  -0.000000
    16  H   -0.000000   0.000000  -0.000000   0.000000  -0.000000
    17  H   -0.000000  -0.000000   0.000000  -0.000000  -0.000000
    18  H   -0.000000  -0.000000  -0.000000  -0.000000   0.000000
    19  H   -0.000001   0.000423  -0.000002  -0.000005  -0.000003
    20  H   -0.000001  -0.000013   0.000000   0.000038   0.000001
    21  H   -0.000431   0.005986  -0.000009  -0.000545   0.000095
    22  H    0.000103   0.000019  -0.000398   0.000096   0.003771
    23  H    0.002228  -0.000705   0.002667  -0.000006  -0.000414
    24  H   -0.015969  -0.023166  -0.000713   0.005990   0.000009
    25  H    0.613435  -0.016026   0.002201  -0.000440   0.000107
    26  H   -0.016026   0.647491   0.000063  -0.000036  -0.000494
    27  H    0.002201   0.000063   0.603231  -0.016125  -0.014730
    28  H   -0.000440  -0.000036  -0.016125   0.652902  -0.023066
    29  H    0.000107  -0.000494  -0.014730  -0.023066   0.609488
          Atomic-Atomic Spin Densities.
               1          2          3          4          5          6
     1  O    0.204699  -0.000995  -0.008558   0.001027  -0.000019  -0.000001
     2  C   -0.000995  -0.097806  -0.017102   0.002131  -0.000063  -0.000033
     3  N   -0.008558  -0.017102   0.826571  -0.043751  -0.000247  -0.001388
     4  C    0.001027   0.002131  -0.043751  -0.021226   0.004663   0.001283
     5  C   -0.000019  -0.000063  -0.000247   0.004663   0.006402  -0.002730
     6  C   -0.000001  -0.000033  -0.001388   0.001283  -0.002730   0.005178
     7  C    0.000059   0.001899  -0.041272   0.002472   0.000408   0.003535
     8  O    0.002044   0.012822  -0.006087   0.000023  -0.000008   0.000008
     9  C   -0.000796   0.000227   0.000033   0.000000   0.000000   0.000000
    10  C   -0.000091   0.000133   0.000099   0.000001  -0.000000   0.000000
    11  C   -0.000011  -0.000098  -0.000000  -0.000000   0.000000  -0.000000
    12  C   -0.000375  -0.000047   0.000083  -0.000002   0.000000  -0.000000
    13  H    0.000387   0.000110  -0.007555   0.012104   0.000085   0.000959
    14  H    0.000742   0.000638  -0.012815   0.015223   0.000537  -0.002523
    15  H   -0.000005  -0.000018   0.001543  -0.001514   0.002870  -0.002243
    16  H    0.000000   0.000005  -0.000045   0.000448  -0.000244  -0.000025
    17  H   -0.000000   0.000003  -0.000045  -0.000032   0.000307  -0.000535
    18  H   -0.000002  -0.000012   0.001285  -0.000026  -0.002002   0.002456
    19  H    0.000039   0.000324  -0.008161  -0.000209   0.000954  -0.000335
    20  H    0.000059   0.000366  -0.012713   0.001395  -0.002472   0.001377
    21  H    0.000084   0.000046  -0.000049   0.000000   0.000000  -0.000000
    22  H   -0.000394   0.000027  -0.000031   0.000001  -0.000000  -0.000000
    23  H    0.000017   0.000010  -0.000003   0.000000   0.000000  -0.000000
    24  H    0.000003   0.000022  -0.000007   0.000000  -0.000000   0.000000
    25  H   -0.000000   0.000000  -0.000000   0.000000  -0.000000  -0.000000
    26  H    0.000001   0.000007  -0.000007  -0.000000   0.000000  -0.000000
    27  H    0.000038   0.000026  -0.000003   0.000000  -0.000000   0.000000
    28  H    0.000126   0.000074  -0.000053   0.000002  -0.000000   0.000000
    29  H   -0.000495  -0.000028  -0.000023   0.000001   0.000000  -0.000000
               7          8          9         10         11         12
     1  O    0.000059   0.002044  -0.000796  -0.000091  -0.000011  -0.000375
     2  C    0.001899   0.012822   0.000227   0.000133  -0.000098  -0.000047
     3  N   -0.041272  -0.006087   0.000033   0.000099  -0.000000   0.000083
     4  C    0.002472   0.000023   0.000000   0.000001  -0.000000  -0.000002
     5  C    0.000408  -0.000008   0.000000  -0.000000   0.000000   0.000000
     6  C    0.003535   0.000008   0.000000   0.000000  -0.000000  -0.000000
     7  C   -0.023106   0.000735  -0.000021  -0.000005   0.000002   0.000002
     8  O    0.000735   0.021029  -0.004841  -0.000312   0.000088  -0.000044
     9  C   -0.000021  -0.004841   0.004039   0.002858   0.000435   0.002456
    10  C   -0.000005  -0.000312   0.002858   0.005994  -0.000116  -0.000689
    11  C    0.000002   0.000088   0.000435  -0.000116  -0.000371  -0.000064
    12  C    0.000002  -0.000044   0.002456  -0.000689  -0.000064   0.005347
    13  H   -0.000160   0.000012  -0.000002   0.000004  -0.000000  -0.000010
    14  H    0.001266   0.000036  -0.000002  -0.000006   0.000000   0.000002
    15  H   -0.000072  -0.000001   0.000000  -0.000000   0.000000   0.000000
    16  H   -0.000009  -0.000000   0.000000  -0.000000   0.000000   0.000000
    17  H    0.000548   0.000000  -0.000000   0.000000   0.000000  -0.000000
    18  H   -0.001189  -0.000003   0.000000   0.000000  -0.000000  -0.000000
    19  H    0.012947   0.000342  -0.000015  -0.000024   0.000004   0.000010
    20  H    0.014144   0.000634  -0.000045   0.000009  -0.000005  -0.000019
    21  H    0.000004   0.000116  -0.000210  -0.000059  -0.000009   0.000007
    22  H    0.000002   0.000168  -0.000214   0.000298   0.000009   0.000238
    23  H    0.000000   0.000045  -0.000412  -0.000299   0.000045   0.000279
    24  H    0.000004   0.000085  -0.000223  -0.000000  -0.000019   0.000059
    25  H   -0.000000  -0.000002   0.000055   0.000017  -0.000026  -0.000010
    26  H    0.000002   0.000008  -0.000071   0.000031   0.000051  -0.000018
    27  H    0.000000   0.000035  -0.000422   0.000308  -0.000034  -0.000395
    28  H    0.000003   0.000161  -0.000362   0.000024  -0.000024  -0.000164
    29  H    0.000003   0.000144  -0.000181   0.000223  -0.000016   0.000816
              13         14         15         16         17         18
     1  O    0.000387   0.000742  -0.000005   0.000000  -0.000000  -0.000002
     2  C    0.000110   0.000638  -0.000018   0.000005   0.000003  -0.000012
     3  N   -0.007555  -0.012815   0.001543  -0.000045  -0.000045   0.001285
     4  C    0.012104   0.015223  -0.001514   0.000448  -0.000032  -0.000026
     5  C    0.000085   0.000537   0.002870  -0.000244   0.000307  -0.002002
     6  C    0.000959  -0.002523  -0.002243  -0.000025  -0.000535   0.002456
     7  C   -0.000160   0.001266  -0.000072  -0.000009   0.000548  -0.001189
     8  O    0.000012   0.000036  -0.000001  -0.000000   0.000000  -0.000003
     9  C   -0.000002  -0.000002   0.000000   0.000000  -0.000000   0.000000
    10  C    0.000004  -0.000006  -0.000000  -0.000000   0.000000   0.000000
    11  C   -0.000000   0.000000   0.000000   0.000000   0.000000  -0.000000
    12  C   -0.000010   0.000002   0.000000   0.000000  -0.000000  -0.000000
    13  H    0.041813  -0.009656  -0.000978  -0.000070  -0.000001   0.000076
    14  H   -0.009656   0.076728   0.000486   0.000231  -0.000005  -0.000584
    15  H   -0.000978   0.000486   0.001171   0.000372  -0.000014  -0.000120
    16  H   -0.000070   0.000231   0.000372  -0.001554  -0.000021  -0.000058
    17  H   -0.000001  -0.000005  -0.000014  -0.000021  -0.001565   0.000241
    18  H    0.000076  -0.000584  -0.000120  -0.000058   0.000241   0.001322
    19  H   -0.000136   0.000448   0.000078   0.000007   0.000016  -0.000959
    20  H    0.000421  -0.000326  -0.000585  -0.000020   0.000031   0.000469
    21  H   -0.000001   0.000003   0.000000   0.000000  -0.000000  -0.000000
    22  H   -0.000002   0.000004   0.000000  -0.000000   0.000000  -0.000000
    23  H   -0.000000   0.000000   0.000000   0.000000  -0.000000  -0.000000
    24  H    0.000000  -0.000000  -0.000000  -0.000000   0.000000   0.000000
    25  H    0.000000  -0.000000  -0.000000  -0.000000   0.000000   0.000000
    26  H   -0.000000   0.000000   0.000000   0.000000  -0.000000  -0.000000
    27  H    0.000000  -0.000000  -0.000000  -0.000000   0.000000   0.000000
    28  H    0.000004  -0.000001  -0.000000  -0.000000   0.000000   0.000000
    29  H    0.000002  -0.000001  -0.000000   0.000000  -0.000000   0.000000
              19         20         21         22         23         24
     1  O    0.000039   0.000059   0.000084  -0.000394   0.000017   0.000003
     2  C    0.000324   0.000366   0.000046   0.000027   0.000010   0.000022
     3  N   -0.008161  -0.012713  -0.000049  -0.000031  -0.000003  -0.000007
     4  C   -0.000209   0.001395   0.000000   0.000001   0.000000   0.000000
     5  C    0.000954  -0.002472   0.000000  -0.000000   0.000000  -0.000000
     6  C   -0.000335   0.001377  -0.000000  -0.000000  -0.000000   0.000000
     7  C    0.012947   0.014144   0.000004   0.000002   0.000000   0.000004
     8  O    0.000342   0.000634   0.000116   0.000168   0.000045   0.000085
     9  C   -0.000015  -0.000045  -0.000210  -0.000214  -0.000412  -0.000223
    10  C   -0.000024   0.000009  -0.000059   0.000298  -0.000299  -0.000000
    11  C    0.000004  -0.000005  -0.000009   0.000009   0.000045  -0.000019
    12  C    0.000010  -0.000019   0.000007   0.000238   0.000279   0.000059
    13  H   -0.000136   0.000421  -0.000001  -0.000002  -0.000000   0.000000
    14  H    0.000448  -0.000326   0.000003   0.000004   0.000000  -0.000000
    15  H    0.000078  -0.000585   0.000000   0.000000   0.000000  -0.000000
    16  H    0.000007  -0.000020   0.000000  -0.000000   0.000000  -0.000000
    17  H    0.000016   0.000031  -0.000000   0.000000  -0.000000   0.000000
    18  H   -0.000959   0.000469  -0.000000  -0.000000  -0.000000   0.000000
    19  H    0.045540  -0.009732   0.000022   0.000004   0.000002  -0.000030
    20  H   -0.009732   0.075626  -0.000003  -0.000001  -0.000000   0.000045
    21  H    0.000022  -0.000003  -0.000088   0.000226   0.000280  -0.000005
    22  H    0.000004  -0.000001   0.000226  -0.000652   0.000159  -0.000004
    23  H    0.000002  -0.000000   0.000280   0.000159   0.003263  -0.000015
    24  H   -0.000030   0.000045  -0.000005  -0.000004  -0.000015   0.000284
    25  H   -0.000000   0.000000  -0.000003  -0.000003  -0.000032   0.000032
    26  H    0.000040  -0.000014   0.000023   0.000008   0.000037  -0.000076
    27  H   -0.000001   0.000002  -0.000014  -0.000041  -0.000275   0.000055
    28  H   -0.000006   0.000028   0.000000  -0.000019  -0.000017   0.000049
    29  H   -0.000001   0.000002  -0.000018   0.000071  -0.000031   0.000010
              25         26         27         28         29
     1  O   -0.000000   0.000001   0.000038   0.000126  -0.000495
     2  C    0.000000   0.000007   0.000026   0.000074  -0.000028
     3  N   -0.000000  -0.000007  -0.000003  -0.000053  -0.000023
     4  C    0.000000  -0.000000   0.000000   0.000002   0.000001
     5  C   -0.000000   0.000000  -0.000000  -0.000000   0.000000
     6  C   -0.000000  -0.000000   0.000000   0.000000  -0.000000
     7  C   -0.000000   0.000002   0.000000   0.000003   0.000003
     8  O   -0.000002   0.000008   0.000035   0.000161   0.000144
     9  C    0.000055  -0.000071  -0.000422  -0.000362  -0.000181
    10  C    0.000017   0.000031   0.000308   0.000024   0.000223
    11  C   -0.000026   0.000051  -0.000034  -0.000024  -0.000016
    12  C   -0.000010  -0.000018  -0.000395  -0.000164   0.000816
    13  H    0.000000  -0.000000   0.000000   0.000004   0.000002
    14  H   -0.000000   0.000000  -0.000000  -0.000001  -0.000001
    15  H   -0.000000   0.000000  -0.000000  -0.000000  -0.000000
    16  H   -0.000000   0.000000  -0.000000  -0.000000   0.000000
    17  H    0.000000  -0.000000   0.000000   0.000000  -0.000000
    18  H    0.000000  -0.000000   0.000000   0.000000   0.000000
    19  H   -0.000000   0.000040  -0.000001  -0.000006  -0.000001
    20  H    0.000000  -0.000014   0.000002   0.000028   0.000002
    21  H   -0.000003   0.000023  -0.000014   0.000000  -0.000018
    22  H   -0.000003   0.000008  -0.000041  -0.000019   0.000071
    23  H   -0.000032   0.000037  -0.000275  -0.000017  -0.000031
    24  H    0.000032  -0.000076   0.000055   0.000049   0.000010
    25  H   -0.000083  -0.000006   0.000002   0.000004  -0.000000
    26  H   -0.000006   0.000096  -0.000011  -0.000005  -0.000002
    27  H    0.000002  -0.000011   0.003402   0.000377   0.000070
    28  H    0.000004  -0.000005   0.000377   0.000320   0.000249
    29  H   -0.000000  -0.000002   0.000070   0.000249  -0.000560
 Mulliken charges and spin densities:
               1          2
     1  O   -0.152251   0.197585
     2  C    0.312566  -0.097332
     3  N   -0.174185   0.669698
     4  C    0.129663  -0.025985
     5  C   -0.044192   0.008442
     6  C   -0.046823   0.004983
     7  C    0.140994  -0.027797
     8  O   -0.314456   0.027238
     9  C   -0.107631   0.002287
    10  C    0.051367   0.008399
    11  C    0.066784  -0.000158
    12  C    0.051029   0.007464
    13  H    0.111187   0.037411
    14  H    0.119546   0.070425
    15  H    0.063891   0.000972
    16  H    0.079049  -0.000984
    17  H    0.077962  -0.001072
    18  H    0.063301   0.000894
    19  H    0.106330   0.041167
    20  H    0.114016   0.068673
    21  H    0.025487   0.000354
    22  H    0.048260  -0.000146
    23  H    0.052962   0.003051
    24  H    0.025977   0.000270
    25  H    0.046648  -0.000054
    26  H    0.026104   0.000093
    27  H    0.052974   0.003120
    28  H    0.025596   0.000769
    29  H    0.047843   0.000234
 Sum of Mulliken charges =   1.00000   1.00000
 Mulliken charges and spin densities with hydrogens summed into heavy atoms:
               1          2
     1  O   -0.152251   0.197585
     2  C    0.312566  -0.097332
     3  N   -0.174185   0.669698
     4  C    0.360396   0.081851
     5  C    0.098748   0.008429
     6  C    0.094440   0.004805
     7  C    0.361341   0.082042
     8  O   -0.314456   0.027238
     9  C   -0.107631   0.002287
    10  C    0.178075   0.011658
    11  C    0.165514   0.000150
    12  C    0.177442   0.011588
 Electronic spatial extent (au):  <R**2>=           2584.5750
 Charge=              1.0000 electrons
 Dipole moment (field-independent basis, Debye):
    X=              5.2606    Y=              1.5069    Z=              0.0166  Tot=              5.4722
 Quadrupole moment (field-independent basis, Debye-Ang):
   XX=            -32.9063   YY=            -66.7515   ZZ=            -66.9009
   XY=             -0.8986   XZ=             -0.3339   YZ=              0.1770
 Traceless Quadrupole moment (field-independent basis, Debye-Ang):
   XX=             22.6132   YY=            -11.2319   ZZ=            -11.3813
   XY=             -0.8986   XZ=             -0.3339   YZ=              0.1770
 Octapole moment (field-independent basis, Debye-Ang**2):
  XXX=             36.3133  YYY=              6.9920  ZZZ=             -0.5289  XYY=             16.8458
  XXY=             -1.1539  XXZ=             -0.6523  XZZ=              4.0316  YZZ=             -1.2320
  YYZ=              0.8192  XYZ=              1.7352
 Hexadecapole moment (field-independent basis, Debye-Ang**3):
 XXXX=          -2116.3141 YYYY=           -544.4579 ZZZZ=           -268.0815 XXXY=             -7.6461
 XXXZ=             -5.4760 YYYX=              1.1796 YYYZ=              0.1150 ZZZX=             -0.8468
 ZZZY=              2.3114 XXYY=           -466.7180 XXZZ=           -448.8917 YYZZ=           -129.5678
 XXYZ=              6.2323 YYXZ=              1.0125 ZZXY=              0.0937
 N-N= 7.748147085484D+02 E-N=-2.829824001853D+03  KE= 5.518220761815D+02
                          Isotropic Fermi Contact Couplings
        Atom                 a.u.       MegaHertz       Gauss      10(-4) cm-1
     1  O(17)              0.06207     -37.62497     -13.42552     -12.55034
     2  C(13)             -0.04768     -53.60318     -19.12695     -17.88010
     3  N(14)              0.22615      73.06918      26.07290      24.37326
     4  C(13)             -0.02945     -33.10656     -11.81325     -11.04316
     5  C(13)              0.00086       0.96902       0.34577       0.32323
     6  C(13)             -0.00063      -0.70794      -0.25261      -0.23614
     7  C(13)             -0.02895     -32.54490     -11.61283     -10.85581
     8  O(17)              0.00168      -1.01943      -0.36376      -0.34004
     9  C(13)             -0.00143      -1.60589      -0.57302      -0.53567
    10  C(13)              0.00648       7.27977       2.59760       2.42827
    11  C(13)             -0.00020      -0.21971      -0.07840      -0.07329
    12  C(13)              0.00624       7.01257       2.50226       2.33914
    13  H(1)               0.01705      76.20044      27.19021      25.41773
    14  H(1)               0.03226     144.19859      51.45364      48.09947
    15  H(1)               0.00049       2.20289       0.78604       0.73480
    16  H(1)              -0.00045      -2.03235      -0.72519      -0.67792
    17  H(1)              -0.00047      -2.10688      -0.75179      -0.70278
    18  H(1)               0.00049       2.20418       0.78651       0.73523
    19  H(1)               0.01913      85.52538      30.51758      28.52820
    20  H(1)               0.03147     140.66210      50.19173      46.91982
    21  H(1)               0.00005       0.24070       0.08589       0.08029
    22  H(1)               0.00020       0.87452       0.31205       0.29171
    23  H(1)               0.00120       5.37611       1.91833       1.79328
    24  H(1)               0.00003       0.14861       0.05303       0.04957
    25  H(1)              -0.00002      -0.07335      -0.02617      -0.02447
    26  H(1)               0.00001       0.02989       0.01066       0.00997
    27  H(1)               0.00123       5.49735       1.96159       1.83372
    28  H(1)               0.00018       0.81888       0.29220       0.27315
    29  H(1)               0.00060       2.67885       0.95588       0.89357
 --------------------------------------------------------
       Center         ----  Spin Dipole Couplings  ----
                      3XX-RR        3YY-RR        3ZZ-RR
 --------------------------------------------------------
     1   Atom       -0.373052     -0.372997      0.746048
     2   Atom        0.066403      0.048562     -0.114966
     3   Atom       -0.809032     -0.793570      1.602603
     4   Atom       -0.022492     -0.028024      0.050516
     5   Atom        0.012350     -0.003664     -0.008686
     6   Atom        0.011496     -0.003815     -0.007682
     7   Atom       -0.037867     -0.011858      0.049725
     8   Atom       -0.039425     -0.051675      0.091100
     9   Atom       -0.003590     -0.007478      0.011068
    10   Atom        0.005429     -0.009388      0.003960
    11   Atom        0.001758      0.000075     -0.001834
    12   Atom        0.005514     -0.008973      0.003459
    13   Atom       -0.003065      0.012400     -0.009335
    14   Atom       -0.003029     -0.000937      0.003966
    15   Atom        0.004696     -0.004165     -0.000531
    16   Atom        0.006404     -0.003101     -0.003302
    17   Atom        0.003165      0.000045     -0.003210
    18   Atom        0.003269     -0.001373     -0.001896
    19   Atom       -0.003741      0.011819     -0.008078
    20   Atom       -0.009802      0.005899      0.003903
    21   Atom        0.001529     -0.001737      0.000209
    22   Atom        0.003042     -0.000971     -0.002071
    23   Atom        0.003129     -0.001865     -0.001263
    24   Atom        0.001207      0.000119     -0.001327
    25   Atom        0.001214     -0.000256     -0.000958
    26   Atom        0.001200      0.000227     -0.001427
    27   Atom        0.003026     -0.001825     -0.001201
    28   Atom        0.001525     -0.001902      0.000378
    29   Atom        0.002775     -0.000416     -0.002358
 --------------------------------------------------------
                        XY            XZ            YZ
 --------------------------------------------------------
     1   Atom        0.005258     -0.091239     -0.008287
     2   Atom        0.024037     -0.000993      0.007725
     3   Atom       -0.004861      0.031021     -0.090833
     4   Atom       -0.013982      0.007260     -0.000045
     5   Atom        0.008813      0.006969      0.006079
     6   Atom        0.005011     -0.004614      0.001750
     7   Atom        0.007163     -0.005923      0.000248
     8   Atom       -0.003338      0.003962      0.029187
     9   Atom       -0.001512      0.000895      0.001166
    10   Atom       -0.000135      0.013732      0.000089
    11   Atom       -0.001790     -0.000101      0.000077
    12   Atom       -0.001532     -0.013288      0.001685
    13   Atom       -0.002765      0.001654     -0.008891
    14   Atom       -0.008244     -0.007186      0.012403
    15   Atom        0.000662      0.005692      0.000270
    16   Atom       -0.000107      0.000090      0.000528
    17   Atom        0.004238      0.000329      0.000621
    18   Atom        0.004336     -0.004302     -0.002678
    19   Atom       -0.006505      0.004695     -0.008884
    20   Atom       -0.000019     -0.003542      0.013872
    21   Atom       -0.000190      0.001907     -0.001205
    22   Atom        0.000100      0.003004      0.001362
    23   Atom        0.000068      0.000420     -0.000123
    24   Atom       -0.001677     -0.000781      0.000632
    25   Atom       -0.001047     -0.000071      0.000053
    26   Atom       -0.001733      0.000587     -0.000439
    27   Atom        0.000252     -0.000551      0.000146
    28   Atom        0.000026     -0.001920      0.001015
    29   Atom        0.000215     -0.003123     -0.001320
 --------------------------------------------------------


 ---------------------------------------------------------------------------------
              Anisotropic Spin Dipole Couplings in Principal Axis System
 ---------------------------------------------------------------------------------

       Atom             a.u.   MegaHertz   Gauss  10(-4) cm-1        Axes

              Baa    -0.3826    27.687     9.879     9.235  0.8995 -0.4313  0.0695
     1 O(17)  Bbb    -0.3709    26.837     9.576     8.952  0.4293  0.9022  0.0418
              Bcc     0.7535   -54.523   -19.455   -18.187 -0.0808 -0.0077  0.9967
 
              Baa    -0.1154   -15.480    -5.523    -5.163  0.0119 -0.0488  0.9987
     2 C(13)  Bbb     0.0322     4.317     1.540     1.440 -0.5731  0.8182  0.0468
              Bcc     0.0832    11.163     3.983     3.724  0.8194  0.5729  0.0182
 
              Baa    -0.8104   -31.257   -11.153   -10.426  0.9643  0.2647 -0.0024
     3 N(14)  Bbb    -0.7960   -30.700   -10.954   -10.240 -0.2644  0.9636  0.0399
              Bcc     1.6064    61.957    22.108    20.667  0.0129 -0.0378  0.9992
 
              Baa    -0.0397    -5.333    -1.903    -1.779  0.6417  0.7652 -0.0512
     4 C(13)  Bbb    -0.0115    -1.545    -0.551    -0.515  0.7602 -0.6435 -0.0894
              Bcc     0.0513     6.878     2.454     2.294  0.1014 -0.0185  0.9947
 
              Baa    -0.0128    -1.718    -0.613    -0.573 -0.0569 -0.5143  0.8557
     5 C(13)  Bbb    -0.0063    -0.843    -0.301    -0.281 -0.5114  0.7511  0.4175
              Bcc     0.0191     2.561     0.914     0.854  0.8575  0.4138  0.3057
 
              Baa    -0.0102    -1.367    -0.488    -0.456  0.2848 -0.4556  0.8434
     6 C(13)  Bbb    -0.0035    -0.475    -0.170    -0.158 -0.1295  0.8535  0.5048
              Bcc     0.0137     1.842     0.657     0.614  0.9498  0.2530 -0.1840
 
              Baa    -0.0401    -5.379    -1.919    -1.794  0.9671 -0.2460  0.0645
     7 C(13)  Bbb    -0.0100    -1.347    -0.481    -0.449  0.2452  0.9693  0.0203
              Bcc     0.0501     6.726     2.400     2.244 -0.0675 -0.0038  0.9977
 
              Baa    -0.0583     4.217     1.505     1.407  0.2102  0.9584 -0.1928
     8 O(17)  Bbb    -0.0386     2.796     0.998     0.932  0.9774 -0.2108  0.0176
              Bcc     0.0969    -7.013    -2.502    -2.339  0.0238  0.1922  0.9811
 
              Baa    -0.0081    -1.087    -0.388    -0.362  0.3301  0.9412 -0.0726
     9 C(13)  Bbb    -0.0031    -0.414    -0.148    -0.138  0.9424 -0.3330 -0.0322
              Bcc     0.0112     1.501     0.536     0.501  0.0545  0.0578  0.9968
 
              Baa    -0.0095    -1.268    -0.453    -0.423  0.2560  0.9287 -0.2683
    10 C(13)  Bbb    -0.0090    -1.207    -0.431    -0.403 -0.6386  0.3708  0.6743
              Bcc     0.0184     2.475     0.883     0.826  0.7257 -0.0013  0.6880
 
              Baa    -0.0018    -0.247    -0.088    -0.082  0.0149 -0.0265  0.9995
    11 C(13)  Bbb    -0.0011    -0.142    -0.051    -0.048  0.5363  0.8439  0.0144
              Bcc     0.0029     0.389     0.139     0.130  0.8439 -0.5359 -0.0268
 
              Baa    -0.0093    -1.242    -0.443    -0.414 -0.2339  0.9016 -0.3639
    12 C(13)  Bbb    -0.0087    -1.174    -0.419    -0.392  0.6412  0.4244  0.6393
              Bcc     0.0180     2.416     0.862     0.806  0.7309 -0.0838 -0.6774
 
              Baa    -0.0126    -6.697    -2.390    -2.234 -0.0686  0.3281  0.9421
    13 H(1)   Bbb    -0.0035    -1.891    -0.675    -0.631  0.9843  0.1764  0.0103
              Bcc     0.0161     8.588     3.064     2.865 -0.1628  0.9280 -0.3351
 
              Baa    -0.0119    -6.336    -2.261    -2.113  0.3770  0.8045 -0.4589
    14 H(1)   Bbb    -0.0075    -4.002    -1.428    -1.335  0.8175 -0.0562  0.5731
              Bcc     0.0194    10.338     3.689     3.448 -0.4353  0.5913  0.6789
 
              Baa    -0.0043    -2.306    -0.823    -0.769 -0.3991  0.7361  0.5467
    15 H(1)   Bbb    -0.0041    -2.168    -0.774    -0.723  0.3658  0.6746 -0.6412
              Bcc     0.0084     4.474     1.596     1.492  0.8408  0.0559  0.5385
 
              Baa    -0.0037    -1.996    -0.712    -0.666 -0.0135 -0.6377  0.7702
    16 H(1)   Bbb    -0.0027    -1.422    -0.507    -0.474  0.0027  0.7702  0.6378
              Bcc     0.0064     3.418     1.220     1.140  0.9999 -0.0107  0.0087
 
              Baa    -0.0034    -1.838    -0.656    -0.613  0.2488 -0.4544  0.8553
    17 H(1)   Bbb    -0.0027    -1.451    -0.518    -0.484 -0.5201  0.6823  0.5138
              Bcc     0.0062     3.288     1.173     1.097  0.8170  0.5727  0.0666
 
              Baa    -0.0044    -2.353    -0.840    -0.785  0.2839  0.3734  0.8832
    18 H(1)   Bbb    -0.0040    -2.111    -0.753    -0.704 -0.5746  0.8036 -0.1551
              Bcc     0.0084     4.464     1.593     1.489  0.7676  0.4634 -0.4427
 
              Baa    -0.0122    -6.485    -2.314    -2.163 -0.3143  0.2537  0.9148
    19 H(1)   Bbb    -0.0058    -3.114    -1.111    -1.039  0.8872  0.4214  0.1879
              Bcc     0.0180     9.599     3.425     3.202 -0.3378  0.8707 -0.3575
 
              Baa    -0.0121    -6.470    -2.309    -2.158  0.7692 -0.3892  0.5068
    20 H(1)   Bbb    -0.0069    -3.675    -1.311    -1.226  0.6334  0.5694 -0.5240
              Bcc     0.0190    10.145     3.620     3.384 -0.0846  0.7241  0.6845
 
              Baa    -0.0025    -1.310    -0.467    -0.437 -0.2119  0.8245  0.5247
    21 H(1)   Bbb    -0.0006    -0.315    -0.112    -0.105 -0.5910 -0.5357  0.6031
              Bcc     0.0030     1.625     0.580     0.542  0.7784 -0.1823  0.6008
 
              Baa    -0.0039    -2.106    -0.751    -0.702 -0.3610 -0.3780  0.8525
    22 H(1)   Bbb    -0.0006    -0.302    -0.108    -0.101 -0.2692  0.9175  0.2929
              Bcc     0.0045     2.407     0.859     0.803  0.8929  0.1238  0.4330
 
              Baa    -0.0019    -1.010    -0.361    -0.337 -0.0309  0.9770  0.2108
    23 H(1)   Bbb    -0.0013    -0.680    -0.243    -0.227 -0.0896 -0.2127  0.9730
              Bcc     0.0032     1.691     0.603     0.564  0.9955  0.0112  0.0941
 
              Baa    -0.0016    -0.845    -0.301    -0.282  0.1348 -0.2253  0.9649
    24 H(1)   Bbb    -0.0011    -0.584    -0.208    -0.195  0.6077  0.7880  0.0991
              Bcc     0.0027     1.429     0.510     0.477  0.7826 -0.5730 -0.2432
 
              Baa    -0.0010    -0.513    -0.183    -0.171 -0.0125 -0.0938  0.9955
    25 H(1)   Bbb    -0.0008    -0.427    -0.152    -0.142  0.4621  0.8824  0.0889
              Bcc     0.0018     0.940     0.335     0.314  0.8867 -0.4611 -0.0323
 
              Baa    -0.0016    -0.832    -0.297    -0.277 -0.1474  0.0986  0.9841
    26 H(1)   Bbb    -0.0011    -0.580    -0.207    -0.193  0.6023  0.7982  0.0102
              Bcc     0.0026     1.411     0.504     0.471  0.7845 -0.5943  0.1771
 
              Baa    -0.0019    -1.007    -0.359    -0.336 -0.0794  0.9600 -0.2686
    27 H(1)   Bbb    -0.0012    -0.651    -0.232    -0.217  0.1075  0.2761  0.9551
              Bcc     0.0031     1.658     0.592     0.553  0.9910  0.0470 -0.1252
 
              Baa    -0.0025    -1.311    -0.468    -0.437 -0.2284  0.8570 -0.4619
    28 H(1)   Bbb    -0.0006    -0.305    -0.109    -0.102  0.5815  0.5006  0.6413
              Bcc     0.0030     1.615     0.576     0.539  0.7808 -0.1221 -0.6127
 
              Baa    -0.0042    -2.222    -0.793    -0.741  0.3858  0.2867  0.8769
    29 H(1)   Bbb    -0.0002    -0.112    -0.040    -0.037 -0.2678  0.9444 -0.1909
              Bcc     0.0044     2.334     0.833     0.779  0.8828  0.1612 -0.4411
 

 ---------------------------------------------------------------------------------

 ******************************Gaussian NBO Version 3.1******************************
             N A T U R A L   A T O M I C   O R B I T A L   A N D
          N A T U R A L   B O N D   O R B I T A L   A N A L Y S I S
 ******************************Gaussian NBO Version 3.1******************************
       /RESON  / : Allow strongly delocalized NBO set

 Analyzing the SCF density

 Job title: 26                                                              

 Storage needed:    194832 in NPA,    257650 in NBO ( 939519601 available)
 GSVD:  LWork=       38479 too small for GESVD, short by       11582 words or       11582 for optimal perf.


 NATURAL POPULATIONS:  Natural atomic orbital occupancies 
                                                          
   NAO  Atom  No  lang   Type(AO)    Occupancy
 --------------------------------------------
     1    O    1  S      Cor( 1S)     1.99973
     2    O    1  S      Val( 2S)     1.70820
     3    O    1  S      Ryd( 3S)     0.00115
     4    O    1  px     Val( 2p)     1.81891
     5    O    1  px     Ryd( 3p)     0.00116
     6    O    1  py     Val( 2p)     1.59716
     7    O    1  py     Ryd( 3p)     0.00070
     8    O    1  pz     Val( 2p)     1.36989
     9    O    1  pz     Ryd( 3p)     0.00075
    10    O    1  dxy    Ryd( 3d)     0.00163
    11    O    1  dxz    Ryd( 3d)     0.00019
    12    O    1  dyz    Ryd( 3d)     0.00188
    13    O    1  dx2y2  Ryd( 3d)     0.00138
    14    O    1  dz2    Ryd( 3d)     0.00039

    15    C    2  S      Cor( 1S)     1.99927
    16    C    2  S      Val( 2S)     0.66308
    17    C    2  S      Ryd( 3S)     0.00310
    18    C    2  px     Val( 2p)     0.76252
    19    C    2  px     Ryd( 3p)     0.00744
    20    C    2  py     Val( 2p)     0.71490
    21    C    2  py     Ryd( 3p)     0.02424
    22    C    2  pz     Val( 2p)     0.84398
    23    C    2  pz     Ryd( 3p)     0.00341
    24    C    2  dxy    Ryd( 3d)     0.00552
    25    C    2  dxz    Ryd( 3d)     0.00150
    26    C    2  dyz    Ryd( 3d)     0.00467
    27    C    2  dx2y2  Ryd( 3d)     0.00370
    28    C    2  dz2    Ryd( 3d)     0.00101

    29    N    3  S      Cor( 1S)     1.99909
    30    N    3  S      Val( 2S)     1.24709
    31    N    3  S      Ryd( 3S)     0.00214
    32    N    3  px     Val( 2p)     1.36095
    33    N    3  px     Ryd( 3p)     0.00116
    34    N    3  py     Val( 2p)     1.35555
    35    N    3  py     Ryd( 3p)     0.00201
    36    N    3  pz     Val( 2p)     1.21626
    37    N    3  pz     Ryd( 3p)     0.00187
    38    N    3  dxy    Ryd( 3d)     0.00088
    39    N    3  dxz    Ryd( 3d)     0.00053
    40    N    3  dyz    Ryd( 3d)     0.00060
    41    N    3  dx2y2  Ryd( 3d)     0.00107
    42    N    3  dz2    Ryd( 3d)     0.00050

    43    C    4  S      Cor( 1S)     1.99914
    44    C    4  S      Val( 2S)     1.02992
    45    C    4  S      Ryd( 3S)     0.00196
    46    C    4  px     Val( 2p)     0.88540
    47    C    4  px     Ryd( 3p)     0.00433
    48    C    4  py     Val( 2p)     1.07581
    49    C    4  py     Ryd( 3p)     0.00373
    50    C    4  pz     Val( 2p)     1.22473
    51    C    4  pz     Ryd( 3p)     0.00308
    52    C    4  dxy    Ryd( 3d)     0.00147
    53    C    4  dxz    Ryd( 3d)     0.00059
    54    C    4  dyz    Ryd( 3d)     0.00068
    55    C    4  dx2y2  Ryd( 3d)     0.00064
    56    C    4  dz2    Ryd( 3d)     0.00095

    57    C    5  S      Cor( 1S)     1.99912
    58    C    5  S      Val( 2S)     1.03298
    59    C    5  S      Ryd( 3S)     0.00062
    60    C    5  px     Val( 2p)     1.15142
    61    C    5  px     Ryd( 3p)     0.00427
    62    C    5  py     Val( 2p)     1.02980
    63    C    5  py     Ryd( 3p)     0.00267
    64    C    5  pz     Val( 2p)     1.21469
    65    C    5  pz     Ryd( 3p)     0.00302
    66    C    5  dxy    Ryd( 3d)     0.00082
    67    C    5  dxz    Ryd( 3d)     0.00041
    68    C    5  dyz    Ryd( 3d)     0.00049
    69    C    5  dx2y2  Ryd( 3d)     0.00049
    70    C    5  dz2    Ryd( 3d)     0.00090

    71    C    6  S      Cor( 1S)     1.99912
    72    C    6  S      Val( 2S)     1.03274
    73    C    6  S      Ryd( 3S)     0.00065
    74    C    6  px     Val( 2p)     1.03580
    75    C    6  px     Ryd( 3p)     0.00284
    76    C    6  py     Val( 2p)     1.13749
    77    C    6  py     Ryd( 3p)     0.00388
    78    C    6  pz     Val( 2p)     1.22398
    79    C    6  pz     Ryd( 3p)     0.00319
    80    C    6  dxy    Ryd( 3d)     0.00049
    81    C    6  dxz    Ryd( 3d)     0.00036
    82    C    6  dyz    Ryd( 3d)     0.00052
    83    C    6  dx2y2  Ryd( 3d)     0.00082
    84    C    6  dz2    Ryd( 3d)     0.00091

    85    C    7  S      Cor( 1S)     1.99913
    86    C    7  S      Val( 2S)     1.03012
    87    C    7  S      Ryd( 3S)     0.00184
    88    C    7  px     Val( 2p)     1.09809
    89    C    7  px     Ryd( 3p)     0.00423
    90    C    7  py     Val( 2p)     0.85965
    91    C    7  py     Ryd( 3p)     0.00296
    92    C    7  pz     Val( 2p)     1.23134
    93    C    7  pz     Ryd( 3p)     0.00318
    94    C    7  dxy    Ryd( 3d)     0.00099
    95    C    7  dxz    Ryd( 3d)     0.00079
    96    C    7  dyz    Ryd( 3d)     0.00054
    97    C    7  dx2y2  Ryd( 3d)     0.00111
    98    C    7  dz2    Ryd( 3d)     0.00088

    99    O    8  S      Cor( 1S)     1.99962
   100    O    8  S      Val( 2S)     1.59702
   101    O    8  S      Ryd( 3S)     0.00216
   102    O    8  px     Val( 2p)     1.49539
   103    O    8  px     Ryd( 3p)     0.00143
   104    O    8  py     Val( 2p)     1.71142
   105    O    8  py     Ryd( 3p)     0.00185
   106    O    8  pz     Val( 2p)     1.75207
   107    O    8  pz     Ryd( 3p)     0.00222
   108    O    8  dxy    Ryd( 3d)     0.00129
   109    O    8  dxz    Ryd( 3d)     0.00023
   110    O    8  dyz    Ryd( 3d)     0.00101
   111    O    8  dx2y2  Ryd( 3d)     0.00087
   112    O    8  dz2    Ryd( 3d)     0.00056

   113    C    9  S      Cor( 1S)     1.99878
   114    C    9  S      Val( 2S)     0.87700
   115    C    9  S      Ryd( 3S)     0.00122
   116    C    9  px     Val( 2p)     0.65394
   117    C    9  px     Ryd( 3p)     0.00416
   118    C    9  py     Val( 2p)     1.08810
   119    C    9  py     Ryd( 3p)     0.00643
   120    C    9  pz     Val( 2p)     1.07788
   121    C    9  pz     Ryd( 3p)     0.00367
   122    C    9  dxy    Ryd( 3d)     0.00108
   123    C    9  dxz    Ryd( 3d)     0.00114
   124    C    9  dyz    Ryd( 3d)     0.00116
   125    C    9  dx2y2  Ryd( 3d)     0.00212
   126    C    9  dz2    Ryd( 3d)     0.00145

   127    C   10  S      Cor( 1S)     1.99911
   128    C   10  S      Val( 2S)     1.08664
   129    C   10  S      Ryd( 3S)     0.00123
   130    C   10  px     Val( 2p)     1.23259
   131    C   10  px     Ryd( 3p)     0.00176
   132    C   10  py     Val( 2p)     1.21538
   133    C   10  py     Ryd( 3p)     0.00368
   134    C   10  pz     Val( 2p)     1.10869
   135    C   10  pz     Ryd( 3p)     0.00249
   136    C   10  dxy    Ryd( 3d)     0.00032
   137    C   10  dxz    Ryd( 3d)     0.00026
   138    C   10  dyz    Ryd( 3d)     0.00060
   139    C   10  dx2y2  Ryd( 3d)     0.00060
   140    C   10  dz2    Ryd( 3d)     0.00062

   141    C   11  S      Cor( 1S)     1.99912
   142    C   11  S      Val( 2S)     1.08444
   143    C   11  S      Ryd( 3S)     0.00118
   144    C   11  px     Val( 2p)     1.22116
   145    C   11  px     Ryd( 3p)     0.00259
   146    C   11  py     Val( 2p)     1.08339
   147    C   11  py     Ryd( 3p)     0.00229
   148    C   11  pz     Val( 2p)     1.23647
   149    C   11  pz     Ryd( 3p)     0.00405
   150    C   11  dxy    Ryd( 3d)     0.00032
   151    C   11  dxz    Ryd( 3d)     0.00025
   152    C   11  dyz    Ryd( 3d)     0.00064
   153    C   11  dx2y2  Ryd( 3d)     0.00064
   154    C   11  dz2    Ryd( 3d)     0.00054

   155    C   12  S      Cor( 1S)     1.99911
   156    C   12  S      Val( 2S)     1.08657
   157    C   12  S      Ryd( 3S)     0.00123
   158    C   12  px     Val( 2p)     1.23520
   159    C   12  px     Ryd( 3p)     0.00176
   160    C   12  py     Val( 2p)     1.20306
   161    C   12  py     Ryd( 3p)     0.00356
   162    C   12  pz     Val( 2p)     1.11893
   163    C   12  pz     Ryd( 3p)     0.00261
   164    C   12  dxy    Ryd( 3d)     0.00032
   165    C   12  dxz    Ryd( 3d)     0.00026
   166    C   12  dyz    Ryd( 3d)     0.00058
   167    C   12  dx2y2  Ryd( 3d)     0.00061
   168    C   12  dz2    Ryd( 3d)     0.00063

   169    H   13  S      Val( 1S)     0.70749
   170    H   13  S      Ryd( 2S)     0.00181
   171    H   13  px     Ryd( 2p)     0.00013
   172    H   13  py     Ryd( 2p)     0.00057
   173    H   13  pz     Ryd( 2p)     0.00039

   174    H   14  S      Val( 1S)     0.70595
   175    H   14  S      Ryd( 2S)     0.00188
   176    H   14  px     Ryd( 2p)     0.00015
   177    H   14  py     Ryd( 2p)     0.00027
   178    H   14  pz     Ryd( 2p)     0.00069

   179    H   15  S      Val( 1S)     0.75556
   180    H   15  S      Ryd( 2S)     0.00221
   181    H   15  px     Ryd( 2p)     0.00016
   182    H   15  py     Ryd( 2p)     0.00013
   183    H   15  pz     Ryd( 2p)     0.00074

   184    H   16  S      Val( 1S)     0.73000
   185    H   16  S      Ryd( 2S)     0.00115
   186    H   16  px     Ryd( 2p)     0.00064
   187    H   16  py     Ryd( 2p)     0.00018
   188    H   16  pz     Ryd( 2p)     0.00019

   189    H   17  S      Val( 1S)     0.73086
   190    H   17  S      Ryd( 2S)     0.00117
   191    H   17  px     Ryd( 2p)     0.00031
   192    H   17  py     Ryd( 2p)     0.00047
   193    H   17  pz     Ryd( 2p)     0.00022

   194    H   18  S      Val( 1S)     0.75567
   195    H   18  S      Ryd( 2S)     0.00221
   196    H   18  px     Ryd( 2p)     0.00018
   197    H   18  py     Ryd( 2p)     0.00013
   198    H   18  pz     Ryd( 2p)     0.00071

   199    H   19  S      Val( 1S)     0.70757
   200    H   19  S      Ryd( 2S)     0.00173
   201    H   19  px     Ryd( 2p)     0.00028
   202    H   19  py     Ryd( 2p)     0.00039
   203    H   19  pz     Ryd( 2p)     0.00044

   204    H   20  S      Val( 1S)     0.70668
   205    H   20  S      Ryd( 2S)     0.00202
   206    H   20  px     Ryd( 2p)     0.00016
   207    H   20  py     Ryd( 2p)     0.00027
   208    H   20  pz     Ryd( 2p)     0.00068

   209    H   21  S      Val( 1S)     0.76981
   210    H   21  S      Ryd( 2S)     0.00161
   211    H   21  px     Ryd( 2p)     0.00021
   212    H   21  py     Ryd( 2p)     0.00029
   213    H   21  pz     Ryd( 2p)     0.00051

   214    H   22  S      Val( 1S)     0.75802
   215    H   22  S      Ryd( 2S)     0.00148
   216    H   22  px     Ryd( 2p)     0.00026
   217    H   22  py     Ryd( 2p)     0.00066
   218    H   22  pz     Ryd( 2p)     0.00014

   219    H   23  S      Val( 1S)     0.74730
   220    H   23  S      Ryd( 2S)     0.00086
   221    H   23  px     Ryd( 2p)     0.00071
   222    H   23  py     Ryd( 2p)     0.00018
   223    H   23  pz     Ryd( 2p)     0.00015

   224    H   24  S      Val( 1S)     0.76885
   225    H   24  S      Ryd( 2S)     0.00161
   226    H   24  px     Ryd( 2p)     0.00022
   227    H   24  py     Ryd( 2p)     0.00027
   228    H   24  pz     Ryd( 2p)     0.00053

   229    H   25  S      Val( 1S)     0.75445
   230    H   25  S      Ryd( 2S)     0.00078
   231    H   25  px     Ryd( 2p)     0.00072
   232    H   25  py     Ryd( 2p)     0.00012
   233    H   25  pz     Ryd( 2p)     0.00019

   234    H   26  S      Val( 1S)     0.76910
   235    H   26  S      Ryd( 2S)     0.00161
   236    H   26  px     Ryd( 2p)     0.00021
   237    H   26  py     Ryd( 2p)     0.00032
   238    H   26  pz     Ryd( 2p)     0.00049

   239    H   27  S      Val( 1S)     0.74731
   240    H   27  S      Ryd( 2S)     0.00085
   241    H   27  px     Ryd( 2p)     0.00071
   242    H   27  py     Ryd( 2p)     0.00018
   243    H   27  pz     Ryd( 2p)     0.00015

   244    H   28  S      Val( 1S)     0.76961
   245    H   28  S      Ryd( 2S)     0.00161
   246    H   28  px     Ryd( 2p)     0.00021
   247    H   28  py     Ryd( 2p)     0.00025
   248    H   28  pz     Ryd( 2p)     0.00055

   249    H   29  S      Val( 1S)     0.75817
   250    H   29  S      Ryd( 2S)     0.00149
   251    H   29  px     Ryd( 2p)     0.00027
   252    H   29  py     Ryd( 2p)     0.00066
   253    H   29  pz     Ryd( 2p)     0.00014

 WARNING:  1 low occupancy (<1.9990e) core orbital  found on  C    9


 Summary of Natural Population Analysis:                  
                                                          
                                       Natural Population 
                Natural  -----------------------------------------------
    Atom  No    Charge         Core      Valence    Rydberg      Total
 -----------------------------------------------------------------------
      O    1   -0.50312      1.99973     6.49416    0.00923     8.50312
      C    2    0.96164      1.99927     2.98448    0.05460     5.03836
      N    3   -0.18969      1.99909     5.17985    0.01075     7.18969
      C    4   -0.23243      1.99914     4.21585    0.01743     6.23243
      C    5   -0.44170      1.99912     4.42888    0.01369     6.44170
      C    6   -0.44281      1.99912     4.43001    0.01368     6.44281
      C    7   -0.23486      1.99913     4.21920    0.01653     6.23486
      O    8   -0.56715      1.99962     6.55590    0.01163     8.56715
      C    9    0.28186      1.99878     3.69693    0.02244     5.71814
      C   10   -0.65396      1.99911     4.64329    0.01156     6.65396
      C   11   -0.63707      1.99912     4.62546    0.01249     6.63707
      C   12   -0.65442      1.99911     4.64376    0.01155     6.65442
      H   13    0.28961      0.00000     0.70749    0.00290     0.71039
      H   14    0.29105      0.00000     0.70595    0.00300     0.70895
      H   15    0.24121      0.00000     0.75556    0.00323     0.75879
      H   16    0.26784      0.00000     0.73000    0.00216     0.73216
      H   17    0.26696      0.00000     0.73086    0.00218     0.73304
      H   18    0.24109      0.00000     0.75567    0.00323     0.75891
      H   19    0.28959      0.00000     0.70757    0.00283     0.71041
      H   20    0.29019      0.00000     0.70668    0.00313     0.70981
      H   21    0.22757      0.00000     0.76981    0.00263     0.77243
      H   22    0.23943      0.00000     0.75802    0.00255     0.76057
      H   23    0.25080      0.00000     0.74730    0.00190     0.74920
      H   24    0.22852      0.00000     0.76885    0.00263     0.77148
      H   25    0.24373      0.00000     0.75445    0.00182     0.75627
      H   26    0.22828      0.00000     0.76910    0.00263     0.77172
      H   27    0.25080      0.00000     0.74731    0.00190     0.74920
      H   28    0.22777      0.00000     0.76961    0.00262     0.77223
      H   29    0.23927      0.00000     0.75817    0.00256     0.76073
 =======================================================================
   * Total *    1.00000     23.99037    68.76017    0.24946    93.00000

                                 Natural Population      
 --------------------------------------------------------
   Core                      23.99037 ( 99.9599% of  24)
   Valence                   68.76017 ( 99.6524% of  69)
   Natural Minimal Basis     92.75054 ( 99.7318% of  93)
   Natural Rydberg Basis      0.24946 (  0.2682% of  93)
 --------------------------------------------------------

    Atom  No          Natural Electron Configuration
 ----------------------------------------------------------------------------
      O    1      [core]2S( 1.71)2p( 4.79)3d( 0.01)
      C    2      [core]2S( 0.66)2p( 2.32)3p( 0.04)3d( 0.02)
      N    3      [core]2S( 1.25)2p( 3.93)3p( 0.01)
      C    4      [core]2S( 1.03)2p( 3.19)3p( 0.01)
      C    5      [core]2S( 1.03)2p( 3.40)3p( 0.01)
      C    6      [core]2S( 1.03)2p( 3.40)3p( 0.01)
      C    7      [core]2S( 1.03)2p( 3.19)3p( 0.01)
      O    8      [core]2S( 1.60)2p( 4.96)3p( 0.01)
      C    9      [core]2S( 0.88)2p( 2.82)3p( 0.01)3d( 0.01)
      C   10      [core]2S( 1.09)2p( 3.56)3p( 0.01)
      C   11      [core]2S( 1.08)2p( 3.54)3p( 0.01)
      C   12      [core]2S( 1.09)2p( 3.56)3p( 0.01)
      H   13            1S( 0.71)
      H   14            1S( 0.71)
      H   15            1S( 0.76)
      H   16            1S( 0.73)
      H   17            1S( 0.73)
      H   18            1S( 0.76)
      H   19            1S( 0.71)
      H   20            1S( 0.71)
      H   21            1S( 0.77)
      H   22            1S( 0.76)
      H   23            1S( 0.75)
      H   24            1S( 0.77)
      H   25            1S( 0.75)
      H   26            1S( 0.77)
      H   27            1S( 0.75)
      H   28            1S( 0.77)
      H   29            1S( 0.76)


 ***************************************************
 *******         Alpha spin orbitals         *******
 ***************************************************


 NATURAL POPULATIONS:  Natural atomic orbital occupancies 
                                                          
   NAO  Atom  No  lang   Type(AO)    Occupancy      Energy
 ----------------------------------------------------------
     1    O    1  S      Cor( 1S)     0.99987     -19.07664
     2    O    1  S      Val( 2S)     0.85560      -1.06207
     3    O    1  S      Ryd( 3S)     0.00056       1.37353
     4    O    1  px     Val( 2p)     0.91005      -0.45308
     5    O    1  px     Ryd( 3p)     0.00055       1.04202
     6    O    1  py     Val( 2p)     0.79988      -0.49513
     7    O    1  py     Ryd( 3p)     0.00035       0.91540
     8    O    1  pz     Val( 2p)     0.77990      -0.45675
     9    O    1  pz     Ryd( 3p)     0.00034       0.90909
    10    O    1  dxy    Ryd( 3d)     0.00082       2.86022
    11    O    1  dxz    Ryd( 3d)     0.00010       2.47341
    12    O    1  dyz    Ryd( 3d)     0.00102       2.65908
    13    O    1  dx2y2  Ryd( 3d)     0.00069       3.01140
    14    O    1  dz2    Ryd( 3d)     0.00020       2.67100

    15    C    2  S      Cor( 1S)     0.99964     -10.42543
    16    C    2  S      Val( 2S)     0.32748      -0.28367
    17    C    2  S      Ryd( 3S)     0.00156       0.23940
    18    C    2  px     Val( 2p)     0.37633      -0.19669
    19    C    2  px     Ryd( 3p)     0.00370       0.59993
    20    C    2  py     Val( 2p)     0.35510      -0.17167
    21    C    2  py     Ryd( 3p)     0.01206       0.42103
    22    C    2  pz     Val( 2p)     0.38933      -0.32967
    23    C    2  pz     Ryd( 3p)     0.00203       0.35292
    24    C    2  dxy    Ryd( 3d)     0.00273       2.24761
    25    C    2  dxz    Ryd( 3d)     0.00114       1.68708
    26    C    2  dyz    Ryd( 3d)     0.00248       1.76969
    27    C    2  dx2y2  Ryd( 3d)     0.00182       2.25831
    28    C    2  dz2    Ryd( 3d)     0.00052       1.93376

    29    N    3  S      Cor( 1S)     0.99956     -14.48856
    30    N    3  S      Val( 2S)     0.63666      -0.78913
    31    N    3  S      Ryd( 3S)     0.00109       0.95633
    32    N    3  px     Val( 2p)     0.68744      -0.52598
    33    N    3  px     Ryd( 3p)     0.00057       1.00301
    34    N    3  py     Val( 2p)     0.68604      -0.51269
    35    N    3  py     Ryd( 3p)     0.00100       1.07026
    36    N    3  pz     Val( 2p)     0.91011      -0.55958
    37    N    3  pz     Ryd( 3p)     0.00148       0.74318
    38    N    3  dxy    Ryd( 3d)     0.00044       2.51232
    39    N    3  dxz    Ryd( 3d)     0.00029       2.02749
    40    N    3  dyz    Ryd( 3d)     0.00029       2.01693
    41    N    3  dx2y2  Ryd( 3d)     0.00053       2.48797
    42    N    3  dz2    Ryd( 3d)     0.00007       2.25595

    43    C    4  S      Cor( 1S)     0.99957     -10.30829
    44    C    4  S      Val( 2S)     0.51244      -0.42577
    45    C    4  S      Ryd( 3S)     0.00097       0.67203
    46    C    4  px     Val( 2p)     0.43721      -0.26933
    47    C    4  px     Ryd( 3p)     0.00215       0.41394
    48    C    4  py     Val( 2p)     0.53259      -0.27430
    49    C    4  py     Ryd( 3p)     0.00187       0.35627
    50    C    4  pz     Val( 2p)     0.62458      -0.29887
    51    C    4  pz     Ryd( 3p)     0.00188       0.51963
    52    C    4  dxy    Ryd( 3d)     0.00071       2.07043
    53    C    4  dxz    Ryd( 3d)     0.00034       1.84240
    54    C    4  dyz    Ryd( 3d)     0.00047       2.16984
    55    C    4  dx2y2  Ryd( 3d)     0.00031       1.99648
    56    C    4  dz2    Ryd( 3d)     0.00048       2.07443

    57    C    5  S      Cor( 1S)     0.99956     -10.24431
    58    C    5  S      Val( 2S)     0.51654      -0.39321
    59    C    5  S      Ryd( 3S)     0.00033       0.75077
    60    C    5  px     Val( 2p)     0.57676      -0.25089
    61    C    5  px     Ryd( 3p)     0.00217       0.49264
    62    C    5  py     Val( 2p)     0.51648      -0.24985
    63    C    5  py     Ryd( 3p)     0.00132       0.40339
    64    C    5  pz     Val( 2p)     0.60806      -0.25107
    65    C    5  pz     Ryd( 3p)     0.00152       0.50757
    66    C    5  dxy    Ryd( 3d)     0.00042       2.07076
    67    C    5  dxz    Ryd( 3d)     0.00021       1.99008
    68    C    5  dyz    Ryd( 3d)     0.00025       1.94830
    69    C    5  dx2y2  Ryd( 3d)     0.00024       2.01999
    70    C    5  dz2    Ryd( 3d)     0.00045       2.26058

    71    C    6  S      Cor( 1S)     0.99956     -10.24428
    72    C    6  S      Val( 2S)     0.51637      -0.39319
    73    C    6  S      Ryd( 3S)     0.00035       0.75483
    74    C    6  px     Val( 2p)     0.51909      -0.24929
    75    C    6  px     Ryd( 3p)     0.00143       0.41826
    76    C    6  py     Val( 2p)     0.56895      -0.25086
    77    C    6  py     Ryd( 3p)     0.00195       0.45997
    78    C    6  pz     Val( 2p)     0.61239      -0.25199
    79    C    6  pz     Ryd( 3p)     0.00161       0.52467
    80    C    6  dxy    Ryd( 3d)     0.00024       2.00365
    81    C    6  dxz    Ryd( 3d)     0.00018       1.94520
    82    C    6  dyz    Ryd( 3d)     0.00026       2.03375
    83    C    6  dx2y2  Ryd( 3d)     0.00042       2.07795
    84    C    6  dz2    Ryd( 3d)     0.00046       2.22933

    85    C    7  S      Cor( 1S)     0.99956     -10.31060
    86    C    7  S      Val( 2S)     0.51254      -0.42758
    87    C    7  S      Ryd( 3S)     0.00091       0.66733
    88    C    7  px     Val( 2p)     0.54687      -0.28802
    89    C    7  px     Ryd( 3p)     0.00212       0.43898
    90    C    7  py     Val( 2p)     0.42125      -0.25876
    91    C    7  py     Ryd( 3p)     0.00149       0.32762
    92    C    7  pz     Val( 2p)     0.62705      -0.30071
    93    C    7  pz     Ryd( 3p)     0.00189       0.53026
    94    C    7  dxy    Ryd( 3d)     0.00048       1.98239
    95    C    7  dxz    Ryd( 3d)     0.00039       1.96288
    96    C    7  dyz    Ryd( 3d)     0.00046       2.04793
    97    C    7  dx2y2  Ryd( 3d)     0.00053       2.06904
    98    C    7  dz2    Ryd( 3d)     0.00045       2.07631

    99    O    8  S      Cor( 1S)     0.99981     -19.14151
   100    O    8  S      Val( 2S)     0.79858      -1.02845
   101    O    8  S      Ryd( 3S)     0.00107       1.39877
   102    O    8  px     Val( 2p)     0.74800      -0.50712
   103    O    8  px     Ryd( 3p)     0.00072       1.35532
   104    O    8  py     Val( 2p)     0.85603      -0.51201
   105    O    8  py     Ryd( 3p)     0.00092       1.13871
   106    O    8  pz     Val( 2p)     0.88905      -0.49300
   107    O    8  pz     Ryd( 3p)     0.00106       0.98741
   108    O    8  dxy    Ryd( 3d)     0.00065       2.90362
   109    O    8  dxz    Ryd( 3d)     0.00011       2.56189
   110    O    8  dyz    Ryd( 3d)     0.00052       2.51231
   111    O    8  dx2y2  Ryd( 3d)     0.00044       2.82967
   112    O    8  dz2    Ryd( 3d)     0.00028       2.71940

   113    C    9  S      Cor( 1S)     0.99939     -10.27421
   114    C    9  S      Val( 2S)     0.43837      -0.32357
   115    C    9  S      Ryd( 3S)     0.00060       0.74906
   116    C    9  px     Val( 2p)     0.32649      -0.19884
   117    C    9  px     Ryd( 3p)     0.00208       0.57590
   118    C    9  py     Val( 2p)     0.54387      -0.24247
   119    C    9  py     Ryd( 3p)     0.00318       0.64644
   120    C    9  pz     Val( 2p)     0.54110      -0.23989
   121    C    9  pz     Ryd( 3p)     0.00183       0.58527
   122    C    9  dxy    Ryd( 3d)     0.00054       1.96353
   123    C    9  dxz    Ryd( 3d)     0.00057       1.86796
   124    C    9  dyz    Ryd( 3d)     0.00059       2.07512
   125    C    9  dx2y2  Ryd( 3d)     0.00106       2.15022
   126    C    9  dz2    Ryd( 3d)     0.00073       2.11731

   127    C   10  S      Cor( 1S)     0.99956     -10.18058
   128    C   10  S      Val( 2S)     0.54357      -0.35547
   129    C   10  S      Ryd( 3S)     0.00061       0.74033
   130    C   10  px     Val( 2p)     0.61776      -0.20556
   131    C   10  px     Ryd( 3p)     0.00088       0.51630
   132    C   10  py     Val( 2p)     0.60761      -0.19896
   133    C   10  py     Ryd( 3p)     0.00185       0.51955
   134    C   10  pz     Val( 2p)     0.55691      -0.19781
   135    C   10  pz     Ryd( 3p)     0.00125       0.43657
   136    C   10  dxy    Ryd( 3d)     0.00016       2.09594
   137    C   10  dxz    Ryd( 3d)     0.00013       2.02893
   138    C   10  dyz    Ryd( 3d)     0.00030       2.17389
   139    C   10  dx2y2  Ryd( 3d)     0.00030       2.30406
   140    C   10  dz2    Ryd( 3d)     0.00031       2.19254

   141    C   11  S      Cor( 1S)     0.99956     -10.17870
   142    C   11  S      Val( 2S)     0.54221      -0.35284
   143    C   11  S      Ryd( 3S)     0.00059       0.74726
   144    C   11  px     Val( 2p)     0.61058      -0.19973
   145    C   11  px     Ryd( 3p)     0.00129       0.49027
   146    C   11  py     Val( 2p)     0.54168      -0.19371
   147    C   11  py     Ryd( 3p)     0.00114       0.41963
   148    C   11  pz     Val( 2p)     0.61823      -0.19829
   149    C   11  pz     Ryd( 3p)     0.00204       0.53940
   150    C   11  dxy    Ryd( 3d)     0.00016       2.03792
   151    C   11  dxz    Ryd( 3d)     0.00012       2.06890
   152    C   11  dyz    Ryd( 3d)     0.00032       2.23840
   153    C   11  dx2y2  Ryd( 3d)     0.00032       2.23044
   154    C   11  dz2    Ryd( 3d)     0.00027       2.20230

   155    C   12  S      Cor( 1S)     0.99956     -10.18059
   156    C   12  S      Val( 2S)     0.54353      -0.35553
   157    C   12  S      Ryd( 3S)     0.00061       0.73986
   158    C   12  px     Val( 2p)     0.61893      -0.20567
   159    C   12  px     Ryd( 3p)     0.00088       0.51789
   160    C   12  py     Val( 2p)     0.60137      -0.19877
   161    C   12  py     Ryd( 3p)     0.00179       0.50951
   162    C   12  pz     Val( 2p)     0.56182      -0.19812
   163    C   12  pz     Ryd( 3p)     0.00131       0.44408
   164    C   12  dxy    Ryd( 3d)     0.00016       2.09379
   165    C   12  dxz    Ryd( 3d)     0.00013       2.03838
   166    C   12  dyz    Ryd( 3d)     0.00030       2.15774
   167    C   12  dx2y2  Ryd( 3d)     0.00031       2.30112
   168    C   12  dz2    Ryd( 3d)     0.00031       2.20430

   169    H   13  S      Val( 1S)     0.36820      -0.09504
   170    H   13  S      Ryd( 2S)     0.00096       0.18514
   171    H   13  px     Ryd( 2p)     0.00007       1.58735
   172    H   13  py     Ryd( 2p)     0.00030       1.97464
   173    H   13  pz     Ryd( 2p)     0.00019       1.84882

   174    H   14  S      Val( 1S)     0.38071      -0.11679
   175    H   14  S      Ryd( 2S)     0.00109       0.17317
   176    H   14  px     Ryd( 2p)     0.00007       1.60195
   177    H   14  py     Ryd( 2p)     0.00014       1.76485
   178    H   14  pz     Ryd( 2p)     0.00038       2.06882

   179    H   15  S      Val( 1S)     0.37830      -0.07812
   180    H   15  S      Ryd( 2S)     0.00112       0.20979
   181    H   15  px     Ryd( 2p)     0.00008       1.69650
   182    H   15  py     Ryd( 2p)     0.00006       1.60537
   183    H   15  pz     Ryd( 2p)     0.00037       2.20788

   184    H   16  S      Val( 1S)     0.36459      -0.05931
   185    H   16  S      Ryd( 2S)     0.00057       0.20002
   186    H   16  px     Ryd( 2p)     0.00032       2.08670
   187    H   16  py     Ryd( 2p)     0.00009       1.67980
   188    H   16  pz     Ryd( 2p)     0.00009       1.72864

   189    H   17  S      Val( 1S)     0.36497      -0.06043
   190    H   17  S      Ryd( 2S)     0.00058       0.19932
   191    H   17  px     Ryd( 2p)     0.00016       1.76996
   192    H   17  py     Ryd( 2p)     0.00023       1.96599
   193    H   17  pz     Ryd( 2p)     0.00011       1.75921

   194    H   18  S      Val( 1S)     0.37829      -0.07830
   195    H   18  S      Ryd( 2S)     0.00112       0.20994
   196    H   18  px     Ryd( 2p)     0.00009       1.65083
   197    H   18  py     Ryd( 2p)     0.00006       1.66781
   198    H   18  pz     Ryd( 2p)     0.00035       2.19119

   199    H   19  S      Val( 1S)     0.36967      -0.09958
   200    H   19  S      Ryd( 2S)     0.00094       0.18497
   201    H   19  px     Ryd( 2p)     0.00016       1.75314
   202    H   19  py     Ryd( 2p)     0.00019       1.78929
   203    H   19  pz     Ryd( 2p)     0.00022       1.88712

   204    H   20  S      Val( 1S)     0.38020      -0.11801
   205    H   20  S      Ryd( 2S)     0.00115       0.17358
   206    H   20  px     Ryd( 2p)     0.00009       1.68786
   207    H   20  py     Ryd( 2p)     0.00013       1.70221
   208    H   20  pz     Ryd( 2p)     0.00037       2.06489

   209    H   21  S      Val( 1S)     0.38504      -0.04633
   210    H   21  S      Ryd( 2S)     0.00080       0.25902
   211    H   21  px     Ryd( 2p)     0.00010       1.74178
   212    H   21  py     Ryd( 2p)     0.00015       1.83075
   213    H   21  pz     Ryd( 2p)     0.00026       2.04645

   214    H   22  S      Val( 1S)     0.37889      -0.03067
   215    H   22  S      Ryd( 2S)     0.00072       0.29137
   216    H   22  px     Ryd( 2p)     0.00013       1.76542
   217    H   22  py     Ryd( 2p)     0.00033       2.20028
   218    H   22  pz     Ryd( 2p)     0.00007       1.66502

   219    H   23  S      Val( 1S)     0.37463      -0.03702
   220    H   23  S      Ryd( 2S)     0.00043       0.26357
   221    H   23  px     Ryd( 2p)     0.00036       2.26238
   222    H   23  py     Ryd( 2p)     0.00009       1.69866
   223    H   23  pz     Ryd( 2p)     0.00007       1.65606

   224    H   24  S      Val( 1S)     0.38450      -0.04150
   225    H   24  S      Ryd( 2S)     0.00081       0.26021
   226    H   24  px     Ryd( 2p)     0.00011       1.74868
   227    H   24  py     Ryd( 2p)     0.00014       1.80168
   228    H   24  pz     Ryd( 2p)     0.00026       2.07716

   229    H   25  S      Val( 1S)     0.37720      -0.03602
   230    H   25  S      Ryd( 2S)     0.00039       0.26753
   231    H   25  px     Ryd( 2p)     0.00036       2.26780
   232    H   25  py     Ryd( 2p)     0.00006       1.64832
   233    H   25  pz     Ryd( 2p)     0.00010       1.69902

   234    H   26  S      Val( 1S)     0.38458      -0.04155
   235    H   26  S      Ryd( 2S)     0.00080       0.26347
   236    H   26  px     Ryd( 2p)     0.00010       1.73938
   237    H   26  py     Ryd( 2p)     0.00016       1.84608
   238    H   26  pz     Ryd( 2p)     0.00025       2.04259

   239    H   27  S      Val( 1S)     0.37466      -0.03707
   240    H   27  S      Ryd( 2S)     0.00043       0.26352
   241    H   27  px     Ryd( 2p)     0.00036       2.26005
   242    H   27  py     Ryd( 2p)     0.00009       1.69559
   243    H   27  pz     Ryd( 2p)     0.00008       1.66154

   244    H   28  S      Val( 1S)     0.38510      -0.04646
   245    H   28  S      Ryd( 2S)     0.00081       0.25876
   246    H   28  px     Ryd( 2p)     0.00011       1.75014
   247    H   28  py     Ryd( 2p)     0.00013       1.78746
   248    H   28  pz     Ryd( 2p)     0.00027       2.08051

   249    H   29  S      Val( 1S)     0.37910      -0.03140
   250    H   29  S      Ryd( 2S)     0.00072       0.29122
   251    H   29  px     Ryd( 2p)     0.00013       1.76673
   252    H   29  py     Ryd( 2p)     0.00033       2.20015
   253    H   29  pz     Ryd( 2p)     0.00007       1.66241


 Summary of Natural Population Analysis:                  
                                                          
                                       Natural Population 
                Natural  -----------------------------------------------
    Atom  No    Charge         Core      Valence    Rydberg      Total
 -----------------------------------------------------------------------
      O    1   -0.34993      0.99987     3.34543    0.00463     4.34993
      C    2    0.52409      0.99964     1.44825    0.02802     2.47591
      N    3   -0.42558      0.99956     2.92025    0.00577     3.92558
      C    4   -0.11558      0.99957     2.10682    0.00919     3.11558
      C    5   -0.22430      0.99956     2.21784    0.00690     3.22430
      C    6   -0.22326      0.99956     2.21680    0.00690     3.22326
      C    7   -0.11599      0.99956     2.10770    0.00873     3.11599
      O    8   -0.29723      0.99981     3.29166    0.00576     4.29723
      C    9    0.13960      0.99939     1.84983    0.01118     2.86040
      C   10   -0.33121      0.99956     2.32586    0.00579     3.33121
      C   11   -0.31851      0.99956     2.31270    0.00625     3.31851
      C   12   -0.33101      0.99956     2.32566    0.00579     3.33101
      H   13    0.13027      0.00000     0.36820    0.00153     0.36973
      H   14    0.11761      0.00000     0.38071    0.00168     0.38239
      H   15    0.12007      0.00000     0.37830    0.00163     0.37993
      H   16    0.13434      0.00000     0.36459    0.00107     0.36566
      H   17    0.13394      0.00000     0.36497    0.00109     0.36606
      H   18    0.12008      0.00000     0.37829    0.00163     0.37992
      H   19    0.12882      0.00000     0.36967    0.00151     0.37118
      H   20    0.11806      0.00000     0.38020    0.00174     0.38194
      H   21    0.11365      0.00000     0.38504    0.00131     0.38635
      H   22    0.11985      0.00000     0.37889    0.00126     0.38015
      H   23    0.12442      0.00000     0.37463    0.00095     0.37558
      H   24    0.11418      0.00000     0.38450    0.00132     0.38582
      H   25    0.12189      0.00000     0.37720    0.00091     0.37811
      H   26    0.11410      0.00000     0.38458    0.00131     0.38590
      H   27    0.12439      0.00000     0.37466    0.00095     0.37561
      H   28    0.11359      0.00000     0.38510    0.00131     0.38641
      H   29    0.11964      0.00000     0.37910    0.00126     0.38036
 =======================================================================
   * Total *   -0.00000     11.99519    34.87742    0.12739    47.00000

                                 Natural Population      
 --------------------------------------------------------
   Core                      11.99519 ( 99.9599% of  12)
   Valence                   34.87742 ( 99.6498% of  35)
   Natural Minimal Basis     46.87261 ( 99.7290% of  47)
   Natural Rydberg Basis      0.12739 (  0.2710% of  47)
 --------------------------------------------------------

    Atom  No          Natural Electron Configuration
 ----------------------------------------------------------------------------
      O    1      [core]2S( 0.86)2p( 2.49)
      C    2      [core]2S( 0.33)2p( 1.12)3p( 0.02)3d( 0.01)
      N    3      [core]2S( 0.64)2p( 2.28)
      C    4      [core]2S( 0.51)2p( 1.59)3p( 0.01)
      C    5      [core]2S( 0.52)2p( 1.70)3p( 0.01)
      C    6      [core]2S( 0.52)2p( 1.70)
      C    7      [core]2S( 0.51)2p( 1.60)3p( 0.01)
      O    8      [core]2S( 0.80)2p( 2.49)
      C    9      [core]2S( 0.44)2p( 1.41)3p( 0.01)
      C   10      [core]2S( 0.54)2p( 1.78)
      C   11      [core]2S( 0.54)2p( 1.77)
      C   12      [core]2S( 0.54)2p( 1.78)
      H   13            1S( 0.37)
      H   14            1S( 0.38)
      H   15            1S( 0.38)
      H   16            1S( 0.36)
      H   17            1S( 0.36)
      H   18            1S( 0.38)
      H   19            1S( 0.37)
      H   20            1S( 0.38)
      H   21            1S( 0.39)
      H   22            1S( 0.38)
      H   23            1S( 0.37)
      H   24            1S( 0.38)
      H   25            1S( 0.38)
      H   26            1S( 0.38)
      H   27            1S( 0.37)
      H   28            1S( 0.39)
      H   29            1S( 0.38)


 NATURAL BOND ORBITAL ANALYSIS, alpha spin orbitals:

                       Occupancies       Lewis Structure    Low   High
           Occ.    -------------------  -----------------   occ   occ
  Cycle   Thresh.   Lewis   Non-Lewis     CR  BD  3C  LP    (L)   (NL)   Dev
 =============================================================================
   1(1)    0.90    46.19951   0.80049     12  31   0   4     3      2    0.04
   2(2)    0.90    46.19951   0.80049     12  31   0   4     3      2    0.04
   3(1)    0.80    46.42244   0.57756     12  30   0   5     0      1    0.04
 -----------------------------------------------------------------------------

 Structure accepted: No low occupancy Lewis orbitals

 --------------------------------------------------------
   Core                     11.99520 ( 99.960% of  12)
   Valence Lewis            34.42724 ( 98.364% of  35)
  ==================       ============================
   Total Lewis              46.42244 ( 98.771% of  47)
  -----------------------------------------------------
   Valence non-Lewis         0.48197 (  1.025% of  47)
   Rydberg non-Lewis         0.09560 (  0.203% of  47)
  ==================       ============================
   Total non-Lewis           0.57756 (  1.229% of  47)
 --------------------------------------------------------


       (Occupancy)   Bond orbital/ Coefficients/ Hybrids
 ---------------------------------------------------------------------------------
     1. (0.99830) BD ( 1) O   1 - C   2  
                ( 73.66%)   0.8583* O   1 s(  0.18%)p99.99( 99.68%)d 0.84(  0.15%)
                                           -0.0000  0.0418 -0.0014  0.0434  0.0001
                                           -0.0009  0.0014  0.9974  0.0042  0.0014
                                            0.0104  0.0367  0.0005  0.0017
                ( 26.34%)   0.5132* C   2 s(  0.15%)p99.99( 99.34%)d 3.47(  0.51%)
                                           -0.0000  0.0384  0.0006  0.0096 -0.0036
                                           -0.0966 -0.0007  0.9916 -0.0259 -0.0006
                                           -0.0119 -0.0699 -0.0062 -0.0064
     2. (0.99707) BD ( 2) O   1 - C   2  
                ( 65.83%)   0.8113* O   1 s( 40.19%)p 1.49( 59.72%)d 0.00(  0.09%)
                                           -0.0000  0.6336 -0.0219  0.2042  0.0067
                                            0.7442  0.0207 -0.0348  0.0005  0.0138
                                           -0.0003 -0.0005 -0.0234 -0.0127
                ( 34.17%)   0.5846* C   2 s( 35.87%)p 1.78( 63.91%)d 0.01(  0.22%)
                                           -0.0002  0.5988 -0.0105 -0.2058 -0.0140
                                           -0.7647 -0.0521 -0.0956 -0.0005  0.0174
                                            0.0014  0.0076 -0.0363 -0.0225
     3. (0.99330) BD ( 1) C   2 - N   3  
                ( 33.88%)   0.5820* C   2 s( 32.98%)p 2.03( 66.83%)d 0.01(  0.19%)
                                            0.0001 -0.5742  0.0100 -0.7815 -0.0009
                                           -0.2399 -0.0033  0.0064  0.0008 -0.0264
                                           -0.0001 -0.0000 -0.0282  0.0197
                ( 66.12%)   0.8132* N   3 s( 34.99%)p 1.86( 64.97%)d 0.00(  0.03%)
                                            0.0001 -0.5913 -0.0159  0.7652 -0.0092
                                            0.2531 -0.0021 -0.0029 -0.0007 -0.0111
                                            0.0000  0.0003 -0.0140  0.0049
     4. (0.99481) BD ( 1) C   2 - O   8  
                ( 31.67%)   0.5628* C   2 s( 30.86%)p 2.23( 68.84%)d 0.01(  0.29%)
                                           -0.0002  0.5553  0.0181 -0.5859  0.0030
                                            0.5854  0.0276  0.0412  0.0015 -0.0464
                                           -0.0028  0.0032 -0.0111 -0.0247
                ( 68.33%)   0.8266* O   8 s( 30.52%)p 2.27( 69.41%)d 0.00(  0.07%)
                                            0.0000  0.5523  0.0134  0.5356  0.0101
                                           -0.6369 -0.0044 -0.0394 -0.0004 -0.0198
                                           -0.0011  0.0020 -0.0116 -0.0126
     5. (0.99144) BD ( 1) N   3 - C   4  
                ( 66.94%)   0.8182* N   3 s( 31.86%)p 2.14( 68.12%)d 0.00(  0.02%)
                                            0.0002  0.5644 -0.0084  0.6170  0.0121
                                           -0.5478 -0.0039 -0.0151  0.0019 -0.0122
                                           -0.0002 -0.0000 -0.0003 -0.0048
                ( 33.06%)   0.5750* C   4 s( 20.39%)p 3.90( 79.44%)d 0.01(  0.18%)
                                            0.0000  0.4512  0.0179 -0.7164 -0.0314
                                            0.5290  0.0175 -0.0031 -0.0010 -0.0359
                                           -0.0004  0.0004  0.0075 -0.0204
     6. (0.99252) BD ( 1) N   3 - C   7  
                ( 67.03%)   0.8187* N   3 s( 33.11%)p 2.02( 66.88%)d 0.00(  0.02%)
                                            0.0002  0.5754 -0.0061  0.1814  0.0106
                                            0.7961  0.0104  0.0428  0.0003  0.0043
                                            0.0004  0.0015 -0.0108 -0.0043
                ( 32.97%)   0.5742* C   7 s( 20.41%)p 3.89( 79.42%)d 0.01(  0.18%)
                                            0.0000  0.4513  0.0197 -0.3028 -0.0195
                                           -0.8364 -0.0319 -0.0391 -0.0037  0.0208
                                            0.0009  0.0033 -0.0300 -0.0202
     7. (0.99113) BD ( 1) C   4 - C   5  
                ( 52.08%)   0.7216* C   4 s( 29.28%)p 2.41( 70.68%)d 0.00(  0.05%)
                                            0.0002  0.5411  0.0019  0.6714  0.0042
                                            0.4511 -0.0267  0.2273  0.0075  0.0175
                                            0.0065  0.0068 -0.0005 -0.0079
                ( 47.92%)   0.6923* C   5 s( 25.47%)p 2.92( 74.47%)d 0.00(  0.06%)
                                            0.0003  0.5046  0.0047 -0.6337  0.0112
                                           -0.5447 -0.0331 -0.2127 -0.0006  0.0179
                                            0.0102  0.0058  0.0091 -0.0099
     8. (0.99219) BD ( 1) C   4 - H  13  
                ( 63.30%)   0.7956* C   4 s( 25.62%)p 2.90( 74.33%)d 0.00(  0.04%)
                                           -0.0001  0.5062 -0.0002 -0.1606  0.0111
                                           -0.6446 -0.0021  0.5492 -0.0181  0.0071
                                           -0.0062 -0.0163 -0.0075  0.0032
                ( 36.70%)   0.6058* H  13 s( 99.89%)p 0.00(  0.11%)
                                            0.9995 -0.0007  0.0032  0.0274 -0.0184
     9. (0.99318) BD ( 1) C   4 - H  14  
                ( 62.25%)   0.7890* C   4 s( 24.71%)p 3.05( 75.24%)d 0.00(  0.05%)
                                           -0.0001  0.4970 -0.0063  0.0825  0.0020
                                           -0.3152 -0.0196 -0.8036  0.0121 -0.0001
                                           -0.0010  0.0105 -0.0018  0.0196
                ( 37.75%)   0.6144* H  14 s( 99.89%)p 0.00(  0.11%)
                                            0.9995 -0.0003 -0.0063  0.0156  0.0285
    10. (0.98819) BD ( 1) C   5 - C   6  
                ( 49.98%)   0.7070* C   5 s( 26.69%)p 2.74( 73.26%)d 0.00(  0.05%)
                                           -0.0002 -0.5167  0.0016  0.1585 -0.0333
                                           -0.7824 -0.0104  0.3066  0.0011  0.0118
                                           -0.0065  0.0126  0.0100  0.0065
                ( 50.02%)   0.7072* C   6 s( 26.74%)p 2.74( 73.21%)d 0.00(  0.05%)
                                           -0.0002 -0.5171  0.0018 -0.2728 -0.0333
                                            0.7469 -0.0102 -0.3140 -0.0047  0.0035
                                           -0.0012  0.0136  0.0152  0.0070
    11. (0.98922) BD ( 1) C   5 - H  15  
                ( 62.18%)   0.7885* C   5 s( 22.85%)p 3.37( 77.11%)d 0.00(  0.04%)
                                           -0.0001  0.4780 -0.0080  0.0551  0.0281
                                            0.0376 -0.0085  0.8751 -0.0057 -0.0003
                                           -0.0031  0.0019 -0.0003  0.0202
                ( 37.82%)   0.6150* H  15 s( 99.91%)p 0.00(  0.09%)
                                            0.9995 -0.0034 -0.0068 -0.0006 -0.0296
    12. (0.98862) BD ( 1) C   5 - H  16  
                ( 63.37%)   0.7960* C   5 s( 24.86%)p 3.02( 75.11%)d 0.00(  0.03%)
                                           -0.0001  0.4985  0.0060  0.7542 -0.0029
                                           -0.2964  0.0062 -0.3066  0.0206 -0.0098
                                           -0.0108  0.0051  0.0079 -0.0047
                ( 36.63%)   0.6052* H  16 s( 99.90%)p 0.00(  0.10%)
                                            0.9995 -0.0016 -0.0282  0.0092  0.0084
    13. (0.99092) BD ( 1) C   6 - C   7  
                ( 47.81%)   0.6914* C   6 s( 25.44%)p 2.93( 74.50%)d 0.00(  0.06%)
                                            0.0003  0.5043  0.0049 -0.8475 -0.0094
                                            0.0937  0.0338  0.1292  0.0004  0.0020
                                           -0.0076 -0.0007  0.0209 -0.0116
                ( 52.19%)   0.7225* C   7 s( 29.29%)p 2.41( 70.66%)d 0.00(  0.05%)
                                            0.0001  0.5412  0.0011  0.8282 -0.0112
                                           -0.0024  0.0242 -0.1410 -0.0071 -0.0072
                                           -0.0060  0.0013  0.0168 -0.0092
    14. (0.98858) BD ( 1) C   6 - H  17  
                ( 63.33%)   0.7958* C   6 s( 24.84%)p 3.02( 75.13%)d 0.00(  0.03%)
                                           -0.0001  0.4983  0.0059  0.4255  0.0035
                                            0.6567 -0.0065  0.3722 -0.0204  0.0097
                                            0.0064  0.0117 -0.0065 -0.0030
                ( 36.67%)   0.6055* H  17 s( 99.90%)p 0.00(  0.10%)
                                            0.9995 -0.0017 -0.0174 -0.0230 -0.0109
    15. (0.98927) BD ( 1) C   6 - H  18  
                ( 62.18%)   0.7885* C   6 s( 22.85%)p 3.37( 77.11%)d 0.00(  0.04%)
                                            0.0001 -0.4780  0.0078 -0.1561 -0.0180
                                           -0.0259 -0.0221  0.8632 -0.0084  0.0004
                                            0.0021 -0.0021  0.0003 -0.0204
                ( 37.82%)   0.6150* H  18 s( 99.91%)p 0.00(  0.09%)
                                           -0.9995  0.0034  0.0091  0.0040 -0.0287
    16. (0.99230) BD ( 1) C   7 - H  19  
                ( 63.17%)   0.7948* C   7 s( 25.54%)p 2.91( 74.41%)d 0.00(  0.04%)
                                           -0.0001  0.5054  0.0002 -0.4299  0.0052
                                            0.4552  0.0065 -0.5931  0.0176 -0.0087
                                            0.0136 -0.0114  0.0018  0.0057
                ( 36.83%)   0.6069* H  19 s( 99.89%)p 0.00(  0.11%)
                                            0.9995 -0.0007  0.0156 -0.0210  0.0200
    17. (0.99312) BD ( 1) C   7 - H  20  
                ( 62.30%)   0.7893* C   7 s( 24.76%)p 3.04( 75.19%)d 0.00(  0.05%)
                                           -0.0001  0.4975 -0.0070 -0.1901 -0.0068
                                            0.2993  0.0172  0.7910 -0.0127 -0.0025
                                           -0.0084  0.0088 -0.0001  0.0184
                ( 37.70%)   0.6140* H  20 s( 99.89%)p 0.00(  0.11%)
                                            0.9995 -0.0005  0.0065 -0.0160 -0.0281
    18. (0.99182) BD ( 1) O   8 - C   9  
                ( 72.91%)   0.8539* O   8 s( 36.96%)p 1.70( 63.00%)d 0.00(  0.04%)
                                           -0.0001 -0.6079  0.0050  0.7826 -0.0072
                                            0.1317 -0.0080 -0.0052 -0.0003 -0.0146
                                           -0.0003 -0.0004 -0.0095  0.0114
                ( 27.09%)   0.5205* C   9 s( 15.92%)p 5.26( 83.75%)d 0.02(  0.33%)
                                            0.0003 -0.3989 -0.0095 -0.9108 -0.0137
                                           -0.0839 -0.0263  0.0093 -0.0011 -0.0104
                                            0.0009  0.0001 -0.0483  0.0286
    19. (0.98795) BD ( 1) C   9 - C  10  
                ( 51.76%)   0.7194* C   9 s( 28.42%)p 2.52( 71.53%)d 0.00(  0.05%)
                                            0.0001  0.5331 -0.0071 -0.2044 -0.0047
                                           -0.3888  0.0045 -0.7227 -0.0050  0.0032
                                            0.0061  0.0150 -0.0036  0.0142
                ( 48.24%)   0.6946* C  10 s( 29.09%)p 2.44( 70.86%)d 0.00(  0.05%)
                                            0.0005  0.5393 -0.0007  0.2545  0.0051
                                            0.3744 -0.0002  0.7097 -0.0002  0.0054
                                            0.0106  0.0143 -0.0011  0.0123
    20. (0.98646) BD ( 1) C   9 - C  11  
                ( 52.16%)   0.7222* C   9 s( 27.25%)p 2.67( 72.70%)d 0.00(  0.05%)
                                           -0.0000  0.5219  0.0103 -0.3012  0.0172
                                            0.7964 -0.0009  0.0413 -0.0003 -0.0094
                                           -0.0004  0.0018 -0.0173 -0.0106
                ( 47.84%)   0.6917* C  11 s( 29.75%)p 2.36( 70.20%)d 0.00(  0.05%)
                                            0.0007  0.5454  0.0031  0.3076  0.0097
                                           -0.7782  0.0000 -0.0407 -0.0002 -0.0138
                                           -0.0007  0.0017 -0.0130 -0.0113
    21. (0.98790) BD ( 1) C   9 - C  12  
                ( 51.75%)   0.7194* C   9 s( 28.40%)p 2.52( 71.55%)d 0.00(  0.05%)
                                            0.0001  0.5329 -0.0071 -0.1839 -0.0045
                                           -0.4542  0.0039  0.6894  0.0055  0.0032
                                           -0.0050 -0.0168 -0.0053  0.0119
                ( 48.25%)   0.6946* C  12 s( 29.09%)p 2.44( 70.86%)d 0.00(  0.05%)
                                            0.0005  0.5393 -0.0007  0.2339  0.0051
                                            0.4388 -0.0003 -0.6793  0.0001  0.0059
                                           -0.0094 -0.0160 -0.0028  0.0103
    22. (0.99272) BD ( 1) C  10 - H  21  
                ( 61.37%)   0.7834* C  10 s( 23.01%)p 3.34( 76.95%)d 0.00(  0.04%)
                                            0.0001 -0.4797 -0.0006 -0.2706  0.0109
                                           -0.4532  0.0148  0.7003  0.0126 -0.0065
                                            0.0089  0.0154  0.0028 -0.0068
                ( 38.63%)   0.6216* H  21 s( 99.92%)p 0.00(  0.08%)
                                           -0.9996  0.0011  0.0070  0.0138 -0.0241
    23. (0.99315) BD ( 1) C  10 - H  22  
                ( 62.06%)   0.7878* C  10 s( 23.99%)p 3.17( 75.97%)d 0.00(  0.04%)
                                            0.0001 -0.4898 -0.0006 -0.3225  0.0134
                                            0.8071  0.0010  0.0618  0.0186  0.0129
                                            0.0002 -0.0001  0.0110  0.0105
                ( 37.94%)   0.6160* H  22 s( 99.91%)p 0.00(  0.09%)
                                           -0.9996  0.0017  0.0095 -0.0277 -0.0027
    24. (0.98817) BD ( 1) C  10 - H  23  
                ( 62.22%)   0.7888* C  10 s( 23.83%)p 3.20( 76.14%)d 0.00(  0.04%)
                                            0.0002 -0.4881 -0.0017  0.8703 -0.0011
                                            0.0486  0.0108  0.0330  0.0191 -0.0005
                                            0.0012 -0.0000 -0.0169  0.0096
                ( 37.78%)   0.6147* H  23 s( 99.91%)p 0.00(  0.09%)
                                           -0.9996  0.0003 -0.0290 -0.0027 -0.0034
    25. (0.99304) BD ( 1) C  11 - H  24  
                ( 61.43%)   0.7838* C  11 s( 23.29%)p 3.29( 76.67%)d 0.00(  0.04%)
                                           -0.0001  0.4826  0.0008  0.2786 -0.0111
                                            0.4103  0.0166  0.7213 -0.0097  0.0052
                                            0.0102  0.0123 -0.0002  0.0112
                ( 38.57%)   0.6210* H  24 s( 99.92%)p 0.00(  0.08%)
                                            0.9996 -0.0011 -0.0078 -0.0150 -0.0232
    26. (0.98953) BD ( 1) C  11 - H  25  
                ( 61.98%)   0.7873* C  11 s( 23.59%)p 3.24( 76.37%)d 0.00(  0.04%)
                                            0.0001 -0.4857  0.0014  0.8734  0.0015
                                            0.0059 -0.0231 -0.0154 -0.0011 -0.0033
                                            0.0005  0.0001 -0.0168  0.0098
                ( 38.02%)   0.6166* H  25 s( 99.91%)p 0.00(  0.09%)
                                           -0.9996 -0.0001 -0.0292  0.0023  0.0006
    27. (0.99307) BD ( 1) C  11 - H  26  
                ( 61.43%)   0.7838* C  11 s( 23.30%)p 3.29( 76.66%)d 0.00(  0.04%)
                                           -0.0001  0.4827  0.0008  0.2533 -0.0109
                                            0.4742  0.0156 -0.6907  0.0116  0.0056
                                           -0.0090 -0.0140 -0.0017  0.0097
                ( 38.57%)   0.6211* H  26 s( 99.92%)p 0.00(  0.08%)
                                            0.9996 -0.0011 -0.0069 -0.0171  0.0220
    28. (0.98820) BD ( 1) C  12 - H  27  
                ( 62.21%)   0.7888* C  12 s( 23.83%)p 3.20( 76.13%)d 0.00(  0.04%)
                                            0.0002 -0.4881 -0.0016  0.8690 -0.0016
                                            0.0547  0.0125 -0.0529 -0.0180 -0.0005
                                           -0.0003  0.0000 -0.0169  0.0097
                ( 37.79%)   0.6147* H  27 s( 99.91%)p 0.00(  0.09%)
                                           -0.9996  0.0003 -0.0289 -0.0032  0.0039
    29. (0.99275) BD ( 1) C  12 - H  28  
                ( 61.36%)   0.7833* C  12 s( 23.01%)p 3.34( 76.95%)d 0.00(  0.04%)
                                           -0.0001  0.4797  0.0006  0.2899 -0.0105
                                            0.3881 -0.0159  0.7310  0.0114  0.0060
                                            0.0099  0.0142 -0.0012  0.0087
                ( 38.64%)   0.6216* H  28 s( 99.92%)p 0.00(  0.08%)
                                            0.9996 -0.0010 -0.0077 -0.0116 -0.0251
    30. (0.99315) BD ( 1) C  12 - H  29  
                ( 62.04%)   0.7876* C  12 s( 23.99%)p 3.17( 75.97%)d 0.00(  0.04%)
                                            0.0001 -0.4898 -0.0007 -0.3250  0.0128
                                            0.8081  0.0029  0.0216 -0.0188  0.0129
                                            0.0012 -0.0030  0.0109  0.0103
                ( 37.96%)   0.6162* H  29 s( 99.91%)p 0.00(  0.09%)
                                           -0.9996  0.0019  0.0096 -0.0278 -0.0001
    31. (0.99987) CR ( 1) O   1           s(100.00%)p 0.00(  0.00%)
                                            1.0000 -0.0003 -0.0000  0.0000  0.0000
                                            0.0003  0.0000  0.0000  0.0000  0.0000
                                            0.0000  0.0000 -0.0000 -0.0000
    32. (0.99964) CR ( 1) C   2           s(100.00%)
                                            1.0000  0.0003  0.0000 -0.0001 -0.0000
                                            0.0000 -0.0000  0.0000 -0.0000 -0.0000
                                           -0.0000  0.0000 -0.0000 -0.0000
    33. (0.99955) CR ( 1) N   3           s(100.00%)p 0.00(  0.00%)
                                            1.0000 -0.0002  0.0000 -0.0002 -0.0000
                                           -0.0001 -0.0000 -0.0000 -0.0000  0.0000
                                            0.0000 -0.0000  0.0000  0.0000
    34. (0.99957) CR ( 1) C   4           s(100.00%)p 0.00(  0.00%)
                                            1.0000  0.0000 -0.0000 -0.0001  0.0000
                                           -0.0002  0.0000 -0.0001 -0.0000 -0.0000
                                           -0.0000 -0.0000 -0.0000  0.0000
    35. (0.99956) CR ( 1) C   5           s(100.00%)p 0.00(  0.00%)
                                            1.0000 -0.0002 -0.0000  0.0002 -0.0000
                                           -0.0001  0.0000  0.0002  0.0000 -0.0000
                                           -0.0000  0.0000  0.0000  0.0000
    36. (0.99956) CR ( 1) C   6           s(100.00%)p 0.00(  0.00%)
                                            1.0000 -0.0002 -0.0000  0.0002 -0.0000
                                            0.0002 -0.0000 -0.0002 -0.0000  0.0000
                                            0.0000  0.0000 -0.0000  0.0000
    37. (0.99956) CR ( 1) C   7           s(100.00%)p 0.00(  0.00%)
                                            1.0000  0.0000 -0.0000 -0.0002  0.0000
                                            0.0001 -0.0000  0.0001  0.0000 -0.0000
                                            0.0000 -0.0000 -0.0000  0.0000
    38. (0.99981) CR ( 1) O   8           s(100.00%)p 0.00(  0.00%)
                                            1.0000 -0.0002  0.0000 -0.0000  0.0000
                                           -0.0002 -0.0000 -0.0000 -0.0000  0.0000
                                            0.0000  0.0000 -0.0000 -0.0000
    39. (0.99939) CR ( 1) C   9           s(100.00%)p 0.00(  0.00%)
                                            1.0000  0.0000  0.0000  0.0003  0.0000
                                            0.0001  0.0000  0.0000  0.0000  0.0000
                                           -0.0000  0.0000  0.0000 -0.0000
    40. (0.99956) CR ( 1) C  10           s(100.00%)p 0.00(  0.00%)
                                            1.0000 -0.0001  0.0000 -0.0002 -0.0000
                                           -0.0002 -0.0000 -0.0005 -0.0000 -0.0000
                                           -0.0000 -0.0000  0.0000 -0.0000
    41. (0.99956) CR ( 1) C  11           s(100.00%)p 0.00(  0.00%)
                                            1.0000 -0.0002 -0.0000 -0.0003 -0.0000
                                            0.0006  0.0000  0.0000  0.0000  0.0000
                                            0.0000 -0.0000  0.0000  0.0000
    42. (0.99956) CR ( 1) C  12           s(100.00%)p 0.00(  0.00%)
                                            1.0000 -0.0001  0.0000 -0.0002 -0.0000
                                           -0.0003 -0.0000  0.0004  0.0000 -0.0000
                                            0.0000  0.0000  0.0000 -0.0000
    43. (0.98753) LP ( 1) O   1           s( 59.66%)p 0.68( 40.32%)d 0.00(  0.02%)
                                            0.0005  0.7723  0.0111 -0.1577 -0.0013
                                           -0.6145 -0.0030 -0.0260 -0.0002 -0.0051
                                           -0.0005 -0.0009  0.0086  0.0094
    44. (0.92082) LP ( 2) O   1           s(  0.01%)p 1.00( 99.89%)d 0.00(  0.10%)
                                           -0.0001  0.0099  0.0005 -0.9646  0.0108
                                            0.2581 -0.0003  0.0418  0.0002 -0.0266
                                           -0.0008  0.0016 -0.0162  0.0007
    45. (0.91076) LP ( 1) N   3           s(  0.03%)p99.99( 99.96%)d 0.27(  0.01%)
                                           -0.0000  0.0178  0.0009 -0.0038 -0.0006
                                            0.0417  0.0001 -0.9989  0.0099 -0.0001
                                            0.0088  0.0032  0.0002 -0.0002
    46. (0.97630) LP ( 1) O   8           s( 32.51%)p 2.07( 67.45%)d 0.00(  0.04%)
                                            0.0003  0.5702 -0.0004  0.3156 -0.0072
                                            0.7574  0.0003  0.0352  0.0003 -0.0083
                                           -0.0004 -0.0012  0.0152  0.0071
    47. (0.88977) LP ( 2) O   8           s(  0.00%)p 1.00( 99.94%)d 0.00(  0.06%)
                                           -0.0000  0.0015 -0.0000 -0.0141 -0.0001
                                            0.0512 -0.0001 -0.9983 -0.0030  0.0005
                                           -0.0029  0.0236  0.0012  0.0021
    48. (0.00045) RY*( 1) O   1           s(  5.66%)p16.57( 93.74%)d 0.11(  0.60%)
                                            0.0000  0.0003  0.2379  0.0087  0.9380
                                            0.0011 -0.2223 -0.0009  0.0897  0.0736
                                            0.0048  0.0142  0.0181 -0.0067
    49. (0.00037) RY*( 2) O   1           s(  0.22%)p99.99( 97.66%)d 9.41(  2.12%)
                                            0.0000  0.0002  0.0474  0.0009  0.0859
                                            0.0005  0.0096  0.0094 -0.9844  0.0075
                                            0.0071 -0.1444 -0.0025 -0.0145
    50. (0.00012) RY*( 3) O   1           s( 87.89%)p 0.10(  8.72%)d 0.04(  3.40%)
                                            0.0000  0.0057  0.9375  0.0003 -0.2754
                                            0.0229 -0.1017  0.0009  0.0211  0.1667
                                           -0.0017  0.0017 -0.0762  0.0182
    51. (0.00005) RY*( 4) O   1           s(  1.86%)p51.54( 95.60%)d 1.37(  2.54%)
    52. (0.00001) RY*( 5) O   1           s(  3.54%)p 0.10(  0.37%)d27.14( 96.09%)
    53. (0.00001) RY*( 6) O   1           s(  0.00%)p 1.00(  0.04%)d99.99( 99.96%)
    54. (0.00001) RY*( 7) O   1           s(  0.73%)p 2.71(  1.97%)d99.99( 97.31%)
    55. (0.00000) RY*( 8) O   1           s(  0.00%)p 1.00(  2.23%)d43.87( 97.77%)
    56. (0.00000) RY*( 9) O   1           s(  0.07%)p 1.02(  0.07%)d99.99( 99.86%)
    57. (0.01172) RY*( 1) C   2           s(  2.94%)p32.75( 96.14%)d 0.31(  0.92%)
                                            0.0000  0.0143  0.1707  0.0096  0.0059
                                           -0.0625  0.9775 -0.0055  0.0425 -0.0949
                                           -0.0111 -0.0050  0.0084  0.0001
    58. (0.00521) RY*( 2) C   2           s(  0.02%)p99.99( 54.57%)d99.99( 45.41%)
                                           -0.0000  0.0104  0.0093 -0.0393  0.7361
                                           -0.0027  0.0475  0.0057 -0.0085  0.5752
                                            0.0272  0.0071  0.3494  0.0186
    59. (0.00358) RY*( 3) C   2           s(  0.00%)p 1.00(  7.05%)d13.18( 92.94%)
                                            0.0000  0.0003  0.0049 -0.0035  0.0144
                                            0.0040  0.0051 -0.0756 -0.2541  0.0169
                                           -0.1703 -0.9460 -0.0281 -0.0662
    60. (0.00245) RY*( 4) C   2           s(  0.04%)p99.99( 61.88%)d99.99( 38.08%)
                                            0.0000  0.0004  0.0212  0.0022  0.0381
                                           -0.0010 -0.0381  0.0051  0.7848 -0.0466
                                            0.5331 -0.3042 -0.0128 -0.0415
    61. (0.00229) RY*( 5) C   2           s( 30.20%)p 1.11( 33.37%)d 1.21( 36.43%)
                                            0.0000 -0.0027  0.5495  0.0419  0.5552
                                           -0.0160 -0.1452 -0.0022 -0.0482 -0.5064
                                           -0.0369  0.0325 -0.3237 -0.0270
    62. (0.00102) RY*( 6) C   2           s( 15.15%)p 0.24(  3.68%)d 5.36( 81.17%)
                                           -0.0000 -0.0078  0.3892  0.0023 -0.1882
                                            0.0361  0.0022  0.0013  0.0043  0.6253
                                            0.0431  0.0201 -0.6469  0.0074
    63. (0.00056) RY*( 7) C   2           s( 43.17%)p 0.37( 15.87%)d 0.95( 40.96%)
                                            0.0000  0.0059  0.6570 -0.0112 -0.3002
                                           -0.0136 -0.1249  0.0012  0.2295  0.0765
                                           -0.3395 -0.0205  0.5342  0.0514
    64. (0.00050) RY*( 8) C   2           s(  8.42%)p 3.38( 28.47%)d 7.50( 63.11%)
                                            0.0000  0.0026  0.2901 -0.0056 -0.1485
                                           -0.0061 -0.0226 -0.0046 -0.5119 -0.0104
                                            0.7527 -0.0061  0.2538 -0.0021
    65. (0.00001) RY*( 9) C   2           s(  0.19%)p 0.22(  0.04%)d99.99( 99.77%)
    66. (0.00145) RY*( 1) N   3           s(  0.39%)p99.99( 96.06%)d 9.01(  3.55%)
                                            0.0000 -0.0021  0.0627  0.0000  0.0675
                                            0.0027 -0.1951  0.0079  0.9581  0.0157
                                           -0.1786 -0.0524 -0.0148 -0.0198
    67. (0.00111) RY*( 2) N   3           s( 41.81%)p 1.35( 56.26%)d 0.05(  1.93%)
                                           -0.0000 -0.0046  0.6466  0.0118  0.3505
                                            0.0089 -0.6344 -0.0011 -0.1923  0.0939
                                            0.0423 -0.0204  0.0336 -0.0847
    68. (0.00088) RY*( 3) N   3           s( 46.19%)p 0.97( 44.80%)d 0.20(  9.01%)
                                           -0.0000 -0.0035  0.6796  0.0197 -0.1248
                                           -0.0025  0.6496  0.0017  0.1000  0.1991
                                            0.0413 -0.0403  0.1981 -0.0888
    69. (0.00034) RY*( 4) N   3           s(  2.52%)p 2.55(  6.43%)d36.06( 91.04%)
                                            0.0000 -0.0025  0.1589 -0.0129  0.1715
                                           -0.0074  0.1862 -0.0008  0.0032 -0.3724
                                            0.0781 -0.3424 -0.8001 -0.0904
    70. (0.00031) RY*( 5) N   3           s(  5.08%)p 2.73( 13.88%)d15.95( 81.04%)
                                           -0.0000  0.0085  0.2252 -0.0022 -0.3657
                                           -0.0026 -0.0698  0.0003 -0.0131 -0.1410
                                           -0.2740  0.7563 -0.3508  0.1426
    71. (0.00024) RY*( 6) N   3           s(  1.57%)p49.46( 77.80%)d13.11( 20.62%)
                                           -0.0000  0.0171  0.1243  0.0034 -0.8263
                                            0.0035 -0.3083  0.0004 -0.0164 -0.0150
                                            0.1084 -0.4402 -0.0197  0.0109
    72. (0.00020) RY*( 7) N   3           s(  1.13%)p 0.49(  0.55%)d87.25( 98.32%)
                                            0.0000  0.0005  0.1062 -0.0059  0.0004
                                            0.0111  0.0008  0.0044  0.0732 -0.8505
                                            0.2925  0.1084  0.4023 -0.0241
    73. (0.00016) RY*( 8) N   3           s(  0.24%)p13.46(  3.17%)d99.99( 96.59%)
                                            0.0000 -0.0000  0.0485 -0.0005  0.0284
                                            0.0049  0.0411 -0.0101 -0.1706 -0.2619
                                           -0.8859 -0.2802  0.1827 -0.0246
    74. (0.00001) RY*( 9) N   3           s(  1.07%)p 1.04(  1.11%)d91.22( 97.81%)
    75. (0.00252) RY*( 1) C   4           s(  1.46%)p63.92( 93.14%)d 3.71(  5.40%)
                                            0.0000 -0.0139  0.1199 -0.0003 -0.7366
                                           -0.0211 -0.5412  0.0174  0.3085 -0.0496
                                            0.0047  0.1204  0.1808  0.0659
    76. (0.00214) RY*( 2) C   4           s( 17.05%)p 4.33( 73.90%)d 0.53(  9.05%)
                                           -0.0000 -0.0019  0.4130  0.0250 -0.3867
                                           -0.0058  0.1123 -0.0212 -0.7588  0.0873
                                            0.0598 -0.2511  0.0180 -0.1262
    77. (0.00102) RY*( 3) C   4           s( 30.71%)p 1.61( 49.37%)d 0.65( 19.92%)
                                           -0.0000  0.0052  0.5541  0.0177 -0.1752
                                           -0.0135  0.5523  0.0014  0.3968  0.1695
                                           -0.3048  0.2058 -0.1877 -0.0034
    78. (0.00034) RY*( 4) C   4           s( 31.09%)p 1.10( 34.10%)d 1.12( 34.81%)
                                            0.0000 -0.0063  0.5575 -0.0097  0.4709
                                           -0.0032 -0.3402 -0.0040  0.0577 -0.0140
                                           -0.1611 -0.0432  0.5315 -0.1938
    79. (0.00026) RY*( 5) C   4           s( 13.81%)p 0.40(  5.57%)d 5.84( 80.62%)
                                            0.0000 -0.0023  0.3716 -0.0179  0.1527
                                            0.0044 -0.1086  0.0039  0.1424  0.1499
                                            0.7879 -0.0387 -0.2583  0.3078
    80. (0.00012) RY*( 6) C   4           s(  0.18%)p99.99( 27.09%)d99.99( 72.73%)
                                            0.0000 -0.0065  0.0425 -0.0381  0.1496
                                            0.0250 -0.4663 -0.0020 -0.1703  0.5267
                                           -0.4033  0.1137 -0.4995  0.1573
    81. (0.00006) RY*( 7) C   4           s(  5.28%)p 1.11(  5.88%)d16.82( 88.84%)
    82. (0.00003) RY*( 8) C   4           s(  0.37%)p27.78( 10.27%)d99.99( 89.36%)
    83. (0.00001) RY*( 9) C   4           s(  0.05%)p19.78(  0.99%)d99.99( 98.96%)
    84. (0.00219) RY*( 1) C   5           s(  5.77%)p15.29( 88.18%)d 1.05(  6.06%)
                                           -0.0000  0.0191  0.2393 -0.0277 -0.5924
                                            0.0123  0.2935  0.0234  0.6658 -0.1075
                                           -0.0678  0.0085  0.0863 -0.1921
    85. (0.00079) RY*( 2) C   5           s(  0.38%)p99.99( 75.80%)d63.26( 23.83%)
                                            0.0000 -0.0255  0.0558  0.0068  0.5848
                                           -0.0025 -0.2146  0.0012  0.6082  0.2871
                                           -0.1641 -0.0140 -0.3008 -0.1956
    86. (0.00055) RY*( 3) C   5           s(  0.11%)p99.99( 95.76%)d38.34(  4.13%)
                                            0.0000  0.0009  0.0328  0.0148 -0.3625
                                            0.0282 -0.9066  0.0008  0.0566 -0.0267
                                           -0.0437 -0.1870  0.0586  0.0174
    87. (0.00015) RY*( 4) C   5           s( 85.04%)p 0.06(  5.28%)d 0.11(  9.68%)
                                            0.0000  0.0013  0.9221  0.0054  0.0121
                                            0.0020 -0.0197  0.0030 -0.2285  0.0941
                                            0.0637  0.0634 -0.2651  0.0981
    88. (0.00016) RY*( 5) C   5           s(  0.21%)p17.56(  3.77%)d99.99( 96.02%)
                                           -0.0000  0.0036  0.0462 -0.0035 -0.0100
                                           -0.0098  0.1934 -0.0050  0.0001  0.3025
                                           -0.2525 -0.8322  0.1104  0.3165
    89. (0.00005) RY*( 6) C   5           s(  1.71%)p 8.32( 14.27%)d48.99( 84.02%)
    90. (0.00001) RY*( 7) C   5           s(  0.10%)p29.14(  3.05%)d99.99( 96.84%)
    91. (0.00001) RY*( 8) C   5           s(  6.12%)p 1.20(  7.37%)d14.13( 86.51%)
    92. (0.00002) RY*( 9) C   5           s(  0.69%)p 9.58(  6.58%)d99.99( 92.73%)
    93. (0.00217) RY*( 1) C   6           s(  6.30%)p13.92( 87.61%)d 0.97(  6.09%)
                                           -0.0000  0.0194  0.2502 -0.0130 -0.2695
                                           -0.0252 -0.5565 -0.0255 -0.7017  0.1142
                                            0.0794  0.0695 -0.0722 -0.1776
    94. (0.00080) RY*( 2) C   6           s(  0.30%)p99.99( 76.69%)d77.97( 23.01%)
                                            0.0000 -0.0254  0.0480  0.0050  0.4009
                                            0.0054  0.5311 -0.0011 -0.5692 -0.3883
                                            0.1811  0.0436  0.1320 -0.1651
    95. (0.00056) RY*( 3) C   6           s(  0.06%)p99.99( 95.60%)d67.55(  4.34%)
                                            0.0000  0.0017  0.0253  0.0284 -0.8057
                                           -0.0149  0.5428  0.0019 -0.1058  0.0879
                                            0.1287 -0.1285 -0.0189  0.0473
    96. (0.00017) RY*( 4) C   6           s( 84.85%)p 0.06(  5.28%)d 0.12(  9.87%)
                                            0.0000  0.0010  0.9211  0.0070 -0.0189
                                            0.0012  0.0236 -0.0015  0.2277 -0.2780
                                           -0.0880 -0.0350  0.0492  0.1005
    97. (0.00016) RY*( 5) C   6           s(  0.00%)p 1.00(  3.93%)d24.44( 96.07%)
                                           -0.0000  0.0035  0.0034 -0.0092  0.1028
                                            0.0059 -0.1690  0.0043 -0.0059  0.0362
                                            0.6478 -0.5727  0.2397  0.3928
    98. (0.00005) RY*( 6) C   6           s(  2.62%)p 5.27( 13.79%)d31.92( 83.59%)
    99. (0.00001) RY*( 7) C   6           s(  0.14%)p 4.05(  0.59%)d99.99( 99.27%)
   100. (0.00001) RY*( 8) C   6           s(  4.70%)p 1.62(  7.60%)d18.65( 87.70%)
   101. (0.00002) RY*( 9) C   6           s(  1.16%)p 7.71(  8.97%)d77.30( 89.87%)
   102. (0.00223) RY*( 1) C   7           s(  2.88%)p29.80( 85.74%)d 3.96( 11.38%)
                                           -0.0000  0.0113  0.1692  0.0157  0.4811
                                           -0.0046 -0.2411  0.0278  0.7528 -0.1512
                                            0.1412 -0.2416  0.0140 -0.1115
   103. (0.00204) RY*( 2) C   7           s( 12.42%)p 6.74( 83.65%)d 0.32(  3.93%)
                                            0.0000 -0.0114  0.3522  0.0059 -0.8187
                                            0.0260 -0.2096  0.0081  0.3486  0.1239
                                            0.0286 -0.1246  0.0762 -0.0426
   104. (0.00095) RY*( 3) C   7           s( 32.42%)p 1.47( 47.56%)d 0.62( 20.02%)
                                           -0.0000  0.0037  0.5693  0.0087  0.1500
                                            0.0228 -0.5564  0.0001 -0.3780 -0.2664
                                            0.1403  0.3188  0.0861  0.0219
   105. (0.00035) RY*( 4) C   7           s( 30.62%)p 1.11( 34.06%)d 1.15( 35.32%)
                                            0.0000 -0.0060  0.5533 -0.0105  0.1819
                                           -0.0029  0.5544  0.0029  0.0074  0.4622
                                            0.2228  0.1478  0.2027 -0.1645
   106. (0.00027) RY*( 5) C   7           s( 15.25%)p 0.43(  6.63%)d 5.12( 78.13%)
                                            0.0000 -0.0029  0.3905 -0.0127  0.0707
                                           -0.0147  0.2153 -0.0051 -0.1205 -0.2687
                                           -0.6630 -0.4728  0.1171  0.1796
   107. (0.00012) RY*( 6) C   7           s(  0.12%)p99.99( 23.30%)d99.99( 76.59%)
                                           -0.0000  0.0048  0.0336  0.0188  0.1629
                                            0.0418 -0.4126  0.0012 -0.1846  0.6783
                                           -0.2409 -0.3016 -0.3346 -0.2119
   108. (0.00006) RY*( 7) C   7           s(  5.39%)p 1.28(  6.87%)d16.28( 87.74%)
   109. (0.00004) RY*( 8) C   7           s(  0.85%)p13.48( 11.42%)d99.99( 87.73%)
   110. (0.00001) RY*( 9) C   7           s(  0.07%)p14.98(  1.08%)d99.99( 98.85%)
   111. (0.00156) RY*( 1) O   8           s( 49.29%)p 0.95( 46.70%)d 0.08(  4.01%)
                                            0.0000 -0.0081  0.7020 -0.0049  0.1881
                                            0.0066  0.6557  0.0002  0.0407 -0.1716
                                           -0.0141  0.0006  0.0923 -0.0444
   112. (0.00111) RY*( 2) O   8           s(  0.01%)p99.99( 94.45%)d99.99(  5.53%)
                                            0.0000 -0.0001  0.0120 -0.0001 -0.0171
                                            0.0000  0.0524  0.0040 -0.9703 -0.0127
                                            0.2239  0.0704  0.0081 -0.0008
   113. (0.00058) RY*( 3) O   8           s(  0.25%)p99.99( 91.76%)d31.85(  7.99%)
                                            0.0000 -0.0031  0.0500  0.0068  0.9246
                                            0.0103 -0.2482  0.0005 -0.0297  0.2774
                                            0.0134 -0.0067  0.0429  0.0298
   114. (0.00042) RY*( 4) O   8           s( 50.05%)p 0.87( 43.63%)d 0.13(  6.32%)
                                           -0.0000  0.0032  0.7075 -0.0091 -0.2672
                                            0.0029 -0.6037  0.0004 -0.0205  0.2252
                                            0.0116 -0.0044 -0.0836  0.0731
   115. (0.00005) RY*( 5) O   8           s(  0.30%)p34.09( 10.21%)d99.99( 89.49%)
   116. (0.00005) RY*( 6) O   8           s(  0.00%)p 1.00(  3.69%)d26.10( 96.31%)
   117. (0.00003) RY*( 7) O   8           s(  0.10%)p76.46(  7.50%)d99.99( 92.40%)
   118. (0.00001) RY*( 8) O   8           s(  0.00%)p 1.00(  1.90%)d51.51( 98.10%)
   119. (0.00001) RY*( 9) O   8           s(  0.01%)p 1.00(  0.36%)d99.99( 99.64%)
   120. (0.00309) RY*( 1) C   9           s(  0.04%)p99.99( 99.52%)d10.71(  0.44%)
                                           -0.0000  0.0171 -0.0109  0.0281 -0.3026
                                            0.0035 -0.9492 -0.0003 -0.0431 -0.0245
                                           -0.0012  0.0019 -0.0610  0.0086
   121. (0.00217) RY*( 2) C   9           s( 12.64%)p 6.25( 78.98%)d 0.66(  8.38%)
                                           -0.0000 -0.0043  0.3555 -0.0038  0.8465
                                           -0.0255 -0.2668 -0.0011 -0.0381 -0.2840
                                           -0.0152  0.0066  0.0180 -0.0507
   122. (0.00185) RY*( 3) C   9           s(  0.00%)p 1.00( 98.05%)d 0.02(  1.95%)
                                           -0.0000  0.0000  0.0031 -0.0001  0.0253
                                           -0.0001 -0.0531 -0.0049  0.9884 -0.0084
                                            0.1223  0.0665  0.0052  0.0012
   123. (0.00060) RY*( 4) C   9           s(  1.74%)p 0.54(  0.94%)d55.92( 97.32%)
                                            0.0000  0.0056  0.1318  0.0561 -0.0306
                                            0.0028  0.0726 -0.0005  0.0032 -0.1360
                                            0.0273  0.0067 -0.8537  0.4746
   124. (0.00053) RY*( 5) C   9           s(  0.00%)p 1.00(  1.67%)d58.71( 98.32%)
                                            0.0000 -0.0001  0.0026 -0.0004 -0.0053
                                           -0.0005  0.0055  0.0110 -0.1287 -0.0454
                                            0.9847  0.1015  0.0288 -0.0203
   125. (0.00041) RY*( 6) C   9           s(  0.38%)p 9.86(  3.76%)d99.99( 95.85%)
                                            0.0000  0.0019  0.0617  0.0006 -0.1868
                                            0.0133  0.0505  0.0006  0.0059 -0.6094
                                           -0.0233 -0.0605  0.4566  0.6119
   126. (0.00037) RY*( 7) C   9           s(  0.00%)p 1.00(  0.33%)d99.99( 99.67%)
                                            0.0000 -0.0001  0.0002  0.0002 -0.0014
                                           -0.0011  0.0023  0.0219 -0.0530  0.0189
                                           -0.1079  0.9882  0.0451  0.0787
   127. (0.00029) RY*( 8) C   9           s( 20.44%)p 0.72( 14.72%)d 3.17( 64.84%)
                                           -0.0000  0.0013  0.4521 -0.0063 -0.3612
                                           -0.0185  0.1272 -0.0009  0.0126 -0.5319
                                           -0.0405  0.0586 -0.1466 -0.5821
   128. (0.00021) RY*( 9) C   9           s( 64.76%)p 0.04(  2.50%)d 0.51( 32.74%)
                                            0.0000 -0.0017  0.8048 -0.0140 -0.1563
                                            0.0016  0.0177  0.0003  0.0048  0.4932
                                            0.0232 -0.0332  0.1778  0.2256
   129. (0.00206) RY*( 1) C  10           s(  0.36%)p99.99( 93.74%)d16.19(  5.90%)
                                            0.0000  0.0019  0.0603 -0.0020 -0.0124
                                            0.0126  0.8872 -0.0069 -0.3872 -0.0035
                                           -0.0205  0.1437 -0.1064 -0.1630
   130. (0.00121) RY*( 2) C  10           s( 36.14%)p 1.68( 60.89%)d 0.08(  2.97%)
                                           -0.0000  0.0102  0.6011 -0.0102 -0.5453
                                            0.0007  0.1815  0.0012  0.5277 -0.0634
                                           -0.1102 -0.0107 -0.0950  0.0664
   131. (0.00054) RY*( 3) C  10           s( 24.16%)p 3.05( 73.73%)d 0.09(  2.11%)
                                            0.0000  0.0145  0.4913  0.0058  0.8051
                                           -0.0078  0.0977 -0.0133  0.2818  0.0405
                                            0.0760 -0.0298  0.0622 -0.0944
   132. (0.00010) RY*( 4) C  10           s( 32.93%)p 1.55( 51.15%)d 0.48( 15.92%)
   133. (0.00001) RY*( 5) C  10           s(  0.01%)p65.35(  0.73%)d99.99( 99.26%)
   134. (0.00001) RY*( 6) C  10           s(  0.00%)p 1.00(  1.96%)d49.99( 98.04%)
   135. (0.00001) RY*( 7) C  10           s(  1.73%)p 2.49(  4.30%)d54.35( 93.97%)
   136. (0.00001) RY*( 8) C  10           s(  0.63%)p 7.82(  4.95%)d99.99( 94.42%)
   137. (0.00001) RY*( 9) C  10           s(  4.11%)p 2.10(  8.63%)d21.24( 87.26%)
   138. (0.00207) RY*( 1) C  11           s(  0.00%)p 1.00( 94.17%)d 0.06(  5.83%)
                                            0.0000  0.0001  0.0009  0.0002  0.0087
                                           -0.0010 -0.0478  0.0188  0.9690 -0.0039
                                            0.0213 -0.2394 -0.0114 -0.0195
   139. (0.00148) RY*( 2) C  11           s( 11.06%)p 7.77( 85.95%)d 0.27(  2.99%)
                                           -0.0000  0.0079  0.3325 -0.0101 -0.7871
                                           -0.0077 -0.4894 -0.0002 -0.0171  0.1184
                                            0.0081  0.0019 -0.1175  0.0445
   140. (0.00068) RY*( 3) C  11           s( 58.40%)p 0.70( 41.02%)d 0.01(  0.58%)
                                            0.0000  0.0114  0.7641 -0.0044  0.5351
                                            0.0141 -0.3509  0.0007 -0.0229  0.0081
                                            0.0004 -0.0067  0.0653  0.0382
   141. (0.00012) RY*( 4) C  11           s( 25.21%)p 2.46( 62.13%)d 0.50( 12.66%)
                                           -0.0000 -0.0223  0.5016  0.0131 -0.2772
                                           -0.0202  0.7365 -0.0011  0.0385  0.1096
                                            0.0009 -0.0218  0.3331  0.0557
   142. (0.00002) RY*( 5) C  11           s(  3.12%)p 2.88(  8.96%)d28.21( 87.92%)
   143. (0.00001) RY*( 6) C  11           s(  0.01%)p 1.00(  0.07%)d99.99( 99.93%)
   144. (0.00000) RY*( 7) C  11           s(  0.01%)p99.99(  5.78%)d99.99( 94.20%)
   145. (0.00000) RY*( 8) C  11           s(  1.19%)p 1.31(  1.56%)d81.61( 97.25%)
   146. (0.00001) RY*( 9) C  11           s(  1.08%)p 0.42(  0.45%)d91.55( 98.47%)
   147. (0.00206) RY*( 1) C  12           s(  0.38%)p99.99( 93.73%)d15.50(  5.89%)
                                            0.0000  0.0020  0.0616 -0.0017  0.0004
                                            0.0118  0.8476  0.0081  0.4676 -0.0089
                                            0.0145 -0.1053 -0.1174 -0.1838
   148. (0.00122) RY*( 2) C  12           s( 36.27%)p 1.68( 60.77%)d 0.08(  2.96%)
                                           -0.0000  0.0103  0.6021 -0.0102 -0.5587
                                            0.0008  0.2283 -0.0010 -0.4933 -0.0732
                                            0.1097  0.0111 -0.0904  0.0624
   149. (0.00054) RY*( 3) C  12           s( 23.98%)p 3.08( 73.89%)d 0.09(  2.13%)
                                            0.0000  0.0144  0.4895  0.0061  0.7977
                                           -0.0090  0.1237  0.0123 -0.2950  0.0497
                                           -0.0790  0.0372  0.0635 -0.0847
   150. (0.00010) RY*( 4) C  12           s( 32.94%)p 1.55( 51.05%)d 0.49( 16.00%)
   151. (0.00001) RY*( 5) C  12           s(  0.02%)p42.54(  1.06%)d99.99( 98.92%)
   152. (0.00001) RY*( 6) C  12           s(  0.00%)p 1.00(  2.08%)d47.07( 97.92%)
   153. (0.00001) RY*( 7) C  12           s(  2.23%)p 1.67(  3.73%)d42.15( 94.04%)
   154. (0.00001) RY*( 8) C  12           s(  0.80%)p 6.83(  5.50%)d99.99( 93.70%)
   155. (0.00001) RY*( 9) C  12           s(  3.45%)p 2.40(  8.27%)d25.61( 88.28%)
   156. (0.00098) RY*( 1) H  13           s( 98.50%)p 0.02(  1.50%)
                                            0.0018  0.9925 -0.1207 -0.0150  0.0151
   157. (0.00007) RY*( 2) H  13           s(  0.04%)p99.99( 99.96%)
   158. (0.00005) RY*( 3) H  13           s(  1.47%)p66.90( 98.53%)
   159. (0.00002) RY*( 4) H  13           s(  0.10%)p99.99( 99.90%)
   160. (0.00110) RY*( 1) H  14           s( 99.14%)p 0.01(  0.86%)
                                            0.0016  0.9957 -0.0748 -0.0148 -0.0526
   161. (0.00009) RY*( 2) H  14           s(  0.01%)p99.99( 99.99%)
   162. (0.00005) RY*( 3) H  14           s(  0.84%)p99.99( 99.16%)
   163. (0.00001) RY*( 4) H  14           s(  0.11%)p99.99( 99.89%)
   164. (0.00113) RY*( 1) H  15           s( 99.54%)p 0.00(  0.46%)
                                            0.0052  0.9977 -0.0186 -0.0089  0.0648
   165. (0.00007) RY*( 2) H  15           s(  0.19%)p99.99( 99.81%)
   166. (0.00006) RY*( 3) H  15           s(  0.00%)p 1.00(100.00%)
   167. (0.00001) RY*( 4) H  15           s(  0.36%)p99.99( 99.64%)
   168. (0.00058) RY*( 1) H  16           s( 99.30%)p 0.01(  0.70%)
                                            0.0041  0.9965  0.0625 -0.0507 -0.0239
   169. (0.00006) RY*( 2) H  16           s(  0.08%)p99.99( 99.92%)
   170. (0.00007) RY*( 3) H  16           s(  0.08%)p99.99( 99.92%)
   171. (0.00002) RY*( 4) H  16           s(  0.64%)p99.99( 99.36%)
   172. (0.00059) RY*( 1) H  17           s( 99.32%)p 0.01(  0.68%)
                                            0.0041  0.9966  0.0211  0.0734  0.0305
   173. (0.00006) RY*( 2) H  17           s(  0.08%)p99.99( 99.92%)
   174. (0.00006) RY*( 3) H  17           s(  0.08%)p99.99( 99.92%)
   175. (0.00002) RY*( 4) H  17           s(  0.61%)p99.99( 99.39%)
   176. (0.00113) RY*( 1) H  18           s( 99.53%)p 0.00(  0.47%)
                                            0.0052  0.9977 -0.0142  0.0011 -0.0668
   177. (0.00007) RY*( 2) H  18           s(  0.16%)p99.99( 99.84%)
   178. (0.00006) RY*( 3) H  18           s(  0.03%)p99.99( 99.97%)
   179. (0.00001) RY*( 4) H  18           s(  0.36%)p99.99( 99.64%)
   180. (0.00095) RY*( 1) H  19           s( 98.09%)p 0.02(  1.91%)
                                            0.0020  0.9904 -0.1250 -0.0549 -0.0222
   181. (0.00006) RY*( 2) H  19           s(  1.86%)p52.65( 98.14%)
   182. (0.00007) RY*( 3) H  19           s(  0.06%)p99.99( 99.94%)
   183. (0.00002) RY*( 4) H  19           s(  0.10%)p99.99( 99.90%)
   184. (0.00116) RY*( 1) H  20           s( 98.95%)p 0.01(  1.05%)
                                            0.0018  0.9948 -0.0869 -0.0304  0.0445
   185. (0.00009) RY*( 2) H  20           s(  0.03%)p99.99( 99.97%)
   186. (0.00006) RY*( 3) H  20           s(  1.00%)p98.84( 99.00%)
   187. (0.00001) RY*( 4) H  20           s(  0.12%)p99.99( 99.88%)
   188. (0.00081) RY*( 1) H  21           s( 98.77%)p 0.01(  1.23%)
                                            0.0042  0.9938  0.0129  0.0444 -0.1006
   189. (0.00009) RY*( 2) H  21           s(  0.00%)p 1.00(100.00%)
   190. (0.00007) RY*( 3) H  21           s(  0.01%)p99.99( 99.99%)
   191. (0.00002) RY*( 4) H  21           s(  1.29%)p76.48( 98.71%)
   192. (0.00073) RY*( 1) H  22           s( 98.45%)p 0.02(  1.55%)
                                            0.0050  0.9922  0.0771 -0.0949  0.0246
   193. (0.00010) RY*( 2) H  22           s(  0.25%)p99.99( 99.75%)
   194. (0.00007) RY*( 3) H  22           s(  0.46%)p99.99( 99.54%)
   195. (0.00002) RY*( 4) H  22           s(  0.93%)p99.99( 99.07%)
   196. (0.00044) RY*( 1) H  23           s( 96.79%)p 0.03(  3.21%)
                                            0.0055  0.9838 -0.1726 -0.0276 -0.0390
   197. (0.00010) RY*( 2) H  23           s(  0.00%)p 1.00(100.00%)
   198. (0.00006) RY*( 3) H  23           s(  0.00%)p 1.00(100.00%)
   199. (0.00002) RY*( 4) H  23           s(  3.29%)p29.41( 96.71%)
   200. (0.00082) RY*( 1) H  24           s( 98.62%)p 0.01(  1.38%)
                                            0.0043  0.9931  0.0021  0.0702  0.0941
   201. (0.00009) RY*( 2) H  24           s(  0.03%)p99.99( 99.97%)
   202. (0.00007) RY*( 3) H  24           s(  0.01%)p 1.00( 99.99%)
   203. (0.00002) RY*( 4) H  24           s(  1.43%)p69.06( 98.57%)
   204. (0.00041) RY*( 1) H  25           s( 95.75%)p 0.04(  4.25%)
                                            0.0059  0.9785 -0.2052  0.0182  0.0053
   205. (0.00010) RY*( 2) H  25           s(  0.00%)p 1.00(100.00%)
   206. (0.00006) RY*( 3) H  25           s(  0.06%)p99.99( 99.94%)
   207. (0.00001) RY*( 4) H  25           s(  4.28%)p22.39( 95.72%)
   208. (0.00082) RY*( 1) H  26           s( 98.61%)p 0.01(  1.39%)
                                            0.0044  0.9930  0.0010  0.0787 -0.0879
   209. (0.00009) RY*( 2) H  26           s(  0.02%)p99.99( 99.98%)
   210. (0.00007) RY*( 3) H  26           s(  0.01%)p 1.00( 99.99%)
   211. (0.00002) RY*( 4) H  26           s(  1.44%)p68.22( 98.56%)
   212. (0.00044) RY*( 1) H  27           s( 96.78%)p 0.03(  3.22%)
                                            0.0055  0.9838 -0.1714 -0.0327  0.0417
   213. (0.00010) RY*( 2) H  27           s(  0.00%)p 1.00(100.00%)
   214. (0.00006) RY*( 3) H  27           s(  0.00%)p 1.00(100.00%)
   215. (0.00002) RY*( 4) H  27           s(  3.30%)p29.31( 96.70%)
   216. (0.00082) RY*( 1) H  28           s( 98.78%)p 0.01(  1.22%)
                                            0.0042  0.9938  0.0156  0.0349  0.1039
   217. (0.00009) RY*( 2) H  28           s(  0.00%)p 1.00(100.00%)
   218. (0.00007) RY*( 3) H  28           s(  0.01%)p99.99( 99.99%)
   219. (0.00002) RY*( 4) H  28           s(  1.29%)p76.53( 98.71%)
   220. (0.00074) RY*( 1) H  29           s( 98.47%)p 0.02(  1.53%)
                                            0.0051  0.9923  0.0751 -0.0920 -0.0346
   221. (0.00010) RY*( 2) H  29           s(  0.24%)p99.99( 99.76%)
   222. (0.00007) RY*( 3) H  29           s(  0.44%)p99.99( 99.56%)
   223. (0.00002) RY*( 4) H  29           s(  0.94%)p99.99( 99.06%)
   224. (0.17029) BD*( 1) O   1 - C   2  
                ( 26.34%)   0.5132* O   1 s(  0.18%)p99.99( 99.68%)d 0.84(  0.15%)
                                            0.0000 -0.0418  0.0014 -0.0434 -0.0001
                                            0.0009 -0.0014 -0.9974 -0.0042 -0.0014
                                           -0.0104 -0.0367 -0.0005 -0.0017
                ( 73.66%)  -0.8583* C   2 s(  0.15%)p99.99( 99.34%)d 3.47(  0.51%)
                                            0.0000 -0.0384 -0.0006 -0.0096  0.0036
                                            0.0966  0.0007 -0.9916  0.0259  0.0006
                                            0.0119  0.0699  0.0062  0.0064
   225. (0.01208) BD*( 2) O   1 - C   2  
                ( 34.17%)   0.5846* O   1 s( 40.19%)p 1.49( 59.72%)d 0.00(  0.09%)
                                            0.0000 -0.6336  0.0219 -0.2042 -0.0067
                                           -0.7442 -0.0207  0.0348 -0.0005 -0.0138
                                            0.0003  0.0005  0.0234  0.0127
                ( 65.83%)  -0.8113* C   2 s( 35.87%)p 1.78( 63.91%)d 0.01(  0.22%)
                                            0.0002 -0.5988  0.0105  0.2058  0.0140
                                            0.7647  0.0521  0.0956  0.0005 -0.0174
                                           -0.0014 -0.0076  0.0363  0.0225
   226. (0.04302) BD*( 1) C   2 - N   3  
                ( 66.12%)   0.8132* C   2 s( 32.98%)p 2.03( 66.83%)d 0.01(  0.19%)
                                            0.0001 -0.5742  0.0100 -0.7815 -0.0009
                                           -0.2399 -0.0033  0.0064  0.0008 -0.0264
                                           -0.0001 -0.0000 -0.0282  0.0197
                ( 33.88%)  -0.5820* N   3 s( 34.99%)p 1.86( 64.97%)d 0.00(  0.03%)
                                            0.0001 -0.5913 -0.0159  0.7652 -0.0092
                                            0.2531 -0.0021 -0.0029 -0.0007 -0.0111
                                            0.0000  0.0003 -0.0140  0.0049
   227. (0.04665) BD*( 1) C   2 - O   8  
                ( 68.33%)   0.8266* C   2 s( 30.86%)p 2.23( 68.84%)d 0.01(  0.29%)
                                           -0.0002  0.5553  0.0181 -0.5859  0.0030
                                            0.5854  0.0276  0.0412  0.0015 -0.0464
                                           -0.0028  0.0032 -0.0111 -0.0247
                ( 31.67%)  -0.5628* O   8 s( 30.52%)p 2.27( 69.41%)d 0.00(  0.07%)
                                            0.0000  0.5523  0.0134  0.5356  0.0101
                                           -0.6369 -0.0044 -0.0394 -0.0004 -0.0198
                                           -0.0011  0.0020 -0.0116 -0.0126
   228. (0.01481) BD*( 1) N   3 - C   4  
                ( 33.06%)   0.5750* N   3 s( 31.86%)p 2.14( 68.12%)d 0.00(  0.02%)
                                           -0.0002 -0.5644  0.0084 -0.6170 -0.0121
                                            0.5478  0.0039  0.0151 -0.0019  0.0122
                                            0.0002  0.0000  0.0003  0.0048
                ( 66.94%)  -0.8182* C   4 s( 20.39%)p 3.90( 79.44%)d 0.01(  0.18%)
                                           -0.0000 -0.4512 -0.0179  0.7164  0.0314
                                           -0.5290 -0.0175  0.0031  0.0010  0.0359
                                            0.0004 -0.0004 -0.0075  0.0204
   229. (0.01616) BD*( 1) N   3 - C   7  
                ( 32.97%)   0.5742* N   3 s( 33.11%)p 2.02( 66.88%)d 0.00(  0.02%)
                                           -0.0002 -0.5754  0.0061 -0.1814 -0.0106
                                           -0.7961 -0.0104 -0.0428 -0.0003 -0.0043
                                           -0.0004 -0.0015  0.0108  0.0043
                ( 67.03%)  -0.8187* C   7 s( 20.41%)p 3.89( 79.42%)d 0.01(  0.18%)
                                           -0.0000 -0.4513 -0.0197  0.3028  0.0195
                                            0.8364  0.0319  0.0391  0.0037 -0.0208
                                           -0.0009 -0.0033  0.0300  0.0202
   230. (0.00615) BD*( 1) C   4 - C   5  
                ( 47.92%)   0.6923* C   4 s( 29.28%)p 2.41( 70.68%)d 0.00(  0.05%)
                                           -0.0002 -0.5411 -0.0019 -0.6714 -0.0042
                                           -0.4511  0.0267 -0.2273 -0.0075 -0.0175
                                           -0.0065 -0.0068  0.0005  0.0079
                ( 52.08%)  -0.7216* C   5 s( 25.47%)p 2.92( 74.47%)d 0.00(  0.06%)
                                           -0.0003 -0.5046 -0.0047  0.6337 -0.0112
                                            0.5447  0.0331  0.2127  0.0006 -0.0179
                                           -0.0102 -0.0058 -0.0091  0.0099
   231. (0.00710) BD*( 1) C   4 - H  13  
                ( 36.70%)   0.6058* C   4 s( 25.62%)p 2.90( 74.33%)d 0.00(  0.04%)
                                            0.0001 -0.5062  0.0002  0.1606 -0.0111
                                            0.6446  0.0021 -0.5492  0.0181 -0.0071
                                            0.0062  0.0163  0.0075 -0.0032
                ( 63.30%)  -0.7956* H  13 s( 99.89%)p 0.00(  0.11%)
                                           -0.9995  0.0007 -0.0032 -0.0274  0.0184
   232. (0.01003) BD*( 1) C   4 - H  14  
                ( 37.75%)   0.6144* C   4 s( 24.71%)p 3.05( 75.24%)d 0.00(  0.05%)
                                            0.0001 -0.4970  0.0063 -0.0825 -0.0020
                                            0.3152  0.0196  0.8036 -0.0121  0.0001
                                            0.0010 -0.0105  0.0018 -0.0196
                ( 62.25%)  -0.7890* H  14 s( 99.89%)p 0.00(  0.11%)
                                           -0.9995  0.0003  0.0063 -0.0156 -0.0285
   233. (0.00559) BD*( 1) C   5 - C   6  
                ( 50.02%)   0.7072* C   5 s( 26.69%)p 2.74( 73.26%)d 0.00(  0.05%)
                                           -0.0002 -0.5167  0.0016  0.1585 -0.0333
                                           -0.7824 -0.0104  0.3066  0.0011  0.0118
                                           -0.0065  0.0126  0.0100  0.0065
                ( 49.98%)  -0.7070* C   6 s( 26.74%)p 2.74( 73.21%)d 0.00(  0.05%)
                                           -0.0002 -0.5171  0.0018 -0.2728 -0.0333
                                            0.7469 -0.0102 -0.3140 -0.0047  0.0035
                                           -0.0012  0.0136  0.0152  0.0070
   234. (0.00723) BD*( 1) C   5 - H  15  
                ( 37.82%)   0.6150* C   5 s( 22.85%)p 3.37( 77.11%)d 0.00(  0.04%)
                                            0.0001 -0.4780  0.0080 -0.0551 -0.0281
                                           -0.0376  0.0085 -0.8751  0.0057  0.0003
                                            0.0031 -0.0019  0.0003 -0.0202
                ( 62.18%)  -0.7885* H  15 s( 99.91%)p 0.00(  0.09%)
                                           -0.9995  0.0034  0.0068  0.0006  0.0296
   235. (0.00443) BD*( 1) C   5 - H  16  
                ( 36.63%)   0.6052* C   5 s( 24.86%)p 3.02( 75.11%)d 0.00(  0.03%)
                                            0.0001 -0.4985 -0.0060 -0.7542  0.0029
                                            0.2964 -0.0062  0.3066 -0.0206  0.0098
                                            0.0108 -0.0051 -0.0079  0.0047
                ( 63.37%)  -0.7960* H  16 s( 99.90%)p 0.00(  0.10%)
                                           -0.9995  0.0016  0.0282 -0.0092 -0.0084
   236. (0.00654) BD*( 1) C   6 - C   7  
                ( 52.19%)   0.7225* C   6 s( 25.44%)p 2.93( 74.50%)d 0.00(  0.06%)
                                            0.0003  0.5043  0.0049 -0.8475 -0.0094
                                            0.0937  0.0338  0.1292  0.0004  0.0020
                                           -0.0076 -0.0007  0.0209 -0.0116
                ( 47.81%)  -0.6914* C   7 s( 29.29%)p 2.41( 70.66%)d 0.00(  0.05%)
                                            0.0001  0.5412  0.0011  0.8282 -0.0112
                                           -0.0024  0.0242 -0.1410 -0.0071 -0.0072
                                           -0.0060  0.0013  0.0168 -0.0092
   237. (0.00448) BD*( 1) C   6 - H  17  
                ( 36.67%)   0.6055* C   6 s( 24.84%)p 3.02( 75.13%)d 0.00(  0.03%)
                                            0.0001 -0.4983 -0.0059 -0.4255 -0.0035
                                           -0.6567  0.0065 -0.3722  0.0204 -0.0097
                                           -0.0064 -0.0117  0.0065  0.0030
                ( 63.33%)  -0.7958* H  17 s( 99.90%)p 0.00(  0.10%)
                                           -0.9995  0.0017  0.0174  0.0230  0.0109
   238. (0.00718) BD*( 1) C   6 - H  18  
                ( 37.82%)   0.6150* C   6 s( 22.85%)p 3.37( 77.11%)d 0.00(  0.04%)
                                           -0.0001  0.4780 -0.0078  0.1561  0.0180
                                            0.0259  0.0221 -0.8632  0.0084 -0.0004
                                           -0.0021  0.0021 -0.0003  0.0204
                ( 62.18%)  -0.7885* H  18 s( 99.91%)p 0.00(  0.09%)
                                            0.9995 -0.0034 -0.0091 -0.0040  0.0287
   239. (0.00730) BD*( 1) C   7 - H  19  
                ( 36.83%)   0.6069* C   7 s( 25.54%)p 2.91( 74.41%)d 0.00(  0.04%)
                                            0.0001 -0.5054 -0.0002  0.4299 -0.0052
                                           -0.4552 -0.0065  0.5931 -0.0176  0.0087
                                           -0.0136  0.0114 -0.0018 -0.0057
                ( 63.17%)  -0.7948* H  19 s( 99.89%)p 0.00(  0.11%)
                                           -0.9995  0.0007 -0.0156  0.0210 -0.0200
   240. (0.00993) BD*( 1) C   7 - H  20  
                ( 37.70%)   0.6140* C   7 s( 24.76%)p 3.04( 75.19%)d 0.00(  0.05%)
                                            0.0001 -0.4975  0.0070  0.1901  0.0068
                                           -0.2993 -0.0172 -0.7910  0.0127  0.0025
                                            0.0084 -0.0088  0.0001 -0.0184
                ( 62.30%)  -0.7893* H  20 s( 99.89%)p 0.00(  0.11%)
                                           -0.9995  0.0005 -0.0065  0.0160  0.0281
   241. (0.03656) BD*( 1) O   8 - C   9  
                ( 27.09%)   0.5205* O   8 s( 36.96%)p 1.70( 63.00%)d 0.00(  0.04%)
                                            0.0001  0.6079 -0.0050 -0.7826  0.0072
                                           -0.1317  0.0080  0.0052  0.0003  0.0146
                                            0.0003  0.0004  0.0095 -0.0114
                ( 72.91%)  -0.8539* C   9 s( 15.92%)p 5.26( 83.75%)d 0.02(  0.33%)
                                           -0.0003  0.3989  0.0095  0.9108  0.0137
                                            0.0839  0.0263 -0.0093  0.0011  0.0104
                                           -0.0009 -0.0001  0.0483 -0.0286
   242. (0.01396) BD*( 1) C   9 - C  10  
                ( 48.24%)   0.6946* C   9 s( 28.42%)p 2.52( 71.53%)d 0.00(  0.05%)
                                           -0.0001 -0.5331  0.0071  0.2044  0.0047
                                            0.3888 -0.0045  0.7227  0.0050 -0.0032
                                           -0.0061 -0.0150  0.0036 -0.0142
                ( 51.76%)  -0.7194* C  10 s( 29.09%)p 2.44( 70.86%)d 0.00(  0.05%)
                                           -0.0005 -0.5393  0.0007 -0.2545 -0.0051
                                           -0.3744  0.0002 -0.7097  0.0002 -0.0054
                                           -0.0106 -0.0143  0.0011 -0.0123
   243. (0.01166) BD*( 1) C   9 - C  11  
                ( 47.84%)   0.6917* C   9 s( 27.25%)p 2.67( 72.70%)d 0.00(  0.05%)
                                            0.0000 -0.5219 -0.0103  0.3012 -0.0172
                                           -0.7964  0.0009 -0.0413  0.0003  0.0094
                                            0.0004 -0.0018  0.0173  0.0106
                ( 52.16%)  -0.7222* C  11 s( 29.75%)p 2.36( 70.20%)d 0.00(  0.05%)
                                           -0.0007 -0.5454 -0.0031 -0.3076 -0.0097
                                            0.7782 -0.0000  0.0407  0.0002  0.0138
                                            0.0007 -0.0017  0.0130  0.0113
   244. (0.01397) BD*( 1) C   9 - C  12  
                ( 48.25%)   0.6946* C   9 s( 28.40%)p 2.52( 71.55%)d 0.00(  0.05%)
                                           -0.0001 -0.5329  0.0071  0.1839  0.0045
                                            0.4542 -0.0039 -0.6894 -0.0055 -0.0032
                                            0.0050  0.0168  0.0053 -0.0119
                ( 51.75%)  -0.7194* C  12 s( 29.09%)p 2.44( 70.86%)d 0.00(  0.05%)
                                           -0.0005 -0.5393  0.0007 -0.2339 -0.0051
                                           -0.4388  0.0003  0.6793 -0.0001 -0.0059
                                            0.0094  0.0160  0.0028 -0.0103
   245. (0.00298) BD*( 1) C  10 - H  21  
                ( 38.63%)   0.6216* C  10 s( 23.01%)p 3.34( 76.95%)d 0.00(  0.04%)
                                           -0.0001  0.4797  0.0006  0.2706 -0.0109
                                            0.4532 -0.0148 -0.7003 -0.0126  0.0065
                                           -0.0089 -0.0154 -0.0028  0.0068
                ( 61.37%)  -0.7834* H  21 s( 99.92%)p 0.00(  0.08%)
                                            0.9996 -0.0011 -0.0070 -0.0138  0.0241
   246. (0.00384) BD*( 1) C  10 - H  22  
                ( 37.94%)   0.6160* C  10 s( 23.99%)p 3.17( 75.97%)d 0.00(  0.04%)
                                           -0.0001  0.4898  0.0006  0.3225 -0.0134
                                           -0.8071 -0.0010 -0.0618 -0.0186 -0.0129
                                           -0.0002  0.0001 -0.0110 -0.0105
                ( 62.06%)  -0.7878* H  22 s( 99.91%)p 0.00(  0.09%)
                                            0.9996 -0.0017 -0.0095  0.0277  0.0027
   247. (0.00254) BD*( 1) C  10 - H  23  
                ( 37.78%)   0.6147* C  10 s( 23.83%)p 3.20( 76.14%)d 0.00(  0.04%)
                                           -0.0002  0.4881  0.0017 -0.8703  0.0011
                                           -0.0486 -0.0108 -0.0330 -0.0191  0.0005
                                           -0.0012  0.0000  0.0169 -0.0096
                ( 62.22%)  -0.7888* H  23 s( 99.91%)p 0.00(  0.09%)
                                            0.9996 -0.0003  0.0290  0.0027  0.0034
   248. (0.00300) BD*( 1) C  11 - H  24  
                ( 38.57%)   0.6210* C  11 s( 23.29%)p 3.29( 76.67%)d 0.00(  0.04%)
                                            0.0001 -0.4826 -0.0008 -0.2786  0.0111
                                           -0.4103 -0.0166 -0.7213  0.0097 -0.0052
                                           -0.0102 -0.0123  0.0002 -0.0112
                ( 61.43%)  -0.7838* H  24 s( 99.92%)p 0.00(  0.08%)
                                           -0.9996  0.0011  0.0078  0.0150  0.0232
   249. (0.00213) BD*( 1) C  11 - H  25  
                ( 38.02%)   0.6166* C  11 s( 23.59%)p 3.24( 76.37%)d 0.00(  0.04%)
                                           -0.0001  0.4857 -0.0014 -0.8734 -0.0015
                                           -0.0059  0.0231  0.0154  0.0011  0.0033
                                           -0.0005 -0.0001  0.0168 -0.0098
                ( 61.98%)  -0.7873* H  25 s( 99.91%)p 0.00(  0.09%)
                                            0.9996  0.0001  0.0292 -0.0023 -0.0006
   250. (0.00301) BD*( 1) C  11 - H  26  
                ( 38.57%)   0.6211* C  11 s( 23.30%)p 3.29( 76.66%)d 0.00(  0.04%)
                                            0.0001 -0.4827 -0.0008 -0.2533  0.0109
                                           -0.4742 -0.0156  0.6907 -0.0116 -0.0056
                                            0.0090  0.0140  0.0017 -0.0097
                ( 61.43%)  -0.7838* H  26 s( 99.92%)p 0.00(  0.08%)
                                           -0.9996  0.0011  0.0069  0.0171 -0.0220
   251. (0.00255) BD*( 1) C  12 - H  27  
                ( 37.79%)   0.6147* C  12 s( 23.83%)p 3.20( 76.13%)d 0.00(  0.04%)
                                           -0.0002  0.4881  0.0016 -0.8690  0.0016
                                           -0.0547 -0.0125  0.0529  0.0180  0.0005
                                            0.0003 -0.0000  0.0169 -0.0097
                ( 62.21%)  -0.7888* H  27 s( 99.91%)p 0.00(  0.09%)
                                            0.9996 -0.0003  0.0289  0.0032 -0.0039
   252. (0.00298) BD*( 1) C  12 - H  28  
                ( 38.64%)   0.6216* C  12 s( 23.01%)p 3.34( 76.95%)d 0.00(  0.04%)
                                            0.0001 -0.4797 -0.0006 -0.2899  0.0105
                                           -0.3881  0.0159 -0.7310 -0.0114 -0.0060
                                           -0.0099 -0.0142  0.0012 -0.0087
                ( 61.36%)  -0.7833* H  28 s( 99.92%)p 0.00(  0.08%)
                                           -0.9996  0.0010  0.0077  0.0116  0.0251
   253. (0.00384) BD*( 1) C  12 - H  29  
                ( 37.96%)   0.6162* C  12 s( 23.99%)p 3.17( 75.97%)d 0.00(  0.04%)
                                           -0.0001  0.4898  0.0007  0.3250 -0.0128
                                           -0.8081 -0.0029 -0.0216  0.0188 -0.0129
                                           -0.0012  0.0030 -0.0109 -0.0103
                ( 62.04%)  -0.7876* H  29 s( 99.91%)p 0.00(  0.09%)
                                            0.9996 -0.0019 -0.0096  0.0278  0.0001


 NHO Directionality and "Bond Bending" (deviations from line of nuclear centers)

         [Thresholds for printing:  angular deviation  >  1.0 degree]
                                    hybrid p-character > 25.0%
                                    orbital occupancy  >  0.10e

                                Line of Centers        Hybrid 1              Hybrid 2
                                ---------------  -------------------   ------------------
                NBO               Theta   Phi    Theta   Phi    Dev    Theta   Phi    Dev
 ========================================================================================
     1. BD (   1) O   1 - C   2    87.8   75.5     2.5    0.6  87.1      5.8  273.5  86.7
     2. BD (   2) O   1 - C   2    87.8   75.5    92.5   74.6   4.8     96.5  254.9   4.3
     3. BD (   1) C   2 - N   3    90.1   19.4    90.5   17.3   2.2     89.7  198.4   1.0
     4. BD (   1) C   2 - O   8    87.3  129.7    87.1  133.6   3.9      --     --    --
     5. BD (   1) N   3 - C   4    90.7  320.4    90.9  318.8   1.7     90.3  143.8   3.5
     6. BD (   1) N   3 - C   7    87.0   73.7    87.0   76.6   2.9     92.6  249.6   4.0
     7. BD (   1) C   4 - C   5    74.7   36.8    73.6   32.1   4.7    104.1  222.9   5.9
     9. BD (   1) C   4 - H  14   155.9  287.9   156.4  284.2   1.6      --     --    --
    10. BD (   1) C   5 - C   6   111.5  105.7   111.0   99.0   6.3     68.2  292.6   6.4
    11. BD (   1) C   5 - H  15     4.6   34.9     5.8   19.3   1.8      --     --    --
    13. BD (   1) C   6 - C   7    80.6  177.3    81.5  171.5   5.8    100.3    1.5   4.2
    15. BD (   1) C   6 - H  18   169.4    9.0   168.1   15.4   1.8      --     --    --
    16. BD (   1) C   7 - H  19   132.4  131.3   132.5  132.6   1.0      --     --    --
    17. BD (   1) C   7 - H  20    25.8  118.4    25.6  121.9   1.5      --     --    --
    18. BD (   1) O   8 - C   9    89.6  188.3     --     --    --      90.5    6.8   1.5
    19. BD (   1) C   9 - C  10   147.8  237.3   149.0  241.5   2.5     32.7   55.3   1.2
    20. BD (   1) C   9 - C  11    87.2  111.3    87.2  109.6   1.6      --     --    --
    21. BD (   1) C   9 - C  12    35.9  243.3    35.1  247.3   2.4    143.7   61.4   1.2
    22. BD (   1) C  10 - H  21   142.3   59.3   144.4   59.4   2.1      --     --    --
    23. BD (   1) C  10 - H  22    93.3  292.1    95.3  290.9   2.3      --     --    --
    24. BD (   1) C  10 - H  23    91.9  182.9    93.4  183.9   1.8      --     --    --
    25. BD (   1) C  11 - H  24    34.3   54.7    35.3   57.9   2.1      --     --    --
    26. BD (   1) C  11 - H  25    89.0  181.0    88.9  178.9   2.1      --     --    --
    27. BD (   1) C  11 - H  26   142.4   60.9   141.2   63.7   2.1      --     --    --
    28. BD (   1) C  12 - H  27    86.8  183.3    85.3  184.4   1.8      --     --    --
    29. BD (   1) C  12 - H  28    34.2   53.6    32.1   53.1   2.1      --     --    --
    30. BD (   1) C  12 - H  29    92.2  292.2    90.2  291.1   2.3      --     --    --
    43. LP (   1) O   1             --     --     92.4  255.6   --       --     --    --
    44. LP (   2) O   1             --     --     87.6  164.9   --       --     --    --
    45. LP (   1) N   3             --     --    177.6   96.0   --       --     --    --
    46. LP (   1) O   8             --     --     87.5   67.9   --       --     --    --
    47. LP (   2) O   8             --     --    177.0  105.5   --       --     --    --
   224. BD*(   1) O   1 - C   2    87.8   75.5     2.5    0.6  87.1      5.8  273.5  86.7


 Second Order Perturbation Theory Analysis of Fock Matrix in NBO Basis

     Threshold for printing:   0.25 kcal/mol
                                                                              E(2)  E(j)-E(i) F(i,j)
         Donor NBO (i)                     Acceptor NBO (j)                 kcal/mol   a.u.    a.u. 
 ===================================================================================================

 within unit  1
   1. BD (   1) O   1 - C   2        /224. BD*(   1) O   1 - C   2            1.05    0.39    0.028
   2. BD (   2) O   1 - C   2        / 57. RY*(   1) C   2                    0.75    1.69    0.045
   2. BD (   2) O   1 - C   2        /226. BD*(   1) C   2 - N   3            0.77    1.50    0.044
   2. BD (   2) O   1 - C   2        /229. BD*(   1) N   3 - C   7            1.01    1.36    0.047
   2. BD (   2) O   1 - C   2        /241. BD*(   1) O   8 - C   9            0.34    1.36    0.028
   3. BD (   1) C   2 - N   3        / 75. RY*(   1) C   4                    0.39    1.68    0.032
   3. BD (   1) C   2 - N   3        /225. BD*(   2) O   1 - C   2            0.48    1.48    0.034
   3. BD (   1) C   2 - N   3        /228. BD*(   1) N   3 - C   4            0.79    1.19    0.039
   3. BD (   1) C   2 - N   3        /229. BD*(   1) N   3 - C   7            0.87    1.19    0.041
   3. BD (   1) C   2 - N   3        /230. BD*(   1) C   4 - C   5            0.32    1.28    0.025
   3. BD (   1) C   2 - N   3        /241. BD*(   1) O   8 - C   9            1.13    1.18    0.047
   4. BD (   1) C   2 - O   8        /120. RY*(   1) C   9                    1.08    1.71    0.054
   4. BD (   1) C   2 - O   8        /225. BD*(   2) O   1 - C   2            0.28    1.49    0.026
   4. BD (   1) C   2 - O   8        /228. BD*(   1) N   3 - C   4            1.36    1.19    0.051
   4. BD (   1) C   2 - O   8        /241. BD*(   1) O   8 - C   9            0.26    1.18    0.022
   4. BD (   1) C   2 - O   8        /243. BD*(   1) C   9 - C  11            0.34    1.34    0.027
   5. BD (   1) N   3 - C   4        / 57. RY*(   1) C   2                    0.74    1.39    0.041
   5. BD (   1) N   3 - C   4        / 84. RY*(   1) C   5                    0.26    1.75    0.027
   5. BD (   1) N   3 - C   4        /103. RY*(   2) C   7                    0.34    1.50    0.029
   5. BD (   1) N   3 - C   4        /226. BD*(   1) C   2 - N   3            0.96    1.21    0.044
   5. BD (   1) N   3 - C   4        /227. BD*(   1) C   2 - O   8            1.69    1.15    0.057
   5. BD (   1) N   3 - C   4        /229. BD*(   1) N   3 - C   7            0.55    1.07    0.031
   5. BD (   1) N   3 - C   4        /235. BD*(   1) C   5 - H  16            0.59    1.27    0.035
   5. BD (   1) N   3 - C   4        /239. BD*(   1) C   7 - H  19            0.32    1.23    0.025
   6. BD (   1) N   3 - C   7        / 61. RY*(   5) C   2                    0.28    2.11    0.031
   6. BD (   1) N   3 - C   7        / 75. RY*(   1) C   4                    0.34    1.56    0.029
   6. BD (   1) N   3 - C   7        /225. BD*(   2) O   1 - C   2            1.86    1.37    0.064
   6. BD (   1) N   3 - C   7        /226. BD*(   1) C   2 - N   3            0.74    1.21    0.038
   6. BD (   1) N   3 - C   7        /228. BD*(   1) N   3 - C   4            0.58    1.08    0.032
   6. BD (   1) N   3 - C   7        /231. BD*(   1) C   4 - H  13            0.32    1.24    0.025
   6. BD (   1) N   3 - C   7        /237. BD*(   1) C   6 - H  17            0.56    1.28    0.034
   7. BD (   1) C   4 - C   5        / 93. RY*(   1) C   6                    0.40    1.58    0.032
   7. BD (   1) C   4 - C   5        /226. BD*(   1) C   2 - N   3            1.52    1.03    0.051
   7. BD (   1) C   4 - C   5        /231. BD*(   1) C   4 - H  13            0.35    1.06    0.024
   7. BD (   1) C   4 - C   5        /232. BD*(   1) C   4 - H  14            0.28    1.04    0.022
   7. BD (   1) C   4 - C   5        /233. BD*(   1) C   5 - C   6            0.28    1.00    0.021
   7. BD (   1) C   4 - C   5        /235. BD*(   1) C   5 - H  16            0.27    1.09    0.022
   7. BD (   1) C   4 - C   5        /237. BD*(   1) C   6 - H  17            1.15    1.09    0.045
   8. BD (   1) C   4 - H  13        / 85. RY*(   2) C   5                    0.33    1.45    0.028
   8. BD (   1) C   4 - H  13        /229. BD*(   1) N   3 - C   7            1.11    0.81    0.038
   8. BD (   1) C   4 - H  13        /230. BD*(   1) C   4 - C   5            0.26    0.90    0.019
   8. BD (   1) C   4 - H  13        /233. BD*(   1) C   5 - C   6            0.88    0.91    0.036
   9. BD (   1) C   4 - H  14        / 66. RY*(   1) N   3                    0.31    1.49    0.027
   9. BD (   1) C   4 - H  14        / 84. RY*(   1) C   5                    0.27    1.50    0.026
   9. BD (   1) C   4 - H  14        /229. BD*(   1) N   3 - C   7            0.55    0.81    0.027
   9. BD (   1) C   4 - H  14        /234. BD*(   1) C   5 - H  15            1.14    0.99    0.042
  10. BD (   1) C   5 - C   6        / 76. RY*(   2) C   4                    0.31    1.46    0.027
  10. BD (   1) C   5 - C   6        /228. BD*(   1) N   3 - C   4            0.80    0.87    0.033
  10. BD (   1) C   5 - C   6        /229. BD*(   1) N   3 - C   7            0.79    0.86    0.033
  10. BD (   1) C   5 - C   6        /230. BD*(   1) C   4 - C   5            0.27    0.96    0.020
  10. BD (   1) C   5 - C   6        /231. BD*(   1) C   4 - H  13            1.15    1.03    0.044
  10. BD (   1) C   5 - C   6        /235. BD*(   1) C   5 - H  16            0.38    1.07    0.026
  10. BD (   1) C   5 - C   6        /236. BD*(   1) C   6 - C   7            0.26    0.95    0.020
  10. BD (   1) C   5 - C   6        /237. BD*(   1) C   6 - H  17            0.39    1.07    0.026
  10. BD (   1) C   5 - C   6        /239. BD*(   1) C   7 - H  19            1.11    1.03    0.043
  11. BD (   1) C   5 - H  15        / 75. RY*(   1) C   4                    0.28    1.25    0.024
  11. BD (   1) C   5 - H  15        /232. BD*(   1) C   4 - H  14            1.43    0.90    0.045
  11. BD (   1) C   5 - H  15        /238. BD*(   1) C   6 - H  18            1.42    0.94    0.046
  12. BD (   1) C   5 - H  16        / 94. RY*(   2) C   6                    0.32    1.39    0.027
  12. BD (   1) C   5 - H  16        /228. BD*(   1) N   3 - C   4            1.34    0.76    0.040
  12. BD (   1) C   5 - H  16        /236. BD*(   1) C   6 - C   7            1.18    0.85    0.040
  13. BD (   1) C   6 - C   7        / 84. RY*(   1) C   5                    0.40    1.58    0.032
  13. BD (   1) C   6 - C   7        /226. BD*(   1) C   2 - N   3            1.85    1.03    0.056
  13. BD (   1) C   6 - C   7        /233. BD*(   1) C   5 - C   6            0.28    1.00    0.021
  13. BD (   1) C   6 - C   7        /235. BD*(   1) C   5 - H  16            1.13    1.09    0.044
  13. BD (   1) C   6 - C   7        /237. BD*(   1) C   6 - H  17            0.27    1.09    0.022
  13. BD (   1) C   6 - C   7        /239. BD*(   1) C   7 - H  19            0.35    1.05    0.024
  13. BD (   1) C   6 - C   7        /240. BD*(   1) C   7 - H  20            0.29    1.03    0.022
  14. BD (   1) C   6 - H  17        / 85. RY*(   2) C   5                    0.32    1.40    0.027
  14. BD (   1) C   6 - H  17        /229. BD*(   1) N   3 - C   7            1.36    0.76    0.041
  14. BD (   1) C   6 - H  17        /230. BD*(   1) C   4 - C   5            1.16    0.85    0.040
  15. BD (   1) C   6 - H  18        /102. RY*(   1) C   7                    0.27    1.42    0.025
  15. BD (   1) C   6 - H  18        /234. BD*(   1) C   5 - H  15            1.42    0.94    0.046
  15. BD (   1) C   6 - H  18        /240. BD*(   1) C   7 - H  20            1.41    0.90    0.045
  16. BD (   1) C   7 - H  19        / 94. RY*(   2) C   6                    0.33    1.44    0.028
  16. BD (   1) C   7 - H  19        /228. BD*(   1) N   3 - C   4            1.04    0.81    0.037
  16. BD (   1) C   7 - H  19        /233. BD*(   1) C   5 - C   6            0.89    0.91    0.036
  16. BD (   1) C   7 - H  19        /236. BD*(   1) C   6 - C   7            0.26    0.90    0.019
  17. BD (   1) C   7 - H  20        / 66. RY*(   1) N   3                    0.30    1.50    0.027
  17. BD (   1) C   7 - H  20        / 93. RY*(   1) C   6                    0.28    1.50    0.026
  17. BD (   1) C   7 - H  20        /228. BD*(   1) N   3 - C   4            0.59    0.81    0.028
  17. BD (   1) C   7 - H  20        /238. BD*(   1) C   6 - H  18            1.10    1.00    0.042
  18. BD (   1) O   8 - C   9        / 57. RY*(   1) C   2                    0.76    1.43    0.042
  18. BD (   1) O   8 - C   9        /226. BD*(   1) C   2 - N   3            1.32    1.24    0.052
  18. BD (   1) O   8 - C   9        /247. BD*(   1) C  10 - H  23            0.51    1.33    0.033
  18. BD (   1) O   8 - C   9        /249. BD*(   1) C  11 - H  25            0.71    1.33    0.039
  18. BD (   1) O   8 - C   9        /251. BD*(   1) C  12 - H  27            0.52    1.33    0.033
  19. BD (   1) C   9 - C  10        /112. RY*(   2) O   8                    0.32    1.78    0.030
  19. BD (   1) C   9 - C  10        /138. RY*(   1) C  11                    0.52    1.38    0.034
  19. BD (   1) C   9 - C  10        /147. RY*(   1) C  12                    0.49    1.38    0.033
  19. BD (   1) C   9 - C  10        /148. RY*(   2) C  12                    0.26    1.40    0.024
  19. BD (   1) C   9 - C  10        /243. BD*(   1) C   9 - C  11            0.88    1.00    0.037
  19. BD (   1) C   9 - C  10        /244. BD*(   1) C   9 - C  12            0.68    0.99    0.033
  19. BD (   1) C   9 - C  10        /246. BD*(   1) C  10 - H  22            0.29    1.08    0.022
  19. BD (   1) C   9 - C  10        /247. BD*(   1) C  10 - H  23            0.25    1.07    0.021
  19. BD (   1) C   9 - C  10        /248. BD*(   1) C  11 - H  24            0.92    1.07    0.040
  19. BD (   1) C   9 - C  10        /252. BD*(   1) C  12 - H  28            0.87    1.07    0.039
  20. BD (   1) C   9 - C  11        /111. RY*(   1) O   8                    0.64    1.88    0.044
  20. BD (   1) C   9 - C  11        /129. RY*(   1) C  10                    0.55    1.38    0.035
  20. BD (   1) C   9 - C  11        /147. RY*(   1) C  12                    0.55    1.38    0.035
  20. BD (   1) C   9 - C  11        /227. BD*(   1) C   2 - O   8            1.48    0.92    0.047
  20. BD (   1) C   9 - C  11        /242. BD*(   1) C   9 - C  10            0.82    0.99    0.036
  20. BD (   1) C   9 - C  11        /244. BD*(   1) C   9 - C  12            0.82    0.99    0.036
  20. BD (   1) C   9 - C  11        /246. BD*(   1) C  10 - H  22            0.95    1.08    0.041
  20. BD (   1) C   9 - C  11        /248. BD*(   1) C  11 - H  24            0.26    1.07    0.021
  20. BD (   1) C   9 - C  11        /250. BD*(   1) C  11 - H  26            0.26    1.07    0.021
  20. BD (   1) C   9 - C  11        /253. BD*(   1) C  12 - H  29            0.95    1.08    0.041
  21. BD (   1) C   9 - C  12        /112. RY*(   2) O   8                    0.32    1.78    0.030
  21. BD (   1) C   9 - C  12        /129. RY*(   1) C  10                    0.49    1.38    0.033
  21. BD (   1) C   9 - C  12        /130. RY*(   2) C  10                    0.25    1.40    0.024
  21. BD (   1) C   9 - C  12        /138. RY*(   1) C  11                    0.53    1.38    0.034
  21. BD (   1) C   9 - C  12        /242. BD*(   1) C   9 - C  10            0.68    0.99    0.033
  21. BD (   1) C   9 - C  12        /243. BD*(   1) C   9 - C  11            0.88    1.00    0.037
  21. BD (   1) C   9 - C  12        /245. BD*(   1) C  10 - H  21            0.87    1.07    0.039
  21. BD (   1) C   9 - C  12        /250. BD*(   1) C  11 - H  26            0.93    1.07    0.040
  21. BD (   1) C   9 - C  12        /251. BD*(   1) C  12 - H  27            0.25    1.07    0.021
  21. BD (   1) C   9 - C  12        /253. BD*(   1) C  12 - H  29            0.29    1.08    0.022
  22. BD (   1) C  10 - H  21        /120. RY*(   1) C   9                    0.29    1.24    0.024
  22. BD (   1) C  10 - H  21        /241. BD*(   1) O   8 - C   9            0.34    0.71    0.020
  22. BD (   1) C  10 - H  21        /244. BD*(   1) C   9 - C  12            1.86    0.86    0.051
  23. BD (   1) C  10 - H  22        /122. RY*(   3) C   9                    0.40    1.24    0.028
  23. BD (   1) C  10 - H  22        /243. BD*(   1) C   9 - C  11            1.72    0.87    0.049
  24. BD (   1) C  10 - H  23        /122. RY*(   3) C   9                    0.50    1.23    0.031
  24. BD (   1) C  10 - H  23        /241. BD*(   1) O   8 - C   9            3.19    0.71    0.061
  25. BD (   1) C  11 - H  24        /241. BD*(   1) O   8 - C   9            0.39    0.71    0.021
  25. BD (   1) C  11 - H  24        /242. BD*(   1) C   9 - C  10            1.79    0.86    0.050
  26. BD (   1) C  11 - H  25        /120. RY*(   1) C   9                    0.46    1.23    0.030
  26. BD (   1) C  11 - H  25        /241. BD*(   1) O   8 - C   9            2.50    0.71    0.054
  27. BD (   1) C  11 - H  26        /241. BD*(   1) O   8 - C   9            0.38    0.71    0.021
  27. BD (   1) C  11 - H  26        /244. BD*(   1) C   9 - C  12            1.79    0.86    0.050
  28. BD (   1) C  12 - H  27        /122. RY*(   3) C   9                    0.51    1.23    0.032
  28. BD (   1) C  12 - H  27        /241. BD*(   1) O   8 - C   9            3.18    0.71    0.061
  29. BD (   1) C  12 - H  28        /120. RY*(   1) C   9                    0.29    1.24    0.024
  29. BD (   1) C  12 - H  28        /241. BD*(   1) O   8 - C   9            0.34    0.71    0.020
  29. BD (   1) C  12 - H  28        /242. BD*(   1) C   9 - C  10            1.86    0.86    0.051
  30. BD (   1) C  12 - H  29        /122. RY*(   3) C   9                    0.39    1.24    0.028
  30. BD (   1) C  12 - H  29        /243. BD*(   1) C   9 - C  11            1.72    0.87    0.049
  31. CR (   1) O   1                / 57. RY*(   1) C   2                    3.15   19.51    0.315
  31. CR (   1) O   1                /226. BD*(   1) C   2 - N   3            0.38   19.33    0.110
  32. CR (   1) C   2                / 71. RY*(   6) N   3                    0.26   11.66    0.070
  32. CR (   1) C   2                /228. BD*(   1) N   3 - C   4            0.60   10.53    0.101
  32. CR (   1) C   2                /229. BD*(   1) N   3 - C   7            0.67   10.53    0.107
  32. CR (   1) C   2                /241. BD*(   1) O   8 - C   9            0.75   10.53    0.114
  33. CR (   1) N   3                / 58. RY*(   2) C   2                    1.03   15.82    0.162
  33. CR (   1) N   3                / 63. RY*(   7) C   2                    0.32   15.51    0.089
  33. CR (   1) N   3                / 76. RY*(   2) C   4                    0.27   15.19    0.081
  33. CR (   1) N   3                / 77. RY*(   3) C   4                    0.40   15.15    0.098
  33. CR (   1) N   3                / 80. RY*(   6) C   4                    0.27   16.03    0.084
  33. CR (   1) N   3                /103. RY*(   2) C   7                    0.34   15.03    0.090
  33. CR (   1) N   3                /104. RY*(   3) C   7                    0.45   15.15    0.104
  33. CR (   1) N   3                /107. RY*(   6) C   7                    0.27   16.09    0.083
  33. CR (   1) N   3                /225. BD*(   2) O   1 - C   2            0.25   14.89    0.078
  34. CR (   1) C   4                / 86. RY*(   3) C   5                    0.50   10.76    0.092
  34. CR (   1) C   4                /156. RY*(   1) H  13                    0.43   10.52    0.085
  34. CR (   1) C   4                /160. RY*(   1) H  14                    0.44   10.50    0.086
  34. CR (   1) C   4                /226. BD*(   1) C   2 - N   3            0.46   10.56    0.090
  34. CR (   1) C   4                /229. BD*(   1) N   3 - C   7            0.40   10.42    0.082
  35. CR (   1) C   5                / 75. RY*(   1) C   4                    0.27   10.84    0.069
  35. CR (   1) C   5                / 95. RY*(   3) C   6                    0.40   10.70    0.082
  35. CR (   1) C   5                /164. RY*(   1) H  15                    0.36   10.47    0.078
  35. CR (   1) C   5                /168. RY*(   1) H  16                    0.40   10.47    0.082
  36. CR (   1) C   6                / 86. RY*(   3) C   5                    0.40   10.69    0.083
  36. CR (   1) C   6                /103. RY*(   2) C   7                    0.29   10.78    0.070
  36. CR (   1) C   6                /172. RY*(   1) H  17                    0.40   10.47    0.082
  36. CR (   1) C   6                /176. RY*(   1) H  18                    0.36   10.47    0.078
  37. CR (   1) C   7                / 95. RY*(   3) C   6                    0.50   10.76    0.093
  37. CR (   1) C   7                /180. RY*(   1) H  19                    0.44   10.53    0.086
  37. CR (   1) C   7                /184. RY*(   1) H  20                    0.44   10.51    0.086
  37. CR (   1) C   7                /226. BD*(   1) C   2 - N   3            0.51   10.56    0.094
  37. CR (   1) C   7                /228. BD*(   1) N   3 - C   4            0.38   10.42    0.080
  38. CR (   1) O   8                / 57. RY*(   1) C   2                    0.90   19.57    0.169
  38. CR (   1) O   8                / 58. RY*(   2) C   2                    0.41   20.47    0.116
  38. CR (   1) O   8                / 61. RY*(   5) C   2                    0.25   20.28    0.090
  38. CR (   1) O   8                /120. RY*(   1) C   9                    0.39   19.77    0.111
  38. CR (   1) O   8                /121. RY*(   2) C   9                    1.05   19.89    0.183
  38. CR (   1) O   8                /225. BD*(   2) O   1 - C   2            0.32   19.55    0.101
  39. CR (   1) C   9                /131. RY*(   3) C  10                    0.30   10.84    0.072
  39. CR (   1) C   9                /140. RY*(   3) C  11                    0.42   10.89    0.086
  39. CR (   1) C   9                /149. RY*(   3) C  12                    0.30   10.84    0.072
  39. CR (   1) C   9                /227. BD*(   1) C   2 - O   8            0.51   10.46    0.095
  39. CR (   1) C   9                /241. BD*(   1) O   8 - C   9            0.60   10.38    0.102
  40. CR (   1) C  10                /120. RY*(   1) C   9                    0.33   10.81    0.075
  40. CR (   1) C  10                /122. RY*(   3) C   9                    0.78   10.81    0.116
  40. CR (   1) C  10                /188. RY*(   1) H  21                    0.33   10.49    0.075
  40. CR (   1) C  10                /192. RY*(   1) H  22                    0.39   10.53    0.081
  40. CR (   1) C  10                /196. RY*(   1) H  23                    0.38   10.54    0.080
  41. CR (   1) C  11                /120. RY*(   1) C   9                    0.72   10.81    0.112
  41. CR (   1) C  11                /127. RY*(   8) C   9                    0.29   11.81    0.074
  41. CR (   1) C  11                /200. RY*(   1) H  24                    0.34   10.49    0.075
  41. CR (   1) C  11                /204. RY*(   1) H  25                    0.38   10.57    0.080
  41. CR (   1) C  11                /208. RY*(   1) H  26                    0.34   10.49    0.075
  42. CR (   1) C  12                /120. RY*(   1) C   9                    0.32   10.81    0.074
  42. CR (   1) C  12                /122. RY*(   3) C   9                    0.78   10.81    0.116
  42. CR (   1) C  12                /212. RY*(   1) H  27                    0.38   10.54    0.080
  42. CR (   1) C  12                /216. RY*(   1) H  28                    0.33   10.49    0.075
  42. CR (   1) C  12                /220. RY*(   1) H  29                    0.40   10.53    0.081
  43. LP (   1) O   1                / 57. RY*(   1) C   2                    6.22    1.29    0.113
  43. LP (   1) O   1                /226. BD*(   1) C   2 - N   3            1.18    1.11    0.046
  43. LP (   1) O   1                /227. BD*(   1) C   2 - O   8            0.96    1.05    0.041
  44. LP (   2) O   1                / 58. RY*(   2) C   2                    1.40    1.78    0.065
  44. LP (   2) O   1                / 61. RY*(   5) C   2                    1.28    1.59    0.059
  44. LP (   2) O   1                /226. BD*(   1) C   2 - N   3           12.77    0.70    0.121
  44. LP (   2) O   1                /227. BD*(   1) C   2 - O   8           14.26    0.64    0.123
  45. LP (   1) N   3                / 59. RY*(   3) C   2                    0.60    2.23    0.048
  45. LP (   1) N   3                / 60. RY*(   4) C   2                    1.17    1.42    0.054
  45. LP (   1) N   3                / 76. RY*(   2) C   4                    0.44    1.27    0.031
  45. LP (   1) N   3                / 77. RY*(   3) C   4                    0.34    1.22    0.027
  45. LP (   1) N   3                /102. RY*(   1) C   7                    0.46    1.33    0.033
  45. LP (   1) N   3                /104. RY*(   3) C   7                    0.30    1.22    0.025
  45. LP (   1) N   3                /224. BD*(   1) O   1 - C   2           21.54    0.37    0.117
  45. LP (   1) N   3                /231. BD*(   1) C   4 - H  13            1.35    0.83    0.044
  45. LP (   1) N   3                /232. BD*(   1) C   4 - H  14            2.57    0.81    0.060
  45. LP (   1) N   3                /239. BD*(   1) C   7 - H  19            1.53    0.83    0.047
  45. LP (   1) N   3                /240. BD*(   1) C   7 - H  20            2.50    0.81    0.059
  46. LP (   1) O   8                / 57. RY*(   1) C   2                    1.38    1.12    0.050
  46. LP (   1) O   8                / 61. RY*(   5) C   2                    0.42    1.83    0.035
  46. LP (   1) O   8                / 62. RY*(   6) C   2                    0.29    2.54    0.035
  46. LP (   1) O   8                /120. RY*(   1) C   9                    0.30    1.32    0.025
  46. LP (   1) O   8                /121. RY*(   2) C   9                    1.78    1.43    0.064
  46. LP (   1) O   8                /225. BD*(   2) O   1 - C   2            4.67    1.09    0.091
  46. LP (   1) O   8                /226. BD*(   1) C   2 - N   3            1.16    0.93    0.042
  46. LP (   1) O   8                /229. BD*(   1) N   3 - C   7            0.32    0.79    0.020
  46. LP (   1) O   8                /236. BD*(   1) C   6 - C   7            0.39    0.89    0.024
  46. LP (   1) O   8                /242. BD*(   1) C   9 - C  10            0.59    0.94    0.030
  46. LP (   1) O   8                /243. BD*(   1) C   9 - C  11            0.51    0.95    0.028
  46. LP (   1) O   8                /244. BD*(   1) C   9 - C  12            0.58    0.94    0.030
  46. LP (   1) O   8                /249. BD*(   1) C  11 - H  25            0.39    1.02    0.025
  47. LP (   2) O   8                / 59. RY*(   3) C   2                    0.86    2.16    0.058
  47. LP (   2) O   8                / 60. RY*(   4) C   2                    0.47    1.35    0.034
  47. LP (   2) O   8                / 64. RY*(   8) C   2                    0.54    1.72    0.041
  47. LP (   2) O   8                /124. RY*(   5) C   9                    0.37    2.36    0.039
  47. LP (   2) O   8                /224. BD*(   1) O   1 - C   2           26.15    0.30    0.116
  47. LP (   2) O   8                /242. BD*(   1) C   9 - C  10            1.88    0.75    0.050
  47. LP (   2) O   8                /244. BD*(   1) C   9 - C  12            1.91    0.75    0.050
 224. BD*(   1) O   1 - C   2        / 49. RY*(   2) O   1                    0.82    1.12    0.093
 224. BD*(   1) O   1 - C   2        / 55. RY*(   8) O   1                    0.33    2.81    0.093
 224. BD*(   1) O   1 - C   2        / 59. RY*(   3) C   2                    1.56    1.86    0.163
 224. BD*(   1) O   1 - C   2        / 60. RY*(   4) C   2                    0.51    1.05    0.070
 224. BD*(   1) O   1 - C   2        / 64. RY*(   8) C   2                    0.29    1.41    0.062
 224. BD*(   1) O   1 - C   2        /225. BD*(   2) O   1 - C   2            0.28    0.59    0.038


 Natural Bond Orbitals (Summary):

                                                            Principal Delocalizations
           NBO                        Occupancy    Energy   (geminal,vicinal,remote)
 ====================================================================================
 Molecular unit  1  (C9H17NO2)
     1. BD (   1) O   1 - C   2          0.99830    -0.58600  224(g)
     2. BD (   2) O   1 - C   2          0.99707    -1.25525  229(v),226(g),57(g),241(v)
     3. BD (   1) C   2 - N   3          0.99330    -1.07993  241(v),229(g),228(g),225(g)
                                                    75(v),230(v)
     4. BD (   1) C   2 - O   8          0.99481    -1.08233  228(v),120(v),243(v),225(g)
                                                    241(g)
     5. BD (   1) N   3 - C   4          0.99144    -0.96057  227(v),226(g),57(v),235(v)
                                                    229(g),103(v),239(v),84(v)
     6. BD (   1) N   3 - C   7          0.99252    -0.96707  225(v),226(g),228(g),237(v)
                                                    75(v),231(v),61(v)
     7. BD (   1) C   4 - C   5          0.99113    -0.78379  226(v),237(v),93(v),231(g)
                                                    232(g),233(g),235(g)
     8. BD (   1) C   4 - H  13          0.99219    -0.69964  229(v),233(v),85(v),230(g)
     9. BD (   1) C   4 - H  14          0.99318    -0.70272  234(v),229(v),66(v),84(v)
    10. BD (   1) C   5 - C   6          0.98819    -0.75628  231(v),239(v),228(v),229(v)
                                                    237(g),235(g),76(v),230(g)
                                                    236(g)
    11. BD (   1) C   5 - H  15          0.98922    -0.64987  232(v),238(v),75(v)
    12. BD (   1) C   5 - H  16          0.98862    -0.65392  228(v),236(v),94(v)
    13. BD (   1) C   6 - C   7          0.99092    -0.78369  226(v),235(v),84(v),239(g)
                                                    240(g),233(g),237(g)
    14. BD (   1) C   6 - H  17          0.98858    -0.65431  229(v),230(v),85(v)
    15. BD (   1) C   6 - H  18          0.98927    -0.64997  234(v),240(v),102(v)
    16. BD (   1) C   7 - H  19          0.99230    -0.70233  228(v),233(v),94(v),236(g)
    17. BD (   1) C   7 - H  20          0.99312    -0.70457  238(v),228(v),66(v),93(v)
    18. BD (   1) O   8 - C   9          0.99182    -0.99529  226(v),57(v),249(v),251(v)
                                                    247(v)
    19. BD (   1) C   9 - C  10          0.98795    -0.73865  248(v),243(g),252(v),244(g)
                                                    138(v),147(v),112(v),246(g)
                                                    148(v),247(g)
    20. BD (   1) C   9 - C  11          0.98646    -0.73445  227(v),253(v),246(v),242(g)
                                                    244(g),111(v),147(v),129(v)
                                                    250(g),248(g)
    21. BD (   1) C   9 - C  12          0.98790    -0.73836  250(v),243(g),245(v),242(g)
                                                    138(v),129(v),112(v),253(g)
                                                    130(v),251(g)
    22. BD (   1) C  10 - H  21          0.99272    -0.60516  244(v),241(v),120(v)
    23. BD (   1) C  10 - H  22          0.99315    -0.60700  243(v),122(v)
    24. BD (   1) C  10 - H  23          0.98817    -0.60503  241(v),122(v)
    25. BD (   1) C  11 - H  24          0.99304    -0.60319  242(v),241(v)
    26. BD (   1) C  11 - H  25          0.98953    -0.60332  241(v),120(v)
    27. BD (   1) C  11 - H  26          0.99307    -0.60321  244(v),241(v)
    28. BD (   1) C  12 - H  27          0.98820    -0.60509  241(v),122(v)
    29. BD (   1) C  12 - H  28          0.99275    -0.60528  242(v),241(v),120(v)
    30. BD (   1) C  12 - H  29          0.99315    -0.60746  243(v),122(v)
    31. CR (   1) O   1                  0.99987   -19.07801  57(v),226(v)
    32. CR (   1) C   2                  0.99964   -10.42578  241(v),229(v),228(v),71(v)
    33. CR (   1) N   3                  0.99955   -14.48896  58(v),104(v),77(v),103(v)
                                                    63(v),80(v),76(v),107(v)
                                                    225(v)
    34. CR (   1) C   4                  0.99957   -10.30833  86(v),226(v),160(v),156(v)
                                                    229(v)
    35. CR (   1) C   5                  0.99956   -10.24410  168(v),95(v),164(v),75(v)
    36. CR (   1) C   6                  0.99956   -10.24407  86(v),172(v),176(v),103(v)
    37. CR (   1) C   7                  0.99956   -10.31064  226(v),95(v),180(v),184(v)
                                                    228(v)
    38. CR (   1) O   8                  0.99981   -19.14235  121(v),57(v),58(v),120(v)
                                                    225(v),61(v)
    39. CR (   1) C   9                  0.99939   -10.27428  241(g),227(v),140(v),131(v)
                                                    149(v)
    40. CR (   1) C  10                  0.99956   -10.18040  122(v),192(v),196(v),188(v)
                                                    120(v)
    41. CR (   1) C  11                  0.99956   -10.17838  120(v),204(v),208(v),200(v)
                                                    127(v)
    42. CR (   1) C  12                  0.99956   -10.18042  122(v),220(v),212(v),216(v)
                                                    120(v)
    43. LP (   1) O   1                  0.98753    -0.86346  57(v),226(v),227(v)
    44. LP (   2) O   1                  0.92082    -0.45141  227(v),226(v),58(v),61(v)
    45. LP (   1) N   3                  0.91076    -0.55976  224(v),232(v),240(v),239(v)
                                                    231(v),60(v),59(v),102(v)
                                                    76(v),77(v),104(v)
    46. LP (   1) O   8                  0.97630    -0.68712  225(v),121(v),57(v),226(v)
                                                    242(v),244(v),243(v),61(v)
                                                    236(r),249(r),229(r),120(v)
                                                    62(v)
    47. LP (   2) O   8                  0.88977    -0.49326  224(v),244(v),242(v),59(v)
                                                    64(v),60(v),124(v)
    48. RY*(   1) O   1                  0.00045     1.06459   
    49. RY*(   2) O   1                  0.00037     0.93050   
    50. RY*(   3) O   1                  0.00012     1.47772   
    51. RY*(   4) O   1                  0.00005     0.89990   
    52. RY*(   5) O   1                  0.00001     2.79304   
    53. RY*(   6) O   1                  0.00001     2.48781   
    54. RY*(   7) O   1                  0.00001     3.04969   
    55. RY*(   8) O   1                  0.00000     2.62343   
    56. RY*(   9) O   1                  0.00000     2.58123   
    57. RY*(   1) C   2                  0.01172     0.43081   
    58. RY*(   2) C   2                  0.00521     1.32915   
    59. RY*(   3) C   2                  0.00358     1.67126   
    60. RY*(   4) C   2                  0.00245     0.85821   
    61. RY*(   5) C   2                  0.00229     1.13973   
    62. RY*(   6) C   2                  0.00102     1.85460   
    63. RY*(   7) C   2                  0.00056     1.02321   
    64. RY*(   8) C   2                  0.00050     1.22237   
    65. RY*(   9) C   2                  0.00001     1.92215   
    66. RY*(   1) N   3                  0.00145     0.79104   
    67. RY*(   2) N   3                  0.00111     0.98528   
    68. RY*(   3) N   3                  0.00088     1.12705   
    69. RY*(   4) N   3                  0.00034     2.35679   
    70. RY*(   5) N   3                  0.00031     1.85825   
    71. RY*(   6) N   3                  0.00024     1.23449   
    72. RY*(   7) N   3                  0.00020     2.40571   
    73. RY*(   8) N   3                  0.00016     2.05159   
    74. RY*(   9) N   3                  0.00001     2.25972   
    75. RY*(   1) C   4                  0.00252     0.59519   
    76. RY*(   2) C   4                  0.00214     0.70594   
    77. RY*(   3) C   4                  0.00102     0.66507   
    78. RY*(   4) C   4                  0.00034     1.06581   
    79. RY*(   5) C   4                  0.00026     1.60154   
    80. RY*(   6) C   4                  0.00012     1.54339   
    81. RY*(   7) C   4                  0.00006     1.90770   
    82. RY*(   8) C   4                  0.00003     2.01051   
    83. RY*(   9) C   4                  0.00001     1.99433   
    84. RY*(   1) C   5                  0.00219     0.79324   
    85. RY*(   2) C   5                  0.00079     0.74949   
    86. RY*(   3) C   5                  0.00055     0.44877   
    87. RY*(   4) C   5                  0.00015     0.86648   
    88. RY*(   5) C   5                  0.00016     1.83849   
    89. RY*(   6) C   5                  0.00005     1.79571   
    90. RY*(   7) C   5                  0.00001     2.00796   
    91. RY*(   8) C   5                  0.00001     1.85178   
    92. RY*(   9) C   5                  0.00002     2.07602   
    93. RY*(   1) C   6                  0.00217     0.79358   
    94. RY*(   2) C   6                  0.00080     0.73738   
    95. RY*(   3) C   6                  0.00056     0.45150   
    96. RY*(   4) C   6                  0.00017     0.87762   
    97. RY*(   5) C   6                  0.00016     1.83379   
    98. RY*(   6) C   6                  0.00005     1.79232   
    99. RY*(   7) C   6                  0.00001     2.03948   
   100. RY*(   8) C   6                  0.00001     1.84445   
   101. RY*(   9) C   6                  0.00002     2.06139   
   102. RY*(   1) C   7                  0.00223     0.77085   
   103. RY*(   2) C   7                  0.00204     0.54083   
   104. RY*(   3) C   7                  0.00095     0.66517   
   105. RY*(   4) C   7                  0.00035     1.07047   
   106. RY*(   5) C   7                  0.00027     1.57024   
   107. RY*(   6) C   7                  0.00012     1.60143   
   108. RY*(   7) C   7                  0.00006     1.89170   
   109. RY*(   8) C   7                  0.00004     1.97780   
   110. RY*(   9) C   7                  0.00001     1.98837   
   111. RY*(   1) O   8                  0.00156     1.14834   
   112. RY*(   2) O   8                  0.00111     1.03855   
   113. RY*(   3) O   8                  0.00058     1.58236   
   114. RY*(   4) O   8                  0.00042     1.56645   
   115. RY*(   5) O   8                  0.00005     2.72583   
   116. RY*(   6) O   8                  0.00005     2.52863   
   117. RY*(   7) O   8                  0.00003     2.71110   
   118. RY*(   8) O   8                  0.00001     2.49188   
   119. RY*(   9) O   8                  0.00001     2.61112   
   120. RY*(   1) C   9                  0.00309     0.63022   
   121. RY*(   2) C   9                  0.00217     0.74670   
   122. RY*(   3) C   9                  0.00185     0.62945   
   123. RY*(   4) C   9                  0.00060     2.16304   
   124. RY*(   5) C   9                  0.00053     1.86383   
   125. RY*(   6) C   9                  0.00041     1.82063   
   126. RY*(   7) C   9                  0.00037     2.02945   
   127. RY*(   8) C   9                  0.00029     1.63466   
   128. RY*(   9) C   9                  0.00021     1.19604   
   129. RY*(   1) C  10                  0.00206     0.64637   
   130. RY*(   2) C  10                  0.00121     0.66325   
   131. RY*(   3) C  10                  0.00054     0.56649   
   132. RY*(   4) C  10                  0.00010     0.77384   
   133. RY*(   5) C  10                  0.00001     2.08400   
   134. RY*(   6) C  10                  0.00001     2.00583   
   135. RY*(   7) C  10                  0.00001     2.08614   
   136. RY*(   8) C  10                  0.00001     2.17859   
   137. RY*(   9) C  10                  0.00001     1.98979   
   138. RY*(   1) C  11                  0.00207     0.64442   
   139. RY*(   2) C  11                  0.00148     0.60699   
   140. RY*(   3) C  11                  0.00068     0.61139   
   141. RY*(   4) C  11                  0.00012     0.69093   
   142. RY*(   5) C  11                  0.00002     2.05219   
   143. RY*(   6) C  11                  0.00001     2.07089   
   144. RY*(   7) C  11                  0.00000     2.12857   
   145. RY*(   8) C  11                  0.00000     2.00667   
   146. RY*(   9) C  11                  0.00001     2.14742   
   147. RY*(   1) C  12                  0.00206     0.64616   
   148. RY*(   2) C  12                  0.00122     0.66320   
   149. RY*(   3) C  12                  0.00054     0.56538   
   150. RY*(   4) C  12                  0.00010     0.77533   
   151. RY*(   5) C  12                  0.00001     2.07864   
   152. RY*(   6) C  12                  0.00001     2.01057   
   153. RY*(   7) C  12                  0.00001     2.07786   
   154. RY*(   8) C  12                  0.00001     2.16343   
   155. RY*(   9) C  12                  0.00001     2.01230   
   156. RY*(   1) H  13                  0.00098     0.21350   
   157. RY*(   2) H  13                  0.00007     1.71845   
   158. RY*(   3) H  13                  0.00005     1.60420   
   159. RY*(   4) H  13                  0.00002     2.05093   
   160. RY*(   1) H  14                  0.00110     0.19340   
   161. RY*(   2) H  14                  0.00009     1.73507   
   162. RY*(   3) H  14                  0.00005     1.64530   
   163. RY*(   4) H  14                  0.00001     2.02646   
   164. RY*(   1) H  15                  0.00113     0.23033   
   165. RY*(   2) H  15                  0.00007     1.74474   
   166. RY*(   3) H  15                  0.00006     1.61088   
   167. RY*(   4) H  15                  0.00001     2.12471   
   168. RY*(   1) H  16                  0.00058     0.23047   
   169. RY*(   2) H  16                  0.00006     1.60876   
   170. RY*(   3) H  16                  0.00007     1.73588   
   171. RY*(   4) H  16                  0.00002     2.11136   
   172. RY*(   1) H  17                  0.00059     0.22904   
   173. RY*(   2) H  17                  0.00006     1.61191   
   174. RY*(   3) H  17                  0.00006     1.73494   
   175. RY*(   4) H  17                  0.00002     2.10988   
   176. RY*(   1) H  18                  0.00113     0.23059   
   177. RY*(   2) H  18                  0.00007     1.65603   
   178. RY*(   3) H  18                  0.00006     1.69957   
   179. RY*(   4) H  18                  0.00001     2.12469   
   180. RY*(   1) H  19                  0.00095     0.21994   
   181. RY*(   2) H  19                  0.00006     1.59396   
   182. RY*(   3) H  19                  0.00007     1.72882   
   183. RY*(   4) H  19                  0.00002     2.06299   
   184. RY*(   1) H  20                  0.00116     0.19702   
   185. RY*(   2) H  20                  0.00009     1.74653   
   186. RY*(   3) H  20                  0.00006     1.63785   
   187. RY*(   4) H  20                  0.00001     2.03855   
   188. RY*(   1) H  21                  0.00081     0.30673   
   189. RY*(   2) H  21                  0.00009     1.70002   
   190. RY*(   3) H  21                  0.00007     1.71088   
   191. RY*(   4) H  21                  0.00002     2.15284   
   192. RY*(   1) H  22                  0.00073     0.34626   
   193. RY*(   2) H  22                  0.00010     1.69642   
   194. RY*(   3) H  22                  0.00007     1.69987   
   195. RY*(   4) H  22                  0.00002     2.17152   
   196. RY*(   1) H  23                  0.00044     0.36427   
   197. RY*(   2) H  23                  0.00010     1.70309   
   198. RY*(   3) H  23                  0.00006     1.67879   
   199. RY*(   4) H  23                  0.00002     2.12707   
   200. RY*(   1) H  24                  0.00082     0.31161   
   201. RY*(   2) H  24                  0.00009     1.69319   
   202. RY*(   3) H  24                  0.00007     1.71529   
   203. RY*(   4) H  24                  0.00002     2.16005   
   204. RY*(   1) H  25                  0.00041     0.39604   
   205. RY*(   2) H  25                  0.00010     1.69894   
   206. RY*(   3) H  25                  0.00006     1.67112   
   207. RY*(   4) H  25                  0.00001     2.10936   
   208. RY*(   1) H  26                  0.00082     0.31530   
   209. RY*(   2) H  26                  0.00009     1.69343   
   210. RY*(   3) H  26                  0.00007     1.71373   
   211. RY*(   4) H  26                  0.00002     2.16148   
   212. RY*(   1) H  27                  0.00044     0.36440   
   213. RY*(   2) H  27                  0.00010     1.70318   
   214. RY*(   3) H  27                  0.00006     1.67914   
   215. RY*(   4) H  27                  0.00002     2.12657   
   216. RY*(   1) H  28                  0.00082     0.30645   
   217. RY*(   2) H  28                  0.00009     1.69964   
   218. RY*(   3) H  28                  0.00007     1.71038   
   219. RY*(   4) H  28                  0.00002     2.15289   
   220. RY*(   1) H  29                  0.00074     0.34553   
   221. RY*(   2) H  29                  0.00010     1.69585   
   222. RY*(   3) H  29                  0.00007     1.69939   
   223. RY*(   4) H  29                  0.00002     2.17163   
   224. BD*(   1) O   1 - C   2          0.17029    -0.19157  59(g),49(g),60(g),55(g)
                                                    64(g),225(g)
   225. BD*(   2) O   1 - C   2          0.01208     0.40276   
   226. BD*(   1) C   2 - N   3          0.04302     0.24720   
   227. BD*(   1) C   2 - O   8          0.04665     0.18794   
   228. BD*(   1) N   3 - C   4          0.01481     0.10885   
   229. BD*(   1) N   3 - C   7          0.01616     0.10756   
   230. BD*(   1) C   4 - C   5          0.00615     0.19974   
   231. BD*(   1) C   4 - H  13          0.00710     0.27514   
   232. BD*(   1) C   4 - H  14          0.01003     0.25208   
   233. BD*(   1) C   5 - C   6          0.00559     0.21225   
   234. BD*(   1) C   5 - H  15          0.00723     0.29178   
   235. BD*(   1) C   5 - H  16          0.00443     0.31063   
   236. BD*(   1) C   6 - C   7          0.00654     0.19867   
   237. BD*(   1) C   6 - H  17          0.00448     0.30975   
   238. BD*(   1) C   6 - H  18          0.00718     0.29167   
   239. BD*(   1) C   7 - H  19          0.00730     0.27102   
   240. BD*(   1) C   7 - H  20          0.00993     0.25100   
   241. BD*(   1) O   8 - C   9          0.03656     0.10190   
   242. BD*(   1) C   9 - C  10          0.01396     0.25401   
   243. BD*(   1) C   9 - C  11          0.01166     0.25949   
   244. BD*(   1) C   9 - C  12          0.01397     0.25400   
   245. BD*(   1) C  10 - H  21          0.00298     0.32687   
   246. BD*(   1) C  10 - H  22          0.00384     0.34521   
   247. BD*(   1) C  10 - H  23          0.00254     0.33266   
   248. BD*(   1) C  11 - H  24          0.00300     0.33236   
   249. BD*(   1) C  11 - H  25          0.00213     0.33594   
   250. BD*(   1) C  11 - H  26          0.00301     0.33233   
   251. BD*(   1) C  12 - H  27          0.00255     0.33259   
   252. BD*(   1) C  12 - H  28          0.00298     0.32675   
   253. BD*(   1) C  12 - H  29          0.00384     0.34476   
       -------------------------------
              Total Lewis   46.42244  ( 98.7711%)
        Valence non-Lewis    0.48197  (  1.0255%)
        Rydberg non-Lewis    0.09560  (  0.2034%)
       -------------------------------
            Total unit  1   47.00000  (100.0000%)
           Charge unit  1    0.00000


 ***************************************************
 *******         Beta  spin orbitals         *******
 ***************************************************


 NATURAL POPULATIONS:  Natural atomic orbital occupancies 
                                                          
   NAO  Atom  No  lang   Type(AO)    Occupancy      Energy
 ----------------------------------------------------------
     1    O    1  S      Cor( 1S)     0.99987     -19.07211
     2    O    1  S      Val( 2S)     0.85260      -1.04430
     3    O    1  S      Ryd( 3S)     0.00060       1.37810
     4    O    1  px     Val( 2p)     0.90886      -0.44724
     5    O    1  px     Ryd( 3p)     0.00061       1.04462
     6    O    1  py     Val( 2p)     0.79728      -0.48869
     7    O    1  py     Ryd( 3p)     0.00035       0.91824
     8    O    1  pz     Val( 2p)     0.58999      -0.40658
     9    O    1  pz     Ryd( 3p)     0.00041       0.92514
    10    O    1  dxy    Ryd( 3d)     0.00081       2.86294
    11    O    1  dxz    Ryd( 3d)     0.00010       2.48911
    12    O    1  dyz    Ryd( 3d)     0.00085       2.67500
    13    O    1  dx2y2  Ryd( 3d)     0.00068       3.01419
    14    O    1  dz2    Ryd( 3d)     0.00019       2.69168

    15    C    2  S      Cor( 1S)     0.99964     -10.42708
    16    C    2  S      Val( 2S)     0.33560      -0.29019
    17    C    2  S      Ryd( 3S)     0.00154       0.23765
    18    C    2  px     Val( 2p)     0.38619      -0.20048
    19    C    2  px     Ryd( 3p)     0.00374       0.60089
    20    C    2  py     Val( 2p)     0.35980      -0.17468
    21    C    2  py     Ryd( 3p)     0.01219       0.42203
    22    C    2  pz     Val( 2p)     0.45465      -0.34395
    23    C    2  pz     Ryd( 3p)     0.00138       0.35113
    24    C    2  dxy    Ryd( 3d)     0.00279       2.24642
    25    C    2  dxz    Ryd( 3d)     0.00035       1.68402
    26    C    2  dyz    Ryd( 3d)     0.00220       1.76508
    27    C    2  dx2y2  Ryd( 3d)     0.00188       2.25721
    28    C    2  dz2    Ryd( 3d)     0.00050       1.92623

    29    N    3  S      Cor( 1S)     0.99954     -14.47483
    30    N    3  S      Val( 2S)     0.61043      -0.72795
    31    N    3  S      Ryd( 3S)     0.00105       0.97528
    32    N    3  px     Val( 2p)     0.67351      -0.50303
    33    N    3  px     Ryd( 3p)     0.00059       1.01047
    34    N    3  py     Val( 2p)     0.66951      -0.48960
    35    N    3  py     Ryd( 3p)     0.00101       1.07762
    36    N    3  pz     Val( 2p)     0.30615      -0.41001
    37    N    3  pz     Ryd( 3p)     0.00039       0.79283
    38    N    3  dxy    Ryd( 3d)     0.00044       2.52257
    39    N    3  dxz    Ryd( 3d)     0.00023       2.08015
    40    N    3  dyz    Ryd( 3d)     0.00031       2.06909
    41    N    3  dx2y2  Ryd( 3d)     0.00053       2.49832
    42    N    3  dz2    Ryd( 3d)     0.00042       2.32507

    43    C    4  S      Cor( 1S)     0.99958     -10.30849
    44    C    4  S      Val( 2S)     0.51748      -0.42591
    45    C    4  S      Ryd( 3S)     0.00099       0.67383
    46    C    4  px     Val( 2p)     0.44819      -0.27168
    47    C    4  px     Ryd( 3p)     0.00219       0.41446
    48    C    4  py     Val( 2p)     0.54321      -0.27650
    49    C    4  py     Ryd( 3p)     0.00185       0.35714
    50    C    4  pz     Val( 2p)     0.60015      -0.29316
    51    C    4  pz     Ryd( 3p)     0.00120       0.52357
    52    C    4  dxy    Ryd( 3d)     0.00077       2.06917
    53    C    4  dxz    Ryd( 3d)     0.00024       1.84369
    54    C    4  dyz    Ryd( 3d)     0.00021       2.17148
    55    C    4  dx2y2  Ryd( 3d)     0.00032       1.99493
    56    C    4  dz2    Ryd( 3d)     0.00046       2.07642

    57    C    5  S      Cor( 1S)     0.99956     -10.24420
    58    C    5  S      Val( 2S)     0.51643      -0.39266
    59    C    5  S      Ryd( 3S)     0.00029       0.75099
    60    C    5  px     Val( 2p)     0.57466      -0.25019
    61    C    5  px     Ryd( 3p)     0.00211       0.49290
    62    C    5  py     Val( 2p)     0.51332      -0.24896
    63    C    5  py     Ryd( 3p)     0.00135       0.40366
    64    C    5  pz     Val( 2p)     0.60663      -0.25064
    65    C    5  pz     Ryd( 3p)     0.00150       0.50775
    66    C    5  dxy    Ryd( 3d)     0.00040       2.07141
    67    C    5  dxz    Ryd( 3d)     0.00021       1.99043
    68    C    5  dyz    Ryd( 3d)     0.00024       1.94872
    69    C    5  dx2y2  Ryd( 3d)     0.00025       2.02048
    70    C    5  dz2    Ryd( 3d)     0.00045       2.26095

    71    C    6  S      Cor( 1S)     0.99956     -10.24424
    72    C    6  S      Val( 2S)     0.51637      -0.39293
    73    C    6  S      Ryd( 3S)     0.00031       0.75503
    74    C    6  px     Val( 2p)     0.51671      -0.24862
    75    C    6  px     Ryd( 3p)     0.00141       0.41850
    76    C    6  py     Val( 2p)     0.56854      -0.25073
    77    C    6  py     Ryd( 3p)     0.00193       0.46006
    78    C    6  pz     Val( 2p)     0.61159      -0.25176
    79    C    6  pz     Ryd( 3p)     0.00158       0.52484
    80    C    6  dxy    Ryd( 3d)     0.00025       2.00393
    81    C    6  dxz    Ryd( 3d)     0.00018       1.94552
    82    C    6  dyz    Ryd( 3d)     0.00026       2.03385
    83    C    6  dx2y2  Ryd( 3d)     0.00041       2.07826
    84    C    6  dz2    Ryd( 3d)     0.00046       2.22952

    85    C    7  S      Cor( 1S)     0.99957     -10.31080
    86    C    7  S      Val( 2S)     0.51759      -0.42779
    87    C    7  S      Ryd( 3S)     0.00093       0.66914
    88    C    7  px     Val( 2p)     0.55123      -0.28930
    89    C    7  px     Ryd( 3p)     0.00211       0.43999
    90    C    7  py     Val( 2p)     0.43840      -0.26204
    91    C    7  py     Ryd( 3p)     0.00147       0.32804
    92    C    7  pz     Val( 2p)     0.60429      -0.29525
    93    C    7  pz     Ryd( 3p)     0.00129       0.53419
    94    C    7  dxy    Ryd( 3d)     0.00051       1.98092
    95    C    7  dxz    Ryd( 3d)     0.00040       1.96395
    96    C    7  dyz    Ryd( 3d)     0.00008       2.04963
    97    C    7  dx2y2  Ryd( 3d)     0.00058       2.06767
    98    C    7  dz2    Ryd( 3d)     0.00043       2.07817

    99    O    8  S      Cor( 1S)     0.99981     -19.14096
   100    O    8  S      Val( 2S)     0.79843      -1.02628
   101    O    8  S      Ryd( 3S)     0.00109       1.39929
   102    O    8  px     Val( 2p)     0.74739      -0.50635
   103    O    8  px     Ryd( 3p)     0.00071       1.35593
   104    O    8  py     Val( 2p)     0.85540      -0.51114
   105    O    8  py     Ryd( 3p)     0.00093       1.13912
   106    O    8  pz     Val( 2p)     0.86302      -0.48667
   107    O    8  pz     Ryd( 3p)     0.00116       0.98943
   108    O    8  dxy    Ryd( 3d)     0.00064       2.90390
   109    O    8  dxz    Ryd( 3d)     0.00012       2.56371
   110    O    8  dyz    Ryd( 3d)     0.00049       2.51440
   111    O    8  dx2y2  Ryd( 3d)     0.00044       2.83005
   112    O    8  dz2    Ryd( 3d)     0.00028       2.72187

   113    C    9  S      Cor( 1S)     0.99939     -10.27413
   114    C    9  S      Val( 2S)     0.43863      -0.32325
   115    C    9  S      Ryd( 3S)     0.00062       0.74916
   116    C    9  px     Val( 2p)     0.32745      -0.19899
   117    C    9  px     Ryd( 3p)     0.00209       0.57593
   118    C    9  py     Val( 2p)     0.54423      -0.24242
   119    C    9  py     Ryd( 3p)     0.00324       0.64659
   120    C    9  pz     Val( 2p)     0.53678      -0.23842
   121    C    9  pz     Ryd( 3p)     0.00184       0.58567
   122    C    9  dxy    Ryd( 3d)     0.00054       1.96345
   123    C    9  dxz    Ryd( 3d)     0.00057       1.86832
   124    C    9  dyz    Ryd( 3d)     0.00057       2.07574
   125    C    9  dx2y2  Ryd( 3d)     0.00106       2.15018
   126    C    9  dz2    Ryd( 3d)     0.00072       2.11800

   127    C   10  S      Cor( 1S)     0.99955     -10.18038
   128    C   10  S      Val( 2S)     0.54306      -0.35460
   129    C   10  S      Ryd( 3S)     0.00061       0.74043
   130    C   10  px     Val( 2p)     0.61482      -0.20449
   131    C   10  px     Ryd( 3p)     0.00088       0.51655
   132    C   10  py     Val( 2p)     0.60777      -0.19869
   133    C   10  py     Ryd( 3p)     0.00184       0.51968
   134    C   10  pz     Val( 2p)     0.55177      -0.19642
   135    C   10  pz     Ryd( 3p)     0.00124       0.43685
   136    C   10  dxy    Ryd( 3d)     0.00016       2.09640
   137    C   10  dxz    Ryd( 3d)     0.00013       2.02977
   138    C   10  dyz    Ryd( 3d)     0.00029       2.17446
   139    C   10  dx2y2  Ryd( 3d)     0.00030       2.30454
   140    C   10  dz2    Ryd( 3d)     0.00031       2.19328

   141    C   11  S      Cor( 1S)     0.99956     -10.17870
   142    C   11  S      Val( 2S)     0.54223      -0.35285
   143    C   11  S      Ryd( 3S)     0.00059       0.74727
   144    C   11  px     Val( 2p)     0.61058      -0.19974
   145    C   11  px     Ryd( 3p)     0.00130       0.49027
   146    C   11  py     Val( 2p)     0.54171      -0.19372
   147    C   11  py     Ryd( 3p)     0.00114       0.41963
   148    C   11  pz     Val( 2p)     0.61824      -0.19830
   149    C   11  pz     Ryd( 3p)     0.00201       0.53941
   150    C   11  dxy    Ryd( 3d)     0.00016       2.03792
   151    C   11  dxz    Ryd( 3d)     0.00012       2.06889
   152    C   11  dyz    Ryd( 3d)     0.00032       2.23839
   153    C   11  dx2y2  Ryd( 3d)     0.00032       2.23044
   154    C   11  dz2    Ryd( 3d)     0.00027       2.20228

   155    C   12  S      Cor( 1S)     0.99955     -10.18042
   156    C   12  S      Val( 2S)     0.54304      -0.35472
   157    C   12  S      Ryd( 3S)     0.00062       0.73997
   158    C   12  px     Val( 2p)     0.61627      -0.20467
   159    C   12  px     Ryd( 3p)     0.00087       0.51812
   160    C   12  py     Val( 2p)     0.60169      -0.19856
   161    C   12  py     Ryd( 3p)     0.00177       0.50965
   162    C   12  pz     Val( 2p)     0.55711      -0.19686
   163    C   12  pz     Ryd( 3p)     0.00130       0.44433
   164    C   12  dxy    Ryd( 3d)     0.00016       2.09420
   165    C   12  dxz    Ryd( 3d)     0.00013       2.03916
   166    C   12  dyz    Ryd( 3d)     0.00029       2.15825
   167    C   12  dx2y2  Ryd( 3d)     0.00030       2.30157
   168    C   12  dz2    Ryd( 3d)     0.00031       2.20497

   169    H   13  S      Val( 1S)     0.33929      -0.08195
   170    H   13  S      Ryd( 2S)     0.00085       0.18702
   171    H   13  px     Ryd( 2p)     0.00006       1.59386
   172    H   13  py     Ryd( 2p)     0.00026       1.98117
   173    H   13  pz     Ryd( 2p)     0.00020       1.85485

   174    H   14  S      Val( 1S)     0.32524      -0.09209
   175    H   14  S      Ryd( 2S)     0.00080       0.17682
   176    H   14  px     Ryd( 2p)     0.00008       1.61365
   177    H   14  py     Ryd( 2p)     0.00013       1.77653
   178    H   14  pz     Ryd( 2p)     0.00031       2.08115

   179    H   15  S      Val( 1S)     0.37726      -0.07771
   180    H   15  S      Ryd( 2S)     0.00109       0.20980
   181    H   15  px     Ryd( 2p)     0.00008       1.69682
   182    H   15  py     Ryd( 2p)     0.00006       1.60560
   183    H   15  pz     Ryd( 2p)     0.00037       2.20814

   184    H   16  S      Val( 1S)     0.36541      -0.05964
   185    H   16  S      Ryd( 2S)     0.00058       0.19995
   186    H   16  px     Ryd( 2p)     0.00032       2.08656
   187    H   16  py     Ryd( 2p)     0.00009       1.67975
   188    H   16  pz     Ryd( 2p)     0.00009       1.72852

   189    H   17  S      Val( 1S)     0.36589      -0.06080
   190    H   17  S      Ryd( 2S)     0.00059       0.19924
   191    H   17  px     Ryd( 2p)     0.00016       1.76985
   192    H   17  py     Ryd( 2p)     0.00023       1.96586
   193    H   17  pz     Ryd( 2p)     0.00011       1.75907

   194    H   18  S      Val( 1S)     0.37738      -0.07793
   195    H   18  S      Ryd( 2S)     0.00110       0.20994
   196    H   18  px     Ryd( 2p)     0.00009       1.65109
   197    H   18  py     Ryd( 2p)     0.00006       1.66803
   198    H   18  pz     Ryd( 2p)     0.00035       2.19141

   199    H   19  S      Val( 1S)     0.33790      -0.08507
   200    H   19  S      Ryd( 2S)     0.00079       0.18711
   201    H   19  px     Ryd( 2p)     0.00011       1.76077
   202    H   19  py     Ryd( 2p)     0.00019       1.79601
   203    H   19  pz     Ryd( 2p)     0.00022       1.89384

   204    H   20  S      Val( 1S)     0.32648      -0.09401
   205    H   20  S      Ryd( 2S)     0.00087       0.17718
   206    H   20  px     Ryd( 2p)     0.00007       1.69961
   207    H   20  py     Ryd( 2p)     0.00014       1.71322
   208    H   20  pz     Ryd( 2p)     0.00031       2.07679

   209    H   21  S      Val( 1S)     0.38477      -0.04622
   210    H   21  S      Ryd( 2S)     0.00081       0.25905
   211    H   21  px     Ryd( 2p)     0.00010       1.74189
   212    H   21  py     Ryd( 2p)     0.00015       1.83082
   213    H   21  pz     Ryd( 2p)     0.00026       2.04651

   214    H   22  S      Val( 1S)     0.37913      -0.03065
   215    H   22  S      Ryd( 2S)     0.00076       0.29145
   216    H   22  px     Ryd( 2p)     0.00013       1.76541
   217    H   22  py     Ryd( 2p)     0.00033       2.20038
   218    H   22  pz     Ryd( 2p)     0.00007       1.66508

   219    H   23  S      Val( 1S)     0.37267      -0.03610
   220    H   23  S      Ryd( 2S)     0.00043       0.26372
   221    H   23  px     Ryd( 2p)     0.00036       2.26287
   222    H   23  py     Ryd( 2p)     0.00009       1.69908
   223    H   23  pz     Ryd( 2p)     0.00007       1.65652

   224    H   24  S      Val( 1S)     0.38434      -0.04146
   225    H   24  S      Ryd( 2S)     0.00080       0.26016
   226    H   24  px     Ryd( 2p)     0.00011       1.74870
   227    H   24  py     Ryd( 2p)     0.00014       1.80170
   228    H   24  pz     Ryd( 2p)     0.00026       2.07718

   229    H   25  S      Val( 1S)     0.37725      -0.03603
   230    H   25  S      Ryd( 2S)     0.00039       0.26752
   231    H   25  px     Ryd( 2p)     0.00036       2.26779
   232    H   25  py     Ryd( 2p)     0.00006       1.64832
   233    H   25  pz     Ryd( 2p)     0.00010       1.69901

   234    H   26  S      Val( 1S)     0.38451      -0.04154
   235    H   26  S      Ryd( 2S)     0.00080       0.26342
   236    H   26  px     Ryd( 2p)     0.00010       1.73938
   237    H   26  py     Ryd( 2p)     0.00016       1.84609
   238    H   26  pz     Ryd( 2p)     0.00025       2.04259

   239    H   27  S      Val( 1S)     0.37265      -0.03614
   240    H   27  S      Ryd( 2S)     0.00043       0.26368
   241    H   27  px     Ryd( 2p)     0.00035       2.26055
   242    H   27  py     Ryd( 2p)     0.00009       1.69602
   243    H   27  pz     Ryd( 2p)     0.00008       1.66201

   244    H   28  S      Val( 1S)     0.38451      -0.04624
   245    H   28  S      Ryd( 2S)     0.00080       0.25879
   246    H   28  px     Ryd( 2p)     0.00011       1.75031
   247    H   28  py     Ryd( 2p)     0.00013       1.78757
   248    H   28  pz     Ryd( 2p)     0.00027       2.08062

   249    H   29  S      Val( 1S)     0.37907      -0.03118
   250    H   29  S      Ryd( 2S)     0.00077       0.29135
   251    H   29  px     Ryd( 2p)     0.00013       1.76680
   252    H   29  py     Ryd( 2p)     0.00033       2.20038
   253    H   29  pz     Ryd( 2p)     0.00007       1.66255


 Summary of Natural Population Analysis:                  
                                                          
                                       Natural Population 
                Natural  -----------------------------------------------
    Atom  No    Charge         Core      Valence    Rydberg      Total
 -----------------------------------------------------------------------
      O    1   -0.15319      0.99987     3.14873    0.00460     4.15319
      C    2    0.43756      0.99964     1.53623    0.02658     2.56244
      N    3    0.23589      0.99954     2.25960    0.00497     3.26411
      C    4   -0.11685      0.99958     2.10903    0.00824     3.11685
      C    5   -0.21740      0.99956     2.21104    0.00680     3.21740
      C    6   -0.21955      0.99956     2.21321    0.00678     3.21955
      C    7   -0.11888      0.99957     2.11151    0.00780     3.11888
      O    8   -0.26992      0.99981     3.26424    0.00587     4.26992
      C    9    0.14226      0.99939     1.84710    0.01125     2.85774
      C   10   -0.32275      0.99955     2.31743    0.00576     3.32275
      C   11   -0.31855      0.99956     2.31276    0.00623     3.31855
      C   12   -0.32342      0.99955     2.31811    0.00576     3.32342
      H   13    0.15933      0.00000     0.33929    0.00137     0.34067
      H   14    0.17345      0.00000     0.32524    0.00131     0.32655
      H   15    0.12113      0.00000     0.37726    0.00160     0.37887
      H   16    0.13351      0.00000     0.36541    0.00108     0.36649
      H   17    0.13301      0.00000     0.36589    0.00109     0.36699
      H   18    0.12101      0.00000     0.37738    0.00160     0.37899
      H   19    0.16078      0.00000     0.33790    0.00132     0.33922
      H   20    0.17213      0.00000     0.32648    0.00139     0.32787
      H   21    0.11392      0.00000     0.38477    0.00132     0.38608
      H   22    0.11958      0.00000     0.37913    0.00130     0.38042
      H   23    0.12638      0.00000     0.37267    0.00095     0.37362
      H   24    0.11435      0.00000     0.38434    0.00131     0.38565
      H   25    0.12184      0.00000     0.37725    0.00091     0.37816
      H   26    0.11417      0.00000     0.38451    0.00131     0.38583
      H   27    0.12640      0.00000     0.37265    0.00095     0.37360
      H   28    0.11419      0.00000     0.38451    0.00131     0.38581
      H   29    0.11963      0.00000     0.37907    0.00130     0.38037
 =======================================================================
   * Total *    1.00000     11.99518    33.88275    0.12207    46.00000

                                 Natural Population      
 --------------------------------------------------------
   Core                      11.99518 ( 99.9598% of  12)
   Valence                   33.88275 ( 99.6552% of  34)
   Natural Minimal Basis     45.87793 ( 99.7346% of  46)
   Natural Rydberg Basis      0.12207 (  0.2654% of  46)
 --------------------------------------------------------

    Atom  No          Natural Electron Configuration
 ----------------------------------------------------------------------------
      O    1      [core]2S( 0.85)2p( 2.30)
      C    2      [core]2S( 0.34)2p( 1.20)3p( 0.02)3d( 0.01)
      N    3      [core]2S( 0.61)2p( 1.65)
      C    4      [core]2S( 0.52)2p( 1.59)3p( 0.01)
      C    5      [core]2S( 0.52)2p( 1.69)
      C    6      [core]2S( 0.52)2p( 1.70)
      C    7      [core]2S( 0.52)2p( 1.59)
      O    8      [core]2S( 0.80)2p( 2.47)
      C    9      [core]2S( 0.44)2p( 1.41)3p( 0.01)
      C   10      [core]2S( 0.54)2p( 1.77)
      C   11      [core]2S( 0.54)2p( 1.77)
      C   12      [core]2S( 0.54)2p( 1.78)
      H   13            1S( 0.34)
      H   14            1S( 0.33)
      H   15            1S( 0.38)
      H   16            1S( 0.37)
      H   17            1S( 0.37)
      H   18            1S( 0.38)
      H   19            1S( 0.34)
      H   20            1S( 0.33)
      H   21            1S( 0.38)
      H   22            1S( 0.38)
      H   23            1S( 0.37)
      H   24            1S( 0.38)
      H   25            1S( 0.38)
      H   26            1S( 0.38)
      H   27            1S( 0.37)
      H   28            1S( 0.38)
      H   29            1S( 0.38)


 NATURAL BOND ORBITAL ANALYSIS, beta spin orbitals:

                       Occupancies       Lewis Structure    Low   High
           Occ.    -------------------  -----------------   occ   occ
  Cycle   Thresh.   Lewis   Non-Lewis     CR  BD  3C  LP    (L)   (NL)   Dev
 =============================================================================
   1(1)    0.90    45.17386   0.82614     12  30   0   4     1      0    0.07
   2(2)    0.90    44.85374   1.14626     12  31   0   3     1      0    0.03
   3(3)    0.90    44.85374   1.14626     12  31   0   3     1      0    0.03
   4(4)    0.90    44.85374   1.14626     12  31   0   3     1      0    0.03
   5(5)    0.90    44.85374   1.14626     12  31   0   3     1      0    0.03
   6(6)    0.90    44.85374   1.14626     12  31   0   3     1      0    0.03
   7(7)    0.90    44.85374   1.14626     12  31   0   3     1      0    0.03
   8(8)    0.90    44.85374   1.14626     12  31   0   3     1      0    0.03
   9(9)    0.90    44.85374   1.14626     12  31   0   3     1      0    0.03
  10(1)    0.80    45.17459   0.82541     12  30   0   4     0      0    0.07
 -----------------------------------------------------------------------------

 Structure accepted: No low occupancy Lewis orbitals

 --------------------------------------------------------
   Core                     11.99518 ( 99.960% of  12)
   Valence Lewis            33.17941 ( 97.586% of  34)
  ==================       ============================
   Total Lewis              45.17459 ( 98.206% of  46)
  -----------------------------------------------------
   Valence non-Lewis         0.73616 (  1.600% of  46)
   Rydberg non-Lewis         0.08925 (  0.194% of  46)
  ==================       ============================
   Total non-Lewis           0.82541 (  1.794% of  46)
 --------------------------------------------------------


       (Occupancy)   Bond orbital/ Coefficients/ Hybrids
 ---------------------------------------------------------------------------------
     1. (0.99712) BD ( 1) O   1 - C   2  
                ( 65.27%)   0.8079* O   1 s( 40.57%)p 1.46( 59.33%)d 0.00(  0.09%)
                                           -0.0000  0.6366 -0.0224  0.2044  0.0067
                                            0.7419  0.0208  0.0265  0.0008  0.0137
                                            0.0007  0.0018 -0.0230 -0.0150
                ( 34.73%)   0.5893* C   2 s( 35.80%)p 1.79( 63.99%)d 0.01(  0.21%)
                                           -0.0002  0.5983 -0.0097 -0.2086 -0.0144
                                           -0.7696 -0.0522 -0.0334 -0.0021  0.0169
                                            0.0008  0.0032 -0.0366 -0.0217
     2. (0.91071) BD ( 2) O   1 - C   2  
                ( 58.74%)   0.7664* O   1 s(  0.00%)p 1.00( 99.83%)d 0.00(  0.17%)
                                            0.0000 -0.0000 -0.0002 -0.0243  0.0012
                                           -0.0290 -0.0001  0.9984  0.0033 -0.0010
                                            0.0120  0.0388  0.0011  0.0027
                ( 41.26%)   0.6423* C   2 s(  0.00%)p 1.00( 99.75%)d 0.00(  0.25%)
                                           -0.0001  0.0050  0.0004  0.0059  0.0010
                                           -0.0410  0.0001  0.9976 -0.0237  0.0002
                                            0.0081 -0.0489 -0.0015 -0.0040
     3. (0.99276) BD ( 1) C   2 - N   3  
                ( 35.57%)   0.5964* C   2 s( 33.58%)p 1.97( 66.23%)d 0.01(  0.20%)
                                            0.0001 -0.5794  0.0067 -0.7779 -0.0017
                                           -0.2390 -0.0046 -0.0022  0.0010 -0.0270
                                           -0.0001  0.0003 -0.0291  0.0197
                ( 64.43%)   0.8027* N   3 s( 35.03%)p 1.85( 64.92%)d 0.00(  0.05%)
                                            0.0001 -0.5915 -0.0195  0.7650 -0.0094
                                            0.2528 -0.0024 -0.0038 -0.0006 -0.0110
                                            0.0006 -0.0003 -0.0138  0.0149
     4. (0.99473) BD ( 1) C   2 - O   8  
                ( 31.82%)   0.5641* C   2 s( 30.49%)p 2.27( 69.23%)d 0.01(  0.28%)
                                           -0.0002  0.5518  0.0180 -0.5897  0.0025
                                            0.5858  0.0275  0.0249  0.0019 -0.0463
                                           -0.0030  0.0025 -0.0114 -0.0236
                ( 68.18%)   0.8257* O   8 s( 30.40%)p 2.29( 69.53%)d 0.00(  0.07%)
                                            0.0000  0.5512  0.0138  0.5341  0.0103
                                           -0.6379 -0.0045 -0.0549 -0.0004 -0.0196
                                           -0.0012  0.0023 -0.0116 -0.0128
     5. (0.99114) BD ( 1) N   3 - C   4  
                ( 65.03%)   0.8064* N   3 s( 31.85%)p 2.14( 68.12%)d 0.00(  0.04%)
                                            0.0002  0.5643 -0.0052  0.6171  0.0132
                                           -0.5471 -0.0042 -0.0295  0.0017 -0.0129
                                           -0.0001  0.0006 -0.0002 -0.0148
                ( 34.97%)   0.5913* C   4 s( 20.77%)p 3.81( 79.04%)d 0.01(  0.19%)
                                            0.0000  0.4554  0.0160 -0.7142 -0.0314
                                            0.5281  0.0175 -0.0066 -0.0013 -0.0374
                                           -0.0000  0.0001  0.0079 -0.0213
     6. (0.99221) BD ( 1) N   3 - C   7  
                ( 65.09%)   0.8068* N   3 s( 33.05%)p 2.02( 66.91%)d 0.00(  0.04%)
                                            0.0002  0.5749 -0.0027  0.1817  0.0113
                                            0.7966  0.0115  0.0363  0.0004  0.0046
                                            0.0003  0.0024 -0.0113 -0.0146
                ( 34.91%)   0.5908* C   7 s( 20.79%)p 3.80( 79.02%)d 0.01(  0.19%)
                                            0.0000  0.4556  0.0178 -0.3014 -0.0193
                                           -0.8344 -0.0320 -0.0413 -0.0038  0.0218
                                            0.0011  0.0037 -0.0313 -0.0212
     7. (0.98482) BD ( 1) C   4 - C   5  
                ( 52.27%)   0.7230* C   4 s( 29.41%)p 2.40( 70.54%)d 0.00(  0.05%)
                                            0.0002  0.5423  0.0019  0.6745  0.0036
                                            0.4493 -0.0262  0.2187  0.0087  0.0172
                                            0.0038  0.0088 -0.0010 -0.0080
                ( 47.73%)   0.6909* C   5 s( 25.49%)p 2.92( 74.45%)d 0.00(  0.06%)
                                            0.0003  0.5048  0.0038 -0.6339  0.0128
                                           -0.5421 -0.0337 -0.2179 -0.0022  0.0171
                                            0.0107  0.0066  0.0092 -0.0094
     8. (0.96143) BD ( 1) C   4 - H  13  
                ( 64.98%)   0.8061* C   4 s( 25.62%)p 2.90( 74.34%)d 0.00(  0.04%)
                                            0.0001 -0.5062  0.0007  0.1582 -0.0111
                                            0.6422 -0.0001 -0.5528  0.0163 -0.0072
                                            0.0108  0.0114  0.0070 -0.0028
                ( 35.02%)   0.5918* H  13 s( 99.89%)p 0.00(  0.11%)
                                           -0.9994  0.0043 -0.0010 -0.0263  0.0204
     9. (0.93184) BD ( 1) C   4 - H  14  
                ( 65.45%)   0.8090* C   4 s( 24.20%)p 3.13( 75.76%)d 0.00(  0.04%)
                                            0.0003 -0.4919  0.0089 -0.0801 -0.0030
                                            0.3240  0.0193  0.8036 -0.0113 -0.0002
                                           -0.0052 -0.0042  0.0020 -0.0180
                ( 34.55%)   0.5878* H  14 s( 99.89%)p 0.00(  0.11%)
                                           -0.9994  0.0079  0.0087 -0.0153 -0.0280
    10. (0.98874) BD ( 1) C   5 - C   6  
                ( 49.97%)   0.7069* C   5 s( 26.61%)p 2.76( 73.34%)d 0.00(  0.05%)
                                           -0.0002 -0.5159  0.0015  0.1557 -0.0333
                                           -0.7844 -0.0105  0.3042  0.0012  0.0118
                                           -0.0063  0.0127  0.0103  0.0065
                ( 50.03%)   0.7073* C   6 s( 26.70%)p 2.74( 73.25%)d 0.00(  0.05%)
                                           -0.0002 -0.5167  0.0018 -0.2753 -0.0333
                                            0.7471 -0.0101 -0.3121 -0.0048  0.0037
                                           -0.0014  0.0137  0.0153  0.0069
    11. (0.98685) BD ( 1) C   5 - H  15  
                ( 62.20%)   0.7886* C   5 s( 22.99%)p 3.35( 76.97%)d 0.00(  0.04%)
                                           -0.0002  0.4794 -0.0075  0.0530  0.0275
                                            0.0336 -0.0079  0.8746 -0.0056 -0.0001
                                           -0.0031  0.0016 -0.0003  0.0202
                ( 37.80%)   0.6149* H  15 s( 99.91%)p 0.00(  0.09%)
                                            0.9995 -0.0037 -0.0070 -0.0009 -0.0296
    12. (0.98893) BD ( 1) C   5 - H  16  
                ( 63.31%)   0.7957* C   5 s( 24.77%)p 3.04( 75.19%)d 0.00(  0.03%)
                                           -0.0001  0.4977  0.0060  0.7547 -0.0030
                                           -0.2963  0.0063 -0.3068  0.0208 -0.0098
                                           -0.0109  0.0049  0.0080 -0.0047
                ( 36.69%)   0.6058* H  16 s( 99.90%)p 0.00(  0.10%)
                                            0.9995 -0.0013 -0.0282  0.0093  0.0084
    13. (0.98776) BD ( 1) C   6 - C   7  
                ( 47.73%)   0.6909* C   6 s( 25.47%)p 2.92( 74.47%)d 0.00(  0.06%)
                                            0.0003  0.5046  0.0043 -0.8469 -0.0089
                                            0.0922  0.0348  0.1327  0.0016  0.0022
                                           -0.0083 -0.0004  0.0205 -0.0114
                ( 52.27%)   0.7230* C   7 s( 29.38%)p 2.40( 70.57%)d 0.00(  0.05%)
                                            0.0002  0.5420  0.0012  0.8286 -0.0111
                                            0.0023  0.0237 -0.1357 -0.0078 -0.0077
                                           -0.0053  0.0035  0.0165 -0.0092
    14. (0.98901) BD ( 1) C   6 - H  17  
                ( 63.26%)   0.7954* C   6 s( 24.78%)p 3.03( 75.19%)d 0.00(  0.03%)
                                           -0.0001  0.4977  0.0058  0.4259  0.0035
                                            0.6567 -0.0064  0.3726 -0.0205  0.0098
                                            0.0065  0.0117 -0.0065 -0.0031
                ( 36.74%)   0.6061* H  17 s( 99.90%)p 0.00(  0.10%)
                                            0.9995 -0.0014 -0.0173 -0.0230 -0.0110
    15. (0.98724) BD ( 1) C   6 - H  18  
                ( 62.20%)   0.7886* C   6 s( 22.92%)p 3.36( 77.04%)d 0.00(  0.04%)
                                            0.0002 -0.4787  0.0074 -0.1534 -0.0178
                                           -0.0280 -0.0213  0.8633 -0.0083  0.0004
                                            0.0019 -0.0019  0.0002 -0.0204
                ( 37.80%)   0.6148* H  18 s( 99.91%)p 0.00(  0.09%)
                                           -0.9995  0.0036  0.0093  0.0039 -0.0287
    16. (0.95879) BD ( 1) C   7 - H  19  
                ( 65.02%)   0.8064* C   7 s( 25.27%)p 2.96( 74.70%)d 0.00(  0.04%)
                                           -0.0000  0.5027 -0.0005 -0.4275  0.0065
                                            0.4575  0.0049 -0.5955  0.0165 -0.0087
                                            0.0148 -0.0046  0.0023  0.0056
                ( 34.98%)   0.5914* H  19 s( 99.89%)p 0.00(  0.11%)
                                            0.9994 -0.0042  0.0128 -0.0213  0.0216
    17. (0.93466) BD ( 1) C   7 - H  20  
                ( 65.41%)   0.8087* C   7 s( 24.57%)p 3.07( 75.40%)d 0.00(  0.04%)
                                           -0.0003  0.4955 -0.0094 -0.1961 -0.0059
                                            0.3012  0.0170  0.7901 -0.0125 -0.0023
                                           -0.0098  0.0002 -0.0002  0.0164
                ( 34.59%)   0.5882* H  20 s( 99.89%)p 0.00(  0.11%)
                                            0.9994 -0.0076  0.0040 -0.0172 -0.0280
    18. (0.99197) BD ( 1) O   8 - C   9  
                ( 72.82%)   0.8533* O   8 s( 36.92%)p 1.71( 63.04%)d 0.00(  0.04%)
                                           -0.0001 -0.6076  0.0051  0.7830 -0.0072
                                            0.1312 -0.0081 -0.0009 -0.0003 -0.0146
                                           -0.0003 -0.0004 -0.0096  0.0117
                ( 27.18%)   0.5214* C   9 s( 15.99%)p 5.23( 83.68%)d 0.02(  0.33%)
                                            0.0003 -0.3998 -0.0093 -0.9104 -0.0137
                                           -0.0836 -0.0264  0.0101 -0.0010 -0.0104
                                            0.0010  0.0001 -0.0484  0.0286
    19. (0.98028) BD ( 1) C   9 - C  10  
                ( 51.95%)   0.7208* C   9 s( 28.38%)p 2.52( 71.58%)d 0.00(  0.05%)
                                            0.0001  0.5326 -0.0074 -0.2056 -0.0046
                                           -0.3887  0.0047 -0.7227 -0.0036  0.0031
                                            0.0055  0.0145 -0.0035  0.0140
                ( 48.05%)   0.6932* C  10 s( 29.03%)p 2.44( 70.92%)d 0.00(  0.05%)
                                            0.0007  0.5388 -0.0007  0.2527  0.0035
                                            0.3762 -0.0007  0.7098 -0.0002  0.0053
                                            0.0103  0.0140 -0.0010  0.0121
    20. (0.98639) BD ( 1) C   9 - C  11  
                ( 52.15%)   0.7221* C   9 s( 27.21%)p 2.67( 72.74%)d 0.00(  0.05%)
                                           -0.0000  0.5215  0.0104 -0.3014  0.0173
                                            0.7966 -0.0010  0.0413 -0.0005 -0.0094
                                           -0.0004  0.0018 -0.0173 -0.0107
                ( 47.85%)   0.6917* C  11 s( 29.75%)p 2.36( 70.20%)d 0.00(  0.05%)
                                            0.0007  0.5454  0.0031  0.3076  0.0096
                                           -0.7782 -0.0000 -0.0410 -0.0003 -0.0138
                                           -0.0007  0.0017 -0.0130 -0.0113
    21. (0.98223) BD ( 1) C   9 - C  12  
                ( 51.89%)   0.7203* C   9 s( 28.41%)p 2.52( 71.54%)d 0.00(  0.05%)
                                            0.0001  0.5330 -0.0074 -0.1842 -0.0047
                                           -0.4540  0.0043  0.6894  0.0044  0.0033
                                           -0.0046 -0.0163 -0.0051  0.0118
                ( 48.11%)   0.6936* C  12 s( 29.01%)p 2.45( 70.94%)d 0.00(  0.05%)
                                            0.0007  0.5386 -0.0008  0.2322  0.0037
                                            0.4405 -0.0009 -0.6793  0.0002  0.0058
                                           -0.0092 -0.0157 -0.0026  0.0103
    22. (0.99163) BD ( 1) C  10 - H  21  
                ( 61.35%)   0.7833* C  10 s( 23.04%)p 3.34( 76.92%)d 0.00(  0.04%)
                                            0.0002 -0.4800 -0.0005 -0.2703  0.0105
                                           -0.4529  0.0148  0.7003  0.0127 -0.0065
                                            0.0090  0.0154  0.0029 -0.0068
                ( 38.65%)   0.6217* H  21 s( 99.92%)p 0.00(  0.08%)
                                           -0.9996  0.0012  0.0069  0.0138 -0.0243
    23. (0.99256) BD ( 1) C  10 - H  22  
                ( 62.01%)   0.7875* C  10 s( 24.08%)p 3.15( 75.88%)d 0.00(  0.04%)
                                            0.0000 -0.4907 -0.0006 -0.3234  0.0138
                                            0.8063  0.0008  0.0599  0.0184  0.0127
                                            0.0003 -0.0002  0.0111  0.0105
                ( 37.99%)   0.6163* H  22 s( 99.91%)p 0.00(  0.09%)
                                           -0.9996  0.0013  0.0096 -0.0276 -0.0026
    24. (0.98500) BD ( 1) C  10 - H  23  
                ( 62.29%)   0.7892* C  10 s( 23.77%)p 3.21( 76.19%)d 0.00(  0.04%)
                                            0.0003 -0.4875 -0.0015  0.8705 -0.0020
                                            0.0497  0.0107  0.0336  0.0193 -0.0005
                                            0.0013 -0.0001 -0.0168  0.0097
                ( 37.71%)   0.6141* H  23 s( 99.91%)p 0.00(  0.09%)
                                           -0.9996  0.0004 -0.0290 -0.0027 -0.0038
    25. (0.99289) BD ( 1) C  11 - H  24  
                ( 61.44%)   0.7839* C  11 s( 23.30%)p 3.29( 76.66%)d 0.00(  0.04%)
                                           -0.0001  0.4827  0.0008  0.2787 -0.0111
                                            0.4101  0.0166  0.7213 -0.0096  0.0052
                                            0.0102  0.0123 -0.0002  0.0112
                ( 38.56%)   0.6209* H  24 s( 99.92%)p 0.00(  0.08%)
                                            0.9996 -0.0012 -0.0078 -0.0150 -0.0232
    26. (0.98957) BD ( 1) C  11 - H  25  
                ( 61.98%)   0.7873* C  11 s( 23.59%)p 3.24( 76.37%)d 0.00(  0.04%)
                                            0.0001 -0.4857  0.0014  0.8734  0.0014
                                            0.0059 -0.0232 -0.0154 -0.0011 -0.0033
                                            0.0005  0.0001 -0.0168  0.0098
                ( 38.02%)   0.6166* H  25 s( 99.91%)p 0.00(  0.09%)
                                           -0.9996 -0.0001 -0.0292  0.0023  0.0006
    27. (0.99302) BD ( 1) C  11 - H  26  
                ( 61.43%)   0.7838* C  11 s( 23.29%)p 3.29( 76.67%)d 0.00(  0.04%)
                                           -0.0001  0.4826  0.0008  0.2533 -0.0109
                                            0.4743  0.0156 -0.6907  0.0115  0.0056
                                           -0.0090 -0.0140 -0.0017  0.0097
                ( 38.57%)   0.6210* H  26 s( 99.92%)p 0.00(  0.08%)
                                            0.9996 -0.0011 -0.0070 -0.0170  0.0220
    28. (0.98513) BD ( 1) C  12 - H  27  
                ( 62.30%)   0.7893* C  12 s( 23.80%)p 3.20( 76.16%)d 0.00(  0.04%)
                                            0.0002 -0.4879 -0.0015  0.8690 -0.0026
                                            0.0560  0.0123 -0.0533 -0.0182 -0.0005
                                           -0.0004  0.0001 -0.0168  0.0098
                ( 37.70%)   0.6140* H  27 s( 99.91%)p 0.00(  0.09%)
                                           -0.9996  0.0004 -0.0288 -0.0030  0.0043
    29. (0.99124) BD ( 1) C  12 - H  28  
                ( 61.36%)   0.7833* C  12 s( 23.06%)p 3.34( 76.90%)d 0.00(  0.04%)
                                           -0.0002  0.4802  0.0006  0.2898 -0.0100
                                            0.3877 -0.0159  0.7309  0.0115  0.0060
                                            0.0100  0.0142 -0.0013  0.0087
                ( 38.64%)   0.6216* H  28 s( 99.92%)p 0.00(  0.08%)
                                            0.9996 -0.0013 -0.0075 -0.0116 -0.0252
    30. (0.99154) BD ( 1) C  12 - H  29  
                ( 61.98%)   0.7873* C  12 s( 24.04%)p 3.16( 75.92%)d 0.00(  0.04%)
                                            0.0000 -0.4903 -0.0006 -0.3262  0.0136
                                            0.8073  0.0026  0.0236 -0.0186  0.0127
                                            0.0011 -0.0028  0.0109  0.0103
                ( 38.02%)   0.6166* H  29 s( 99.91%)p 0.00(  0.09%)
                                           -0.9996  0.0012  0.0096 -0.0277 -0.0003
    31. (0.99986) CR ( 1) O   1           s(100.00%)p 0.00(  0.00%)
                                            1.0000 -0.0003 -0.0000 -0.0000  0.0000
                                            0.0004  0.0000 -0.0000  0.0000  0.0000
                                           -0.0000 -0.0000 -0.0000 -0.0000
    32. (0.99964) CR ( 1) C   2           s(100.00%)
                                            1.0000  0.0003  0.0000 -0.0000 -0.0000
                                            0.0000 -0.0000  0.0001 -0.0000 -0.0000
                                            0.0000 -0.0000 -0.0000 -0.0000
    33. (0.99954) CR ( 1) N   3           s(100.00%)p 0.00(  0.00%)
                                            1.0000 -0.0001  0.0000 -0.0002 -0.0000
                                           -0.0001 -0.0000 -0.0000 -0.0000  0.0000
                                           -0.0000 -0.0000  0.0000  0.0000
    34. (0.99958) CR ( 1) C   4           s(100.00%)p 0.00(  0.00%)
                                            1.0000  0.0001 -0.0000 -0.0001  0.0000
                                           -0.0002 -0.0000 -0.0002  0.0000 -0.0000
                                            0.0000 -0.0000 -0.0000  0.0000
    35. (0.99956) CR ( 1) C   5           s(100.00%)p 0.00(  0.00%)
                                            1.0000 -0.0002 -0.0000  0.0003 -0.0000
                                           -0.0000  0.0000  0.0003  0.0000 -0.0000
                                           -0.0000  0.0000 -0.0000  0.0000
    36. (0.99956) CR ( 1) C   6           s(100.00%)p 0.00(  0.00%)
                                            1.0000 -0.0002 -0.0000  0.0002 -0.0000
                                            0.0002 -0.0000 -0.0002 -0.0000  0.0000
                                            0.0000  0.0000 -0.0000  0.0000
    37. (0.99957) CR ( 1) C   7           s(100.00%)p 0.00(  0.00%)
                                            1.0000  0.0001 -0.0000 -0.0002  0.0000
                                            0.0001  0.0000  0.0003 -0.0000 -0.0000
                                           -0.0000 -0.0000 -0.0000  0.0000
    38. (0.99981) CR ( 1) O   8           s(100.00%)p 0.00(  0.00%)
                                            1.0000 -0.0002  0.0000 -0.0000  0.0000
                                           -0.0002 -0.0000  0.0000 -0.0000  0.0000
                                            0.0000 -0.0000 -0.0000 -0.0000
    39. (0.99939) CR ( 1) C   9           s(100.00%)p 0.00(  0.00%)
                                            1.0000  0.0001  0.0000  0.0003  0.0000
                                            0.0001  0.0000 -0.0000  0.0000  0.0000
                                           -0.0000  0.0000  0.0000 -0.0000
    40. (0.99955) CR ( 1) C  10           s(100.00%)p 0.00(  0.00%)
                                            1.0000 -0.0002  0.0000 -0.0003 -0.0000
                                           -0.0002 -0.0000 -0.0006 -0.0000 -0.0000
                                           -0.0000 -0.0000  0.0000 -0.0000
    41. (0.99956) CR ( 1) C  11           s(100.00%)p 0.00(  0.00%)
                                            1.0000 -0.0002 -0.0000 -0.0003 -0.0000
                                            0.0006  0.0000  0.0000  0.0000  0.0000
                                            0.0000 -0.0000  0.0000  0.0000
    42. (0.99955) CR ( 1) C  12           s(100.00%)p 0.00(  0.00%)
                                            1.0000 -0.0002  0.0000 -0.0003 -0.0000
                                           -0.0003 -0.0000  0.0006  0.0000 -0.0000
                                            0.0000  0.0000  0.0000 -0.0000
    43. (0.98723) LP ( 1) O   1           s( 59.46%)p 0.68( 40.53%)d 0.00(  0.01%)
                                            0.0005  0.7710  0.0125 -0.1628 -0.0007
                                           -0.6151 -0.0009 -0.0218 -0.0002 -0.0053
                                           -0.0000 -0.0007  0.0087  0.0057
    44. (0.91961) LP ( 2) O   1           s(  0.00%)p 1.00( 99.90%)d 0.00(  0.10%)
                                           -0.0001  0.0049  0.0006 -0.9643  0.0126
                                            0.2620 -0.0008 -0.0159  0.0003 -0.0265
                                           -0.0013 -0.0004 -0.0162  0.0005
    45. (0.30571) LP*( 1) N   3           s(  0.00%)p 1.00( 99.99%)d 0.00(  0.00%)
                                            0.0000  0.0064  0.0019 -0.0145  0.0003
                                            0.0442 -0.0045 -0.9984  0.0296  0.0006
                                            0.0044  0.0032 -0.0004 -0.0012
    46. (0.97633) LP ( 1) O   8           s( 32.59%)p 2.07( 67.38%)d 0.00(  0.03%)
                                            0.0003  0.5708 -0.0006  0.3159 -0.0073
                                            0.7576  0.0000 -0.0016  0.0001 -0.0083
                                           -0.0005 -0.0005  0.0152  0.0068
    47. (0.86404) LP ( 2) O   8           s(  0.09%)p99.99( 99.85%)d 0.58(  0.05%)
                                           -0.0000  0.0307 -0.0002  0.0306 -0.0004
                                           -0.0338 -0.0001  0.9982  0.0008 -0.0010
                                            0.0027 -0.0232 -0.0007 -0.0021
    48. (0.00048) RY*( 1) O   1           s(  5.26%)p17.91( 94.15%)d 0.11(  0.60%)
                                           -0.0000  0.0003  0.2293  0.0105  0.9118
                                            0.0012 -0.2354 -0.0028  0.2334  0.0682
                                            0.0018  0.0312  0.0182 -0.0019
    49. (0.00044) RY*( 2) O   1           s(  0.49%)p99.99( 97.99%)d 3.13(  1.52%)
                                           -0.0000  0.0001  0.0698  0.0024  0.2257
                                            0.0006 -0.0244  0.0078 -0.9635  0.0148
                                            0.0028 -0.1219  0.0015 -0.0119
    50. (0.00012) RY*( 3) O   1           s( 87.98%)p 0.10(  8.46%)d 0.04(  3.56%)
                                           -0.0000  0.0052  0.9380  0.0002 -0.2737
                                            0.0235 -0.0952  0.0013  0.0084  0.1695
                                            0.0044  0.0019 -0.0813  0.0146
    51. (0.00005) RY*( 4) O   1           s(  1.66%)p57.33( 95.21%)d 1.88(  3.12%)
    52. (0.00001) RY*( 5) O   1           s(  3.67%)p 0.14(  0.50%)d26.10( 95.83%)
    53. (0.00001) RY*( 6) O   1           s(  0.00%)p 1.00(  0.03%)d99.99( 99.97%)
    54. (0.00001) RY*( 7) O   1           s(  0.82%)p 2.80(  2.29%)d99.99( 96.89%)
    55. (0.00000) RY*( 8) O   1           s(  0.00%)p 1.00(  1.74%)d56.51( 98.26%)
    56. (0.00000) RY*( 9) O   1           s(  0.08%)p 0.57(  0.05%)d99.99( 99.87%)
    57. (0.01184) RY*( 1) C   2           s(  2.87%)p33.52( 96.21%)d 0.32(  0.92%)
                                            0.0000  0.0132  0.1689  0.0083  0.0011
                                           -0.0628  0.9776 -0.0017  0.0480 -0.0950
                                           -0.0114 -0.0017  0.0060 -0.0022
    58. (0.00538) RY*( 2) C   2           s(  0.04%)p99.99( 54.01%)d99.99( 45.94%)
                                           -0.0000  0.0097  0.0184 -0.0409  0.7317
                                           -0.0028  0.0517 -0.0020 -0.0195  0.5802
                                            0.0365 -0.0209  0.3476  0.0138
    59. (0.00267) RY*( 3) C   2           s(  0.06%)p25.91(  1.55%)d99.99( 98.39%)
                                            0.0000 -0.0004  0.0244  0.0017  0.0276
                                            0.0005 -0.0134 -0.0465  0.1112 -0.0530
                                            0.2613 -0.9510 -0.0442 -0.0810
    60. (0.00224) RY*( 4) C   2           s( 30.52%)p 1.08( 33.08%)d 1.19( 36.40%)
                                            0.0000 -0.0033  0.5524  0.0407  0.5547
                                           -0.0158 -0.1433  0.0007 -0.0261 -0.5013
                                           -0.0446  0.0621 -0.3261 -0.0228
    61. (0.00105) RY*( 5) C   2           s(  0.09%)p99.99( 95.92%)d44.39(  3.99%)
                                           -0.0000 -0.0017  0.0299 -0.0007 -0.0437
                                            0.0067  0.0513 -0.0289 -0.9766  0.0852
                                           -0.0537 -0.1277 -0.1160 -0.0053
    62. (0.00102) RY*( 6) C   2           s( 14.26%)p 0.40(  5.73%)d 5.61( 80.01%)
                                           -0.0000 -0.0085  0.3775  0.0022 -0.1899
                                            0.0355 -0.0049  0.0050  0.1412  0.6153
                                            0.0750  0.0361 -0.6439  0.0074
    63. (0.00056) RY*( 7) C   2           s( 52.01%)p 0.26( 13.29%)d 0.67( 34.70%)
                                            0.0000  0.0049  0.7212 -0.0141 -0.3423
                                           -0.0146 -0.1210 -0.0016 -0.0247  0.0703
                                           -0.0398 -0.0392  0.5794  0.0573
    64. (0.00018) RY*( 8) C   2           s(  0.06%)p17.15(  0.96%)d99.99( 98.98%)
                                            0.0000  0.0002  0.0237  0.0005 -0.0123
                                           -0.0018  0.0048  0.0023 -0.0970 -0.0715
                                            0.9575  0.2547  0.0534 -0.0162
    65. (0.00002) RY*( 9) C   2           s(  0.22%)p 0.30(  0.07%)d99.99( 99.71%)
    66. (0.00110) RY*( 1) N   3           s( 32.05%)p 2.09( 66.90%)d 0.03(  1.05%)
                                           -0.0000 -0.0087  0.5661  0.0092  0.3785
                                            0.0098 -0.7224  0.0030 -0.0608  0.0833
                                            0.0136 -0.0261  0.0085 -0.0515
    67. (0.00086) RY*( 2) N   3           s( 55.24%)p 0.61( 33.94%)d 0.20( 10.82%)
                                           -0.0000 -0.0096  0.7432  0.0215 -0.0766
                                           -0.0021  0.5762 -0.0004  0.0332  0.2218
                                            0.0647 -0.0467  0.2168 -0.0749
    68. (0.00034) RY*( 3) N   3           s(  1.01%)p10.69( 10.78%)d87.51( 88.21%)
                                            0.0000 -0.0069  0.1002 -0.0111  0.2500
                                           -0.0065  0.1905  0.0007  0.0941 -0.2860
                                            0.0593 -0.5875 -0.6635 -0.1070
    69. (0.00032) RY*( 4) N   3           s(  7.17%)p 1.27(  9.09%)d11.68( 83.74%)
                                            0.0000  0.0069  0.2676 -0.0057 -0.2596
                                           -0.0052  0.0159 -0.0024 -0.1522 -0.2576
                                           -0.0261  0.6552 -0.5678  0.1367
    70. (0.00028) RY*( 5) N   3           s(  0.63%)p41.17( 26.03%)d99.99( 73.34%)
                                           -0.0000  0.0030  0.0795  0.0027 -0.1677
                                           -0.0006 -0.0697  0.0107  0.4766  0.1131
                                           -0.8423 -0.0553 -0.0840  0.0329
    71. (0.00024) RY*( 6) N   3           s(  1.75%)p44.80( 78.27%)d11.44( 19.98%)
                                           -0.0000  0.0186  0.1309  0.0039 -0.8250
                                            0.0041 -0.3105 -0.0011 -0.0754 -0.0290
                                            0.1840 -0.4056 -0.0070  0.0241
    72. (0.00020) RY*( 7) N   3           s(  1.86%)p 0.81(  1.51%)d51.83( 96.63%)
                                            0.0000 -0.0007  0.1365 -0.0058  0.0176
                                            0.0128  0.0084  0.0034  0.1204 -0.8830
                                           -0.0840 -0.0030  0.4236 -0.0068
    73. (0.00005) RY*( 8) N   3           s(  0.01%)p 1.00( 72.18%)d 0.39( 27.82%)
    74. (0.00001) RY*( 9) N   3           s(  0.36%)p 3.85(  1.37%)d99.99( 98.27%)
    75. (0.00251) RY*( 1) C   4           s(  4.07%)p22.63( 92.02%)d 0.96(  3.92%)
                                            0.0000 -0.0129  0.2012  0.0053 -0.8060
                                           -0.0222 -0.5139  0.0105  0.0759 -0.0322
                                            0.0449  0.0335  0.1844  0.0311
    76. (0.00172) RY*( 2) C   4           s( 30.33%)p 2.00( 60.63%)d 0.30(  9.04%)
                                           -0.0000  0.0044  0.5507  0.0289 -0.2351
                                           -0.0057  0.4283 -0.0227 -0.6051  0.1458
                                           -0.1342 -0.1539 -0.0751 -0.1477
    77. (0.00065) RY*( 3) C   4           s( 15.92%)p 4.18( 66.49%)d 1.11( 17.59%)
                                            0.0000  0.0038  0.3989  0.0029 -0.1521
                                           -0.0107  0.4118  0.0073  0.6870  0.1593
                                            0.0373  0.2121 -0.2830  0.1553
    78. (0.00033) RY*( 4) C   4           s( 40.03%)p 0.84( 33.55%)d 0.66( 26.42%)
                                            0.0000 -0.0045  0.6327 -0.0110  0.4708
                                           -0.0047 -0.2984 -0.0021  0.1572 -0.0008
                                            0.0007 -0.0236  0.4966 -0.1305
    79. (0.00016) RY*( 5) C   4           s(  3.91%)p 4.11( 16.07%)d20.46( 80.02%)
                                            0.0000 -0.0019  0.1978 -0.0230  0.1585
                                            0.0132 -0.2732  0.0064 -0.2453  0.1494
                                            0.7040  0.0466 -0.3952  0.3520
    80. (0.00010) RY*( 6) C   4           s(  0.00%)p 1.00( 16.41%)d 5.09( 83.59%)
                                           -0.0000  0.0035  0.0008  0.0397 -0.1154
                                           -0.0231  0.3853  0.0073  0.0138 -0.6712
                                            0.5287 -0.0040  0.3216 -0.0475
    81. (0.00006) RY*( 7) C   4           s(  5.65%)p 1.22(  6.91%)d15.49( 87.44%)
    82. (0.00001) RY*( 8) C   4           s(  0.01%)p99.99(  5.86%)d99.99( 94.13%)
    83. (0.00001) RY*( 9) C   4           s(  0.08%)p30.09(  2.38%)d99.99( 97.55%)
    84. (0.00210) RY*( 1) C   5           s(  5.04%)p17.44( 87.82%)d 1.42(  7.15%)
                                           -0.0000  0.0195  0.2236 -0.0295 -0.5851
                                            0.0111  0.2892  0.0223  0.6714 -0.1257
                                           -0.0656  0.0258  0.1019 -0.2007
    85. (0.00081) RY*( 2) C   5           s(  0.27%)p99.99( 77.15%)d83.48( 22.58%)
                                            0.0000 -0.0253  0.0454  0.0071  0.5675
                                           -0.0011 -0.2658  0.0014  0.6154  0.2745
                                           -0.1711 -0.0214 -0.2870 -0.1959
    86. (0.00058) RY*( 3) C   5           s(  0.10%)p99.99( 95.25%)d47.60(  4.65%)
                                            0.0000  0.0025  0.0312  0.0142 -0.3914
                                            0.0281 -0.8932  0.0009  0.0233 -0.0481
                                           -0.0410 -0.1872  0.0820  0.0273
    87. (0.00017) RY*( 4) C   5           s( 46.66%)p 0.11(  4.95%)d 1.04( 48.38%)
                                            0.0000 -0.0005  0.6831  0.0073 -0.0021
                                            0.0080 -0.1354  0.0056 -0.1762 -0.0817
                                            0.2183  0.5619 -0.3135 -0.1244
    88. (0.00012) RY*( 5) C   5           s( 41.14%)p 0.07(  2.82%)d 1.36( 56.04%)
                                           -0.0000  0.0015  0.6414 -0.0022  0.0414
                                           -0.0080  0.1361 -0.0026 -0.0886  0.2036
                                           -0.1653 -0.6181 -0.0191  0.3305
    89. (0.00005) RY*( 6) C   5           s(  0.41%)p30.87( 12.75%)d99.99( 86.84%)
    90. (0.00002) RY*( 7) C   5           s(  0.81%)p10.92(  8.86%)d99.99( 90.33%)
    91. (0.00001) RY*( 8) C   5           s(  5.68%)p 1.61(  9.15%)d14.99( 85.16%)
    92. (0.00001) RY*( 9) C   5           s(  0.02%)p77.42(  1.30%)d99.99( 98.68%)
    93. (0.00207) RY*( 1) C   6           s(  5.42%)p16.09( 87.29%)d 1.34(  7.29%)
                                           -0.0000  0.0195  0.2321 -0.0147 -0.2659
                                           -0.0253 -0.5481 -0.0248 -0.7073  0.1340
                                            0.0675  0.0868 -0.0847 -0.1888
    94. (0.00083) RY*( 2) C   6           s(  0.18%)p99.99( 78.10%)d99.99( 21.72%)
                                            0.0000 -0.0252  0.0340  0.0060  0.3596
                                            0.0045  0.5625 -0.0013 -0.5790 -0.3709
                                            0.1904  0.0423  0.1232 -0.1625
    95. (0.00058) RY*( 3) C   6           s(  0.08%)p99.99( 95.07%)d59.25(  4.85%)
                                            0.0000  0.0031  0.0284  0.0280 -0.8247
                                           -0.0152  0.5140  0.0017 -0.0735  0.1123
                                            0.1243 -0.1279 -0.0276  0.0573
    96. (0.00017) RY*( 4) C   6           s( 56.96%)p 0.09(  5.10%)d 0.67( 37.94%)
                                            0.0000 -0.0006  0.7547  0.0115 -0.0807
                                           -0.0021  0.1045 -0.0038  0.1827 -0.2900
                                           -0.4362  0.2794 -0.0779 -0.1448
    97. (0.00012) RY*( 5) C   6           s( 30.58%)p 0.10(  2.92%)d 2.17( 66.50%)
                                           -0.0000  0.0012  0.5530 -0.0074  0.1172
                                            0.0056 -0.1017  0.0028  0.0710 -0.0348
                                            0.4917 -0.4859  0.1425  0.4069
    98. (0.00005) RY*( 6) C   6           s(  0.93%)p13.63( 12.69%)d92.80( 86.38%)
    99. (0.00001) RY*( 7) C   6           s(  0.18%)p 4.64(  0.82%)d99.99( 99.00%)
   100. (0.00001) RY*( 8) C   6           s(  4.60%)p 1.95(  8.98%)d18.79( 86.42%)
   101. (0.00002) RY*( 9) C   6           s(  1.20%)p 7.57(  9.08%)d74.82( 89.72%)
   102. (0.00207) RY*( 1) C   7           s(  2.52%)p36.62( 92.42%)d 2.00(  5.05%)
                                            0.0000 -0.0146  0.1582 -0.0055 -0.9520
                                            0.0231 -0.0011 -0.0092 -0.1317  0.2032
                                           -0.0758  0.0059  0.0506  0.0298
   103. (0.00171) RY*( 2) C   7           s( 26.84%)p 2.40( 64.34%)d 0.33(  8.81%)
                                           -0.0000  0.0042  0.5181  0.0173 -0.0444
                                            0.0184 -0.4669  0.0256  0.6497 -0.1119
                                            0.2245 -0.0781  0.0852 -0.1088
   104. (0.00064) RY*( 3) C   7           s( 17.22%)p 3.81( 65.60%)d 1.00( 17.18%)
                                           -0.0000  0.0024  0.4149  0.0013  0.1047
                                            0.0155 -0.4771 -0.0066 -0.6459 -0.3450
                                           -0.1545  0.1183  0.0474  0.1128
   105. (0.00033) RY*( 4) C   7           s( 44.81%)p 0.74( 33.14%)d 0.49( 22.05%)
                                            0.0000 -0.0043  0.6694 -0.0130  0.2202
                                           -0.0023  0.5156  0.0007 -0.1301  0.3970
                                            0.0181  0.0327  0.2184 -0.1173
   106. (0.00018) RY*( 5) C   7           s(  1.89%)p 8.74( 16.49%)d43.24( 81.62%)
                                            0.0000 -0.0011  0.1374 -0.0149 -0.0511
                                           -0.0304  0.3221 -0.0078  0.2395 -0.4791
                                           -0.6221 -0.3381  0.1262  0.2635
   107. (0.00010) RY*( 6) C   7           s(  0.57%)p17.68( 10.12%)d99.99( 89.31%)
   108. (0.00006) RY*( 7) C   7           s(  5.97%)p 1.70( 10.15%)d14.05( 83.88%)
   109. (0.00001) RY*( 8) C   7           s(  0.08%)p78.01(  6.22%)d99.99( 93.70%)
   110. (0.00001) RY*( 9) C   7           s(  0.09%)p20.26(  1.82%)d99.99( 98.09%)
   111. (0.00157) RY*( 1) O   8           s( 49.91%)p 0.93( 46.19%)d 0.08(  3.91%)
                                            0.0000 -0.0080  0.7064 -0.0048  0.1879
                                            0.0070  0.6504  0.0006  0.0590 -0.1681
                                           -0.0160 -0.0013  0.0931 -0.0436
   112. (0.00122) RY*( 2) O   8           s(  0.03%)p99.99( 95.64%)d99.99(  4.33%)
                                            0.0000 -0.0002  0.0173 -0.0002 -0.0229
                                           -0.0001  0.0748  0.0022 -0.9748 -0.0186
                                            0.1907  0.0805  0.0111 -0.0008
   113. (0.00057) RY*( 3) O   8           s(  0.80%)p99.99( 90.39%)d11.01(  8.81%)
                                            0.0000 -0.0030  0.0894  0.0061  0.9066
                                            0.0107 -0.2829  0.0008 -0.0424  0.2912
                                            0.0249 -0.0081  0.0389  0.0329
   114. (0.00043) RY*( 4) O   8           s( 48.91%)p 0.93( 45.69%)d 0.11(  5.40%)
                                           -0.0000  0.0033  0.6993 -0.0099 -0.3202
                                            0.0025 -0.5946  0.0004 -0.0270  0.2025
                                            0.0210 -0.0062 -0.0874  0.0702
   115. (0.00007) RY*( 5) O   8           s(  0.00%)p 1.00(  2.61%)d37.26( 97.38%)
   116. (0.00005) RY*( 6) O   8           s(  0.26%)p37.95(  9.91%)d99.99( 89.82%)
   117. (0.00003) RY*( 7) O   8           s(  0.09%)p85.84(  7.66%)d99.99( 92.25%)
   118. (0.00001) RY*( 8) O   8           s(  0.00%)p 1.00(  1.77%)d55.53( 98.23%)
   119. (0.00001) RY*( 9) O   8           s(  0.01%)p 1.00(  0.33%)d99.99( 99.66%)
   120. (0.00312) RY*( 1) C   9           s(  0.03%)p99.99( 99.51%)d14.81(  0.46%)
                                           -0.0000  0.0173  0.0028  0.0279 -0.2734
                                            0.0023 -0.9580 -0.0004 -0.0437 -0.0317
                                           -0.0008  0.0022 -0.0591  0.0072
   121. (0.00221) RY*( 2) C   9           s( 12.95%)p 6.09( 78.90%)d 0.63(  8.16%)
                                           -0.0000 -0.0047  0.3598 -0.0047  0.8555
                                           -0.0258 -0.2339 -0.0009 -0.0405 -0.2800
                                           -0.0135  0.0076  0.0214 -0.0494
   122. (0.00186) RY*( 3) C   9           s(  0.00%)p 1.00( 98.31%)d 0.02(  1.68%)
                                           -0.0000 -0.0001  0.0057 -0.0001  0.0283
                                           -0.0000 -0.0532 -0.0033  0.9897 -0.0084
                                            0.1082  0.0709  0.0054  0.0026
   123. (0.00060) RY*( 4) C   9           s(  1.75%)p 0.53(  0.93%)d55.59( 97.32%)
                                            0.0000  0.0060  0.1322  0.0561 -0.0312
                                            0.0025  0.0718 -0.0008  0.0045 -0.1363
                                            0.0136  0.0033 -0.8566  0.4697
   124. (0.00054) RY*( 5) C   9           s(  0.00%)p 1.00(  1.27%)d77.45( 98.72%)
                                           -0.0000 -0.0001  0.0018 -0.0005  0.0049
                                            0.0005 -0.0065 -0.0089  0.1123  0.0478
                                           -0.9905 -0.0576 -0.0116  0.0217
   125. (0.00040) RY*( 6) C   9           s(  0.49%)p 8.05(  3.96%)d99.99( 95.54%)
                                            0.0000  0.0021  0.0701  0.0006 -0.1917
                                            0.0131  0.0517  0.0006  0.0050 -0.6143
                                           -0.0187 -0.0611  0.4526  0.6076
   126. (0.00036) RY*( 7) C   9           s(  0.00%)p 1.00(  0.46%)d99.99( 99.54%)
                                           -0.0000 -0.0000  0.0037 -0.0004  0.0027
                                            0.0011 -0.0035 -0.0216  0.0641 -0.0128
                                            0.0633 -0.9916 -0.0432 -0.0784
   127. (0.00029) RY*( 8) C   9           s( 20.85%)p 0.70( 14.58%)d 3.10( 64.57%)
                                           -0.0000  0.0013  0.4567 -0.0066 -0.3599
                                           -0.0187  0.1253 -0.0009  0.0125 -0.5212
                                           -0.0400  0.0583 -0.1470 -0.5894
   128. (0.00021) RY*( 9) C   9           s( 63.93%)p 0.04(  2.53%)d 0.52( 33.54%)
                                            0.0000 -0.0014  0.7995 -0.0138 -0.1572
                                            0.0016  0.0208  0.0004  0.0024  0.5003
                                            0.0295 -0.0277  0.1762  0.2289
   129. (0.00205) RY*( 1) C  10           s(  0.42%)p99.99( 93.70%)d13.90(  5.88%)
                                           -0.0000  0.0020  0.0650 -0.0020 -0.0316
                                            0.0129  0.8890 -0.0065 -0.3814 -0.0043
                                           -0.0214  0.1429 -0.1062 -0.1631
   130. (0.00120) RY*( 2) C  10           s( 36.82%)p 1.63( 60.16%)d 0.08(  3.02%)
                                           -0.0000  0.0104  0.6067 -0.0109 -0.5304
                                            0.0003  0.1690  0.0004  0.5400 -0.0618
                                           -0.1099 -0.0124 -0.0955  0.0709
   131. (0.00055) RY*( 3) C  10           s( 23.58%)p 3.15( 74.22%)d 0.09(  2.20%)
                                            0.0000  0.0147  0.4854  0.0069  0.8132
                                           -0.0074  0.1029 -0.0121  0.2646  0.0388
                                            0.0754 -0.0277  0.0645 -0.0992
   132. (0.00010) RY*( 4) C  10           s( 33.16%)p 1.56( 51.76%)d 0.45( 15.08%)
   133. (0.00001) RY*( 5) C  10           s(  0.00%)p 1.00(  0.66%)d99.99( 99.33%)
   134. (0.00001) RY*( 6) C  10           s(  0.01%)p 1.00(  1.92%)d51.19( 98.07%)
   135. (0.00001) RY*( 7) C  10           s(  1.70%)p 2.52(  4.30%)d55.14( 93.99%)
   136. (0.00001) RY*( 8) C  10           s(  0.58%)p 8.43(  4.88%)d99.99( 94.54%)
   137. (0.00001) RY*( 9) C  10           s(  3.81%)p 2.22(  8.47%)d23.04( 87.72%)
   138. (0.00205) RY*( 1) C  11           s(  0.00%)p 1.00( 94.12%)d 0.06(  5.88%)
                                            0.0000  0.0001  0.0025  0.0003  0.0057
                                           -0.0011 -0.0492  0.0187  0.9687 -0.0035
                                            0.0220 -0.2403 -0.0115 -0.0194
   139. (0.00149) RY*( 2) C  11           s( 10.80%)p 7.98( 86.21%)d 0.28(  2.99%)
                                           -0.0000  0.0078  0.3285 -0.0101 -0.7897
                                           -0.0077 -0.4877 -0.0003 -0.0205  0.1182
                                            0.0080  0.0029 -0.1178  0.0441
   140. (0.00067) RY*( 3) C  11           s( 58.58%)p 0.70( 40.85%)d 0.01(  0.57%)
                                            0.0000  0.0114  0.7653 -0.0045  0.5315
                                            0.0141 -0.3540  0.0007 -0.0232  0.0086
                                            0.0003 -0.0067  0.0639  0.0387
   141. (0.00012) RY*( 4) C  11           s( 25.29%)p 2.45( 61.98%)d 0.50( 12.73%)
                                           -0.0000 -0.0223  0.5024  0.0131 -0.2769
                                           -0.0202  0.7356 -0.0011  0.0379  0.1093
                                            0.0007 -0.0216  0.3343  0.0558
   142. (0.00002) RY*( 5) C  11           s(  3.11%)p 2.90(  9.02%)d28.22( 87.87%)
   143. (0.00001) RY*( 6) C  11           s(  0.01%)p 1.00(  0.07%)d99.99( 99.92%)
   144. (0.00000) RY*( 7) C  11           s(  0.01%)p99.99(  5.83%)d99.99( 94.16%)
   145. (0.00000) RY*( 8) C  11           s(  1.20%)p 1.30(  1.55%)d81.26( 97.25%)
   146. (0.00001) RY*( 9) C  11           s(  1.08%)p 0.42(  0.46%)d91.01( 98.46%)
   147. (0.00204) RY*( 1) C  12           s(  0.44%)p99.99( 93.70%)d13.38(  5.86%)
                                           -0.0000  0.0020  0.0662 -0.0018 -0.0284
                                            0.0123  0.8502  0.0075  0.4616 -0.0103
                                            0.0157 -0.1042 -0.1170 -0.1837
   148. (0.00120) RY*( 2) C  12           s( 36.87%)p 1.63( 60.15%)d 0.08(  2.98%)
                                            0.0000  0.0105  0.6071 -0.0109 -0.5434
                                            0.0005  0.2127 -0.0002 -0.5107 -0.0708
                                            0.1093  0.0125 -0.0899  0.0678
   149. (0.00054) RY*( 3) C  12           s( 23.48%)p 3.16( 74.16%)d 0.10(  2.36%)
                                            0.0000  0.0146  0.4844  0.0074  0.8056
                                           -0.0086  0.1334  0.0111 -0.2731  0.0477
                                           -0.0811  0.0374  0.0683 -0.0931
   150. (0.00010) RY*( 4) C  12           s( 33.20%)p 1.57( 52.08%)d 0.44( 14.72%)
   151. (0.00001) RY*( 5) C  12           s(  0.01%)p 1.00(  0.92%)d99.99( 99.07%)
   152. (0.00001) RY*( 6) C  12           s(  0.00%)p 1.00(  2.09%)d46.93( 97.91%)
   153. (0.00001) RY*( 7) C  12           s(  2.29%)p 1.60(  3.65%)d41.14( 94.06%)
   154. (0.00001) RY*( 8) C  12           s(  0.81%)p 6.74(  5.46%)d99.99( 93.73%)
   155. (0.00001) RY*( 9) C  12           s(  2.99%)p 2.64(  7.88%)d29.86( 89.13%)
   156. (0.00087) RY*( 1) H  13           s( 97.28%)p 0.03(  2.72%)
                                            0.0050  0.9863 -0.1629 -0.0249 -0.0075
   157. (0.00007) RY*( 2) H  13           s(  0.26%)p99.99( 99.74%)
   158. (0.00003) RY*( 3) H  13           s(  2.47%)p39.52( 97.53%)
   159. (0.00002) RY*( 4) H  13           s(  0.10%)p99.99( 99.90%)
   160. (0.00081) RY*( 1) H  14           s( 97.35%)p 0.03(  2.65%)
                                            0.0090  0.9866 -0.1420 -0.0114 -0.0788
   161. (0.00009) RY*( 2) H  14           s(  0.03%)p99.99( 99.97%)
   162. (0.00004) RY*( 3) H  14           s(  2.63%)p36.98( 97.37%)
   163. (0.00001) RY*( 4) H  14           s(  0.10%)p99.99( 99.90%)
   164. (0.00110) RY*( 1) H  15           s( 99.48%)p 0.01(  0.52%)
                                            0.0055  0.9974 -0.0235 -0.0095  0.0678
   165. (0.00007) RY*( 2) H  15           s(  0.24%)p99.99( 99.76%)
   166. (0.00006) RY*( 3) H  15           s(  0.00%)p 1.00(100.00%)
   167. (0.00001) RY*( 4) H  15           s(  0.37%)p99.99( 99.63%)
   168. (0.00058) RY*( 1) H  16           s( 99.34%)p 0.01(  0.66%)
                                            0.0038  0.9967  0.0639 -0.0428 -0.0261
   169. (0.00006) RY*( 2) H  16           s(  0.04%)p99.99( 99.96%)
   170. (0.00006) RY*( 3) H  16           s(  0.09%)p99.99( 99.91%)
   171. (0.00002) RY*( 4) H  16           s(  0.62%)p99.99( 99.38%)
   172. (0.00060) RY*( 1) H  17           s( 99.36%)p 0.01(  0.64%)
                                            0.0037  0.9968  0.0276  0.0679  0.0316
   173. (0.00006) RY*( 2) H  17           s(  0.04%)p99.99( 99.96%)
   174. (0.00006) RY*( 3) H  17           s(  0.09%)p99.99( 99.91%)
   175. (0.00002) RY*( 4) H  17           s(  0.60%)p99.99( 99.40%)
   176. (0.00111) RY*( 1) H  18           s( 99.47%)p 0.01(  0.53%)
                                            0.0055  0.9974 -0.0179 -0.0005 -0.0703
   177. (0.00007) RY*( 2) H  18           s(  0.20%)p99.99( 99.80%)
   178. (0.00006) RY*( 3) H  18           s(  0.04%)p99.99( 99.96%)
   179. (0.00001) RY*( 4) H  18           s(  0.38%)p99.99( 99.62%)
   180. (0.00082) RY*( 1) H  19           s( 96.31%)p 0.04(  3.69%)
                                            0.0049  0.9813 -0.1766 -0.0756 -0.0063
   181. (0.00007) RY*( 2) H  19           s(  0.26%)p99.99( 99.74%)
   182. (0.00004) RY*( 3) H  19           s(  3.43%)p28.17( 96.57%)
   183. (0.00002) RY*( 4) H  19           s(  0.11%)p99.99( 99.89%)
   184. (0.00089) RY*( 1) H  20           s( 97.17%)p 0.03(  2.83%)
                                            0.0085  0.9857 -0.1411 -0.0691  0.0599
   185. (0.00009) RY*( 2) H  20           s(  0.02%)p99.99( 99.98%)
   186. (0.00004) RY*( 3) H  20           s(  2.81%)p34.60( 97.19%)
   187. (0.00001) RY*( 4) H  20           s(  0.11%)p99.99( 99.89%)
   188. (0.00082) RY*( 1) H  21           s( 98.85%)p 0.01(  1.15%)
                                            0.0043  0.9942  0.0177  0.0440 -0.0964
   189. (0.00009) RY*( 2) H  21           s(  0.00%)p 1.00(100.00%)
   190. (0.00007) RY*( 3) H  21           s(  0.02%)p99.99( 99.98%)
   191. (0.00002) RY*( 4) H  21           s(  1.21%)p81.30( 98.79%)
   192. (0.00077) RY*( 1) H  22           s( 98.33%)p 0.02(  1.67%)
                                            0.0045  0.9916  0.0862 -0.0904  0.0338
   193. (0.00010) RY*( 2) H  22           s(  0.34%)p99.99( 99.66%)
   194. (0.00007) RY*( 3) H  22           s(  0.57%)p99.99( 99.43%)
   195. (0.00002) RY*( 4) H  22           s(  0.85%)p99.99( 99.15%)
   196. (0.00044) RY*( 1) H  23           s( 96.83%)p 0.03(  3.17%)
                                            0.0056  0.9840 -0.1719 -0.0301 -0.0350
   197. (0.00010) RY*( 2) H  23           s(  0.00%)p 1.00(100.00%)
   198. (0.00006) RY*( 3) H  23           s(  0.01%)p 1.00( 99.99%)
   199. (0.00002) RY*( 4) H  23           s(  3.24%)p29.82( 96.76%)
   200. (0.00082) RY*( 1) H  24           s( 98.61%)p 0.01(  1.39%)
                                            0.0044  0.9930  0.0026  0.0707  0.0941
   201. (0.00009) RY*( 2) H  24           s(  0.03%)p99.99( 99.97%)
   202. (0.00007) RY*( 3) H  24           s(  0.00%)p 1.00(100.00%)
   203. (0.00002) RY*( 4) H  24           s(  1.44%)p68.62( 98.56%)
   204. (0.00041) RY*( 1) H  25           s( 95.79%)p 0.04(  4.21%)
                                            0.0059  0.9787 -0.2043  0.0187  0.0051
   205. (0.00010) RY*( 2) H  25           s(  0.00%)p 1.00(100.00%)
   206. (0.00006) RY*( 3) H  25           s(  0.05%)p99.99( 99.95%)
   207. (0.00001) RY*( 4) H  25           s(  4.24%)p22.58( 95.76%)
   208. (0.00082) RY*( 1) H  26           s( 98.61%)p 0.01(  1.39%)
                                            0.0044  0.9930  0.0017  0.0791 -0.0873
   209. (0.00009) RY*( 2) H  26           s(  0.02%)p99.99( 99.98%)
   210. (0.00007) RY*( 3) H  26           s(  0.01%)p 1.00( 99.99%)
   211. (0.00002) RY*( 4) H  26           s(  1.44%)p68.22( 98.56%)
   212. (0.00044) RY*( 1) H  27           s( 96.79%)p 0.03(  3.21%)
                                            0.0056  0.9838 -0.1715 -0.0368  0.0362
   213. (0.00010) RY*( 2) H  27           s(  0.01%)p 1.00( 99.99%)
   214. (0.00006) RY*( 3) H  27           s(  0.01%)p 1.00( 99.99%)
   215. (0.00002) RY*( 4) H  27           s(  3.28%)p29.45( 96.72%)
   216. (0.00081) RY*( 1) H  28           s( 98.85%)p 0.01(  1.15%)
                                            0.0044  0.9942  0.0228  0.0343  0.0992
   217. (0.00009) RY*( 2) H  28           s(  0.00%)p 1.00(100.00%)
   218. (0.00007) RY*( 3) H  28           s(  0.02%)p99.99( 99.98%)
   219. (0.00002) RY*( 4) H  28           s(  1.22%)p81.27( 98.78%)
   220. (0.00078) RY*( 1) H  29           s( 98.33%)p 0.02(  1.67%)
                                            0.0044  0.9916  0.0848 -0.0870 -0.0439
   221. (0.00010) RY*( 2) H  29           s(  0.34%)p99.99( 99.66%)
   222. (0.00007) RY*( 3) H  29           s(  0.54%)p99.99( 99.46%)
   223. (0.00002) RY*( 4) H  29           s(  0.87%)p99.99( 99.13%)
   224. (0.01137) BD*( 1) O   1 - C   2  
                ( 34.73%)   0.5893* O   1 s( 40.57%)p 1.46( 59.33%)d 0.00(  0.09%)
                                            0.0000 -0.6366  0.0224 -0.2044 -0.0067
                                           -0.7419 -0.0208 -0.0265 -0.0008 -0.0137
                                           -0.0007 -0.0018  0.0230  0.0150
                ( 65.27%)  -0.8079* C   2 s( 35.80%)p 1.79( 63.99%)d 0.01(  0.21%)
                                            0.0002 -0.5983  0.0097  0.2086  0.0144
                                            0.7696  0.0522  0.0334  0.0021 -0.0169
                                           -0.0008 -0.0032  0.0366  0.0217
   225. (0.13467) BD*( 2) O   1 - C   2  
                ( 41.26%)   0.6423* O   1 s(  0.00%)p 1.00( 99.83%)d 0.00(  0.17%)
                                           -0.0000  0.0000  0.0002  0.0243 -0.0012
                                            0.0290  0.0001 -0.9984 -0.0033  0.0010
                                           -0.0120 -0.0388 -0.0011 -0.0027
                ( 58.74%)  -0.7664* C   2 s(  0.00%)p 1.00( 99.75%)d 0.00(  0.25%)
                                            0.0001 -0.0050 -0.0004 -0.0059 -0.0010
                                            0.0410 -0.0001 -0.9976  0.0237 -0.0002
                                           -0.0081  0.0489  0.0015  0.0040
   226. (0.04155) BD*( 1) C   2 - N   3  
                ( 64.43%)   0.8027* C   2 s( 33.58%)p 1.97( 66.23%)d 0.01(  0.20%)
                                            0.0001 -0.5794  0.0067 -0.7779 -0.0017
                                           -0.2390 -0.0046 -0.0022  0.0010 -0.0270
                                           -0.0001  0.0003 -0.0291  0.0197
                ( 35.57%)  -0.5964* N   3 s( 35.03%)p 1.85( 64.92%)d 0.00(  0.05%)
                                            0.0001 -0.5915 -0.0195  0.7650 -0.0094
                                            0.2528 -0.0024 -0.0038 -0.0006 -0.0110
                                            0.0006 -0.0003 -0.0138  0.0149
   227. (0.04819) BD*( 1) C   2 - O   8  
                ( 68.18%)   0.8257* C   2 s( 30.49%)p 2.27( 69.23%)d 0.01(  0.28%)
                                           -0.0002  0.5518  0.0180 -0.5897  0.0025
                                            0.5858  0.0275  0.0249  0.0019 -0.0463
                                           -0.0030  0.0025 -0.0114 -0.0236
                ( 31.82%)  -0.5641* O   8 s( 30.40%)p 2.29( 69.53%)d 0.00(  0.07%)
                                            0.0000  0.5512  0.0138  0.5341  0.0103
                                           -0.6379 -0.0045 -0.0549 -0.0004 -0.0196
                                           -0.0012  0.0023 -0.0116 -0.0128
   228. (0.01455) BD*( 1) N   3 - C   4  
                ( 34.97%)   0.5913* N   3 s( 31.85%)p 2.14( 68.12%)d 0.00(  0.04%)
                                           -0.0002 -0.5643  0.0052 -0.6171 -0.0132
                                            0.5471  0.0042  0.0295 -0.0017  0.0129
                                            0.0001 -0.0006  0.0002  0.0148
                ( 65.03%)  -0.8064* C   4 s( 20.77%)p 3.81( 79.04%)d 0.01(  0.19%)
                                           -0.0000 -0.4554 -0.0160  0.7142  0.0314
                                           -0.5281 -0.0175  0.0066  0.0013  0.0374
                                            0.0000 -0.0001 -0.0079  0.0213
   229. (0.01587) BD*( 1) N   3 - C   7  
                ( 34.91%)   0.5908* N   3 s( 33.05%)p 2.02( 66.91%)d 0.00(  0.04%)
                                           -0.0002 -0.5749  0.0027 -0.1817 -0.0113
                                           -0.7966 -0.0115 -0.0363 -0.0004 -0.0046
                                           -0.0003 -0.0024  0.0113  0.0146
                ( 65.09%)  -0.8068* C   7 s( 20.79%)p 3.80( 79.02%)d 0.01(  0.19%)
                                           -0.0000 -0.4556 -0.0178  0.3014  0.0193
                                            0.8344  0.0320  0.0413  0.0038 -0.0218
                                           -0.0011 -0.0037  0.0313  0.0212
   230. (0.00601) BD*( 1) C   4 - C   5  
                ( 47.73%)   0.6909* C   4 s( 29.41%)p 2.40( 70.54%)d 0.00(  0.05%)
                                           -0.0002 -0.5423 -0.0019 -0.6745 -0.0036
                                           -0.4493  0.0262 -0.2187 -0.0087 -0.0172
                                           -0.0038 -0.0088  0.0010  0.0080
                ( 52.27%)  -0.7230* C   5 s( 25.49%)p 2.92( 74.45%)d 0.00(  0.06%)
                                           -0.0003 -0.5048 -0.0038  0.6339 -0.0128
                                            0.5421  0.0337  0.2179  0.0022 -0.0171
                                           -0.0107 -0.0066 -0.0092  0.0094
   231. (0.00454) BD*( 1) C   4 - H  13  
                ( 35.02%)   0.5918* C   4 s( 25.62%)p 2.90( 74.34%)d 0.00(  0.04%)
                                           -0.0001  0.5062 -0.0007 -0.1582  0.0111
                                           -0.6422  0.0001  0.5528 -0.0163  0.0072
                                           -0.0108 -0.0114 -0.0070  0.0028
                ( 64.98%)  -0.8061* H  13 s( 99.89%)p 0.00(  0.11%)
                                            0.9994 -0.0043  0.0010  0.0263 -0.0204
   232. (0.00552) BD*( 1) C   4 - H  14  
                ( 34.55%)   0.5878* C   4 s( 24.20%)p 3.13( 75.76%)d 0.00(  0.04%)
                                           -0.0003  0.4919 -0.0089  0.0801  0.0030
                                           -0.3240 -0.0193 -0.8036  0.0113  0.0002
                                            0.0052  0.0042 -0.0020  0.0180
                ( 65.45%)  -0.8090* H  14 s( 99.89%)p 0.00(  0.11%)
                                            0.9994 -0.0079 -0.0087  0.0153  0.0280
   233. (0.00486) BD*( 1) C   5 - C   6  
                ( 50.03%)   0.7073* C   5 s( 26.61%)p 2.76( 73.34%)d 0.00(  0.05%)
                                           -0.0002 -0.5159  0.0015  0.1557 -0.0333
                                           -0.7844 -0.0105  0.3042  0.0012  0.0118
                                           -0.0063  0.0127  0.0103  0.0065
                ( 49.97%)  -0.7069* C   6 s( 26.70%)p 2.74( 73.25%)d 0.00(  0.05%)
                                           -0.0002 -0.5167  0.0018 -0.2753 -0.0333
                                            0.7471 -0.0101 -0.3121 -0.0048  0.0037
                                           -0.0014  0.0137  0.0153  0.0069
   234. (0.00730) BD*( 1) C   5 - H  15  
                ( 37.80%)   0.6149* C   5 s( 22.99%)p 3.35( 76.97%)d 0.00(  0.04%)
                                            0.0002 -0.4794  0.0075 -0.0530 -0.0275
                                           -0.0336  0.0079 -0.8746  0.0056  0.0001
                                            0.0031 -0.0016  0.0003 -0.0202
                ( 62.20%)  -0.7886* H  15 s( 99.91%)p 0.00(  0.09%)
                                           -0.9995  0.0037  0.0070  0.0009  0.0296
   235. (0.00457) BD*( 1) C   5 - H  16  
                ( 36.69%)   0.6058* C   5 s( 24.77%)p 3.04( 75.19%)d 0.00(  0.03%)
                                            0.0001 -0.4977 -0.0060 -0.7547  0.0030
                                            0.2963 -0.0063  0.3068 -0.0208  0.0098
                                            0.0109 -0.0049 -0.0080  0.0047
                ( 63.31%)  -0.7957* H  16 s( 99.90%)p 0.00(  0.10%)
                                           -0.9995  0.0013  0.0282 -0.0093 -0.0084
   236. (0.00651) BD*( 1) C   6 - C   7  
                ( 52.27%)   0.7230* C   6 s( 25.47%)p 2.92( 74.47%)d 0.00(  0.06%)
                                            0.0003  0.5046  0.0043 -0.8469 -0.0089
                                            0.0922  0.0348  0.1327  0.0016  0.0022
                                           -0.0083 -0.0004  0.0205 -0.0114
                ( 47.73%)  -0.6909* C   7 s( 29.38%)p 2.40( 70.57%)d 0.00(  0.05%)
                                            0.0002  0.5420  0.0012  0.8286 -0.0111
                                            0.0023  0.0237 -0.1357 -0.0078 -0.0077
                                           -0.0053  0.0035  0.0165 -0.0092
   237. (0.00461) BD*( 1) C   6 - H  17  
                ( 36.74%)   0.6061* C   6 s( 24.78%)p 3.03( 75.19%)d 0.00(  0.03%)
                                            0.0001 -0.4977 -0.0058 -0.4259 -0.0035
                                           -0.6567  0.0064 -0.3726  0.0205 -0.0098
                                           -0.0065 -0.0117  0.0065  0.0031
                ( 63.26%)  -0.7954* H  17 s( 99.90%)p 0.00(  0.10%)
                                           -0.9995  0.0014  0.0173  0.0230  0.0110
   238. (0.00726) BD*( 1) C   6 - H  18  
                ( 37.80%)   0.6148* C   6 s( 22.92%)p 3.36( 77.04%)d 0.00(  0.04%)
                                           -0.0002  0.4787 -0.0074  0.1534  0.0178
                                            0.0280  0.0213 -0.8633  0.0083 -0.0004
                                           -0.0019  0.0019 -0.0002  0.0204
                ( 62.20%)  -0.7886* H  18 s( 99.91%)p 0.00(  0.09%)
                                            0.9995 -0.0036 -0.0093 -0.0039  0.0287
   239. (0.00446) BD*( 1) C   7 - H  19  
                ( 34.98%)   0.5914* C   7 s( 25.27%)p 2.96( 74.70%)d 0.00(  0.04%)
                                            0.0000 -0.5027  0.0005  0.4275 -0.0065
                                           -0.4575 -0.0049  0.5955 -0.0165  0.0087
                                           -0.0148  0.0046 -0.0023 -0.0056
                ( 65.02%)  -0.8064* H  19 s( 99.89%)p 0.00(  0.11%)
                                           -0.9994  0.0042 -0.0128  0.0213 -0.0216
   240. (0.00537) BD*( 1) C   7 - H  20  
                ( 34.59%)   0.5882* C   7 s( 24.57%)p 3.07( 75.40%)d 0.00(  0.04%)
                                            0.0003 -0.4955  0.0094  0.1961  0.0059
                                           -0.3012 -0.0170 -0.7901  0.0125  0.0023
                                            0.0098 -0.0002  0.0002 -0.0164
                ( 65.41%)  -0.8087* H  20 s( 99.89%)p 0.00(  0.11%)
                                           -0.9994  0.0076 -0.0040  0.0172  0.0280
   241. (0.03669) BD*( 1) O   8 - C   9  
                ( 27.18%)   0.5214* O   8 s( 36.92%)p 1.71( 63.04%)d 0.00(  0.04%)
                                            0.0001  0.6076 -0.0051 -0.7830  0.0072
                                           -0.1312  0.0081  0.0009  0.0003  0.0146
                                            0.0003  0.0004  0.0096 -0.0117
                ( 72.82%)  -0.8533* C   9 s( 15.99%)p 5.23( 83.68%)d 0.02(  0.33%)
                                           -0.0003  0.3998  0.0093  0.9104  0.0137
                                            0.0836  0.0264 -0.0101  0.0010  0.0104
                                           -0.0010 -0.0001  0.0484 -0.0286
   242. (0.01391) BD*( 1) C   9 - C  10  
                ( 48.05%)   0.6932* C   9 s( 28.38%)p 2.52( 71.58%)d 0.00(  0.05%)
                                           -0.0001 -0.5326  0.0074  0.2056  0.0046
                                            0.3887 -0.0047  0.7227  0.0036 -0.0031
                                           -0.0055 -0.0145  0.0035 -0.0140
                ( 51.95%)  -0.7208* C  10 s( 29.03%)p 2.44( 70.92%)d 0.00(  0.05%)
                                           -0.0007 -0.5388  0.0007 -0.2527 -0.0035
                                           -0.3762  0.0007 -0.7098  0.0002 -0.0053
                                           -0.0103 -0.0140  0.0010 -0.0121
   243. (0.01169) BD*( 1) C   9 - C  11  
                ( 47.85%)   0.6917* C   9 s( 27.21%)p 2.67( 72.74%)d 0.00(  0.05%)
                                            0.0000 -0.5215 -0.0104  0.3014 -0.0173
                                           -0.7966  0.0010 -0.0413  0.0005  0.0094
                                            0.0004 -0.0018  0.0173  0.0107
                ( 52.15%)  -0.7221* C  11 s( 29.75%)p 2.36( 70.20%)d 0.00(  0.05%)
                                           -0.0007 -0.5454 -0.0031 -0.3076 -0.0096
                                            0.7782  0.0000  0.0410  0.0003  0.0138
                                            0.0007 -0.0017  0.0130  0.0113
   244. (0.01402) BD*( 1) C   9 - C  12  
                ( 48.11%)   0.6936* C   9 s( 28.41%)p 2.52( 71.54%)d 0.00(  0.05%)
                                           -0.0001 -0.5330  0.0074  0.1842  0.0047
                                            0.4540 -0.0043 -0.6894 -0.0044 -0.0033
                                            0.0046  0.0163  0.0051 -0.0118
                ( 51.89%)  -0.7203* C  12 s( 29.01%)p 2.45( 70.94%)d 0.00(  0.05%)
                                           -0.0007 -0.5386  0.0008 -0.2322 -0.0037
                                           -0.4405  0.0009  0.6793 -0.0002 -0.0058
                                            0.0092  0.0157  0.0026 -0.0103
   245. (0.00299) BD*( 1) C  10 - H  21  
                ( 38.65%)   0.6217* C  10 s( 23.04%)p 3.34( 76.92%)d 0.00(  0.04%)
                                           -0.0002  0.4800  0.0005  0.2703 -0.0105
                                            0.4529 -0.0148 -0.7003 -0.0127  0.0065
                                           -0.0090 -0.0154 -0.0029  0.0068
                ( 61.35%)  -0.7833* H  21 s( 99.92%)p 0.00(  0.08%)
                                            0.9996 -0.0012 -0.0069 -0.0138  0.0243
   246. (0.00388) BD*( 1) C  10 - H  22  
                ( 37.99%)   0.6163* C  10 s( 24.08%)p 3.15( 75.88%)d 0.00(  0.04%)
                                           -0.0000  0.4907  0.0006  0.3234 -0.0138
                                           -0.8063 -0.0008 -0.0599 -0.0184 -0.0127
                                           -0.0003  0.0002 -0.0111 -0.0105
                ( 62.01%)  -0.7875* H  22 s( 99.91%)p 0.00(  0.09%)
                                            0.9996 -0.0013 -0.0096  0.0276  0.0026
   247. (0.00252) BD*( 1) C  10 - H  23  
                ( 37.71%)   0.6141* C  10 s( 23.77%)p 3.21( 76.19%)d 0.00(  0.04%)
                                           -0.0003  0.4875  0.0015 -0.8705  0.0020
                                           -0.0497 -0.0107 -0.0336 -0.0193  0.0005
                                           -0.0013  0.0001  0.0168 -0.0097
                ( 62.29%)  -0.7892* H  23 s( 99.91%)p 0.00(  0.09%)
                                            0.9996 -0.0004  0.0290  0.0027  0.0038
   248. (0.00299) BD*( 1) C  11 - H  24  
                ( 38.56%)   0.6209* C  11 s( 23.30%)p 3.29( 76.66%)d 0.00(  0.04%)
                                            0.0001 -0.4827 -0.0008 -0.2787  0.0111
                                           -0.4101 -0.0166 -0.7213  0.0096 -0.0052
                                           -0.0102 -0.0123  0.0002 -0.0112
                ( 61.44%)  -0.7839* H  24 s( 99.92%)p 0.00(  0.08%)
                                           -0.9996  0.0012  0.0078  0.0150  0.0232
   249. (0.00214) BD*( 1) C  11 - H  25  
                ( 38.02%)   0.6166* C  11 s( 23.59%)p 3.24( 76.37%)d 0.00(  0.04%)
                                           -0.0001  0.4857 -0.0014 -0.8734 -0.0014
                                           -0.0059  0.0232  0.0154  0.0011  0.0033
                                           -0.0005 -0.0001  0.0168 -0.0098
                ( 61.98%)  -0.7873* H  25 s( 99.91%)p 0.00(  0.09%)
                                            0.9996  0.0001  0.0292 -0.0023 -0.0006
   250. (0.00300) BD*( 1) C  11 - H  26  
                ( 38.57%)   0.6210* C  11 s( 23.29%)p 3.29( 76.67%)d 0.00(  0.04%)
                                            0.0001 -0.4826 -0.0008 -0.2533  0.0109
                                           -0.4743 -0.0156  0.6907 -0.0115 -0.0056
                                            0.0090  0.0140  0.0017 -0.0097
                ( 61.43%)  -0.7838* H  26 s( 99.92%)p 0.00(  0.08%)
                                           -0.9996  0.0011  0.0070  0.0170 -0.0220
   251. (0.00249) BD*( 1) C  12 - H  27  
                ( 37.70%)   0.6140* C  12 s( 23.80%)p 3.20( 76.16%)d 0.00(  0.04%)
                                           -0.0002  0.4879  0.0015 -0.8690  0.0026
                                           -0.0560 -0.0123  0.0533  0.0182  0.0005
                                            0.0004 -0.0001  0.0168 -0.0098
                ( 62.30%)  -0.7893* H  27 s( 99.91%)p 0.00(  0.09%)
                                            0.9996 -0.0004  0.0288  0.0030 -0.0043
   252. (0.00298) BD*( 1) C  12 - H  28  
                ( 38.64%)   0.6216* C  12 s( 23.06%)p 3.34( 76.90%)d 0.00(  0.04%)
                                            0.0002 -0.4802 -0.0006 -0.2898  0.0100
                                           -0.3877  0.0159 -0.7309 -0.0115 -0.0060
                                           -0.0100 -0.0142  0.0013 -0.0087
                ( 61.36%)  -0.7833* H  28 s( 99.92%)p 0.00(  0.08%)
                                           -0.9996  0.0013  0.0075  0.0116  0.0252
   253. (0.00390) BD*( 1) C  12 - H  29  
                ( 38.02%)   0.6166* C  12 s( 24.04%)p 3.16( 75.92%)d 0.00(  0.04%)
                                           -0.0000  0.4903  0.0006  0.3262 -0.0136
                                           -0.8073 -0.0026 -0.0236  0.0186 -0.0127
                                           -0.0011  0.0028 -0.0109 -0.0103
                ( 61.98%)  -0.7873* H  29 s( 99.91%)p 0.00(  0.09%)
                                            0.9996 -0.0012 -0.0096  0.0277  0.0003


 NHO Directionality and "Bond Bending" (deviations from line of nuclear centers)

         [Thresholds for printing:  angular deviation  >  1.0 degree]
                                    hybrid p-character > 25.0%
                                    orbital occupancy  >  0.10e

                                Line of Centers        Hybrid 1              Hybrid 2
                                ---------------  -------------------   ------------------
                NBO               Theta   Phi    Theta   Phi    Dev    Theta   Phi    Dev
 ========================================================================================
     2. BD (   2) O   1 - C   2    87.8   75.5   177.9   51.6  90.3      2.4  279.5  90.0
     3. BD (   1) C   2 - N   3    90.1   19.4    89.9   17.3   2.1     89.7  198.3   1.1
     4. BD (   1) C   2 - O   8    87.3  129.7    88.2  133.8   4.2     93.8  310.3   1.2
     5. BD (   1) N   3 - C   4    90.7  320.4    91.9  318.8   2.0     90.5  143.8   3.5
     6. BD (   1) N   3 - C   7    87.0   73.7    87.5   76.6   2.9     92.8  249.7   4.0
     7. BD (   1) C   4 - C   5    74.7   36.8    74.1   32.0   4.7    104.6  222.8   5.8
     9. BD (   1) C   4 - H  14   155.9  287.9   156.0  283.6   1.8      --     --    --
    10. BD (   1) C   5 - C   6   111.5  105.7   110.8   98.8   6.5     68.4  292.7   6.5
    11. BD (   1) C   5 - H  15     4.6   34.9     5.6   17.6   1.8      --     --    --
    13. BD (   1) C   6 - C   7    80.6  177.3    81.2  171.6   5.7    100.0    1.8   4.5
    15. BD (   1) C   6 - H  18   169.4    9.0   168.2   16.1   1.8      --     --    --
    17. BD (   1) C   7 - H  20    25.8  118.4    25.9  122.4   1.7      --     --    --
    18. BD (   1) O   8 - C   9    89.6  188.3     --     --    --      90.6    6.8   1.6
    19. BD (   1) C   9 - C  10   147.8  237.3   148.9  241.3   2.4      --     --    --
    20. BD (   1) C   9 - C  11    87.2  111.3    87.2  109.6   1.6      --     --    --
    21. BD (   1) C   9 - C  12    35.9  243.3    35.1  247.2   2.4      --     --    --
    22. BD (   1) C  10 - H  21   142.3   59.3   144.5   59.3   2.2      --     --    --
    23. BD (   1) C  10 - H  22    93.3  292.1    95.2  291.0   2.2      --     --    --
    24. BD (   1) C  10 - H  23    91.9  182.9    93.5  184.0   1.9      --     --    --
    25. BD (   1) C  11 - H  24    34.3   54.7    35.3   57.9   2.1      --     --    --
    26. BD (   1) C  11 - H  25    89.0  181.0    88.9  178.9   2.1      --     --    --
    27. BD (   1) C  11 - H  26   142.4   60.9   141.2   63.7   2.1      --     --    --
    28. BD (   1) C  12 - H  27    86.8  183.3    85.3  184.5   1.9      --     --    --
    29. BD (   1) C  12 - H  28    34.2   53.6    32.1   53.0   2.1      --     --    --
    30. BD (   1) C  12 - H  29    92.2  292.2    90.3  291.1   2.2      --     --    --
    43. LP (   1) O   1             --     --     92.0  255.1   --       --     --    --
    44. LP (   2) O   1             --     --     90.9  164.7   --       --     --    --
    45. LP*(   1) N   3             --     --    177.5  109.7   --       --     --    --
    46. LP (   1) O   8             --     --     90.1   67.8   --       --     --    --
    47. LP (   2) O   8             --     --      2.6  311.7   --       --     --    --
   225. BD*(   2) O   1 - C   2    87.8   75.5   177.9   51.6  90.3      2.4  279.5  90.0


 Second Order Perturbation Theory Analysis of Fock Matrix in NBO Basis

     Threshold for printing:   0.25 kcal/mol
                                                                              E(2)  E(j)-E(i) F(i,j)
         Donor NBO (i)                     Acceptor NBO (j)                 kcal/mol   a.u.    a.u. 
 ===================================================================================================

 within unit  1
   1. BD (   1) O   1 - C   2        / 57. RY*(   1) C   2                    0.74    1.69    0.045
   1. BD (   1) O   1 - C   2        /226. BD*(   1) C   2 - N   3            0.73    1.51    0.043
   1. BD (   1) O   1 - C   2        /229. BD*(   1) N   3 - C   7            1.03    1.37    0.048
   1. BD (   1) O   1 - C   2        /241. BD*(   1) O   8 - C   9            0.34    1.36    0.027
   2. BD (   2) O   1 - C   2        / 45. LP*(   1) N   3                   22.20    0.15    0.084
   2. BD (   2) O   1 - C   2        / 73. RY*(   8) N   3                    0.39    1.73    0.034
   3. BD (   1) C   2 - N   3        / 75. RY*(   1) C   4                    0.44    1.60    0.033
   3. BD (   1) C   2 - N   3        /102. RY*(   1) C   7                    0.33    1.61    0.029
   3. BD (   1) C   2 - N   3        /224. BD*(   1) O   1 - C   2            0.48    1.47    0.034
   3. BD (   1) C   2 - N   3        /228. BD*(   1) N   3 - C   4            0.93    1.18    0.042
   3. BD (   1) C   2 - N   3        /229. BD*(   1) N   3 - C   7            1.04    1.18    0.045
   3. BD (   1) C   2 - N   3        /230. BD*(   1) C   4 - C   5            0.31    1.26    0.025
   3. BD (   1) C   2 - N   3        /241. BD*(   1) O   8 - C   9            1.21    1.16    0.048
   4. BD (   1) C   2 - O   8        /120. RY*(   1) C   9                    1.06    1.72    0.054
   4. BD (   1) C   2 - O   8        /224. BD*(   1) O   1 - C   2            0.28    1.49    0.026
   4. BD (   1) C   2 - O   8        /228. BD*(   1) N   3 - C   4            1.38    1.20    0.052
   4. BD (   1) C   2 - O   8        /241. BD*(   1) O   8 - C   9            0.26    1.18    0.023
   4. BD (   1) C   2 - O   8        /243. BD*(   1) C   9 - C  11            0.34    1.34    0.027
   5. BD (   1) N   3 - C   4        / 57. RY*(   1) C   2                    0.73    1.38    0.040
   5. BD (   1) N   3 - C   4        / 84. RY*(   1) C   5                    0.27    1.76    0.028
   5. BD (   1) N   3 - C   4        /102. RY*(   1) C   7                    0.42    1.49    0.032
   5. BD (   1) N   3 - C   4        /226. BD*(   1) C   2 - N   3            1.13    1.20    0.047
   5. BD (   1) N   3 - C   4        /227. BD*(   1) C   2 - O   8            1.68    1.13    0.056
   5. BD (   1) N   3 - C   4        /229. BD*(   1) N   3 - C   7            0.65    1.06    0.033
   5. BD (   1) N   3 - C   4        /235. BD*(   1) C   5 - H  16            0.61    1.25    0.035
   5. BD (   1) N   3 - C   4        /239. BD*(   1) C   7 - H  19            0.29    1.22    0.024
   6. BD (   1) N   3 - C   7        / 60. RY*(   4) C   2                    0.29    2.09    0.031
   6. BD (   1) N   3 - C   7        / 75. RY*(   1) C   4                    0.38    1.48    0.030
   6. BD (   1) N   3 - C   7        /224. BD*(   1) O   1 - C   2            1.83    1.36    0.063
   6. BD (   1) N   3 - C   7        /226. BD*(   1) C   2 - N   3            0.91    1.21    0.043
   6. BD (   1) N   3 - C   7        /228. BD*(   1) N   3 - C   4            0.68    1.07    0.034
   6. BD (   1) N   3 - C   7        /231. BD*(   1) C   4 - H  13            0.30    1.23    0.024
   6. BD (   1) N   3 - C   7        /237. BD*(   1) C   6 - H  17            0.60    1.26    0.035
   7. BD (   1) C   4 - C   5        / 45. LP*(   1) N   3                    0.51    0.38    0.021
   7. BD (   1) C   4 - C   5        / 93. RY*(   1) C   6                    0.41    1.60    0.032
   7. BD (   1) C   4 - C   5        /226. BD*(   1) C   2 - N   3            1.56    1.04    0.052
   7. BD (   1) C   4 - C   5        /231. BD*(   1) C   4 - H  13            0.38    1.06    0.026
   7. BD (   1) C   4 - C   5        /232. BD*(   1) C   4 - H  14            0.50    1.05    0.029
   7. BD (   1) C   4 - C   5        /233. BD*(   1) C   5 - C   6            0.31    0.99    0.022
   7. BD (   1) C   4 - C   5        /235. BD*(   1) C   5 - H  16            0.27    1.09    0.022
   7. BD (   1) C   4 - C   5        /237. BD*(   1) C   6 - H  17            1.15    1.09    0.045
   8. BD (   1) C   4 - H  13        / 45. LP*(   1) N   3                    4.00    0.28    0.050
   8. BD (   1) C   4 - H  13        / 85. RY*(   2) C   5                    0.33    1.42    0.028
   8. BD (   1) C   4 - H  13        /229. BD*(   1) N   3 - C   7            1.15    0.81    0.039
   8. BD (   1) C   4 - H  13        /230. BD*(   1) C   4 - C   5            0.33    0.89    0.022
   8. BD (   1) C   4 - H  13        /233. BD*(   1) C   5 - C   6            0.88    0.90    0.036
   9. BD (   1) C   4 - H  14        / 45. LP*(   1) N   3                    7.51    0.28    0.066
   9. BD (   1) C   4 - H  14        / 84. RY*(   1) C   5                    0.26    1.50    0.026
   9. BD (   1) C   4 - H  14        /229. BD*(   1) N   3 - C   7            0.55    0.81    0.027
   9. BD (   1) C   4 - H  14        /234. BD*(   1) C   5 - H  15            1.11    0.98    0.043
  10. BD (   1) C   5 - C   6        / 76. RY*(   2) C   4                    0.46    1.44    0.033
  10. BD (   1) C   5 - C   6        /103. RY*(   2) C   7                    0.44    1.45    0.032
  10. BD (   1) C   5 - C   6        /228. BD*(   1) N   3 - C   4            0.76    0.88    0.033
  10. BD (   1) C   5 - C   6        /229. BD*(   1) N   3 - C   7            0.75    0.88    0.033
  10. BD (   1) C   5 - C   6        /231. BD*(   1) C   4 - H  13            1.10    1.04    0.043
  10. BD (   1) C   5 - C   6        /235. BD*(   1) C   5 - H  16            0.38    1.07    0.026
  10. BD (   1) C   5 - C   6        /237. BD*(   1) C   6 - H  17            0.38    1.07    0.025
  10. BD (   1) C   5 - C   6        /239. BD*(   1) C   7 - H  19            1.07    1.03    0.042
  11. BD (   1) C   5 - H  15        /232. BD*(   1) C   4 - H  14            1.36    0.91    0.045
  11. BD (   1) C   5 - H  15        /238. BD*(   1) C   6 - H  18            1.42    0.94    0.046
  12. BD (   1) C   5 - H  16        / 77. RY*(   3) C   4                    0.25    1.34    0.023
  12. BD (   1) C   5 - H  16        / 94. RY*(   2) C   6                    0.32    1.37    0.026
  12. BD (   1) C   5 - H  16        /228. BD*(   1) N   3 - C   4            1.26    0.78    0.039
  12. BD (   1) C   5 - H  16        /236. BD*(   1) C   6 - C   7            1.18    0.85    0.040
  13. BD (   1) C   6 - C   7        / 84. RY*(   1) C   5                    0.41    1.59    0.032
  13. BD (   1) C   6 - C   7        /226. BD*(   1) C   2 - N   3            1.88    1.04    0.057
  13. BD (   1) C   6 - C   7        /233. BD*(   1) C   5 - C   6            0.30    1.00    0.022
  13. BD (   1) C   6 - C   7        /235. BD*(   1) C   5 - H  16            1.13    1.09    0.045
  13. BD (   1) C   6 - C   7        /237. BD*(   1) C   6 - H  17            0.27    1.09    0.022
  13. BD (   1) C   6 - C   7        /239. BD*(   1) C   7 - H  19            0.42    1.06    0.027
  13. BD (   1) C   6 - C   7        /240. BD*(   1) C   7 - H  20            0.46    1.05    0.028
  14. BD (   1) C   6 - H  17        / 85. RY*(   2) C   5                    0.32    1.38    0.027
  14. BD (   1) C   6 - H  17        /229. BD*(   1) N   3 - C   7            1.28    0.77    0.040
  14. BD (   1) C   6 - H  17        /230. BD*(   1) C   4 - C   5            1.16    0.85    0.040
  15. BD (   1) C   6 - H  18        /234. BD*(   1) C   5 - H  15            1.42    0.94    0.046
  15. BD (   1) C   6 - H  18        /240. BD*(   1) C   7 - H  20            1.33    0.91    0.044
  16. BD (   1) C   7 - H  19        / 45. LP*(   1) N   3                    4.30    0.29    0.052
  16. BD (   1) C   7 - H  19        / 94. RY*(   2) C   6                    0.34    1.41    0.028
  16. BD (   1) C   7 - H  19        /228. BD*(   1) N   3 - C   4            1.03    0.81    0.037
  16. BD (   1) C   7 - H  19        /233. BD*(   1) C   5 - C   6            0.89    0.90    0.036
  16. BD (   1) C   7 - H  19        /236. BD*(   1) C   6 - C   7            0.29    0.89    0.021
  17. BD (   1) C   7 - H  20        / 45. LP*(   1) N   3                    7.39    0.28    0.066
  17. BD (   1) C   7 - H  20        / 93. RY*(   1) C   6                    0.27    1.50    0.026
  17. BD (   1) C   7 - H  20        /228. BD*(   1) N   3 - C   4            0.62    0.81    0.029
  17. BD (   1) C   7 - H  20        /238. BD*(   1) C   6 - H  18            1.08    0.98    0.042
  18. BD (   1) O   8 - C   9        / 57. RY*(   1) C   2                    0.76    1.43    0.042
  18. BD (   1) O   8 - C   9        /226. BD*(   1) C   2 - N   3            1.25    1.26    0.051
  18. BD (   1) O   8 - C   9        /247. BD*(   1) C  10 - H  23            0.52    1.33    0.033
  18. BD (   1) O   8 - C   9        /249. BD*(   1) C  11 - H  25            0.72    1.33    0.039
  18. BD (   1) O   8 - C   9        /251. BD*(   1) C  12 - H  27            0.52    1.33    0.033
  19. BD (   1) C   9 - C  10        /112. RY*(   2) O   8                    0.31    1.76    0.030
  19. BD (   1) C   9 - C  10        /138. RY*(   1) C  11                    0.51    1.38    0.034
  19. BD (   1) C   9 - C  10        /147. RY*(   1) C  12                    0.47    1.38    0.032
  19. BD (   1) C   9 - C  10        /148. RY*(   2) C  12                    0.26    1.40    0.025
  19. BD (   1) C   9 - C  10        /243. BD*(   1) C   9 - C  11            0.88    1.00    0.038
  19. BD (   1) C   9 - C  10        /244. BD*(   1) C   9 - C  12            0.68    0.99    0.033
  19. BD (   1) C   9 - C  10        /246. BD*(   1) C  10 - H  22            0.27    1.08    0.022
  19. BD (   1) C   9 - C  10        /247. BD*(   1) C  10 - H  23            0.26    1.07    0.021
  19. BD (   1) C   9 - C  10        /248. BD*(   1) C  11 - H  24            0.93    1.07    0.040
  19. BD (   1) C   9 - C  10        /252. BD*(   1) C  12 - H  28            0.87    1.06    0.039
  20. BD (   1) C   9 - C  11        /111. RY*(   1) O   8                    0.64    1.88    0.044
  20. BD (   1) C   9 - C  11        /129. RY*(   1) C  10                    0.56    1.38    0.035
  20. BD (   1) C   9 - C  11        /147. RY*(   1) C  12                    0.56    1.38    0.035
  20. BD (   1) C   9 - C  11        /227. BD*(   1) C   2 - O   8            1.48    0.92    0.047
  20. BD (   1) C   9 - C  11        /242. BD*(   1) C   9 - C  10            0.83    0.99    0.036
  20. BD (   1) C   9 - C  11        /244. BD*(   1) C   9 - C  12            0.83    0.99    0.036
  20. BD (   1) C   9 - C  11        /246. BD*(   1) C  10 - H  22            0.94    1.08    0.040
  20. BD (   1) C   9 - C  11        /248. BD*(   1) C  11 - H  24            0.26    1.07    0.021
  20. BD (   1) C   9 - C  11        /250. BD*(   1) C  11 - H  26            0.27    1.07    0.021
  20. BD (   1) C   9 - C  11        /253. BD*(   1) C  12 - H  29            0.94    1.08    0.040
  21. BD (   1) C   9 - C  12        /112. RY*(   2) O   8                    0.32    1.76    0.030
  21. BD (   1) C   9 - C  12        /129. RY*(   1) C  10                    0.48    1.38    0.033
  21. BD (   1) C   9 - C  12        /130. RY*(   2) C  10                    0.26    1.40    0.024
  21. BD (   1) C   9 - C  12        /138. RY*(   1) C  11                    0.53    1.38    0.034
  21. BD (   1) C   9 - C  12        /242. BD*(   1) C   9 - C  10            0.69    0.99    0.033
  21. BD (   1) C   9 - C  12        /243. BD*(   1) C   9 - C  11            0.88    1.00    0.038
  21. BD (   1) C   9 - C  12        /245. BD*(   1) C  10 - H  21            0.87    1.06    0.039
  21. BD (   1) C   9 - C  12        /250. BD*(   1) C  11 - H  26            0.93    1.07    0.040
  21. BD (   1) C   9 - C  12        /251. BD*(   1) C  12 - H  27            0.26    1.07    0.021
  21. BD (   1) C   9 - C  12        /253. BD*(   1) C  12 - H  29            0.27    1.08    0.022
  22. BD (   1) C  10 - H  21        /120. RY*(   1) C   9                    0.29    1.24    0.024
  22. BD (   1) C  10 - H  21        /241. BD*(   1) O   8 - C   9            0.35    0.71    0.020
  22. BD (   1) C  10 - H  21        /244. BD*(   1) C   9 - C  12            1.86    0.86    0.051
  23. BD (   1) C  10 - H  22        /122. RY*(   3) C   9                    0.41    1.23    0.028
  23. BD (   1) C  10 - H  22        /243. BD*(   1) C   9 - C  11            1.72    0.87    0.049
  24. BD (   1) C  10 - H  23        /122. RY*(   3) C   9                    0.48    1.23    0.031
  24. BD (   1) C  10 - H  23        /241. BD*(   1) O   8 - C   9            3.19    0.71    0.061
  25. BD (   1) C  11 - H  24        /241. BD*(   1) O   8 - C   9            0.39    0.71    0.021
  25. BD (   1) C  11 - H  24        /242. BD*(   1) C   9 - C  10            1.78    0.86    0.050
  26. BD (   1) C  11 - H  25        /120. RY*(   1) C   9                    0.47    1.24    0.030
  26. BD (   1) C  11 - H  25        /241. BD*(   1) O   8 - C   9            2.49    0.71    0.054
  27. BD (   1) C  11 - H  26        /241. BD*(   1) O   8 - C   9            0.38    0.71    0.021
  27. BD (   1) C  11 - H  26        /244. BD*(   1) C   9 - C  12            1.78    0.86    0.049
  28. BD (   1) C  12 - H  27        /122. RY*(   3) C   9                    0.50    1.23    0.031
  28. BD (   1) C  12 - H  27        /241. BD*(   1) O   8 - C   9            3.20    0.71    0.061
  29. BD (   1) C  12 - H  28        /120. RY*(   1) C   9                    0.29    1.24    0.024
  29. BD (   1) C  12 - H  28        /241. BD*(   1) O   8 - C   9            0.34    0.71    0.020
  29. BD (   1) C  12 - H  28        /242. BD*(   1) C   9 - C  10            1.86    0.86    0.051
  30. BD (   1) C  12 - H  29        /122. RY*(   3) C   9                    0.40    1.23    0.028
  30. BD (   1) C  12 - H  29        /243. BD*(   1) C   9 - C  11            1.73    0.87    0.049
  31. CR (   1) O   1                / 57. RY*(   1) C   2                    3.15   19.51    0.315
  31. CR (   1) O   1                /226. BD*(   1) C   2 - N   3            0.36   19.33    0.107
  32. CR (   1) C   2                / 71. RY*(   6) N   3                    0.26   11.67    0.070
  32. CR (   1) C   2                /228. BD*(   1) N   3 - C   4            0.61   10.55    0.102
  32. CR (   1) C   2                /229. BD*(   1) N   3 - C   7            0.68   10.55    0.108
  32. CR (   1) C   2                /241. BD*(   1) O   8 - C   9            0.75   10.53    0.114
  33. CR (   1) N   3                / 58. RY*(   2) C   2                    1.03   15.81    0.161
  33. CR (   1) N   3                / 63. RY*(   7) C   2                    0.39   15.44    0.098
  33. CR (   1) N   3                / 76. RY*(   2) C   4                    0.39   15.16    0.098
  33. CR (   1) N   3                /103. RY*(   2) C   7                    0.36   15.17    0.093
  33. CR (   1) N   3                /104. RY*(   3) C   7                    0.29   15.14    0.083
  33. CR (   1) N   3                /224. BD*(   1) O   1 - C   2            0.26   14.88    0.080
  34. CR (   1) C   4                / 86. RY*(   3) C   5                    0.51   10.77    0.094
  34. CR (   1) C   4                /156. RY*(   1) H  13                    0.44   10.54    0.086
  34. CR (   1) C   4                /160. RY*(   1) H  14                    0.45   10.53    0.087
  34. CR (   1) C   4                /226. BD*(   1) C   2 - N   3            0.47   10.57    0.090
  34. CR (   1) C   4                /229. BD*(   1) N   3 - C   7            0.41   10.43    0.083
  35. CR (   1) C   5                / 75. RY*(   1) C   4                    0.34   10.78    0.076
  35. CR (   1) C   5                / 95. RY*(   3) C   6                    0.37   10.70    0.079
  35. CR (   1) C   5                /164. RY*(   1) H  15                    0.36   10.48    0.078
  35. CR (   1) C   5                /168. RY*(   1) H  16                    0.40   10.47    0.082
  36. CR (   1) C   6                / 86. RY*(   3) C   5                    0.38   10.70    0.080
  36. CR (   1) C   6                /102. RY*(   1) C   7                    0.38   10.79    0.080
  36. CR (   1) C   6                /172. RY*(   1) H  17                    0.40   10.47    0.082
  36. CR (   1) C   6                /176. RY*(   1) H  18                    0.36   10.48    0.078
  37. CR (   1) C   7                / 95. RY*(   3) C   6                    0.52   10.77    0.094
  37. CR (   1) C   7                /180. RY*(   1) H  19                    0.44   10.56    0.086
  37. CR (   1) C   7                /184. RY*(   1) H  20                    0.45   10.54    0.087
  37. CR (   1) C   7                /226. BD*(   1) C   2 - N   3            0.51   10.57    0.095
  37. CR (   1) C   7                /228. BD*(   1) N   3 - C   4            0.39   10.43    0.081
  38. CR (   1) O   8                / 57. RY*(   1) C   2                    0.91   19.57    0.169
  38. CR (   1) O   8                / 58. RY*(   2) C   2                    0.41   20.48    0.116
  38. CR (   1) O   8                / 60. RY*(   4) C   2                    0.25   20.28    0.090
  38. CR (   1) O   8                /120. RY*(   1) C   9                    0.35   19.78    0.105
  38. CR (   1) O   8                /121. RY*(   2) C   9                    1.10   19.88    0.187
  38. CR (   1) O   8                /224. BD*(   1) O   1 - C   2            0.32   19.55    0.100
  39. CR (   1) C   9                /131. RY*(   3) C  10                    0.28   10.84    0.070
  39. CR (   1) C   9                /140. RY*(   3) C  11                    0.43   10.89    0.086
  39. CR (   1) C   9                /149. RY*(   3) C  12                    0.28   10.85    0.070
  39. CR (   1) C   9                /227. BD*(   1) C   2 - O   8            0.51   10.46    0.095
  39. CR (   1) C   9                /241. BD*(   1) O   8 - C   9            0.60   10.38    0.102
  40. CR (   1) C  10                /120. RY*(   1) C   9                    0.32   10.82    0.075
  40. CR (   1) C  10                /122. RY*(   3) C   9                    0.77   10.81    0.116
  40. CR (   1) C  10                /188. RY*(   1) H  21                    0.33   10.49    0.075
  40. CR (   1) C  10                /192. RY*(   1) H  22                    0.39   10.53    0.081
  40. CR (   1) C  10                /196. RY*(   1) H  23                    0.38   10.54    0.080
  41. CR (   1) C  11                /120. RY*(   1) C   9                    0.74   10.81    0.113
  41. CR (   1) C  11                /127. RY*(   8) C   9                    0.29   11.81    0.074
  41. CR (   1) C  11                /200. RY*(   1) H  24                    0.34   10.49    0.075
  41. CR (   1) C  11                /204. RY*(   1) H  25                    0.38   10.57    0.080
  41. CR (   1) C  11                /208. RY*(   1) H  26                    0.34   10.49    0.075
  42. CR (   1) C  12                /120. RY*(   1) C   9                    0.32   10.82    0.074
  42. CR (   1) C  12                /122. RY*(   3) C   9                    0.78   10.81    0.116
  42. CR (   1) C  12                /212. RY*(   1) H  27                    0.38   10.54    0.080
  42. CR (   1) C  12                /216. RY*(   1) H  28                    0.33   10.48    0.075
  42. CR (   1) C  12                /220. RY*(   1) H  29                    0.39   10.53    0.081
  43. LP (   1) O   1                / 57. RY*(   1) C   2                    6.24    1.28    0.113
  43. LP (   1) O   1                /226. BD*(   1) C   2 - N   3            1.14    1.11    0.046
  43. LP (   1) O   1                /227. BD*(   1) C   2 - O   8            0.93    1.04    0.040
  44. LP (   2) O   1                / 58. RY*(   2) C   2                    1.47    1.78    0.067
  44. LP (   2) O   1                / 60. RY*(   4) C   2                    1.25    1.58    0.058
  44. LP (   2) O   1                / 63. RY*(   7) C   2                    0.26    1.41    0.025
  44. LP (   2) O   1                /226. BD*(   1) C   2 - N   3           12.17    0.71    0.119
  44. LP (   2) O   1                /227. BD*(   1) C   2 - O   8           14.65    0.63    0.123
  45. LP*(   1) N   3                / 61. RY*(   5) C   2                    0.30    0.83    0.036
  45. LP*(   1) N   3                / 64. RY*(   8) C   2                    0.34    2.09    0.061
  45. LP*(   1) N   3                / 73. RY*(   8) N   3                    0.59    1.58    0.070
  45. LP*(   1) N   3                /225. BD*(   2) O   1 - C   2           14.55    0.22    0.108
  45. LP*(   1) N   3                /231. BD*(   1) C   4 - H  13            0.59    0.69    0.046
  45. LP*(   1) N   3                /232. BD*(   1) C   4 - H  14            1.11    0.67    0.062
  45. LP*(   1) N   3                /239. BD*(   1) C   7 - H  19            0.69    0.68    0.049
  45. LP*(   1) N   3                /240. BD*(   1) C   7 - H  20            1.05    0.67    0.060
  46. LP (   1) O   8                / 57. RY*(   1) C   2                    1.39    1.12    0.050
  46. LP (   1) O   8                / 60. RY*(   4) C   2                    0.42    1.82    0.036
  46. LP (   1) O   8                / 62. RY*(   6) C   2                    0.28    2.52    0.034
  46. LP (   1) O   8                /120. RY*(   1) C   9                    0.25    1.32    0.023
  46. LP (   1) O   8                /121. RY*(   2) C   9                    1.84    1.42    0.065
  46. LP (   1) O   8                /224. BD*(   1) O   1 - C   2            4.66    1.09    0.091
  46. LP (   1) O   8                /226. BD*(   1) C   2 - N   3            1.10    0.95    0.041
  46. LP (   1) O   8                /229. BD*(   1) N   3 - C   7            0.30    0.81    0.020
  46. LP (   1) O   8                /236. BD*(   1) C   6 - C   7            0.39    0.89    0.024
  46. LP (   1) O   8                /242. BD*(   1) C   9 - C  10            0.53    0.94    0.028
  46. LP (   1) O   8                /243. BD*(   1) C   9 - C  11            0.51    0.95    0.028
  46. LP (   1) O   8                /244. BD*(   1) C   9 - C  12            0.65    0.94    0.031
  46. LP (   1) O   8                /249. BD*(   1) C  11 - H  25            0.38    1.02    0.025
  47. LP (   2) O   8                / 59. RY*(   3) C   2                    1.26    2.21    0.071
  47. LP (   2) O   8                /124. RY*(   5) C   9                    0.37    2.35    0.040
  47. LP (   2) O   8                /225. BD*(   2) O   1 - C   2           24.40    0.30    0.108
  47. LP (   2) O   8                /242. BD*(   1) C   9 - C  10            1.94    0.74    0.051
  47. LP (   2) O   8                /244. BD*(   1) C   9 - C  12            1.80    0.74    0.049
 225. BD*(   2) O   1 - C   2        / 49. RY*(   2) O   1                    0.69    1.13    0.096
 225. BD*(   2) O   1 - C   2        / 59. RY*(   3) C   2                    0.88    1.90    0.139
 226. BD*(   1) C   2 - N   3        / 58. RY*(   2) C   2                    0.88    1.08    0.180
 226. BD*(   1) C   2 - N   3        / 60. RY*(   4) C   2                    0.29    0.88    0.097
 226. BD*(   1) C   2 - N   3        / 66. RY*(   1) N   3                    0.29    0.75    0.090
 226. BD*(   1) C   2 - N   3        / 67. RY*(   2) N   3                    0.71    0.89    0.154
 226. BD*(   1) C   2 - N   3        /224. BD*(   1) O   1 - C   2            0.58    0.15    0.051
 226. BD*(   1) C   2 - N   3        /231. BD*(   1) C   4 - H  13            1.53    0.02    0.034
 226. BD*(   1) C   2 - N   3        /239. BD*(   1) C   7 - H  19            1.33    0.02    0.028
 227. BD*(   1) C   2 - O   8        / 58. RY*(   2) C   2                    0.96    1.15    0.181
 227. BD*(   1) C   2 - O   8        /111. RY*(   1) O   8                    0.28    0.96    0.093
 227. BD*(   1) C   2 - O   8        /116. RY*(   6) O   8                    0.27    2.55    0.151
 227. BD*(   1) C   2 - O   8        /224. BD*(   1) O   1 - C   2            0.54    0.22    0.057
 227. BD*(   1) C   2 - O   8        /230. BD*(   1) C   4 - C   5            1.26    0.01    0.023
 241. BD*(   1) O   8 - C   9        /123. RY*(   4) C   9                    0.31    2.06    0.166
 241. BD*(   1) O   8 - C   9        /227. BD*(   1) C   2 - O   8            2.12    0.08    0.058
 241. BD*(   1) O   8 - C   9        /228. BD*(   1) N   3 - C   4            0.75    0.02    0.021
 241. BD*(   1) O   8 - C   9        /247. BD*(   1) C  10 - H  23            0.25    0.23    0.048
 241. BD*(   1) O   8 - C   9        /251. BD*(   1) C  12 - H  27            0.25    0.23    0.048


 Natural Bond Orbitals (Summary):

                                                            Principal Delocalizations
           NBO                        Occupancy    Energy   (geminal,vicinal,remote)
 ====================================================================================
 Molecular unit  1  (C9H17NO2)
     1. BD (   1) O   1 - C   2          0.99712    -1.25326  229(v),226(g),57(g),241(v)
     2. BD (   2) O   1 - C   2          0.91071    -0.56133  45(v),73(v)
     3. BD (   1) C   2 - N   3          0.99276    -1.06212  241(v),229(g),228(g),224(g)
                                                    75(v),102(v),230(v)
     4. BD (   1) C   2 - O   8          0.99473    -1.08104  228(v),120(v),243(v),224(g)
                                                    241(g)
     5. BD (   1) N   3 - C   4          0.99114    -0.94422  227(v),226(g),57(v),229(g)
                                                    235(v),102(v),239(v),84(v)
     6. BD (   1) N   3 - C   7          0.99221    -0.95020  224(v),226(g),228(g),237(v)
                                                    75(v),231(v),60(v)
     7. BD (   1) C   4 - C   5          0.98482    -0.78241  226(v),237(v),45(v),232(g)
                                                    93(v),231(g),233(g),235(g)
     8. BD (   1) C   4 - H  13          0.96143    -0.69071  45(v),229(v),233(v),85(v)
                                                    230(g)
     9. BD (   1) C   4 - H  14          0.93184    -0.68511  45(v),234(v),229(v),84(v)
    10. BD (   1) C   5 - C   6          0.98874    -0.75597  231(v),239(v),228(v),229(v)
                                                    76(v),103(v),235(g),237(g)
    11. BD (   1) C   5 - H  15          0.98685    -0.64956  238(v),232(v)
    12. BD (   1) C   5 - H  16          0.98893    -0.65382  228(v),236(v),94(v),77(v)
    13. BD (   1) C   6 - C   7          0.98776    -0.78298  226(v),235(v),240(g),239(g)
                                                    84(v),233(g),237(g)
    14. BD (   1) C   6 - H  17          0.98901    -0.65434  229(v),230(v),85(v)
    15. BD (   1) C   6 - H  18          0.98724    -0.64964  234(v),240(v)
    16. BD (   1) C   7 - H  19          0.95879    -0.69199  45(v),228(v),233(v),94(v)
                                                    236(g)
    17. BD (   1) C   7 - H  20          0.93466    -0.68813  45(v),238(v),228(v),93(v)
    18. BD (   1) O   8 - C   9          0.99197    -0.99454  226(v),57(v),249(v),247(v)
                                                    251(v)
    19. BD (   1) C   9 - C  10          0.98028    -0.73661  248(v),243(g),252(v),244(g)
                                                    138(v),147(v),112(v),246(g)
                                                    148(v),247(g)
    20. BD (   1) C   9 - C  11          0.98639    -0.73431  227(v),253(v),246(v),242(g)
                                                    244(g),111(v),147(v),129(v)
                                                    250(g),248(g)
    21. BD (   1) C   9 - C  12          0.98223    -0.73676  250(v),243(g),245(v),242(g)
                                                    138(v),129(v),112(v),253(g)
                                                    251(g),130(v)
    22. BD (   1) C  10 - H  21          0.99163    -0.60494  244(v),241(v),120(v)
    23. BD (   1) C  10 - H  22          0.99256    -0.60682  243(v),122(v)
    24. BD (   1) C  10 - H  23          0.98500    -0.60399  241(v),122(v)
    25. BD (   1) C  11 - H  24          0.99289    -0.60318  242(v),241(v)
    26. BD (   1) C  11 - H  25          0.98957    -0.60333  241(v),120(v)
    27. BD (   1) C  11 - H  26          0.99302    -0.60319  244(v),241(v)
    28. BD (   1) C  12 - H  27          0.98513    -0.60414  241(v),122(v)
    29. BD (   1) C  12 - H  28          0.99124    -0.60503  242(v),241(v),120(v)
    30. BD (   1) C  12 - H  29          0.99154    -0.60694  243(v),122(v)
    31. CR (   1) O   1                  0.99986   -19.07347  57(v),226(v)
    32. CR (   1) C   2                  0.99964   -10.42742  241(v),229(v),228(v),71(v)
    33. CR (   1) N   3                  0.99954   -14.47513  58(v),76(v),63(v),103(v)
                                                    104(v),224(v)
    34. CR (   1) C   4                  0.99958   -10.30860  86(v),226(v),160(v),156(v)
                                                    229(v)
    35. CR (   1) C   5                  0.99956   -10.24398  168(v),95(v),164(v),75(v)
    36. CR (   1) C   6                  0.99956   -10.24402  172(v),86(v),102(v),176(v)
    37. CR (   1) C   7                  0.99957   -10.31092  226(v),95(v),184(v),180(v)
                                                    228(v)
    38. CR (   1) O   8                  0.99981   -19.14179  121(v),57(v),58(v),120(v)
                                                    224(v),60(v)
    39. CR (   1) C   9                  0.99939   -10.27423  241(g),227(v),140(v),131(v)
                                                    149(v)
    40. CR (   1) C  10                  0.99955   -10.18016  122(v),192(v),196(v),188(v)
                                                    120(v)
    41. CR (   1) C  11                  0.99956   -10.17838  120(v),204(v),208(v),200(v)
                                                    127(v)
    42. CR (   1) C  12                  0.99955   -10.18020  122(v),220(v),212(v),216(v)
                                                    120(v)
    43. LP (   1) O   1                  0.98723    -0.85116  57(v),226(v),227(v)
    44. LP (   2) O   1                  0.91961    -0.44553  227(v),226(v),58(v),60(v)
                                                    63(v)
    45. LP*(   1) N   3                  0.30571    -0.40634  225(v),232(v),240(v),239(v)
                                                    73(g),231(v),64(v),61(v)
    46. LP (   1) O   8                  0.97633    -0.68652  224(v),121(v),57(v),226(v)
                                                    244(v),242(v),243(v),60(v)
                                                    236(r),249(r),229(r),62(v)
                                                    120(v)
    47. LP (   2) O   8                  0.86404    -0.48756  225(v),242(v),244(v),59(v)
                                                    124(v)
    48. RY*(   1) O   1                  0.00048     1.06011   
    49. RY*(   2) O   1                  0.00044     0.94701   
    50. RY*(   3) O   1                  0.00012     1.48560   
    51. RY*(   4) O   1                  0.00005     0.91552   
    52. RY*(   5) O   1                  0.00001     2.78938   
    53. RY*(   6) O   1                  0.00001     2.48890   
    54. RY*(   7) O   1                  0.00001     3.06167   
    55. RY*(   8) O   1                  0.00000     2.65975   
    56. RY*(   9) O   1                  0.00000     2.58329   
    57. RY*(   1) C   2                  0.01184     0.43189   
    58. RY*(   2) C   2                  0.00538     1.33805   
    59. RY*(   3) C   2                  0.00267     1.71862   
    60. RY*(   4) C   2                  0.00224     1.13757   
    61. RY*(   5) C   2                  0.00105     0.41871   
    62. RY*(   6) C   2                  0.00102     1.83235   
    63. RY*(   7) C   2                  0.00056     0.96028   
    64. RY*(   8) C   2                  0.00018     1.68785   
    65. RY*(   9) C   2                  0.00002     1.91325   
    66. RY*(   1) N   3                  0.00110     1.01088   
    67. RY*(   2) N   3                  0.00086     1.15462   
    68. RY*(   3) N   3                  0.00034     2.21890   
    69. RY*(   4) N   3                  0.00032     2.05423   
    70. RY*(   5) N   3                  0.00028     1.73635   
    71. RY*(   6) N   3                  0.00024     1.24413   
    72. RY*(   7) N   3                  0.00020     2.44555   
    73. RY*(   8) N   3                  0.00005     1.16893   
    74. RY*(   9) N   3                  0.00001     2.30923   
    75. RY*(   1) C   4                  0.00251     0.53365   
    76. RY*(   2) C   4                  0.00172     0.68544   
    77. RY*(   3) C   4                  0.00065     0.68945   
    78. RY*(   4) C   4                  0.00033     0.97363   
    79. RY*(   5) C   4                  0.00016     1.59312   
    80. RY*(   6) C   4                  0.00010     1.69662   
    81. RY*(   7) C   4                  0.00006     1.86282   
    82. RY*(   8) C   4                  0.00001     2.05350   
    83. RY*(   9) C   4                  0.00001     2.01242   
    84. RY*(   1) C   5                  0.00210     0.81185   
    85. RY*(   2) C   5                  0.00081     0.72835   
    86. RY*(   3) C   5                  0.00058     0.45748   
    87. RY*(   4) C   5                  0.00017     1.28072   
    88. RY*(   5) C   5                  0.00012     1.40778   
    89. RY*(   6) C   5                  0.00005     1.83463   
    90. RY*(   7) C   5                  0.00002     2.06193   
    91. RY*(   8) C   5                  0.00001     1.83382   
    92. RY*(   9) C   5                  0.00001     2.01481   
    93. RY*(   1) C   6                  0.00207     0.81371   
    94. RY*(   2) C   6                  0.00083     0.71508   
    95. RY*(   3) C   6                  0.00058     0.46003   
    96. RY*(   4) C   6                  0.00017     1.17065   
    97. RY*(   5) C   6                  0.00012     1.52318   
    98. RY*(   6) C   6                  0.00005     1.82509   
    99. RY*(   7) C   6                  0.00001     2.04195   
   100. RY*(   8) C   6                  0.00001     1.82552   
   101. RY*(   9) C   6                  0.00002     2.05835   
   102. RY*(   1) C   7                  0.00207     0.54707   
   103. RY*(   2) C   7                  0.00171     0.69045   
   104. RY*(   3) C   7                  0.00064     0.66421   
   105. RY*(   4) C   7                  0.00033     0.92366   
   106. RY*(   5) C   7                  0.00018     1.63343   
   107. RY*(   6) C   7                  0.00010     1.77199   
   108. RY*(   7) C   7                  0.00006     1.79814   
   109. RY*(   8) C   7                  0.00001     2.05753   
   110. RY*(   9) C   7                  0.00001     2.00125   
   111. RY*(   1) O   8                  0.00157     1.14869   
   112. RY*(   2) O   8                  0.00122     1.02410   
   113. RY*(   3) O   8                  0.00057     1.59924   
   114. RY*(   4) O   8                  0.00043     1.54695   
   115. RY*(   5) O   8                  0.00007     2.54487   
   116. RY*(   6) O   8                  0.00005     2.73252   
   117. RY*(   7) O   8                  0.00003     2.70842   
   118. RY*(   8) O   8                  0.00001     2.49549   
   119. RY*(   9) O   8                  0.00001     2.61455   
   120. RY*(   1) C   9                  0.00312     0.63603   
   121. RY*(   2) C   9                  0.00221     0.73793   
   122. RY*(   3) C   9                  0.00186     0.62648   
   123. RY*(   4) C   9                  0.00060     2.16319   
   124. RY*(   5) C   9                  0.00054     1.85855   
   125. RY*(   6) C   9                  0.00040     1.81626   
   126. RY*(   7) C   9                  0.00036     2.03942   
   127. RY*(   8) C   9                  0.00029     1.63245   
   128. RY*(   9) C   9                  0.00021     1.20644   
   129. RY*(   1) C  10                  0.00205     0.64664   
   130. RY*(   2) C  10                  0.00120     0.66448   
   131. RY*(   3) C  10                  0.00055     0.56935   
   132. RY*(   4) C  10                  0.00010     0.76015   
   133. RY*(   5) C  10                  0.00001     2.08557   
   134. RY*(   6) C  10                  0.00001     2.00716   
   135. RY*(   7) C  10                  0.00001     2.08673   
   136. RY*(   8) C  10                  0.00001     2.18089   
   137. RY*(   9) C  10                  0.00001     1.99748   
   138. RY*(   1) C  11                  0.00205     0.64512   
   139. RY*(   2) C  11                  0.00149     0.60633   
   140. RY*(   3) C  11                  0.00067     0.61152   
   141. RY*(   4) C  11                  0.00012     0.69247   
   142. RY*(   5) C  11                  0.00002     2.05106   
   143. RY*(   6) C  11                  0.00001     2.07100   
   144. RY*(   7) C  11                  0.00000     2.12780   
   145. RY*(   8) C  11                  0.00000     2.00681   
   146. RY*(   9) C  11                  0.00001     2.14733   
   147. RY*(   1) C  12                  0.00204     0.64637   
   148. RY*(   2) C  12                  0.00120     0.66372   
   149. RY*(   3) C  12                  0.00054     0.57110   
   150. RY*(   4) C  12                  0.00010     0.75373   
   151. RY*(   5) C  12                  0.00001     2.07888   
   152. RY*(   6) C  12                  0.00001     2.01036   
   153. RY*(   7) C  12                  0.00001     2.07815   
   154. RY*(   8) C  12                  0.00001     2.16672   
   155. RY*(   9) C  12                  0.00001     2.02777   
   156. RY*(   1) H  13                  0.00087     0.23127   
   157. RY*(   2) H  13                  0.00007     1.72474   
   158. RY*(   3) H  13                  0.00003     1.57300   
   159. RY*(   4) H  13                  0.00002     2.07756   
   160. RY*(   1) H  14                  0.00081     0.22203   
   161. RY*(   2) H  14                  0.00009     1.75368   
   162. RY*(   3) H  14                  0.00004     1.60329   
   163. RY*(   4) H  14                  0.00001     2.05755   
   164. RY*(   1) H  15                  0.00110     0.23179   
   165. RY*(   2) H  15                  0.00007     1.74142   
   166. RY*(   3) H  15                  0.00006     1.61151   
   167. RY*(   4) H  15                  0.00001     2.12664   
   168. RY*(   1) H  16                  0.00058     0.22966   
   169. RY*(   2) H  16                  0.00006     1.60911   
   170. RY*(   3) H  16                  0.00006     1.73889   
   171. RY*(   4) H  16                  0.00002     2.10854   
   172. RY*(   1) H  17                  0.00060     0.22843   
   173. RY*(   2) H  17                  0.00006     1.61227   
   174. RY*(   3) H  17                  0.00006     1.73683   
   175. RY*(   4) H  17                  0.00002     2.10791   
   176. RY*(   1) H  18                  0.00111     0.23208   
   177. RY*(   2) H  18                  0.00007     1.65298   
   178. RY*(   3) H  18                  0.00006     1.69954   
   179. RY*(   4) H  18                  0.00001     2.12690   
   180. RY*(   1) H  19                  0.00082     0.24666   
   181. RY*(   2) H  19                  0.00007     1.72174   
   182. RY*(   3) H  19                  0.00004     1.56533   
   183. RY*(   4) H  19                  0.00002     2.09377   
   184. RY*(   1) H  20                  0.00089     0.22511   
   185. RY*(   2) H  20                  0.00009     1.75989   
   186. RY*(   3) H  20                  0.00004     1.60255   
   187. RY*(   4) H  20                  0.00001     2.06776   
   188. RY*(   1) H  21                  0.00082     0.30494   
   189. RY*(   2) H  21                  0.00009     1.70008   
   190. RY*(   3) H  21                  0.00007     1.71143   
   191. RY*(   4) H  21                  0.00002     2.15420   
   192. RY*(   1) H  22                  0.00077     0.34793   
   193. RY*(   2) H  22                  0.00010     1.69338   
   194. RY*(   3) H  22                  0.00007     1.69599   
   195. RY*(   4) H  22                  0.00002     2.17718   
   196. RY*(   1) H  23                  0.00044     0.36357   
   197. RY*(   2) H  23                  0.00010     1.70378   
   198. RY*(   3) H  23                  0.00006     1.67792   
   199. RY*(   4) H  23                  0.00002     2.12945   
   200. RY*(   1) H  24                  0.00082     0.31176   
   201. RY*(   2) H  24                  0.00009     1.69320   
   202. RY*(   3) H  24                  0.00007     1.71478   
   203. RY*(   4) H  24                  0.00002     2.16036   
   204. RY*(   1) H  25                  0.00041     0.39509   
   205. RY*(   2) H  25                  0.00010     1.69893   
   206. RY*(   3) H  25                  0.00006     1.67138   
   207. RY*(   4) H  25                  0.00001     2.11004   
   208. RY*(   1) H  26                  0.00082     0.31519   
   209. RY*(   2) H  26                  0.00009     1.69343   
   210. RY*(   3) H  26                  0.00007     1.71369   
   211. RY*(   4) H  26                  0.00002     2.16156   
   212. RY*(   1) H  27                  0.00044     0.36448   
   213. RY*(   2) H  27                  0.00010     1.70394   
   214. RY*(   3) H  27                  0.00006     1.67824   
   215. RY*(   4) H  27                  0.00002     2.12811   
   216. RY*(   1) H  28                  0.00081     0.30476   
   217. RY*(   2) H  28                  0.00009     1.69963   
   218. RY*(   3) H  28                  0.00007     1.71022   
   219. RY*(   4) H  28                  0.00002     2.15502   
   220. RY*(   1) H  29                  0.00078     0.34787   
   221. RY*(   2) H  29                  0.00010     1.69236   
   222. RY*(   3) H  29                  0.00007     1.69422   
   223. RY*(   4) H  29                  0.00002     2.17886   
   224. BD*(   1) O   1 - C   2          0.01137     0.40819   
   225. BD*(   2) O   1 - C   2          0.13467    -0.18545  45(v),59(g),49(g)
   226. BD*(   1) C   2 - N   3          0.04155     0.26075   
   227. BD*(   1) C   2 - O   8          0.04819     0.18637   
   228. BD*(   1) N   3 - C   4          0.01455     0.12177   
   229. BD*(   1) N   3 - C   7          0.01587     0.12061   
   230. BD*(   1) C   4 - C   5          0.00601     0.20019   
   231. BD*(   1) C   4 - H  13          0.00454     0.28202   
   232. BD*(   1) C   4 - H  14          0.00552     0.26518   
   233. BD*(   1) C   5 - C   6          0.00486     0.21244   
   234. BD*(   1) C   5 - H  15          0.00730     0.29221   
   235. BD*(   1) C   5 - H  16          0.00457     0.31050   
   236. BD*(   1) C   6 - C   7          0.00651     0.19886   
   237. BD*(   1) C   6 - H  17          0.00461     0.30953   
   238. BD*(   1) C   6 - H  18          0.00726     0.29195   
   239. BD*(   1) C   7 - H  19          0.00446     0.27830   
   240. BD*(   1) C   7 - H  20          0.00537     0.26373   
   241. BD*(   1) O   8 - C   9          0.03669     0.10231   
   242. BD*(   1) C   9 - C  10          0.01391     0.25447   
   243. BD*(   1) C   9 - C  11          0.01169     0.25955   
   244. BD*(   1) C   9 - C  12          0.01402     0.25435   
   245. BD*(   1) C  10 - H  21          0.00299     0.32724   
   246. BD*(   1) C  10 - H  22          0.00388     0.34528   
   247. BD*(   1) C  10 - H  23          0.00252     0.33326   
   248. BD*(   1) C  11 - H  24          0.00299     0.33242   
   249. BD*(   1) C  11 - H  25          0.00214     0.33592   
   250. BD*(   1) C  11 - H  26          0.00300     0.33236   
   251. BD*(   1) C  12 - H  27          0.00249     0.33320   
   252. BD*(   1) C  12 - H  28          0.00298     0.32721   
   253. BD*(   1) C  12 - H  29          0.00390     0.34474   
       -------------------------------
              Total Lewis   45.17459  ( 98.2056%)
        Valence non-Lewis    0.73616  (  1.6003%)
        Rydberg non-Lewis    0.08925  (  0.1940%)
       -------------------------------
            Total unit  1   46.00000  (100.0000%)
           Charge unit  1    1.00000
 Unable to Open any file for archive entry.
 1\1\GINC-COMPUTE-0-1\SP\UB3LYP\def2SVP\C9H17N1O2(1+,2)\ZAHRT2\13-Mar-2
 021\0\\# b3lyp/def2svp geom=NewRedundant pop=NBO\\26\\1,2\O,0,-0.29875
 28444,-0.9349531021,-1.6446719484\C,0,0.0596366957,-0.3345740293,-0.64
 76627448\N,0,1.352887673,-0.0098521624,-0.3822878874\C,0,2.4310621938,
 -0.4117787131,-1.2834968109\C,0,3.6864173695,-0.2096316211,-0.42786076
 25\C,0,3.3018722912,0.9664315883,0.4816878293\C,0,1.8286847947,0.69125
 28805,0.8101657226\O,0,-0.7474037611,0.1014966334,0.3479503066\C,0,-2.
 189871455,-0.1139536679,0.3050183602\C,0,-2.7909271229,0.5942276568,-0
 .9113453114\C,0,-2.6715738472,0.5356012135,1.6012092239\C,0,-2.4962350
 528,-1.6134867506,0.3049117594\H,0,2.2850822813,-1.4473924589,-1.62359
 60562\H,0,2.4460821115,0.2268221302,-2.186136205\H,0,3.8745425181,-1.1
 099771825,0.1805790695\H,0,4.5857402595,-0.0197514667,-1.0315199929\H,
 0,3.9274389526,1.0476512559,1.3825723571\H,0,3.3906900361,1.9149354148
 ,-0.0737350519\H,0,1.2455272752,1.6060188048,0.9914630476\H,0,1.722855
 7738,0.0549768697,1.7079058225\H,0,-2.5153061566,1.6603000148,-0.90417
 6165\H,0,-2.4318657493,0.1408365902,-1.8431985324\H,0,-3.8890967953,0.
 5233522112,-0.8776395471\H,0,-2.1999978426,0.0543443108,2.471106323\H,
 0,-3.7634518994,0.4371103357,1.6943577689\H,0,-2.4132690233,1.60513104
 88,1.6153831318\H,0,-3.583042475,-1.7710373375,0.3833949149\H,0,-2.015
 6302675,-2.0989271081,1.1685643294\H,0,-2.1320959337,-2.0851733592,-0.
 6158033363\\Version=ES64L-G16RevC.01\State=2-A\HF=-557.7144038\S2=0.75
 9567\S2-1=0.\S2A=0.75005\RMSD=9.812e-09\Dipole=2.0826858,0.4426568,0.3
 188005\Quadrupole=16.3882465,-8.457848,-7.9303985,1.5113759,-2.9493739
 ,-0.1927744\PG=C01 [X(C9H17N1O2)]\\@
 The archive entry for this job was punched.


 MARY HAD A LITTLE LAMB
      HIS FEET WERE BLACK AS SOOT,
           AND EVERYWHERE THAT MARY WENT
                HIS SOOTY FOOT HE PUT.

                    -- NONAME
 File lengths (MBytes):  RWF=     65 Int=      0 D2E=      0 Chk=      6 Scr=      1
 Normal termination of Gaussian 16
