# Supplementary material for: Machine-Learning-Guided Discovery of Electrochemical Reactions
Source: J Am Chem Soc. 2022 Dec 2;144(49):22599–610. doi: 10.1021/jacs.2c08997 (PMC9756344; doi:10.1021/jacs.2c08997)
Supplement: Supplementary file 4 — ja2c08997_si_004.zip [file ja2c08997_si_004.zip › Reactivity Prediction/Ologs_notimes/40.log]

 Entering Gaussian System, Link 0=g16
 Input=40.com
 Output=40.log
 Initial command:
  
 Copyright (c) 1988-2019, Gaussian, Inc.  All Rights Reserved.
  
 This is part of the Gaussian(R) 16 program.  It is based on
 the Gaussian(R) 09 system (copyright 2009, Gaussian, Inc.),
 the Gaussian(R) 03 system (copyright 2003, Gaussian, Inc.),
 the Gaussian(R) 98 system (copyright 1998, Gaussian, Inc.),
 the Gaussian(R) 94 system (copyright 1995, Gaussian, Inc.),
 the Gaussian 92(TM) system (copyright 1992, Gaussian, Inc.),
 the Gaussian 90(TM) system (copyright 1990, Gaussian, Inc.),
 the Gaussian 88(TM) system (copyright 1988, Gaussian, Inc.),
 the Gaussian 86(TM) system (copyright 1986, Carnegie Mellon
 University), and the Gaussian 82(TM) system (copyright 1983,
 Carnegie Mellon University). Gaussian is a federally registered
 trademark of Gaussian, Inc.
  
 This software contains proprietary and confidential information,
 including trade secrets, belonging to Gaussian, Inc.
  
 This software is provided under written license and may be
 used, copied, transmitted, or stored only in accord with that
 written license.
  
 The following legend is applicable only to US Government
 contracts under FAR:
  
                    RESTRICTED RIGHTS LEGEND
  
 Use, reproduction and disclosure by the US Government is
 subject to restrictions as set forth in subparagraphs (a)
 and (c) of the Commercial Computer Software - Restricted
 Rights clause in FAR 52.227-19.
  
 Gaussian, Inc.
 340 Quinnipiac St., Bldg. 40, Wallingford CT 06492
  
  
 ---------------------------------------------------------------
 Warning -- This program may not be used in any manner that
 competes with the business of Gaussian, Inc. or will provide
 assistance to any competitor of Gaussian, Inc.  The licensee
 of this program is prohibited from giving any competitor of
 Gaussian, Inc. access to this program.  By using this program,
 the user acknowledges that Gaussian, Inc. is engaged in the
 business of creating and licensing software in the field of
 computational chemistry and represents and warrants to the
 licensee that it is not a competitor of Gaussian, Inc. and that
 it will not use this program in any manner prohibited above.
 ---------------------------------------------------------------
  

 Cite this work as:
 Gaussian 16, Revision C.01,
 M. J. Frisch, G. W. Trucks, H. B. Schlegel, G. E. Scuseria, 
 M. A. Robb, J. R. Cheeseman, G. Scalmani, V. Barone, 
 G. A. Petersson, H. Nakatsuji, X. Li, M. Caricato, A. V. Marenich, 
 J. Bloino, B. G. Janesko, R. Gomperts, B. Mennucci, H. P. Hratchian, 
 J. V. Ortiz, A. F. Izmaylov, J. L. Sonnenberg, D. Williams-Young, 
 F. Ding, F. Lipparini, F. Egidi, J. Goings, B. Peng, A. Petrone, 
 T. Henderson, D. Ranasinghe, V. G. Zakrzewski, J. Gao, N. Rega, 
 G. Zheng, W. Liang, M. Hada, M. Ehara, K. Toyota, R. Fukuda, 
 J. Hasegawa, M. Ishida, T. Nakajima, Y. Honda, O. Kitao, H. Nakai, 
 T. Vreven, K. Throssell, J. A. Montgomery, Jr., J. E. Peralta, 
 F. Ogliaro, M. J. Bearpark, J. J. Heyd, E. N. Brothers, K. N. Kudin, 
 V. N. Staroverov, T. A. Keith, R. Kobayashi, J. Normand, 
 K. Raghavachari, A. P. Rendell, J. C. Burant, S. S. Iyengar, 
 J. Tomasi, M. Cossi, J. M. Millam, M. Klene, C. Adamo, R. Cammi, 
 J. W. Ochterski, R. L. Martin, K. Morokuma, O. Farkas, 
 J. B. Foresman, and D. J. Fox, Gaussian, Inc., Wallingford CT, 2019.
 
 ******************************************
 Gaussian 16:  ES64L-G16RevC.01  3-Jul-2019
                13-Mar-2021 
 ******************************************
 %nprocshared=16
 Will use up to   16 processors via shared memory.
 %mem=7GB
 -----------------------------------------
 # b3lyp/def2svp geom=NewRedundant pop=NBO
 -----------------------------------------
 1/29=4000,38=1,172=1/1;
 2/12=2,17=6,18=5,40=1/2;
 3/5=43,7=101,11=2,25=1,30=1,74=-5/1,2,3;
 4//1;
 5/5=2,38=5/2;
 6/7=2,8=2,9=2,10=2,28=1,40=1/1,7;
 99/5=1,9=1/99;
 --
 40
 --
 Symbolic Z-matrix:
 Charge =  1 Multiplicity = 2
 O                    -4.64186  -0.13485   0.31217 
 C                    -3.48812   0.10763   0.0901 
 O                    -2.91833   1.25343   0.50971 
 C                    -2.58103  -0.83161  -0.72091 
 C                    -1.10164  -0.61299  -0.53341 
 C                    -0.38373   0.25199  -1.36898 
 C                     0.9767    0.51264  -1.16588 
 C                     1.64921  -0.105    -0.10206 
 O                     2.95959   0.07215   0.1841 
 C                     3.72825   0.93215  -0.62716 
 C                     0.94098  -0.97686   0.74545 
 C                    -0.40872  -1.22079   0.53121 
 H                    -1.97323   1.24588   0.28153 
 H                    -2.88395  -1.85504  -0.45792 
 H                    -2.86494  -0.68624  -1.77674 
 H                    -0.89244   0.73336  -2.20928 
 H                     1.49681   1.18782  -1.84445 
 H                     3.76205   0.58393  -1.67499 
 H                     3.3408    1.96654  -0.60846 
 H                     4.74574   0.92461  -0.21534 
 H                     1.48127  -1.45005   1.56722 
 H                    -0.94343  -1.89871   1.20184 
 
                          Input orientation:                          
 ---------------------------------------------------------------------
 Center     Atomic      Atomic             Coordinates (Angstroms)
 Number     Number       Type             X           Y           Z
 ---------------------------------------------------------------------
      1          8           0       -4.641861   -0.134853    0.312170
      2          6           0       -3.488119    0.107631    0.090103
      3          8           0       -2.918330    1.253429    0.509713
      4          6           0       -2.581031   -0.831613   -0.720906
      5          6           0       -1.101639   -0.612985   -0.533408
      6          6           0       -0.383726    0.251994   -1.368975
      7          6           0        0.976702    0.512637   -1.165883
      8          6           0        1.649206   -0.105004   -0.102060
      9          8           0        2.959593    0.072148    0.184097
     10          6           0        3.728253    0.932148   -0.627158
     11          6           0        0.940984   -0.976859    0.745448
     12          6           0       -0.408717   -1.220791    0.531214
     13          1           0       -1.973226    1.245882    0.281533
     14          1           0       -2.883953   -1.855035   -0.457916
     15          1           0       -2.864937   -0.686237   -1.776745
     16          1           0       -0.892441    0.733363   -2.209282
     17          1           0        1.496807    1.187823   -1.844450
     18          1           0        3.762052    0.583928   -1.674994
     19          1           0        3.340797    1.966545   -0.608457
     20          1           0        4.745743    0.924613   -0.215342
     21          1           0        1.481275   -1.450055    1.567217
     22          1           0       -0.943432   -1.898709    1.201843
 ---------------------------------------------------------------------
                    Distance matrix (angstroms):
                    1          2          3          4          5
     1  O    0.000000
     2  C    1.199679   0.000000
     3  O    2.221915   1.346695   0.000000
     4  C    2.408265   1.537115   2.444502   0.000000
     5  C    3.671073   2.569697   2.805703   1.507167   0.000000
     6  C    4.594302   3.433221   3.310069   2.534234   1.400628
     7  C    5.845694   4.655767   4.304378   3.829161   2.446743
     8  C    6.304760   5.145314   4.804372   4.336569   2.830416
     9  O    7.605350   6.448495   6.004285   5.686328   4.180650
    10  C    8.489972   7.298652   6.750760   6.551847   5.071892
    11  C    5.662584   4.606795   4.463639   3.817837   2.437250
    12  C    4.375700   3.382603   3.524257   2.537363   1.408187
    13  H    3.004826   1.904511   0.972288   2.385434   2.208887
    14  H    2.577266   2.125417   3.255770   1.099236   2.173713
    15  H    2.797329   2.122193   2.998841   1.102966   2.158813
    16  H    4.601051   3.523671   3.430398   2.741486   2.159854
    17  H    6.639557   5.455163   5.003980   4.687135   3.422523
    18  H    8.665518   7.477126   7.060360   6.568770   5.137247
    19  H    8.305796   7.111797   6.398087   6.550601   5.137592
    20  H    9.461915   8.279930   7.705312   7.551260   6.054523
    21  H    6.387306   5.413236   5.271021   4.703222   3.432893
    22  H    4.192980   3.425901   3.783549   2.741785   2.165459
                    6          7          8          9         10
     6  C    0.000000
     7  C    1.399981   0.000000
     8  C    2.421845   1.401949   0.000000
     9  O    3.690821   2.438921   1.352917   0.000000
    10  C    4.233353   2.835004   2.381984   1.410167   0.000000
    11  C    2.781317   2.423440   1.407117   2.343142   3.646535
    12  C    2.404255   2.793618   2.425090   3.624596   4.805361
    13  H    2.497699   3.366711   3.885106   5.071474   5.781956
    14  H    3.394220   4.583857   4.872245   6.186537   7.177624
    15  H    2.683834   4.070460   4.849731   6.192351   6.885556
    16  H    1.093902   2.151999   3.406349   4.582973   4.888092
    17  H    2.153661   1.089421   2.174983   2.738518   2.554706
    18  H    4.170288   2.832393   2.722658   2.088559   1.104699
    19  H    4.170150   2.830816   2.721991   2.088588   1.104740
    20  H    5.300447   3.908826   3.265193   2.019054   1.097695
    21  H    3.872521   3.402439   2.150313   2.532893   3.941964
    22  H    3.398220   3.886853   3.411643   4.489286   5.760523
                   11         12         13         14         15
    11  C    0.000000
    12  C    1.388198   0.000000
    13  H    3.694377   2.931639   0.000000
    14  H    4.104805   2.739970   3.315403   0.000000
    15  H    4.575037   3.412542   2.960531   1.762317   0.000000
    16  H    3.875144   3.400445   2.763138   3.705834   2.468420
    17  H    3.420871   3.882811   4.069927   5.511126   4.747789
    18  H    4.031503   5.051700   6.095867   7.183258   6.748382
    19  H    4.031847   5.051417   5.436017   7.305795   6.849328
    20  H    4.360608   5.632811   6.744971   8.123887   7.934436
    21  H    1.091390   2.167471   4.566687   4.829118   5.536701
    22  H    2.146888   1.093268   3.434515   2.553885   3.746232
                   16         17         18         19         20
    16  H    0.000000
    17  H    2.459297   0.000000
    18  H    4.687440   2.350476   0.000000
    19  H    4.690809   2.352528   1.796270   0.000000
    20  H    5.983435   3.644017   1.792847   1.792773   0.000000
    21  H    4.966265   4.312553   4.455442   4.456965   4.412858
    22  H    4.308848   4.976077   6.048244   6.047478   6.507401
                   21         22
    21  H    0.000000
    22  H    2.492788   0.000000
 Stoichiometry    C9H10O3(1+,2)
 Framework group  C1[X(C9H10O3)]
 Deg. of freedom    60
 Full point group                 C1      NOp   1
 Largest Abelian subgroup         C1      NOp   1
 Largest concise Abelian subgroup C1      NOp   1
                         Standard orientation:                         
 ---------------------------------------------------------------------
 Center     Atomic      Atomic             Coordinates (Angstroms)
 Number     Number       Type             X           Y           Z
 ---------------------------------------------------------------------
      1          8           0       -4.260023    0.049486   -0.273717
      2          6           0       -3.083393   -0.183656   -0.253292
      3          8           0       -2.475582   -0.817310   -1.274388
      4          6           0       -2.184582    0.172698    0.941644
      5          6           0       -0.708804    0.224486    0.640065
      6          6           0        0.104596   -0.904868    0.797224
      7          6           0        1.463258   -0.887404    0.460058
      8          6           0        2.036179    0.287277   -0.047237
      9          8           0        3.335376    0.416706   -0.401803
     10          6           0        4.197645   -0.690341   -0.262119
     11          6           0        1.231348    1.429943   -0.210154
     12          6           0       -0.115025    1.393333    0.126047
     13          1           0       -1.520629   -0.868949   -1.099050
     14          1           0       -2.559641    1.128259    1.334776
     15          1           0       -2.397284   -0.585004    1.714417
     16          1           0       -0.325900   -1.825691    1.201428
     17          1           0        2.059580   -1.787592    0.604623
     18          1           0        4.273301   -1.019521    0.789678
     19          1           0        3.868679   -1.545313   -0.879576
     20          1           0        5.187122   -0.361821   -0.605550
     21          1           0        1.694865    2.335856   -0.604623
     22          1           0       -0.725596    2.289911   -0.010279
 ---------------------------------------------------------------------
 Rotational constants (GHZ):           2.8157891           0.4213709           0.4063213
 Standard basis: def2SVP (5D, 7F)
 There are   230 symmetry adapted cartesian basis functions of A   symmetry.
 There are   218 symmetry adapted basis functions of A   symmetry.
   218 basis functions,   370 primitive gaussians,   230 cartesian basis functions
    44 alpha electrons       43 beta electrons
       nuclear repulsion energy       665.6956492616 Hartrees.
 NAtoms=   22 NActive=   22 NUniq=   22 SFac= 1.00D+00 NAtFMM=   60 NAOKFM=F Big=F
 Integral buffers will be    131072 words long.
 Raffenetti 2 integral format.
 Two-electron integral symmetry is turned on.
 One-electron integrals computed using PRISM.
   1 Symmetry operations used in ECPInt.
 ECPInt:  NShTT=    5253 NPrTT=   19101 LenC2=    4981 LenP2D=   13652.
 LDataN:  DoStor=T MaxTD1= 4 Len=   56
 NBasis=   218 RedAO= T EigKep=  2.53D-04  NBF=   218
 NBsUse=   218 1.00D-06 EigRej= -1.00D+00 NBFU=   218
 ExpMin= 1.22D-01 ExpMax= 2.27D+03 ExpMxC= 3.41D+02 IAcc=3 IRadAn=         5 AccDes= 0.00D+00
 Harris functional with IExCor=  402 and IRadAn=       5 diagonalized for initial guess.
 HarFok:  IExCor=  402 AccDes= 0.00D+00 IRadAn=         5 IDoV= 1 UseB2=F ITyADJ=14
 ICtDFT=  3500011 ScaDFX=  1.000000  1.000000  1.000000  1.000000
 FoFCou: FMM=F IPFlag=           0 FMFlag=      100000 FMFlg1=           0
         NFxFlg=           0 DoJE=T BraDBF=F KetDBF=T FulRan=T
         wScrn=  0.000000 ICntrl=       500 IOpCl=  0 I1Cent=   200000004 NGrid=           0
         NMat0=    1 NMatS0=      1 NMatT0=    0 NMatD0=    1 NMtDS0=    0 NMtDT0=    0
 Petite list used in FoFCou.
 Initial guess <Sx>= 0.0000 <Sy>= 0.0000 <Sz>= 0.5000 <S**2>= 0.7500 S= 0.5000
 Requested convergence on RMS density matrix=1.00D-08 within 128 cycles.
 Requested convergence on MAX density matrix=1.00D-06.
 Requested convergence on             energy=1.00D-06.
 No special actions if energy rises.
 Integral accuracy reduced to 1.0D-05 until final iterations.
 Initial convergence to 1.0D-05 achieved.  Increase integral accuracy.
 SCF Done:  E(UB3LYP) =  -573.930869302     A.U. after   21 cycles
            NFock= 21  Conv=0.95D-08     -V/T= 2.0096
 <Sx>= 0.0000 <Sy>= 0.0000 <Sz>= 0.5000 <S**2>= 0.7588 S= 0.5044
 <L.S>= 0.000000000000E+00
 Annihilation of the first spin contaminant:
 S**2 before annihilation     0.7588,   after     0.7501

 **********************************************************************

            Population analysis using the SCF Density.

 **********************************************************************

 Orbital symmetries:
 Alpha Orbitals:
       Occupied  (A) (A) (A) (A) (A) (A) (A) (A) (A) (A) (A) (A)
                 (A) (A) (A) (A) (A) (A) (A) (A) (A) (A) (A) (A)
                 (A) (A) (A) (A) (A) (A) (A) (A) (A) (A) (A) (A)
                 (A) (A) (A) (A) (A) (A) (A) (A)
       Virtual   (A) (A) (A) (A) (A) (A) (A) (A) (A) (A) (A) (A)
                 (A) (A) (A) (A) (A) (A) (A) (A) (A) (A) (A) (A)
                 (A) (A) (A) (A) (A) (A) (A) (A) (A) (A) (A) (A)
                 (A) (A) (A) (A) (A) (A) (A) (A) (A) (A) (A) (A)
                 (A) (A) (A) (A) (A) (A) (A) (A) (A) (A) (A) (A)
                 (A) (A) (A) (A) (A) (A) (A) (A) (A) (A) (A) (A)
                 (A) (A) (A) (A) (A) (A) (A) (A) (A) (A) (A) (A)
                 (A) (A) (A) (A) (A) (A) (A) (A) (A) (A) (A) (A)
                 (A) (A) (A) (A) (A) (A) (A) (A) (A) (A) (A) (A)
                 (A) (A) (A) (A) (A) (A) (A) (A) (A) (A) (A) (A)
                 (A) (A) (A) (A) (A) (A) (A) (A) (A) (A) (A) (A)
                 (A) (A) (A) (A) (A) (A) (A) (A) (A) (A) (A) (A)
                 (A) (A) (A) (A) (A) (A) (A) (A) (A) (A) (A) (A)
                 (A) (A) (A) (A) (A) (A) (A) (A) (A) (A) (A) (A)
                 (A) (A) (A) (A) (A) (A)
 Beta  Orbitals:
       Occupied  (A) (A) (A) (A) (A) (A) (A) (A) (A) (A) (A) (A)
                 (A) (A) (A) (A) (A) (A) (A) (A) (A) (A) (A) (A)
                 (A) (A) (A) (A) (A) (A) (A) (A) (A) (A) (A) (A)
                 (A) (A) (A) (A) (A) (A) (A)
       Virtual   (A) (A) (A) (A) (A) (A) (A) (A) (A) (A) (A) (A)
                 (A) (A) (A) (A) (A) (A) (A) (A) (A) (A) (A) (A)
                 (A) (A) (A) (A) (A) (A) (A) (A) (A) (A) (A) (A)
                 (A) (A) (A) (A) (A) (A) (A) (A) (A) (A) (A) (A)
                 (A) (A) (A) (A) (A) (A) (A) (A) (A) (A) (A) (A)
                 (A) (A) (A) (A) (A) (A) (A) (A) (A) (A) (A) (A)
                 (A) (A) (A) (A) (A) (A) (A) (A) (A) (A) (A) (A)
                 (A) (A) (A) (A) (A) (A) (A) (A) (A) (A) (A) (A)
                 (A) (A) (A) (A) (A) (A) (A) (A) (A) (A) (A) (A)
                 (A) (A) (A) (A) (A) (A) (A) (A) (A) (A) (A) (A)
                 (A) (A) (A) (A) (A) (A) (A) (A) (A) (A) (A) (A)
                 (A) (A) (A) (A) (A) (A) (A) (A) (A) (A) (A) (A)
                 (A) (A) (A) (A) (A) (A) (A) (A) (A) (A) (A) (A)
                 (A) (A) (A) (A) (A) (A) (A) (A) (A) (A) (A) (A)
                 (A) (A) (A) (A) (A) (A) (A)
 The electronic state is 2-A.
 Alpha  occ. eigenvalues --  -19.39536 -19.34083 -19.30102 -10.48671 -10.47256
 Alpha  occ. eigenvalues --  -10.41907 -10.41177 -10.40191 -10.40088 -10.39634
 Alpha  occ. eigenvalues --  -10.39255 -10.38514  -1.27929  -1.25755  -1.18087
 Alpha  occ. eigenvalues --   -1.06526  -0.98410  -0.94910  -0.91477  -0.87040
 Alpha  occ. eigenvalues --   -0.81526  -0.78400  -0.77163  -0.73424  -0.69849
 Alpha  occ. eigenvalues --   -0.69566  -0.67275  -0.66454  -0.64009  -0.63104
 Alpha  occ. eigenvalues --   -0.62245  -0.61165  -0.60666  -0.58244  -0.57074
 Alpha  occ. eigenvalues --   -0.56064  -0.54772  -0.53899  -0.52992  -0.52556
 Alpha  occ. eigenvalues --   -0.48202  -0.46516  -0.46210  -0.43669
 Alpha virt. eigenvalues --   -0.21895  -0.21409  -0.15370  -0.10406  -0.08499
 Alpha virt. eigenvalues --   -0.07978  -0.06704  -0.06184  -0.05057  -0.04303
 Alpha virt. eigenvalues --   -0.02184  -0.01863  -0.01571  -0.00532   0.00419
 Alpha virt. eigenvalues --    0.02847   0.04820   0.06395   0.09902   0.10023
 Alpha virt. eigenvalues --    0.12071   0.12622   0.13484   0.18123   0.19763
 Alpha virt. eigenvalues --    0.21609   0.23223   0.23751   0.25944   0.26359
 Alpha virt. eigenvalues --    0.27761   0.28079   0.29406   0.30844   0.32289
 Alpha virt. eigenvalues --    0.33235   0.34121   0.34545   0.36803   0.36948
 Alpha virt. eigenvalues --    0.37479   0.42266   0.42992   0.44870   0.45157
 Alpha virt. eigenvalues --    0.45670   0.46379   0.47876   0.48944   0.49354
 Alpha virt. eigenvalues --    0.49868   0.50352   0.50547   0.51655   0.53599
 Alpha virt. eigenvalues --    0.54089   0.54730   0.55582   0.56975   0.58919
 Alpha virt. eigenvalues --    0.61391   0.63165   0.65660   0.67911   0.71088
 Alpha virt. eigenvalues --    0.75905   0.79333   0.79573   0.81454   0.83555
 Alpha virt. eigenvalues --    0.85741   0.89102   0.90552   0.94161   0.96344
 Alpha virt. eigenvalues --    0.98166   1.00272   1.02027   1.04731   1.05122
 Alpha virt. eigenvalues --    1.06736   1.07580   1.10114   1.11560   1.12659
 Alpha virt. eigenvalues --    1.17058   1.19953   1.26495   1.27176   1.28858
 Alpha virt. eigenvalues --    1.31192   1.34905   1.35335   1.39517   1.42839
 Alpha virt. eigenvalues --    1.44103   1.46670   1.47729   1.50542   1.51362
 Alpha virt. eigenvalues --    1.52318   1.53373   1.54725   1.55539   1.56254
 Alpha virt. eigenvalues --    1.57036   1.59087   1.59672   1.60821   1.63620
 Alpha virt. eigenvalues --    1.64637   1.67334   1.67801   1.68627   1.69850
 Alpha virt. eigenvalues --    1.70190   1.73785   1.76828   1.78157   1.78488
 Alpha virt. eigenvalues --    1.80903   1.83122   1.89469   1.91669   1.93714
 Alpha virt. eigenvalues --    1.95067   1.96423   1.97282   2.00879   2.03661
 Alpha virt. eigenvalues --    2.05264   2.05476   2.08910   2.11723   2.13532
 Alpha virt. eigenvalues --    2.14346   2.14809   2.16904   2.19433   2.21780
 Alpha virt. eigenvalues --    2.25311   2.35653   2.37079   2.40695   2.43168
 Alpha virt. eigenvalues --    2.45079   2.46067   2.47288   2.48163   2.52207
 Alpha virt. eigenvalues --    2.53963   2.61185   2.63502   2.66387   2.66940
 Alpha virt. eigenvalues --    2.67122   2.69239   2.69873   2.74911   2.76480
 Alpha virt. eigenvalues --    2.83099   2.86204   2.87757   2.88897   2.90832
 Alpha virt. eigenvalues --    2.99480   3.04070   3.18428   3.20150   3.25359
 Alpha virt. eigenvalues --    3.28554   3.48241   3.48668   3.65143
  Beta  occ. eigenvalues --  -19.38891 -19.34010 -19.29592 -10.48646 -10.47053
  Beta  occ. eigenvalues --  -10.41527 -10.41198 -10.40179 -10.39963 -10.39468
  Beta  occ. eigenvalues --  -10.39322 -10.38478  -1.26757  -1.25359  -1.17366
  Beta  occ. eigenvalues --   -1.05902  -0.97660  -0.94673  -0.91217  -0.86463
  Beta  occ. eigenvalues --   -0.81157  -0.77977  -0.76762  -0.73102  -0.69513
  Beta  occ. eigenvalues --   -0.69108  -0.66160  -0.65173  -0.63812  -0.62909
  Beta  occ. eigenvalues --   -0.62129  -0.60611  -0.60452  -0.57231  -0.56569
  Beta  occ. eigenvalues --   -0.55918  -0.54577  -0.53485  -0.52200  -0.50914
  Beta  occ. eigenvalues --   -0.47858  -0.45745  -0.42720
  Beta virt. eigenvalues --   -0.37145  -0.20721  -0.19478  -0.15119  -0.10311
  Beta virt. eigenvalues --   -0.08357  -0.07847  -0.06225  -0.05937  -0.04601
  Beta virt. eigenvalues --   -0.03900  -0.02124  -0.01671  -0.01484  -0.00426
  Beta virt. eigenvalues --    0.00513   0.03431   0.05181   0.06823   0.10162
  Beta virt. eigenvalues --    0.10430   0.12257   0.12916   0.13739   0.18358
  Beta virt. eigenvalues --    0.19985   0.21974   0.23332   0.24009   0.26178
  Beta virt. eigenvalues --    0.26612   0.28037   0.28368   0.29594   0.31054
  Beta virt. eigenvalues --    0.32580   0.33413   0.34528   0.35034   0.37165
  Beta virt. eigenvalues --    0.37238   0.37802   0.42631   0.43354   0.45062
  Beta virt. eigenvalues --    0.45338   0.45823   0.46662   0.48015   0.49048
  Beta virt. eigenvalues --    0.49478   0.50059   0.50489   0.50685   0.51808
  Beta virt. eigenvalues --    0.53884   0.54295   0.54971   0.55947   0.57245
  Beta virt. eigenvalues --    0.59051   0.61782   0.63276   0.65810   0.68265
  Beta virt. eigenvalues --    0.71275   0.76248   0.79473   0.79890   0.82718
  Beta virt. eigenvalues --    0.83853   0.85960   0.89431   0.90666   0.94360
  Beta virt. eigenvalues --    0.97221   0.98420   1.00691   1.02688   1.05279
  Beta virt. eigenvalues --    1.05334   1.06997   1.07976   1.10611   1.11982
  Beta virt. eigenvalues --    1.12997   1.17206   1.20221   1.26670   1.27883
  Beta virt. eigenvalues --    1.29005   1.31320   1.35078   1.35546   1.39820
  Beta virt. eigenvalues --    1.43029   1.44326   1.46843   1.47973   1.50853
  Beta virt. eigenvalues --    1.51670   1.52543   1.53855   1.54963   1.55836
  Beta virt. eigenvalues --    1.56639   1.57361   1.59407   1.60000   1.61071
  Beta virt. eigenvalues --    1.63791   1.64919   1.67576   1.67956   1.69122
  Beta virt. eigenvalues --    1.70212   1.70502   1.74051   1.76937   1.78481
  Beta virt. eigenvalues --    1.78792   1.81033   1.83269   1.89558   1.91860
  Beta virt. eigenvalues --    1.93998   1.95296   1.97039   1.97733   2.01194
  Beta virt. eigenvalues --    2.04084   2.05679   2.06027   2.09250   2.12133
  Beta virt. eigenvalues --    2.13871   2.14710   2.14987   2.17243   2.19717
  Beta virt. eigenvalues --    2.22169   2.25448   2.36134   2.37614   2.41396
  Beta virt. eigenvalues --    2.43461   2.45457   2.46556   2.47904   2.48892
  Beta virt. eigenvalues --    2.53444   2.54029   2.61703   2.63791   2.66864
  Beta virt. eigenvalues --    2.67353   2.68234   2.69419   2.70066   2.75009
  Beta virt. eigenvalues --    2.76618   2.83323   2.86792   2.88894   2.89355
  Beta virt. eigenvalues --    2.91280   2.99867   3.04318   3.18746   3.20508
  Beta virt. eigenvalues --    3.25854   3.28914   3.48514   3.49177   3.65378
          Condensed to atoms (all electrons):
               1          2          3          4          5          6
     1  O    7.535845   0.692774  -0.068051  -0.088084   0.003910   0.000016
     2  C    0.692774   4.533394   0.402662   0.198729   0.007377  -0.004692
     3  O   -0.068051   0.402662   7.581997  -0.127194  -0.000427   0.004117
     4  C   -0.088084   0.198729  -0.127194   5.209147   0.221497  -0.069865
     5  C    0.003910   0.007377  -0.000427   0.221497   5.706731   0.107842
     6  C    0.000016  -0.004692   0.004117  -0.069865   0.107842   5.190537
     7  C    0.000000  -0.000201  -0.000288   0.008668   0.112912   0.248803
     8  C    0.000000   0.000082   0.000080  -0.000120  -0.195887   0.148322
     9  O    0.000000   0.000000  -0.000000   0.000002  -0.000197   0.004138
    10  C   -0.000000  -0.000000  -0.000000   0.000000   0.000051   0.001120
    11  C   -0.000001  -0.000496  -0.000270   0.010245   0.133547  -0.122475
    12  C    0.000196  -0.000064   0.001648  -0.087222   0.131237   0.067433
    13  H    0.003784  -0.001784   0.320057  -0.012779   0.004998   0.015090
    14  H    0.003442   0.008431   0.003555   0.339347  -0.009219   0.008276
    15  H    0.000233   0.008756   0.000031   0.335355  -0.003233  -0.007122
    16  H   -0.000019  -0.000258   0.000361  -0.008839  -0.078711   0.449309
    17  H   -0.000000  -0.000005  -0.000006  -0.000167   0.016241  -0.053152
    18  H   -0.000000  -0.000000  -0.000000   0.000001  -0.000022   0.000541
    19  H   -0.000000   0.000000   0.000000  -0.000000  -0.000073   0.000579
    20  H   -0.000000   0.000000  -0.000000  -0.000000   0.000004  -0.000029
    21  H   -0.000000  -0.000001  -0.000001  -0.000124   0.015211  -0.002864
    22  H   -0.000074   0.000107   0.000216  -0.011578  -0.073946   0.013814
               7          8          9         10         11         12
     1  O    0.000000   0.000000   0.000000  -0.000000  -0.000001   0.000196
     2  C   -0.000201   0.000082   0.000000  -0.000000  -0.000496  -0.000064
     3  O   -0.000288   0.000080  -0.000000  -0.000000  -0.000270   0.001648
     4  C    0.008668  -0.000120   0.000002   0.000000   0.010245  -0.087222
     5  C    0.112912  -0.195887  -0.000197   0.000051   0.133547   0.131237
     6  C    0.248803   0.148322   0.004138   0.001120  -0.122475   0.067433
     7  C    5.291757   0.076428  -0.074487   0.004746   0.042764  -0.124303
     8  C    0.076428   5.188010   0.426074  -0.051040   0.154199   0.152187
     9  O   -0.074487   0.426074   7.710344   0.275502  -0.072082   0.003530
    10  C    0.004746  -0.051040   0.275502   4.430478   0.006372  -0.000231
    11  C    0.042764   0.154199  -0.072082   0.006372   5.125656   0.273148
    12  C   -0.124303   0.152187   0.003530  -0.000231   0.273148   5.137156
    13  H   -0.001216  -0.000031   0.000001  -0.000001  -0.000820   0.000821
    14  H   -0.000528   0.000033  -0.000000  -0.000000   0.000468  -0.008507
    15  H    0.000739   0.000008  -0.000000   0.000000  -0.000441   0.007692
    16  H   -0.049467   0.013918  -0.000059  -0.000032  -0.001964   0.013242
    17  H    0.457154  -0.086609  -0.006920   0.010094   0.012296  -0.002419
    18  H    0.004296  -0.009667  -0.020292   0.398926  -0.000303   0.000031
    19  H    0.004199  -0.009385  -0.020452   0.398680  -0.000372   0.000053
    20  H    0.000146   0.004332  -0.018959   0.398798  -0.000132   0.000006
    21  H    0.017483  -0.070569   0.001608  -0.000218   0.447282  -0.062727
    22  H   -0.002274   0.014683  -0.000057   0.000006  -0.057167   0.456288
              13         14         15         16         17         18
     1  O    0.003784   0.003442   0.000233  -0.000019  -0.000000  -0.000000
     2  C   -0.001784   0.008431   0.008756  -0.000258  -0.000005  -0.000000
     3  O    0.320057   0.003555   0.000031   0.000361  -0.000006  -0.000000
     4  C   -0.012779   0.339347   0.335355  -0.008839  -0.000167   0.000001
     5  C    0.004998  -0.009219  -0.003233  -0.078711   0.016241  -0.000022
     6  C    0.015090   0.008276  -0.007122   0.449309  -0.053152   0.000541
     7  C   -0.001216  -0.000528   0.000739  -0.049467   0.457154   0.004296
     8  C   -0.000031   0.000033   0.000008   0.013918  -0.086609  -0.009667
     9  O    0.000001  -0.000000  -0.000000  -0.000059  -0.006920  -0.020292
    10  C   -0.000001  -0.000000   0.000000  -0.000032   0.010094   0.398926
    11  C   -0.000820   0.000468  -0.000441  -0.001964   0.012296  -0.000303
    12  C    0.000821  -0.008507   0.007692   0.013242  -0.002419   0.000031
    13  H    0.482115   0.000268  -0.000005   0.000659   0.000016   0.000000
    14  H    0.000268   0.570272  -0.009386   0.000145   0.000003  -0.000000
    15  H   -0.000005  -0.009386   0.562836   0.004501  -0.000007  -0.000000
    16  H    0.000659   0.000145   0.004501   0.620424  -0.012276   0.000018
    17  H    0.000016   0.000003  -0.000007  -0.012276   0.624083   0.001040
    18  H    0.000000  -0.000000  -0.000000   0.000018   0.001040   0.594724
    19  H   -0.000001   0.000000   0.000000   0.000019   0.000719  -0.030053
    20  H    0.000000   0.000000  -0.000000  -0.000000  -0.000319  -0.017032
    21  H    0.000001  -0.000004   0.000004   0.000018  -0.000131   0.000065
    22  H    0.000049   0.003314   0.000165  -0.000217   0.000010  -0.000000
              19         20         21         22
     1  O   -0.000000  -0.000000  -0.000000  -0.000074
     2  C    0.000000   0.000000  -0.000001   0.000107
     3  O    0.000000  -0.000000  -0.000001   0.000216
     4  C   -0.000000  -0.000000  -0.000124  -0.011578
     5  C   -0.000073   0.000004   0.015211  -0.073946
     6  C    0.000579  -0.000029  -0.002864   0.013814
     7  C    0.004199   0.000146   0.017483  -0.002274
     8  C   -0.009385   0.004332  -0.070569   0.014683
     9  O   -0.020452  -0.018959   0.001608  -0.000057
    10  C    0.398680   0.398798  -0.000218   0.000006
    11  C   -0.000372  -0.000132   0.447282  -0.057167
    12  C    0.000053   0.000006  -0.062727   0.456288
    13  H   -0.000001   0.000000   0.000001   0.000049
    14  H    0.000000   0.000000  -0.000004   0.003314
    15  H    0.000000  -0.000000   0.000004   0.000165
    16  H    0.000019  -0.000000   0.000018  -0.000217
    17  H    0.000719  -0.000319  -0.000131   0.000010
    18  H   -0.030053  -0.017032   0.000065  -0.000000
    19  H    0.597469  -0.017225   0.000061  -0.000000
    20  H   -0.017225   0.553710  -0.000103  -0.000000
    21  H    0.000061  -0.000103   0.608388  -0.011680
    22  H   -0.000000  -0.000000  -0.011680   0.619442
          Atomic-Atomic Spin Densities.
               1          2          3          4          5          6
     1  O    0.212324  -0.017400  -0.002435  -0.003662   0.000967  -0.000002
     2  C   -0.017400  -0.016930  -0.003846   0.054472  -0.013632  -0.000293
     3  O   -0.002435  -0.003846   0.022230  -0.001213   0.004247   0.000190
     4  C   -0.003662   0.054472  -0.001213   0.014938  -0.053079  -0.001216
     5  C    0.000967  -0.013632   0.004247  -0.053079   0.329692   0.023201
     6  C   -0.000002  -0.000293   0.000190  -0.001216   0.023201   0.004007
     7  C   -0.000000   0.000026   0.000000   0.000493  -0.006532  -0.029446
     8  C   -0.000000   0.000002   0.000002   0.000147  -0.008708  -0.001682
     9  O    0.000000  -0.000000  -0.000000  -0.000000   0.000086   0.000209
    10  C    0.000000  -0.000000  -0.000000  -0.000000  -0.000001   0.000033
    11  C   -0.000000   0.000039  -0.000004   0.000156  -0.004935  -0.003548
    12  C   -0.000010  -0.000612  -0.000042   0.002057   0.010572   0.001646
    13  H   -0.000110   0.001753   0.003175  -0.001576  -0.003146  -0.001103
    14  H    0.002206  -0.001606   0.000348  -0.007697   0.002696  -0.000318
    15  H    0.000994  -0.001461   0.000421  -0.005735   0.003045  -0.000501
    16  H    0.000001  -0.000025   0.000004  -0.000069  -0.000494   0.001249
    17  H   -0.000000   0.000001   0.000000   0.000003   0.000026   0.000115
    18  H    0.000000  -0.000000  -0.000000  -0.000001  -0.000019  -0.000038
    19  H   -0.000000   0.000000   0.000000   0.000001  -0.000008  -0.000097
    20  H   -0.000000   0.000000   0.000000   0.000000   0.000000  -0.000001
    21  H    0.000000   0.000000   0.000000  -0.000002  -0.000015  -0.000048
    22  H    0.000001   0.000027   0.000004  -0.000001  -0.000444   0.000060
               7          8          9         10         11         12
     1  O   -0.000000  -0.000000   0.000000   0.000000  -0.000000  -0.000010
     2  C    0.000026   0.000002  -0.000000  -0.000000   0.000039  -0.000612
     3  O    0.000000   0.000002  -0.000000  -0.000000  -0.000004  -0.000042
     4  C    0.000493   0.000147  -0.000000  -0.000000   0.000156   0.002057
     5  C   -0.006532  -0.008708   0.000086  -0.000001  -0.004935   0.010572
     6  C   -0.029446  -0.001682   0.000209   0.000033  -0.003548   0.001646
     7  C    0.099340   0.027078  -0.004083  -0.000237   0.003468  -0.001996
     8  C    0.027078   0.143234  -0.050576   0.000449   0.023974   0.000207
     9  O   -0.004083  -0.050576   0.281006  -0.003859  -0.005834   0.000163
    10  C   -0.000237   0.000449  -0.003859  -0.014434  -0.000130   0.000003
    11  C    0.003468   0.023974  -0.005834  -0.000130   0.122958  -0.019484
    12  C   -0.001996   0.000207   0.000163   0.000003  -0.019484  -0.058187
    13  H    0.000338   0.000105  -0.000002  -0.000000   0.000128  -0.000046
    14  H    0.000008   0.000007  -0.000000  -0.000000   0.000063  -0.000367
    15  H    0.000034   0.000004  -0.000000  -0.000000   0.000009  -0.000182
    16  H   -0.000132   0.000105   0.000001   0.000000  -0.000058   0.000009
    17  H    0.001814  -0.000580   0.000080  -0.000238   0.000029  -0.000071
    18  H    0.000956   0.001887  -0.003490   0.001693   0.000095  -0.000002
    19  H    0.001202   0.001876  -0.003574   0.001408   0.000112  -0.000010
    20  H   -0.000004   0.000005   0.000010   0.000329   0.000002   0.000000
    21  H   -0.000097  -0.000695  -0.000081  -0.000006   0.002049   0.000108
    22  H   -0.000052   0.000126   0.000001  -0.000000  -0.000058   0.000558
              13         14         15         16         17         18
     1  O   -0.000110   0.002206   0.000994   0.000001  -0.000000   0.000000
     2  C    0.001753  -0.001606  -0.001461  -0.000025   0.000001  -0.000000
     3  O    0.003175   0.000348   0.000421   0.000004   0.000000  -0.000000
     4  C   -0.001576  -0.007697  -0.005735  -0.000069   0.000003  -0.000001
     5  C   -0.003146   0.002696   0.003045  -0.000494   0.000026  -0.000019
     6  C   -0.001103  -0.000318  -0.000501   0.001249   0.000115  -0.000038
     7  C    0.000338   0.000008   0.000034  -0.000132   0.001814   0.000956
     8  C    0.000105   0.000007   0.000004   0.000105  -0.000580   0.001887
     9  O   -0.000002  -0.000000  -0.000000   0.000001   0.000080  -0.003490
    10  C   -0.000000  -0.000000  -0.000000   0.000000  -0.000238   0.001693
    11  C    0.000128   0.000063   0.000009  -0.000058   0.000029   0.000095
    12  C   -0.000046  -0.000367  -0.000182   0.000009  -0.000071  -0.000002
    13  H   -0.004509  -0.000039  -0.000089  -0.000006  -0.000001  -0.000000
    14  H   -0.000039   0.008622   0.002201   0.000013  -0.000000   0.000000
    15  H   -0.000089   0.002201   0.007575  -0.000002  -0.000000   0.000000
    16  H   -0.000006   0.000013  -0.000002  -0.001496   0.000118   0.000002
    17  H   -0.000001  -0.000000  -0.000000   0.000118  -0.006061  -0.000064
    18  H   -0.000000   0.000000   0.000000   0.000002  -0.000064   0.020931
    19  H    0.000002  -0.000000  -0.000000  -0.000002   0.000167  -0.004528
    20  H    0.000000  -0.000000  -0.000000   0.000000  -0.000002  -0.000093
    21  H   -0.000000   0.000001  -0.000000  -0.000001   0.000003   0.000000
    22  H   -0.000010  -0.000062   0.000003   0.000000  -0.000001  -0.000000
              19         20         21         22
     1  O   -0.000000  -0.000000   0.000000   0.000001
     2  C    0.000000   0.000000   0.000000   0.000027
     3  O    0.000000   0.000000   0.000000   0.000004
     4  C    0.000001   0.000000  -0.000002  -0.000001
     5  C   -0.000008   0.000000  -0.000015  -0.000444
     6  C   -0.000097  -0.000001  -0.000048   0.000060
     7  C    0.001202  -0.000004  -0.000097  -0.000052
     8  C    0.001876   0.000005  -0.000695   0.000126
     9  O   -0.003574   0.000010  -0.000081   0.000001
    10  C    0.001408   0.000329  -0.000006  -0.000000
    11  C    0.000112   0.000002   0.002049  -0.000058
    12  C   -0.000010   0.000000   0.000108   0.000558
    13  H    0.000002   0.000000  -0.000000  -0.000010
    14  H   -0.000000  -0.000000   0.000001  -0.000062
    15  H   -0.000000  -0.000000  -0.000000   0.000003
    16  H   -0.000002   0.000000  -0.000001   0.000000
    17  H    0.000167  -0.000002   0.000003  -0.000001
    18  H   -0.004528  -0.000093   0.000000  -0.000000
    19  H    0.020607  -0.000017  -0.000001   0.000000
    20  H   -0.000017  -0.000223   0.000000   0.000000
    21  H   -0.000001   0.000000  -0.007063   0.000100
    22  H    0.000000   0.000000   0.000100   0.001234
 Mulliken charges and spin densities:
               1          2
     1  O   -0.083970   0.192875
     2  C    0.155188   0.000516
     3  O   -0.118487   0.023082
     4  C    0.082983  -0.001982
     5  C   -0.099843   0.283521
     6  C    0.000263  -0.007583
     7  C   -0.017332   0.092179
     8  C    0.244952   0.136965
     9  O   -0.207694   0.210057
    10  C    0.126749  -0.014990
    11  C    0.050545   0.119030
    12  C    0.040805  -0.065687
    13  H    0.188778  -0.005139
    14  H    0.090090   0.006074
    15  H    0.099873   0.006315
    16  H    0.049227  -0.000783
    17  H    0.040355  -0.004663
    18  H    0.077728   0.017329
    19  H    0.075783   0.017138
    20  H    0.096805   0.000006
    21  H    0.058301  -0.005747
    22  H    0.048900   0.001486
 Sum of Mulliken charges =   1.00000   1.00000
 Mulliken charges and spin densities with hydrogens summed into heavy atoms:
               1          2
     1  O   -0.083970   0.192875
     2  C    0.155188   0.000516
     3  O    0.070291   0.017943
     4  C    0.272947   0.010407
     5  C   -0.099843   0.283521
     6  C    0.049489  -0.008365
     7  C    0.023023   0.087516
     8  C    0.244952   0.136965
     9  O   -0.207694   0.210057
    10  C    0.377065   0.019484
    11  C    0.108846   0.113282
    12  C    0.089706  -0.064200
 Electronic spatial extent (au):  <R**2>=           2670.4813
 Charge=              1.0000 electrons
 Dipole moment (field-independent basis, Debye):
    X=              6.5562    Y=             -0.8807    Z=              1.9802  Tot=              6.9051
 Quadrupole moment (field-independent basis, Debye-Ang):
   XX=            -43.3354   YY=            -56.1936   ZZ=            -65.9195
   XY=             -6.8949   XZ=             -7.3816   YZ=             -2.4788
 Traceless Quadrupole moment (field-independent basis, Debye-Ang):
   XX=             11.8141   YY=             -1.0440   ZZ=            -10.7700
   XY=             -6.8949   XZ=             -7.3816   YZ=             -2.4788
 Octapole moment (field-independent basis, Debye-Ang**2):
  XXX=            165.4144  YYY=              4.0736  ZZZ=             -3.6114  XYY=              4.3952
  XXY=            -25.5095  XXZ=             10.5929  XZZ=             -2.4813  YZZ=             -3.1324
  YYZ=             -0.8075  XYZ=              1.6844
 Hexadecapole moment (field-independent basis, Debye-Ang**3):
 XXXX=          -2372.2340 YYYY=           -317.4566 ZZZZ=           -232.0754 XXXY=           -102.3336
 XXXZ=            -80.8159 YYYX=              0.2562 YYYZ=            -10.4598 ZZZX=             -9.1109
 ZZZY=             -0.6397 XXYY=           -466.5758 XXZZ=           -473.9879 YYZZ=            -94.4298
 XXYZ=             -4.1574 YYXZ=             -7.9615 ZZXY=             -4.1497
 N-N= 6.656956492616D+02 E-N=-2.653160464985D+03  KE= 5.684649703758D+02
                          Isotropic Fermi Contact Couplings
        Atom                 a.u.       MegaHertz       Gauss      10(-4) cm-1
     1  O(17)              0.06163     -37.36161     -13.33155     -12.46249
     2  C(13)              0.02638      29.65425      10.58137       9.89159
     3  O(17)             -0.00032       0.19451       0.06941       0.06488
     4  C(13)             -0.00462      -5.19203      -1.85264      -1.73187
     5  C(13)              0.04093      46.01087      16.41782      15.34758
     6  C(13)             -0.00804      -9.03737      -3.22476      -3.01454
     7  C(13)              0.00897      10.08192       3.59748       3.36297
     8  C(13)              0.00910      10.23388       3.65170       3.41366
     9  O(17)              0.09759     -59.16152     -21.11030     -19.73416
    10  C(13)             -0.00995     -11.18645      -3.99160      -3.73140
    11  C(13)              0.01489      16.74332       5.97443       5.58497
    12  C(13)             -0.01769     -19.88782      -7.09647      -6.63386
    13  H(1)              -0.00100      -4.48830      -1.60154      -1.49714
    14  H(1)               0.00181       8.09513       2.88854       2.70024
    15  H(1)               0.00255      11.41240       4.07223       3.80677
    16  H(1)              -0.00033      -1.49582      -0.53375      -0.49895
    17  H(1)              -0.00155      -6.94150      -2.47690      -2.31544
    18  H(1)               0.00654      29.22732      10.42904       9.74919
    19  H(1)               0.00636      28.41880      10.14054       9.47949
    20  H(1)              -0.00008      -0.35651      -0.12721      -0.11892
    21  H(1)              -0.00185      -8.28294      -2.95556      -2.76289
    22  H(1)               0.00039       1.75648       0.62675       0.58590
 --------------------------------------------------------
       Center         ----  Spin Dipole Couplings  ----
                      3XX-RR        3YY-RR        3ZZ-RR
 --------------------------------------------------------
     1   Atom       -0.351230     -0.149666      0.500897
     2   Atom        0.037996     -0.036844     -0.001153
     3   Atom        0.048393     -0.060102      0.011709
     4   Atom       -0.005883     -0.030417      0.036300
     5   Atom       -0.106669     -0.116149      0.222818
     6   Atom       -0.012231     -0.005557      0.017788
     7   Atom       -0.049394     -0.035763      0.085157
     8   Atom       -0.071776     -0.072979      0.144755
     9   Atom       -0.397743     -0.357523      0.755266
    10   Atom       -0.000221      0.001623     -0.001402
    11   Atom       -0.060823     -0.047186      0.108009
    12   Atom        0.015564      0.014015     -0.029579
    13   Atom        0.006544     -0.007409      0.000865
    14   Atom        0.002386      0.000385     -0.002771
    15   Atom        0.001195     -0.001040     -0.000155
    16   Atom       -0.002965      0.006438     -0.003473
    17   Atom       -0.005088      0.008522     -0.003434
    18   Atom        0.001182     -0.000271     -0.000911
    19   Atom       -0.000247      0.004289     -0.004042
    20   Atom        0.006427     -0.002727     -0.003700
    21   Atom       -0.007389      0.010168     -0.002779
    22   Atom       -0.000320      0.003814     -0.003494
 --------------------------------------------------------
                        XY            XZ            YZ
 --------------------------------------------------------
     1   Atom        0.100275      0.185452      0.400390
     2   Atom        0.002685      0.036288      0.011424
     3   Atom       -0.044191     -0.089652      0.043063
     4   Atom        0.006555      0.032391      0.014142
     5   Atom        0.036031      0.121277      0.113944
     6   Atom       -0.002379      0.000816      0.014226
     7   Atom        0.010153      0.026323      0.043341
     8   Atom        0.019140      0.054281      0.073489
     9   Atom        0.089814      0.302747      0.389842
    10   Atom       -0.008562      0.002724      0.001084
    11   Atom        0.009839      0.039541      0.054080
    12   Atom       -0.001083     -0.013200     -0.015268
    13   Atom        0.003095      0.008641      0.006654
    14   Atom       -0.002798      0.000210      0.002876
    15   Atom        0.002393     -0.001843     -0.003885
    16   Atom        0.000496     -0.000009     -0.003297
    17   Atom       -0.005133      0.001884     -0.003090
    18   Atom       -0.004071      0.002218     -0.003928
    19   Atom       -0.003347     -0.001321      0.002784
    20   Atom       -0.003561     -0.001358      0.000492
    21   Atom        0.003644     -0.000449     -0.005349
    22   Atom        0.000583     -0.000645     -0.002450
 --------------------------------------------------------


 ---------------------------------------------------------------------------------
              Anisotropic Spin Dipole Couplings in Principal Axis System
 ---------------------------------------------------------------------------------

       Atom             a.u.   MegaHertz   Gauss  10(-4) cm-1        Axes

              Baa    -0.3942    28.527    10.179     9.515  0.9632 -0.2548 -0.0856
     1 O(17)  Bbb    -0.3382    24.469     8.731     8.162  0.1894  0.8692 -0.4567
              Bcc     0.7324   -52.996   -18.910   -17.677  0.1908  0.4236  0.8855
 
              Baa    -0.0413    -5.548    -1.980    -1.850  0.1487  0.9077 -0.3923
     2 C(13)  Bbb    -0.0190    -2.550    -0.910    -0.851 -0.5033  0.4110  0.7601
              Bcc     0.0603     8.098     2.889     2.701  0.8512  0.0844  0.5180
 
              Baa    -0.0804     5.815     2.075     1.940  0.0503  0.9226 -0.3825
     3 O(17)  Bbb    -0.0600     4.345     1.550     1.449  0.6755  0.2507  0.6935
              Bcc     0.1404   -10.160    -3.625    -3.389  0.7357 -0.2933 -0.6106
 
              Baa    -0.0333    -4.467    -1.594    -1.490  0.0022  0.9798 -0.2001
     4 C(13)  Bbb    -0.0234    -3.133    -1.118    -1.045  0.8841 -0.0954 -0.4575
              Bcc     0.0566     7.601     2.712     2.535  0.4673  0.1759  0.8664
 
              Baa    -0.1510   -20.269    -7.233    -6.761  0.1709  0.9256 -0.3376
     5 C(13)  Bbb    -0.1461   -19.611    -6.998    -6.542  0.9388 -0.2570 -0.2292
              Bcc     0.2972    39.880    14.230    13.303  0.2989  0.2777  0.9130
 
              Baa    -0.0148    -1.981    -0.707    -0.661  0.7033  0.6448 -0.2995
     6 C(13)  Bbb    -0.0098    -1.310    -0.467    -0.437  0.7109 -0.6333  0.3060
              Bcc     0.0245     3.290     1.174     1.098 -0.0076  0.4281  0.9037
 
              Baa    -0.0550    -7.384    -2.635    -2.463  0.9430 -0.3238 -0.0770
     7 C(13)  Bbb    -0.0492    -6.605    -2.357    -2.203  0.2797  0.8964 -0.3439
              Bcc     0.1043    13.990     4.992     4.666  0.1803  0.3028  0.9358
 
              Baa    -0.0960   -12.878    -4.595    -4.296 -0.2038  0.9482 -0.2435
     8 C(13)  Bbb    -0.0844   -11.324    -4.041    -3.777  0.9534  0.1358 -0.2694
              Bcc     0.1804    24.202     8.636     8.073  0.2224  0.2871  0.9317
 
              Baa    -0.4830    34.947    12.470    11.657  0.4108  0.8361 -0.3637
     9 O(17)  Bbb    -0.4691    33.947    12.113    11.323  0.8828 -0.4644 -0.0704
              Bcc     0.9521   -68.894   -24.583   -22.980  0.2278  0.2921  0.9289
 
              Baa    -0.0089    -1.197    -0.427    -0.399  0.7108  0.6125 -0.3458
    10 C(13)  Bbb    -0.0005    -0.065    -0.023    -0.022  0.1929  0.3030  0.9333
              Bcc     0.0094     1.263     0.451     0.421 -0.6764  0.7301 -0.0972
 
              Baa    -0.0703    -9.432    -3.365    -3.146  0.9108  0.2930 -0.2909
    11 C(13)  Bbb    -0.0632    -8.484    -3.027    -2.830 -0.3584  0.9108 -0.2049
              Bcc     0.1335    17.916     6.393     5.976  0.2049  0.2909  0.9346
 
              Baa    -0.0375    -5.038    -1.798    -1.681  0.2369  0.2804  0.9302
    12 C(13)  Bbb     0.0159     2.136     0.762     0.712 -0.6930  0.7198 -0.0405
              Bcc     0.0216     2.902     1.036     0.968  0.6809  0.6350 -0.3649
 
              Baa    -0.0113    -6.020    -2.148    -2.008  0.1169  0.8336 -0.5398
    13 H(1)   Bbb    -0.0034    -1.829    -0.653    -0.610  0.6563 -0.4728 -0.5880
              Bcc     0.0147     7.850     2.801     2.618  0.7454  0.2855  0.6024
 
              Baa    -0.0049    -2.598    -0.927    -0.867 -0.2393 -0.5611  0.7924
    14 H(1)   Bbb     0.0002     0.093     0.033     0.031  0.6244  0.5361  0.5681
              Bcc     0.0047     2.506     0.894     0.836  0.7436 -0.6307 -0.2220
 
              Baa    -0.0046    -2.441    -0.871    -0.814 -0.1190  0.7698  0.6271
    15 H(1)   Bbb    -0.0008    -0.449    -0.160    -0.150  0.8074 -0.2926  0.5123
              Bcc     0.0054     2.889     1.031     0.964 -0.5778 -0.5673  0.5868
 
              Baa    -0.0045    -2.391    -0.853    -0.798 -0.0897  0.2916  0.9523
    16 H(1)   Bbb    -0.0030    -1.587    -0.566    -0.529  0.9949 -0.0177  0.0991
              Bcc     0.0075     3.978     1.420     1.327  0.0457  0.9564 -0.2886
 
              Baa    -0.0070    -3.752    -1.339    -1.251  0.9292  0.2532 -0.2690
    17 H(1)   Bbb    -0.0041    -2.170    -0.774    -0.724  0.1871  0.3054  0.9337
              Bcc     0.0111     5.922     2.113     1.975 -0.3186  0.9179 -0.2364
 
              Baa    -0.0049    -2.606    -0.930    -0.869  0.2944  0.7567  0.5838
    18 H(1)   Bbb    -0.0020    -1.094    -0.390    -0.365  0.7255  0.2207 -0.6519
              Bcc     0.0069     3.700     1.320     1.234  0.6221 -0.6154  0.4840
 
              Baa    -0.0049    -2.621    -0.935    -0.874  0.0860 -0.2597  0.9618
    19 H(1)   Bbb    -0.0020    -1.076    -0.384    -0.359  0.8902  0.4536  0.0429
              Bcc     0.0069     3.697     1.319     1.233 -0.4474  0.8525  0.2702
 
              Baa    -0.0040    -2.111    -0.753    -0.704  0.2745  0.9141 -0.2985
    20 H(1)   Bbb    -0.0039    -2.067    -0.737    -0.689  0.2098  0.2460  0.9463
              Bcc     0.0078     4.178     1.491     1.393  0.9384 -0.3224 -0.1243
 
              Baa    -0.0082    -4.380    -1.563    -1.461  0.9602 -0.2345 -0.1516
    21 H(1)   Bbb    -0.0045    -2.413    -0.861    -0.805  0.2172  0.2860  0.9333
              Bcc     0.0127     6.792     2.424     2.266  0.1755  0.9291 -0.3255
 
              Baa    -0.0043    -2.289    -0.817    -0.764  0.1138  0.2799  0.9533
    22 H(1)   Bbb    -0.0004    -0.203    -0.072    -0.068  0.9824 -0.1749 -0.0659
              Bcc     0.0047     2.492     0.889     0.831  0.1483  0.9439 -0.2949
 

 ---------------------------------------------------------------------------------

 ******************************Gaussian NBO Version 3.1******************************
             N A T U R A L   A T O M I C   O R B I T A L   A N D
          N A T U R A L   B O N D   O R B I T A L   A N A L Y S I S
 ******************************Gaussian NBO Version 3.1******************************
       /RESON  / : Allow strongly delocalized NBO set

 Analyzing the SCF density

 Job title: 40                                                              

 Storage needed:    144264 in NPA,    191248 in NBO ( 939521456 available)
 GSVD:  LWork=       30604 too small for GESVD, short by        2426 words or        2426 for optimal perf.


 NATURAL POPULATIONS:  Natural atomic orbital occupancies 
                                                          
   NAO  Atom  No  lang   Type(AO)    Occupancy
 --------------------------------------------
     1    O    1  S      Cor( 1S)     1.99971
     2    O    1  S      Val( 2S)     1.69835
     3    O    1  S      Ryd( 3S)     0.00205
     4    O    1  px     Val( 2p)     1.60099
     5    O    1  px     Ryd( 3p)     0.00070
     6    O    1  py     Val( 2p)     1.49358
     7    O    1  py     Ryd( 3p)     0.00097
     8    O    1  pz     Val( 2p)     1.62845
     9    O    1  pz     Ryd( 3p)     0.00210
    10    O    1  dxy    Ryd( 3d)     0.00203
    11    O    1  dxz    Ryd( 3d)     0.00179
    12    O    1  dyz    Ryd( 3d)     0.00008
    13    O    1  dx2y2  Ryd( 3d)     0.00133
    14    O    1  dz2    Ryd( 3d)     0.00045

    15    C    2  S      Cor( 1S)     1.99930
    16    C    2  S      Val( 2S)     0.74388
    17    C    2  S      Ryd( 3S)     0.00483
    18    C    2  px     Val( 2p)     0.76673
    19    C    2  px     Ryd( 3p)     0.01816
    20    C    2  py     Val( 2p)     0.76424
    21    C    2  py     Ryd( 3p)     0.00360
    22    C    2  pz     Val( 2p)     0.81069
    23    C    2  pz     Ryd( 3p)     0.00840
    24    C    2  dxy    Ryd( 3d)     0.00405
    25    C    2  dxz    Ryd( 3d)     0.00531
    26    C    2  dyz    Ryd( 3d)     0.00161
    27    C    2  dx2y2  Ryd( 3d)     0.00264
    28    C    2  dz2    Ryd( 3d)     0.00217

    29    O    3  S      Cor( 1S)     1.99968
    30    O    3  S      Val( 2S)     1.67043
    31    O    3  S      Ryd( 3S)     0.00174
    32    O    3  px     Val( 2p)     1.50727
    33    O    3  px     Ryd( 3p)     0.00184
    34    O    3  py     Val( 2p)     1.74877
    35    O    3  py     Ryd( 3p)     0.00121
    36    O    3  pz     Val( 2p)     1.71402
    37    O    3  pz     Ryd( 3p)     0.00131
    38    O    3  dxy    Ryd( 3d)     0.00036
    39    O    3  dxz    Ryd( 3d)     0.00109
    40    O    3  dyz    Ryd( 3d)     0.00132
    41    O    3  dx2y2  Ryd( 3d)     0.00080
    42    O    3  dz2    Ryd( 3d)     0.00153

    43    C    4  S      Cor( 1S)     1.99902
    44    C    4  S      Val( 2S)     1.05044
    45    C    4  S      Ryd( 3S)     0.00198
    46    C    4  px     Val( 2p)     1.05681
    47    C    4  px     Ryd( 3p)     0.00432
    48    C    4  py     Val( 2p)     1.27935
    49    C    4  py     Ryd( 3p)     0.00635
    50    C    4  pz     Val( 2p)     1.16353
    51    C    4  pz     Ryd( 3p)     0.00237
    52    C    4  dxy    Ryd( 3d)     0.00044
    53    C    4  dxz    Ryd( 3d)     0.00062
    54    C    4  dyz    Ryd( 3d)     0.00052
    55    C    4  dx2y2  Ryd( 3d)     0.00071
    56    C    4  dz2    Ryd( 3d)     0.00043

    57    C    5  S      Cor( 1S)     1.99885
    58    C    5  S      Val( 2S)     0.88112
    59    C    5  S      Ryd( 3S)     0.00318
    60    C    5  px     Val( 2p)     1.07376
    61    C    5  px     Ryd( 3p)     0.00500
    62    C    5  py     Val( 2p)     1.08080
    63    C    5  py     Ryd( 3p)     0.00399
    64    C    5  pz     Val( 2p)     0.93096
    65    C    5  pz     Ryd( 3p)     0.00342
    66    C    5  dxy    Ryd( 3d)     0.00098
    67    C    5  dxz    Ryd( 3d)     0.00065
    68    C    5  dyz    Ryd( 3d)     0.00070
    69    C    5  dx2y2  Ryd( 3d)     0.00089
    70    C    5  dz2    Ryd( 3d)     0.00052

    71    C    6  S      Cor( 1S)     1.99888
    72    C    6  S      Val( 2S)     0.94799
    73    C    6  S      Ryd( 3S)     0.00194
    74    C    6  px     Val( 2p)     1.08255
    75    C    6  px     Ryd( 3p)     0.00439
    76    C    6  py     Val( 2p)     1.15956
    77    C    6  py     Ryd( 3p)     0.00567
    78    C    6  pz     Val( 2p)     0.97790
    79    C    6  pz     Ryd( 3p)     0.00171
    80    C    6  dxy    Ryd( 3d)     0.00075
    81    C    6  dxz    Ryd( 3d)     0.00057
    82    C    6  dyz    Ryd( 3d)     0.00045
    83    C    6  dx2y2  Ryd( 3d)     0.00065
    84    C    6  dz2    Ryd( 3d)     0.00043

    85    C    7  S      Cor( 1S)     1.99892
    86    C    7  S      Val( 2S)     0.95792
    87    C    7  S      Ryd( 3S)     0.00165
    88    C    7  px     Val( 2p)     1.11927
    89    C    7  px     Ryd( 3p)     0.00363
    90    C    7  py     Val( 2p)     1.15609
    91    C    7  py     Ryd( 3p)     0.00481
    92    C    7  pz     Val( 2p)     0.99168
    93    C    7  pz     Ryd( 3p)     0.00148
    94    C    7  dxy    Ryd( 3d)     0.00072
    95    C    7  dxz    Ryd( 3d)     0.00047
    96    C    7  dyz    Ryd( 3d)     0.00050
    97    C    7  dx2y2  Ryd( 3d)     0.00056
    98    C    7  dz2    Ryd( 3d)     0.00042

    99    C    8  S      Cor( 1S)     1.99864
   100    C    8  S      Val( 2S)     0.82300
   101    C    8  S      Ryd( 3S)     0.00194
   102    C    8  px     Val( 2p)     0.77346
   103    C    8  px     Ryd( 3p)     0.00681
   104    C    8  py     Val( 2p)     1.07481
   105    C    8  py     Ryd( 3p)     0.00478
   106    C    8  pz     Val( 2p)     0.88888
   107    C    8  pz     Ryd( 3p)     0.00182
   108    C    8  dxy    Ryd( 3d)     0.00178
   109    C    8  dxz    Ryd( 3d)     0.00202
   110    C    8  dyz    Ryd( 3d)     0.00077
   111    C    8  dx2y2  Ryd( 3d)     0.00198
   112    C    8  dz2    Ryd( 3d)     0.00100

   113    O    9  S      Cor( 1S)     1.99963
   114    O    9  S      Val( 2S)     1.58348
   115    O    9  S      Ryd( 3S)     0.00061
   116    O    9  px     Val( 2p)     1.44746
   117    O    9  px     Ryd( 3p)     0.00072
   118    O    9  py     Val( 2p)     1.70174
   119    O    9  py     Ryd( 3p)     0.00229
   120    O    9  pz     Val( 2p)     1.66371
   121    O    9  pz     Ryd( 3p)     0.00166
   122    O    9  dxy    Ryd( 3d)     0.00110
   123    O    9  dxz    Ryd( 3d)     0.00070
   124    O    9  dyz    Ryd( 3d)     0.00085
   125    O    9  dx2y2  Ryd( 3d)     0.00119
   126    O    9  dz2    Ryd( 3d)     0.00078

   127    C   10  S      Cor( 1S)     1.99922
   128    C   10  S      Val( 2S)     1.10108
   129    C   10  S      Ryd( 3S)     0.00172
   130    C   10  px     Val( 2p)     1.03467
   131    C   10  px     Ryd( 3p)     0.00365
   132    C   10  py     Val( 2p)     0.90293
   133    C   10  py     Ryd( 3p)     0.00331
   134    C   10  pz     Val( 2p)     1.21662
   135    C   10  pz     Ryd( 3p)     0.00088
   136    C   10  dxy    Ryd( 3d)     0.00190
   137    C   10  dxz    Ryd( 3d)     0.00063
   138    C   10  dyz    Ryd( 3d)     0.00089
   139    C   10  dx2y2  Ryd( 3d)     0.00105
   140    C   10  dz2    Ryd( 3d)     0.00102

   141    C   11  S      Cor( 1S)     1.99892
   142    C   11  S      Val( 2S)     0.96321
   143    C   11  S      Ryd( 3S)     0.00153
   144    C   11  px     Val( 2p)     1.08616
   145    C   11  px     Ryd( 3p)     0.00530
   146    C   11  py     Val( 2p)     1.14617
   147    C   11  py     Ryd( 3p)     0.00540
   148    C   11  pz     Val( 2p)     0.96425
   149    C   11  pz     Ryd( 3p)     0.00170
   150    C   11  dxy    Ryd( 3d)     0.00084
   151    C   11  dxz    Ryd( 3d)     0.00054
   152    C   11  dyz    Ryd( 3d)     0.00045
   153    C   11  dx2y2  Ryd( 3d)     0.00052
   154    C   11  dz2    Ryd( 3d)     0.00047

   155    C   12  S      Cor( 1S)     1.99887
   156    C   12  S      Val( 2S)     0.94797
   157    C   12  S      Ryd( 3S)     0.00161
   158    C   12  px     Val( 2p)     1.10841
   159    C   12  px     Ryd( 3p)     0.00489
   160    C   12  py     Val( 2p)     1.15111
   161    C   12  py     Ryd( 3p)     0.00557
   162    C   12  pz     Val( 2p)     0.96163
   163    C   12  pz     Ryd( 3p)     0.00130
   164    C   12  dxy    Ryd( 3d)     0.00070
   165    C   12  dxz    Ryd( 3d)     0.00054
   166    C   12  dyz    Ryd( 3d)     0.00047
   167    C   12  dx2y2  Ryd( 3d)     0.00070
   168    C   12  dz2    Ryd( 3d)     0.00040

   169    H   13  S      Val( 1S)     0.50691
   170    H   13  S      Ryd( 2S)     0.00088
   171    H   13  px     Ryd( 2p)     0.00224
   172    H   13  py     Ryd( 2p)     0.00129
   173    H   13  pz     Ryd( 2p)     0.00120

   174    H   14  S      Val( 1S)     0.70560
   175    H   14  S      Ryd( 2S)     0.00201
   176    H   14  px     Ryd( 2p)     0.00020
   177    H   14  py     Ryd( 2p)     0.00058
   178    H   14  pz     Ryd( 2p)     0.00024

   179    H   15  S      Val( 1S)     0.70791
   180    H   15  S      Ryd( 2S)     0.00153
   181    H   15  px     Ryd( 2p)     0.00018
   182    H   15  py     Ryd( 2p)     0.00038
   183    H   15  pz     Ryd( 2p)     0.00054

   184    H   16  S      Val( 1S)     0.73604
   185    H   16  S      Ryd( 2S)     0.00156
   186    H   16  px     Ryd( 2p)     0.00019
   187    H   16  py     Ryd( 2p)     0.00063
   188    H   16  pz     Ryd( 2p)     0.00024

   189    H   17  S      Val( 1S)     0.73446
   190    H   17  S      Ryd( 2S)     0.00132
   191    H   17  px     Ryd( 2p)     0.00029
   192    H   17  py     Ryd( 2p)     0.00062
   193    H   17  pz     Ryd( 2p)     0.00015

   194    H   18  S      Val( 1S)     0.77917
   195    H   18  S      Ryd( 2S)     0.00146
   196    H   18  px     Ryd( 2p)     0.00018
   197    H   18  py     Ryd( 2p)     0.00021
   198    H   18  pz     Ryd( 2p)     0.00073

   199    H   19  S      Val( 1S)     0.78036
   200    H   19  S      Ryd( 2S)     0.00146
   201    H   19  px     Ryd( 2p)     0.00017
   202    H   19  py     Ryd( 2p)     0.00054
   203    H   19  pz     Ryd( 2p)     0.00042

   204    H   20  S      Val( 1S)     0.75306
   205    H   20  S      Ryd( 2S)     0.00048
   206    H   20  px     Ryd( 2p)     0.00068
   207    H   20  py     Ryd( 2p)     0.00013
   208    H   20  pz     Ryd( 2p)     0.00022

   209    H   21  S      Val( 1S)     0.72405
   210    H   21  S      Ryd( 2S)     0.00172
   211    H   21  px     Ryd( 2p)     0.00024
   212    H   21  py     Ryd( 2p)     0.00062
   213    H   21  pz     Ryd( 2p)     0.00021

   214    H   22  S      Val( 1S)     0.73453
   215    H   22  S      Ryd( 2S)     0.00140
   216    H   22  px     Ryd( 2p)     0.00031
   217    H   22  py     Ryd( 2p)     0.00063
   218    H   22  pz     Ryd( 2p)     0.00013

 WARNING:  1 low occupancy (<1.9990e) core orbital  found on  C    5
           1 low occupancy (<1.9990e) core orbital  found on  C    6
           1 low occupancy (<1.9990e) core orbital  found on  C    7
           1 low occupancy (<1.9990e) core orbital  found on  C    8
           1 low occupancy (<1.9990e) core orbital  found on  C   11
           1 low occupancy (<1.9990e) core orbital  found on  C   12


 Summary of Natural Population Analysis:                  
                                                          
                                       Natural Population 
                Natural  -----------------------------------------------
    Atom  No    Charge         Core      Valence    Rydberg      Total
 -----------------------------------------------------------------------
      O    1   -0.43258      1.99971     6.42136    0.01151     8.43258
      C    2    0.86438      1.99930     3.08554    0.05078     5.13562
      O    3   -0.65137      1.99968     6.64049    0.01121     8.65137
      C    4   -0.56691      1.99902     4.55013    0.01776     6.56691
      C    5    0.01518      1.99885     3.96664    0.01932     5.98482
      C    6   -0.18346      1.99888     4.16800    0.01657     6.18346
      C    7   -0.23813      1.99892     4.22497    0.01425     6.23813
      C    8    0.41830      1.99864     3.56015    0.02292     5.58170
      O    9   -0.40592      1.99963     6.39640    0.00989     8.40592
      C   10   -0.26957      1.99922     4.25530    0.01505     6.26957
      C   11   -0.17545      1.99892     4.15979    0.01674     6.17545
      C   12   -0.18417      1.99887     4.16912    0.01618     6.18417
      H   13    0.48748      0.00000     0.50691    0.00561     0.51252
      H   14    0.29136      0.00000     0.70560    0.00304     0.70864
      H   15    0.28945      0.00000     0.70791    0.00263     0.71055
      H   16    0.26134      0.00000     0.73604    0.00262     0.73866
      H   17    0.26316      0.00000     0.73446    0.00238     0.73684
      H   18    0.21825      0.00000     0.77917    0.00258     0.78175
      H   19    0.21705      0.00000     0.78036    0.00259     0.78295
      H   20    0.24544      0.00000     0.75306    0.00151     0.75456
      H   21    0.27316      0.00000     0.72405    0.00279     0.72684
      H   22    0.26300      0.00000     0.73453    0.00247     0.73700
 =======================================================================
   * Total *    1.00000     23.98964    62.75997    0.25039    87.00000

                                 Natural Population      
 --------------------------------------------------------
   Core                      23.98964 ( 99.9568% of  24)
   Valence                   62.75997 ( 99.6190% of  63)
   Natural Minimal Basis     86.74961 ( 99.7122% of  87)
   Natural Rydberg Basis      0.25039 (  0.2878% of  87)
 --------------------------------------------------------

    Atom  No          Natural Electron Configuration
 ----------------------------------------------------------------------------
      O    1      [core]2S( 1.70)2p( 4.72)3d( 0.01)
      C    2      [core]2S( 0.74)2p( 2.34)3p( 0.03)3d( 0.02)
      O    3      [core]2S( 1.67)2p( 4.97)3d( 0.01)
      C    4      [core]2S( 1.05)2p( 3.50)3p( 0.01)
      C    5      [core]2S( 0.88)2p( 3.09)3p( 0.01)
      C    6      [core]2S( 0.95)2p( 3.22)3p( 0.01)
      C    7      [core]2S( 0.96)2p( 3.27)3p( 0.01)
      C    8      [core]2S( 0.82)2p( 2.74)3p( 0.01)3d( 0.01)
      O    9      [core]2S( 1.58)2p( 4.81)
      C   10      [core]2S( 1.10)2p( 3.15)3p( 0.01)3d( 0.01)
      C   11      [core]2S( 0.96)2p( 3.20)3p( 0.01)
      C   12      [core]2S( 0.95)2p( 3.22)3p( 0.01)
      H   13            1S( 0.51)
      H   14            1S( 0.71)
      H   15            1S( 0.71)
      H   16            1S( 0.74)
      H   17            1S( 0.73)
      H   18            1S( 0.78)
      H   19            1S( 0.78)
      H   20            1S( 0.75)
      H   21            1S( 0.72)
      H   22            1S( 0.73)


 ***************************************************
 *******         Alpha spin orbitals         *******
 ***************************************************


 NATURAL POPULATIONS:  Natural atomic orbital occupancies 
                                                          
   NAO  Atom  No  lang   Type(AO)    Occupancy      Energy
 ----------------------------------------------------------
     1    O    1  S      Cor( 1S)     0.99986     -19.04663
     2    O    1  S      Val( 2S)     0.85068      -1.03797
     3    O    1  S      Ryd( 3S)     0.00101       1.27825
     4    O    1  px     Val( 2p)     0.80373      -0.47994
     5    O    1  px     Ryd( 3p)     0.00035       0.87638
     6    O    1  py     Val( 2p)     0.76719      -0.41937
     7    O    1  py     Ryd( 3p)     0.00050       0.92984
     8    O    1  pz     Val( 2p)     0.88572      -0.43167
     9    O    1  pz     Ryd( 3p)     0.00108       0.98573
    10    O    1  dxy    Ryd( 3d)     0.00102       2.78899
    11    O    1  dxz    Ryd( 3d)     0.00094       2.77076
    12    O    1  dyz    Ryd( 3d)     0.00004       2.49793
    13    O    1  dx2y2  Ryd( 3d)     0.00067       3.04733
    14    O    1  dz2    Ryd( 3d)     0.00022       2.68491

    15    C    2  S      Cor( 1S)     0.99966     -10.38541
    16    C    2  S      Val( 2S)     0.37521      -0.30366
    17    C    2  S      Ryd( 3S)     0.00244       0.34930
    18    C    2  px     Val( 2p)     0.38507      -0.16236
    19    C    2  px     Ryd( 3p)     0.00899       0.42700
    20    C    2  py     Val( 2p)     0.37818      -0.27039
    21    C    2  py     Ryd( 3p)     0.00176       0.38039
    22    C    2  pz     Val( 2p)     0.40355      -0.21918
    23    C    2  pz     Ryd( 3p)     0.00414       0.43779
    24    C    2  dxy    Ryd( 3d)     0.00206       1.88845
    25    C    2  dxz    Ryd( 3d)     0.00287       2.07130
    26    C    2  dyz    Ryd( 3d)     0.00082       1.86740
    27    C    2  dx2y2  Ryd( 3d)     0.00132       2.02741
    28    C    2  dz2    Ryd( 3d)     0.00108       1.94421

    29    O    3  S      Cor( 1S)     0.99984     -19.14952
    30    O    3  S      Val( 2S)     0.83482      -1.05138
    31    O    3  S      Ryd( 3S)     0.00082       1.30427
    32    O    3  px     Val( 2p)     0.75954      -0.47789
    33    O    3  px     Ryd( 3p)     0.00096       1.14274
    34    O    3  py     Val( 2p)     0.87442      -0.49043
    35    O    3  py     Ryd( 3p)     0.00059       0.87406
    36    O    3  pz     Val( 2p)     0.86188      -0.50586
    37    O    3  pz     Ryd( 3p)     0.00067       0.91878
    38    O    3  dxy    Ryd( 3d)     0.00018       2.67404
    39    O    3  dxz    Ryd( 3d)     0.00055       2.86036
    40    O    3  dyz    Ryd( 3d)     0.00067       2.73134
    41    O    3  dx2y2  Ryd( 3d)     0.00040       2.99497
    42    O    3  dz2    Ryd( 3d)     0.00077       2.73249

    43    C    4  S      Cor( 1S)     0.99951     -10.26309
    44    C    4  S      Val( 2S)     0.52456      -0.41130
    45    C    4  S      Ryd( 3S)     0.00095       0.72492
    46    C    4  px     Val( 2p)     0.52725      -0.26748
    47    C    4  px     Ryd( 3p)     0.00221       0.41051
    48    C    4  py     Val( 2p)     0.63950      -0.28596
    49    C    4  py     Ryd( 3p)     0.00320       0.62003
    50    C    4  pz     Val( 2p)     0.59140      -0.28962
    51    C    4  pz     Ryd( 3p)     0.00130       0.40579
    52    C    4  dxy    Ryd( 3d)     0.00023       2.01019
    53    C    4  dxz    Ryd( 3d)     0.00041       2.00488
    54    C    4  dyz    Ryd( 3d)     0.00027       2.18482
    55    C    4  dx2y2  Ryd( 3d)     0.00035       2.14052
    56    C    4  dz2    Ryd( 3d)     0.00022       1.95483

    57    C    5  S      Cor( 1S)     0.99943     -10.28351
    58    C    5  S      Val( 2S)     0.44491      -0.34381
    59    C    5  S      Ryd( 3S)     0.00177       0.44994
    60    C    5  px     Val( 2p)     0.54681      -0.27784
    61    C    5  px     Ryd( 3p)     0.00254       0.87449
    62    C    5  py     Val( 2p)     0.55104      -0.27550
    63    C    5  py     Ryd( 3p)     0.00204       0.65952
    64    C    5  pz     Val( 2p)     0.55929      -0.32661
    65    C    5  pz     Ryd( 3p)     0.00190       0.52027
    66    C    5  dxy    Ryd( 3d)     0.00049       2.18920
    67    C    5  dxz    Ryd( 3d)     0.00036       1.80186
    68    C    5  dyz    Ryd( 3d)     0.00035       1.83541
    69    C    5  dx2y2  Ryd( 3d)     0.00045       2.12860
    70    C    5  dz2    Ryd( 3d)     0.00022       1.90670

    71    C    6  S      Cor( 1S)     0.99944     -10.26821
    72    C    6  S      Val( 2S)     0.47353      -0.34438
    73    C    6  S      Ryd( 3S)     0.00098       0.42269
    74    C    6  px     Val( 2p)     0.54005      -0.25125
    75    C    6  px     Ryd( 3p)     0.00222       0.56591
    76    C    6  py     Val( 2p)     0.57963      -0.26522
    77    C    6  py     Ryd( 3p)     0.00286       0.71263
    78    C    6  pz     Val( 2p)     0.49574      -0.30475
    79    C    6  pz     Ryd( 3p)     0.00087       0.45454
    80    C    6  dxy    Ryd( 3d)     0.00037       2.20576
    81    C    6  dxz    Ryd( 3d)     0.00032       1.83257
    82    C    6  dyz    Ryd( 3d)     0.00027       1.86937
    83    C    6  dx2y2  Ryd( 3d)     0.00033       2.20623
    84    C    6  dz2    Ryd( 3d)     0.00020       1.92835

    85    C    7  S      Cor( 1S)     0.99946     -10.27076
    86    C    7  S      Val( 2S)     0.48023      -0.35575
    87    C    7  S      Ryd( 3S)     0.00083       0.38022
    88    C    7  px     Val( 2p)     0.56170      -0.26134
    89    C    7  px     Ryd( 3p)     0.00183       0.63992
    90    C    7  py     Val( 2p)     0.58163      -0.27147
    91    C    7  py     Ryd( 3p)     0.00243       0.71718
    92    C    7  pz     Val( 2p)     0.53299      -0.31123
    93    C    7  pz     Ryd( 3p)     0.00080       0.40240
    94    C    7  dxy    Ryd( 3d)     0.00037       2.21874
    95    C    7  dxz    Ryd( 3d)     0.00022       1.83580
    96    C    7  dyz    Ryd( 3d)     0.00029       1.84992
    97    C    7  dx2y2  Ryd( 3d)     0.00028       2.20042
    98    C    7  dz2    Ryd( 3d)     0.00023       1.91949

    99    C    8  S      Cor( 1S)     0.99932     -10.35221
   100    C    8  S      Val( 2S)     0.41289      -0.33350
   101    C    8  S      Ryd( 3S)     0.00099       0.41937
   102    C    8  px     Val( 2p)     0.38841      -0.23815
   103    C    8  px     Ryd( 3p)     0.00342       0.62649
   104    C    8  py     Val( 2p)     0.54238      -0.27559
   105    C    8  py     Ryd( 3p)     0.00238       0.65531
   106    C    8  pz     Val( 2p)     0.50142      -0.32712
   107    C    8  pz     Ryd( 3p)     0.00089       0.41832
   108    C    8  dxy    Ryd( 3d)     0.00090       2.16151
   109    C    8  dxz    Ryd( 3d)     0.00115       1.78467
   110    C    8  dyz    Ryd( 3d)     0.00040       1.81056
   111    C    8  dx2y2  Ryd( 3d)     0.00099       2.10666
   112    C    8  dz2    Ryd( 3d)     0.00051       1.86280

   113    O    9  S      Cor( 1S)     0.99982     -19.19457
   114    O    9  S      Val( 2S)     0.79461      -1.06473
   115    O    9  S      Ryd( 3S)     0.00031       1.38932
   116    O    9  px     Val( 2p)     0.73069      -0.53383
   117    O    9  px     Ryd( 3p)     0.00037       1.14467
   118    O    9  py     Val( 2p)     0.86062      -0.54244
   119    O    9  py     Ryd( 3p)     0.00115       1.11527
   120    O    9  pz     Val( 2p)     0.92030      -0.54431
   121    O    9  pz     Ryd( 3p)     0.00102       0.89518
   122    O    9  dxy    Ryd( 3d)     0.00054       2.80596
   123    O    9  dxz    Ryd( 3d)     0.00033       2.60750
   124    O    9  dyz    Ryd( 3d)     0.00045       2.48962
   125    O    9  dx2y2  Ryd( 3d)     0.00060       2.84538
   126    O    9  dz2    Ryd( 3d)     0.00037       2.62494

   127    C   10  S      Cor( 1S)     0.99961     -10.31423
   128    C   10  S      Val( 2S)     0.54972      -0.42879
   129    C   10  S      Ryd( 3S)     0.00085       0.61645
   130    C   10  px     Val( 2p)     0.51597      -0.25681
   131    C   10  px     Ryd( 3p)     0.00184       0.51148
   132    C   10  py     Val( 2p)     0.44939      -0.23870
   133    C   10  py     Ryd( 3p)     0.00165       0.34579
   134    C   10  pz     Val( 2p)     0.60844      -0.26322
   135    C   10  pz     Ryd( 3p)     0.00048       0.39630
   136    C   10  dxy    Ryd( 3d)     0.00094       2.07901
   137    C   10  dxz    Ryd( 3d)     0.00032       1.94639
   138    C   10  dyz    Ryd( 3d)     0.00050       2.09947
   139    C   10  dx2y2  Ryd( 3d)     0.00053       2.05722
   140    C   10  dz2    Ryd( 3d)     0.00052       2.14652

   141    C   11  S      Cor( 1S)     0.99946     -10.26600
   142    C   11  S      Val( 2S)     0.48345      -0.35117
   143    C   11  S      Ryd( 3S)     0.00077       0.38625
   144    C   11  px     Val( 2p)     0.54608      -0.24556
   145    C   11  px     Ryd( 3p)     0.00265       0.54774
   146    C   11  py     Val( 2p)     0.57746      -0.26352
   147    C   11  py     Ryd( 3p)     0.00271       0.70134
   148    C   11  pz     Val( 2p)     0.52738      -0.30453
   149    C   11  pz     Ryd( 3p)     0.00089       0.43534
   150    C   11  dxy    Ryd( 3d)     0.00042       2.22160
   151    C   11  dxz    Ryd( 3d)     0.00026       1.83988
   152    C   11  dyz    Ryd( 3d)     0.00027       1.85097
   153    C   11  dx2y2  Ryd( 3d)     0.00027       2.18558
   154    C   11  dz2    Ryd( 3d)     0.00021       1.91745

   155    C   12  S      Cor( 1S)     0.99944     -10.25971
   156    C   12  S      Val( 2S)     0.47252      -0.33386
   157    C   12  S      Ryd( 3S)     0.00082       0.40546
   158    C   12  px     Val( 2p)     0.55200      -0.24571
   159    C   12  px     Ryd( 3p)     0.00247       0.62168
   160    C   12  py     Val( 2p)     0.57265      -0.25436
   161    C   12  py     Ryd( 3p)     0.00280       0.71066
   162    C   12  pz     Val( 2p)     0.46779      -0.28731
   163    C   12  pz     Ryd( 3p)     0.00068       0.40395
   164    C   12  dxy    Ryd( 3d)     0.00036       2.23708
   165    C   12  dxz    Ryd( 3d)     0.00028       1.85317
   166    C   12  dyz    Ryd( 3d)     0.00025       1.86533
   167    C   12  dx2y2  Ryd( 3d)     0.00034       2.18477
   168    C   12  dz2    Ryd( 3d)     0.00023       1.93695

   169    H   13  S      Val( 1S)     0.25204      -0.07536
   170    H   13  S      Ryd( 2S)     0.00040       0.31418
   171    H   13  px     Ryd( 2p)     0.00113       2.28915
   172    H   13  py     Ryd( 2p)     0.00064       1.57141
   173    H   13  pz     Ryd( 2p)     0.00061       1.63716

   174    H   14  S      Val( 1S)     0.35497      -0.07617
   175    H   14  S      Ryd( 2S)     0.00110       0.20932
   176    H   14  px     Ryd( 2p)     0.00010       1.70431
   177    H   14  py     Ryd( 2p)     0.00029       2.07550
   178    H   14  pz     Ryd( 2p)     0.00012       1.73241

   179    H   15  S      Val( 1S)     0.35623      -0.08923
   180    H   15  S      Ryd( 2S)     0.00081       0.21150
   181    H   15  px     Ryd( 2p)     0.00009       1.66702
   182    H   15  py     Ryd( 2p)     0.00020       1.92452
   183    H   15  pz     Ryd( 2p)     0.00027       1.90949

   184    H   16  S      Val( 1S)     0.36775      -0.09135
   185    H   16  S      Ryd( 2S)     0.00077       0.17366
   186    H   16  px     Ryd( 2p)     0.00010       1.87321
   187    H   16  py     Ryd( 2p)     0.00032       2.06109
   188    H   16  pz     Ryd( 2p)     0.00012       1.58465

   189    H   17  S      Val( 1S)     0.36583      -0.09743
   190    H   17  S      Ryd( 2S)     0.00065       0.19860
   191    H   17  px     Ryd( 2p)     0.00014       1.93226
   192    H   17  py     Ryd( 2p)     0.00031       2.05129
   193    H   17  pz     Ryd( 2p)     0.00008       1.52708

   194    H   18  S      Val( 1S)     0.39582      -0.11353
   195    H   18  S      Ryd( 2S)     0.00077       0.21108
   196    H   18  px     Ryd( 2p)     0.00009       1.58642
   197    H   18  py     Ryd( 2p)     0.00011       1.61301
   198    H   18  pz     Ryd( 2p)     0.00037       2.12711

   199    H   19  S      Val( 1S)     0.39631      -0.11440
   200    H   19  S      Ryd( 2S)     0.00077       0.21033
   201    H   19  px     Ryd( 2p)     0.00008       1.61019
   202    H   19  py     Ryd( 2p)     0.00027       1.93573
   203    H   19  pz     Ryd( 2p)     0.00021       1.77900

   204    H   20  S      Val( 1S)     0.37653      -0.07478
   205    H   20  S      Ryd( 2S)     0.00024       0.17921
   206    H   20  px     Ryd( 2p)     0.00034       2.08988
   207    H   20  py     Ryd( 2p)     0.00006       1.59707
   208    H   20  pz     Ryd( 2p)     0.00011       1.63865

   209    H   21  S      Val( 1S)     0.36033      -0.07915
   210    H   21  S      Ryd( 2S)     0.00084       0.17413
   211    H   21  px     Ryd( 2p)     0.00012       1.87145
   212    H   21  py     Ryd( 2p)     0.00030       2.06078
   213    H   21  pz     Ryd( 2p)     0.00011       1.58056

   214    H   22  S      Val( 1S)     0.36767      -0.08224
   215    H   22  S      Ryd( 2S)     0.00070       0.18135
   216    H   22  px     Ryd( 2p)     0.00016       1.92974
   217    H   22  py     Ryd( 2p)     0.00031       2.05501
   218    H   22  pz     Ryd( 2p)     0.00007       1.54215


 Summary of Natural Population Analysis:                  
                                                          
                                       Natural Population 
                Natural  -----------------------------------------------
    Atom  No    Charge         Core      Valence    Rydberg      Total
 -----------------------------------------------------------------------
      O    1   -0.31301      0.99986     3.30733    0.00583     4.31301
      C    2    0.43286      0.99966     1.54200    0.02548     2.56714
      O    3   -0.33610      0.99984     3.33065    0.00561     4.33610
      C    4   -0.29137      0.99951     2.28272    0.00914     3.29137
      C    5   -0.11160      0.99943     2.10205    0.01012     3.11160
      C    6   -0.09683      0.99944     2.08895    0.00843     3.09683
      C    7   -0.16328      0.99946     2.15655    0.00727     3.16328
      C    8    0.14393      0.99932     1.84510    0.01165     2.85607
      O    9   -0.31118      0.99982     3.30622    0.00514     4.31118
      C   10   -0.13077      0.99961     2.12352    0.00764     3.13077
      C   11   -0.14227      0.99946     2.13437    0.00844     3.14227
      C   12   -0.07264      0.99944     2.06495    0.00825     3.07264
      H   13    0.24517      0.00000     0.25204    0.00279     0.25483
      H   14    0.14342      0.00000     0.35497    0.00161     0.35658
      H   15    0.14241      0.00000     0.35623    0.00136     0.35759
      H   16    0.13094      0.00000     0.36775    0.00130     0.36906
      H   17    0.13299      0.00000     0.36583    0.00118     0.36701
      H   18    0.10285      0.00000     0.39582    0.00133     0.39715
      H   19    0.10235      0.00000     0.39631    0.00134     0.39765
      H   20    0.12272      0.00000     0.37653    0.00076     0.37728
      H   21    0.13830      0.00000     0.36033    0.00137     0.36170
      H   22    0.13109      0.00000     0.36767    0.00123     0.36891
 =======================================================================
   * Total *   -0.00000     11.99483    31.87789    0.12728    44.00000

                                 Natural Population      
 --------------------------------------------------------
   Core                      11.99483 ( 99.9569% of  12)
   Valence                   31.87789 ( 99.6184% of  32)
   Natural Minimal Basis     43.87272 ( 99.7107% of  44)
   Natural Rydberg Basis      0.12728 (  0.2893% of  44)
 --------------------------------------------------------

    Atom  No          Natural Electron Configuration
 ----------------------------------------------------------------------------
      O    1      [core]2S( 0.85)2p( 2.46)
      C    2      [core]2S( 0.38)2p( 1.17)3p( 0.01)3d( 0.01)
      O    3      [core]2S( 0.83)2p( 2.50)
      C    4      [core]2S( 0.52)2p( 1.76)3p( 0.01)
      C    5      [core]2S( 0.44)2p( 1.66)3p( 0.01)
      C    6      [core]2S( 0.47)2p( 1.62)3p( 0.01)
      C    7      [core]2S( 0.48)2p( 1.68)3p( 0.01)
      C    8      [core]2S( 0.41)2p( 1.43)3p( 0.01)
      O    9      [core]2S( 0.79)2p( 2.51)
      C   10      [core]2S( 0.55)2p( 1.57)
      C   11      [core]2S( 0.48)2p( 1.65)3p( 0.01)
      C   12      [core]2S( 0.47)2p( 1.59)3p( 0.01)
      H   13            1S( 0.25)
      H   14            1S( 0.35)
      H   15            1S( 0.36)
      H   16            1S( 0.37)
      H   17            1S( 0.37)
      H   18            1S( 0.40)
      H   19            1S( 0.40)
      H   20            1S( 0.38)
      H   21            1S( 0.36)
      H   22            1S( 0.37)


 NATURAL BOND ORBITAL ANALYSIS, alpha spin orbitals:

                       Occupancies       Lewis Structure    Low   High
           Occ.    -------------------  -----------------   occ   occ
  Cycle   Thresh.   Lewis   Non-Lewis     CR  BD  3C  LP    (L)   (NL)   Dev
 =============================================================================
   1(1)    0.90    42.09150   1.90850     12  23   0   9     4      3    0.04
   2(2)    0.90    41.79159   2.20841     12  24   0   8     4      4    0.03
   3(3)    0.90    41.79159   2.20841     12  24   0   8     4      4    0.03
   4(4)    0.90    41.79159   2.20841     12  24   0   8     4      4    0.03
   5(5)    0.90    41.79159   2.20841     12  24   0   8     4      4    0.03
   6(6)    0.90    41.79159   2.20841     12  24   0   8     4      4    0.03
   7(7)    0.90    41.79159   2.20841     12  24   0   8     4      4    0.03
   8(8)    0.90    41.79159   2.20841     12  24   0   8     4      4    0.03
   9(9)    0.90    41.79159   2.20841     12  24   0   8     4      4    0.03
  10(1)    0.80    43.01678   0.98322     12  26   0   6     0      3    0.04
 -----------------------------------------------------------------------------

 Structure accepted: No low occupancy Lewis orbitals

 --------------------------------------------------------
   Core                     11.99483 ( 99.957% of  12)
   Valence Lewis            31.02195 ( 96.944% of  32)
  ==================       ============================
   Total Lewis              43.01678 ( 97.765% of  44)
  -----------------------------------------------------
   Valence non-Lewis         0.89515 (  2.034% of  44)
   Rydberg non-Lewis         0.08807 (  0.200% of  44)
  ==================       ============================
   Total non-Lewis           0.98322 (  2.235% of  44)
 --------------------------------------------------------


       (Occupancy)   Bond orbital/ Coefficients/ Hybrids
 ---------------------------------------------------------------------------------
     1. (0.99738) BD ( 1) O   1 - C   2  
                ( 67.48%)   0.8215* O   1 s( 32.07%)p 2.11( 67.82%)d 0.00(  0.11%)
                                           -0.0000  0.5658 -0.0244  0.7279 -0.0187
                                            0.3194  0.0016 -0.2146  0.0012  0.0085
                                           -0.0076  0.0020  0.0273 -0.0134
                ( 32.52%)   0.5703* C   2 s( 24.99%)p 2.99( 74.72%)d 0.01(  0.30%)
                                           -0.0001  0.4988 -0.0331 -0.5930 -0.0525
                                            0.5738 -0.0091 -0.2515 -0.0107 -0.0414
                                            0.0169 -0.0046  0.0217 -0.0220
     2. (0.99656) BD ( 2) O   1 - C   2  
                ( 68.74%)   0.8291* O   1 s( 11.19%)p 7.92( 88.66%)d 0.01(  0.14%)
                                            0.0000 -0.3343  0.0141 -0.2180  0.0098
                                            0.8311 -0.0062 -0.3850  0.0016  0.0334
                                           -0.0152  0.0040 -0.0003  0.0066
                ( 31.26%)   0.5591* C   2 s(  8.44%)p10.80( 91.16%)d 0.05(  0.40%)
                                            0.0001 -0.2897  0.0219  0.5650  0.0239
                                            0.6832 -0.0231 -0.3523  0.0210 -0.0397
                                            0.0237 -0.0049 -0.0409  0.0123
     3. (0.99817) BD ( 1) C   2 - O   3  
                ( 30.82%)   0.5552* C   2 s( 27.61%)p 2.61( 72.04%)d 0.01(  0.34%)
                                           -0.0001  0.5254 -0.0107  0.3393 -0.0074
                                           -0.3996 -0.0243 -0.6652 -0.0504 -0.0224
                                           -0.0381  0.0339 -0.0006  0.0182
                ( 69.18%)   0.8318* O   3 s( 35.16%)p 1.84( 64.77%)d 0.00(  0.07%)
                                           -0.0000  0.5929 -0.0001 -0.3701 -0.0107
                                            0.3803  0.0014  0.6050  0.0000 -0.0052
                                           -0.0088  0.0198 -0.0030  0.0154
     4. (0.98975) BD ( 1) C   2 - C   4  
                ( 47.05%)   0.6859* C   2 s( 38.61%)p 1.59( 61.32%)d 0.00(  0.07%)
                                            0.0003  0.6205  0.0327  0.4572 -0.0328
                                            0.1966  0.0034  0.6037 -0.0000  0.0080
                                            0.0234  0.0042  0.0080  0.0066
                ( 52.95%)   0.7277* C   4 s( 24.92%)p 3.01( 75.02%)d 0.00(  0.06%)
                                            0.0001  0.4992  0.0009 -0.4724 -0.0220
                                           -0.1984 -0.0023 -0.6979  0.0017  0.0060
                                            0.0177  0.0086  0.0035  0.0135
     5. (0.99222) BD ( 1) O   3 - H  13  
                ( 74.98%)   0.8659* O   3 s( 22.80%)p 3.38( 77.12%)d 0.00(  0.08%)
                                            0.0003  0.4773  0.0134  0.8677  0.0272
                                           -0.0718 -0.0137  0.1091 -0.0193  0.0042
                                            0.0196  0.0018  0.0196 -0.0064
                ( 25.02%)   0.5002* H  13 s( 99.55%)p 0.00(  0.45%)
                                            0.9977 -0.0039 -0.0664  0.0088 -0.0026
     6. (0.98688) BD ( 1) C   4 - C   5  
                ( 48.26%)   0.6947* C   4 s( 29.29%)p 2.41( 70.67%)d 0.00(  0.04%)
                                            0.0003  0.5411  0.0108  0.8212  0.0078
                                            0.0264  0.0077 -0.1769  0.0157 -0.0006
                                           -0.0102  0.0006  0.0173 -0.0062
                ( 51.74%)   0.7193* C   5 s( 32.22%)p 2.10( 67.75%)d 0.00(  0.03%)
                                            0.0000  0.5675 -0.0126 -0.8035  0.0217
                                           -0.0265  0.0088  0.1745  0.0142  0.0028
                                           -0.0023 -0.0003  0.0152 -0.0092
     7. (0.98314) BD ( 1) C   4 - H  14  
                ( 64.21%)   0.8013* C   4 s( 23.39%)p 3.27( 76.58%)d 0.00(  0.03%)
                                           -0.0002  0.4836 -0.0006 -0.2757 -0.0067
                                            0.7685 -0.0160  0.3141  0.0134 -0.0110
                                           -0.0030  0.0068 -0.0104 -0.0061
                ( 35.79%)   0.5983* H  14 s( 99.90%)p 0.00(  0.10%)
                                            0.9995 -0.0011  0.0111 -0.0258 -0.0136
     8. (0.97876) BD ( 1) C   4 - H  15  
                ( 63.89%)   0.7993* C   4 s( 22.34%)p 3.47( 77.62%)d 0.00(  0.04%)
                                            0.0003 -0.4727  0.0018  0.1588  0.0124
                                            0.6069 -0.0196 -0.6181 -0.0079 -0.0062
                                            0.0040  0.0147  0.0097  0.0001
                ( 36.11%)   0.6009* H  15 s( 99.90%)p 0.00(  0.10%)
                                           -0.9995  0.0009 -0.0070 -0.0176  0.0249
     9. (0.98706) BD ( 1) C   5 - C   6  
                ( 51.09%)   0.7148* C   5 s( 33.86%)p 1.95( 66.10%)d 0.00(  0.04%)
                                           -0.0001  0.5819  0.0021  0.4525 -0.0064
                                           -0.6689 -0.0160  0.0901  0.0195 -0.0172
                                            0.0022 -0.0001 -0.0056 -0.0098
                ( 48.91%)   0.6993* C   6 s( 35.68%)p 1.80( 64.27%)d 0.00(  0.05%)
                                            0.0001  0.5973  0.0028 -0.4804 -0.0186
                                            0.6340 -0.0099 -0.0966  0.0162 -0.0170
                                            0.0031 -0.0049 -0.0066 -0.0108
    10. (0.85462) BD ( 2) C   5 - C   6  
                ( 56.29%)   0.7503* C   5 s(  0.17%)p99.99( 99.78%)d 0.28(  0.05%)
                                            0.0002  0.0245  0.0336  0.2096 -0.0059
                                            0.2890 -0.0110  0.9328 -0.0083  0.0025
                                            0.0167 -0.0116  0.0072 -0.0040
                ( 43.71%)   0.6611* C   6 s(  0.03%)p99.99( 99.89%)d 2.04(  0.07%)
                                            0.0001  0.0075  0.0171  0.2218 -0.0037
                                            0.3020  0.0061  0.9266  0.0018  0.0031
                                           -0.0075  0.0209 -0.0084 -0.0118
    11. (0.98651) BD ( 1) C   5 - C  12  
                ( 51.45%)   0.7173* C   5 s( 33.80%)p 1.96( 66.16%)d 0.00(  0.04%)
                                           -0.0001  0.5814  0.0052  0.3228 -0.0137
                                            0.6833  0.0230 -0.2996  0.0017  0.0129
                                           -0.0058 -0.0115 -0.0072 -0.0041
                ( 48.55%)   0.6968* C  12 s( 35.19%)p 1.84( 64.76%)d 0.00(  0.05%)
                                            0.0001  0.5932  0.0063 -0.3546 -0.0234
                                           -0.6616  0.0132  0.2889  0.0048  0.0118
                                           -0.0053 -0.0117 -0.0109 -0.0084
    12. (0.98644) BD ( 1) C   6 - C   7  
                ( 49.75%)   0.7053* C   6 s( 35.28%)p 1.83( 64.68%)d 0.00(  0.04%)
                                            0.0000  0.5937  0.0155  0.7798  0.0135
                                            0.0018 -0.0396 -0.1920  0.0093  0.0034
                                           -0.0099 -0.0017  0.0159 -0.0088
                ( 50.25%)   0.7089* C   7 s( 36.29%)p 1.75( 63.67%)d 0.00(  0.04%)
                                           -0.0001  0.6023  0.0115 -0.7731 -0.0013
                                           -0.0184 -0.0357  0.1930  0.0125 -0.0039
                                           -0.0069 -0.0001  0.0154 -0.0097
    13. (0.98914) BD ( 1) C   6 - H  16  
                ( 63.22%)   0.7951* C   6 s( 28.94%)p 2.45( 71.03%)d 0.00(  0.03%)
                                            0.0004 -0.5378  0.0140  0.3321 -0.0143
                                            0.7110 -0.0008 -0.3072 -0.0001 -0.0097
                                            0.0043  0.0088  0.0072  0.0062
                ( 36.78%)   0.6065* H  16 s( 99.90%)p 0.00(  0.10%)
                                           -0.9995  0.0026 -0.0118 -0.0269  0.0128
    14. (0.98995) BD ( 1) C   7 - C   8  
                ( 49.69%)   0.7049* C   7 s( 33.87%)p 1.95( 66.08%)d 0.00(  0.05%)
                                           -0.0000  0.5819  0.0073  0.3631  0.0275
                                            0.6623 -0.0067 -0.2991 -0.0043  0.0135
                                           -0.0062 -0.0121 -0.0099 -0.0071
                ( 50.31%)   0.7093* C   8 s( 38.28%)p 1.61( 61.68%)d 0.00(  0.04%)
                                           -0.0000  0.6186  0.0099 -0.2579  0.0135
                                           -0.6885 -0.0021  0.2757 -0.0024  0.0114
                                           -0.0042 -0.0105 -0.0111 -0.0057
    15. (0.84034) BD ( 2) C   7 - C   8  
                ( 51.96%)   0.7208* C   7 s(  0.00%)p 1.00( 99.93%)d 0.00(  0.07%)
                                            0.0000  0.0002  0.0028  0.2248 -0.0010
                                            0.2957  0.0002  0.9281 -0.0016  0.0048
                                           -0.0031  0.0206 -0.0075 -0.0121
                ( 48.04%)   0.6931* C   8 s(  0.00%)p 1.00( 99.94%)d 0.00(  0.06%)
                                            0.0000  0.0016 -0.0017  0.2236 -0.0007
                                            0.2901 -0.0011  0.9302 -0.0017 -0.0087
                                           -0.0154 -0.0108  0.0001  0.0144
    16. (0.98734) BD ( 1) C   7 - H  17  
                ( 63.33%)   0.7958* C   7 s( 29.76%)p 2.36( 70.21%)d 0.00(  0.03%)
                                            0.0003 -0.5453  0.0152 -0.4677  0.0164
                                            0.6870  0.0020 -0.1055 -0.0050  0.0126
                                           -0.0010  0.0029  0.0033  0.0086
                ( 36.67%)   0.6056* H  17 s( 99.90%)p 0.00(  0.10%)
                                           -0.9995  0.0019  0.0160 -0.0269  0.0051
    17. (0.99585) BD ( 1) C   8 - O   9  
                ( 31.64%)   0.5625* C   8 s( 24.84%)p 3.01( 74.89%)d 0.01(  0.27%)
                                            0.0001 -0.4981  0.0165 -0.8354 -0.0288
                                           -0.0479 -0.0258  0.2166  0.0151 -0.0052
                                            0.0220  0.0014 -0.0419  0.0210
                ( 68.36%)   0.8268* O   9 s( 33.99%)p 1.94( 65.94%)d 0.00(  0.07%)
                                           -0.0000 -0.5830 -0.0037  0.7786  0.0065
                                            0.0839 -0.0036 -0.2146 -0.0004 -0.0133
                                            0.0123  0.0041 -0.0157  0.0082
    18. (0.98723) BD ( 1) C   8 - C  11  
                ( 50.91%)   0.7135* C   8 s( 36.55%)p 1.74( 63.41%)d 0.00(  0.04%)
                                           -0.0003  0.6045 -0.0003 -0.4273  0.0445
                                            0.6621  0.0072 -0.1049 -0.0128 -0.0162
                                            0.0030 -0.0035 -0.0072 -0.0090
                ( 49.09%)   0.7006* C  11 s( 33.65%)p 1.97( 66.30%)d 0.00(  0.05%)
                                            0.0002  0.5799  0.0125  0.4813  0.0331
                                           -0.6501  0.0085  0.0861 -0.0105 -0.0181
                                            0.0026 -0.0041 -0.0076 -0.0111
    19. (0.99642) BD ( 1) O   9 - C  10  
                ( 71.19%)   0.8437* O   9 s( 31.40%)p 2.18( 68.54%)d 0.00(  0.06%)
                                            0.0001  0.5604  0.0003  0.5107  0.0154
                                           -0.6464  0.0108  0.0799 -0.0071 -0.0133
                                            0.0034 -0.0075 -0.0155 -0.0099
                ( 28.81%)   0.5367* C  10 s( 20.73%)p 3.81( 78.92%)d 0.02(  0.35%)
                                            0.0001  0.4546  0.0259 -0.5678 -0.0074
                                            0.6764  0.0575 -0.0754 -0.0163 -0.0501
                                            0.0052 -0.0065 -0.0075 -0.0293
    20. (0.99741) BD ( 1) C  10 - H  18  
                ( 60.73%)   0.7793* C  10 s( 26.44%)p 2.78( 73.51%)d 0.00(  0.05%)
                                            0.0001  0.5140 -0.0132  0.0278  0.0264
                                           -0.2279 -0.0056  0.8256 -0.0041  0.0024
                                           -0.0018 -0.0084 -0.0005  0.0203
                ( 39.27%)   0.6267* H  18 s( 99.90%)p 0.00(  0.10%)
                                            0.9995 -0.0015 -0.0076  0.0101 -0.0282
    21. (0.99742) BD ( 1) C  10 - H  19  
                ( 60.68%)   0.7790* C  10 s( 26.41%)p 2.78( 73.54%)d 0.00(  0.05%)
                                           -0.0001 -0.5138  0.0133  0.2908 -0.0263
                                            0.6416  0.0061  0.4882  0.0050 -0.0129
                                           -0.0080 -0.0150  0.0059 -0.0003
                ( 39.32%)   0.6271* H  19 s( 99.90%)p 0.00(  0.10%)
                                           -0.9995  0.0015 -0.0035 -0.0247 -0.0181
    22. (0.99459) BD ( 1) C  10 - H  20  
                ( 62.32%)   0.7894* C  10 s( 26.46%)p 2.78( 73.50%)d 0.00(  0.04%)
                                           -0.0001  0.5142  0.0152  0.7674 -0.0170
                                            0.2690 -0.0036 -0.2709  0.0053  0.0137
                                           -0.0099 -0.0040  0.0104 -0.0051
                ( 37.68%)   0.6138* H  20 s( 99.90%)p 0.00(  0.10%)
                                            0.9995 -0.0007 -0.0289 -0.0069  0.0092
    23. (0.98770) BD ( 1) C  11 - C  12  
                ( 50.15%)   0.7082* C  11 s( 36.62%)p 1.73( 63.34%)d 0.00(  0.04%)
                                           -0.0000  0.6051  0.0077 -0.7718 -0.0082
                                           -0.0063  0.0397  0.1897 -0.0099  0.0050
                                           -0.0093 -0.0019  0.0150 -0.0084
                ( 49.85%)   0.7060* C  12 s( 35.50%)p 1.82( 64.45%)d 0.00(  0.05%)
                                            0.0000  0.5957  0.0125  0.7768  0.0029
                                            0.0330  0.0404 -0.1953 -0.0139 -0.0027
                                           -0.0083 -0.0002  0.0171 -0.0103
    24. (0.83474) BD ( 2) C  11 - C  12  
                ( 54.05%)   0.7352* C  11 s(  0.00%)p 1.00( 99.94%)d 0.00(  0.06%)
                                           -0.0000 -0.0005  0.0014  0.2258 -0.0018
                                            0.2898 -0.0021  0.9297 -0.0057 -0.0081
                                           -0.0120 -0.0131  0.0015  0.0141
                ( 45.95%)   0.6779* C  12 s(  0.00%)p 1.00( 99.93%)d 0.00(  0.06%)
                                            0.0000  0.0013  0.0055  0.2208 -0.0007
                                            0.2894 -0.0020  0.9310  0.0010  0.0037
                                            0.0199 -0.0121  0.0087 -0.0026
    25. (0.98745) BD ( 1) C  11 - H  21  
                ( 63.85%)   0.7991* C  11 s( 29.67%)p 2.37( 70.31%)d 0.00(  0.02%)
                                           -0.0003  0.5444 -0.0170  0.3465 -0.0105
                                            0.7010 -0.0044 -0.3024  0.0041  0.0098
                                           -0.0051 -0.0081 -0.0049 -0.0054
                ( 36.15%)   0.6012* H  21 s( 99.90%)p 0.00(  0.10%)
                                            0.9995 -0.0032 -0.0136 -0.0270  0.0116
    26. (0.98884) BD ( 1) C  12 - H  22  
                ( 63.21%)   0.7950* C  12 s( 29.20%)p 2.42( 70.77%)d 0.00(  0.03%)
                                           -0.0004  0.5402 -0.0136 -0.4696  0.0145
                                            0.6901 -0.0006 -0.1038 -0.0021 -0.0127
                                            0.0014 -0.0038 -0.0043 -0.0092
                ( 36.79%)   0.6066* H  22 s( 99.90%)p 0.00(  0.10%)
                                            0.9995 -0.0021  0.0172 -0.0269  0.0041
    27. (0.99985) CR ( 1) O   1           s(100.00%)p 0.00(  0.00%)
                                            1.0000 -0.0004 -0.0000  0.0004 -0.0000
                                           -0.0001 -0.0000 -0.0001 -0.0000 -0.0000
                                           -0.0000  0.0000  0.0000 -0.0000
    28. (0.99966) CR ( 1) C   2           s(100.00%)p 0.00(  0.00%)
                                            1.0000 -0.0001 -0.0000 -0.0002  0.0000
                                           -0.0001 -0.0000 -0.0002 -0.0000 -0.0000
                                           -0.0000  0.0000  0.0000 -0.0000
    29. (0.99984) CR ( 1) O   3           s(100.00%)p 0.00(  0.00%)
                                            1.0000 -0.0002 -0.0000 -0.0002 -0.0000
                                            0.0000  0.0000  0.0001  0.0000 -0.0000
                                           -0.0000  0.0000 -0.0000  0.0000
    30. (0.99951) CR ( 1) C   4           s(100.00%)p 0.00(  0.00%)
                                            1.0000  0.0000 -0.0000 -0.0003 -0.0000
                                            0.0000 -0.0000  0.0004  0.0000 -0.0000
                                           -0.0000 -0.0000 -0.0000 -0.0000
    31. (0.99943) CR ( 1) C   5           s(100.00%)p 0.00(  0.00%)
                                            1.0000  0.0001 -0.0000  0.0000 -0.0000
                                           -0.0001  0.0000 -0.0002  0.0000 -0.0000
                                           -0.0000  0.0000 -0.0000 -0.0000
    32. (0.99945) CR ( 1) C   6           s(100.00%)p 0.00(  0.00%)
                                            1.0000  0.0001 -0.0000 -0.0001  0.0000
                                           -0.0004  0.0000  0.0000 -0.0000  0.0000
                                           -0.0000 -0.0000 -0.0000  0.0000
    33. (0.99946) CR ( 1) C   7           s(100.00%)p 0.00(  0.00%)
                                            1.0000  0.0002 -0.0000  0.0001 -0.0000
                                           -0.0002 -0.0000  0.0000  0.0000 -0.0000
                                           -0.0000 -0.0000  0.0000 -0.0000
    34. (0.99932) CR ( 1) C   8           s(100.00%)p 0.00(  0.00%)
                                            1.0000  0.0002 -0.0000 -0.0001  0.0000
                                            0.0001  0.0000 -0.0001 -0.0000 -0.0000
                                           -0.0000 -0.0000  0.0000 -0.0000
    35. (0.99982) CR ( 1) O   9           s(100.00%)
                                            1.0000 -0.0002  0.0000 -0.0001 -0.0000
                                           -0.0001 -0.0000  0.0000  0.0000  0.0000
                                           -0.0000 -0.0000 -0.0000 -0.0000
    36. (0.99961) CR ( 1) C  10           s(100.00%)p 0.00(  0.00%)
                                            1.0000 -0.0000  0.0000  0.0002 -0.0000
                                            0.0000 -0.0000 -0.0000  0.0000  0.0000
                                           -0.0000 -0.0000  0.0000  0.0000
    37. (0.99946) CR ( 1) C  11           s(100.00%)p 0.00(  0.00%)
                                            1.0000  0.0001 -0.0000 -0.0000 -0.0000
                                            0.0003 -0.0000 -0.0001  0.0000  0.0000
                                           -0.0000 -0.0000  0.0000  0.0000
    38. (0.99944) CR ( 1) C  12           s(100.00%)p 0.00(  0.00%)
                                            1.0000  0.0001 -0.0000 -0.0001  0.0000
                                            0.0003 -0.0000 -0.0001 -0.0000 -0.0000
                                            0.0000  0.0000 -0.0000 -0.0000
    39. (0.98885) LP ( 1) O   1           s( 56.80%)p 0.76( 43.18%)d 0.00(  0.02%)
                                            0.0005  0.7535  0.0157 -0.6445  0.0013
                                            0.1274  0.0009 -0.0131  0.0021  0.0048
                                           -0.0000  0.0006 -0.0113  0.0075
    40. (0.92520) LP ( 2) O   1           s(  0.00%)p 1.00( 99.90%)d 0.00(  0.10%)
                                            0.0001  0.0028  0.0008  0.0712  0.0009
                                            0.4353  0.0044  0.8969  0.0099  0.0129
                                            0.0279 -0.0046  0.0051  0.0014
    41. (0.98637) LP ( 1) O   3           s( 42.00%)p 1.38( 57.95%)d 0.00(  0.05%)
                                            0.0001  0.6480 -0.0038 -0.2968  0.0030
                                           -0.2682  0.0028 -0.6476  0.0069 -0.0070
                                           -0.0140 -0.0098  0.0022 -0.0129
    42. (0.89792) LP ( 2) O   3           s(  0.04%)p99.99( 99.87%)d 2.28(  0.09%)
                                           -0.0000  0.0197 -0.0006 -0.1402  0.0018
                                           -0.8816  0.0124  0.4491 -0.0064 -0.0097
                                            0.0002 -0.0171  0.0095  0.0203
    43. (0.98248) LP ( 1) O   9           s( 34.58%)p 1.89( 65.37%)d 0.00(  0.05%)
                                            0.0002  0.5881 -0.0010  0.2853  0.0009
                                            0.6993 -0.0053 -0.2886  0.0015 -0.0125
                                            0.0052  0.0114  0.0108  0.0065
    44. (0.92922) LP ( 2) O   9           s(  0.00%)p 1.00( 99.94%)d 0.00(  0.06%)
                                            0.0000  0.0002 -0.0000 -0.2245 -0.0007
                                           -0.2921 -0.0008 -0.9293 -0.0027  0.0078
                                            0.0093  0.0150 -0.0028 -0.0142
    45. (0.00116) RY*( 1) O   1           s(  0.02%)p99.99( 98.76%)d53.75(  1.22%)
                                            0.0000  0.0024  0.0148  0.0001 -0.0620
                                            0.0031 -0.4351  0.0067 -0.8913  0.0444
                                            0.0978 -0.0123  0.0188  0.0099
    46. (0.00034) RY*( 2) O   1           s(  0.11%)p99.99( 98.11%)d16.61(  1.78%)
                                            0.0000  0.0001  0.0328 -0.0009 -0.1978
                                           -0.0081 -0.8667  0.0039  0.4367  0.0708
                                           -0.0607 -0.0378  0.0650  0.0590
    47. (0.00027) RY*( 3) O   1           s( 95.90%)p 0.01(  0.78%)d 0.03(  3.32%)
                                            0.0000  0.0061  0.9793  0.0265  0.0823
                                           -0.0050  0.0167 -0.0004  0.0007 -0.0501
                                           -0.0073 -0.0525  0.1077 -0.1277
    48. (0.00004) RY*( 4) O   1           s(  0.51%)p99.99( 98.67%)d 1.60(  0.82%)
    49. (0.00000) RY*( 5) O   1           s(  0.25%)p 4.53(  1.12%)d99.99( 98.63%)
    50. (0.00000) RY*( 6) O   1           s(  0.01%)p99.99(  1.68%)d99.99( 98.31%)
    51. (0.00000) RY*( 7) O   1           s(  0.29%)p 0.54(  0.16%)d99.99( 99.55%)
    52. (0.00001) RY*( 8) O   1           s(  1.29%)p 0.54(  0.69%)d75.77( 98.01%)
    53. (0.00001) RY*( 9) O   1           s(  1.54%)p 0.30(  0.47%)d63.64( 97.99%)
    54. (0.00850) RY*( 1) C   2           s( 11.73%)p 7.44( 87.28%)d 0.08(  0.99%)
                                            0.0000  0.0556  0.3379 -0.0448  0.9162
                                            0.0141 -0.1705  0.0077  0.0455 -0.0158
                                           -0.0773  0.0384 -0.0322  0.0346
    55. (0.00601) RY*( 2) C   2           s(  1.15%)p53.00( 60.81%)d33.15( 38.04%)
                                            0.0000  0.0408  0.0991  0.0007  0.0435
                                           -0.0312  0.3256 -0.0615  0.7039  0.2774
                                            0.5340 -0.1242  0.0478  0.0250
    56. (0.00262) RY*( 3) C   2           s(  0.21%)p 3.14(  0.65%)d99.99( 99.15%)
                                           -0.0000 -0.0021  0.0454  0.0086 -0.0384
                                            0.0525 -0.0370 -0.0261  0.0114  0.6721
                                           -0.4413 -0.1630  0.4692  0.3134
    57. (0.00178) RY*( 4) C   2           s(  1.28%)p29.56( 37.81%)d47.62( 60.92%)
                                            0.0000  0.0110  0.1126 -0.0064 -0.0977
                                            0.0046  0.2567  0.0100  0.5500 -0.3145
                                           -0.6758  0.1834 -0.1408  0.0114
    58. (0.00120) RY*( 5) C   2           s( 17.56%)p 1.65( 28.99%)d 3.04( 53.46%)
                                            0.0000 -0.0024  0.4190 -0.0480 -0.2729
                                           -0.0195 -0.4516  0.0038  0.0934 -0.0242
                                            0.1173  0.0231 -0.3612  0.6239
    59. (0.00099) RY*( 6) C   2           s(  0.12%)p99.99( 34.02%)d99.99( 65.86%)
                                            0.0000  0.0040  0.0341 -0.0205  0.0577
                                            0.0358  0.5036 -0.0077 -0.2854  0.3900
                                            0.0152  0.5553 -0.4148  0.1607
    60. (0.00032) RY*( 7) C   2           s( 64.75%)p 0.15(  9.99%)d 0.39( 25.26%)
                                            0.0000 -0.0141  0.8046 -0.0084 -0.2443
                                           -0.0046  0.1019 -0.0315 -0.1695  0.0787
                                           -0.0082 -0.0434  0.1010 -0.4840
    61. (0.00003) RY*( 8) C   2           s(  1.29%)p29.00( 37.30%)d47.75( 61.41%)
    62. (0.00001) RY*( 9) C   2           s(  2.28%)p 1.72(  3.92%)d41.10( 93.80%)
    63. (0.00081) RY*( 1) O   3           s( 73.77%)p 0.33( 24.69%)d 0.02(  1.54%)
                                            0.0000 -0.0034  0.8589 -0.0132  0.2826
                                            0.0026  0.0854  0.0036  0.3994  0.0146
                                            0.0547 -0.0694  0.0584 -0.0627
    64. (0.00046) RY*( 2) O   3           s( 17.08%)p 4.31( 73.67%)d 0.54(  9.25%)
                                            0.0000 -0.0004  0.4133 -0.0002 -0.5911
                                            0.0028  0.2184 -0.0040 -0.5827 -0.1181
                                           -0.0048 -0.0879  0.1273 -0.2337
    65. (0.00038) RY*( 3) O   3           s(  1.25%)p73.38( 91.41%)d 5.89(  7.34%)
                                           -0.0000 -0.0001  0.1116 -0.0009 -0.4028
                                           -0.0097 -0.8445  0.0034  0.1967  0.1255
                                           -0.1248 -0.0930  0.1826  0.0095
    66. (0.00003) RY*( 4) O   3           s(  0.56%)p99.99( 82.00%)d30.95( 17.43%)
    67. (0.00000) RY*( 5) O   3           s(  0.01%)p99.99(  6.69%)d99.99( 93.29%)
    68. (0.00001) RY*( 6) O   3           s(  0.38%)p22.83(  8.57%)d99.99( 91.06%)
    69. (0.00000) RY*( 7) O   3           s(  1.80%)p 2.16(  3.89%)d52.47( 94.32%)
    70. (0.00000) RY*( 8) O   3           s(  1.84%)p 2.05(  3.78%)d51.18( 94.37%)
    71. (0.00000) RY*( 9) O   3           s(  3.32%)p 1.68(  5.58%)d27.41( 91.10%)
    72. (0.00328) RY*( 1) C   4           s(  0.05%)p99.99( 98.12%)d34.62(  1.83%)
                                           -0.0000  0.0080  0.0215 -0.0018  0.4100
                                           -0.0270 -0.8926  0.0045  0.1246 -0.1237
                                            0.0085  0.0506  0.0044 -0.0174
    73. (0.00167) RY*( 2) C   4           s(  9.59%)p 9.20( 88.21%)d 0.23(  2.20%)
                                            0.0000  0.0197  0.3090 -0.0168  0.7048
                                            0.0046  0.2398 -0.0033 -0.5723  0.0491
                                           -0.1239 -0.0584 -0.0290  0.0039
    74. (0.00122) RY*( 3) C   4           s( 43.81%)p 1.26( 55.22%)d 0.02(  0.97%)
                                           -0.0000 -0.0025  0.6619  0.0088 -0.5412
                                           -0.0022 -0.2836  0.0080 -0.4227 -0.0552
                                           -0.0545 -0.0054  0.0334 -0.0505
    75. (0.00061) RY*( 4) C   4           s( 36.23%)p 1.00( 36.20%)d 0.76( 27.57%)
                                            0.0000 -0.0117  0.6018 -0.0132  0.1945
                                            0.0017  0.1677  0.0051  0.5439  0.1500
                                            0.4242  0.0050  0.2001 -0.1822
    76. (0.00008) RY*( 5) C   4           s(  5.46%)p 2.96( 16.18%)d14.34( 78.36%)
    77. (0.00009) RY*( 6) C   4           s(  0.01%)p 1.00(  0.19%)d99.99( 99.80%)
    78. (0.00006) RY*( 7) C   4           s(  4.24%)p 0.48(  2.02%)d22.10( 93.74%)
    79. (0.00001) RY*( 8) C   4           s(  0.42%)p 1.10(  0.46%)d99.99( 99.11%)
    80. (0.00001) RY*( 9) C   4           s(  0.24%)p14.84(  3.53%)d99.99( 96.24%)
    81. (0.00267) RY*( 1) C   5           s( 14.25%)p 5.52( 78.73%)d 0.49(  7.02%)
                                            0.0000  0.0050  0.3775  0.0182  0.8404
                                           -0.0033  0.0329 -0.0136 -0.2817  0.0179
                                           -0.0870  0.0378  0.2444 -0.0340
    82. (0.00188) RY*( 2) C   5           s(  9.21%)p 9.52( 87.71%)d 0.33(  3.07%)
                                            0.0000  0.0129  0.3033 -0.0169 -0.3863
                                           -0.0247  0.3706 -0.0072 -0.7678 -0.0671
                                            0.1505  0.0026 -0.0242 -0.0547
    83. (0.00165) RY*( 3) C   5           s(  3.60%)p25.71( 92.48%)d 1.09(  3.92%)
                                           -0.0000  0.0136  0.1892 -0.0171 -0.1361
                                            0.0094 -0.9069 -0.0238 -0.2880  0.1343
                                            0.0880 -0.1148  0.0031 -0.0142
    84. (0.00064) RY*( 4) C   5           s( 68.05%)p 0.30( 20.62%)d 0.17( 11.34%)
                                           -0.0000 -0.0076  0.8249 -0.0230 -0.1682
                                           -0.0070  0.0583 -0.0156  0.4167 -0.0628
                                           -0.1573 -0.1499 -0.2418  0.0611
    85. (0.00038) RY*( 5) C   5           s(  0.45%)p 0.95(  0.43%)d99.99( 99.13%)
                                           -0.0000  0.0011  0.0669 -0.0004 -0.0114
                                            0.0060 -0.0625  0.0083 -0.0104  0.2128
                                           -0.1856  0.7924 -0.3294 -0.4186
    86. (0.00023) RY*( 6) C   5           s(  0.10%)p27.97(  2.92%)d99.99( 96.98%)
                                           -0.0000 -0.0002  0.0323 -0.0047  0.0214
                                            0.0266 -0.1552 -0.0095  0.0616 -0.9124
                                            0.2375  0.2377  0.0634 -0.1426
    87. (0.00015) RY*( 7) C   5           s(  1.49%)p 3.79(  5.65%)d62.19( 92.85%)
                                           -0.0000 -0.0044  0.1221 -0.0008  0.0866
                                           -0.0040  0.0756 -0.0170  0.2074  0.2813
                                            0.8972  0.0270  0.0073 -0.2090
    88. (0.00008) RY*( 8) C   5           s(  2.63%)p 4.20( 11.04%)d32.80( 86.32%)
    89. (0.00003) RY*( 9) C   5           s(  0.16%)p 4.05(  0.64%)d99.99( 99.20%)
    90. (0.00307) RY*( 1) C   6           s(  0.82%)p99.99( 93.55%)d 6.85(  5.63%)
                                            0.0000 -0.0234  0.0875 -0.0140 -0.5560
                                           -0.0246 -0.7388  0.0120  0.2823 -0.1628
                                            0.0258  0.0895  0.1449 -0.0098
    91. (0.00150) RY*( 2) C   6           s(  7.29%)p12.44( 90.68%)d 0.28(  2.03%)
                                           -0.0000  0.0201  0.2692  0.0164 -0.7662
                                           -0.0163  0.5436 -0.0108 -0.1536  0.0743
                                           -0.1005  0.0071  0.0677 -0.0094
    92. (0.00063) RY*( 3) C   6           s( 40.81%)p 1.40( 57.04%)d 0.05(  2.15%)
                                            0.0000 -0.0021  0.6388 -0.0196  0.1361
                                           -0.0012 -0.3008  0.0002 -0.6790 -0.0370
                                            0.0171 -0.1354 -0.0375  0.0093
    93. (0.00051) RY*( 4) C   6           s( 24.81%)p 0.85( 20.97%)d 2.19( 54.22%)
                                            0.0000 -0.0072  0.4980 -0.0132  0.1942
                                           -0.0133  0.0864 -0.0169  0.4048 -0.1802
                                           -0.5635  0.3681 -0.2378 -0.0163
    94. (0.00036) RY*( 5) C   6           s( 24.82%)p 1.07( 26.52%)d 1.96( 48.66%)
                                            0.0000 -0.0065  0.4981 -0.0055  0.1455
                                           -0.0079  0.1524  0.0028  0.4698  0.0935
                                            0.5692 -0.2332  0.2507 -0.1916
    95. (0.00007) RY*( 6) C   6           s(  0.32%)p 8.11(  2.63%)d99.99( 97.05%)
    96. (0.00003) RY*( 7) C   6           s(  0.37%)p10.89(  4.08%)d99.99( 95.54%)
    97. (0.00001) RY*( 8) C   6           s(  0.03%)p99.99(  3.36%)d99.99( 96.60%)
    98. (0.00001) RY*( 9) C   6           s(  0.80%)p 1.61(  1.29%)d99.99( 97.91%)
    99. (0.00238) RY*( 1) C   7           s(  1.23%)p75.86( 93.68%)d 4.12(  5.08%)
                                           -0.0000  0.0254  0.1082 -0.0190 -0.4817
                                            0.0171  0.8238 -0.0022 -0.1598 -0.2066
                                            0.0596  0.0150 -0.0401 -0.0527
   100. (0.00117) RY*( 2) C   7           s(  0.71%)p99.99( 97.64%)d 2.34(  1.66%)
                                           -0.0000  0.0078  0.0838 -0.0123  0.8195
                                           -0.0263  0.3984  0.0112 -0.3809 -0.0072
                                           -0.0226  0.0341  0.1206 -0.0169
   101. (0.00058) RY*( 3) C   7           s( 95.14%)p 0.02(  1.64%)d 0.03(  3.22%)
                                            0.0000 -0.0066  0.9754  0.0155 -0.0515
                                           -0.0174 -0.1146 -0.0008 -0.0091  0.1471
                                           -0.0753 -0.0616  0.0313 -0.0084
   102. (0.00058) RY*( 4) C   7           s(  0.35%)p99.99( 96.35%)d 9.40(  3.30%)
                                            0.0000 -0.0005  0.0592  0.0002  0.2558
                                           -0.0021  0.3152 -0.0005  0.8937 -0.0275
                                           -0.1453  0.0914 -0.0519  0.0084
   103. (0.00031) RY*( 5) C   7           s(  0.04%)p14.61(  0.54%)d99.99( 99.43%)
                                            0.0000 -0.0001  0.0192 -0.0030  0.0132
                                           -0.0046  0.0177 -0.0134  0.0684  0.3508
                                            0.6351  0.3905  0.0056 -0.5615
   104. (0.00006) RY*( 6) C   7           s(  1.64%)p 2.47(  4.05%)d57.37( 94.30%)
   105. (0.00004) RY*( 7) C   7           s(  0.86%)p 3.29(  2.84%)d99.99( 96.30%)
   106. (0.00000) RY*( 8) C   7           s(  0.09%)p 7.84(  0.67%)d99.99( 99.25%)
   107. (0.00001) RY*( 9) C   7           s(  0.01%)p99.99(  2.70%)d99.99( 97.29%)
   108. (0.00314) RY*( 1) C   8           s(  0.47%)p99.99( 96.24%)d 7.00(  3.29%)
                                            0.0000  0.0475  0.0494  0.0090 -0.6753
                                            0.0242 -0.6158 -0.0105  0.3555  0.1245
                                           -0.0763 -0.0082  0.1071 -0.0035
   109. (0.00194) RY*( 2) C   8           s(  0.71%)p99.99( 78.30%)d29.42( 20.98%)
                                            0.0000  0.0112  0.0837 -0.0240 -0.5485
                                            0.0142  0.6886  0.0017 -0.0848  0.3906
                                           -0.1731 -0.0538  0.1560  0.0055
   110. (0.00132) RY*( 3) C   8           s(  0.26%)p 5.81(  1.53%)d99.99( 98.21%)
                                           -0.0000  0.0002  0.0512  0.0068  0.0330
                                            0.0075  0.0268  0.0206  0.1137  0.3301
                                            0.8036  0.0819  0.1413 -0.4481
   111. (0.00110) RY*( 4) C   8           s( 69.64%)p 0.05(  3.78%)d 0.38( 26.58%)
                                           -0.0000  0.0005  0.8345  0.0282  0.1594
                                            0.0127 -0.1049 -0.0105 -0.0183  0.3313
                                           -0.0264 -0.1201 -0.3372  0.1648
   112. (0.00052) RY*( 5) C   8           s(  0.00%)p 1.00(  3.60%)d26.77( 96.40%)
                                            0.0000  0.0002  0.0026  0.0023 -0.0442
                                            0.0030 -0.0576  0.0102 -0.1750  0.1254
                                           -0.2616  0.7984 -0.3133 -0.3798
   113. (0.00039) RY*( 6) C   8           s( 26.02%)p 0.03(  0.88%)d 2.81( 73.10%)
                                           -0.0000 -0.0039  0.5101 -0.0172 -0.0294
                                           -0.0094  0.0450  0.0076 -0.0740 -0.4662
                                            0.0003  0.2925  0.6529 -0.0436
   114. (0.00035) RY*( 7) C   8           s(  0.15%)p99.99( 94.55%)d36.52(  5.31%)
                                           -0.0000 -0.0002  0.0381 -0.0003  0.2138
                                           -0.0002  0.2892  0.0016  0.9034 -0.0469
                                           -0.1487  0.1624 -0.0451 -0.0190
   115. (0.00013) RY*( 8) C   8           s(  1.61%)p13.10( 21.15%)d47.84( 77.23%)
                                            0.0000  0.0273  0.1241  0.0330 -0.4058
                                           -0.0010  0.2125 -0.0075  0.0227 -0.5917
                                            0.3494  0.0001 -0.5474  0.0211
   116. (0.00001) RY*( 9) C   8           s(  1.47%)p 0.03(  0.05%)d67.17( 98.48%)
   117. (0.00142) RY*( 1) O   9           s( 15.40%)p 4.93( 75.98%)d 0.56(  8.62%)
                                            0.0000 -0.0095  0.3923 -0.0040  0.1385
                                            0.0091  0.8098 -0.0019 -0.2909 -0.2132
                                           -0.0013  0.0712  0.1726 -0.0769
   118. (0.00103) RY*( 2) O   9           s(  0.00%)p 1.00( 96.87%)d 0.03(  3.13%)
                                           -0.0000  0.0000  0.0026  0.0016 -0.2214
                                            0.0021 -0.2913  0.0066 -0.9136  0.0537
                                            0.0457  0.1227 -0.0306 -0.1017
   119. (0.00018) RY*( 3) O   9           s(  4.05%)p12.39( 50.17%)d11.30( 45.78%)
                                            0.0000 -0.0064  0.2011  0.0094  0.6283
                                           -0.0060 -0.3232 -0.0004 -0.0490  0.1627
                                           -0.2542  0.0744  0.5904 -0.1127
   120. (0.00015) RY*( 4) O   9           s(  0.02%)p 2.48(  0.04%)d99.99( 99.94%)
                                           -0.0000 -0.0000  0.0126  0.0004 -0.0056
                                            0.0003 -0.0107  0.0012 -0.0157  0.1382
                                            0.7883 -0.4856  0.3423 -0.0774
   121. (0.00010) RY*( 5) O   9           s( 78.70%)p 0.25( 19.51%)d 0.02(  1.79%)
   122. (0.00005) RY*( 6) O   9           s(  1.26%)p32.34( 40.78%)d45.97( 57.96%)
   123. (0.00000) RY*( 7) O   9           s(  0.00%)p 1.00(  2.29%)d42.58( 97.70%)
   124. (0.00000) RY*( 8) O   9           s(  0.41%)p27.88( 11.40%)d99.99( 88.19%)
   125. (0.00000) RY*( 9) O   9           s(  0.18%)p17.19(  3.18%)d99.99( 96.64%)
   126. (0.00145) RY*( 1) C  10           s( 22.29%)p 2.63( 58.61%)d 0.86( 19.11%)
                                            0.0000  0.0079  0.4720 -0.0137 -0.7429
                                           -0.0472  0.0907  0.0181  0.1523 -0.0800
                                           -0.0917  0.1187  0.3986 -0.0571
   127. (0.00082) RY*( 2) C  10           s(  1.05%)p91.36( 96.12%)d 2.68(  2.82%)
                                            0.0000 -0.0242  0.0997  0.0437  0.1606
                                           -0.0466  0.9106  0.0040 -0.3197 -0.1459
                                            0.0065  0.0239  0.0486 -0.0630
   128. (0.00072) RY*( 3) C  10           s(  0.00%)p 1.00( 25.02%)d 3.00( 74.98%)
                                            0.0000 -0.0002  0.0006 -0.0018 -0.1119
                                           -0.0032 -0.1394 -0.0089 -0.4671 -0.0057
                                            0.4994 -0.6137  0.3188  0.1485
   129. (0.00020) RY*( 4) C  10           s(  8.87%)p 1.23( 10.89%)d 9.05( 80.24%)
                                            0.0000  0.0005  0.2978  0.0066 -0.3078
                                           -0.0218  0.1055  0.0051  0.0495  0.1002
                                            0.1648 -0.2951 -0.8233  0.0187
   130. (0.00013) RY*( 5) C  10           s(  0.00%)p 1.00( 73.04%)d 0.37( 26.96%)
                                           -0.0000 -0.0000  0.0051  0.0024 -0.1941
                                            0.0026 -0.2479  0.0092 -0.7945  0.0575
                                           -0.1796  0.4106 -0.1852 -0.1763
   131. (0.00000) RY*( 6) C  10           s(  0.00%)p 1.00(  1.25%)d78.92( 98.75%)
   132. (0.00001) RY*( 7) C  10           s( 67.54%)p 0.47( 32.02%)d 0.01(  0.45%)
   133. (0.00001) RY*( 8) C  10           s(  0.06%)p38.79(  2.44%)d99.99( 97.50%)
   134. (0.00000) RY*( 9) C  10           s(  0.14%)p 8.24(  1.15%)d99.99( 98.71%)
   135. (0.00301) RY*( 1) C  11           s(  0.19%)p99.99( 95.75%)d21.65(  4.06%)
                                           -0.0000  0.0255  0.0350 -0.0070 -0.6620
                                           -0.0307 -0.6261  0.0107  0.3552  0.1523
                                           -0.0279 -0.0776 -0.1029  0.0028
   136. (0.00163) RY*( 2) C  11           s(  1.07%)p90.80( 97.02%)d 1.79(  1.91%)
                                            0.0000  0.0118  0.1027 -0.0298  0.6987
                                            0.0133 -0.6929  0.0030  0.0306  0.1096
                                           -0.0551 -0.0234  0.0580 -0.0136
   137. (0.00052) RY*( 3) C  11           s(  8.03%)p 9.66( 77.62%)d 1.79( 14.35%)
                                            0.0000 -0.0016  0.2834  0.0032  0.1908
                                            0.0075  0.2675  0.0017  0.8174 -0.0166
                                            0.2552 -0.2377  0.1461  0.0153
   138. (0.00048) RY*( 4) C  11           s( 88.46%)p 0.08(  7.05%)d 0.05(  4.49%)
                                            0.0000 -0.0047  0.9405  0.0069 -0.1136
                                            0.0199 -0.0056 -0.0112 -0.2386 -0.1501
                                           -0.0948  0.0972 -0.0187 -0.0600
   139. (0.00025) RY*( 5) C  11           s(  0.13%)p99.99( 13.72%)d99.99( 86.15%)
                                            0.0000 -0.0002  0.0354  0.0018 -0.0907
                                            0.0025 -0.0979  0.0051 -0.3455  0.1670
                                            0.7768 -0.3413  0.2871 -0.1768
   140. (0.00008) RY*( 6) C  11           s(  1.48%)p 2.34(  3.47%)d64.13( 95.05%)
   141. (0.00002) RY*( 7) C  11           s(  0.64%)p 3.22(  2.07%)d99.99( 97.29%)
   142. (0.00001) RY*( 8) C  11           s(  0.03%)p70.28(  1.84%)d99.99( 98.14%)
   143. (0.00001) RY*( 9) C  11           s(  0.04%)p35.98(  1.57%)d99.99( 98.38%)
   144. (0.00311) RY*( 1) C  12           s(  0.42%)p99.99( 94.07%)d13.15(  5.51%)
                                            0.0000 -0.0248  0.0598 -0.0194 -0.6977
                                            0.0266  0.6664 -0.0032 -0.0929  0.1973
                                           -0.0690 -0.0004  0.1007  0.0360
   145. (0.00149) RY*( 2) C  12           s(  9.99%)p 8.83( 88.19%)d 0.18(  1.82%)
                                            0.0000  0.0176  0.3156  0.0152 -0.6288
                                            0.0138 -0.6496 -0.0118  0.2528 -0.0643
                                           -0.0266  0.0274  0.1088 -0.0277
   146. (0.00064) RY*( 3) C  12           s( 11.97%)p 5.29( 63.34%)d 2.06( 24.69%)
                                           -0.0000 -0.0023  0.3459 -0.0103 -0.0044
                                           -0.0016 -0.1452 -0.0029 -0.7824  0.1723
                                            0.2837  0.2191 -0.0357 -0.2958
   147. (0.00048) RY*( 4) C  12           s( 70.65%)p 0.15( 10.65%)d 0.26( 18.70%)
                                           -0.0000 -0.0086  0.8405 -0.0157  0.2579
                                            0.0087  0.1808  0.0012  0.0836 -0.0351
                                           -0.3049 -0.2334 -0.0482  0.1899
   148. (0.00022) RY*( 5) C  12           s(  5.02%)p 6.48( 32.51%)d12.45( 62.47%)
                                            0.0000 -0.0029  0.2240 -0.0046  0.1306
                                            0.0007  0.1685 -0.0149  0.5286  0.3113
                                            0.5901  0.1106  0.0803 -0.4011
   149. (0.00006) RY*( 6) C  12           s(  0.95%)p 3.47(  3.30%)d99.99( 95.74%)
   150. (0.00003) RY*( 7) C  12           s(  0.60%)p 6.35(  3.83%)d99.99( 95.56%)
   151. (0.00001) RY*( 8) C  12           s(  0.43%)p 6.26(  2.67%)d99.99( 96.90%)
   152. (0.00001) RY*( 9) C  12           s(  0.08%)p19.39(  1.52%)d99.99( 98.40%)
   153. (0.00080) RY*( 1) H  13           s( 39.39%)p 1.54( 60.61%)
                                            0.0084  0.6276  0.0647 -0.3853 -0.6734
   154. (0.00071) RY*( 2) H  13           s(  0.66%)p99.99( 99.34%)
                                            0.0025  0.0811 -0.0982 -0.8309  0.5417
   155. (0.00016) RY*( 3) H  13           s( 48.94%)p 1.04( 51.06%)
                                            0.0268  0.6990  0.3874  0.3436  0.4924
   156. (0.00005) RY*( 4) H  13           s( 11.46%)p 7.72( 88.54%)
   157. (0.00110) RY*( 1) H  14           s( 99.72%)p 0.00(  0.28%)
                                            0.0025  0.9986 -0.0220  0.0248  0.0414
   158. (0.00006) RY*( 2) H  14           s(  0.02%)p99.99( 99.98%)
   159. (0.00007) RY*( 3) H  14           s(  0.01%)p 1.00( 99.99%)
   160. (0.00002) RY*( 4) H  14           s(  0.35%)p99.99( 99.65%)
   161. (0.00082) RY*( 1) H  15           s( 99.14%)p 0.01(  0.86%)
                                            0.0034  0.9957  0.0241 -0.0609  0.0655
   162. (0.00010) RY*( 2) H  15           s(  0.04%)p99.99( 99.96%)
   163. (0.00007) RY*( 3) H  15           s(  0.17%)p99.99( 99.83%)
   164. (0.00002) RY*( 4) H  15           s(  0.75%)p99.99( 99.25%)
   165. (0.00078) RY*( 1) H  16           s( 99.70%)p 0.00(  0.30%)
                                            0.0042  0.9985 -0.0335 -0.0438  0.0024
   166. (0.00006) RY*( 2) H  16           s(  0.04%)p99.99( 99.96%)
   167. (0.00003) RY*( 3) H  16           s(  0.23%)p99.99( 99.77%)
   168. (0.00004) RY*( 4) H  16           s(  0.13%)p99.99( 99.87%)
   169. (0.00065) RY*( 1) H  17           s( 99.45%)p 0.01(  0.55%)
                                            0.0038  0.9973  0.0636 -0.0366 -0.0082
   170. (0.00008) RY*( 2) H  17           s(  0.00%)p 1.00(100.00%)
   171. (0.00004) RY*( 3) H  17           s(  0.48%)p99.99( 99.52%)
   172. (0.00003) RY*( 4) H  17           s(  0.17%)p99.99( 99.83%)
   173. (0.00078) RY*( 1) H  18           s( 98.32%)p 0.02(  1.68%)
                                            0.0035  0.9916 -0.0486 -0.1111  0.0458
   174. (0.00009) RY*( 2) H  18           s(  1.11%)p88.96( 98.89%)
   175. (0.00007) RY*( 3) H  18           s(  0.03%)p99.99( 99.97%)
   176. (0.00001) RY*( 4) H  18           s(  0.64%)p99.99( 99.36%)
   177. (0.00078) RY*( 1) H  19           s( 98.33%)p 0.02(  1.67%)
                                            0.0035  0.9916 -0.0491 -0.1103  0.0461
   178. (0.00009) RY*( 2) H  19           s(  1.09%)p90.53( 98.91%)
   179. (0.00007) RY*( 3) H  19           s(  0.03%)p99.99( 99.97%)
   180. (0.00001) RY*( 4) H  19           s(  0.65%)p99.99( 99.35%)
   181. (0.00025) RY*( 1) H  20           s( 97.10%)p 0.03(  2.90%)
                                            0.0056  0.9854  0.1292  0.0923 -0.0617
   182. (0.00008) RY*( 2) H  20           s(  0.00%)p 1.00(100.00%)
   183. (0.00005) RY*( 3) H  20           s(  2.43%)p40.23( 97.57%)
   184. (0.00000) RY*( 4) H  20           s(  0.57%)p99.99( 99.43%)
   185. (0.00085) RY*( 1) H  21           s( 99.59%)p 0.00(  0.41%)
                                            0.0052  0.9979  0.0181  0.0568 -0.0234
   186. (0.00006) RY*( 2) H  21           s(  0.00%)p 1.00(100.00%)
   187. (0.00005) RY*( 3) H  21           s(  0.07%)p99.99( 99.93%)
   188. (0.00003) RY*( 4) H  21           s(  0.45%)p99.99( 99.55%)
   189. (0.00070) RY*( 1) H  22           s( 99.63%)p 0.00(  0.37%)
                                            0.0039  0.9981 -0.0485  0.0344 -0.0121
   190. (0.00006) RY*( 2) H  22           s(  0.02%)p99.99( 99.98%)
   191. (0.00003) RY*( 3) H  22           s(  0.24%)p99.99( 99.76%)
   192. (0.00004) RY*( 4) H  22           s(  0.22%)p99.99( 99.78%)
   193. (0.03824) BD*( 1) O   1 - C   2  
                ( 32.52%)   0.5703* O   1 s( 32.07%)p 2.11( 67.82%)d 0.00(  0.11%)
                                            0.0000 -0.5658  0.0244 -0.7279  0.0187
                                           -0.3194 -0.0016  0.2146 -0.0012 -0.0085
                                            0.0076 -0.0020 -0.0273  0.0134
                ( 67.48%)  -0.8215* C   2 s( 24.99%)p 2.99( 74.72%)d 0.01(  0.30%)
                                            0.0001 -0.4988  0.0331  0.5930  0.0525
                                           -0.5738  0.0091  0.2515  0.0107  0.0414
                                           -0.0169  0.0046 -0.0217  0.0220
   194. (0.08568) BD*( 2) O   1 - C   2  
                ( 31.26%)   0.5591* O   1 s( 11.19%)p 7.92( 88.66%)d 0.01(  0.14%)
                                           -0.0000  0.3343 -0.0141  0.2180 -0.0098
                                           -0.8311  0.0062  0.3850 -0.0016 -0.0334
                                            0.0152 -0.0040  0.0003 -0.0066
                ( 68.74%)  -0.8291* C   2 s(  8.44%)p10.80( 91.16%)d 0.05(  0.40%)
                                           -0.0001  0.2897 -0.0219 -0.5650 -0.0239
                                           -0.6832  0.0231  0.3523 -0.0210  0.0397
                                           -0.0237  0.0049  0.0409 -0.0123
   195. (0.04602) BD*( 1) C   2 - O   3  
                ( 69.18%)   0.8318* C   2 s( 27.61%)p 2.61( 72.04%)d 0.01(  0.34%)
                                           -0.0001  0.5254 -0.0107  0.3393 -0.0074
                                           -0.3996 -0.0243 -0.6652 -0.0504 -0.0224
                                           -0.0381  0.0339 -0.0006  0.0182
                ( 30.82%)  -0.5552* O   3 s( 35.16%)p 1.84( 64.77%)d 0.00(  0.07%)
                                           -0.0000  0.5929 -0.0001 -0.3701 -0.0107
                                            0.3803  0.0014  0.6050  0.0000 -0.0052
                                           -0.0088  0.0198 -0.0030  0.0154
   196. (0.03840) BD*( 1) C   2 - C   4  
                ( 52.95%)   0.7277* C   2 s( 38.61%)p 1.59( 61.32%)d 0.00(  0.07%)
                                            0.0003  0.6205  0.0327  0.4572 -0.0328
                                            0.1966  0.0034  0.6037 -0.0000  0.0080
                                            0.0234  0.0042  0.0080  0.0066
                ( 47.05%)  -0.6859* C   4 s( 24.92%)p 3.01( 75.02%)d 0.00(  0.06%)
                                            0.0001  0.4992  0.0009 -0.4724 -0.0220
                                           -0.1984 -0.0023 -0.6979  0.0017  0.0060
                                            0.0177  0.0086  0.0035  0.0135
   197. (0.00642) BD*( 1) O   3 - H  13  
                ( 25.02%)   0.5002* O   3 s( 22.80%)p 3.38( 77.12%)d 0.00(  0.08%)
                                           -0.0003 -0.4773 -0.0134 -0.8677 -0.0272
                                            0.0718  0.0137 -0.1091  0.0193 -0.0042
                                           -0.0196 -0.0018 -0.0196  0.0064
                ( 74.98%)  -0.8659* H  13 s( 99.55%)p 0.00(  0.45%)
                                           -0.9977  0.0039  0.0664 -0.0088  0.0026
   198. (0.01183) BD*( 1) C   4 - C   5  
                ( 51.74%)   0.7193* C   4 s( 29.29%)p 2.41( 70.67%)d 0.00(  0.04%)
                                            0.0003  0.5411  0.0108  0.8212  0.0078
                                            0.0264  0.0077 -0.1769  0.0157 -0.0006
                                           -0.0102  0.0006  0.0173 -0.0062
                ( 48.26%)  -0.6947* C   5 s( 32.22%)p 2.10( 67.75%)d 0.00(  0.03%)
                                            0.0000  0.5675 -0.0126 -0.8035  0.0217
                                           -0.0265  0.0088  0.1745  0.0142  0.0028
                                           -0.0023 -0.0003  0.0152 -0.0092
   199. (0.00532) BD*( 1) C   4 - H  14  
                ( 35.79%)   0.5983* C   4 s( 23.39%)p 3.27( 76.58%)d 0.00(  0.03%)
                                            0.0002 -0.4836  0.0006  0.2757  0.0067
                                           -0.7685  0.0160 -0.3141 -0.0134  0.0110
                                            0.0030 -0.0068  0.0104  0.0061
                ( 64.21%)  -0.8013* H  14 s( 99.90%)p 0.00(  0.10%)
                                           -0.9995  0.0011 -0.0111  0.0258  0.0136
   200. (0.00500) BD*( 1) C   4 - H  15  
                ( 36.11%)   0.6009* C   4 s( 22.34%)p 3.47( 77.62%)d 0.00(  0.04%)
                                           -0.0003  0.4727 -0.0018 -0.1588 -0.0124
                                           -0.6069  0.0196  0.6181  0.0079  0.0062
                                           -0.0040 -0.0147 -0.0097 -0.0001
                ( 63.89%)  -0.7993* H  15 s( 99.90%)p 0.00(  0.10%)
                                            0.9995 -0.0009  0.0070  0.0176 -0.0249
   201. (0.01301) BD*( 1) C   5 - C   6  
                ( 48.91%)   0.6993* C   5 s( 33.86%)p 1.95( 66.10%)d 0.00(  0.04%)
                                            0.0001 -0.5819 -0.0021 -0.4525  0.0064
                                            0.6689  0.0160 -0.0901 -0.0195  0.0172
                                           -0.0022  0.0001  0.0056  0.0098
                ( 51.09%)  -0.7148* C   6 s( 35.68%)p 1.80( 64.27%)d 0.00(  0.05%)
                                           -0.0001 -0.5973 -0.0028  0.4804  0.0186
                                           -0.6340  0.0099  0.0966 -0.0162  0.0170
                                           -0.0031  0.0049  0.0066  0.0108
   202. (0.18820) BD*( 2) C   5 - C   6  
                ( 43.71%)   0.6611* C   5 s(  0.17%)p99.99( 99.78%)d 0.28(  0.05%)
                                           -0.0002 -0.0245 -0.0336 -0.2096  0.0059
                                           -0.2890  0.0110 -0.9328  0.0083 -0.0025
                                           -0.0167  0.0116 -0.0072  0.0040
                ( 56.29%)  -0.7503* C   6 s(  0.03%)p99.99( 99.89%)d 2.04(  0.07%)
                                           -0.0001 -0.0075 -0.0171 -0.2218  0.0037
                                           -0.3020 -0.0061 -0.9266 -0.0018 -0.0031
                                            0.0075 -0.0209  0.0084  0.0118
   203. (0.01335) BD*( 1) C   5 - C  12  
                ( 48.55%)   0.6968* C   5 s( 33.80%)p 1.96( 66.16%)d 0.00(  0.04%)
                                            0.0001 -0.5814 -0.0052 -0.3228  0.0137
                                           -0.6833 -0.0230  0.2996 -0.0017 -0.0129
                                            0.0058  0.0115  0.0072  0.0041
                ( 51.45%)  -0.7173* C  12 s( 35.19%)p 1.84( 64.76%)d 0.00(  0.05%)
                                           -0.0001 -0.5932 -0.0063  0.3546  0.0234
                                            0.6616 -0.0132 -0.2889 -0.0048 -0.0118
                                            0.0053  0.0117  0.0109  0.0084
   204. (0.00752) BD*( 1) C   6 - C   7  
                ( 50.25%)   0.7089* C   6 s( 35.28%)p 1.83( 64.68%)d 0.00(  0.04%)
                                            0.0000  0.5937  0.0155  0.7798  0.0135
                                            0.0018 -0.0396 -0.1920  0.0093  0.0034
                                           -0.0099 -0.0017  0.0159 -0.0088
                ( 49.75%)  -0.7053* C   7 s( 36.29%)p 1.75( 63.67%)d 0.00(  0.04%)
                                           -0.0001  0.6023  0.0115 -0.7731 -0.0013
                                           -0.0184 -0.0357  0.1930  0.0125 -0.0039
                                           -0.0069 -0.0001  0.0154 -0.0097
   205. (0.00683) BD*( 1) C   6 - H  16  
                ( 36.78%)   0.6065* C   6 s( 28.94%)p 2.45( 71.03%)d 0.00(  0.03%)
                                           -0.0004  0.5378 -0.0140 -0.3321  0.0143
                                           -0.7110  0.0008  0.3072  0.0001  0.0097
                                           -0.0043 -0.0088 -0.0072 -0.0062
                ( 63.22%)  -0.7951* H  16 s( 99.90%)p 0.00(  0.10%)
                                            0.9995 -0.0026  0.0118  0.0269 -0.0128
   206. (0.01511) BD*( 1) C   7 - C   8  
                ( 50.31%)   0.7093* C   7 s( 33.87%)p 1.95( 66.08%)d 0.00(  0.05%)
                                           -0.0000  0.5819  0.0073  0.3631  0.0275
                                            0.6623 -0.0067 -0.2991 -0.0043  0.0135
                                           -0.0062 -0.0121 -0.0099 -0.0071
                ( 49.69%)  -0.7049* C   8 s( 38.28%)p 1.61( 61.68%)d 0.00(  0.04%)
                                           -0.0000  0.6186  0.0099 -0.2579  0.0135
                                           -0.6885 -0.0021  0.2757 -0.0024  0.0114
                                           -0.0042 -0.0105 -0.0111 -0.0057
   207. (0.19875) BD*( 2) C   7 - C   8  
                ( 48.04%)   0.6931* C   7 s(  0.00%)p 1.00( 99.93%)d 0.00(  0.07%)
                                           -0.0000 -0.0002 -0.0028 -0.2248  0.0010
                                           -0.2957 -0.0002 -0.9281  0.0016 -0.0048
                                            0.0031 -0.0206  0.0075  0.0121
                ( 51.96%)  -0.7208* C   8 s(  0.00%)p 1.00( 99.94%)d 0.00(  0.06%)
                                           -0.0000 -0.0016  0.0017 -0.2236  0.0007
                                           -0.2901  0.0011 -0.9302  0.0017  0.0087
                                            0.0154  0.0108 -0.0001 -0.0144
   208. (0.00651) BD*( 1) C   7 - H  17  
                ( 36.67%)   0.6056* C   7 s( 29.76%)p 2.36( 70.21%)d 0.00(  0.03%)
                                           -0.0003  0.5453 -0.0152  0.4677 -0.0164
                                           -0.6870 -0.0020  0.1055  0.0050 -0.0126
                                            0.0010 -0.0029 -0.0033 -0.0086
                ( 63.33%)  -0.7958* H  17 s( 99.90%)p 0.00(  0.10%)
                                            0.9995 -0.0019 -0.0160  0.0269 -0.0051
   209. (0.01706) BD*( 1) C   8 - O   9  
                ( 68.36%)   0.8268* C   8 s( 24.84%)p 3.01( 74.89%)d 0.01(  0.27%)
                                            0.0001 -0.4981  0.0165 -0.8354 -0.0288
                                           -0.0479 -0.0258  0.2166  0.0151 -0.0052
                                            0.0220  0.0014 -0.0419  0.0210
                ( 31.64%)  -0.5625* O   9 s( 33.99%)p 1.94( 65.94%)d 0.00(  0.07%)
                                           -0.0000 -0.5830 -0.0037  0.7786  0.0065
                                            0.0839 -0.0036 -0.2146 -0.0004 -0.0133
                                            0.0123  0.0041 -0.0157  0.0082
   210. (0.01221) BD*( 1) C   8 - C  11  
                ( 49.09%)   0.7006* C   8 s( 36.55%)p 1.74( 63.41%)d 0.00(  0.04%)
                                            0.0003 -0.6045  0.0003  0.4273 -0.0445
                                           -0.6621 -0.0072  0.1049  0.0128  0.0162
                                           -0.0030  0.0035  0.0072  0.0090
                ( 50.91%)  -0.7135* C  11 s( 33.65%)p 1.97( 66.30%)d 0.00(  0.05%)
                                           -0.0002 -0.5799 -0.0125 -0.4813 -0.0331
                                            0.6501 -0.0085 -0.0861  0.0105  0.0181
                                           -0.0026  0.0041  0.0076  0.0111
   211. (0.00409) BD*( 1) O   9 - C  10  
                ( 28.81%)   0.5367* O   9 s( 31.40%)p 2.18( 68.54%)d 0.00(  0.06%)
                                           -0.0001 -0.5604 -0.0003 -0.5107 -0.0154
                                            0.6464 -0.0108 -0.0799  0.0071  0.0133
                                           -0.0034  0.0075  0.0155  0.0099
                ( 71.19%)  -0.8437* C  10 s( 20.73%)p 3.81( 78.92%)d 0.02(  0.35%)
                                           -0.0001 -0.4546 -0.0259  0.5678  0.0074
                                           -0.6764 -0.0575  0.0754  0.0163  0.0501
                                           -0.0052  0.0065  0.0075  0.0293
   212. (0.00736) BD*( 1) C  10 - H  18  
                ( 39.27%)   0.6267* C  10 s( 26.44%)p 2.78( 73.51%)d 0.00(  0.05%)
                                           -0.0001 -0.5140  0.0132 -0.0278 -0.0264
                                            0.2279  0.0056 -0.8256  0.0041 -0.0024
                                            0.0018  0.0084  0.0005 -0.0203
                ( 60.73%)  -0.7793* H  18 s( 99.90%)p 0.00(  0.10%)
                                           -0.9995  0.0015  0.0076 -0.0101  0.0282
   213. (0.00739) BD*( 1) C  10 - H  19  
                ( 39.32%)   0.6271* C  10 s( 26.41%)p 2.78( 73.54%)d 0.00(  0.05%)
                                            0.0001  0.5138 -0.0133 -0.2908  0.0263
                                           -0.6416 -0.0061 -0.4882 -0.0050  0.0129
                                            0.0080  0.0150 -0.0059  0.0003
                ( 60.68%)  -0.7790* H  19 s( 99.90%)p 0.00(  0.10%)
                                            0.9995 -0.0015  0.0035  0.0247  0.0181
   214. (0.00345) BD*( 1) C  10 - H  20  
                ( 37.68%)   0.6138* C  10 s( 26.46%)p 2.78( 73.50%)d 0.00(  0.04%)
                                            0.0001 -0.5142 -0.0152 -0.7674  0.0170
                                           -0.2690  0.0036  0.2709 -0.0053 -0.0137
                                            0.0099  0.0040 -0.0104  0.0051
                ( 62.32%)  -0.7894* H  20 s( 99.90%)p 0.00(  0.10%)
                                           -0.9995  0.0007  0.0289  0.0069 -0.0092
   215. (0.00671) BD*( 1) C  11 - C  12  
                ( 49.85%)   0.7060* C  11 s( 36.62%)p 1.73( 63.34%)d 0.00(  0.04%)
                                            0.0000 -0.6051 -0.0077  0.7718  0.0082
                                            0.0063 -0.0397 -0.1897  0.0099 -0.0050
                                            0.0093  0.0019 -0.0150  0.0084
                ( 50.15%)  -0.7082* C  12 s( 35.50%)p 1.82( 64.45%)d 0.00(  0.05%)
                                           -0.0000 -0.5957 -0.0125 -0.7768 -0.0029
                                           -0.0330 -0.0404  0.1953  0.0139  0.0027
                                            0.0083  0.0002 -0.0171  0.0103
   216. (0.13804) BD*( 2) C  11 - C  12  
                ( 45.95%)   0.6779* C  11 s(  0.00%)p 1.00( 99.94%)d 0.00(  0.06%)
                                            0.0000  0.0005 -0.0014 -0.2258  0.0018
                                           -0.2898  0.0021 -0.9297  0.0057  0.0081
                                            0.0120  0.0131 -0.0015 -0.0141
                ( 54.05%)  -0.7352* C  12 s(  0.00%)p 1.00( 99.93%)d 0.00(  0.06%)
                                           -0.0000 -0.0013 -0.0055 -0.2208  0.0007
                                           -0.2894  0.0020 -0.9310 -0.0010 -0.0037
                                           -0.0199  0.0121 -0.0087  0.0026
   217. (0.00595) BD*( 1) C  11 - H  21  
                ( 36.15%)   0.6012* C  11 s( 29.67%)p 2.37( 70.31%)d 0.00(  0.02%)
                                            0.0003 -0.5444  0.0170 -0.3465  0.0105
                                           -0.7010  0.0044  0.3024 -0.0041 -0.0098
                                            0.0051  0.0081  0.0049  0.0054
                ( 63.85%)  -0.7991* H  21 s( 99.90%)p 0.00(  0.10%)
                                           -0.9995  0.0032  0.0136  0.0270 -0.0116
   218. (0.00670) BD*( 1) C  12 - H  22  
                ( 36.79%)   0.6066* C  12 s( 29.20%)p 2.42( 70.77%)d 0.00(  0.03%)
                                            0.0004 -0.5402  0.0136  0.4696 -0.0145
                                           -0.6901  0.0006  0.1038  0.0021  0.0127
                                           -0.0014  0.0038  0.0043  0.0092
                ( 63.21%)  -0.7950* H  22 s( 99.90%)p 0.00(  0.10%)
                                           -0.9995  0.0021 -0.0172  0.0269 -0.0041


 NHO Directionality and "Bond Bending" (deviations from line of nuclear centers)

         [Thresholds for printing:  angular deviation  >  1.0 degree]
                                    hybrid p-character > 25.0%
                                    orbital occupancy  >  0.10e

                                Line of Centers        Hybrid 1              Hybrid 2
                                ---------------  -------------------   ------------------
                NBO               Theta   Phi    Theta   Phi    Dev    Theta   Phi    Dev
 ========================================================================================
     1. BD (   1) O   1 - C   2    89.0  348.8   105.3   24.4  38.7    107.0  138.8  33.6
     2. BD (   2) O   1 - C   2    89.0  348.8    65.7  284.2  66.6     69.5  228.3  62.0
     3. BD (   1) C   2 - O   3   139.3  313.8   143.0  308.1   5.2     41.7  134.9   1.3
     4. BD (   1) C   2 - C   4    39.0   21.6    37.9   25.2   2.5    142.5  202.1   1.5
     5. BD (   1) O   3 - H  13    79.6  356.9    84.3  354.5   5.2      --     --    --
     6. BD (   1) C   4 - C   5   101.5    2.0     --     --    --      76.4  181.3   2.1
     7. BD (   1) C   4 - H  14    69.0  111.4    67.8  110.6   1.5      --     --    --
     8. BD (   1) C   4 - H  15    45.5  254.3    44.3  253.7   1.3      --     --    --
     9. BD (   1) C   5 - C   6    83.6  305.8    82.4  303.1   2.9     95.7  128.6   2.9
    10. BD (   2) C   5 - C   6    83.6  305.8    20.4   53.8  90.1     22.1   54.7  89.0
    11. BD (   1) C   5 - C  12   111.4   63.1   111.1   66.4   3.1     68.6  239.8   3.1
    12. BD (   1) C   6 - C   7   103.9    0.7   103.0  357.3   3.5     75.2  184.0   3.3
    14. BD (   1) C   7 - C   8   111.2   64.0   111.7   59.2   4.5     69.5  250.5   6.1
    15. BD (   2) C   7 - C   8   111.2   64.0    21.8   52.9  89.8    158.5  232.4  90.2
    18. BD (   1) C   8 - C  11    96.6  125.2    98.7  119.8   5.7     84.8  308.7   3.8
    19. BD (   1) O   9 - C  10    84.3  307.9    85.0  309.6   1.8      --     --    --
    20. BD (   1) C  10 - H  18    17.8  282.9    16.3  283.1   1.5      --     --    --
    21. BD (   1) C  10 - H  19   124.0  249.0   125.2  247.8   1.5      --     --    --
    22. BD (   1) C  10 - H  20   108.2   18.4   108.5   19.5   1.1      --     --    --
    23. BD (   1) C  11 - C  12    76.0  181.6    77.0  177.5   4.0    105.0    5.4   3.8
    24. BD (   2) C  11 - C  12    76.0  181.6    21.5   52.1  90.1     21.2   52.6  90.3
    25. BD (   1) C  11 - H  21   111.2   62.9   111.1   64.2   1.3      --     --    --
    39. LP (   1) O   1             --     --     91.0  168.7   --       --     --    --
    40. LP (   2) O   1             --     --     26.2   80.7   --       --     --    --
    41. LP (   1) O   3             --     --    148.3  222.1   --       --     --    --
    42. LP (   2) O   3             --     --     63.3  261.0   --       --     --    --
    43. LP (   1) O   9             --     --    110.9   67.6   --       --     --    --
    44. LP (   2) O   9             --     --    158.4  232.5   --       --     --    --
   202. BD*(   2) C   5 - C   6    83.6  305.8    20.4   53.8  90.1     22.1   54.7  89.0
   207. BD*(   2) C   7 - C   8   111.2   64.0    21.8   52.9  89.8    158.5  232.4  90.2
   216. BD*(   2) C  11 - C  12    76.0  181.6    21.5   52.1  90.1     21.2   52.6  90.3


 Second Order Perturbation Theory Analysis of Fock Matrix in NBO Basis

     Threshold for printing:   0.25 kcal/mol
                                                                              E(2)  E(j)-E(i) F(i,j)
         Donor NBO (i)                     Acceptor NBO (j)                 kcal/mol   a.u.    a.u. 
 ===================================================================================================

 within unit  1
   1. BD (   1) O   1 - C   2        / 54. RY*(   1) C   2                    0.74    1.46    0.042
   1. BD (   1) O   1 - C   2        /196. BD*(   1) C   2 - C   4            0.53    1.26    0.033
   1. BD (   1) O   1 - C   2        /197. BD*(   1) O   3 - H  13            0.52    1.32    0.033
   2. BD (   2) O   1 - C   2        / 54. RY*(   1) C   2                    0.30    1.12    0.023
   2. BD (   2) O   1 - C   2        /194. BD*(   2) O   1 - C   2            0.29    0.74    0.019
   2. BD (   2) O   1 - C   2        /196. BD*(   1) C   2 - C   4            0.30    0.92    0.021
   2. BD (   2) O   1 - C   2        /197. BD*(   1) O   3 - H  13            0.30    0.98    0.022
   2. BD (   2) O   1 - C   2        /198. BD*(   1) C   4 - C   5            0.45    0.96    0.026
   2. BD (   2) O   1 - C   2        /200. BD*(   1) C   4 - H  15            0.31    1.00    0.022
   3. BD (   1) C   2 - O   3        /199. BD*(   1) C   4 - H  14            0.29    1.38    0.026
   4. BD (   1) C   2 - C   4        / 45. RY*(   1) O   1                    0.86    1.82    0.050
   4. BD (   1) C   2 - C   4        / 64. RY*(   2) O   3                    0.30    2.01    0.031
   4. BD (   1) C   2 - C   4        / 82. RY*(   2) C   5                    0.36    1.46    0.029
   4. BD (   1) C   2 - C   4        /193. BD*(   1) O   1 - C   2            0.46    1.12    0.029
   4. BD (   1) C   2 - C   4        /198. BD*(   1) C   4 - C   5            0.55    1.04    0.030
   4. BD (   1) C   2 - C   4        /201. BD*(   1) C   5 - C   6            0.36    1.18    0.026
   4. BD (   1) C   2 - C   4        /202. BD*(   2) C   5 - C   6            1.14    0.64    0.038
   5. BD (   1) O   3 - H  13        / 55. RY*(   2) C   2                    0.48    2.01    0.039
   5. BD (   1) O   3 - H  13        / 57. RY*(   4) C   2                    0.37    2.36    0.037
   5. BD (   1) O   3 - H  13        / 58. RY*(   5) C   2                    0.37    2.22    0.036
   5. BD (   1) O   3 - H  13        /193. BD*(   1) O   1 - C   2            2.17    1.22    0.066
   5. BD (   1) O   3 - H  13        /194. BD*(   2) O   1 - C   2            1.20    0.92    0.044
   6. BD (   1) C   4 - C   5        / 90. RY*(   1) C   6                    0.72    1.77    0.045
   6. BD (   1) C   4 - C   5        /144. RY*(   1) C  12                    0.70    1.79    0.045
   6. BD (   1) C   4 - C   5        /193. BD*(   1) O   1 - C   2            0.81    1.13    0.039
   6. BD (   1) C   4 - C   5        /194. BD*(   2) O   1 - C   2            0.86    0.84    0.035
   6. BD (   1) C   4 - C   5        /196. BD*(   1) C   2 - C   4            0.27    1.01    0.021
   6. BD (   1) C   4 - C   5        /199. BD*(   1) C   4 - H  14            0.38    1.11    0.026
   6. BD (   1) C   4 - C   5        /200. BD*(   1) C   4 - H  15            0.36    1.09    0.025
   6. BD (   1) C   4 - C   5        /201. BD*(   1) C   5 - C   6            1.33    1.18    0.050
   6. BD (   1) C   4 - C   5        /203. BD*(   1) C   5 - C  12            1.30    1.18    0.050
   6. BD (   1) C   4 - C   5        /204. BD*(   1) C   6 - C   7            1.38    1.20    0.051
   6. BD (   1) C   4 - C   5        /215. BD*(   1) C  11 - C  12            1.26    1.22    0.050
   7. BD (   1) C   4 - H  14        / 59. RY*(   6) C   2                    0.27    2.11    0.030
   7. BD (   1) C   4 - H  14        /193. BD*(   1) O   1 - C   2            0.46    0.98    0.027
   7. BD (   1) C   4 - H  14        /194. BD*(   2) O   1 - C   2            0.33    0.68    0.020
   7. BD (   1) C   4 - H  14        /195. BD*(   1) C   2 - O   3            1.87    0.87    0.052
   7. BD (   1) C   4 - H  14        /198. BD*(   1) C   4 - C   5            0.36    0.90    0.023
   7. BD (   1) C   4 - H  14        /201. BD*(   1) C   5 - C   6            1.80    1.03    0.054
   7. BD (   1) C   4 - H  14        /202. BD*(   2) C   5 - C   6            0.61    0.49    0.024
   8. BD (   1) C   4 - H  15        /193. BD*(   1) O   1 - C   2            0.88    0.98    0.037
   8. BD (   1) C   4 - H  15        /194. BD*(   2) O   1 - C   2            1.48    0.68    0.041
   8. BD (   1) C   4 - H  15        /195. BD*(   1) C   2 - O   3            0.36    0.87    0.023
   8. BD (   1) C   4 - H  15        /202. BD*(   2) C   5 - C   6            0.34    0.49    0.018
   8. BD (   1) C   4 - H  15        /203. BD*(   1) C   5 - C  12            2.01    1.03    0.057
   9. BD (   1) C   5 - C   6        / 72. RY*(   1) C   4                    0.61    1.57    0.039
   9. BD (   1) C   5 - C   6        / 99. RY*(   1) C   7                    0.67    1.85    0.045
   9. BD (   1) C   5 - C   6        /100. RY*(   2) C   7                    0.50    1.48    0.035
   9. BD (   1) C   5 - C   6        /144. RY*(   1) C  12                    0.44    1.86    0.036
   9. BD (   1) C   5 - C   6        /198. BD*(   1) C   4 - C   5            1.20    1.13    0.046
   9. BD (   1) C   5 - C   6        /199. BD*(   1) C   4 - H  14            0.37    1.18    0.026
   9. BD (   1) C   5 - C   6        /203. BD*(   1) C   5 - C  12            1.65    1.26    0.057
   9. BD (   1) C   5 - C   6        /204. BD*(   1) C   6 - C   7            1.50    1.27    0.055
   9. BD (   1) C   5 - C   6        /205. BD*(   1) C   6 - H  16            0.65    1.18    0.035
   9. BD (   1) C   5 - C   6        /208. BD*(   1) C   7 - H  17            0.99    1.18    0.043
   9. BD (   1) C   5 - C   6        /218. BD*(   1) C  12 - H  22            1.20    1.19    0.048
  10. BD (   2) C   5 - C   6        / 75. RY*(   4) C   4                    0.29    1.46    0.028
  10. BD (   2) C   5 - C   6        /102. RY*(   4) C   7                    0.87    0.87    0.038
  10. BD (   2) C   5 - C   6        /146. RY*(   3) C  12                    0.98    1.19    0.047
  10. BD (   2) C   5 - C   6        /196. BD*(   1) C   2 - C   4            2.25    0.66    0.051
  10. BD (   2) C   5 - C   6        /197. BD*(   1) O   3 - H  13            1.34    0.71    0.042
  10. BD (   2) C   5 - C   6        /199. BD*(   1) C   4 - H  14            0.68    0.75    0.031
  10. BD (   2) C   5 - C   6        /207. BD*(   2) C   7 - C   8            7.76    0.29    0.061
  10. BD (   2) C   5 - C   6        /216. BD*(   2) C  11 - C  12           11.17    0.31    0.075
  11. BD (   1) C   5 - C  12        / 72. RY*(   1) C   4                    0.67    1.56    0.041
  11. BD (   1) C   5 - C  12        / 90. RY*(   1) C   6                    0.40    1.83    0.034
  11. BD (   1) C   5 - C  12        /135. RY*(   1) C  11                    0.26    1.80    0.027
  11. BD (   1) C   5 - C  12        /136. RY*(   2) C  11                    1.08    1.41    0.050
  11. BD (   1) C   5 - C  12        /198. BD*(   1) C   4 - C   5            1.24    1.11    0.047
  11. BD (   1) C   5 - C  12        /200. BD*(   1) C   4 - H  15            0.41    1.15    0.027
  11. BD (   1) C   5 - C  12        /201. BD*(   1) C   5 - C   6            1.66    1.24    0.057
  11. BD (   1) C   5 - C  12        /205. BD*(   1) C   6 - H  16            1.31    1.17    0.049
  11. BD (   1) C   5 - C  12        /215. BD*(   1) C  11 - C  12            1.45    1.28    0.054
  11. BD (   1) C   5 - C  12        /217. BD*(   1) C  11 - H  21            1.07    1.18    0.045
  11. BD (   1) C   5 - C  12        /218. BD*(   1) C  12 - H  22            0.64    1.18    0.035
  12. BD (   1) C   6 - C   7        / 81. RY*(   1) C   5                    0.55    1.82    0.040
  12. BD (   1) C   6 - C   7        / 83. RY*(   3) C   5                    0.53    1.58    0.037
  12. BD (   1) C   6 - C   7        /109. RY*(   2) C   8                    0.75    1.93    0.048
  12. BD (   1) C   6 - C   7        /198. BD*(   1) C   4 - C   5            1.75    1.11    0.056
  12. BD (   1) C   6 - C   7        /201. BD*(   1) C   5 - C   6            1.68    1.24    0.058
  12. BD (   1) C   6 - C   7        /205. BD*(   1) C   6 - H  16            0.62    1.17    0.034
  12. BD (   1) C   6 - C   7        /206. BD*(   1) C   7 - C   8            1.48    1.23    0.054
  12. BD (   1) C   6 - C   7        /208. BD*(   1) C   7 - H  17            0.83    1.17    0.039
  12. BD (   1) C   6 - C   7        /209. BD*(   1) C   8 - O   9            2.51    1.05    0.065
  13. BD (   1) C   6 - H  16        / 81. RY*(   1) C   5                    0.45    1.64    0.034
  13. BD (   1) C   6 - H  16        / 99. RY*(   1) C   7                    0.32    1.65    0.029
  13. BD (   1) C   6 - H  16        /201. BD*(   1) C   5 - C   6            0.49    1.06    0.029
  13. BD (   1) C   6 - H  16        /203. BD*(   1) C   5 - C  12            2.20    1.06    0.061
  13. BD (   1) C   6 - H  16        /204. BD*(   1) C   6 - C   7            0.51    1.07    0.030
  13. BD (   1) C   6 - H  16        /206. BD*(   1) C   7 - C   8            2.02    1.04    0.058
  14. BD (   1) C   7 - C   8        / 90. RY*(   1) C   6                    0.33    1.86    0.031
  14. BD (   1) C   7 - C   8        / 91. RY*(   2) C   6                    0.81    1.46    0.043
  14. BD (   1) C   7 - C   8        /117. RY*(   1) O   9                    0.28    2.01    0.030
  14. BD (   1) C   7 - C   8        /135. RY*(   1) C  11                    0.71    1.83    0.046
  14. BD (   1) C   7 - C   8        /204. BD*(   1) C   6 - C   7            1.39    1.28    0.053
  14. BD (   1) C   7 - C   8        /205. BD*(   1) C   6 - H  16            1.04    1.20    0.045
  14. BD (   1) C   7 - C   8        /208. BD*(   1) C   7 - H  17            0.64    1.19    0.035
  14. BD (   1) C   7 - C   8        /210. BD*(   1) C   8 - C  11            1.88    1.26    0.061
  14. BD (   1) C   7 - C   8        /217. BD*(   1) C  11 - H  21            0.96    1.21    0.043
  15. BD (   2) C   7 - C   8        / 92. RY*(   3) C   6                    0.34    0.93    0.024
  15. BD (   2) C   7 - C   8        / 94. RY*(   5) C   6                    0.59    1.52    0.041
  15. BD (   2) C   7 - C   8        /118. RY*(   2) O   9                    0.43    1.39    0.034
  15. BD (   2) C   7 - C   8        /137. RY*(   3) C  11                    1.03    1.03    0.045
  15. BD (   2) C   7 - C   8        /202. BD*(   2) C   5 - C   6           11.30    0.30    0.074
  15. BD (   2) C   7 - C   8        /207. BD*(   2) C   7 - C   8            0.50    0.29    0.015
  15. BD (   2) C   7 - C   8        /216. BD*(   2) C  11 - C  12            7.78    0.32    0.063
  16. BD (   1) C   7 - H  17        / 90. RY*(   1) C   6                    0.35    1.65    0.030
  16. BD (   1) C   7 - H  17        /108. RY*(   1) C   8                    0.40    1.37    0.030
  16. BD (   1) C   7 - H  17        /201. BD*(   1) C   5 - C   6            2.02    1.07    0.059
  16. BD (   1) C   7 - H  17        /204. BD*(   1) C   6 - C   7            0.63    1.08    0.033
  16. BD (   1) C   7 - H  17        /206. BD*(   1) C   7 - C   8            0.35    1.05    0.024
  16. BD (   1) C   7 - H  17        /209. BD*(   1) C   8 - O   9            0.35    0.87    0.022
  16. BD (   1) C   7 - H  17        /210. BD*(   1) C   8 - C  11            2.10    1.05    0.059
  17. BD (   1) C   8 - O   9        /127. RY*(   2) C  10                    0.63    1.54    0.039
  17. BD (   1) C   8 - O   9        /135. RY*(   1) C  11                    0.26    2.03    0.029
  17. BD (   1) C   8 - O   9        /204. BD*(   1) C   6 - C   7            0.59    1.49    0.038
  17. BD (   1) C   8 - O   9        /206. BD*(   1) C   7 - C   8            0.45    1.46    0.033
  17. BD (   1) C   8 - O   9        /210. BD*(   1) C   8 - C  11            0.38    1.46    0.030
  17. BD (   1) C   8 - O   9        /214. BD*(   1) C  10 - H  20            0.29    1.42    0.026
  17. BD (   1) C   8 - O   9        /215. BD*(   1) C  11 - C  12            0.74    1.51    0.042
  18. BD (   1) C   8 - C  11        / 99. RY*(   1) C   7                    0.34    1.85    0.032
  18. BD (   1) C   8 - C  11        /100. RY*(   2) C   7                    0.37    1.48    0.030
  18. BD (   1) C   8 - C  11        /117. RY*(   1) O   9                    0.44    2.00    0.038
  18. BD (   1) C   8 - C  11        /144. RY*(   1) C  12                    0.36    1.86    0.033
  18. BD (   1) C   8 - C  11        /145. RY*(   2) C  12                    0.82    1.43    0.043
  18. BD (   1) C   8 - C  11        /206. BD*(   1) C   7 - C   8            1.79    1.24    0.060
  18. BD (   1) C   8 - C  11        /208. BD*(   1) C   7 - H  17            1.24    1.18    0.048
  18. BD (   1) C   8 - C  11        /209. BD*(   1) C   8 - O   9            0.33    1.06    0.024
  18. BD (   1) C   8 - C  11        /211. BD*(   1) O   9 - C  10            1.53    1.01    0.050
  18. BD (   1) C   8 - C  11        /215. BD*(   1) C  11 - C  12            1.19    1.29    0.050
  18. BD (   1) C   8 - C  11        /217. BD*(   1) C  11 - H  21            0.51    1.19    0.031
  18. BD (   1) C   8 - C  11        /218. BD*(   1) C  12 - H  22            1.15    1.19    0.047
  19. BD (   1) O   9 - C  10        /108. RY*(   1) C   8                    0.64    1.70    0.042
  19. BD (   1) O   9 - C  10        /109. RY*(   2) C   8                    0.57    2.09    0.044
  19. BD (   1) O   9 - C  10        /210. BD*(   1) C   8 - C  11            1.46    1.38    0.057
  22. BD (   1) C  10 - H  20        /117. RY*(   1) O   9                    0.28    1.78    0.028
  22. BD (   1) C  10 - H  20        /209. BD*(   1) C   8 - O   9            2.02    0.84    0.052
  23. BD (   1) C  11 - C  12        / 81. RY*(   1) C   5                    0.45    1.82    0.036
  23. BD (   1) C  11 - C  12        / 82. RY*(   2) C   5                    0.44    1.53    0.033
  23. BD (   1) C  11 - C  12        / 83. RY*(   3) C   5                    0.34    1.59    0.030
  23. BD (   1) C  11 - C  12        /108. RY*(   1) C   8                    0.86    1.55    0.046
  23. BD (   1) C  11 - C  12        /198. BD*(   1) C   4 - C   5            1.71    1.11    0.055
  23. BD (   1) C  11 - C  12        /203. BD*(   1) C   5 - C  12            1.62    1.24    0.057
  23. BD (   1) C  11 - C  12        /209. BD*(   1) C   8 - O   9            1.85    1.05    0.056
  23. BD (   1) C  11 - C  12        /210. BD*(   1) C   8 - C  11            1.17    1.23    0.048
  23. BD (   1) C  11 - C  12        /217. BD*(   1) C  11 - H  21            0.80    1.18    0.039
  23. BD (   1) C  11 - C  12        /218. BD*(   1) C  12 - H  22            0.68    1.18    0.036
  24. BD (   2) C  11 - C  12        /112. RY*(   5) C   8                    0.28    2.08    0.034
  24. BD (   2) C  11 - C  12        /114. RY*(   7) C   8                    0.67    0.90    0.034
  24. BD (   2) C  11 - C  12        /137. RY*(   3) C  11                    0.30    1.01    0.024
  24. BD (   2) C  11 - C  12        /202. BD*(   2) C   5 - C   6            8.48    0.27    0.061
  24. BD (   2) C  11 - C  12        /207. BD*(   2) C   7 - C   8           12.30    0.27    0.073
  25. BD (   1) C  11 - H  21        /144. RY*(   1) C  12                    0.30    1.66    0.028
  25. BD (   1) C  11 - H  21        /203. BD*(   1) C   5 - C  12            2.12    1.05    0.060
  25. BD (   1) C  11 - H  21        /206. BD*(   1) C   7 - C   8            2.29    1.04    0.062
  25. BD (   1) C  11 - H  21        /209. BD*(   1) C   8 - O   9            0.65    0.86    0.030
  25. BD (   1) C  11 - H  21        /210. BD*(   1) C   8 - C  11            0.26    1.04    0.021
  25. BD (   1) C  11 - H  21        /215. BD*(   1) C  11 - C  12            0.63    1.09    0.033
  26. BD (   1) C  12 - H  22        / 81. RY*(   1) C   5                    0.41    1.63    0.033
  26. BD (   1) C  12 - H  22        /135. RY*(   1) C  11                    0.33    1.60    0.029
  26. BD (   1) C  12 - H  22        /201. BD*(   1) C   5 - C   6            2.18    1.05    0.060
  26. BD (   1) C  12 - H  22        /203. BD*(   1) C   5 - C  12            0.48    1.05    0.028
  26. BD (   1) C  12 - H  22        /210. BD*(   1) C   8 - C  11            2.07    1.03    0.058
  26. BD (   1) C  12 - H  22        /215. BD*(   1) C  11 - C  12            0.56    1.08    0.031
  27. CR (   1) O   1                / 54. RY*(   1) C   2                    3.79   19.44    0.344
  27. CR (   1) O   1                /196. BD*(   1) C   2 - C   4            0.38   19.24    0.110
  28. CR (   1) C   2                / 74. RY*(   3) C   4                    0.55   10.93    0.098
  28. CR (   1) C   2                /197. BD*(   1) O   3 - H  13            0.28   10.63    0.070
  29. CR (   1) O   3                / 55. RY*(   2) C   2                    1.40   20.24    0.213
  29. CR (   1) O   3                / 57. RY*(   4) C   2                    0.38   20.60    0.112
  29. CR (   1) O   3                /155. RY*(   3) H  13                    0.28   20.43    0.095
  30. CR (   1) C   4                / 55. RY*(   2) C   2                    0.48   11.36    0.094
  30. CR (   1) C   4                /157. RY*(   1) H  14                    0.40   10.49    0.082
  30. CR (   1) C   4                /161. RY*(   1) H  15                    0.41   10.51    0.083
  30. CR (   1) C   4                /201. BD*(   1) C   5 - C   6            0.44   10.62    0.087
  30. CR (   1) C   4                /203. BD*(   1) C   5 - C  12            0.42   10.62    0.085
  31. CR (   1) C   5                / 73. RY*(   2) C   4                    0.47   10.76    0.090
  31. CR (   1) C   5                / 91. RY*(   2) C   6                    0.87   10.83    0.123
  31. CR (   1) C   5                /145. RY*(   2) C  12                    0.91   10.82    0.126
  31. CR (   1) C   5                /204. BD*(   1) C   6 - C   7            0.45   10.66    0.087
  31. CR (   1) C   5                /205. BD*(   1) C   6 - H  16            0.30   10.57    0.071
  31. CR (   1) C   5                /215. BD*(   1) C  11 - C  12            0.42   10.68    0.085
  31. CR (   1) C   5                /218. BD*(   1) C  12 - H  22            0.28   10.58    0.069
  32. CR (   1) C   6                / 81. RY*(   1) C   5                    0.28   11.21    0.071
  32. CR (   1) C   6                / 82. RY*(   2) C   5                    0.29   10.91    0.071
  32. CR (   1) C   6                / 83. RY*(   3) C   5                    0.53   10.97    0.096
  32. CR (   1) C   6                /100. RY*(   2) C   7                    0.54   10.85    0.097
  32. CR (   1) C   6                /101. RY*(   3) C   7                    0.31   10.70    0.073
  32. CR (   1) C   6                /165. RY*(   1) H  16                    0.39   10.46    0.081
  32. CR (   1) C   6                /198. BD*(   1) C   4 - C   5            0.53   10.50    0.095
  32. CR (   1) C   6                /203. BD*(   1) C   5 - C  12            0.50   10.63    0.092
  32. CR (   1) C   6                /206. BD*(   1) C   7 - C   8            0.51   10.61    0.093
  32. CR (   1) C   6                /208. BD*(   1) C   7 - H  17            0.31   10.55    0.072
  33. CR (   1) C   7                / 91. RY*(   2) C   6                    0.34   10.82    0.077
  33. CR (   1) C   7                / 92. RY*(   3) C   6                    0.36   10.73    0.078
  33. CR (   1) C   7                /108. RY*(   1) C   8                    0.86   10.94    0.123
  33. CR (   1) C   7                /169. RY*(   1) H  17                    0.44   10.49    0.085
  33. CR (   1) C   7                /201. BD*(   1) C   5 - C   6            0.56   10.63    0.098
  33. CR (   1) C   7                /205. BD*(   1) C   6 - H  16            0.29   10.56    0.070
  33. CR (   1) C   7                /209. BD*(   1) C   8 - O   9            0.42   10.44    0.084
  33. CR (   1) C   7                /210. BD*(   1) C   8 - C  11            0.53   10.62    0.095
  34. CR (   1) C   8                /100. RY*(   2) C   7                    0.59   10.94    0.101
  34. CR (   1) C   8                /136. RY*(   2) C  11                    0.83   10.88    0.120
  34. CR (   1) C   8                /204. BD*(   1) C   6 - C   7            0.38   10.73    0.081
  34. CR (   1) C   8                /206. BD*(   1) C   7 - C   8            0.33   10.70    0.076
  34. CR (   1) C   8                /208. BD*(   1) C   7 - H  17            0.33   10.64    0.075
  34. CR (   1) C   8                /209. BD*(   1) C   8 - O   9            0.44   10.52    0.086
  34. CR (   1) C   8                /210. BD*(   1) C   8 - C  11            0.36   10.70    0.079
  34. CR (   1) C   8                /211. BD*(   1) O   9 - C  10            0.69   10.46    0.107
  34. CR (   1) C   8                /215. BD*(   1) C  11 - C  12            0.39   10.75    0.082
  34. CR (   1) C   8                /217. BD*(   1) C  11 - H  21            0.25   10.65    0.066
  35. CR (   1) O   9                /108. RY*(   1) C   8                    1.04   19.86    0.182
  35. CR (   1) O   9                /115. RY*(   8) C   8                    0.48   21.02    0.127
  35. CR (   1) O   9                /126. RY*(   1) C  10                    0.31   20.05    0.099
  35. CR (   1) O   9                /127. RY*(   2) C  10                    0.57   19.62    0.133
  35. CR (   1) O   9                /206. BD*(   1) C   7 - C   8            0.32   19.54    0.100
  36. CR (   1) C  10                /173. RY*(   1) H  18                    0.36   10.56    0.077
  36. CR (   1) C  10                /177. RY*(   1) H  19                    0.35   10.56    0.077
  36. CR (   1) C  10                /181. RY*(   1) H  20                    0.43   10.58    0.085
  36. CR (   1) C  10                /209. BD*(   1) C   8 - O   9            0.73   10.48    0.111
  36. CR (   1) C  10                /211. BD*(   1) O   9 - C  10            0.48   10.43    0.090
  37. CR (   1) C  11                /109. RY*(   2) C   8                    0.46   11.31    0.091
  37. CR (   1) C  11                /111. RY*(   4) C   8                    0.29   11.18    0.072
  37. CR (   1) C  11                /145. RY*(   2) C  12                    0.30   10.80    0.072
  37. CR (   1) C  11                /147. RY*(   4) C  12                    0.42   10.94    0.086
  37. CR (   1) C  11                /185. RY*(   1) H  21                    0.43   10.46    0.085
  37. CR (   1) C  11                /203. BD*(   1) C   5 - C  12            0.56   10.62    0.098
  37. CR (   1) C  11                /206. BD*(   1) C   7 - C   8            0.62   10.61    0.103
  37. CR (   1) C  11                /209. BD*(   1) C   8 - O   9            0.27   10.43    0.068
  37. CR (   1) C  11                /218. BD*(   1) C  12 - H  22            0.30   10.56    0.072
  38. CR (   1) C  12                / 81. RY*(   1) C   5                    0.34   11.20    0.078
  38. CR (   1) C  12                / 82. RY*(   2) C   5                    0.38   10.90    0.081
  38. CR (   1) C  12                / 83. RY*(   3) C   5                    0.44   10.96    0.088
  38. CR (   1) C  12                /135. RY*(   1) C  11                    0.27   11.18    0.070
  38. CR (   1) C  12                /136. RY*(   2) C  11                    0.39   10.79    0.082
  38. CR (   1) C  12                /138. RY*(   4) C  11                    0.27   10.71    0.068
  38. CR (   1) C  12                /189. RY*(   1) H  22                    0.39   10.46    0.081
  38. CR (   1) C  12                /198. BD*(   1) C   4 - C   5            0.53   10.49    0.095
  38. CR (   1) C  12                /201. BD*(   1) C   5 - C   6            0.51   10.62    0.093
  38. CR (   1) C  12                /210. BD*(   1) C   8 - C  11            0.49   10.61    0.092
  38. CR (   1) C  12                /217. BD*(   1) C  11 - H  21            0.31   10.56    0.073
  39. LP (   1) O   1                / 54. RY*(   1) C   2                    7.23    1.21    0.118
  39. LP (   1) O   1                /195. BD*(   1) C   2 - O   3            0.53    1.03    0.030
  39. LP (   1) O   1                /196. BD*(   1) C   2 - C   4            1.26    1.01    0.046
  40. LP (   2) O   1                / 50. RY*(   6) O   1                    0.27    3.20    0.039
  40. LP (   2) O   1                / 55. RY*(   2) C   2                    1.70    1.53    0.067
  40. LP (   2) O   1                / 57. RY*(   4) C   2                    1.55    1.89    0.071
  40. LP (   2) O   1                /195. BD*(   1) C   2 - O   3           15.71    0.64    0.128
  40. LP (   2) O   1                /196. BD*(   1) C   2 - C   4            9.57    0.62    0.099
  41. LP (   1) O   3                / 55. RY*(   2) C   2                    1.39    1.82    0.064
  41. LP (   1) O   3                /153. RY*(   1) H  13                    0.53    1.84    0.040
  41. LP (   1) O   3                /193. BD*(   1) O   1 - C   2            0.56    1.04    0.031
  41. LP (   1) O   3                /194. BD*(   2) O   1 - C   2            0.31    0.74    0.020
  41. LP (   1) O   3                /196. BD*(   1) C   2 - C   4            3.20    0.92    0.069
  42. LP (   2) O   3                / 56. RY*(   3) C   2                    1.23    2.24    0.070
  42. LP (   2) O   3                / 61. RY*(   8) C   2                    0.33    1.72    0.032
  42. LP (   2) O   3                /154. RY*(   2) H  13                    0.93    1.98    0.057
  42. LP (   2) O   3                /193. BD*(   1) O   1 - C   2            2.83    0.80    0.062
  42. LP (   2) O   3                /194. BD*(   2) O   1 - C   2           11.64    0.50    0.097
  43. LP (   1) O   9                /108. RY*(   1) C   8                    1.18    1.39    0.051
  43. LP (   1) O   9                /109. RY*(   2) C   8                    0.45    1.78    0.036
  43. LP (   1) O   9                /126. RY*(   1) C  10                    0.76    1.58    0.044
  43. LP (   1) O   9                /127. RY*(   2) C  10                    0.30    1.15    0.024
  43. LP (   1) O   9                /206. BD*(   1) C   7 - C   8            3.76    1.07    0.080
  43. LP (   1) O   9                /210. BD*(   1) C   8 - C  11            0.36    1.07    0.025
  43. LP (   1) O   9                /212. BD*(   1) C  10 - H  18            0.58    1.00    0.030
  43. LP (   1) O   9                /213. BD*(   1) C  10 - H  19            0.58    1.00    0.031
  43. LP (   1) O   9                /214. BD*(   1) C  10 - H  20            1.03    1.03    0.041
  44. LP (   2) O   9                /110. RY*(   3) C   8                    1.38    2.21    0.072
  44. LP (   2) O   9                /128. RY*(   3) C  10                    0.67    2.12    0.049
  44. LP (   2) O   9                /207. BD*(   2) C   7 - C   8           13.80    0.36    0.095
  44. LP (   2) O   9                /212. BD*(   1) C  10 - H  18            2.44    0.81    0.058
  44. LP (   2) O   9                /213. BD*(   1) C  10 - H  19            2.44    0.81    0.058
 194. BD*(   2) O   1 - C   2        / 46. RY*(   2) O   1                    0.49    0.92    0.092
 194. BD*(   2) O   1 - C   2        / 47. RY*(   3) O   1                    0.27    1.39    0.084
 194. BD*(   2) O   1 - C   2        / 48. RY*(   4) O   1                    0.30    0.85    0.069
 194. BD*(   2) O   1 - C   2        / 54. RY*(   1) C   2                    0.77    0.38    0.070
 194. BD*(   2) O   1 - C   2        / 56. RY*(   3) C   2                    0.59    1.74    0.136
 194. BD*(   2) O   1 - C   2        / 58. RY*(   5) C   2                    0.50    1.30    0.109
 194. BD*(   2) O   1 - C   2        / 61. RY*(   8) C   2                    0.41    1.22    0.096
 194. BD*(   2) O   1 - C   2        /193. BD*(   1) O   1 - C   2           19.17    0.30    0.271
 194. BD*(   2) O   1 - C   2        /198. BD*(   1) C   4 - C   5            0.51    0.22    0.043
 194. BD*(   2) O   1 - C   2        /200. BD*(   1) C   4 - H  15            0.48    0.26    0.047
 202. BD*(   2) C   5 - C   6        / 92. RY*(   3) C   6                    0.80    0.63    0.065
 202. BD*(   2) C   5 - C   6        / 93. RY*(   4) C   6                    0.67    1.30    0.086
 202. BD*(   2) C   5 - C   6        /102. RY*(   4) C   7                    0.35    0.58    0.042
 202. BD*(   2) C   5 - C   6        /146. RY*(   3) C  12                    0.27    0.90    0.045
 202. BD*(   2) C   5 - C   6        /196. BD*(   1) C   2 - C   4            1.05    0.36    0.052
 202. BD*(   2) C   5 - C   6        /216. BD*(   2) C  11 - C  12           63.95    0.02    0.081
 207. BD*(   2) C   7 - C   8        /102. RY*(   4) C   7                    1.47    0.59    0.083
 207. BD*(   2) C   7 - C   8        /112. RY*(   5) C   8                    0.27    1.81    0.062
 207. BD*(   2) C   7 - C   8        /114. RY*(   7) C   8                    0.59    0.64    0.055
 207. BD*(   2) C   7 - C   8        /137. RY*(   3) C  11                    0.40    0.74    0.049
 207. BD*(   2) C   7 - C   8        /216. BD*(   2) C  11 - C  12           49.44    0.03    0.080
 216. BD*(   2) C  11 - C  12        /137. RY*(   3) C  11                    0.40    0.71    0.057
 216. BD*(   2) C  11 - C  12        /139. RY*(   5) C  11                    0.39    1.70    0.088
 216. BD*(   2) C  11 - C  12        /148. RY*(   5) C  12                    0.66    1.39    0.103


 Natural Bond Orbitals (Summary):

                                                            Principal Delocalizations
           NBO                        Occupancy    Energy   (geminal,vicinal,remote)
 ====================================================================================
 Molecular unit  1  (C9H10O3)
     1. BD (   1) O   1 - C   2          0.99738    -1.07414  54(g),196(g),197(v)
     2. BD (   2) O   1 - C   2          0.99656    -0.73250  198(v),194(g),196(g),200(v)
                                                    54(g),197(v)
     3. BD (   1) C   2 - O   3          0.99817    -1.09655  199(v)
     4. BD (   1) C   2 - C   4          0.98975    -0.81415  202(v),45(v),198(g),193(g)
                                                    82(v),201(v),64(v)
     5. BD (   1) O   3 - H  13          0.99222    -0.91112  193(v),194(v),55(v),58(v)
                                                    57(v)
     6. BD (   1) C   4 - C   5          0.98688    -0.82352  204(v),201(g),203(g),215(v)
                                                    194(v),193(v),90(v),144(v)
                                                    199(g),200(g),196(g)
     7. BD (   1) C   4 - H  14          0.98314    -0.66572  195(v),201(v),202(v),193(v)
                                                    198(g),194(v),59(v)
     8. BD (   1) C   4 - H  15          0.97876    -0.66703  203(v),194(v),193(v),202(v)
                                                    195(v)
     9. BD (   1) C   5 - C   6          0.98706    -0.89689  203(g),204(g),218(v),198(g)
                                                    208(v),99(v),205(g),72(v)
                                                    100(v),144(v),199(v)
    10. BD (   2) C   5 - C   6          0.85462    -0.46933  216(v),207(v),196(v),197(r)
                                                    146(v),102(v),199(v),75(v)
    11. BD (   1) C   5 - C  12          0.98651    -0.88353  201(g),215(g),205(v),198(g)
                                                    136(v),217(v),72(v),218(g)
                                                    200(v),90(v),135(v)
    12. BD (   1) C   6 - C   7          0.98644    -0.88281  209(v),198(v),201(g),206(g)
                                                    208(g),109(v),205(g),81(v)
                                                    83(v)
    13. BD (   1) C   6 - H  16          0.98914    -0.69796  203(v),206(v),204(g),201(g)
                                                    81(v),99(v)
    14. BD (   1) C   7 - C   8          0.98995    -0.91057  210(g),204(g),205(v),217(v)
                                                    91(v),135(v),208(g),90(v)
                                                    117(v)
    15. BD (   2) C   7 - C   8          0.84034    -0.47459  202(v),216(v),137(v),94(v)
                                                    207(g),118(v),92(v)
    16. BD (   1) C   7 - H  17          0.98734    -0.70704  210(v),201(v),204(g),108(v)
                                                    90(v),209(v),206(g)
    17. BD (   1) C   8 - O   9          0.99585    -1.11759  215(v),127(v),204(v),206(g)
                                                    210(g),214(v),135(v)
    18. BD (   1) C   8 - C  11          0.98723    -0.89696  206(g),211(v),208(v),215(g)
                                                    218(v),145(v),217(g),117(v)
                                                    100(v),144(v),99(v),209(g)
    19. BD (   1) O   9 - C  10          0.99642    -1.03927  210(v),108(v),109(v)
    20. BD (   1) C  10 - H  18          0.99741    -0.68590   
    21. BD (   1) C  10 - H  19          0.99742    -0.68607   
    22. BD (   1) C  10 - H  20          0.99459    -0.67355  209(v),117(v)
    23. BD (   1) C  11 - C  12          0.98770    -0.88396  209(v),198(v),203(g),210(g)
                                                    108(v),217(g),218(g),81(v)
                                                    82(v),83(v)
    24. BD (   2) C  11 - C  12          0.83474    -0.44940  207(v),202(v),114(v),137(g)
                                                    112(v)
    25. BD (   1) C  11 - H  21          0.98745    -0.69274  206(v),203(v),209(v),215(g)
                                                    144(v),210(g)
    26. BD (   1) C  12 - H  22          0.98884    -0.68878  201(v),210(v),215(g),203(g)
                                                    81(v),135(v)
    27. CR (   1) O   1                  0.99985   -19.04816  54(v),196(v)
    28. CR (   1) C   2                  0.99966   -10.38531  74(v),197(v)
    29. CR (   1) O   3                  0.99984   -19.15009  55(v),57(v),155(v)
    30. CR (   1) C   4                  0.99951   -10.26315  55(v),201(v),203(v),161(v)
                                                    157(v)
    31. CR (   1) C   5                  0.99943   -10.28362  145(v),91(v),73(v),204(v)
                                                    215(v),205(v),218(v)
    32. CR (   1) C   6                  0.99945   -10.26839  100(v),198(v),83(v),206(v)
                                                    203(v),165(v),101(v),208(v)
                                                    82(v),81(v)
    33. CR (   1) C   7                  0.99946   -10.27107  108(v),201(v),210(v),169(v)
                                                    209(v),92(v),91(v),205(v)
    34. CR (   1) C   8                  0.99932   -10.35249  136(v),211(v),100(v),209(g)
                                                    215(v),204(v),210(g),206(g)
                                                    208(v),217(v)
    35. CR (   1) O   9                  0.99982   -19.19526  108(v),127(v),115(v),206(v)
                                                    126(v)
    36. CR (   1) C  10                  0.99961   -10.31419  209(v),211(g),181(v),173(v)
                                                    177(v)
    37. CR (   1) C  11                  0.99946   -10.26615  206(v),203(v),109(v),185(v)
                                                    147(v),218(v),145(v),111(v)
                                                    209(v)
    38. CR (   1) C  12                  0.99944   -10.25990  198(v),201(v),210(v),83(v)
                                                    189(v),136(v),82(v),81(v)
                                                    217(v),135(v),138(v)
    39. LP (   1) O   1                  0.98885    -0.82565  54(v),196(v),195(v)
    40. LP (   2) O   1                  0.92520    -0.43763  195(v),196(v),55(v),57(v)
                                                    50(g)
    41. LP (   1) O   3                  0.98637    -0.73043  196(v),55(v),193(v),153(v)
                                                    194(v)
    42. LP (   2) O   3                  0.89792    -0.48675  194(v),193(v),56(v),154(v)
                                                    61(v)
    43. LP (   1) O   9                  0.98248    -0.72792  206(v),108(v),214(v),126(v)
                                                    213(v),212(v),109(v),210(v)
                                                    127(v)
    44. LP (   2) O   9                  0.92922    -0.54429  207(v),212(v),213(v),110(v)
                                                    128(v)
    45. RY*(   1) O   1                  0.00116     1.00198   
    46. RY*(   2) O   1                  0.00034     0.93143   
    47. RY*(   3) O   1                  0.00027     1.39999   
    48. RY*(   4) O   1                  0.00004     0.86160   
    49. RY*(   5) O   1                  0.00000     2.77318   
    50. RY*(   6) O   1                  0.00000     2.76302   
    51. RY*(   7) O   1                  0.00000     2.49142   
    52. RY*(   8) O   1                  0.00001     2.99712   
    53. RY*(   9) O   1                  0.00001     2.63193   
    54. RY*(   1) C   2                  0.00850     0.38882   
    55. RY*(   2) C   2                  0.00601     1.09430   
    56. RY*(   3) C   2                  0.00262     1.75183   
    57. RY*(   4) C   2                  0.00178     1.45327   
    58. RY*(   5) C   2                  0.00120     1.31228   
    59. RY*(   6) C   2                  0.00099     1.44107   
    60. RY*(   7) C   2                  0.00032     0.81350   
    61. RY*(   8) C   2                  0.00003     1.23437   
    62. RY*(   9) C   2                  0.00001     1.84723   
    63. RY*(   1) O   3                  0.00081     1.37473   
    64. RY*(   2) O   3                  0.00046     1.19738   
    65. RY*(   3) O   3                  0.00038     0.99264   
    66. RY*(   4) O   3                  0.00003     1.25959   
    67. RY*(   5) O   3                  0.00000     2.58329   
    68. RY*(   6) O   3                  0.00001     2.73086   
    69. RY*(   7) O   3                  0.00000     2.61738   
    70. RY*(   8) O   3                  0.00000     2.88238   
    71. RY*(   9) O   3                  0.00000     2.59079   
    72. RY*(   1) C   4                  0.00328     0.67723   
    73. RY*(   2) C   4                  0.00167     0.47173   
    74. RY*(   3) C   4                  0.00122     0.54591   
    75. RY*(   4) C   4                  0.00061     0.99143   
    76. RY*(   5) C   4                  0.00008     1.70563   
    77. RY*(   6) C   4                  0.00009     1.95648   
    78. RY*(   7) C   4                  0.00006     1.97512   
    79. RY*(   8) C   4                  0.00001     1.95619   
    80. RY*(   9) C   4                  0.00001     2.16019   
    81. RY*(   1) C   5                  0.00267     0.93951   
    82. RY*(   2) C   5                  0.00188     0.64453   
    83. RY*(   3) C   5                  0.00165     0.70185   
    84. RY*(   4) C   5                  0.00064     0.62198   
    85. RY*(   5) C   5                  0.00038     1.68658   
    86. RY*(   6) C   5                  0.00023     2.17997   
    87. RY*(   7) C   5                  0.00015     1.64986   
    88. RY*(   8) C   5                  0.00008     1.94864   
    89. RY*(   9) C   5                  0.00003     1.98583   
    90. RY*(   1) C   6                  0.00307     0.94497   
    91. RY*(   2) C   6                  0.00150     0.54465   
    92. RY*(   3) C   6                  0.00063     0.45712   
    93. RY*(   4) C   6                  0.00051     1.12475   
    94. RY*(   5) C   6                  0.00036     1.04507   
    95. RY*(   6) C   6                  0.00007     2.16633   
    96. RY*(   7) C   6                  0.00003     2.15782   
    97. RY*(   8) C   6                  0.00001     1.85586   
    98. RY*(   9) C   6                  0.00001     1.88564   
    99. RY*(   1) C   7                  0.00238     0.95118   
   100. RY*(   2) C   7                  0.00117     0.58278   
   101. RY*(   3) C   7                  0.00058     0.43537   
   102. RY*(   4) C   7                  0.00058     0.40444   
   103. RY*(   5) C   7                  0.00031     1.71994   
   104. RY*(   6) C   7                  0.00006     2.13638   
   105. RY*(   7) C   7                  0.00004     2.21650   
   106. RY*(   8) C   7                  0.00000     2.00593   
   107. RY*(   9) C   7                  0.00001     1.69646   
   108. RY*(   1) C   8                  0.00314     0.66459   
   109. RY*(   2) C   8                  0.00194     1.04719   
   110. RY*(   3) C   8                  0.00132     1.66648   
   111. RY*(   4) C   8                  0.00110     0.91243   
   112. RY*(   5) C   8                  0.00052     1.62622   
   113. RY*(   6) C   8                  0.00039     1.68474   
   114. RY*(   7) C   8                  0.00035     0.45115   
   115. RY*(   8) C   8                  0.00013     1.82549   
   116. RY*(   9) C   8                  0.00001     1.94959   
   117. RY*(   1) O   9                  0.00142     1.10348   
   118. RY*(   2) O   9                  0.00103     0.91292   
   119. RY*(   3) O   9                  0.00018     2.21826   
   120. RY*(   4) O   9                  0.00015     2.51579   
   121. RY*(   5) O   9                  0.00010     1.47129   
   122. RY*(   6) O   9                  0.00005     2.06984   
   123. RY*(   7) O   9                  0.00000     2.49473   
   124. RY*(   8) O   9                  0.00000     2.56133   
   125. RY*(   9) O   9                  0.00000     2.56696   
   126. RY*(   1) C  10                  0.00145     0.85586   
   127. RY*(   2) C  10                  0.00082     0.42080   
   128. RY*(   3) C  10                  0.00072     1.57842   
   129. RY*(   4) C  10                  0.00020     1.73654   
   130. RY*(   5) C  10                  0.00013     0.84197   
   131. RY*(   6) C  10                  0.00000     2.06722   
   132. RY*(   7) C  10                  0.00001     0.54522   
   133. RY*(   8) C  10                  0.00001     2.04466   
   134. RY*(   9) C  10                  0.00000     2.07282   
   135. RY*(   1) C  11                  0.00301     0.91592   
   136. RY*(   2) C  11                  0.00163     0.52735   
   137. RY*(   3) C  11                  0.00052     0.55837   
   138. RY*(   4) C  11                  0.00048     0.45171   
   139. RY*(   5) C  11                  0.00025     1.54439   
   140. RY*(   6) C  11                  0.00008     2.14886   
   141. RY*(   7) C  11                  0.00002     2.20589   
   142. RY*(   8) C  11                  0.00001     1.83439   
   143. RY*(   9) C  11                  0.00001     1.88397   
   144. RY*(   1) C  12                  0.00311     0.96253   
   145. RY*(   2) C  12                  0.00149     0.53461   
   146. RY*(   3) C  12                  0.00064     0.72291   
   147. RY*(   4) C  12                  0.00048     0.67309   
   148. RY*(   5) C  12                  0.00022     1.22934   
   149. RY*(   6) C  12                  0.00006     2.15227   
   150. RY*(   7) C  12                  0.00003     2.19866   
   151. RY*(   8) C  12                  0.00001     1.77143   
   152. RY*(   9) C  12                  0.00001     1.95869   
   153. RY*(   1) H  13                  0.00080     1.10593   
   154. RY*(   2) H  13                  0.00071     1.49219   
   155. RY*(   3) H  13                  0.00016     1.27956   
   156. RY*(   4) H  13                  0.00005     1.90556   
   157. RY*(   1) H  14                  0.00110     0.22295   
   158. RY*(   2) H  14                  0.00006     1.69946   
   159. RY*(   3) H  14                  0.00007     1.65584   
   160. RY*(   4) H  14                  0.00002     2.13498   
   161. RY*(   1) H  15                  0.00082     0.24342   
   162. RY*(   2) H  15                  0.00010     1.67837   
   163. RY*(   3) H  15                  0.00007     1.63839   
   164. RY*(   4) H  15                  0.00002     2.14423   
   165. RY*(   1) H  16                  0.00078     0.18869   
   166. RY*(   2) H  16                  0.00006     1.48540   
   167. RY*(   3) H  16                  0.00003     2.09464   
   168. RY*(   4) H  16                  0.00004     1.91449   
   169. RY*(   1) H  17                  0.00065     0.22130   
   170. RY*(   2) H  17                  0.00008     1.47359   
   171. RY*(   3) H  17                  0.00004     1.94494   
   172. RY*(   4) H  17                  0.00003     2.06030   
   173. RY*(   1) H  18                  0.00078     0.24984   
   174. RY*(   2) H  18                  0.00009     1.59918   
   175. RY*(   3) H  18                  0.00007     1.70687   
   176. RY*(   4) H  18                  0.00001     1.97380   
   177. RY*(   1) H  19                  0.00078     0.24925   
   178. RY*(   2) H  19                  0.00009     1.59891   
   179. RY*(   3) H  19                  0.00007     1.70395   
   180. RY*(   4) H  19                  0.00001     1.97523   
   181. RY*(   1) H  20                  0.00025     0.26794   
   182. RY*(   2) H  20                  0.00008     1.57719   
   183. RY*(   3) H  20                  0.00005     1.84885   
   184. RY*(   4) H  20                  0.00000     1.80258   
   185. RY*(   1) H  21                  0.00085     0.19374   
   186. RY*(   2) H  21                  0.00006     1.48468   
   187. RY*(   3) H  21                  0.00005     1.89768   
   188. RY*(   4) H  21                  0.00003     2.10112   
   189. RY*(   1) H  22                  0.00070     0.19906   
   190. RY*(   2) H  22                  0.00006     1.49206   
   191. RY*(   3) H  22                  0.00003     2.09201   
   192. RY*(   4) H  22                  0.00004     1.91587   
   193. BD*(   1) O   1 - C   2          0.03824     0.30961   
   194. BD*(   2) O   1 - C   2          0.08568     0.01188   
   195. BD*(   1) C   2 - O   3          0.04602     0.20185   
   196. BD*(   1) C   2 - C   4          0.03840     0.18684   
   197. BD*(   1) O   3 - H  13          0.00642     0.24270   
   198. BD*(   1) C   4 - C   5          0.01183     0.22985   
   199. BD*(   1) C   4 - H  14          0.00532     0.28296   
   200. BD*(   1) C   4 - H  15          0.00500     0.26970   
   201. BD*(   1) C   5 - C   6          0.01301     0.36108   
   202. BD*(   2) C   5 - C   6          0.18820    -0.17759  207(v),216(v),196(v),92(g)
                                                    93(g),102(v),146(v)
   203. BD*(   1) C   5 - C  12          0.01335     0.35820   
   204. BD*(   1) C   6 - C   7          0.00752     0.37431   
   205. BD*(   1) C   6 - H  16          0.00683     0.28567   
   206. BD*(   1) C   7 - C   8          0.01511     0.34630   
   207. BD*(   2) C   7 - C   8          0.19875    -0.18419  202(v),216(v),102(g),114(g)
                                                    137(v),112(g)
   208. BD*(   1) C   7 - H  17          0.00651     0.28370   
   209. BD*(   1) C   8 - O   9          0.01706     0.16707   
   210. BD*(   1) C   8 - C  11          0.01221     0.34514   
   211. BD*(   1) O   9 - C  10          0.00409     0.11157   
   212. BD*(   1) C  10 - H  18          0.00736     0.26792   
   213. BD*(   1) C  10 - H  19          0.00739     0.26728   
   214. BD*(   1) C  10 - H  20          0.00345     0.30497   
   215. BD*(   1) C  11 - C  12          0.00671     0.39360   
   216. BD*(   2) C  11 - C  12          0.13804    -0.15663  202(v),207(v),148(g),137(g)
                                                    139(g)
   217. BD*(   1) C  11 - H  21          0.00595     0.29609   
   218. BD*(   1) C  12 - H  22          0.00670     0.29532   
       -------------------------------
              Total Lewis   43.01678  ( 97.7654%)
        Valence non-Lewis    0.89515  (  2.0344%)
        Rydberg non-Lewis    0.08807  (  0.2002%)
       -------------------------------
            Total unit  1   44.00000  (100.0000%)
           Charge unit  1    0.00000


 ***************************************************
 *******         Beta  spin orbitals         *******
 ***************************************************


 NATURAL POPULATIONS:  Natural atomic orbital occupancies 
                                                          
   NAO  Atom  No  lang   Type(AO)    Occupancy      Energy
 ----------------------------------------------------------
     1    O    1  S      Cor( 1S)     0.99985     -19.04208
     2    O    1  S      Val( 2S)     0.84766      -1.02053
     3    O    1  S      Ryd( 3S)     0.00104       1.28322
     4    O    1  px     Val( 2p)     0.79726      -0.47257
     5    O    1  px     Ryd( 3p)     0.00035       0.87934
     6    O    1  py     Val( 2p)     0.72639      -0.40431
     7    O    1  py     Ryd( 3p)     0.00048       0.93523
     8    O    1  pz     Val( 2p)     0.74273      -0.39258
     9    O    1  pz     Ryd( 3p)     0.00103       0.99792
    10    O    1  dxy    Ryd( 3d)     0.00101       2.79472
    11    O    1  dxz    Ryd( 3d)     0.00085       2.78336
    12    O    1  dyz    Ryd( 3d)     0.00004       2.51310
    13    O    1  dx2y2  Ryd( 3d)     0.00066       3.05316
    14    O    1  dz2    Ryd( 3d)     0.00023       2.70148

    15    C    2  S      Cor( 1S)     0.99964     -10.38513
    16    C    2  S      Val( 2S)     0.36867      -0.30205
    17    C    2  S      Ryd( 3S)     0.00239       0.34931
    18    C    2  px     Val( 2p)     0.38167      -0.15992
    19    C    2  px     Ryd( 3p)     0.00918       0.42814
    20    C    2  py     Val( 2p)     0.38606      -0.27147
    21    C    2  py     Ryd( 3p)     0.00184       0.38050
    22    C    2  pz     Val( 2p)     0.40715      -0.21816
    23    C    2  pz     Ryd( 3p)     0.00426       0.43903
    24    C    2  dxy    Ryd( 3d)     0.00199       1.88940
    25    C    2  dxz    Ryd( 3d)     0.00244       2.07354
    26    C    2  dyz    Ryd( 3d)     0.00079       1.86748
    27    C    2  dx2y2  Ryd( 3d)     0.00132       2.02815
    28    C    2  dz2    Ryd( 3d)     0.00108       1.94501

    29    O    3  S      Cor( 1S)     0.99984     -19.14887
    30    O    3  S      Val( 2S)     0.83561      -1.04925
    31    O    3  S      Ryd( 3S)     0.00092       1.30506
    32    O    3  px     Val( 2p)     0.74773      -0.47336
    33    O    3  px     Ryd( 3p)     0.00088       1.14382
    34    O    3  py     Val( 2p)     0.87435      -0.48963
    35    O    3  py     Ryd( 3p)     0.00062       0.87437
    36    O    3  pz     Val( 2p)     0.85214      -0.50263
    37    O    3  pz     Ryd( 3p)     0.00064       0.91986
    38    O    3  dxy    Ryd( 3d)     0.00018       2.67546
    39    O    3  dxz    Ryd( 3d)     0.00054       2.86252
    40    O    3  dyz    Ryd( 3d)     0.00066       2.73232
    41    O    3  dx2y2  Ryd( 3d)     0.00040       2.99642
    42    O    3  dz2    Ryd( 3d)     0.00076       2.73407

    43    C    4  S      Cor( 1S)     0.99951     -10.26276
    44    C    4  S      Val( 2S)     0.52588      -0.40979
    45    C    4  S      Ryd( 3S)     0.00103       0.72570
    46    C    4  px     Val( 2p)     0.52955      -0.26705
    47    C    4  px     Ryd( 3p)     0.00211       0.41108
    48    C    4  py     Val( 2p)     0.63985      -0.28571
    49    C    4  py     Ryd( 3p)     0.00315       0.62045
    50    C    4  pz     Val( 2p)     0.57212      -0.28465
    51    C    4  pz     Ryd( 3p)     0.00107       0.40756
    52    C    4  dxy    Ryd( 3d)     0.00021       2.01055
    53    C    4  dxz    Ryd( 3d)     0.00021       2.00715
    54    C    4  dyz    Ryd( 3d)     0.00026       2.18640
    55    C    4  dx2y2  Ryd( 3d)     0.00036       2.14081
    56    C    4  dz2    Ryd( 3d)     0.00022       1.95720

    57    C    5  S      Cor( 1S)     0.99943     -10.28009
    58    C    5  S      Val( 2S)     0.43620      -0.32443
    59    C    5  S      Ryd( 3S)     0.00141       0.45853
    60    C    5  px     Val( 2p)     0.52695      -0.26779
    61    C    5  px     Ryd( 3p)     0.00247       0.87806
    62    C    5  py     Val( 2p)     0.52976      -0.26515
    63    C    5  py     Ryd( 3p)     0.00195       0.66284
    64    C    5  pz     Val( 2p)     0.37167      -0.28454
    65    C    5  pz     Ryd( 3p)     0.00152       0.53234
    66    C    5  dxy    Ryd( 3d)     0.00048       2.19475
    67    C    5  dxz    Ryd( 3d)     0.00029       1.81852
    68    C    5  dyz    Ryd( 3d)     0.00035       1.85258
    69    C    5  dx2y2  Ryd( 3d)     0.00044       2.13407
    70    C    5  dz2    Ryd( 3d)     0.00029       1.92732

    71    C    6  S      Cor( 1S)     0.99944     -10.26810
    72    C    6  S      Val( 2S)     0.47446      -0.34298
    73    C    6  S      Ryd( 3S)     0.00096       0.42307
    74    C    6  px     Val( 2p)     0.54249      -0.25120
    75    C    6  px     Ryd( 3p)     0.00217       0.56619
    76    C    6  py     Val( 2p)     0.57993      -0.26456
    77    C    6  py     Ryd( 3p)     0.00281       0.71317
    78    C    6  pz     Val( 2p)     0.48216      -0.30095
    79    C    6  pz     Ryd( 3p)     0.00084       0.45583
    80    C    6  dxy    Ryd( 3d)     0.00038       2.20614
    81    C    6  dxz    Ryd( 3d)     0.00025       1.83441
    82    C    6  dyz    Ryd( 3d)     0.00019       1.87145
    83    C    6  dx2y2  Ryd( 3d)     0.00031       2.20671
    84    C    6  dz2    Ryd( 3d)     0.00023       1.92996

    85    C    7  S      Cor( 1S)     0.99946     -10.26962
    86    C    7  S      Val( 2S)     0.47769      -0.34872
    87    C    7  S      Ryd( 3S)     0.00082       0.38318
    88    C    7  px     Val( 2p)     0.55758      -0.25846
    89    C    7  px     Ryd( 3p)     0.00180       0.64122
    90    C    7  py     Val( 2p)     0.57446      -0.26773
    91    C    7  py     Ryd( 3p)     0.00238       0.71876
    92    C    7  pz     Val( 2p)     0.45869      -0.29507
    93    C    7  pz     Ryd( 3p)     0.00068       0.40714
    94    C    7  dxy    Ryd( 3d)     0.00035       2.22083
    95    C    7  dxz    Ryd( 3d)     0.00025       1.84178
    96    C    7  dyz    Ryd( 3d)     0.00021       1.85669
    97    C    7  dx2y2  Ryd( 3d)     0.00028       2.20225
    98    C    7  dz2    Ryd( 3d)     0.00019       1.92743

    99    C    8  S      Cor( 1S)     0.99932     -10.35034
   100    C    8  S      Val( 2S)     0.41011      -0.32246
   101    C    8  S      Ryd( 3S)     0.00095       0.42406
   102    C    8  px     Val( 2p)     0.38505      -0.23428
   103    C    8  px     Ryd( 3p)     0.00339       0.62876
   104    C    8  py     Val( 2p)     0.53244      -0.26990
   105    C    8  py     Ryd( 3p)     0.00239       0.65793
   106    C    8  pz     Val( 2p)     0.38746      -0.30087
   107    C    8  pz     Ryd( 3p)     0.00093       0.42596
   108    C    8  dxy    Ryd( 3d)     0.00087       2.16425
   109    C    8  dxz    Ryd( 3d)     0.00087       1.79445
   110    C    8  dyz    Ryd( 3d)     0.00037       1.82104
   111    C    8  dx2y2  Ryd( 3d)     0.00099       2.10929
   112    C    8  dz2    Ryd( 3d)     0.00049       1.87476

   113    O    9  S      Cor( 1S)     0.99981     -19.18873
   114    O    9  S      Val( 2S)     0.78887      -1.04346
   115    O    9  S      Ryd( 3S)     0.00030       1.39542
   116    O    9  px     Val( 2p)     0.71677      -0.52348
   117    O    9  px     Ryd( 3p)     0.00035       1.14855
   118    O    9  py     Val( 2p)     0.84113      -0.53094
   119    O    9  py     Ryd( 3p)     0.00113       1.12030
   120    O    9  pz     Val( 2p)     0.74341      -0.49519
   121    O    9  pz     Ryd( 3p)     0.00063       0.91247
   122    O    9  dxy    Ryd( 3d)     0.00056       2.81135
   123    O    9  dxz    Ryd( 3d)     0.00037       2.62440
   124    O    9  dyz    Ryd( 3d)     0.00040       2.50712
   125    O    9  dx2y2  Ryd( 3d)     0.00060       2.85091
   126    O    9  dz2    Ryd( 3d)     0.00041       2.64606

   127    C   10  S      Cor( 1S)     0.99961     -10.31441
   128    C   10  S      Val( 2S)     0.55136      -0.42936
   129    C   10  S      Ryd( 3S)     0.00087       0.61706
   130    C   10  px     Val( 2p)     0.51870      -0.25759
   131    C   10  px     Ryd( 3p)     0.00181       0.51186
   132    C   10  py     Val( 2p)     0.45354      -0.23955
   133    C   10  py     Ryd( 3p)     0.00165       0.34593
   134    C   10  pz     Val( 2p)     0.60818      -0.26316
   135    C   10  pz     Ryd( 3p)     0.00040       0.39683
   136    C   10  dxy    Ryd( 3d)     0.00096       2.07853
   137    C   10  dxz    Ryd( 3d)     0.00030       1.94612
   138    C   10  dyz    Ryd( 3d)     0.00039       2.09942
   139    C   10  dx2y2  Ryd( 3d)     0.00052       2.05662
   140    C   10  dz2    Ryd( 3d)     0.00050       2.14634

   141    C   11  S      Cor( 1S)     0.99946     -10.26448
   142    C   11  S      Val( 2S)     0.47976      -0.34216
   143    C   11  S      Ryd( 3S)     0.00076       0.38998
   144    C   11  px     Val( 2p)     0.54008      -0.24170
   145    C   11  px     Ryd( 3p)     0.00265       0.54899
   146    C   11  py     Val( 2p)     0.56870      -0.25881
   147    C   11  py     Ryd( 3p)     0.00269       0.70310
   148    C   11  pz     Val( 2p)     0.43688      -0.28427
   149    C   11  pz     Ryd( 3p)     0.00081       0.44093
   150    C   11  dxy    Ryd( 3d)     0.00042       2.22404
   151    C   11  dxz    Ryd( 3d)     0.00028       1.84775
   152    C   11  dyz    Ryd( 3d)     0.00018       1.85966
   153    C   11  dx2y2  Ryd( 3d)     0.00025       2.18792
   154    C   11  dz2    Ryd( 3d)     0.00026       1.92703

   155    C   12  S      Cor( 1S)     0.99944     -10.26030
   156    C   12  S      Val( 2S)     0.47545      -0.33649
   157    C   12  S      Ryd( 3S)     0.00079       0.40431
   158    C   12  px     Val( 2p)     0.55642      -0.24731
   159    C   12  px     Ryd( 3p)     0.00242       0.62163
   160    C   12  py     Val( 2p)     0.57846      -0.25614
   161    C   12  py     Ryd( 3p)     0.00277       0.71056
   162    C   12  pz     Val( 2p)     0.49384      -0.29217
   163    C   12  pz     Ryd( 3p)     0.00061       0.40293
   164    C   12  dxy    Ryd( 3d)     0.00034       2.23648
   165    C   12  dxz    Ryd( 3d)     0.00026       1.85128
   166    C   12  dyz    Ryd( 3d)     0.00021       1.86363
   167    C   12  dx2y2  Ryd( 3d)     0.00035       2.18400
   168    C   12  dz2    Ryd( 3d)     0.00017       1.93484

   169    H   13  S      Val( 1S)     0.25487      -0.07619
   170    H   13  S      Ryd( 2S)     0.00048       0.31416
   171    H   13  px     Ryd( 2p)     0.00110       2.28862
   172    H   13  py     Ryd( 2p)     0.00065       1.57097
   173    H   13  pz     Ryd( 2p)     0.00059       1.63700

   174    H   14  S      Val( 1S)     0.35063      -0.07452
   175    H   14  S      Ryd( 2S)     0.00092       0.20956
   176    H   14  px     Ryd( 2p)     0.00010       1.70511
   177    H   14  py     Ryd( 2p)     0.00028       2.07645
   178    H   14  pz     Ryd( 2p)     0.00013       1.73326

   179    H   15  S      Val( 1S)     0.35168      -0.08722
   180    H   15  S      Ryd( 2S)     0.00072       0.21178
   181    H   15  px     Ryd( 2p)     0.00009       1.66793
   182    H   15  py     Ryd( 2p)     0.00018       1.92579
   183    H   15  pz     Ryd( 2p)     0.00028       1.91042

   184    H   16  S      Val( 1S)     0.36829      -0.09159
   185    H   16  S      Ryd( 2S)     0.00079       0.17371
   186    H   16  px     Ryd( 2p)     0.00010       1.87314
   187    H   16  py     Ryd( 2p)     0.00032       2.06115
   188    H   16  pz     Ryd( 2p)     0.00012       1.58467

   189    H   17  S      Val( 1S)     0.36863      -0.09830
   190    H   17  S      Ryd( 2S)     0.00067       0.19847
   191    H   17  px     Ryd( 2p)     0.00014       1.93199
   192    H   17  py     Ryd( 2p)     0.00031       2.05126
   193    H   17  pz     Ryd( 2p)     0.00007       1.52745

   194    H   18  S      Val( 1S)     0.38336      -0.10839
   195    H   18  S      Ryd( 2S)     0.00069       0.21188
   196    H   18  px     Ryd( 2p)     0.00009       1.58895
   197    H   18  py     Ryd( 2p)     0.00011       1.61530
   198    H   18  pz     Ryd( 2p)     0.00036       2.12959

   199    H   19  S      Val( 1S)     0.38405      -0.10939
   200    H   19  S      Ryd( 2S)     0.00069       0.21111
   201    H   19  px     Ryd( 2p)     0.00008       1.61270
   202    H   19  py     Ryd( 2p)     0.00026       1.93802
   203    H   19  pz     Ryd( 2p)     0.00021       1.78134

   204    H   20  S      Val( 1S)     0.37653      -0.07485
   205    H   20  S      Ryd( 2S)     0.00024       0.17921
   206    H   20  px     Ryd( 2p)     0.00034       2.08982
   207    H   20  py     Ryd( 2p)     0.00007       1.59703
   208    H   20  pz     Ryd( 2p)     0.00011       1.63866

   209    H   21  S      Val( 1S)     0.36372      -0.08021
   210    H   21  S      Ryd( 2S)     0.00088       0.17405
   211    H   21  px     Ryd( 2p)     0.00012       1.87112
   212    H   21  py     Ryd( 2p)     0.00031       2.06076
   213    H   21  pz     Ryd( 2p)     0.00010       1.58090

   214    H   22  S      Val( 1S)     0.36685      -0.08208
   215    H   22  S      Ryd( 2S)     0.00071       0.18143
   216    H   22  px     Ryd( 2p)     0.00015       1.92974
   217    H   22  py     Ryd( 2p)     0.00031       2.05503
   218    H   22  pz     Ryd( 2p)     0.00007       1.54205


 Summary of Natural Population Analysis:                  
                                                          
                                       Natural Population 
                Natural  -----------------------------------------------
    Atom  No    Charge         Core      Valence    Rydberg      Total
 -----------------------------------------------------------------------
      O    1   -0.11957      0.99985     3.11403    0.00568     4.11957
      C    2    0.43152      0.99964     1.54354    0.02529     2.56848
      O    3   -0.31528      0.99984     3.30984    0.00560     4.31528
      C    4   -0.27554      0.99951     2.26741    0.00862     3.27554
      C    5    0.12678      0.99943     1.86459    0.00921     2.87322
      C    6   -0.08663      0.99944     2.07905    0.00814     3.08663
      C    7   -0.07485      0.99946     2.06842    0.00698     3.07485
      C    8    0.27436      0.99932     1.71505    0.01126     2.72564
      O    9   -0.09474      0.99981     3.09018    0.00475     4.09474
      C   10   -0.13880      0.99961     2.13178    0.00741     3.13880
      C   11   -0.03318      0.99946     2.02542    0.00830     3.03318
      C   12   -0.11154      0.99944     2.10417    0.00794     3.11154
      H   13    0.24231      0.00000     0.25487    0.00282     0.25769
      H   14    0.14794      0.00000     0.35063    0.00143     0.35206
      H   15    0.14705      0.00000     0.35168    0.00127     0.35295
      H   16    0.13039      0.00000     0.36829    0.00132     0.36961
      H   17    0.13017      0.00000     0.36863    0.00120     0.36983
      H   18    0.11540      0.00000     0.38336    0.00125     0.38460
      H   19    0.11470      0.00000     0.38405    0.00125     0.38530
      H   20    0.12272      0.00000     0.37653    0.00075     0.37728
      H   21    0.13486      0.00000     0.36372    0.00142     0.36514
      H   22    0.13191      0.00000     0.36685    0.00124     0.36809
 =======================================================================
   * Total *    1.00000     11.99481    30.88209    0.12310    43.00000

                                 Natural Population      
 --------------------------------------------------------
   Core                      11.99481 ( 99.9568% of  12)
   Valence                   30.88209 ( 99.6196% of  31)
   Natural Minimal Basis     42.87690 ( 99.7137% of  43)
   Natural Rydberg Basis      0.12310 (  0.2863% of  43)
 --------------------------------------------------------

    Atom  No          Natural Electron Configuration
 ----------------------------------------------------------------------------
      O    1      [core]2S( 0.85)2p( 2.27)
      C    2      [core]2S( 0.37)2p( 1.17)3p( 0.02)3d( 0.01)
      O    3      [core]2S( 0.84)2p( 2.47)
      C    4      [core]2S( 0.53)2p( 1.74)3p( 0.01)
      C    5      [core]2S( 0.44)2p( 1.43)3p( 0.01)
      C    6      [core]2S( 0.47)2p( 1.60)3p( 0.01)
      C    7      [core]2S( 0.48)2p( 1.59)
      C    8      [core]2S( 0.41)2p( 1.30)3p( 0.01)
      O    9      [core]2S( 0.79)2p( 2.30)
      C   10      [core]2S( 0.55)2p( 1.58)
      C   11      [core]2S( 0.48)2p( 1.55)3p( 0.01)
      C   12      [core]2S( 0.48)2p( 1.63)3p( 0.01)
      H   13            1S( 0.25)
      H   14            1S( 0.35)
      H   15            1S( 0.35)
      H   16            1S( 0.37)
      H   17            1S( 0.37)
      H   18            1S( 0.38)
      H   19            1S( 0.38)
      H   20            1S( 0.38)
      H   21            1S( 0.36)
      H   22            1S( 0.37)


 NATURAL BOND ORBITAL ANALYSIS, beta spin orbitals:

                       Occupancies       Lewis Structure    Low   High
           Occ.    -------------------  -----------------   occ   occ
  Cycle   Thresh.   Lewis   Non-Lewis     CR  BD  3C  LP    (L)   (NL)   Dev
 =============================================================================
   1(1)    0.90    41.07473   1.92527     12  25   0   6     3      0    0.04
   2(2)    0.90    41.07473   1.92527     12  25   0   6     3      0    0.04
   3(1)    0.80    42.01731   0.98269     12  27   0   4     0      0    0.04
 -----------------------------------------------------------------------------

 Structure accepted: No low occupancy Lewis orbitals

           --- Apparent excited state configuration ---
 The following "inverted" NBO labels reflect the actual hybrid overlap:

                 NBO   3 has been relabelled BD*

                 NBO 194 has been relabelled BD 

 --------------------------------------------------------
   Core                     11.99482 ( 99.957% of  12)
   Valence Lewis            29.45699 ( 95.023% of  31)
  ==================       ============================
   Total Lewis              41.45181 ( 96.400% of  43)
  -----------------------------------------------------
   Valence non-Lewis         1.46346 (  3.403% of  43)
   Rydberg non-Lewis         0.08473 (  0.197% of  43)
  ==================       ============================
   Total non-Lewis           1.54819 (  3.600% of  43)
 --------------------------------------------------------


       (Occupancy)   Bond orbital/ Coefficients/ Hybrids
 ---------------------------------------------------------------------------------
     1. (0.99708) BD ( 1) O   1 - C   2  
                ( 66.79%)   0.8173* O   1 s( 34.78%)p 1.87( 65.11%)d 0.00(  0.11%)
                                           -0.0000  0.5892 -0.0254  0.7376 -0.0191
                                            0.2569  0.0028 -0.2015  0.0013  0.0059
                                           -0.0077  0.0004  0.0273 -0.0153
                ( 33.21%)   0.5763* C   2 s( 27.18%)p 2.67( 72.53%)d 0.01(  0.29%)
                                           -0.0001  0.5202 -0.0347 -0.6281 -0.0541
                                            0.5176 -0.0075 -0.2445 -0.0098 -0.0367
                                            0.0192 -0.0052  0.0253 -0.0226
     2. (0.99655) BD ( 2) O   1 - C   2  
                ( 67.99%)   0.8246* O   1 s(  8.83%)p10.30( 91.02%)d 0.02(  0.15%)
                                            0.0000 -0.2970  0.0124 -0.1668  0.0087
                                            0.8540 -0.0051 -0.3910  0.0010  0.0343
                                           -0.0152  0.0048  0.0016  0.0063
                ( 32.01%)   0.5658* C   2 s(  6.45%)p14.43( 93.14%)d 0.06(  0.41%)
                                            0.0000 -0.2532  0.0199  0.5255  0.0197
                                            0.7232 -0.0258 -0.3617  0.0201 -0.0430
                                            0.0230 -0.0050 -0.0394  0.0112
     3. (0.82841) BD*( 1) O   1 - C   5  
                ( 85.57%)   0.9251* O   1 s(  0.09%)p99.99( 99.80%)d 1.13(  0.11%)
                                            0.0002 -0.0306 -0.0014  0.1218  0.0020
                                            0.4236  0.0069  0.8964  0.0154  0.0130
                                            0.0288 -0.0048  0.0063  0.0008
                ( 14.43%)  -0.3798* C   5 s(  0.76%)p99.99( 99.23%)d 0.01(  0.01%)
                                           -0.0002 -0.0849 -0.0202 -0.1472  0.0093
                                           -0.2697  0.0102 -0.9468  0.0353 -0.0016
                                           -0.0025  0.0049 -0.0044  0.0054
     4. (0.99139) BD ( 1) C   2 - O   3  
                ( 31.85%)   0.5644* C   2 s( 28.47%)p 2.50( 71.23%)d 0.01(  0.30%)
                                           -0.0005  0.5335 -0.0074  0.3646 -0.0068
                                           -0.4002 -0.0223 -0.6454 -0.0467 -0.0210
                                           -0.0343  0.0326 -0.0003  0.0176
                ( 68.15%)   0.8255* O   3 s( 34.11%)p 1.93( 65.82%)d 0.00(  0.07%)
                                           -0.0001  0.5840  0.0006 -0.3662 -0.0095
                                            0.3731  0.0014  0.6203  0.0000 -0.0050
                                           -0.0081  0.0196 -0.0031  0.0159
     5. (0.95029) BD ( 1) C   2 - C   4  
                ( 47.08%)   0.6861* C   2 s( 37.50%)p 1.67( 62.47%)d 0.00(  0.03%)
                                            0.0009  0.6116  0.0305  0.4374 -0.0365
                                            0.2085  0.0009  0.6233 -0.0059  0.0042
                                            0.0152  0.0051  0.0063  0.0058
                ( 52.92%)   0.7275* C   4 s( 24.82%)p 3.03( 75.15%)d 0.00(  0.04%)
                                            0.0003  0.4982  0.0008 -0.4772 -0.0176
                                           -0.2004 -0.0022 -0.6952  0.0015  0.0042
                                            0.0124  0.0076  0.0026  0.0126
     6. (0.98838) BD ( 1) O   3 - H  13  
                ( 74.64%)   0.8640* O   3 s( 23.27%)p 3.29( 76.65%)d 0.00(  0.08%)
                                            0.0003  0.4822  0.0125  0.8665  0.0267
                                           -0.0675 -0.0139  0.0990 -0.0194  0.0044
                                            0.0197  0.0018  0.0195 -0.0068
                ( 25.36%)   0.5036* H  13 s( 99.56%)p 0.00(  0.44%)
                                            0.9978 -0.0030 -0.0654  0.0095 -0.0015
     7. (0.98295) BD ( 1) C   4 - C   5  
                ( 49.02%)   0.7001* C   4 s( 29.71%)p 2.36( 70.25%)d 0.00(  0.05%)
                                            0.0002  0.5449  0.0095  0.8181  0.0070
                                            0.0264  0.0079 -0.1791  0.0161 -0.0002
                                           -0.0097  0.0006  0.0181 -0.0068
                ( 50.98%)   0.7140* C   5 s( 31.61%)p 2.16( 68.35%)d 0.00(  0.04%)
                                            0.0000  0.5621 -0.0112 -0.8195  0.0228
                                           -0.0500  0.0097  0.0924  0.0180  0.0020
                                           -0.0046 -0.0015  0.0152 -0.0116
     8. (0.97843) BD ( 1) C   4 - H  14  
                ( 64.45%)   0.8028* C   4 s( 23.25%)p 3.30( 76.72%)d 0.00(  0.03%)
                                           -0.0003  0.4822 -0.0012 -0.2771 -0.0079
                                            0.7688 -0.0159  0.3142  0.0147 -0.0103
                                           -0.0018  0.0069 -0.0104 -0.0065
                ( 35.55%)   0.5963* H  14 s( 99.90%)p 0.00(  0.10%)
                                            0.9995 -0.0031  0.0111 -0.0256 -0.0146
     9. (0.97210) BD ( 1) C   4 - H  15  
                ( 64.11%)   0.8007* C   4 s( 22.17%)p 3.51( 77.80%)d 0.00(  0.04%)
                                            0.0003 -0.4708  0.0024  0.1582  0.0136
                                            0.6058 -0.0203 -0.6207 -0.0090 -0.0065
                                            0.0026  0.0148  0.0096  0.0004
                ( 35.89%)   0.5991* H  15 s( 99.90%)p 0.00(  0.10%)
                                           -0.9995  0.0021 -0.0067 -0.0169  0.0258
    10. (0.98664) BD ( 1) C   5 - C   6  
                ( 50.63%)   0.7116* C   5 s( 33.81%)p 1.96( 66.14%)d 0.00(  0.05%)
                                           -0.0001  0.5814  0.0058  0.4480 -0.0053
                                           -0.6745 -0.0163  0.0707  0.0200 -0.0175
                                           -0.0004 -0.0021 -0.0057 -0.0133
                ( 49.37%)   0.7026* C   6 s( 35.81%)p 1.79( 64.14%)d 0.00(  0.05%)
                                            0.0001  0.5984  0.0026 -0.4807 -0.0186
                                            0.6322 -0.0095 -0.0994  0.0158 -0.0170
                                            0.0031 -0.0062 -0.0063 -0.0119
    11. (0.98622) BD ( 1) C   5 - C  12  
                ( 50.87%)   0.7132* C   5 s( 33.79%)p 1.96( 66.16%)d 0.00(  0.05%)
                                           -0.0001  0.5812  0.0093  0.3233 -0.0130
                                            0.6841  0.0234 -0.2974  0.0015  0.0122
                                           -0.0078 -0.0133 -0.0071 -0.0076
                ( 49.13%)   0.7009* C  12 s( 35.34%)p 1.83( 64.61%)d 0.00(  0.05%)
                                            0.0001  0.5945  0.0053 -0.3547 -0.0233
                                           -0.6607  0.0129  0.2881  0.0048  0.0117
                                           -0.0054 -0.0119 -0.0110 -0.0088
    12. (0.98649) BD ( 1) C   6 - C   7  
                ( 49.92%)   0.7065* C   6 s( 35.27%)p 1.83( 64.69%)d 0.00(  0.05%)
                                            0.0000  0.5937  0.0149  0.7792  0.0133
                                           -0.0005 -0.0396 -0.1947  0.0093  0.0033
                                           -0.0102 -0.0016  0.0162 -0.0088
                ( 50.08%)   0.7077* C   7 s( 36.24%)p 1.76( 63.71%)d 0.00(  0.04%)
                                           -0.0001  0.6019  0.0122 -0.7747 -0.0013
                                           -0.0213 -0.0357  0.1873  0.0127 -0.0040
                                           -0.0073 -0.0007  0.0157 -0.0106
    13. (0.85486) BD ( 2) C   6 - C   7  
                ( 51.07%)   0.7147* C   6 s(  0.03%)p99.99( 99.91%)d 1.79(  0.06%)
                                            0.0000  0.0102  0.0144  0.2234 -0.0057
                                            0.3057 -0.0002  0.9250 -0.0097  0.0080
                                            0.0146  0.0082  0.0007 -0.0144
                ( 48.93%)   0.6995* C   7 s(  0.00%)p 1.00( 99.94%)d 0.00(  0.06%)
                                            0.0000  0.0021  0.0034  0.2181 -0.0027
                                            0.2972 -0.0014  0.9292 -0.0049 -0.0037
                                           -0.0195  0.0122 -0.0082  0.0011
    14. (0.98914) BD ( 1) C   6 - H  16  
                ( 63.17%)   0.7948* C   6 s( 28.80%)p 2.47( 71.17%)d 0.00(  0.03%)
                                            0.0004 -0.5365  0.0135  0.3318 -0.0139
                                            0.7110 -0.0010 -0.3095 -0.0001 -0.0097
                                            0.0040  0.0090  0.0072  0.0065
                ( 36.83%)   0.6069* H  16 s( 99.90%)p 0.00(  0.10%)
                                           -0.9995  0.0024 -0.0117 -0.0269  0.0129
    15. (0.98965) BD ( 1) C   7 - C   8  
                ( 49.82%)   0.7058* C   7 s( 33.97%)p 1.94( 65.97%)d 0.00(  0.06%)
                                           -0.0000  0.5828  0.0092  0.3628  0.0276
                                            0.6621 -0.0058 -0.2982 -0.0047  0.0130
                                           -0.0069 -0.0132 -0.0098 -0.0092
                ( 50.18%)   0.7084* C   8 s( 38.17%)p 1.62( 61.78%)d 0.00(  0.05%)
                                           -0.0000  0.6178  0.0070 -0.2587  0.0124
                                           -0.6883 -0.0027  0.2773 -0.0020  0.0105
                                           -0.0054 -0.0120 -0.0108 -0.0086
    16. (0.98745) BD ( 1) C   7 - H  17  
                ( 63.05%)   0.7941* C   7 s( 29.70%)p 2.37( 70.27%)d 0.00(  0.03%)
                                            0.0003 -0.5448  0.0139 -0.4684  0.0160
                                            0.6865  0.0018 -0.1084 -0.0047  0.0126
                                           -0.0007  0.0035  0.0033  0.0097
                ( 36.95%)   0.6078* H  17 s( 99.90%)p 0.00(  0.10%)
                                           -0.9995  0.0010  0.0160 -0.0271  0.0049
    17. (0.99578) BD ( 1) C   8 - O   9  
                ( 32.06%)   0.5662* C   8 s( 25.03%)p 2.98( 74.68%)d 0.01(  0.28%)
                                            0.0001 -0.5001  0.0159 -0.8348 -0.0280
                                           -0.0489 -0.0256  0.2143  0.0148 -0.0054
                                            0.0225  0.0018 -0.0425  0.0220
                ( 67.94%)   0.8243* O   9 s( 34.32%)p 1.91( 65.60%)d 0.00(  0.07%)
                                           -0.0000 -0.5859 -0.0030  0.7764  0.0057
                                            0.0809 -0.0037 -0.2159 -0.0002 -0.0130
                                            0.0134  0.0052 -0.0160  0.0102
    18. (0.93869) BD ( 2) C   8 - O   9  
                ( 27.55%)   0.5249* C   8 s(  0.00%)p 1.00( 99.78%)d 0.00(  0.22%)
                                            0.0000 -0.0012 -0.0008  0.2224 -0.0033
                                            0.2899 -0.0044  0.9295 -0.0138  0.0142
                                            0.0397 -0.0002  0.0092 -0.0197
                ( 72.45%)   0.8512* O   9 s(  0.00%)p 1.00( 99.91%)d 0.00(  0.09%)
                                            0.0000 -0.0014 -0.0001  0.2268  0.0005
                                            0.2915  0.0006  0.9288  0.0021 -0.0100
                                           -0.0158 -0.0144  0.0010  0.0171
    19. (0.98687) BD ( 1) C   8 - C  11  
                ( 50.84%)   0.7130* C   8 s( 36.44%)p 1.74( 63.51%)d 0.00(  0.05%)
                                           -0.0003  0.6036 -0.0031 -0.4287  0.0435
                                            0.6622  0.0077 -0.1032 -0.0127 -0.0162
                                            0.0017 -0.0052 -0.0072 -0.0117
                ( 49.16%)   0.7011* C  11 s( 33.76%)p 1.96( 66.18%)d 0.00(  0.06%)
                                            0.0002  0.5808  0.0145  0.4807  0.0333
                                           -0.6495  0.0076  0.0871 -0.0103 -0.0182
                                            0.0016 -0.0055 -0.0076 -0.0134
    20. (0.99647) BD ( 1) O   9 - C  10  
                ( 70.56%)   0.8400* O   9 s( 31.57%)p 2.17( 68.36%)d 0.00(  0.07%)
                                            0.0001  0.5619  0.0002  0.5123  0.0152
                                           -0.6440  0.0112  0.0779 -0.0072 -0.0136
                                            0.0024 -0.0088 -0.0155 -0.0121
                ( 29.44%)   0.5426* C  10 s( 20.81%)p 3.79( 78.84%)d 0.02(  0.35%)
                                            0.0001  0.4555  0.0255 -0.5667 -0.0075
                                            0.6766  0.0573 -0.0761 -0.0162 -0.0503
                                            0.0052 -0.0066 -0.0076 -0.0294
    21. (0.98741) BD ( 1) C  10 - H  18  
                ( 61.50%)   0.7842* C  10 s( 26.43%)p 2.78( 73.53%)d 0.00(  0.04%)
                                            0.0000  0.5139 -0.0137  0.0276  0.0262
                                           -0.2278 -0.0056  0.8258 -0.0051  0.0025
                                           -0.0029 -0.0067 -0.0013  0.0196
                ( 38.50%)   0.6205* H  18 s( 99.90%)p 0.00(  0.10%)
                                            0.9995 -0.0034 -0.0080  0.0100 -0.0282
    22. (0.98774) BD ( 1) C  10 - H  19  
                ( 61.44%)   0.7838* C  10 s( 26.40%)p 2.79( 73.56%)d 0.00(  0.04%)
                                           -0.0000 -0.5136  0.0137  0.2907 -0.0265
                                            0.6420  0.0055  0.4880  0.0042 -0.0127
                                           -0.0091 -0.0133  0.0051 -0.0007
                ( 38.56%)   0.6210* H  19 s( 99.90%)p 0.00(  0.10%)
                                           -0.9995  0.0034 -0.0032 -0.0247 -0.0183
    23. (0.99466) BD ( 1) C  10 - H  20  
                ( 62.33%)   0.7895* C  10 s( 26.41%)p 2.78( 73.55%)d 0.00(  0.04%)
                                           -0.0001  0.5137  0.0153  0.7682 -0.0169
                                            0.2678 -0.0034 -0.2707  0.0052  0.0138
                                           -0.0098 -0.0040  0.0103 -0.0050
                ( 37.67%)   0.6138* H  20 s( 99.90%)p 0.00(  0.10%)
                                            0.9995 -0.0008 -0.0288 -0.0070  0.0092
    24. (0.98777) BD ( 1) C  11 - C  12  
                ( 49.84%)   0.7060* C  11 s( 36.52%)p 1.74( 63.43%)d 0.00(  0.05%)
                                           -0.0000  0.6043  0.0090 -0.7735 -0.0082
                                           -0.0070  0.0397  0.1848 -0.0098  0.0047
                                           -0.0098 -0.0025  0.0152 -0.0098
                ( 50.16%)   0.7082* C  12 s( 35.51%)p 1.81( 64.44%)d 0.00(  0.05%)
                                            0.0000  0.5958  0.0115  0.7758  0.0027
                                            0.0333  0.0403 -0.1992 -0.0138 -0.0027
                                           -0.0083  0.0001  0.0173 -0.0097
    25. (0.84899) BD ( 2) C  11 - C  12  
                ( 45.21%)   0.6724* C  11 s(  0.00%)p 1.00( 99.92%)d 0.00(  0.08%)
                                            0.0000  0.0020  0.0018  0.2212 -0.0027
                                            0.2902 -0.0026  0.9306 -0.0080 -0.0095
                                           -0.0186 -0.0102 -0.0008  0.0154
                ( 54.79%)   0.7402* C  12 s(  0.01%)p 1.00( 99.94%)d 0.00(  0.06%)
                                            0.0000  0.0048  0.0057  0.2228 -0.0028
                                            0.2904 -0.0047  0.9302 -0.0067  0.0031
                                            0.0183 -0.0120  0.0084 -0.0020
    26. (0.98758) BD ( 1) C  11 - H  21  
                ( 63.52%)   0.7970* C  11 s( 29.64%)p 2.37( 70.34%)d 0.00(  0.03%)
                                           -0.0003  0.5442 -0.0157  0.3463 -0.0101
                                            0.7014 -0.0047 -0.3022  0.0041  0.0096
                                           -0.0056 -0.0089 -0.0049 -0.0067
                ( 36.48%)   0.6040* H  21 s( 99.89%)p 0.00(  0.11%)
                                            0.9995 -0.0018 -0.0137 -0.0272  0.0117
    27. (0.98890) BD ( 1) C  12 - H  22  
                ( 63.30%)   0.7956* C  12 s( 29.04%)p 2.44( 70.93%)d 0.00(  0.03%)
                                           -0.0004  0.5387 -0.0138 -0.4703  0.0142
                                            0.6905 -0.0007 -0.1056 -0.0021 -0.0125
                                            0.0017 -0.0035 -0.0044 -0.0088
                ( 36.70%)   0.6058* H  22 s( 99.90%)p 0.00(  0.10%)
                                            0.9995 -0.0024  0.0171 -0.0269  0.0040
    28. (0.99985) CR ( 1) O   1           s(100.00%)p 0.00(  0.00%)
                                            1.0000 -0.0004 -0.0000  0.0004 -0.0000
                                           -0.0002 -0.0000 -0.0002 -0.0000 -0.0000
                                           -0.0000  0.0000  0.0000 -0.0000
    29. (0.99965) CR ( 1) C   2           s(100.00%)p 0.00(  0.00%)
                                            1.0000 -0.0002 -0.0000 -0.0003  0.0000
                                           -0.0004 -0.0000 -0.0008 -0.0000 -0.0000
                                           -0.0000  0.0000 -0.0000  0.0000
    30. (0.99984) CR ( 1) O   3           s(100.00%)p 0.00(  0.00%)
                                            1.0000 -0.0002 -0.0000 -0.0002 -0.0000
                                            0.0000  0.0000  0.0001  0.0000 -0.0000
                                           -0.0000  0.0000 -0.0000  0.0000
    31. (0.99951) CR ( 1) C   4           s(100.00%)p 0.00(  0.00%)
                                            1.0000 -0.0000 -0.0000 -0.0002 -0.0000
                                            0.0001  0.0000  0.0005  0.0000 -0.0000
                                           -0.0000 -0.0000 -0.0000 -0.0000
    32. (0.99942) CR ( 1) C   5           s(100.00%)p 0.00(  0.00%)
                                            1.0000  0.0001 -0.0000  0.0001 -0.0000
                                           -0.0000  0.0000 -0.0002  0.0000 -0.0000
                                           -0.0000 -0.0000 -0.0000 -0.0000
    33. (0.99944) CR ( 1) C   6           s(100.00%)p 0.00(  0.00%)
                                            1.0000  0.0001 -0.0000 -0.0001  0.0000
                                           -0.0004  0.0000  0.0001 -0.0000  0.0000
                                           -0.0000 -0.0000 -0.0000 -0.0000
    34. (0.99946) CR ( 1) C   7           s(100.00%)p 0.00(  0.00%)
                                            1.0000  0.0002 -0.0000  0.0001 -0.0000
                                           -0.0002 -0.0000  0.0000  0.0000 -0.0000
                                           -0.0000 -0.0000  0.0000 -0.0000
    35. (0.99932) CR ( 1) C   8           s(100.00%)p 0.00(  0.00%)
                                            1.0000  0.0002 -0.0000 -0.0000  0.0000
                                            0.0002  0.0000 -0.0000 -0.0000 -0.0000
                                           -0.0000 -0.0000  0.0000 -0.0000
    36. (0.99981) CR ( 1) O   9           s(100.00%)
                                            1.0000 -0.0002  0.0000 -0.0001 -0.0000
                                           -0.0001  0.0000  0.0000  0.0000  0.0000
                                           -0.0000 -0.0000 -0.0000  0.0000
    37. (0.99961) CR ( 1) C  10           s(100.00%)p 0.00(  0.00%)
                                            1.0000 -0.0000  0.0000  0.0002 -0.0000
                                           -0.0000 -0.0000 -0.0000  0.0000  0.0000
                                           -0.0000 -0.0000  0.0000  0.0000
    38. (0.99946) CR ( 1) C  11           s(100.00%)p 0.00(  0.00%)
                                            1.0000  0.0001 -0.0000 -0.0000 -0.0000
                                            0.0003 -0.0000 -0.0001  0.0000  0.0000
                                           -0.0000 -0.0000  0.0000 -0.0000
    39. (0.99944) CR ( 1) C  12           s(100.00%)p 0.00(  0.00%)
                                            1.0000  0.0001 -0.0000 -0.0001  0.0000
                                            0.0003 -0.0000 -0.0001 -0.0000 -0.0000
                                            0.0000  0.0000 -0.0000 -0.0000
    40. (0.98832) LP ( 1) O   1           s( 56.36%)p 0.77( 43.62%)d 0.00(  0.02%)
                                            0.0006  0.7506  0.0167 -0.6411 -0.0009
                                            0.1537  0.0017  0.0401  0.0029  0.0051
                                            0.0007 -0.0018 -0.0106  0.0054
    41. (0.98550) LP ( 1) O   3           s( 42.60%)p 1.35( 57.35%)d 0.00(  0.05%)
                                            0.0001  0.6527 -0.0046 -0.3110  0.0026
                                           -0.2688  0.0031 -0.6359  0.0071 -0.0070
                                           -0.0139 -0.0098  0.0018 -0.0125
    42. (0.89980) LP ( 2) O   3           s(  0.01%)p99.99( 99.90%)d 7.12(  0.09%)
                                           -0.0000  0.0111 -0.0002 -0.1262  0.0023
                                           -0.8848  0.0127  0.4472 -0.0067 -0.0097
                                            0.0006 -0.0172  0.0096  0.0200
    43. (0.98197) LP ( 1) O   9           s( 34.08%)p 1.93( 65.88%)d 0.00(  0.04%)
                                            0.0002  0.5838 -0.0017  0.2867 -0.0001
                                            0.7020 -0.0077 -0.2894  0.0025 -0.0129
                                            0.0041  0.0099  0.0107  0.0040
    44. (0.00105) RY*( 1) O   1           s(  0.03%)p99.99( 98.71%)d40.15(  1.26%)
                                           -0.0000  0.0032  0.0174  0.0015 -0.0554
                                            0.0056 -0.4306  0.0120 -0.8935  0.0444
                                            0.1002 -0.0092  0.0176  0.0127
    45. (0.00034) RY*( 2) O   1           s(  0.08%)p99.99( 98.16%)d23.37(  1.76%)
                                           -0.0000  0.0001  0.0275 -0.0007 -0.1987
                                           -0.0069 -0.8695  0.0033  0.4312  0.0703
                                           -0.0595 -0.0374  0.0643  0.0600
    46. (0.00027) RY*( 3) O   1           s( 96.10%)p 0.01(  0.83%)d 0.03(  3.07%)
                                            0.0000  0.0053  0.9803  0.0274  0.0858
                                           -0.0051  0.0124 -0.0001  0.0062 -0.0470
                                           -0.0018 -0.0478  0.1071 -0.1214
    47. (0.00004) RY*( 4) O   1           s(  0.58%)p99.99( 98.59%)d 1.46(  0.84%)
    48. (0.00000) RY*( 5) O   1           s(  0.22%)p 5.01(  1.12%)d99.99( 98.65%)
    49. (0.00000) RY*( 6) O   1           s(  0.00%)p 1.00(  1.69%)d58.34( 98.31%)
    50. (0.00000) RY*( 7) O   1           s(  0.24%)p 0.64(  0.15%)d99.99( 99.61%)
    51. (0.00001) RY*( 8) O   1           s(  1.28%)p 0.57(  0.72%)d76.54( 97.99%)
    52. (0.00001) RY*( 9) O   1           s(  1.40%)p 0.33(  0.47%)d69.88( 98.13%)
    53. (0.00882) RY*( 1) C   2           s( 11.80%)p 7.25( 85.57%)d 0.22(  2.63%)
                                           -0.0000  0.0514  0.3396 -0.0459  0.8983
                                            0.0179 -0.2104  0.0149 -0.0437 -0.0488
                                           -0.1372  0.0517 -0.0382  0.0317
    54. (0.00567) RY*( 2) C   2           s(  0.74%)p95.06( 70.47%)d38.84( 28.79%)
                                            0.0000  0.0505  0.0697  0.0063  0.1768
                                           -0.0247  0.3281 -0.0450  0.7504  0.2405
                                            0.4677 -0.0981  0.0375  0.0171
    55. (0.00257) RY*( 3) C   2           s(  0.16%)p 2.95(  0.47%)d99.99( 99.37%)
                                            0.0000 -0.0007  0.0398  0.0093 -0.0291
                                            0.0522 -0.0093 -0.0269  0.0146  0.6726
                                           -0.4409 -0.1630  0.4705  0.3145
    56. (0.00158) RY*( 4) C   2           s(  6.44%)p 4.72( 30.42%)d 9.80( 63.14%)
                                            0.0000  0.0058  0.2538 -0.0203 -0.1758
                                            0.0015  0.1686  0.0078  0.4943 -0.3213
                                           -0.6640  0.1919 -0.2034  0.0949
    57. (0.00118) RY*( 5) C   2           s( 12.96%)p 2.05( 26.63%)d 4.66( 60.41%)
                                            0.0000 -0.0007  0.3600 -0.0453 -0.2353
                                           -0.0205 -0.4555 -0.0007  0.0314  0.0808
                                            0.2677  0.0055 -0.3420  0.6395
    58. (0.00099) RY*( 6) C   2           s(  0.12%)p99.99( 37.81%)d99.99( 62.07%)
                                            0.0000  0.0044  0.0343 -0.0184  0.0666
                                            0.0366  0.5318 -0.0098 -0.2984  0.3820
                                            0.0222  0.5468 -0.4006  0.1219
    59. (0.00025) RY*( 7) C   2           s( 63.28%)p 0.14(  8.62%)d 0.44( 28.11%)
                                            0.0000 -0.0126  0.7954 -0.0071 -0.2467
                                           -0.0070  0.0573 -0.0341 -0.1441  0.1394
                                            0.0867 -0.0689  0.1062 -0.4880
    60. (0.00003) RY*( 8) C   2           s(  1.85%)p19.40( 35.94%)d33.57( 62.20%)
    61. (0.00001) RY*( 9) C   2           s(  3.05%)p 1.55(  4.71%)d30.29( 92.24%)
    62. (0.00089) RY*( 1) O   3           s( 89.95%)p 0.08(  7.02%)d 0.03(  3.03%)
                                            0.0000 -0.0030  0.9484 -0.0122  0.0942
                                            0.0021  0.0881  0.0012  0.2312 -0.0024
                                            0.0468 -0.0827  0.0961 -0.1095
    63. (0.00046) RY*( 2) O   3           s(  2.39%)p37.74( 90.29%)d 3.06(  7.31%)
                                           -0.0000  0.0010  0.1547  0.0031 -0.5618
                                            0.0042  0.3420 -0.0049 -0.6858 -0.1436
                                           -0.0006 -0.0507  0.0729 -0.2113
    64. (0.00040) RY*( 3) O   3           s(  0.76%)p99.99( 91.69%)d 9.97(  7.55%)
                                           -0.0000  0.0005  0.0870 -0.0001 -0.5191
                                           -0.0095 -0.8024  0.0029  0.0593  0.1000
                                           -0.1302 -0.1009  0.1944 -0.0242
    65. (0.00003) RY*( 4) O   3           s(  0.47%)p99.99( 82.53%)d36.12( 17.00%)
    66. (0.00000) RY*( 5) O   3           s(  0.01%)p 1.00(  6.12%)d15.34( 93.87%)
    67. (0.00001) RY*( 6) O   3           s(  0.34%)p23.73(  8.10%)d99.99( 91.56%)
    68. (0.00000) RY*( 7) O   3           s(  1.47%)p 3.12(  4.59%)d63.89( 93.94%)
    69. (0.00000) RY*( 8) O   3           s(  1.71%)p 2.21(  3.78%)d55.28( 94.51%)
    70. (0.00000) RY*( 9) O   3           s(  2.91%)p 2.12(  6.16%)d31.21( 90.92%)
    71. (0.00323) RY*( 1) C   4           s(  0.06%)p99.99( 98.09%)d31.31(  1.85%)
                                           -0.0000  0.0077  0.0230 -0.0009  0.4106
                                           -0.0268 -0.8900  0.0067  0.1396 -0.1195
                                            0.0273  0.0536  0.0108 -0.0218
    72. (0.00161) RY*( 2) C   4           s( 14.99%)p 5.58( 83.69%)d 0.09(  1.33%)
                                           -0.0000  0.0183  0.3867 -0.0162  0.7340
                                            0.0062  0.2580  0.0021 -0.4809  0.0963
                                            0.0058 -0.0546  0.0177 -0.0260
    73. (0.00126) RY*( 3) C   4           s( 55.78%)p 0.75( 42.07%)d 0.04(  2.15%)
                                            0.0000 -0.0030  0.7468  0.0063 -0.5094
                                           -0.0022 -0.2566  0.0081 -0.3086 -0.0130
                                            0.0769 -0.0001  0.0890 -0.0869
    74. (0.00037) RY*( 4) C   4           s( 15.49%)p 3.87( 59.95%)d 1.59( 24.56%)
                                            0.0000 -0.0154  0.3933 -0.0158  0.1665
                                            0.0001  0.2091 -0.0004  0.7265  0.0772
                                            0.3377 -0.0145  0.2494 -0.2514
    75. (0.00009) RY*( 5) C   4           s(  3.25%)p 0.92(  2.99%)d28.83( 93.76%)
    76. (0.00008) RY*( 6) C   4           s(  9.41%)p 0.87(  8.18%)d 8.76( 82.41%)
    77. (0.00004) RY*( 7) C   4           s(  0.35%)p 3.29(  1.16%)d99.99( 98.48%)
    78. (0.00001) RY*( 8) C   4           s(  0.69%)p 2.06(  1.42%)d99.99( 97.89%)
    79. (0.00001) RY*( 9) C   4           s(  0.04%)p64.37(  2.55%)d99.99( 97.41%)
    80. (0.00265) RY*( 1) C   5           s( 12.46%)p 6.45( 80.37%)d 0.57(  7.16%)
                                            0.0000  0.0008  0.3530  0.0188  0.8586
                                           -0.0022  0.0422 -0.0114 -0.2534  0.0186
                                           -0.0901  0.0433  0.2459 -0.0287
    81. (0.00195) RY*( 2) C   5           s(  2.93%)p32.68( 95.75%)d 0.45(  1.32%)
                                            0.0000  0.0111  0.1708 -0.0162 -0.3184
                                           -0.0316  0.4741 -0.0208 -0.7935 -0.0862
                                            0.0692  0.0092 -0.0056 -0.0286
    82. (0.00155) RY*( 3) C   5           s(  1.36%)p70.70( 95.83%)d 2.08(  2.81%)
                                            0.0000  0.0152  0.1154 -0.0180 -0.1360
                                            0.0047 -0.8602 -0.0305 -0.4456  0.1241
                                            0.0274 -0.1081  0.0166 -0.0066
    83. (0.00076) RY*( 4) C   5           s( 81.57%)p 0.17( 13.66%)d 0.06(  4.77%)
                                           -0.0000 -0.0101  0.9031 -0.0225 -0.2202
                                           -0.0036  0.0109 -0.0046  0.2957 -0.0110
                                            0.0426 -0.0908 -0.1928 -0.0184
    84. (0.00033) RY*( 5) C   5           s(  0.06%)p 5.40(  0.33%)d99.99( 99.60%)
                                            0.0000  0.0009  0.0249 -0.0001  0.0040
                                            0.0047 -0.0543 -0.0012 -0.0187  0.2271
                                            0.0716  0.8019 -0.2483 -0.4844
    85. (0.00024) RY*( 6) C   5           s(  0.00%)p 1.00(  0.88%)d99.99( 99.12%)
                                           -0.0000 -0.0002  0.0053 -0.0031 -0.0386
                                           -0.0135  0.0471  0.0062 -0.0695  0.3011
                                           -0.8836  0.0301 -0.2801  0.2011
    86. (0.00022) RY*( 7) C   5           s(  0.03%)p82.13(  2.68%)d99.99( 97.29%)
                                           -0.0000  0.0000  0.0181 -0.0064 -0.0109
                                            0.0229 -0.1611 -0.0045 -0.0119 -0.9074
                                           -0.2945  0.2435 -0.0561 -0.0176
    87. (0.00008) RY*( 8) C   5           s(  1.32%)p 7.79( 10.31%)d66.76( 88.36%)
    88. (0.00003) RY*( 9) C   5           s(  0.30%)p 0.98(  0.29%)d99.99( 99.41%)
    89. (0.00303) RY*( 1) C   6           s(  1.02%)p91.51( 93.16%)d 5.72(  5.82%)
                                            0.0000 -0.0233  0.0982 -0.0148 -0.5556
                                           -0.0250 -0.7342  0.0101  0.2879 -0.1679
                                            0.0168  0.0963  0.1428 -0.0089
    90. (0.00146) RY*( 2) C   6           s(  7.14%)p12.72( 90.86%)d 0.28(  2.00%)
                                           -0.0000  0.0195  0.2665  0.0172 -0.7639
                                           -0.0156  0.5524 -0.0092 -0.1390  0.0861
                                           -0.0750 -0.0070  0.0814 -0.0179
    91. (0.00061) RY*( 3) C   6           s( 63.10%)p 0.55( 34.48%)d 0.04(  2.42%)
                                           -0.0000 -0.0042  0.7944 -0.0224  0.1868
                                           -0.0062 -0.2395 -0.0066 -0.5019 -0.0767
                                           -0.0881 -0.0595 -0.0830 -0.0120
    92. (0.00039) RY*( 4) C   6           s( 22.37%)p 2.93( 65.64%)d 0.54( 11.99%)
                                            0.0000 -0.0078  0.4729 -0.0037  0.2046
                                           -0.0077  0.2397  0.0056  0.7463 -0.0999
                                           -0.1989  0.2306 -0.0614 -0.1155
    93. (0.00015) RY*( 5) C   6           s(  4.78%)p 0.82(  3.91%)d19.09( 91.31%)
                                            0.0000 -0.0030  0.2187 -0.0041  0.0639
                                           -0.0077  0.0569 -0.0101  0.1777  0.1266
                                            0.7909 -0.3786  0.3339 -0.1295
    94. (0.00007) RY*( 6) C   6           s(  0.48%)p 5.80(  2.80%)d99.99( 96.71%)
    95. (0.00003) RY*( 7) C   6           s(  0.46%)p 8.75(  4.03%)d99.99( 95.51%)
    96. (0.00001) RY*( 8) C   6           s(  0.04%)p99.99(  3.90%)d99.99( 96.06%)
    97. (0.00001) RY*( 9) C   6           s(  0.69%)p 1.92(  1.32%)d99.99( 97.99%)
    98. (0.00235) RY*( 1) C   7           s(  0.93%)p99.99( 93.81%)d 5.68(  5.27%)
                                            0.0000  0.0248  0.0931 -0.0198 -0.4789
                                            0.0166  0.8242 -0.0021 -0.1694 -0.2089
                                            0.0630  0.0155 -0.0414 -0.0556
    99. (0.00117) RY*( 2) C   7           s(  0.57%)p99.99( 97.67%)d 3.06(  1.75%)
                                            0.0000  0.0070  0.0754 -0.0126  0.8258
                                           -0.0260  0.4000  0.0120 -0.3658 -0.0139
                                           -0.0309  0.0347  0.1230 -0.0085
   100. (0.00059) RY*( 3) C   7           s( 95.98%)p 0.01(  1.01%)d 0.03(  3.00%)
                                           -0.0000 -0.0082  0.9797  0.0143 -0.0423
                                           -0.0180 -0.0866 -0.0013  0.0178  0.1486
                                           -0.0676 -0.0474  0.0285 -0.0173
   101. (0.00046) RY*( 4) C   7           s(  0.05%)p99.99( 90.31%)d99.99(  9.64%)
                                           -0.0000 -0.0002  0.0222  0.0011  0.2335
                                            0.0008  0.3091  0.0051  0.8677  0.0952
                                            0.1110  0.1977 -0.0364 -0.1861
   102. (0.00010) RY*( 5) C   7           s(  0.00%)p 1.00(  6.20%)d15.14( 93.80%)
                                           -0.0000  0.0001  0.0031  0.0033 -0.0498
                                            0.0048 -0.0939  0.0121 -0.2247  0.2777
                                            0.7670  0.2043  0.1039 -0.4691
   103. (0.00006) RY*( 6) C   7           s(  1.53%)p 2.58(  3.94%)d61.99( 94.54%)
   104. (0.00004) RY*( 7) C   7           s(  0.93%)p 3.33(  3.09%)d99.99( 95.99%)
   105. (0.00001) RY*( 8) C   7           s(  0.02%)p99.99(  2.75%)d99.99( 97.23%)
   106. (0.00001) RY*( 9) C   7           s(  0.08%)p17.68(  1.33%)d99.99( 98.59%)
   107. (0.00323) RY*( 1) C   8           s(  0.57%)p99.99( 95.72%)d 6.46(  3.71%)
                                            0.0000  0.0464  0.0599  0.0086 -0.6827
                                            0.0254 -0.6039 -0.0100  0.3543  0.1421
                                           -0.0755 -0.0104  0.1051 -0.0020
   108. (0.00192) RY*( 2) C   8           s(  0.77%)p99.99( 78.57%)d26.91( 20.66%)
                                            0.0000  0.0094  0.0871 -0.0245 -0.5352
                                            0.0127  0.6997  0.0014 -0.0945  0.3910
                                           -0.1610 -0.0536  0.1579  0.0029
   109. (0.00125) RY*( 3) C   8           s(  2.83%)p 4.40( 12.44%)d29.96( 84.73%)
                                           -0.0000  0.0002  0.1682 -0.0063 -0.0371
                                           -0.0121 -0.1268 -0.0468 -0.3234  0.3328
                                            0.7617  0.0178  0.1154 -0.3778
   110. (0.00108) RY*( 4) C   8           s( 65.45%)p 0.07(  4.52%)d 0.46( 30.03%)
                                           -0.0000  0.0032  0.8090  0.0279  0.1887
                                            0.0148 -0.0744 -0.0006  0.0552  0.3012
                                           -0.1260 -0.1293 -0.3631  0.2125
   111. (0.00038) RY*( 5) C   8           s( 27.44%)p 0.02(  0.50%)d 2.63( 72.06%)
                                            0.0000 -0.0024  0.5239 -0.0181 -0.0054
                                           -0.0086  0.0652  0.0089  0.0142 -0.4604
                                           -0.0274  0.3233  0.6329 -0.0531
   112. (0.00035) RY*( 6) C   8           s(  0.01%)p 1.00(  1.36%)d72.52( 98.63%)
                                           -0.0000 -0.0003  0.0074 -0.0012  0.0289
                                           -0.0010  0.0360 -0.0024  0.1071 -0.1393
                                            0.2674 -0.7984  0.3380  0.3791
   113. (0.00027) RY*( 7) C   8           s(  0.03%)p99.99( 86.02%)d99.99( 13.95%)
                                            0.0000  0.0001  0.0165 -0.0002 -0.2040
                                            0.0006 -0.2712  0.0026 -0.8632 -0.1294
                                           -0.2634 -0.1042 -0.0031  0.2062
   114. (0.00013) RY*( 8) C   8           s(  1.87%)p11.27( 21.08%)d41.20( 77.05%)
                                            0.0000  0.0278  0.1339  0.0331 -0.4060
                                           -0.0008  0.2103 -0.0076  0.0226 -0.5917
                                            0.3470 -0.0032 -0.5473  0.0212
   115. (0.00001) RY*( 9) C   8           s(  1.39%)p 0.03(  0.04%)d71.14( 98.57%)
   116. (0.00141) RY*( 1) O   9           s( 15.43%)p 4.91( 75.70%)d 0.57(  8.87%)
                                            0.0000 -0.0085  0.3928 -0.0035  0.1510
                                            0.0111  0.8071 -0.0026 -0.2874 -0.2155
                                           -0.0020  0.0727  0.1765 -0.0761
   117. (0.00060) RY*( 2) O   9           s(  0.00%)p 1.00( 90.24%)d 0.11(  9.76%)
                                           -0.0000 -0.0000  0.0027  0.0010 -0.2112
                                            0.0013 -0.2770  0.0040 -0.8838  0.0113
                                           -0.1617  0.2323 -0.1114 -0.0703
   118. (0.00018) RY*( 3) O   9           s(  1.83%)p29.06( 53.25%)d24.52( 44.92%)
                                            0.0000 -0.0072  0.1352  0.0093  0.6574
                                           -0.0056 -0.3110 -0.0005 -0.0593  0.1666
                                           -0.2443  0.0702  0.5874 -0.1085
   119. (0.00010) RY*( 4) O   9           s(  0.13%)p53.64(  7.01%)d99.99( 92.86%)
   120. (0.00010) RY*( 5) O   9           s( 79.12%)p 0.25( 19.52%)d 0.02(  1.36%)
   121. (0.00005) RY*( 6) O   9           s(  3.09%)p12.35( 38.22%)d18.97( 58.69%)
   122. (0.00000) RY*( 7) O   9           s(  0.00%)p 1.00(  2.13%)d45.99( 97.87%)
   123. (0.00000) RY*( 8) O   9           s(  0.33%)p34.42( 11.22%)d99.99( 88.46%)
   124. (0.00000) RY*( 9) O   9           s(  0.09%)p34.23(  2.95%)d99.99( 96.96%)
   125. (0.00144) RY*( 1) C  10           s( 22.75%)p 2.51( 57.18%)d 0.88( 20.07%)
                                            0.0000  0.0074  0.4769 -0.0127 -0.7317
                                           -0.0481  0.1163  0.0182  0.1416 -0.0809
                                           -0.0935  0.1234  0.4087 -0.0561
   126. (0.00081) RY*( 2) C  10           s(  0.88%)p99.99( 96.61%)d 2.85(  2.51%)
                                            0.0000 -0.0247  0.0905  0.0435  0.1898
                                           -0.0443  0.9047  0.0033 -0.3282 -0.1383
                                            0.0094  0.0234  0.0469 -0.0557
   127. (0.00057) RY*( 3) C  10           s(  0.00%)p 1.00( 26.08%)d 2.83( 73.92%)
                                            0.0000 -0.0001  0.0012 -0.0015 -0.1140
                                           -0.0022 -0.1463 -0.0065 -0.4758  0.0048
                                            0.5113 -0.5991  0.3181  0.1329
   128. (0.00020) RY*( 4) C  10           s(  8.43%)p 1.42( 11.99%)d 9.44( 79.59%)
                                            0.0000  0.0005  0.2903  0.0072 -0.3226
                                           -0.0233  0.1153  0.0055  0.0431  0.0874
                                            0.1655 -0.2921 -0.8218  0.0119
   129. (0.00005) RY*( 5) C  10           s(  0.01%)p99.99( 71.90%)d99.99( 28.08%)
   130. (0.00001) RY*( 6) C  10           s( 67.66%)p 0.47( 32.09%)d 0.00(  0.26%)
   131. (0.00000) RY*( 7) C  10           s(  0.00%)p 1.00(  1.45%)d67.87( 98.55%)
   132. (0.00001) RY*( 8) C  10           s(  0.10%)p21.07(  2.13%)d99.99( 97.77%)
   133. (0.00000) RY*( 9) C  10           s(  0.13%)p 8.72(  1.10%)d99.99( 98.77%)
   134. (0.00299) RY*( 1) C  11           s(  0.12%)p99.99( 95.73%)d33.32(  4.15%)
                                           -0.0000  0.0251  0.0248 -0.0073 -0.6651
                                           -0.0305 -0.6242  0.0106  0.3523  0.1534
                                           -0.0265 -0.0794 -0.1046  0.0019
   135. (0.00163) RY*( 2) C  11           s(  0.69%)p99.99( 97.36%)d 2.81(  1.95%)
                                            0.0000  0.0110  0.0825 -0.0306  0.6981
                                            0.0131 -0.6955  0.0034  0.0377  0.1117
                                           -0.0597 -0.0204  0.0542 -0.0096
   136. (0.00048) RY*( 3) C  11           s( 86.22%)p 0.11(  9.27%)d 0.05(  4.50%)
                                            0.0000 -0.0069  0.9285  0.0070  0.0226
                                            0.0214  0.1286 -0.0058  0.2741 -0.1097
                                            0.1297 -0.0764  0.0868 -0.0531
   137. (0.00047) RY*( 4) C  11           s( 10.98%)p 6.44( 70.64%)d 1.67( 18.38%)
                                            0.0000 -0.0023  0.3313 -0.0004 -0.2114
                                            0.0039 -0.2208 -0.0143 -0.7828 -0.0944
                                           -0.3162  0.2367 -0.1370 -0.0106
   138. (0.00010) RY*( 5) C  11           s(  0.00%)p 1.00( 15.59%)d 5.42( 84.41%)
   139. (0.00008) RY*( 6) C  11           s(  1.36%)p 2.51(  3.42%)d70.06( 95.22%)
   140. (0.00002) RY*( 7) C  11           s(  0.62%)p 3.59(  2.24%)d99.99( 97.14%)
   141. (0.00001) RY*( 8) C  11           s(  0.04%)p88.55(  3.41%)d99.99( 96.55%)
   142. (0.00001) RY*( 9) C  11           s(  0.04%)p62.93(  2.48%)d99.99( 97.48%)
   143. (0.00307) RY*( 1) C  12           s(  0.53%)p99.99( 93.74%)d10.89(  5.73%)
                                            0.0000 -0.0247  0.0682 -0.0197 -0.6947
                                            0.0264  0.6684 -0.0032 -0.0836  0.1986
                                           -0.0758 -0.0034  0.1018  0.0417
   144. (0.00145) RY*( 2) C  12           s(  9.83%)p 8.96( 88.12%)d 0.21(  2.05%)
                                            0.0000  0.0176  0.3130  0.0148 -0.6290
                                            0.0129 -0.6530 -0.0134  0.2421 -0.0551
                                           -0.0021  0.0391  0.1154 -0.0513
   145. (0.00055) RY*( 3) C  12           s( 51.26%)p 0.87( 44.52%)d 0.08(  4.22%)
                                            0.0000 -0.0055  0.7160 -0.0175  0.1284
                                            0.0014 -0.0310 -0.0054 -0.6538  0.1142
                                            0.0522  0.0618 -0.0687 -0.1336
   146. (0.00038) RY*( 4) C  12           s( 35.75%)p 1.42( 50.81%)d 0.38( 13.44%)
                                            0.0000 -0.0055  0.5979 -0.0074  0.2527
                                            0.0093  0.2466  0.0021  0.6191 -0.0060
                                           -0.1895 -0.2745  0.0076  0.1516
   147. (0.00010) RY*( 5) C  12           s(  0.44%)p24.52( 10.84%)d99.99( 88.71%)
   148. (0.00007) RY*( 6) C  12           s(  1.13%)p 3.10(  3.50%)d84.46( 95.37%)
   149. (0.00003) RY*( 7) C  12           s(  0.58%)p 6.63(  3.87%)d99.99( 95.55%)
   150. (0.00001) RY*( 8) C  12           s(  0.39%)p 8.47(  3.32%)d99.99( 96.29%)
   151. (0.00001) RY*( 9) C  12           s(  0.19%)p 7.27(  1.36%)d99.99( 98.45%)
   152. (0.00085) RY*( 1) H  13           s( 47.58%)p 1.10( 52.42%)
                                            0.0114  0.6897  0.0995 -0.3869 -0.6038
   153. (0.00071) RY*( 2) H  13           s(  0.22%)p99.99( 99.78%)
                                            0.0017  0.0472 -0.1088 -0.8193  0.5610
   154. (0.00018) RY*( 3) H  13           s( 44.16%)p 1.26( 55.84%)
                                            0.0193  0.6643  0.3057  0.3837  0.5636
   155. (0.00003) RY*( 4) H  13           s(  8.47%)p10.81( 91.53%)
   156. (0.00092) RY*( 1) H  14           s( 99.68%)p 0.00(  0.32%)
                                            0.0048  0.9984 -0.0168  0.0471  0.0259
   157. (0.00007) RY*( 2) H  14           s(  0.00%)p 1.00(100.00%)
   158. (0.00006) RY*( 3) H  14           s(  0.02%)p99.99( 99.98%)
   159. (0.00002) RY*( 4) H  14           s(  0.39%)p99.99( 99.61%)
   160. (0.00073) RY*( 1) H  15           s( 98.84%)p 0.01(  1.16%)
                                            0.0049  0.9942  0.0241 -0.0901  0.0536
   161. (0.00009) RY*( 2) H  15           s(  0.26%)p99.99( 99.74%)
   162. (0.00008) RY*( 3) H  15           s(  0.14%)p99.99( 99.86%)
   163. (0.00002) RY*( 4) H  15           s(  0.85%)p99.99( 99.15%)
   164. (0.00079) RY*( 1) H  16           s( 99.72%)p 0.00(  0.28%)
                                            0.0040  0.9986 -0.0322 -0.0412  0.0079
   165. (0.00006) RY*( 2) H  16           s(  0.03%)p99.99( 99.97%)
   166. (0.00003) RY*( 3) H  16           s(  0.22%)p99.99( 99.78%)
   167. (0.00004) RY*( 4) H  16           s(  0.14%)p99.99( 99.86%)
   168. (0.00067) RY*( 1) H  17           s( 99.46%)p 0.01(  0.54%)
                                            0.0030  0.9973  0.0643 -0.0359 -0.0014
   169. (0.00007) RY*( 2) H  17           s(  0.00%)p 1.00(100.00%)
   170. (0.00004) RY*( 3) H  17           s(  0.45%)p99.99( 99.55%)
   171. (0.00003) RY*( 4) H  17           s(  0.20%)p99.99( 99.80%)
   172. (0.00071) RY*( 1) H  18           s( 97.54%)p 0.03(  2.46%)
                                            0.0056  0.9876 -0.0654 -0.1332  0.0510
   173. (0.00008) RY*( 2) H  18           s(  1.20%)p82.38( 98.80%)
   174. (0.00008) RY*( 3) H  18           s(  0.52%)p99.99( 99.48%)
   175. (0.00001) RY*( 4) H  18           s(  0.84%)p99.99( 99.16%)
   176. (0.00071) RY*( 1) H  19           s( 97.55%)p 0.03(  2.45%)
                                            0.0057  0.9877 -0.0627 -0.1293  0.0615
   177. (0.00009) RY*( 2) H  19           s(  1.62%)p60.63( 98.38%)
   178. (0.00007) RY*( 3) H  19           s(  0.07%)p99.99( 99.93%)
   179. (0.00001) RY*( 4) H  19           s(  0.85%)p99.99( 99.15%)
   180. (0.00024) RY*( 1) H  20           s( 97.10%)p 0.03(  2.90%)
                                            0.0057  0.9854  0.1308  0.0912 -0.0600
   181. (0.00008) RY*( 2) H  20           s(  0.00%)p 1.00(100.00%)
   182. (0.00005) RY*( 3) H  20           s(  2.38%)p41.02( 97.62%)
   183. (0.00000) RY*( 4) H  20           s(  0.62%)p99.99( 99.38%)
   184. (0.00089) RY*( 1) H  21           s( 99.56%)p 0.00(  0.44%)
                                            0.0040  0.9978  0.0193  0.0591 -0.0240
   185. (0.00005) RY*( 2) H  21           s(  0.06%)p99.99( 99.94%)
   186. (0.00005) RY*( 3) H  21           s(  0.00%)p 1.00(100.00%)
   187. (0.00003) RY*( 4) H  21           s(  0.49%)p99.99( 99.51%)
   188. (0.00071) RY*( 1) H  22           s( 99.68%)p 0.00(  0.32%)
                                            0.0041  0.9984 -0.0460  0.0325 -0.0083
   189. (0.00006) RY*( 2) H  22           s(  0.01%)p99.99( 99.99%)
   190. (0.00003) RY*( 3) H  22           s(  0.21%)p99.99( 99.79%)
   191. (0.00004) RY*( 4) H  22           s(  0.20%)p99.99( 99.80%)
   192. (0.03185) BD*( 1) O   1 - C   2  
                ( 33.21%)   0.5763* O   1 s( 34.78%)p 1.87( 65.11%)d 0.00(  0.11%)
                                            0.0000 -0.5892  0.0254 -0.7376  0.0191
                                           -0.2569 -0.0028  0.2015 -0.0013 -0.0059
                                            0.0077 -0.0004 -0.0273  0.0153
                ( 66.79%)  -0.8173* C   2 s( 27.18%)p 2.67( 72.53%)d 0.01(  0.29%)
                                            0.0001 -0.5202  0.0347  0.6281  0.0541
                                           -0.5176  0.0075  0.2445  0.0098  0.0367
                                           -0.0192  0.0052 -0.0253  0.0226
   193. (0.08986) BD*( 2) O   1 - C   2  
                ( 32.01%)   0.5658* O   1 s(  8.83%)p10.30( 91.02%)d 0.02(  0.15%)
                                           -0.0000  0.2970 -0.0124  0.1668 -0.0087
                                           -0.8540  0.0051  0.3910 -0.0010 -0.0343
                                            0.0152 -0.0048 -0.0016 -0.0063
                ( 67.99%)  -0.8246* C   2 s(  6.45%)p14.43( 93.14%)d 0.06(  0.41%)
                                           -0.0000  0.2532 -0.0199 -0.5255 -0.0197
                                           -0.7232  0.0258  0.3617 -0.0201  0.0430
                                           -0.0230  0.0050  0.0394 -0.0112
   194. (0.26291) BD ( 1) O   1 - C   5  
                ( 14.43%)   0.3798* O   1 s(  0.09%)p99.99( 99.80%)d 1.13(  0.11%)
                                           -0.0002  0.0306  0.0014 -0.1218 -0.0020
                                           -0.4236 -0.0069 -0.8964 -0.0154 -0.0130
                                           -0.0288  0.0048 -0.0063 -0.0008
                ( 85.57%)   0.9251* C   5 s(  0.76%)p99.99( 99.23%)d 0.01(  0.01%)
                                            0.0002  0.0849  0.0202  0.1472 -0.0093
                                            0.2697 -0.0102  0.9468 -0.0353  0.0016
                                            0.0025 -0.0049  0.0044 -0.0054
   195. (0.04144) BD*( 1) C   2 - O   3  
                ( 68.15%)   0.8255* C   2 s( 28.47%)p 2.50( 71.23%)d 0.01(  0.30%)
                                           -0.0005  0.5335 -0.0074  0.3646 -0.0068
                                           -0.4002 -0.0223 -0.6454 -0.0467 -0.0210
                                           -0.0343  0.0326 -0.0003  0.0176
                ( 31.85%)  -0.5644* O   3 s( 34.11%)p 1.93( 65.82%)d 0.00(  0.07%)
                                           -0.0001  0.5840  0.0006 -0.3662 -0.0095
                                            0.3731  0.0014  0.6203  0.0000 -0.0050
                                           -0.0081  0.0196 -0.0031  0.0159
   196. (0.04506) BD*( 1) C   2 - C   4  
                ( 52.92%)   0.7275* C   2 s( 37.50%)p 1.67( 62.47%)d 0.00(  0.03%)
                                            0.0009  0.6116  0.0305  0.4374 -0.0365
                                            0.2085  0.0009  0.6233 -0.0059  0.0042
                                            0.0152  0.0051  0.0063  0.0058
                ( 47.08%)  -0.6861* C   4 s( 24.82%)p 3.03( 75.15%)d 0.00(  0.04%)
                                            0.0003  0.4982  0.0008 -0.4772 -0.0176
                                           -0.2004 -0.0022 -0.6952  0.0015  0.0042
                                            0.0124  0.0076  0.0026  0.0126
   197. (0.00709) BD*( 1) O   3 - H  13  
                ( 25.36%)   0.5036* O   3 s( 23.27%)p 3.29( 76.65%)d 0.00(  0.08%)
                                           -0.0003 -0.4822 -0.0125 -0.8665 -0.0267
                                            0.0675  0.0139 -0.0990  0.0194 -0.0044
                                           -0.0197 -0.0018 -0.0195  0.0068
                ( 74.64%)  -0.8640* H  13 s( 99.56%)p 0.00(  0.44%)
                                           -0.9978  0.0030  0.0654 -0.0095  0.0015
   198. (0.01208) BD*( 1) C   4 - C   5  
                ( 50.98%)   0.7140* C   4 s( 29.71%)p 2.36( 70.25%)d 0.00(  0.05%)
                                            0.0002  0.5449  0.0095  0.8181  0.0070
                                            0.0264  0.0079 -0.1791  0.0161 -0.0002
                                           -0.0097  0.0006  0.0181 -0.0068
                ( 49.02%)  -0.7001* C   5 s( 31.61%)p 2.16( 68.35%)d 0.00(  0.04%)
                                            0.0000  0.5621 -0.0112 -0.8195  0.0228
                                           -0.0500  0.0097  0.0924  0.0180  0.0020
                                           -0.0046 -0.0015  0.0152 -0.0116
   199. (0.00484) BD*( 1) C   4 - H  14  
                ( 35.55%)   0.5963* C   4 s( 23.25%)p 3.30( 76.72%)d 0.00(  0.03%)
                                            0.0003 -0.4822  0.0012  0.2771  0.0079
                                           -0.7688  0.0159 -0.3142 -0.0147  0.0103
                                            0.0018 -0.0069  0.0104  0.0065
                ( 64.45%)  -0.8028* H  14 s( 99.90%)p 0.00(  0.10%)
                                           -0.9995  0.0031 -0.0111  0.0256  0.0146
   200. (0.00487) BD*( 1) C   4 - H  15  
                ( 35.89%)   0.5991* C   4 s( 22.17%)p 3.51( 77.80%)d 0.00(  0.04%)
                                           -0.0003  0.4708 -0.0024 -0.1582 -0.0136
                                           -0.6058  0.0203  0.6207  0.0090  0.0065
                                           -0.0026 -0.0148 -0.0096 -0.0004
                ( 64.11%)  -0.8007* H  15 s( 99.90%)p 0.00(  0.10%)
                                            0.9995 -0.0021  0.0067  0.0169 -0.0258
   201. (0.01325) BD*( 1) C   5 - C   6  
                ( 49.37%)   0.7026* C   5 s( 33.81%)p 1.96( 66.14%)d 0.00(  0.05%)
                                            0.0001 -0.5814 -0.0058 -0.4480  0.0053
                                            0.6745  0.0163 -0.0707 -0.0200  0.0175
                                            0.0004  0.0021  0.0057  0.0133
                ( 50.63%)  -0.7116* C   6 s( 35.81%)p 1.79( 64.14%)d 0.00(  0.05%)
                                           -0.0001 -0.5984 -0.0026  0.4807  0.0186
                                           -0.6322  0.0095  0.0994 -0.0158  0.0170
                                           -0.0031  0.0062  0.0063  0.0119
   202. (0.01353) BD*( 1) C   5 - C  12  
                ( 49.13%)   0.7009* C   5 s( 33.79%)p 1.96( 66.16%)d 0.00(  0.05%)
                                            0.0001 -0.5812 -0.0093 -0.3233  0.0130
                                           -0.6841 -0.0234  0.2974 -0.0015 -0.0122
                                            0.0078  0.0133  0.0071  0.0076
                ( 50.87%)  -0.7132* C  12 s( 35.34%)p 1.83( 64.61%)d 0.00(  0.05%)
                                           -0.0001 -0.5945 -0.0053  0.3547  0.0233
                                            0.6607 -0.0129 -0.2881 -0.0048 -0.0117
                                            0.0054  0.0119  0.0110  0.0088
   203. (0.00764) BD*( 1) C   6 - C   7  
                ( 50.08%)   0.7077* C   6 s( 35.27%)p 1.83( 64.69%)d 0.00(  0.05%)
                                            0.0000  0.5937  0.0149  0.7792  0.0133
                                           -0.0005 -0.0396 -0.1947  0.0093  0.0033
                                           -0.0102 -0.0016  0.0162 -0.0088
                ( 49.92%)  -0.7065* C   7 s( 36.24%)p 1.76( 63.71%)d 0.00(  0.04%)
                                           -0.0001  0.6019  0.0122 -0.7747 -0.0013
                                           -0.0213 -0.0357  0.1873  0.0127 -0.0040
                                           -0.0073 -0.0007  0.0157 -0.0106
   204. (0.05606) BD*( 2) C   6 - C   7  
                ( 48.93%)   0.6995* C   6 s(  0.03%)p99.99( 99.91%)d 1.79(  0.06%)
                                           -0.0000 -0.0102 -0.0144 -0.2234  0.0057
                                           -0.3057  0.0002 -0.9250  0.0097 -0.0080
                                           -0.0146 -0.0082 -0.0007  0.0144
                ( 51.07%)  -0.7147* C   7 s(  0.00%)p 1.00( 99.94%)d 0.00(  0.06%)
                                           -0.0000 -0.0021 -0.0034 -0.2181  0.0027
                                           -0.2972  0.0014 -0.9292  0.0049  0.0037
                                            0.0195 -0.0122  0.0082 -0.0011
   205. (0.00690) BD*( 1) C   6 - H  16  
                ( 36.83%)   0.6069* C   6 s( 28.80%)p 2.47( 71.17%)d 0.00(  0.03%)
                                           -0.0004  0.5365 -0.0135 -0.3318  0.0139
                                           -0.7110  0.0010  0.3095  0.0001  0.0097
                                           -0.0040 -0.0090 -0.0072 -0.0065
                ( 63.17%)  -0.7948* H  16 s( 99.90%)p 0.00(  0.10%)
                                            0.9995 -0.0024  0.0117  0.0269 -0.0129
   206. (0.01537) BD*( 1) C   7 - C   8  
                ( 50.18%)   0.7084* C   7 s( 33.97%)p 1.94( 65.97%)d 0.00(  0.06%)
                                           -0.0000  0.5828  0.0092  0.3628  0.0276
                                            0.6621 -0.0058 -0.2982 -0.0047  0.0130
                                           -0.0069 -0.0132 -0.0098 -0.0092
                ( 49.82%)  -0.7058* C   8 s( 38.17%)p 1.62( 61.78%)d 0.00(  0.05%)
                                           -0.0000  0.6178  0.0070 -0.2587  0.0124
                                           -0.6883 -0.0027  0.2773 -0.0020  0.0105
                                           -0.0054 -0.0120 -0.0108 -0.0086
   207. (0.00664) BD*( 1) C   7 - H  17  
                ( 36.95%)   0.6078* C   7 s( 29.70%)p 2.37( 70.27%)d 0.00(  0.03%)
                                           -0.0003  0.5448 -0.0139  0.4684 -0.0160
                                           -0.6865 -0.0018  0.1084  0.0047 -0.0126
                                            0.0007 -0.0035 -0.0033 -0.0097
                ( 63.05%)  -0.7941* H  17 s( 99.90%)p 0.00(  0.10%)
                                            0.9995 -0.0010 -0.0160  0.0271 -0.0049
   208. (0.01665) BD*( 1) C   8 - O   9  
                ( 67.94%)   0.8243* C   8 s( 25.03%)p 2.98( 74.68%)d 0.01(  0.28%)
                                            0.0001 -0.5001  0.0159 -0.8348 -0.0280
                                           -0.0489 -0.0256  0.2143  0.0148 -0.0054
                                            0.0225  0.0018 -0.0425  0.0220
                ( 32.06%)  -0.5662* O   9 s( 34.32%)p 1.91( 65.60%)d 0.00(  0.07%)
                                           -0.0000 -0.5859 -0.0030  0.7764  0.0057
                                            0.0809 -0.0037 -0.2159 -0.0002 -0.0130
                                            0.0134  0.0052 -0.0160  0.0102
   209. (0.16073) BD*( 2) C   8 - O   9  
                ( 72.45%)   0.8512* C   8 s(  0.00%)p 1.00( 99.78%)d 0.00(  0.22%)
                                            0.0000 -0.0012 -0.0008  0.2224 -0.0033
                                            0.2899 -0.0044  0.9295 -0.0138  0.0142
                                            0.0397 -0.0002  0.0092 -0.0197
                ( 27.55%)  -0.5249* O   9 s(  0.00%)p 1.00( 99.91%)d 0.00(  0.09%)
                                            0.0000 -0.0014 -0.0001  0.2268  0.0005
                                            0.2915  0.0006  0.9288  0.0021 -0.0100
                                           -0.0158 -0.0144  0.0010  0.0171
   210. (0.01241) BD*( 1) C   8 - C  11  
                ( 49.16%)   0.7011* C   8 s( 36.44%)p 1.74( 63.51%)d 0.00(  0.05%)
                                            0.0003 -0.6036  0.0031  0.4287 -0.0435
                                           -0.6622 -0.0077  0.1032  0.0127  0.0162
                                           -0.0017  0.0052  0.0072  0.0117
                ( 50.84%)  -0.7130* C  11 s( 33.76%)p 1.96( 66.18%)d 0.00(  0.06%)
                                           -0.0002 -0.5808 -0.0145 -0.4807 -0.0333
                                            0.6495 -0.0076 -0.0871  0.0103  0.0182
                                           -0.0016  0.0055  0.0076  0.0134
   211. (0.00408) BD*( 1) O   9 - C  10  
                ( 29.44%)   0.5426* O   9 s( 31.57%)p 2.17( 68.36%)d 0.00(  0.07%)
                                           -0.0001 -0.5619 -0.0002 -0.5123 -0.0152
                                            0.6440 -0.0112 -0.0779  0.0072  0.0136
                                           -0.0024  0.0088  0.0155  0.0121
                ( 70.56%)  -0.8400* C  10 s( 20.81%)p 3.79( 78.84%)d 0.02(  0.35%)
                                           -0.0001 -0.4555 -0.0255  0.5667  0.0075
                                           -0.6766 -0.0573  0.0761  0.0162  0.0503
                                           -0.0052  0.0066  0.0076  0.0294
   212. (0.00576) BD*( 1) C  10 - H  18  
                ( 38.50%)   0.6205* C  10 s( 26.43%)p 2.78( 73.53%)d 0.00(  0.04%)
                                           -0.0000 -0.5139  0.0137 -0.0276 -0.0262
                                            0.2278  0.0056 -0.8258  0.0051 -0.0025
                                            0.0029  0.0067  0.0013 -0.0196
                ( 61.50%)  -0.7842* H  18 s( 99.90%)p 0.00(  0.10%)
                                           -0.9995  0.0034  0.0080 -0.0100  0.0282
   213. (0.00576) BD*( 1) C  10 - H  19  
                ( 38.56%)   0.6210* C  10 s( 26.40%)p 2.79( 73.56%)d 0.00(  0.04%)
                                            0.0000  0.5136 -0.0137 -0.2907  0.0265
                                           -0.6420 -0.0055 -0.4880 -0.0042  0.0127
                                            0.0091  0.0133 -0.0051  0.0007
                ( 61.44%)  -0.7838* H  19 s( 99.90%)p 0.00(  0.10%)
                                            0.9995 -0.0034  0.0032  0.0247  0.0183
   214. (0.00354) BD*( 1) C  10 - H  20  
                ( 37.67%)   0.6138* C  10 s( 26.41%)p 2.78( 73.55%)d 0.00(  0.04%)
                                            0.0001 -0.5137 -0.0153 -0.7682  0.0169
                                           -0.2678  0.0034  0.2707 -0.0052 -0.0138
                                            0.0098  0.0040 -0.0103  0.0050
                ( 62.33%)  -0.7895* H  20 s( 99.90%)p 0.00(  0.10%)
                                           -0.9995  0.0008  0.0288  0.0070 -0.0092
   215. (0.00682) BD*( 1) C  11 - C  12  
                ( 50.16%)   0.7082* C  11 s( 36.52%)p 1.74( 63.43%)d 0.00(  0.05%)
                                           -0.0000  0.6043  0.0090 -0.7735 -0.0082
                                           -0.0070  0.0397  0.1848 -0.0098  0.0047
                                           -0.0098 -0.0025  0.0152 -0.0098
                ( 49.84%)  -0.7060* C  12 s( 35.51%)p 1.81( 64.44%)d 0.00(  0.05%)
                                            0.0000  0.5958  0.0115  0.7758  0.0027
                                            0.0333  0.0403 -0.1992 -0.0138 -0.0027
                                           -0.0083  0.0001  0.0173 -0.0097
   216. (0.04999) BD*( 2) C  11 - C  12  
                ( 54.79%)   0.7402* C  11 s(  0.00%)p 1.00( 99.92%)d 0.00(  0.08%)
                                            0.0000  0.0020  0.0018  0.2212 -0.0027
                                            0.2902 -0.0026  0.9306 -0.0080 -0.0095
                                           -0.0186 -0.0102 -0.0008  0.0154
                ( 45.21%)  -0.6724* C  12 s(  0.01%)p 1.00( 99.94%)d 0.00(  0.06%)
                                            0.0000  0.0048  0.0057  0.2228 -0.0028
                                            0.2904 -0.0047  0.9302 -0.0067  0.0031
                                            0.0183 -0.0120  0.0084 -0.0020
   217. (0.00608) BD*( 1) C  11 - H  21  
                ( 36.48%)   0.6040* C  11 s( 29.64%)p 2.37( 70.34%)d 0.00(  0.03%)
                                            0.0003 -0.5442  0.0157 -0.3463  0.0101
                                           -0.7014  0.0047  0.3022 -0.0041 -0.0096
                                            0.0056  0.0089  0.0049  0.0067
                ( 63.52%)  -0.7970* H  21 s( 99.89%)p 0.00(  0.11%)
                                           -0.9995  0.0018  0.0137  0.0272 -0.0117
   218. (0.00675) BD*( 1) C  12 - H  22  
                ( 36.70%)   0.6058* C  12 s( 29.04%)p 2.44( 70.93%)d 0.00(  0.03%)
                                            0.0004 -0.5387  0.0138  0.4703 -0.0142
                                           -0.6905  0.0007  0.1056  0.0021  0.0125
                                           -0.0017  0.0035  0.0044  0.0088
                ( 63.30%)  -0.7956* H  22 s( 99.90%)p 0.00(  0.10%)
                                           -0.9995  0.0024 -0.0171  0.0269 -0.0040


 NHO Directionality and "Bond Bending" (deviations from line of nuclear centers)

         [Thresholds for printing:  angular deviation  >  1.0 degree]
                                    hybrid p-character > 25.0%
                                    orbital occupancy  >  0.10e

                                Line of Centers        Hybrid 1              Hybrid 2
                                ---------------  -------------------   ------------------
                NBO               Theta   Phi    Theta   Phi    Dev    Theta   Phi    Dev
 ========================================================================================
     1. BD (   1) O   1 - C   2    89.0  348.8   104.7   19.9  34.5    106.6  143.2  29.7
     2. BD (   2) O   1 - C   2    89.0  348.8    65.7  280.5  69.8     68.9  232.0  65.5
     3. BD*(   1) O   1 - C   5    75.6    2.8   153.8  254.0 111.2     17.9   62.0 112.9
     4. BD (   1) C   2 - O   3   139.3  313.8   141.3  310.3   3.0      --     --    --
     5. BD (   1) C   2 - C   4    39.0   21.6    36.2   27.6   4.6    142.4  202.3   1.4
     6. BD (   1) O   3 - H  13    79.6  356.9    84.9  354.8   5.7      --     --    --
     7. BD (   1) C   4 - C   5   101.5    2.0     --     --    --      82.1  182.9   3.8
     8. BD (   1) C   4 - H  14    69.0  111.4    67.8  110.7   1.4      --     --    --
     9. BD (   1) C   4 - H  15    45.5  254.3    44.1  253.6   1.5      --     --    --
    10. BD (   1) C   5 - C   6    83.6  305.8    83.7  302.7   3.1     96.0  128.7   3.0
    11. BD (   1) C   5 - C  12   111.4   63.1   111.0   66.3   3.1     68.7  239.7   3.1
    12. BD (   1) C   6 - C   7   103.9    0.7   103.1  357.1   3.6     75.6  184.2   3.4
    13. BD (   2) C   6 - C   7   103.9    0.7    22.3   54.5  90.3     21.6   53.9  89.4
    15. BD (   1) C   7 - C   8   111.2   64.0   111.6   59.3   4.4     69.4  250.4   6.0
    18. BD (   2) C   8 - O   9   105.2    5.7   158.5  232.5  89.9    158.3  232.1  89.9
    19. BD (   1) C   8 - C  11    96.6  125.2    98.5  119.9   5.5     84.7  308.7   3.7
    20. BD (   1) O   9 - C  10    84.3  307.9    85.1  309.8   2.0      --     --    --
    21. BD (   1) C  10 - H  18    17.8  282.9    16.3  283.0   1.5      --     --    --
    22. BD (   1) C  10 - H  19   124.0  249.0   125.1  247.8   1.5      --     --    --
    24. BD (   1) C  11 - C  12    76.0  181.6    77.4  177.6   4.1    105.2    5.4   3.9
    25. BD (   2) C  11 - C  12    76.0  181.6    21.4   52.8  89.8     21.3   52.4  90.2
    26. BD (   1) C  11 - H  21   111.2   62.9   111.1   64.2   1.2      --     --    --
    40. LP (   1) O   1             --     --     86.3  166.4   --       --     --    --
    41. LP (   1) O   3             --     --    147.1  220.7   --       --     --    --
    42. LP (   2) O   3             --     --     63.4  261.9   --       --     --    --
    43. LP (   1) O   9             --     --    110.9   67.6   --       --     --    --
   194. BD (   1) O   1 - C   5    75.6    2.8   153.8  254.0 111.2     17.9   62.0 112.9
   209. BD*(   2) C   8 - O   9   105.2    5.7   158.5  232.5  89.9    158.3  232.1  89.9


 Second Order Perturbation Theory Analysis of Fock Matrix in NBO Basis

     Threshold for printing:   0.25 kcal/mol
                                                                              E(2)  E(j)-E(i) F(i,j)
         Donor NBO (i)                     Acceptor NBO (j)                 kcal/mol   a.u.    a.u. 
 ===================================================================================================

 within unit  1
   1. BD (   1) O   1 - C   2        / 53. RY*(   1) C   2                    0.82    1.53    0.045
   1. BD (   1) O   1 - C   2        /196. BD*(   1) C   2 - C   4            0.41    1.30    0.030
   1. BD (   1) O   1 - C   2        /197. BD*(   1) O   3 - H  13            0.58    1.35    0.036
   2. BD (   2) O   1 - C   2        / 53. RY*(   1) C   2                    0.26    1.11    0.021
   2. BD (   2) O   1 - C   2        / 64. RY*(   3) O   3                    0.25    1.72    0.026
   2. BD (   2) O   1 - C   2        /193. BD*(   2) O   1 - C   2            0.28    0.67    0.018
   2. BD (   2) O   1 - C   2        /197. BD*(   1) O   3 - H  13            0.27    0.93    0.020
   2. BD (   2) O   1 - C   2        /198. BD*(   1) C   4 - C   5            0.40    0.92    0.024
   2. BD (   2) O   1 - C   2        /200. BD*(   1) C   4 - H  15            0.37    0.96    0.024
   3. BD*(   1) O   1 - C   5        / 49. RY*(   6) O   1                    0.25    3.16    0.039
   3. BD*(   1) O   1 - C   5        / 54. RY*(   2) C   2                    1.29    1.32    0.057
   3. BD*(   1) O   1 - C   5        / 56. RY*(   4) C   2                    1.03    1.85    0.060
   3. BD*(   1) O   1 - C   5        / 92. RY*(   4) C   6                    0.27    0.93    0.022
   3. BD*(   1) O   1 - C   5        /194. BD (   1) O   1 - C   5            7.16    0.08    0.032
   3. BD*(   1) O   1 - C   5        /195. BD*(   1) C   2 - O   3           13.11    0.58    0.118
   3. BD*(   1) O   1 - C   5        /196. BD*(   1) C   2 - C   4           16.01    0.57    0.129
   3. BD*(   1) O   1 - C   5        /197. BD*(   1) O   3 - H  13            0.47    0.62    0.024
   3. BD*(   1) O   1 - C   5        /204. BD*(   2) C   6 - C   7            4.02    0.22    0.040
   3. BD*(   1) O   1 - C   5        /216. BD*(   2) C  11 - C  12            3.39    0.24    0.038
   4. BD (   1) C   2 - O   3        /  3. BD*(   1) O   1 - C   5            0.33    0.71    0.045
   4. BD (   1) C   2 - O   3        /199. BD*(   1) C   4 - H  14            0.31    1.37    0.026
   5. BD (   1) C   2 - C   4        /  3. BD*(   1) O   1 - C   5            0.68    0.42    0.045
   5. BD (   1) C   2 - C   4        / 44. RY*(   1) O   1                    0.90    1.82    0.052
   5. BD (   1) C   2 - C   4        / 63. RY*(   2) O   3                    0.35    1.91    0.033
   5. BD (   1) C   2 - C   4        / 81. RY*(   2) C   5                    0.33    1.43    0.028
   5. BD (   1) C   2 - C   4        / 82. RY*(   3) C   5                    0.28    1.47    0.026
   5. BD (   1) C   2 - C   4        /192. BD*(   1) O   1 - C   2            0.69    1.15    0.036
   5. BD (   1) C   2 - C   4        /194. BD (   1) O   1 - C   5            4.83    0.50    0.070
   5. BD (   1) C   2 - C   4        /198. BD*(   1) C   4 - C   5            0.68    1.03    0.034
   5. BD (   1) C   2 - C   4        /200. BD*(   1) C   4 - H  15            0.25    1.07    0.021
   5. BD (   1) C   2 - C   4        /201. BD*(   1) C   5 - C   6            0.32    1.17    0.025
   6. BD (   1) O   3 - H  13        / 54. RY*(   2) C   2                    0.62    1.86    0.043
   6. BD (   1) O   3 - H  13        / 57. RY*(   5) C   2                    0.44    2.36    0.041
   6. BD (   1) O   3 - H  13        /192. BD*(   1) O   1 - C   2            2.14    1.26    0.066
   6. BD (   1) O   3 - H  13        /193. BD*(   2) O   1 - C   2            1.00    0.89    0.039
   6. BD (   1) O   3 - H  13        /194. BD (   1) O   1 - C   5            1.21    0.61    0.040
   7. BD (   1) C   4 - C   5        / 89. RY*(   1) C   6                    0.72    1.77    0.045
   7. BD (   1) C   4 - C   5        /143. RY*(   1) C  12                    0.70    1.78    0.045
   7. BD (   1) C   4 - C   5        /192. BD*(   1) O   1 - C   2            0.98    1.17    0.043
   7. BD (   1) C   4 - C   5        /193. BD*(   2) O   1 - C   2            0.85    0.80    0.034
   7. BD (   1) C   4 - C   5        /194. BD (   1) O   1 - C   5            1.05    0.52    0.034
   7. BD (   1) C   4 - C   5        /199. BD*(   1) C   4 - H  14            0.49    1.10    0.030
   7. BD (   1) C   4 - C   5        /200. BD*(   1) C   4 - H  15            0.44    1.09    0.028
   7. BD (   1) C   4 - C   5        /201. BD*(   1) C   5 - C   6            1.36    1.19    0.051
   7. BD (   1) C   4 - C   5        /202. BD*(   1) C   5 - C  12            1.36    1.18    0.051
   7. BD (   1) C   4 - C   5        /203. BD*(   1) C   6 - C   7            1.32    1.19    0.050
   7. BD (   1) C   4 - C   5        /215. BD*(   1) C  11 - C  12            1.22    1.21    0.049
   8. BD (   1) C   4 - H  14        / 58. RY*(   6) C   2                    0.27    2.03    0.030
   8. BD (   1) C   4 - H  14        /192. BD*(   1) O   1 - C   2            0.36    1.01    0.024
   8. BD (   1) C   4 - H  14        /193. BD*(   2) O   1 - C   2            0.43    0.64    0.022
   8. BD (   1) C   4 - H  14        /194. BD (   1) O   1 - C   5            2.07    0.36    0.040
   8. BD (   1) C   4 - H  14        /195. BD*(   1) C   2 - O   3            1.75    0.87    0.050
   8. BD (   1) C   4 - H  14        /198. BD*(   1) C   4 - C   5            0.28    0.90    0.020
   8. BD (   1) C   4 - H  14        /201. BD*(   1) C   5 - C   6            1.82    1.03    0.055
   9. BD (   1) C   4 - H  15        /192. BD*(   1) O   1 - C   2            0.77    1.01    0.035
   9. BD (   1) C   4 - H  15        /193. BD*(   2) O   1 - C   2            1.68    0.64    0.043
   9. BD (   1) C   4 - H  15        /194. BD (   1) O   1 - C   5            1.88    0.36    0.038
   9. BD (   1) C   4 - H  15        /195. BD*(   1) C   2 - O   3            0.29    0.87    0.020
   9. BD (   1) C   4 - H  15        /202. BD*(   1) C   5 - C  12            2.00    1.03    0.058
  10. BD (   1) C   5 - C   6        / 71. RY*(   1) C   4                    0.60    1.57    0.039
  10. BD (   1) C   5 - C   6        / 98. RY*(   1) C   7                    0.65    1.84    0.044
  10. BD (   1) C   5 - C   6        / 99. RY*(   2) C   7                    0.50    1.48    0.035
  10. BD (   1) C   5 - C   6        /143. RY*(   1) C  12                    0.43    1.85    0.036
  10. BD (   1) C   5 - C   6        /198. BD*(   1) C   4 - C   5            1.31    1.12    0.048
  10. BD (   1) C   5 - C   6        /199. BD*(   1) C   4 - H  14            0.38    1.17    0.027
  10. BD (   1) C   5 - C   6        /202. BD*(   1) C   5 - C  12            1.77    1.25    0.059
  10. BD (   1) C   5 - C   6        /203. BD*(   1) C   6 - C   7            1.53    1.26    0.056
  10. BD (   1) C   5 - C   6        /205. BD*(   1) C   6 - H  16            0.68    1.17    0.036
  10. BD (   1) C   5 - C   6        /207. BD*(   1) C   7 - H  17            1.01    1.17    0.044
  10. BD (   1) C   5 - C   6        /218. BD*(   1) C  12 - H  22            1.18    1.18    0.047
  11. BD (   1) C   5 - C  12        / 71. RY*(   1) C   4                    0.66    1.56    0.041
  11. BD (   1) C   5 - C  12        / 89. RY*(   1) C   6                    0.39    1.82    0.034
  11. BD (   1) C   5 - C  12        /135. RY*(   2) C  11                    1.09    1.41    0.050
  11. BD (   1) C   5 - C  12        /198. BD*(   1) C   4 - C   5            1.33    1.11    0.049
  11. BD (   1) C   5 - C  12        /200. BD*(   1) C   4 - H  15            0.40    1.15    0.027
  11. BD (   1) C   5 - C  12        /201. BD*(   1) C   5 - C   6            1.79    1.25    0.060
  11. BD (   1) C   5 - C  12        /205. BD*(   1) C   6 - H  16            1.28    1.16    0.049
  11. BD (   1) C   5 - C  12        /215. BD*(   1) C  11 - C  12            1.46    1.27    0.055
  11. BD (   1) C   5 - C  12        /217. BD*(   1) C  11 - H  21            1.09    1.18    0.045
  11. BD (   1) C   5 - C  12        /218. BD*(   1) C  12 - H  22            0.66    1.17    0.035
  12. BD (   1) C   6 - C   7        / 80. RY*(   1) C   5                    0.55    1.84    0.040
  12. BD (   1) C   6 - C   7        / 81. RY*(   2) C   5                    0.27    1.51    0.026
  12. BD (   1) C   6 - C   7        / 82. RY*(   3) C   5                    0.40    1.55    0.032
  12. BD (   1) C   6 - C   7        /108. RY*(   2) C   8                    0.76    1.93    0.049
  12. BD (   1) C   6 - C   7        /198. BD*(   1) C   4 - C   5            1.76    1.12    0.056
  12. BD (   1) C   6 - C   7        /201. BD*(   1) C   5 - C   6            1.71    1.25    0.058
  12. BD (   1) C   6 - C   7        /205. BD*(   1) C   6 - H  16            0.63    1.17    0.034
  12. BD (   1) C   6 - C   7        /206. BD*(   1) C   7 - C   8            1.52    1.24    0.055
  12. BD (   1) C   6 - C   7        /207. BD*(   1) C   7 - H  17            0.85    1.17    0.040
  12. BD (   1) C   6 - C   7        /208. BD*(   1) C   8 - O   9            2.46    1.06    0.064
  13. BD (   2) C   6 - C   7        /  3. BD*(   1) O   1 - C   5            3.29    0.07    0.034
  13. BD (   2) C   6 - C   7        /109. RY*(   3) C   8                    0.35    1.96    0.036
  13. BD (   2) C   6 - C   7        /194. BD (   1) O   1 - C   5           26.52    0.15    0.085
  13. BD (   2) C   6 - C   7        /209. BD*(   2) C   8 - O   9           17.96    0.22    0.080
  14. BD (   1) C   6 - H  16        / 80. RY*(   1) C   5                    0.46    1.65    0.035
  14. BD (   1) C   6 - H  16        / 98. RY*(   1) C   7                    0.32    1.65    0.029
  14. BD (   1) C   6 - H  16        /201. BD*(   1) C   5 - C   6            0.52    1.07    0.030
  14. BD (   1) C   6 - H  16        /202. BD*(   1) C   5 - C  12            2.19    1.06    0.061
  14. BD (   1) C   6 - H  16        /203. BD*(   1) C   6 - C   7            0.50    1.07    0.029
  14. BD (   1) C   6 - H  16        /206. BD*(   1) C   7 - C   8            2.00    1.05    0.058
  15. BD (   1) C   7 - C   8        / 89. RY*(   1) C   6                    0.32    1.85    0.031
  15. BD (   1) C   7 - C   8        / 90. RY*(   2) C   6                    0.80    1.45    0.043
  15. BD (   1) C   7 - C   8        /116. RY*(   1) O   9                    0.28    2.01    0.030
  15. BD (   1) C   7 - C   8        /134. RY*(   1) C  11                    0.70    1.82    0.045
  15. BD (   1) C   7 - C   8        /203. BD*(   1) C   6 - C   7            1.44    1.28    0.054
  15. BD (   1) C   7 - C   8        /205. BD*(   1) C   6 - H  16            1.05    1.19    0.045
  15. BD (   1) C   7 - C   8        /207. BD*(   1) C   7 - H  17            0.68    1.19    0.036
  15. BD (   1) C   7 - C   8        /210. BD*(   1) C   8 - C  11            2.03    1.26    0.064
  15. BD (   1) C   7 - C   8        /217. BD*(   1) C  11 - H  21            0.95    1.20    0.043
  16. BD (   1) C   7 - H  17        / 89. RY*(   1) C   6                    0.35    1.65    0.030
  16. BD (   1) C   7 - H  17        /107. RY*(   1) C   8                    0.40    1.37    0.030
  16. BD (   1) C   7 - H  17        /201. BD*(   1) C   5 - C   6            1.98    1.07    0.058
  16. BD (   1) C   7 - H  17        /203. BD*(   1) C   6 - C   7            0.64    1.08    0.033
  16. BD (   1) C   7 - H  17        /206. BD*(   1) C   7 - C   8            0.39    1.06    0.026
  16. BD (   1) C   7 - H  17        /208. BD*(   1) C   8 - O   9            0.34    0.88    0.022
  16. BD (   1) C   7 - H  17        /210. BD*(   1) C   8 - C  11            2.06    1.06    0.059
  17. BD (   1) C   8 - O   9        /126. RY*(   2) C  10                    0.62    1.54    0.039
  17. BD (   1) C   8 - O   9        /134. RY*(   1) C  11                    0.27    2.03    0.029
  17. BD (   1) C   8 - O   9        /203. BD*(   1) C   6 - C   7            0.60    1.49    0.038
  17. BD (   1) C   8 - O   9        /206. BD*(   1) C   7 - C   8            0.48    1.47    0.034
  17. BD (   1) C   8 - O   9        /210. BD*(   1) C   8 - C  11            0.41    1.47    0.031
  17. BD (   1) C   8 - O   9        /214. BD*(   1) C  10 - H  20            0.29    1.42    0.026
  17. BD (   1) C   8 - O   9        /215. BD*(   1) C  11 - C  12            0.75    1.51    0.043
  18. BD (   2) C   8 - O   9        /101. RY*(   4) C   7                    0.37    1.06    0.026
  18. BD (   2) C   8 - O   9        /127. RY*(   3) C  10                    0.50    2.11    0.042
  18. BD (   2) C   8 - O   9        /137. RY*(   4) C  11                    0.42    1.19    0.029
  18. BD (   2) C   8 - O   9        /204. BD*(   2) C   6 - C   7            3.71    0.41    0.049
  18. BD (   2) C   8 - O   9        /209. BD*(   2) C   8 - O   9            0.52    0.33    0.017
  18. BD (   2) C   8 - O   9        /212. BD*(   1) C  10 - H  18            1.55    0.83    0.047
  18. BD (   2) C   8 - O   9        /213. BD*(   1) C  10 - H  19            1.55    0.83    0.047
  18. BD (   2) C   8 - O   9        /216. BD*(   2) C  11 - C  12            4.27    0.42    0.054
  19. BD (   1) C   8 - C  11        / 98. RY*(   1) C   7                    0.33    1.84    0.031
  19. BD (   1) C   8 - C  11        / 99. RY*(   2) C   7                    0.37    1.48    0.030
  19. BD (   1) C   8 - C  11        /116. RY*(   1) O   9                    0.43    2.00    0.037
  19. BD (   1) C   8 - C  11        /143. RY*(   1) C  12                    0.35    1.85    0.033
  19. BD (   1) C   8 - C  11        /144. RY*(   2) C  12                    0.80    1.43    0.043
  19. BD (   1) C   8 - C  11        /206. BD*(   1) C   7 - C   8            1.94    1.24    0.062
  19. BD (   1) C   8 - C  11        /207. BD*(   1) C   7 - H  17            1.24    1.17    0.048
  19. BD (   1) C   8 - C  11        /208. BD*(   1) C   8 - O   9            0.35    1.06    0.024
  19. BD (   1) C   8 - C  11        /211. BD*(   1) O   9 - C  10            1.54    1.00    0.050
  19. BD (   1) C   8 - C  11        /215. BD*(   1) C  11 - C  12            1.25    1.28    0.051
  19. BD (   1) C   8 - C  11        /217. BD*(   1) C  11 - H  21            0.55    1.19    0.032
  19. BD (   1) C   8 - C  11        /218. BD*(   1) C  12 - H  22            1.15    1.18    0.047
  20. BD (   1) O   9 - C  10        /107. RY*(   1) C   8                    0.58    1.70    0.040
  20. BD (   1) O   9 - C  10        /108. RY*(   2) C   8                    0.59    2.08    0.044
  20. BD (   1) O   9 - C  10        /210. BD*(   1) C   8 - C  11            1.45    1.38    0.057
  21. BD (   1) C  10 - H  18        /117. RY*(   2) O   9                    0.29    1.72    0.028
  21. BD (   1) C  10 - H  18        /209. BD*(   2) C   8 - O   9            0.84    0.45    0.027
  22. BD (   1) C  10 - H  19        /117. RY*(   2) O   9                    0.29    1.72    0.028
  22. BD (   1) C  10 - H  19        /209. BD*(   2) C   8 - O   9            0.82    0.45    0.026
  23. BD (   1) C  10 - H  20        /116. RY*(   1) O   9                    0.29    1.78    0.029
  23. BD (   1) C  10 - H  20        /208. BD*(   1) C   8 - O   9            2.01    0.85    0.052
  24. BD (   1) C  11 - C  12        / 80. RY*(   1) C   5                    0.44    1.84    0.036
  24. BD (   1) C  11 - C  12        / 81. RY*(   2) C   5                    0.48    1.51    0.034
  24. BD (   1) C  11 - C  12        / 82. RY*(   3) C   5                    0.31    1.55    0.028
  24. BD (   1) C  11 - C  12        /107. RY*(   1) C   8                    0.84    1.55    0.046
  24. BD (   1) C  11 - C  12        /198. BD*(   1) C   4 - C   5            1.72    1.12    0.055
  24. BD (   1) C  11 - C  12        /202. BD*(   1) C   5 - C  12            1.63    1.25    0.057
  24. BD (   1) C  11 - C  12        /208. BD*(   1) C   8 - O   9            1.79    1.06    0.055
  24. BD (   1) C  11 - C  12        /210. BD*(   1) C   8 - C  11            1.22    1.24    0.049
  24. BD (   1) C  11 - C  12        /217. BD*(   1) C  11 - H  21            0.82    1.18    0.039
  24. BD (   1) C  11 - C  12        /218. BD*(   1) C  12 - H  22            0.68    1.18    0.036
  25. BD (   2) C  11 - C  12        /  3. BD*(   1) O   1 - C   5            3.89    0.06    0.035
  25. BD (   2) C  11 - C  12        / 82. RY*(   3) C   5                    0.26    1.11    0.023
  25. BD (   2) C  11 - C  12        / 84. RY*(   5) C   5                    0.29    2.16    0.034
  25. BD (   2) C  11 - C  12        /194. BD (   1) O   1 - C   5           30.24    0.14    0.088
  25. BD (   2) C  11 - C  12        /209. BD*(   2) C   8 - O   9           15.49    0.21    0.073
  26. BD (   1) C  11 - H  21        /143. RY*(   1) C  12                    0.29    1.66    0.028
  26. BD (   1) C  11 - H  21        /202. BD*(   1) C   5 - C  12            2.08    1.05    0.059
  26. BD (   1) C  11 - H  21        /206. BD*(   1) C   7 - C   8            2.25    1.04    0.061
  26. BD (   1) C  11 - H  21        /208. BD*(   1) C   8 - O   9            0.64    0.86    0.030
  26. BD (   1) C  11 - H  21        /210. BD*(   1) C   8 - C  11            0.30    1.04    0.022
  26. BD (   1) C  11 - H  21        /215. BD*(   1) C  11 - C  12            0.65    1.09    0.034
  27. BD (   1) C  12 - H  22        / 80. RY*(   1) C   5                    0.43    1.65    0.034
  27. BD (   1) C  12 - H  22        /134. RY*(   1) C  11                    0.33    1.61    0.029
  27. BD (   1) C  12 - H  22        /201. BD*(   1) C   5 - C   6            2.16    1.06    0.060
  27. BD (   1) C  12 - H  22        /202. BD*(   1) C   5 - C  12            0.49    1.05    0.029
  27. BD (   1) C  12 - H  22        /210. BD*(   1) C   8 - C  11            2.05    1.04    0.058
  27. BD (   1) C  12 - H  22        /215. BD*(   1) C  11 - C  12            0.55    1.08    0.031
  28. CR (   1) O   1                / 53. RY*(   1) C   2                    3.69   19.47    0.340
  28. CR (   1) O   1                /196. BD*(   1) C   2 - C   4            0.32   19.23    0.102
  29. CR (   1) C   2                / 73. RY*(   3) C   4                    0.48   11.00    0.092
  29. CR (   1) C   2                /197. BD*(   1) O   3 - H  13            0.29   10.63    0.070
  30. CR (   1) O   3                / 53. RY*(   1) C   2                    0.29   19.57    0.096
  30. CR (   1) O   3                / 54. RY*(   2) C   2                    1.26   20.09    0.201
  30. CR (   1) O   3                / 56. RY*(   4) C   2                    0.34   20.62    0.105
  31. CR (   1) C   4                / 54. RY*(   2) C   2                    0.55   11.21    0.100
  31. CR (   1) C   4                / 80. RY*(   1) C   5                    0.26   11.22    0.068
  31. CR (   1) C   4                /156. RY*(   1) H  14                    0.41   10.49    0.083
  31. CR (   1) C   4                /160. RY*(   1) H  15                    0.42   10.51    0.083
  31. CR (   1) C   4                /201. BD*(   1) C   5 - C   6            0.44   10.63    0.086
  31. CR (   1) C   4                /202. BD*(   1) C   5 - C  12            0.42   10.63    0.085
  32. CR (   1) C   5                / 72. RY*(   2) C   4                    0.53   10.75    0.095
  32. CR (   1) C   5                / 90. RY*(   2) C   6                    0.88   10.83    0.123
  32. CR (   1) C   5                /144. RY*(   2) C  12                    0.91   10.82    0.125
  32. CR (   1) C   5                /203. BD*(   1) C   6 - C   7            0.45   10.66    0.088
  32. CR (   1) C   5                /205. BD*(   1) C   6 - H  16            0.30   10.57    0.071
  32. CR (   1) C   5                /215. BD*(   1) C  11 - C  12            0.43   10.68    0.085
  32. CR (   1) C   5                /218. BD*(   1) C  12 - H  22            0.28   10.57    0.069
  33. CR (   1) C   6                / 80. RY*(   1) C   5                    0.28   11.22    0.071
  33. CR (   1) C   6                / 81. RY*(   2) C   5                    0.43   10.90    0.087
  33. CR (   1) C   6                / 82. RY*(   3) C   5                    0.39   10.93    0.082
  33. CR (   1) C   6                / 99. RY*(   2) C   7                    0.55   10.86    0.097
  33. CR (   1) C   6                /100. RY*(   3) C   7                    0.31   10.70    0.073
  33. CR (   1) C   6                /164. RY*(   1) H  16                    0.39   10.46    0.081
  33. CR (   1) C   6                /198. BD*(   1) C   4 - C   5            0.54   10.50    0.096
  33. CR (   1) C   6                /202. BD*(   1) C   5 - C  12            0.50   10.63    0.093
  33. CR (   1) C   6                /206. BD*(   1) C   7 - C   8            0.50   10.62    0.093
  33. CR (   1) C   6                /207. BD*(   1) C   7 - H  17            0.31   10.55    0.072
  34. CR (   1) C   7                / 90. RY*(   2) C   6                    0.34   10.82    0.077
  34. CR (   1) C   7                / 91. RY*(   3) C   6                    0.46   10.74    0.089
  34. CR (   1) C   7                /107. RY*(   1) C   8                    0.85   10.94    0.122
  34. CR (   1) C   7                /168. RY*(   1) H  17                    0.43   10.49    0.085
  34. CR (   1) C   7                /201. BD*(   1) C   5 - C   6            0.55   10.64    0.098
  34. CR (   1) C   7                /205. BD*(   1) C   6 - H  16            0.29   10.56    0.070
  34. CR (   1) C   7                /208. BD*(   1) C   8 - O   9            0.42   10.44    0.084
  34. CR (   1) C   7                /210. BD*(   1) C   8 - C  11            0.53   10.62    0.095
  35. CR (   1) C   8                / 99. RY*(   2) C   7                    0.58   10.94    0.101
  35. CR (   1) C   8                /135. RY*(   2) C  11                    0.82   10.88    0.119
  35. CR (   1) C   8                /203. BD*(   1) C   6 - C   7            0.38   10.73    0.081
  35. CR (   1) C   8                /206. BD*(   1) C   7 - C   8            0.33   10.70    0.075
  35. CR (   1) C   8                /207. BD*(   1) C   7 - H  17            0.33   10.64    0.075
  35. CR (   1) C   8                /208. BD*(   1) C   8 - O   9            0.42   10.52    0.085
  35. CR (   1) C   8                /210. BD*(   1) C   8 - C  11            0.36   10.70    0.079
  35. CR (   1) C   8                /211. BD*(   1) O   9 - C  10            0.69   10.47    0.108
  35. CR (   1) C   8                /215. BD*(   1) C  11 - C  12            0.40   10.75    0.083
  35. CR (   1) C   8                /217. BD*(   1) C  11 - H  21            0.26   10.65    0.066
  36. CR (   1) O   9                /107. RY*(   1) C   8                    1.06   19.86    0.183
  36. CR (   1) O   9                /114. RY*(   8) C   8                    0.49   21.01    0.128
  36. CR (   1) O   9                /125. RY*(   1) C  10                    0.33   20.05    0.102
  36. CR (   1) O   9                /126. RY*(   2) C  10                    0.53   19.61    0.129
  36. CR (   1) O   9                /206. BD*(   1) C   7 - C   8            0.32   19.54    0.101
  37. CR (   1) C  10                /172. RY*(   1) H  18                    0.36   10.58    0.078
  37. CR (   1) C  10                /176. RY*(   1) H  19                    0.36   10.58    0.078
  37. CR (   1) C  10                /180. RY*(   1) H  20                    0.43   10.58    0.085
  37. CR (   1) C  10                /208. BD*(   1) C   8 - O   9            0.73   10.49    0.111
  37. CR (   1) C  10                /211. BD*(   1) O   9 - C  10            0.45   10.43    0.087
  38. CR (   1) C  11                /108. RY*(   2) C   8                    0.47   11.31    0.092
  38. CR (   1) C  11                /110. RY*(   4) C   8                    0.29   11.23    0.072
  38. CR (   1) C  11                /144. RY*(   2) C  12                    0.30   10.80    0.072
  38. CR (   1) C  11                /145. RY*(   3) C  12                    0.40   10.73    0.083
  38. CR (   1) C  11                /184. RY*(   1) H  21                    0.43   10.46    0.084
  38. CR (   1) C  11                /202. BD*(   1) C   5 - C  12            0.56   10.63    0.098
  38. CR (   1) C  11                /206. BD*(   1) C   7 - C   8            0.62   10.62    0.103
  38. CR (   1) C  11                /208. BD*(   1) C   8 - O   9            0.27   10.44    0.067
  38. CR (   1) C  11                /218. BD*(   1) C  12 - H  22            0.30   10.56    0.072
  39. CR (   1) C  12                / 80. RY*(   1) C   5                    0.34   11.22    0.078
  39. CR (   1) C  12                / 81. RY*(   2) C   5                    0.46   10.89    0.090
  39. CR (   1) C  12                / 82. RY*(   3) C   5                    0.36   10.93    0.079
  39. CR (   1) C  12                /134. RY*(   1) C  11                    0.27   11.18    0.070
  39. CR (   1) C  12                /135. RY*(   2) C  11                    0.40   10.79    0.083
  39. CR (   1) C  12                /136. RY*(   3) C  11                    0.26   10.72    0.066
  39. CR (   1) C  12                /188. RY*(   1) H  22                    0.39   10.46    0.081
  39. CR (   1) C  12                /198. BD*(   1) C   4 - C   5            0.53   10.49    0.094
  39. CR (   1) C  12                /201. BD*(   1) C   5 - C   6            0.51   10.63    0.093
  39. CR (   1) C  12                /210. BD*(   1) C   8 - C  11            0.49   10.61    0.091
  39. CR (   1) C  12                /217. BD*(   1) C  11 - H  21            0.31   10.56    0.073
  40. LP (   1) O   1                / 53. RY*(   1) C   2                    7.06    1.24    0.118
  40. LP (   1) O   1                /195. BD*(   1) C   2 - O   3            0.97    1.01    0.040
  40. LP (   1) O   1                /196. BD*(   1) C   2 - C   4            0.85    1.00    0.037
  41. LP (   1) O   3                / 54. RY*(   2) C   2                    1.32    1.68    0.060
  41. LP (   1) O   3                /152. RY*(   1) H  13                    0.52    1.73    0.038
  41. LP (   1) O   3                /192. BD*(   1) O   1 - C   2            0.69    1.08    0.035
  41. LP (   1) O   3                /193. BD*(   2) O   1 - C   2            0.32    0.71    0.020
  41. LP (   1) O   3                /196. BD*(   1) C   2 - C   4            3.51    0.92    0.073
  42. LP (   2) O   3                / 55. RY*(   3) C   2                    1.24    2.24    0.070
  42. LP (   2) O   3                / 60. RY*(   8) C   2                    0.29    1.74    0.030
  42. LP (   2) O   3                /153. RY*(   2) H  13                    0.92    1.98    0.057
  42. LP (   2) O   3                /192. BD*(   1) O   1 - C   2            2.16    0.83    0.056
  42. LP (   2) O   3                /193. BD*(   2) O   1 - C   2           13.35    0.47    0.100
  43. LP (   1) O   9                /107. RY*(   1) C   8                    1.27    1.38    0.053
  43. LP (   1) O   9                /108. RY*(   2) C   8                    0.42    1.76    0.034
  43. LP (   1) O   9                /125. RY*(   1) C  10                    0.79    1.58    0.045
  43. LP (   1) O   9                /126. RY*(   2) C  10                    0.28    1.14    0.023
  43. LP (   1) O   9                /206. BD*(   1) C   7 - C   8            3.79    1.07    0.080
  43. LP (   1) O   9                /210. BD*(   1) C   8 - C  11            0.39    1.07    0.026
  43. LP (   1) O   9                /212. BD*(   1) C  10 - H  18            0.57    0.99    0.030
  43. LP (   1) O   9                /213. BD*(   1) C  10 - H  19            0.58    0.98    0.030
  43. LP (   1) O   9                /214. BD*(   1) C  10 - H  20            1.06    1.02    0.042
 192. BD*(   1) O   1 - C   2        / 46. RY*(   3) O   1                    0.46    1.05    0.155
 192. BD*(   1) O   1 - C   2        / 47. RY*(   4) O   1                    0.52    0.52    0.116
 192. BD*(   1) O   1 - C   2        / 53. RY*(   1) C   2                    5.07    0.08    0.123
 192. BD*(   1) O   1 - C   2        / 57. RY*(   5) C   2                    0.61    1.10    0.179
 192. BD*(   1) O   1 - C   2        / 58. RY*(   6) C   2                    0.42    1.02    0.143
 192. BD*(   1) O   1 - C   2        / 61. RY*(   9) C   2                    0.27    1.48    0.140
 193. BD*(   2) O   1 - C   2        / 45. RY*(   2) O   1                    0.54    0.96    0.095
 193. BD*(   2) O   1 - C   2        / 53. RY*(   1) C   2                    0.51    0.45    0.061
 193. BD*(   2) O   1 - C   2        / 55. RY*(   3) C   2                    0.63    1.77    0.139
 193. BD*(   2) O   1 - C   2        / 57. RY*(   5) C   2                    0.37    1.47    0.098
 193. BD*(   2) O   1 - C   2        / 60. RY*(   8) C   2                    0.41    1.27    0.096
 193. BD*(   2) O   1 - C   2        /192. BD*(   1) O   1 - C   2           12.87    0.37    0.249
 193. BD*(   2) O   1 - C   2        /198. BD*(   1) C   4 - C   5            0.37    0.25    0.038
 193. BD*(   2) O   1 - C   2        /200. BD*(   1) C   4 - H  15            0.46    0.29    0.048
 194. BD (   1) O   1 - C   5        / 92. RY*(   4) C   6                    0.60    0.85    0.055
 194. BD (   1) O   1 - C   5        /146. RY*(   4) C  12                    0.47    0.88    0.050
 194. BD (   1) O   1 - C   5        /195. BD*(   1) C   2 - O   3            0.53    0.50    0.037
 194. BD (   1) O   1 - C   5        /196. BD*(   1) C   2 - C   4            0.40    0.49    0.032
 194. BD (   1) O   1 - C   5        /197. BD*(   1) O   3 - H  13            0.29    0.54    0.030
 194. BD (   1) O   1 - C   5        /198. BD*(   1) C   4 - C   5            0.45    0.53    0.038
 194. BD (   1) O   1 - C   5        /199. BD*(   1) C   4 - H  14            0.35    0.59    0.035
 194. BD (   1) O   1 - C   5        /200. BD*(   1) C   4 - H  15            0.25    0.57    0.029
 194. BD (   1) O   1 - C   5        /204. BD*(   2) C   6 - C   7           11.52    0.14    0.091
 194. BD (   1) O   1 - C   5        /209. BD*(   2) C   8 - O   9            0.32    0.07    0.009
 194. BD (   1) O   1 - C   5        /216. BD*(   2) C  11 - C  12            9.45    0.16    0.087
 195. BD*(   1) C   2 - O   3        / 54. RY*(   2) C   2                    0.70    0.74    0.132
 195. BD*(   1) C   2 - O   3        / 59. RY*(   7) C   2                    0.49    0.66    0.111
 195. BD*(   1) C   2 - O   3        / 62. RY*(   1) O   3                    0.33    1.21    0.122
 195. BD*(   1) C   2 - O   3        / 65. RY*(   4) O   3                    0.50    1.05    0.142
 195. BD*(   1) C   2 - O   3        /192. BD*(   1) O   1 - C   2            0.38    0.15    0.035
 195. BD*(   1) C   2 - O   3        /197. BD*(   1) O   3 - H  13            1.34    0.04    0.042
 195. BD*(   1) C   2 - O   3        /198. BD*(   1) C   4 - C   5            2.26    0.03    0.046
 195. BD*(   1) C   2 - O   3        /199. BD*(   1) C   4 - H  14            0.33    0.08    0.031
 196. BD*(   1) C   2 - C   4        / 54. RY*(   2) C   2                    0.27    0.76    0.080
 196. BD*(   1) C   2 - C   4        / 59. RY*(   7) C   2                    0.57    0.67    0.117
 196. BD*(   1) C   2 - C   4        / 73. RY*(   3) C   4                    0.82    0.43    0.109
 196. BD*(   1) C   2 - C   4        /195. BD*(   1) C   2 - O   3            3.36    0.01    0.029
 196. BD*(   1) C   2 - C   4        /197. BD*(   1) O   3 - H  13            0.77    0.05    0.036
 204. BD*(   2) C   6 - C   7        /101. RY*(   4) C   7                    0.26    0.65    0.069
 204. BD*(   2) C   6 - C   7        /216. BD*(   2) C  11 - C  12            1.78    0.01    0.019
 209. BD*(   2) C   8 - O   9        /101. RY*(   4) C   7                    0.38    0.73    0.052
 209. BD*(   2) C   8 - O   9        /109. RY*(   3) C   8                    0.38    1.74    0.081
 209. BD*(   2) C   8 - O   9        /113. RY*(   7) C   8                    0.85    0.81    0.083
 209. BD*(   2) C   8 - O   9        /137. RY*(   4) C  11                    0.35    0.86    0.055
 209. BD*(   2) C   8 - O   9        /204. BD*(   2) C   6 - C   7           13.87    0.08    0.088
 209. BD*(   2) C   8 - O   9        /212. BD*(   1) C  10 - H  18            0.27    0.50    0.036
 209. BD*(   2) C   8 - O   9        /213. BD*(   1) C  10 - H  19            0.27    0.50    0.036
 209. BD*(   2) C   8 - O   9        /216. BD*(   2) C  11 - C  12           11.23    0.09    0.087


 Natural Bond Orbitals (Summary):

                                                            Principal Delocalizations
           NBO                        Occupancy    Energy   (geminal,vicinal,remote)
 ====================================================================================
 Molecular unit  1  (C9H10O3)
     1. BD (   1) O   1 - C   2          0.99708    -1.10934  53(g),197(v),196(g)
     2. BD (   2) O   1 - C   2          0.99655    -0.68869  198(v),200(v),193(g),197(v)
                                                    53(g),64(v)
     3. BD*(   1) O   1 - C   5          0.82841    -0.38078  196(v),195(v),194(g),204(v)
                                                    216(v),54(v),56(v),197(r)
                                                    92(v),49(g)
     4. BD (   1) C   2 - O   3          0.99139    -1.08954  3(v),199(v)
     5. BD (   1) C   2 - C   4          0.95029    -0.80178  194(v),3(v),44(v),192(g)
                                                    198(g),63(v),81(v),201(v)
                                                    82(v),200(g)
     6. BD (   1) O   3 - H  13          0.98838    -0.91220  192(v),194(r),193(v),54(v)
                                                    57(v)
     7. BD (   1) C   4 - C   5          0.98295    -0.81891  194(g),202(g),201(g),203(v)
                                                    215(v),192(v),193(v),89(v)
                                                    143(v),199(g),200(g)
     8. BD (   1) C   4 - H  14          0.97843    -0.66411  194(v),201(v),195(v),193(v)
                                                    192(v),198(g),58(v),3(v)
     9. BD (   1) C   4 - H  15          0.97210    -0.66483  194(v),202(v),193(v),192(v)
                                                    195(v)
    10. BD (   1) C   5 - C   6          0.98664    -0.88908  202(g),203(g),198(g),218(v)
                                                    207(v),205(g),98(v),71(v)
                                                    99(v),143(v),199(v)
    11. BD (   1) C   5 - C  12          0.98622    -0.87790  201(g),215(g),198(g),205(v)
                                                    217(v),135(v),71(v),218(g)
                                                    200(v),89(v)
    12. BD (   1) C   6 - C   7          0.98649    -0.88255  208(v),198(v),201(g),206(g)
                                                    207(g),108(v),205(g),80(v)
                                                    82(v),81(v)
    13. BD (   2) C   6 - C   7          0.85486    -0.45172  194(v),209(v),3(v),109(v)
    14. BD (   1) C   6 - H  16          0.98914    -0.69745  202(v),206(v),201(g),203(g)
                                                    80(v),98(v)
    15. BD (   1) C   7 - C   8          0.98965    -0.90285  210(g),203(g),205(v),217(v)
                                                    90(v),134(v),207(g),89(v)
                                                    116(v)
    16. BD (   1) C   7 - H  17          0.98745    -0.70530  210(v),201(v),203(g),107(v)
                                                    206(g),89(v),208(v)
    17. BD (   1) C   8 - O   9          0.99578    -1.11341  215(v),126(v),203(v),206(g)
                                                    210(g),214(v),134(v)
    18. BD (   2) C   8 - O   9          0.93869    -0.56352  216(v),204(v),212(v),213(v)
                                                    209(g),127(v),137(v),101(v)
    19. BD (   1) C   8 - C  11          0.98687    -0.88903  206(g),211(v),215(g),207(v)
                                                    218(v),144(v),217(g),116(v)
                                                    99(v),143(v),208(g),98(v)
    20. BD (   1) O   9 - C  10          0.99647    -1.03252  210(v),108(v),107(v)
    21. BD (   1) C  10 - H  18          0.98741    -0.68314  209(v),117(v)
    22. BD (   1) C  10 - H  19          0.98774    -0.68340  209(v),117(v)
    23. BD (   1) C  10 - H  20          0.99466    -0.67360  208(v),116(v)
    24. BD (   1) C  11 - C  12          0.98777    -0.88366  208(v),198(v),202(g),210(g)
                                                    107(v),217(g),218(g),81(v)
                                                    80(v),82(v)
    25. BD (   2) C  11 - C  12          0.84899    -0.44522  194(v),209(v),3(v),84(v)
                                                    82(v)
    26. BD (   1) C  11 - H  21          0.98758    -0.69070  206(v),202(v),215(g),208(v)
                                                    210(g),143(v)
    27. BD (   1) C  12 - H  22          0.98890    -0.68919  201(v),210(v),215(g),202(g)
                                                    80(v),134(v)
    28. CR (   1) O   1                  0.99985   -19.04359  53(v),196(v)
    29. CR (   1) C   2                  0.99965   -10.38487  73(v),197(v)
    30. CR (   1) O   3                  0.99984   -19.14942  54(v),56(v),53(v),196(v)
    31. CR (   1) C   4                  0.99951   -10.26274  54(v),201(v),202(v),160(v)
                                                    156(v),80(v)
    32. CR (   1) C   5                  0.99942   -10.28018  144(v),90(v),72(v),203(v)
                                                    215(v),205(v),218(v)
    33. CR (   1) C   6                  0.99944   -10.26828  99(v),198(v),206(v),202(v)
                                                    81(v),164(v),82(v),207(v)
                                                    100(v),80(v)
    34. CR (   1) C   7                  0.99946   -10.26992  107(v),201(v),210(v),91(v)
                                                    168(v),208(v),90(v),205(v)
    35. CR (   1) C   8                  0.99932   -10.35062  135(v),211(v),99(v),208(g)
                                                    215(v),203(v),210(g),206(g)
                                                    207(v),217(v)
    36. CR (   1) O   9                  0.99981   -19.18940  107(v),126(v),114(v),125(v)
                                                    206(v)
    37. CR (   1) C  10                  0.99961   -10.31441  208(v),211(g),180(v),172(v)
                                                    176(v)
    38. CR (   1) C  11                  0.99946   -10.26461  206(v),202(v),108(v),184(v)
                                                    145(v),218(v),144(v),110(v)
                                                    208(v)
    39. CR (   1) C  12                  0.99944   -10.26050  198(v),201(v),210(v),81(v)
                                                    135(v),188(v),82(v),80(v)
                                                    217(v),134(v),136(v)
    40. LP (   1) O   1                  0.98832    -0.81217  53(v),195(v),196(v),3(g)
    41. LP (   1) O   3                  0.98550    -0.73159  196(v),54(v),192(v),152(v)
                                                    3(r),193(v)
    42. LP (   2) O   3                  0.89980    -0.48642  193(v),192(v),55(v),153(v)
                                                    60(v)
    43. LP (   1) O   9                  0.98197    -0.71451  206(v),107(v),214(v),125(v)
                                                    213(v),212(v),108(v),210(v)
                                                    126(v)
    44. RY*(   1) O   1                  0.00105     1.01764   
    45. RY*(   2) O   1                  0.00034     0.93479   
    46. RY*(   3) O   1                  0.00027     1.40093   
    47. RY*(   4) O   1                  0.00004     0.86375   
    48. RY*(   5) O   1                  0.00000     2.77947   
    49. RY*(   6) O   1                  0.00000     2.77613   
    50. RY*(   7) O   1                  0.00000     2.50694   
    51. RY*(   8) O   1                  0.00001     3.00265   
    52. RY*(   9) O   1                  0.00001     2.65124   
    53. RY*(   1) C   2                  0.00882     0.42519   
    54. RY*(   2) C   2                  0.00567     0.94345   
    55. RY*(   3) C   2                  0.00257     1.75432   
    56. RY*(   4) C   2                  0.00158     1.47412   
    57. RY*(   5) C   2                  0.00118     1.44809   
    58. RY*(   6) C   2                  0.00099     1.36812   
    59. RY*(   7) C   2                  0.00025     0.86012   
    60. RY*(   8) C   2                  0.00003     1.24917   
    61. RY*(   9) C   2                  0.00001     1.82555   
    62. RY*(   1) O   3                  0.00089     1.41601   
    63. RY*(   2) O   3                  0.00046     1.11190   
    64. RY*(   3) O   3                  0.00040     1.03181   
    65. RY*(   4) O   3                  0.00003     1.25358   
    66. RY*(   5) O   3                  0.00000     2.59314   
    67. RY*(   6) O   3                  0.00001     2.74085   
    68. RY*(   7) O   3                  0.00000     2.61550   
    69. RY*(   8) O   3                  0.00000     2.88607   
    70. RY*(   9) O   3                  0.00000     2.59100   
    71. RY*(   1) C   4                  0.00323     0.67928   
    72. RY*(   2) C   4                  0.00161     0.47294   
    73. RY*(   3) C   4                  0.00126     0.61346   
    74. RY*(   4) C   4                  0.00037     0.86464   
    75. RY*(   5) C   4                  0.00009     1.88918   
    76. RY*(   6) C   4                  0.00008     1.76729   
    77. RY*(   7) C   4                  0.00004     2.03557   
    78. RY*(   8) C   4                  0.00001     2.00018   
    79. RY*(   9) C   4                  0.00001     2.12904   
    80. RY*(   1) C   5                  0.00265     0.95599   
    81. RY*(   2) C   5                  0.00195     0.63038   
    82. RY*(   3) C   5                  0.00155     0.66589   
    83. RY*(   4) C   5                  0.00076     0.56282   
    84. RY*(   5) C   5                  0.00033     1.71080   
    85. RY*(   6) C   5                  0.00024     1.87461   
    86. RY*(   7) C   5                  0.00022     2.04375   
    87. RY*(   8) C   5                  0.00008     1.98479   
    88. RY*(   9) C   5                  0.00003     2.02383   
    89. RY*(   1) C   6                  0.00303     0.94677   
    90. RY*(   2) C   6                  0.00146     0.54675   
    91. RY*(   3) C   6                  0.00061     0.47207   
    92. RY*(   4) C   6                  0.00039     0.54665   
    93. RY*(   5) C   6                  0.00015     1.62749   
    94. RY*(   6) C   6                  0.00007     2.15982   
    95. RY*(   7) C   6                  0.00003     2.14255   
    96. RY*(   8) C   6                  0.00001     1.86972   
    97. RY*(   9) C   6                  0.00001     1.88108   
    98. RY*(   1) C   7                  0.00235     0.95502   
    99. RY*(   2) C   7                  0.00117     0.58715   
   100. RY*(   3) C   7                  0.00059     0.43411   
   101. RY*(   4) C   7                  0.00046     0.49669   
   102. RY*(   5) C   7                  0.00010     1.64685   
   103. RY*(   6) C   7                  0.00006     2.13922   
   104. RY*(   7) C   7                  0.00004     2.21325   
   105. RY*(   8) C   7                  0.00001     1.76005   
   106. RY*(   9) C   7                  0.00001     1.95128   
   107. RY*(   1) C   8                  0.00323     0.66922   
   108. RY*(   2) C   8                  0.00192     1.04438   
   109. RY*(   3) C   8                  0.00125     1.50515   
   110. RY*(   4) C   8                  0.00108     0.96735   
   111. RY*(   5) C   8                  0.00038     1.66869   
   112. RY*(   6) C   8                  0.00035     1.66608   
   113. RY*(   7) C   8                  0.00027     0.57455   
   114. RY*(   8) C   8                  0.00013     1.82279   
   115. RY*(   9) C   8                  0.00001     1.96217   
   116. RY*(   1) O   9                  0.00141     1.10700   
   117. RY*(   2) O   9                  0.00060     1.03621   
   118. RY*(   3) O   9                  0.00018     2.21004   
   119. RY*(   4) O   9                  0.00010     2.42530   
   120. RY*(   5) O   9                  0.00010     1.46099   
   121. RY*(   6) O   9                  0.00005     2.10239   
   122. RY*(   7) O   9                  0.00000     2.51221   
   123. RY*(   8) O   9                  0.00000     2.56681   
   124. RY*(   9) O   9                  0.00000     2.59218   
   125. RY*(   1) C  10                  0.00144     0.86458   
   126. RY*(   2) C  10                  0.00081     0.42379   
   127. RY*(   3) C  10                  0.00057     1.55119   
   128. RY*(   4) C  10                  0.00020     1.72613   
   129. RY*(   5) C  10                  0.00005     0.86073   
   130. RY*(   6) C  10                  0.00001     0.54250   
   131. RY*(   7) C  10                  0.00000     2.06860   
   132. RY*(   8) C  10                  0.00001     2.04899   
   133. RY*(   9) C  10                  0.00000     2.07793   
   134. RY*(   1) C  11                  0.00299     0.91724   
   135. RY*(   2) C  11                  0.00163     0.53018   
   136. RY*(   3) C  11                  0.00048     0.45549   
   137. RY*(   4) C  11                  0.00047     0.62587   
   138. RY*(   5) C  11                  0.00010     1.51963   
   139. RY*(   6) C  11                  0.00008     2.14803   
   140. RY*(   7) C  11                  0.00002     2.20915   
   141. RY*(   8) C  11                  0.00001     1.81024   
   142. RY*(   9) C  11                  0.00001     1.89717   
   143. RY*(   1) C  12                  0.00307     0.96502   
   144. RY*(   2) C  12                  0.00145     0.53889   
   145. RY*(   3) C  12                  0.00055     0.46415   
   146. RY*(   4) C  12                  0.00038     0.57815   
   147. RY*(   5) C  12                  0.00010     1.59120   
   148. RY*(   6) C  12                  0.00007     2.14373   
   149. RY*(   7) C  12                  0.00003     2.19187   
   150. RY*(   8) C  12                  0.00001     1.71064   
   151. RY*(   9) C  12                  0.00001     2.01210   
   152. RY*(   1) H  13                  0.00085     1.00097   
   153. RY*(   2) H  13                  0.00071     1.49389   
   154. RY*(   3) H  13                  0.00018     1.29287   
   155. RY*(   4) H  13                  0.00003     1.99521   
   156. RY*(   1) H  14                  0.00092     0.22589   
   157. RY*(   2) H  14                  0.00007     1.68143   
   158. RY*(   3) H  14                  0.00006     1.67319   
   159. RY*(   4) H  14                  0.00002     2.13466   
   160. RY*(   1) H  15                  0.00073     0.25078   
   161. RY*(   2) H  15                  0.00009     1.67512   
   162. RY*(   3) H  15                  0.00008     1.63658   
   163. RY*(   4) H  15                  0.00002     2.14478   
   164. RY*(   1) H  16                  0.00079     0.18829   
   165. RY*(   2) H  16                  0.00006     1.48861   
   166. RY*(   3) H  16                  0.00003     2.08747   
   167. RY*(   4) H  16                  0.00004     1.91896   
   168. RY*(   1) H  17                  0.00067     0.22164   
   169. RY*(   2) H  17                  0.00007     1.47426   
   170. RY*(   3) H  17                  0.00004     1.93346   
   171. RY*(   4) H  17                  0.00003     2.07098   
   172. RY*(   1) H  18                  0.00071     0.26347   
   173. RY*(   2) H  18                  0.00008     1.63569   
   174. RY*(   3) H  18                  0.00008     1.64321   
   175. RY*(   4) H  18                  0.00001     1.99466   
   176. RY*(   1) H  19                  0.00071     0.26267   
   177. RY*(   2) H  19                  0.00009     1.59272   
   178. RY*(   3) H  19                  0.00007     1.68349   
   179. RY*(   4) H  19                  0.00001     1.99558   
   180. RY*(   1) H  20                  0.00024     0.26824   
   181. RY*(   2) H  20                  0.00008     1.57721   
   182. RY*(   3) H  20                  0.00005     1.84355   
   183. RY*(   4) H  20                  0.00000     1.80745   
   184. RY*(   1) H  21                  0.00089     0.19536   
   185. RY*(   2) H  21                  0.00005     1.87183   
   186. RY*(   3) H  21                  0.00005     1.50484   
   187. RY*(   4) H  21                  0.00003     2.10548   
   188. RY*(   1) H  22                  0.00071     0.19751   
   189. RY*(   2) H  22                  0.00006     1.49259   
   190. RY*(   3) H  22                  0.00003     2.09414   
   191. RY*(   4) H  22                  0.00004     1.91466   
   192. BD*(   1) O   1 - C   2          0.03185     0.34850   
   193. BD*(   2) O   1 - C   2          0.08986    -0.02024   
   194. BD (   1) O   1 - C   5          0.26291    -0.30166  204(v),216(v),3(g),92(v)
                                                    146(v),195(v),198(g),199(v)
                                                    196(v),197(r)
   195. BD*(   1) C   2 - O   3          0.04144     0.20125   
   196. BD*(   1) C   2 - C   4          0.04506     0.18798   
   197. BD*(   1) O   3 - H  13          0.00709     0.24226   
   198. BD*(   1) C   4 - C   5          0.01208     0.23276   
   199. BD*(   1) C   4 - H  14          0.00484     0.28484   
   200. BD*(   1) C   4 - H  15          0.00487     0.27149   
   201. BD*(   1) C   5 - C   6          0.01325     0.36768   
   202. BD*(   1) C   5 - C  12          0.01353     0.36361   
   203. BD*(   1) C   6 - C   7          0.00764     0.37589   
   204. BD*(   2) C   6 - C   7          0.05606    -0.15776   
   205. BD*(   1) C   6 - H  16          0.00690     0.28585   
   206. BD*(   1) C   7 - C   8          0.01537     0.35308   
   207. BD*(   1) C   7 - H  17          0.00664     0.28503   
   208. BD*(   1) C   8 - O   9          0.01665     0.17393   
   209. BD*(   2) C   8 - O   9          0.16073    -0.23322  204(v),216(v),113(g),101(v)
                                                    109(g),137(v),213(v),212(v)
   210. BD*(   1) C   8 - C  11          0.01241     0.35236   
   211. BD*(   1) O   9 - C  10          0.00408     0.11586   
   212. BD*(   1) C  10 - H  18          0.00576     0.27061   
   213. BD*(   1) C  10 - H  19          0.00576     0.26995   
   214. BD*(   1) C  10 - H  20          0.00354     0.30475   
   215. BD*(   1) C  11 - C  12          0.00682     0.39485   
   216. BD*(   2) C  11 - C  12          0.04999    -0.14482   
   217. BD*(   1) C  11 - H  21          0.00608     0.29771   
   218. BD*(   1) C  12 - H  22          0.00675     0.29467   
       -------------------------------
              Total Lewis   41.45181  ( 96.3996%)
        Valence non-Lewis    1.46346  (  3.4034%)
        Rydberg non-Lewis    0.08473  (  0.1971%)
       -------------------------------
            Total unit  1   43.00000  (100.0000%)
           Charge unit  1    1.00000
 Unable to Open any file for archive entry.
 1\1\GINC-COMPUTE-0-10\SP\UB3LYP\def2SVP\C9H10O3(1+,2)\ZAHRT2\13-Mar-20
 21\0\\# b3lyp/def2svp geom=NewRedundant pop=NBO\\40\\1,2\O,0,-4.641860
 5116,-0.1348530466,0.3121704542\C,0,-3.4881194506,0.1076305651,0.09010
 29809\O,0,-2.9183302404,1.2534294247,0.5097125921\C,0,-2.5810306478,-0
 .831612538,-0.7209055323\C,0,-1.1016392498,-0.6129850606,-0.5334082653
 \C,0,-0.3837261972,0.2519939077,-1.3689751855\C,0,0.9767022832,0.51263
 69997,-1.1658832907\C,0,1.6492058677,-0.1050036134,-0.102059718\O,0,2.
 9595933205,0.0721480949,0.184097025\C,0,3.7282530165,0.9321476935,-0.6
 27157804\C,0,0.9409844961,-0.9768592442,0.7454481331\C,0,-0.4087168748
 ,-1.2207908777,0.5312144673\H,0,-1.9732260693,1.2458819868,0.281533221
 7\H,0,-2.883952508,-1.8550352338,-0.4579159142\H,0,-2.8649374762,-0.68
 62374763,-1.7767448944\H,0,-0.8924410215,0.73336263,-2.2092821819\H,0,
 1.4968066886,1.1878232305,-1.8444498543\H,0,3.7620517208,0.5839281513,
 -1.674994034\H,0,3.3407971629,1.9665449442,-0.6084571328\H,0,4.7457427
 058,0.9246128654,-0.2153416679\H,0,1.4812748008,-1.4500548254,1.567216
 8437\H,0,-0.9434318156,-1.8987085775,1.2018428893\\Version=ES64L-G16Re
 vC.01\State=2-A\HF=-573.9308693\S2=0.758776\S2-1=0.\S2A=0.750051\RMSD=
 9.509e-09\Dipole=2.5318124,-0.0328314,-0.9845179\Quadrupole=8.0622326,
 -4.1619691,-3.9002636,7.8604562,0.9458591,-4.3907604\PG=C01 [X(C9H10O3
 )]\\@
 The archive entry for this job was punched.


 YOU WILL NEVER "FIND" TIME FOR ANYTHING.
 IF YOU WANT TIME, YOU MUST MAKE IT.

                        -- CHARLES BIXTON
 File lengths (MBytes):  RWF=     50 Int=      0 D2E=      0 Chk=      4 Scr=      1
 Normal termination of Gaussian 16
