# Supplementary material for: Machine-Learning-Guided Discovery of Electrochemical Reactions
Source: J Am Chem Soc. 2022 Dec 2;144(49):22599–610. doi: 10.1021/jacs.2c08997 (PMC9756344; doi:10.1021/jacs.2c08997)
Supplement: Supplementary file 4 — ja2c08997_si_004.zip [file ja2c08997_si_004.zip › Reactivity Prediction/Ologs_notimes/42.log]

 Entering Gaussian System, Link 0=g16
 Input=42.com
 Output=42.log
 Initial command:
  
 Copyright (c) 1988-2019, Gaussian, Inc.  All Rights Reserved.
  
 This is part of the Gaussian(R) 16 program.  It is based on
 the Gaussian(R) 09 system (copyright 2009, Gaussian, Inc.),
 the Gaussian(R) 03 system (copyright 2003, Gaussian, Inc.),
 the Gaussian(R) 98 system (copyright 1998, Gaussian, Inc.),
 the Gaussian(R) 94 system (copyright 1995, Gaussian, Inc.),
 the Gaussian 92(TM) system (copyright 1992, Gaussian, Inc.),
 the Gaussian 90(TM) system (copyright 1990, Gaussian, Inc.),
 the Gaussian 88(TM) system (copyright 1988, Gaussian, Inc.),
 the Gaussian 86(TM) system (copyright 1986, Carnegie Mellon
 University), and the Gaussian 82(TM) system (copyright 1983,
 Carnegie Mellon University). Gaussian is a federally registered
 trademark of Gaussian, Inc.
  
 This software contains proprietary and confidential information,
 including trade secrets, belonging to Gaussian, Inc.
  
 This software is provided under written license and may be
 used, copied, transmitted, or stored only in accord with that
 written license.
  
 The following legend is applicable only to US Government
 contracts under FAR:
  
                    RESTRICTED RIGHTS LEGEND
  
 Use, reproduction and disclosure by the US Government is
 subject to restrictions as set forth in subparagraphs (a)
 and (c) of the Commercial Computer Software - Restricted
 Rights clause in FAR 52.227-19.
  
 Gaussian, Inc.
 340 Quinnipiac St., Bldg. 40, Wallingford CT 06492
  
  
 ---------------------------------------------------------------
 Warning -- This program may not be used in any manner that
 competes with the business of Gaussian, Inc. or will provide
 assistance to any competitor of Gaussian, Inc.  The licensee
 of this program is prohibited from giving any competitor of
 Gaussian, Inc. access to this program.  By using this program,
 the user acknowledges that Gaussian, Inc. is engaged in the
 business of creating and licensing software in the field of
 computational chemistry and represents and warrants to the
 licensee that it is not a competitor of Gaussian, Inc. and that
 it will not use this program in any manner prohibited above.
 ---------------------------------------------------------------
  

 Cite this work as:
 Gaussian 16, Revision C.01,
 M. J. Frisch, G. W. Trucks, H. B. Schlegel, G. E. Scuseria, 
 M. A. Robb, J. R. Cheeseman, G. Scalmani, V. Barone, 
 G. A. Petersson, H. Nakatsuji, X. Li, M. Caricato, A. V. Marenich, 
 J. Bloino, B. G. Janesko, R. Gomperts, B. Mennucci, H. P. Hratchian, 
 J. V. Ortiz, A. F. Izmaylov, J. L. Sonnenberg, D. Williams-Young, 
 F. Ding, F. Lipparini, F. Egidi, J. Goings, B. Peng, A. Petrone, 
 T. Henderson, D. Ranasinghe, V. G. Zakrzewski, J. Gao, N. Rega, 
 G. Zheng, W. Liang, M. Hada, M. Ehara, K. Toyota, R. Fukuda, 
 J. Hasegawa, M. Ishida, T. Nakajima, Y. Honda, O. Kitao, H. Nakai, 
 T. Vreven, K. Throssell, J. A. Montgomery, Jr., J. E. Peralta, 
 F. Ogliaro, M. J. Bearpark, J. J. Heyd, E. N. Brothers, K. N. Kudin, 
 V. N. Staroverov, T. A. Keith, R. Kobayashi, J. Normand, 
 K. Raghavachari, A. P. Rendell, J. C. Burant, S. S. Iyengar, 
 J. Tomasi, M. Cossi, J. M. Millam, M. Klene, C. Adamo, R. Cammi, 
 J. W. Ochterski, R. L. Martin, K. Morokuma, O. Farkas, 
 J. B. Foresman, and D. J. Fox, Gaussian, Inc., Wallingford CT, 2019.
 
 ******************************************
 Gaussian 16:  ES64L-G16RevC.01  3-Jul-2019
                13-Mar-2021 
 ******************************************
 %nprocshared=16
 Will use up to   16 processors via shared memory.
 %mem=7GB
 -----------------------------------------
 # b3lyp/def2svp geom=NewRedundant pop=NBO
 -----------------------------------------
 1/29=4000,38=1,172=1/1;
 2/12=2,17=6,18=5,40=1/2;
 3/5=43,7=101,11=2,25=1,30=1,74=-5/1,2,3;
 4//1;
 5/5=2,38=5/2;
 6/7=2,8=2,9=2,10=2,28=1,40=1/1,7;
 99/5=1,9=1/99;
 --
 42
 --
 Symbolic Z-matrix:
 Charge =  1 Multiplicity = 2
 C                    -3.87335   1.20443   0.5968 
 C                    -3.03756   0.64473  -0.28181 
 C                    -2.35823  -0.68572  -0.10458 
 C                    -0.84333  -0.58712  -0.10859 
 C                    -0.18132   0.31775   0.72863 
 C                     1.21343   0.41149   0.75376 
 C                     1.98099  -0.41448  -0.08085 
 O                     3.33801  -0.40312  -0.13677 
 C                     4.04558   0.48854   0.69111 
 C                     1.33096  -1.32332  -0.93049 
 C                    -0.05833  -1.40198  -0.93992 
 H                    -4.33192   2.17965   0.41181 
 H                    -4.13345   0.70279   1.53515 
 H                    -2.79177   1.18099  -1.20699 
 H                    -2.70533  -1.14763   0.83664 
 H                    -2.66682  -1.36545  -0.91771 
 H                    -0.76887   0.97332   1.37661 
 H                     1.68716   1.13014   1.42215 
 H                     5.11265   0.32965   0.48574 
 H                     3.79229   1.54211   0.47316 
 H                     3.85479   0.29528   1.76252 
 H                     1.94166  -1.95632  -1.57697 
 H                    -0.54725  -2.11574  -1.60904 
 
                          Input orientation:                          
 ---------------------------------------------------------------------
 Center     Atomic      Atomic             Coordinates (Angstroms)
 Number     Number       Type             X           Y           Z
 ---------------------------------------------------------------------
      1          6           0       -3.873346    1.204430    0.596798
      2          6           0       -3.037562    0.644733   -0.281808
      3          6           0       -2.358226   -0.685722   -0.104583
      4          6           0       -0.843329   -0.587122   -0.108590
      5          6           0       -0.181322    0.317751    0.728628
      6          6           0        1.213427    0.411487    0.753763
      7          6           0        1.980991   -0.414477   -0.080849
      8          8           0        3.338015   -0.403119   -0.136774
      9          6           0        4.045577    0.488538    0.691114
     10          6           0        1.330956   -1.323320   -0.930495
     11          6           0       -0.058327   -1.401979   -0.939920
     12          1           0       -4.331915    2.179646    0.411810
     13          1           0       -4.133446    0.702795    1.535149
     14          1           0       -2.791768    1.180991   -1.206994
     15          1           0       -2.705330   -1.147633    0.836644
     16          1           0       -2.666818   -1.365455   -0.917711
     17          1           0       -0.768873    0.973318    1.376615
     18          1           0        1.687161    1.130145    1.422146
     19          1           0        5.112647    0.329652    0.485741
     20          1           0        3.792288    1.542111    0.473163
     21          1           0        3.854792    0.295283    1.762524
     22          1           0        1.941660   -1.956316   -1.576968
     23          1           0       -0.547249   -2.115738   -1.609036
 ---------------------------------------------------------------------
                    Distance matrix (angstroms):
                    1          2          3          4          5
     1  C    0.000000
     2  C    1.335569   0.000000
     3  C    2.521944   1.504333   0.000000
     4  C    3.590019   2.522326   1.518107   0.000000
     5  C    3.799292   3.047295   2.537737   1.399280   0.000000
     6  C    5.150597   4.381520   3.833709   2.443587   1.398121
     7  C    6.111737   5.133048   4.347751   2.829728   2.422191
     8  O    7.424693   6.462740   5.703337   4.185486   3.695173
     9  C    7.951776   7.151352   6.559017   5.069317   4.230514
    10  C    5.983887   4.835078   3.833891   2.438243   2.780789
    11  C    4.869214   3.673960   2.549578   1.404040   2.399302
    12  H    1.093413   2.124244   3.517449   4.482862   4.560093
    13  H    1.095351   2.122656   2.787133   3.897516   4.051916
    14  H    2.103337   1.097249   2.210857   2.851162   3.362476
    15  H    2.637042   2.138665   1.104423   2.162102   2.920553
    16  H    3.217725   2.140719   1.103831   2.141399   3.423639
    17  H    3.209250   2.829361   2.733570   2.155540   1.093102
    18  H    5.621917   5.045997   4.689715   3.419874   2.152250
    19  H    9.029155   8.192333   7.562632   6.055358   5.299551
    20  H    7.674064   6.929799   6.567027   5.134298   4.165800
    21  H    7.868264   7.197635   6.561253   5.133425   4.166492
    22  H    6.966338   5.765027   4.719252   3.433218   3.872235
    23  H    5.191545   3.947580   2.754625   2.162328   3.394177
                    6          7          8          9         10
     6  C    0.000000
     7  C    1.402837   0.000000
     8  O    2.443464   1.358223   0.000000
     9  C    2.833891   2.381991   1.407514   0.000000
    10  C    2.420763   1.403723   2.346284   3.644395   0.000000
    11  C    2.788293   2.423217   3.630138   4.803786   1.391540
    12  H    5.830449   6.842878   8.111686   8.551037   6.792692
    13  H    5.411513   6.422312   7.735703   8.225249   6.328051
    14  H    4.525294   5.156835   6.420982   7.129628   4.831653
    15  H    4.218338   4.831243   6.166349   6.947875   4.409677
    16  H    4.583410   4.817347   6.131393   7.147157   3.998017
    17  H    2.152466   3.407628   4.588186   4.887110   3.873833
    18  H    1.089784   2.175130   2.739790   2.551116   3.417790
    19  H    3.909278   3.268336   2.018365   1.098208   4.363396
    20  H    2.829765   2.723226   2.088613   1.105294   4.029777
    21  H    2.829825   2.722667   2.088578   1.105289   4.030133
    22  H    3.401341   2.148763   2.537004   3.943092   1.091591
    23  H    3.881966   3.409053   4.493985   5.759080   2.148488
                   11         12         13         14         15
    11  C    0.000000
    12  H    5.737488   0.000000
    13  H    5.211779   1.866111   0.000000
    14  H    3.770246   2.447426   3.090003   0.000000
    15  H    3.198046   3.727875   2.439571   3.099422   0.000000
    16  H    2.608842   4.136171   3.527772   2.565869   1.768245
    17  H    3.393117   3.883471   3.379152   3.287897   2.922305
    18  H    3.877852   6.192859   5.837368   5.193820   4.982475
    19  H    5.636491   9.624329   9.312934   8.128340   7.964061
    20  H    5.048931   8.149410   8.040493   6.804640   7.041723
    21  H    5.049396   8.508667   8.001857   7.333435   6.780446
    22  H    2.170960   7.772976   7.325507   5.690774   5.298490
    23  H    1.093715   6.071065   5.539931   4.008481   3.402336
                   16         17         18         19         20
    16  H    0.000000
    17  H    3.786289   0.000000
    18  H    5.537155   2.461457   0.000000
    19  H    8.084748   5.983330   3.640275   0.000000
    20  H    7.218623   4.684435   2.345601   1.792642   0.000000
    21  H    7.243832   4.689022   2.347653   1.792639   1.794697
    22  H    4.692740   4.965218   4.311113   4.419907   4.457224
    23  H    2.352324   4.301801   4.971560   6.511716   6.045410
                   21         22         23
    21  H    0.000000
    22  H    4.458921   0.000000
    23  H    6.046355   2.494216   0.000000
 Stoichiometry    C10H12O(1+,2)
 Framework group  C1[X(C10H12O)]
 Deg. of freedom    63
 Full point group                 C1      NOp   1
 Largest Abelian subgroup         C1      NOp   1
 Largest concise Abelian subgroup C1      NOp   1
                         Standard orientation:                         
 ---------------------------------------------------------------------
 Center     Atomic      Atomic             Coordinates (Angstroms)
 Number     Number       Type             X           Y           Z
 ---------------------------------------------------------------------
      1          6           0       -4.141799   -1.148399    0.126514
      2          6           0       -3.272548   -0.222394    0.539625
      3          6           0       -2.486541    0.690766   -0.361126
      4          6           0       -0.984620    0.526422   -0.213230
      5          6           0       -0.389229   -0.736772   -0.301741
      6          6           0        0.993625   -0.907791   -0.186816
      7          6           0        1.816765    0.207728    0.027685
      8          8           0        3.167836    0.153309    0.155806
      9          6           0        3.809601   -1.096397    0.069394
     10          6           0        1.233501    1.480867    0.124413
     11          6           0       -0.144962    1.630103    0.006294
     12          1           0       -4.679241   -1.786869    0.832959
     13          1           0       -4.351207   -1.298774   -0.938065
     14          1           0       -3.080054   -0.106682    1.613642
     15          1           0       -2.785835    0.512095   -1.409100
     16          1           0       -2.747568    1.739590   -0.136905
     17          1           0       -1.021107   -1.614723   -0.459234
     18          1           0        1.414658   -1.910081   -0.262812
     19          1           0        4.883879   -0.908378    0.198383
     20          1           0        3.470121   -1.789372    0.860730
     21          1           0        3.645789   -1.576486   -0.912616
     22          1           0        1.886653    2.338585    0.295538
     23          1           0       -0.581535    2.629818    0.084954
 ---------------------------------------------------------------------
 Rotational constants (GHZ):           3.0624051           0.5234472           0.4602103
 Standard basis: def2SVP (5D, 7F)
 There are   225 symmetry adapted cartesian basis functions of A   symmetry.
 There are   214 symmetry adapted basis functions of A   symmetry.
   214 basis functions,   359 primitive gaussians,   225 cartesian basis functions
    40 alpha electrons       39 beta electrons
       nuclear repulsion energy       560.4934466593 Hartrees.
 NAtoms=   23 NActive=   23 NUniq=   23 SFac= 1.00D+00 NAtFMM=   60 NAOKFM=F Big=F
 Integral buffers will be    131072 words long.
 Raffenetti 2 integral format.
 Two-electron integral symmetry is turned on.
 One-electron integrals computed using PRISM.
   1 Symmetry operations used in ECPInt.
 ECPInt:  NShTT=    5253 NPrTT=   18707 LenC2=    4989 LenP2D=   13535.
 LDataN:  DoStor=T MaxTD1= 4 Len=   56
 NBasis=   214 RedAO= T EigKep=  2.61D-04  NBF=   214
 NBsUse=   214 1.00D-06 EigRej= -1.00D+00 NBFU=   214
 ExpMin= 1.22D-01 ExpMax= 2.27D+03 ExpMxC= 3.41D+02 IAcc=3 IRadAn=         5 AccDes= 0.00D+00
 Harris functional with IExCor=  402 and IRadAn=       5 diagonalized for initial guess.
 HarFok:  IExCor=  402 AccDes= 0.00D+00 IRadAn=         5 IDoV= 1 UseB2=F ITyADJ=14
 ICtDFT=  3500011 ScaDFX=  1.000000  1.000000  1.000000  1.000000
 FoFCou: FMM=F IPFlag=           0 FMFlag=      100000 FMFlg1=           0
         NFxFlg=           0 DoJE=T BraDBF=F KetDBF=T FulRan=T
         wScrn=  0.000000 ICntrl=       500 IOpCl=  0 I1Cent=   200000004 NGrid=           0
         NMat0=    1 NMatS0=      1 NMatT0=    0 NMatD0=    1 NMtDS0=    0 NMtDT0=    0
 Petite list used in FoFCou.
 Initial guess <Sx>= 0.0000 <Sy>= 0.0000 <Sz>= 0.5000 <S**2>= 0.7500 S= 0.5000
 Requested convergence on RMS density matrix=1.00D-08 within 128 cycles.
 Requested convergence on MAX density matrix=1.00D-06.
 Requested convergence on             energy=1.00D-06.
 No special actions if energy rises.
 Integral accuracy reduced to 1.0D-05 until final iterations.
 Initial convergence to 1.0D-05 achieved.  Increase integral accuracy.
 SCF Done:  E(UB3LYP) =  -462.860310123     A.U. after   23 cycles
            NFock= 23  Conv=0.54D-08     -V/T= 2.0110
 <Sx>= 0.0000 <Sy>= 0.0000 <Sz>= 0.5000 <S**2>= 0.7593 S= 0.5046
 <L.S>= 0.000000000000E+00
 Annihilation of the first spin contaminant:
 S**2 before annihilation     0.7593,   after     0.7501

 **********************************************************************

            Population analysis using the SCF Density.

 **********************************************************************

 Orbital symmetries:
 Alpha Orbitals:
       Occupied  (A) (A) (A) (A) (A) (A) (A) (A) (A) (A) (A) (A)
                 (A) (A) (A) (A) (A) (A) (A) (A) (A) (A) (A) (A)
                 (A) (A) (A) (A) (A) (A) (A) (A) (A) (A) (A) (A)
                 (A) (A) (A) (A)
       Virtual   (A) (A) (A) (A) (A) (A) (A) (A) (A) (A) (A) (A)
                 (A) (A) (A) (A) (A) (A) (A) (A) (A) (A) (A) (A)
                 (A) (A) (A) (A) (A) (A) (A) (A) (A) (A) (A) (A)
                 (A) (A) (A) (A) (A) (A) (A) (A) (A) (A) (A) (A)
                 (A) (A) (A) (A) (A) (A) (A) (A) (A) (A) (A) (A)
                 (A) (A) (A) (A) (A) (A) (A) (A) (A) (A) (A) (A)
                 (A) (A) (A) (A) (A) (A) (A) (A) (A) (A) (A) (A)
                 (A) (A) (A) (A) (A) (A) (A) (A) (A) (A) (A) (A)
                 (A) (A) (A) (A) (A) (A) (A) (A) (A) (A) (A) (A)
                 (A) (A) (A) (A) (A) (A) (A) (A) (A) (A) (A) (A)
                 (A) (A) (A) (A) (A) (A) (A) (A) (A) (A) (A) (A)
                 (A) (A) (A) (A) (A) (A) (A) (A) (A) (A) (A) (A)
                 (A) (A) (A) (A) (A) (A) (A) (A) (A) (A) (A) (A)
                 (A) (A) (A) (A) (A) (A) (A) (A) (A) (A) (A) (A)
                 (A) (A) (A) (A) (A) (A)
 Beta  Orbitals:
       Occupied  (A) (A) (A) (A) (A) (A) (A) (A) (A) (A) (A) (A)
                 (A) (A) (A) (A) (A) (A) (A) (A) (A) (A) (A) (A)
                 (A) (A) (A) (A) (A) (A) (A) (A) (A) (A) (A) (A)
                 (A) (A) (A)
       Virtual   (A) (A) (A) (A) (A) (A) (A) (A) (A) (A) (A) (A)
                 (A) (A) (A) (A) (A) (A) (A) (A) (A) (A) (A) (A)
                 (A) (A) (A) (A) (A) (A) (A) (A) (A) (A) (A) (A)
                 (A) (A) (A) (A) (A) (A) (A) (A) (A) (A) (A) (A)
                 (A) (A) (A) (A) (A) (A) (A) (A) (A) (A) (A) (A)
                 (A) (A) (A) (A) (A) (A) (A) (A) (A) (A) (A) (A)
                 (A) (A) (A) (A) (A) (A) (A) (A) (A) (A) (A) (A)
                 (A) (A) (A) (A) (A) (A) (A) (A) (A) (A) (A) (A)
                 (A) (A) (A) (A) (A) (A) (A) (A) (A) (A) (A) (A)
                 (A) (A) (A) (A) (A) (A) (A) (A) (A) (A) (A) (A)
                 (A) (A) (A) (A) (A) (A) (A) (A) (A) (A) (A) (A)
                 (A) (A) (A) (A) (A) (A) (A) (A) (A) (A) (A) (A)
                 (A) (A) (A) (A) (A) (A) (A) (A) (A) (A) (A) (A)
                 (A) (A) (A) (A) (A) (A) (A) (A) (A) (A) (A) (A)
                 (A) (A) (A) (A) (A) (A) (A)
 The electronic state is 2-A.
 Alpha  occ. eigenvalues --  -19.38571 -10.46048 -10.40284 -10.40206 -10.38603
 Alpha  occ. eigenvalues --  -10.38378 -10.38343 -10.37574 -10.35396 -10.33841
 Alpha  occ. eigenvalues --  -10.32788  -1.26834  -1.05008  -0.97169  -0.93354
 Alpha  occ. eigenvalues --   -0.92014  -0.87618  -0.82941  -0.79839  -0.76053
 Alpha  occ. eigenvalues --   -0.72155  -0.69730  -0.67983  -0.66244  -0.65042
 Alpha  occ. eigenvalues --   -0.62484  -0.60932  -0.60770  -0.59315  -0.58816
 Alpha  occ. eigenvalues --   -0.56191  -0.55465  -0.54050  -0.52498  -0.51575
 Alpha  occ. eigenvalues --   -0.51108  -0.48892  -0.44713  -0.42995  -0.40865
 Alpha virt. eigenvalues --   -0.20339  -0.19529  -0.13147  -0.08618  -0.06975
 Alpha virt. eigenvalues --   -0.05541  -0.04990  -0.04043  -0.03577  -0.02666
 Alpha virt. eigenvalues --   -0.01447  -0.01096  -0.01029   0.00347   0.01271
 Alpha virt. eigenvalues --    0.01635   0.03805   0.05402   0.06888   0.09995
 Alpha virt. eigenvalues --    0.12226   0.12803   0.13604   0.15548   0.17679
 Alpha virt. eigenvalues --    0.21506   0.22722   0.24006   0.25472   0.27241
 Alpha virt. eigenvalues --    0.27459   0.28034   0.28613   0.29628   0.30722
 Alpha virt. eigenvalues --    0.31369   0.32053   0.33720   0.34898   0.36708
 Alpha virt. eigenvalues --    0.37785   0.39716   0.39878   0.41704   0.43144
 Alpha virt. eigenvalues --    0.45083   0.46120   0.46568   0.47621   0.48610
 Alpha virt. eigenvalues --    0.49869   0.50589   0.50866   0.51437   0.51763
 Alpha virt. eigenvalues --    0.52798   0.53180   0.54357   0.54665   0.55140
 Alpha virt. eigenvalues --    0.55959   0.56945   0.57859   0.59730   0.60717
 Alpha virt. eigenvalues --    0.64691   0.65202   0.67539   0.72898   0.74396
 Alpha virt. eigenvalues --    0.77994   0.80065   0.82444   0.88274   0.91144
 Alpha virt. eigenvalues --    0.92801   0.95268   0.97841   1.01308   1.02559
 Alpha virt. eigenvalues --    1.03543   1.06086   1.07044   1.08692   1.09375
 Alpha virt. eigenvalues --    1.11448   1.12876   1.14174   1.17305   1.28054
 Alpha virt. eigenvalues --    1.29289   1.34013   1.35837   1.36681   1.36867
 Alpha virt. eigenvalues --    1.44681   1.47872   1.50314   1.51001   1.51921
 Alpha virt. eigenvalues --    1.52613   1.53201   1.54190   1.55582   1.56690
 Alpha virt. eigenvalues --    1.57411   1.57718   1.58865   1.60592   1.61229
 Alpha virt. eigenvalues --    1.61951   1.65281   1.66442   1.67053   1.68464
 Alpha virt. eigenvalues --    1.69711   1.70560   1.72440   1.73703   1.77418
 Alpha virt. eigenvalues --    1.77611   1.79797   1.80555   1.82257   1.86347
 Alpha virt. eigenvalues --    1.90007   1.91683   1.93839   1.94679   1.94869
 Alpha virt. eigenvalues --    1.98228   2.00312   2.02148   2.03987   2.06988
 Alpha virt. eigenvalues --    2.08032   2.11491   2.12644   2.14533   2.15782
 Alpha virt. eigenvalues --    2.16362   2.18476   2.22622   2.24230   2.26138
 Alpha virt. eigenvalues --    2.29077   2.30711   2.39955   2.42104   2.44218
 Alpha virt. eigenvalues --    2.45436   2.47968   2.48293   2.50259   2.55655
 Alpha virt. eigenvalues --    2.58258   2.61851   2.63807   2.66709   2.67458
 Alpha virt. eigenvalues --    2.67745   2.69462   2.71052   2.78046   2.79312
 Alpha virt. eigenvalues --    2.86668   2.88718   2.91132   2.93346   3.01069
 Alpha virt. eigenvalues --    3.14316   3.20181   3.29212   3.49563
  Beta  occ. eigenvalues --  -19.37895 -10.45798 -10.40306 -10.39740 -10.38377
  Beta  occ. eigenvalues --  -10.38321 -10.38272 -10.37658 -10.35404 -10.33784
  Beta  occ. eigenvalues --  -10.32675  -1.25598  -1.04272  -0.96401  -0.93087
  Beta  occ. eigenvalues --   -0.91648  -0.87204  -0.82522  -0.79425  -0.75634
  Beta  occ. eigenvalues --   -0.71822  -0.69490  -0.67711  -0.64712  -0.64118
  Beta  occ. eigenvalues --   -0.62266  -0.60694  -0.60640  -0.59020  -0.58120
  Beta  occ. eigenvalues --   -0.55335  -0.55006  -0.53826  -0.52002  -0.50986
  Beta  occ. eigenvalues --   -0.49718  -0.48066  -0.44107  -0.40289
  Beta virt. eigenvalues --   -0.35378  -0.18892  -0.17329  -0.12499  -0.08505
  Beta virt. eigenvalues --   -0.06886  -0.05032  -0.04858  -0.03747  -0.03222
  Beta virt. eigenvalues --   -0.02185  -0.01245  -0.00943  -0.00823   0.00534
  Beta virt. eigenvalues --    0.01386   0.01734   0.03958   0.06018   0.07227
  Beta virt. eigenvalues --    0.10267   0.12560   0.13121   0.13813   0.15813
  Beta virt. eigenvalues --    0.17942   0.21688   0.23148   0.24047   0.25586
  Beta virt. eigenvalues --    0.27603   0.27867   0.28300   0.29001   0.29859
  Beta virt. eigenvalues --    0.31072   0.31653   0.32531   0.33959   0.35209
  Beta virt. eigenvalues --    0.37161   0.38028   0.39946   0.40217   0.42079
  Beta virt. eigenvalues --    0.43519   0.45742   0.46407   0.46817   0.47846
  Beta virt. eigenvalues --    0.48870   0.49966   0.50836   0.51036   0.51551
  Beta virt. eigenvalues --    0.52352   0.53025   0.53361   0.54678   0.54781
  Beta virt. eigenvalues --    0.55297   0.56168   0.57243   0.58112   0.59916
  Beta virt. eigenvalues --    0.60877   0.64823   0.65559   0.67792   0.73126
  Beta virt. eigenvalues --    0.74563   0.78226   0.80441   0.84033   0.88438
  Beta virt. eigenvalues --    0.91227   0.93050   0.95537   0.98062   1.01527
  Beta virt. eigenvalues --    1.02916   1.04030   1.06813   1.07280   1.08974
  Beta virt. eigenvalues --    1.09851   1.11714   1.13597   1.14406   1.17537
  Beta virt. eigenvalues --    1.28803   1.29518   1.34423   1.36015   1.37043
  Beta virt. eigenvalues --    1.37123   1.45053   1.47980   1.50463   1.51215
  Beta virt. eigenvalues --    1.52096   1.52920   1.53470   1.54657   1.55959
  Beta virt. eigenvalues --    1.56844   1.57860   1.58325   1.59356   1.60809
  Beta virt. eigenvalues --    1.61516   1.62297   1.65622   1.66668   1.67317
  Beta virt. eigenvalues --    1.68726   1.70132   1.70944   1.72801   1.74086
  Beta virt. eigenvalues --    1.77594   1.77780   1.80096   1.80826   1.82446
  Beta virt. eigenvalues --    1.86545   1.90144   1.92046   1.94198   1.94951
  Beta virt. eigenvalues --    1.95070   1.98945   2.00816   2.02568   2.04477
  Beta virt. eigenvalues --    2.07601   2.08506   2.11774   2.13132   2.14966
  Beta virt. eigenvalues --    2.16222   2.16607   2.18807   2.22975   2.24469
  Beta virt. eigenvalues --    2.26422   2.29562   2.30970   2.40441   2.42798
  Beta virt. eigenvalues --    2.44541   2.45771   2.48254   2.48681   2.50530
  Beta virt. eigenvalues --    2.55717   2.58415   2.62405   2.64024   2.66967
  Beta virt. eigenvalues --    2.67755   2.69187   2.69692   2.71240   2.78201
  Beta virt. eigenvalues --    2.79429   2.87200   2.89907   2.91755   2.93538
  Beta virt. eigenvalues --    3.01457   3.14427   3.20490   3.29590   3.49811
          Condensed to atoms (all electrons):
               1          2          3          4          5          6
     1  C    4.638698   0.665242  -0.043873  -0.006313   0.003092   0.000031
     2  C    0.665242   4.742090   0.375786  -0.046801  -0.001687  -0.000337
     3  C   -0.043873   0.375786   4.662099   0.388599  -0.096659   0.009817
     4  C   -0.006313  -0.046801   0.388599   5.420816   0.137060   0.113996
     5  C    0.003092  -0.001687  -0.096659   0.137060   5.157736   0.271818
     6  C    0.000031  -0.000337   0.009817   0.113996   0.271818   5.285248
     7  C   -0.000002   0.000029  -0.000128  -0.181453   0.140996   0.084923
     8  O    0.000000   0.000000   0.000003  -0.000160   0.003956  -0.073831
     9  C   -0.000000   0.000000   0.000000   0.000068   0.001122   0.004655
    10  C    0.000020  -0.000461   0.008952   0.118601  -0.113044   0.038336
    11  C   -0.000526   0.003893  -0.060487   0.188636   0.045748  -0.128278
    12  H    0.379850  -0.006681   0.008931   0.000028  -0.000252   0.000002
    13  H    0.393472  -0.023404  -0.021403   0.000230   0.000056  -0.000021
    14  H   -0.032448   0.409407  -0.068769   0.003853  -0.002870  -0.000206
    15  H   -0.013051  -0.006897   0.346722  -0.002719  -0.009600  -0.000250
    16  H    0.004185  -0.013767   0.350564  -0.015354   0.013507  -0.000457
    17  H    0.003138   0.012500  -0.015633  -0.074716   0.447182  -0.056223
    18  H   -0.000002  -0.000014  -0.000155   0.015434  -0.053190   0.456935
    19  H    0.000000   0.000000  -0.000000   0.000004  -0.000027   0.000183
    20  H   -0.000000  -0.000000   0.000000  -0.000043   0.000560   0.004098
    21  H    0.000000   0.000000   0.000000  -0.000046   0.000537   0.004312
    22  H   -0.000000   0.000003  -0.000127   0.014781  -0.002756   0.017317
    23  H   -0.000002   0.000283  -0.014315  -0.068963   0.014618  -0.002171
               7          8          9         10         11         12
     1  C   -0.000002   0.000000  -0.000000   0.000020  -0.000526   0.379850
     2  C    0.000029   0.000000   0.000000  -0.000461   0.003893  -0.006681
     3  C   -0.000128   0.000003   0.000000   0.008952  -0.060487   0.008931
     4  C   -0.181453  -0.000160   0.000068   0.118601   0.188636   0.000028
     5  C    0.140996   0.003956   0.001122  -0.113044   0.045748  -0.000252
     6  C    0.084923  -0.073831   0.004655   0.038336  -0.128278   0.000002
     7  C    5.177130   0.421550  -0.051105   0.160642   0.142077  -0.000000
     8  O    0.421550   7.715597   0.277070  -0.070694   0.003364  -0.000000
     9  C   -0.051105   0.277070   4.428444   0.006461  -0.000243   0.000000
    10  C    0.160642  -0.070694   0.006461   5.132073   0.274227  -0.000001
    11  C    0.142077   0.003364  -0.000243   0.274227   5.129418   0.000023
    12  H   -0.000000  -0.000000   0.000000  -0.000001   0.000023   0.601306
    13  H    0.000000  -0.000000  -0.000000  -0.000000  -0.000049  -0.040795
    14  H    0.000001  -0.000000  -0.000000  -0.000126   0.001018  -0.014032
    15  H    0.000060  -0.000000  -0.000000  -0.000710   0.003566  -0.000062
    16  H   -0.000013  -0.000000   0.000000   0.000978  -0.015126  -0.000435
    17  H    0.013910  -0.000057  -0.000037  -0.002020   0.013823   0.000035
    18  H   -0.087536  -0.007039   0.010081   0.012331  -0.002198   0.000000
    19  H    0.004382  -0.019384   0.398310  -0.000136   0.000006   0.000000
    20  H   -0.009382  -0.020482   0.398901  -0.000365   0.000041  -0.000000
    21  H   -0.009535  -0.020434   0.398760  -0.000327   0.000036  -0.000000
    22  H   -0.071099   0.001607  -0.000213   0.443880  -0.060198   0.000000
    23  H    0.014616  -0.000058   0.000006  -0.060266   0.450334  -0.000000
              13         14         15         16         17         18
     1  C    0.393472  -0.032448  -0.013051   0.004185   0.003138  -0.000002
     2  C   -0.023404   0.409407  -0.006897  -0.013767   0.012500  -0.000014
     3  C   -0.021403  -0.068769   0.346722   0.350564  -0.015633  -0.000155
     4  C    0.000230   0.003853  -0.002719  -0.015354  -0.074716   0.015434
     5  C    0.000056  -0.002870  -0.009600   0.013507   0.447182  -0.053190
     6  C   -0.000021  -0.000206  -0.000250  -0.000457  -0.056223   0.456935
     7  C    0.000000   0.000001   0.000060  -0.000013   0.013910  -0.087536
     8  O   -0.000000  -0.000000  -0.000000  -0.000000  -0.000057  -0.007039
     9  C   -0.000000  -0.000000  -0.000000   0.000000  -0.000037   0.010081
    10  C   -0.000000  -0.000126  -0.000710   0.000978  -0.002020   0.012331
    11  C   -0.000049   0.001018   0.003566  -0.015126   0.013823  -0.002198
    12  H   -0.040795  -0.014032  -0.000062  -0.000435   0.000035   0.000000
    13  H    0.620993   0.008367   0.008934   0.000408   0.000213   0.000000
    14  H    0.008367   0.651611   0.007820  -0.004407   0.000281   0.000003
    15  H    0.008934   0.007820   0.615696  -0.017858   0.001538   0.000004
    16  H    0.000408  -0.004407  -0.017858   0.639269   0.000500   0.000005
    17  H    0.000213   0.000281   0.001538   0.000500   0.628566  -0.012164
    18  H    0.000000   0.000003   0.000004   0.000005  -0.012164   0.632434
    19  H   -0.000000  -0.000000  -0.000000   0.000000  -0.000000  -0.000303
    20  H    0.000000   0.000000  -0.000000  -0.000000   0.000010   0.000735
    21  H   -0.000000  -0.000000   0.000000   0.000000   0.000029   0.000883
    22  H   -0.000000   0.000000   0.000005  -0.000007   0.000021  -0.000143
    23  H    0.000001   0.000059   0.000382   0.007420  -0.000199   0.000012
              19         20         21         22         23
     1  C    0.000000  -0.000000   0.000000  -0.000000  -0.000002
     2  C    0.000000  -0.000000   0.000000   0.000003   0.000283
     3  C   -0.000000   0.000000   0.000000  -0.000127  -0.014315
     4  C    0.000004  -0.000043  -0.000046   0.014781  -0.068963
     5  C   -0.000027   0.000560   0.000537  -0.002756   0.014618
     6  C    0.000183   0.004098   0.004312   0.017317  -0.002171
     7  C    0.004382  -0.009382  -0.009535  -0.071099   0.014616
     8  O   -0.019384  -0.020482  -0.020434   0.001607  -0.000058
     9  C    0.398310   0.398901   0.398760  -0.000213   0.000006
    10  C   -0.000136  -0.000365  -0.000327   0.443880  -0.060266
    11  C    0.000006   0.000041   0.000036  -0.060198   0.450334
    12  H    0.000000  -0.000000  -0.000000   0.000000  -0.000000
    13  H   -0.000000   0.000000  -0.000000  -0.000000   0.000001
    14  H   -0.000000   0.000000  -0.000000   0.000000   0.000059
    15  H   -0.000000  -0.000000   0.000000   0.000005   0.000382
    16  H    0.000000  -0.000000   0.000000  -0.000007   0.007420
    17  H   -0.000000   0.000010   0.000029   0.000021  -0.000199
    18  H   -0.000303   0.000735   0.000883  -0.000143   0.000012
    19  H    0.559539  -0.017757  -0.017610  -0.000104  -0.000000
    20  H   -0.017757   0.598836  -0.030287   0.000062  -0.000000
    21  H   -0.017610  -0.030287   0.598121   0.000066  -0.000000
    22  H   -0.000104   0.000062   0.000066   0.614774  -0.011743
    23  H   -0.000000  -0.000000  -0.000000  -0.011743   0.628280
          Atomic-Atomic Spin Densities.
               1          2          3          4          5          6
     1  C    0.076149   0.009632  -0.000592  -0.000564  -0.000180   0.000021
     2  C    0.009632   0.025567   0.009040  -0.015817  -0.001175   0.000265
     3  C   -0.000592   0.009040  -0.011472  -0.024175  -0.001392   0.000126
     4  C   -0.000564  -0.015817  -0.024175   0.361751   0.026983  -0.005849
     5  C   -0.000180  -0.001175  -0.001392   0.026983   0.030243  -0.029843
     6  C    0.000021   0.000265   0.000126  -0.005849  -0.029843   0.058661
     7  C    0.000000   0.000020   0.000003  -0.009507  -0.001852   0.027511
     8  O   -0.000000  -0.000000   0.000000   0.000085   0.000217  -0.003268
     9  C   -0.000000  -0.000000  -0.000000   0.000000   0.000032  -0.000216
    10  C    0.000001   0.000069   0.000094  -0.006052  -0.004337   0.003480
    11  C    0.000001  -0.000162  -0.001123   0.014957   0.001667  -0.001552
    12  H    0.000965  -0.000568  -0.000022  -0.000038  -0.000000   0.000000
    13  H    0.000555  -0.000667   0.000096   0.000090  -0.000017  -0.000000
    14  H   -0.000005  -0.002161  -0.000670   0.002761   0.000318  -0.000046
    15  H    0.000382  -0.004740   0.004730  -0.001694  -0.001506   0.000071
    16  H   -0.000330   0.002145   0.003894  -0.003330   0.000119  -0.000001
    17  H    0.000209   0.000075   0.000311  -0.001140   0.001728   0.000107
    18  H    0.000000   0.000001   0.000003   0.000107   0.000138   0.001538
    19  H    0.000000   0.000000   0.000000   0.000000  -0.000001  -0.000004
    20  H    0.000000   0.000000   0.000000  -0.000017  -0.000124   0.001130
    21  H   -0.000000  -0.000000  -0.000000  -0.000011  -0.000028   0.000813
    22  H    0.000000   0.000000   0.000005  -0.000025  -0.000049  -0.000146
    23  H   -0.000001   0.000019   0.000180  -0.000634   0.000061  -0.000060
               7          8          9         10         11         12
     1  C    0.000000  -0.000000  -0.000000   0.000001   0.000001   0.000965
     2  C    0.000020  -0.000000  -0.000000   0.000069  -0.000162  -0.000568
     3  C    0.000003   0.000000  -0.000000   0.000094  -0.001123  -0.000022
     4  C   -0.009507   0.000085   0.000000  -0.006052   0.014957  -0.000038
     5  C   -0.001852   0.000217   0.000032  -0.004337   0.001667  -0.000000
     6  C    0.027511  -0.003268  -0.000216   0.003480  -0.001552   0.000000
     7  C    0.175051  -0.055769   0.000292   0.029101  -0.000682   0.000000
     8  O   -0.055769   0.294887  -0.003404  -0.007173   0.000201  -0.000000
     9  C    0.000292  -0.003404  -0.015456  -0.000147   0.000003  -0.000000
    10  C    0.029101  -0.007173  -0.000147   0.167633  -0.024576   0.000000
    11  C   -0.000682   0.000201   0.000003  -0.024576  -0.070539  -0.000000
    12  H    0.000000  -0.000000  -0.000000   0.000000  -0.000000  -0.003618
    13  H    0.000000  -0.000000  -0.000000   0.000000  -0.000000   0.000118
    14  H   -0.000009   0.000000   0.000000  -0.000025   0.000033  -0.000074
    15  H    0.000029  -0.000000  -0.000000   0.000045  -0.000443  -0.000035
    16  H   -0.000001  -0.000000  -0.000000   0.000045   0.000479   0.000008
    17  H    0.000072   0.000001   0.000000  -0.000047  -0.000045   0.000002
    18  H   -0.000558   0.000071  -0.000227   0.000080  -0.000096   0.000000
    19  H    0.000013   0.000007   0.000350   0.000002   0.000000   0.000000
    20  H    0.002041  -0.003814   0.001288   0.000151  -0.000012   0.000000
    21  H    0.002206  -0.003792   0.001455   0.000111  -0.000003  -0.000000
    22  H   -0.000884  -0.000064  -0.000008   0.002689   0.000085  -0.000000
    23  H    0.000148   0.000000  -0.000000   0.000002   0.000624   0.000000
              13         14         15         16         17         18
     1  C    0.000555  -0.000005   0.000382  -0.000330   0.000209   0.000000
     2  C   -0.000667  -0.002161  -0.004740   0.002145   0.000075   0.000001
     3  C    0.000096  -0.000670   0.004730   0.003894   0.000311   0.000003
     4  C    0.000090   0.002761  -0.001694  -0.003330  -0.001140   0.000107
     5  C   -0.000017   0.000318  -0.001506   0.000119   0.001728   0.000138
     6  C   -0.000000  -0.000046   0.000071  -0.000001   0.000107   0.001538
     7  C    0.000000  -0.000009   0.000029  -0.000001   0.000072  -0.000558
     8  O   -0.000000   0.000000  -0.000000  -0.000000   0.000001   0.000071
     9  C   -0.000000   0.000000  -0.000000  -0.000000   0.000000  -0.000227
    10  C    0.000000  -0.000025   0.000045   0.000045  -0.000047   0.000080
    11  C   -0.000000   0.000033  -0.000443   0.000479  -0.000045  -0.000096
    12  H    0.000118  -0.000074  -0.000035   0.000008   0.000002   0.000000
    13  H   -0.003789   0.000028   0.000344  -0.000039  -0.000019  -0.000000
    14  H    0.000028   0.001684   0.000368  -0.000448  -0.000059  -0.000000
    15  H    0.000344   0.000368   0.032123  -0.003462  -0.000277  -0.000000
    16  H   -0.000039  -0.000448  -0.003462   0.007315   0.000018  -0.000000
    17  H   -0.000019  -0.000059  -0.000277   0.000018  -0.003084   0.000134
    18  H   -0.000000  -0.000000  -0.000000  -0.000000   0.000134  -0.004576
    19  H   -0.000000  -0.000000  -0.000000   0.000000   0.000000   0.000001
    20  H   -0.000000  -0.000000  -0.000000   0.000000   0.000012   0.000111
    21  H    0.000000   0.000000   0.000000  -0.000000  -0.000012  -0.000036
    22  H   -0.000000  -0.000000  -0.000000   0.000000  -0.000001   0.000004
    23  H   -0.000000  -0.000003  -0.000031  -0.000062  -0.000000  -0.000001
              19         20         21         22         23
     1  C    0.000000   0.000000  -0.000000   0.000000  -0.000001
     2  C    0.000000   0.000000  -0.000000   0.000000   0.000019
     3  C    0.000000   0.000000  -0.000000   0.000005   0.000180
     4  C    0.000000  -0.000017  -0.000011  -0.000025  -0.000634
     5  C   -0.000001  -0.000124  -0.000028  -0.000049   0.000061
     6  C   -0.000004   0.001130   0.000813  -0.000146  -0.000060
     7  C    0.000013   0.002041   0.002206  -0.000884   0.000148
     8  O    0.000007  -0.003814  -0.003792  -0.000064   0.000000
     9  C    0.000350   0.001288   0.001455  -0.000008  -0.000000
    10  C    0.000002   0.000151   0.000111   0.002689   0.000002
    11  C    0.000000  -0.000012  -0.000003   0.000085   0.000624
    12  H    0.000000   0.000000  -0.000000  -0.000000   0.000000
    13  H   -0.000000  -0.000000   0.000000  -0.000000  -0.000000
    14  H   -0.000000  -0.000000   0.000000  -0.000000  -0.000003
    15  H   -0.000000  -0.000000   0.000000  -0.000000  -0.000031
    16  H    0.000000   0.000000  -0.000000   0.000000  -0.000062
    17  H    0.000000   0.000012  -0.000012  -0.000001  -0.000000
    18  H    0.000001   0.000111  -0.000036   0.000004  -0.000001
    19  H   -0.000248   0.000027  -0.000144   0.000000   0.000000
    20  H    0.000027   0.021994  -0.005011   0.000001   0.000000
    21  H   -0.000144  -0.005011   0.022641  -0.000002  -0.000000
    22  H    0.000000   0.000001  -0.000002  -0.009328   0.000135
    23  H    0.000000   0.000000  -0.000000   0.000135   0.001396
 Mulliken charges and spin densities:
               1          2
     1  C    0.008489   0.086245
     2  C   -0.109185   0.021543
     3  C    0.170076  -0.020964
     4  C   -0.005535   0.337883
     5  C    0.042094   0.021004
     6  C   -0.029895   0.052739
     7  C    0.249938   0.167226
     8  O   -0.211007   0.218186
     9  C    0.127720  -0.016037
    10  C    0.051647   0.161144
    11  C    0.010896  -0.081183
    12  H    0.072080  -0.003262
    13  H    0.052999  -0.003301
    14  H    0.040438   0.001691
    15  H    0.066419   0.025903
    16  H    0.050589   0.006351
    17  H    0.039304  -0.002016
    18  H    0.033888  -0.003307
    19  H    0.092899   0.000004
    20  H    0.075073   0.017780
    21  H    0.075493   0.018185
    22  H    0.053875  -0.007587
    23  H    0.041707   0.001774
 Sum of Mulliken charges =   1.00000   1.00000
 Mulliken charges and spin densities with hydrogens summed into heavy atoms:
               1          2
     1  C    0.133568   0.079682
     2  C   -0.068747   0.023234
     3  C    0.287084   0.011290
     4  C   -0.005535   0.337883
     5  C    0.081398   0.018988
     6  C    0.003993   0.049432
     7  C    0.249938   0.167226
     8  O   -0.211007   0.218186
     9  C    0.371185   0.019931
    10  C    0.105522   0.153558
    11  C    0.052603  -0.079409
 Electronic spatial extent (au):  <R**2>=           2380.9060
 Charge=              1.0000 electrons
 Dipole moment (field-independent basis, Debye):
    X=              1.5300    Y=             -1.0259    Z=             -0.3169  Tot=              1.8692
 Quadrupole moment (field-independent basis, Debye-Ang):
   XX=            -23.9458   YY=            -50.1568   ZZ=            -62.5219
   XY=             -4.3844   XZ=              0.9752   YZ=              0.7151
 Traceless Quadrupole moment (field-independent basis, Debye-Ang):
   XX=             21.5957   YY=             -4.6153   ZZ=            -16.9804
   XY=             -4.3844   XZ=              0.9752   YZ=              0.7151
 Octapole moment (field-independent basis, Debye-Ang**2):
  XXX=             46.0898  YYY=              6.8055  ZZZ=              1.1428  XYY=             11.0984
  XXY=            -46.4274  XXZ=              0.4655  XZZ=             -0.6459  YZZ=             -3.1761
  YYZ=              1.3967  XYZ=              1.9051
 Hexadecapole moment (field-independent basis, Debye-Ang**3):
 XXXX=          -1928.8744 YYYY=           -419.8661 ZZZZ=           -113.4422 XXXY=            -24.4423
 XXXZ=              9.6414 YYYX=             -6.7053 YYYZ=              5.6217 ZZZX=              2.3443
 ZZZY=             -0.5917 XXYY=           -410.7760 XXZZ=           -410.7561 YYZZ=           -100.8040
 XXYZ=             -9.1890 YYXZ=              0.8502 ZZXY=              0.3990
 N-N= 5.604934466593D+02 E-N=-2.180164980917D+03  KE= 4.578178545802D+02
                          Isotropic Fermi Contact Couplings
        Atom                 a.u.       MegaHertz       Gauss      10(-4) cm-1
     1  C(13)              0.01131      12.71679       4.53767       4.24186
     2  C(13)              0.01551      17.44143       6.22353       5.81783
     3  C(13)             -0.01245     -13.99861      -4.99505      -4.66943
     4  C(13)              0.05349      60.13347      21.45712      20.05837
     5  C(13)             -0.00496      -5.57810      -1.99041      -1.86066
     6  C(13)              0.00209       2.35234       0.83937       0.78466
     7  C(13)              0.01378      15.49666       5.52959       5.16913
     8  O(17)              0.10246     -62.10793     -22.16165     -20.71697
     9  C(13)             -0.01052     -11.82902      -4.22089      -3.94574
    10  C(13)              0.02079      23.37058       8.33920       7.79559
    11  C(13)             -0.02219     -24.94523      -8.90108      -8.32083
    12  H(1)              -0.00084      -3.74563      -1.33654      -1.24941
    13  H(1)              -0.00100      -4.48153      -1.59912      -1.49488
    14  H(1)               0.00014       0.60913       0.21735       0.20318
    15  H(1)               0.01225      54.73871      19.53213      18.25887
    16  H(1)               0.00300      13.41596       4.78715       4.47508
    17  H(1)              -0.00069      -3.08468      -1.10069      -1.02894
    18  H(1)              -0.00112      -5.00435      -1.78568      -1.66927
    19  H(1)              -0.00009      -0.39016      -0.13922      -0.13014
    20  H(1)               0.00654      29.22804      10.42929       9.74942
    21  H(1)               0.00681      30.43377      10.85953      10.15161
    22  H(1)              -0.00243     -10.88342      -3.88347      -3.63032
    23  H(1)               0.00046       2.06857       0.73812       0.69000
 --------------------------------------------------------
       Center         ----  Spin Dipole Couplings  ----
                      3XX-RR        3YY-RR        3ZZ-RR
 --------------------------------------------------------
     1   Atom        0.017568      0.028478     -0.046046
     2   Atom        0.045305     -0.032868     -0.012438
     3   Atom       -0.005571     -0.014243      0.019814
     4   Atom       -0.155695     -0.175241      0.330936
     5   Atom       -0.028460     -0.019200      0.047659
     6   Atom       -0.035256     -0.030983      0.066239
     7   Atom       -0.100902     -0.109968      0.210869
     8   Atom       -0.483895     -0.481609      0.965503
     9   Atom       -0.003718      0.005226     -0.001508
    10   Atom       -0.092168     -0.082224      0.174393
    11   Atom        0.023166      0.020296     -0.043462
    12   Atom        0.001757      0.000068     -0.001825
    13   Atom       -0.001387     -0.002867      0.004254
    14   Atom        0.002247     -0.004904      0.002658
    15   Atom        0.003193     -0.005766      0.002573
    16   Atom        0.001904      0.002918     -0.004822
    17   Atom       -0.003415      0.008162     -0.004747
    18   Atom       -0.005198      0.009605     -0.004407
    19   Atom        0.005555     -0.001443     -0.004112
    20   Atom       -0.001176      0.004775     -0.003599
    21   Atom       -0.000862      0.002674     -0.001812
    22   Atom       -0.006830      0.011533     -0.004703
    23   Atom       -0.000236      0.004955     -0.004719
 --------------------------------------------------------
                        XY            XZ            YZ
 --------------------------------------------------------
     1   Atom       -0.064275     -0.004244      0.004952
     2   Atom        0.000447     -0.033238      0.009401
     3   Atom       -0.002041     -0.009532      0.004725
     4   Atom        0.009721     -0.105360     -0.054377
     5   Atom       -0.000418     -0.009494     -0.023346
     6   Atom        0.003609     -0.006741     -0.013940
     7   Atom        0.001696     -0.027608     -0.036795
     8   Atom        0.008620     -0.140949     -0.171242
     9   Atom       -0.008867     -0.001206      0.000233
    10   Atom        0.001433     -0.020711     -0.032013
    11   Atom        0.002542      0.008820      0.011174
    12   Atom        0.002609     -0.005157     -0.003821
    13   Atom       -0.000333      0.002894      0.002530
    14   Atom        0.001931     -0.001313      0.001092
    15   Atom        0.000529      0.005278     -0.000104
    16   Atom       -0.004447     -0.000095     -0.000957
    17   Atom        0.004145      0.001164      0.002885
    18   Atom       -0.001048     -0.000222      0.002054
    19   Atom       -0.005251      0.000327     -0.000194
    20   Atom       -0.003170      0.000777     -0.003809
    21   Atom       -0.003796     -0.001238      0.004712
    22   Atom        0.009900      0.001030      0.002702
    23   Atom        0.001568      0.000691      0.001213
 --------------------------------------------------------


 ---------------------------------------------------------------------------------
              Anisotropic Spin Dipole Couplings in Principal Axis System
 ---------------------------------------------------------------------------------

       Atom             a.u.   MegaHertz   Gauss  10(-4) cm-1        Axes

              Baa    -0.0464    -6.223    -2.220    -2.076 -0.0010 -0.0669  0.9978
     1 C(13)  Bbb    -0.0415    -5.565    -1.986    -1.856  0.7372  0.6741  0.0459
              Bcc     0.0878    11.788     4.206     3.932 -0.6757  0.7356  0.0486
 
              Baa    -0.0394    -5.292    -1.888    -1.765 -0.2206  0.8044 -0.5516
     2 C(13)  Bbb    -0.0212    -2.839    -1.013    -0.947  0.3570  0.5929  0.7218
              Bcc     0.0606     8.131     2.901     2.712  0.9077 -0.0377 -0.4180
 
              Baa    -0.0150    -2.008    -0.717    -0.670  0.1087  0.9886 -0.1045
     3 C(13)  Bbb    -0.0087    -1.170    -0.418    -0.390  0.9427 -0.0692  0.3264
              Bcc     0.0237     3.179     1.134     1.060 -0.3154  0.1340  0.9395
 
              Baa    -0.1815   -24.359    -8.692    -8.125  0.3260  0.9307  0.1658
     4 C(13)  Bbb    -0.1770   -23.746    -8.473    -7.921  0.9236 -0.3509  0.1540
              Bcc     0.3585    48.105    17.165    16.046 -0.2015 -0.1029  0.9741
 
              Baa    -0.0315    -4.228    -1.509    -1.410  0.8336  0.4946  0.2458
     5 C(13)  Bbb    -0.0244    -3.280    -1.170    -1.094 -0.5422  0.8177  0.1934
              Bcc     0.0560     7.508     2.679     2.504 -0.1054 -0.2945  0.9498
 
              Baa    -0.0373    -5.009    -1.787    -1.671  0.8557 -0.5173 -0.0139
     6 C(13)  Bbb    -0.0314    -4.209    -1.502    -1.404  0.5129  0.8442  0.1560
              Bcc     0.0687     9.218     3.289     3.075 -0.0689 -0.1406  0.9877
 
              Baa    -0.1143   -15.340    -5.474    -5.117  0.1270  0.9844  0.1222
     7 C(13)  Bbb    -0.1031   -13.837    -4.938    -4.616  0.9881 -0.1362  0.0709
              Bcc     0.2174    29.177    10.411     9.733 -0.0865 -0.1117  0.9900
 
              Baa    -0.5075    36.721    13.103    12.249  0.6026  0.7840  0.1488
     8 O(17)  Bbb    -0.4914    35.558    12.688    11.861  0.7924 -0.6100  0.0050
              Bcc     0.9989   -72.280   -25.791   -24.110 -0.0947 -0.1149  0.9889
 
              Baa    -0.0093    -1.246    -0.444    -0.416  0.8483  0.5166  0.1161
     9 C(13)  Bbb    -0.0015    -0.196    -0.070    -0.065 -0.0634 -0.1187  0.9909
              Bcc     0.0107     1.441     0.514     0.481 -0.5257  0.8480  0.0679
 
              Baa    -0.0939   -12.601    -4.496    -4.203  0.9872  0.1304  0.0918
    10 C(13)  Bbb    -0.0860   -11.541    -4.118    -3.850 -0.1401  0.9840  0.1098
              Bcc     0.1799    24.142     8.614     8.053 -0.0760 -0.1213  0.9897
 
              Baa    -0.0463    -6.220    -2.219    -2.075 -0.1185 -0.1598  0.9800
    11 C(13)  Bbb     0.0191     2.563     0.915     0.855 -0.6118  0.7891  0.0547
              Bcc     0.0273     3.657     1.305     1.220  0.7821  0.5931  0.1913
 
              Baa    -0.0061    -3.236    -1.155    -1.079  0.4391  0.3331  0.8344
    12 H(1)   Bbb    -0.0018    -0.976    -0.348    -0.326 -0.5953  0.8035 -0.0075
              Bcc     0.0079     4.212     1.503     1.405  0.6729  0.4934 -0.5511
 
              Baa    -0.0043    -2.310    -0.824    -0.770  0.4753  0.7874 -0.3924
    13 H(1)   Bbb    -0.0017    -0.908    -0.324    -0.303  0.8103 -0.5656 -0.1534
              Bcc     0.0060     3.218     1.148     1.073  0.3428  0.2450  0.9069
 
              Baa    -0.0056    -3.002    -1.071    -1.001 -0.2611  0.9508 -0.1667
    14 H(1)   Bbb     0.0018     0.970     0.346     0.324  0.6793  0.3036  0.6681
              Bcc     0.0038     2.031     0.725     0.678 -0.6858 -0.0612  0.7252
 
              Baa    -0.0058    -3.110    -1.110    -1.037 -0.1033  0.9917  0.0771
    15 H(1)   Bbb    -0.0023    -1.253    -0.447    -0.418 -0.6777 -0.1270  0.7243
              Bcc     0.0082     4.363     1.557     1.455  0.7280  0.0225  0.6852
 
              Baa    -0.0050    -2.682    -0.957    -0.895  0.1379  0.1942  0.9712
    16 H(1)   Bbb    -0.0019    -1.012    -0.361    -0.337  0.7371  0.6349 -0.2316
              Bcc     0.0069     3.694     1.318     1.232 -0.6616  0.7478 -0.0556
 
              Baa    -0.0055    -2.914    -1.040    -0.972 -0.3405 -0.0945  0.9355
    17 H(1)   Bbb    -0.0047    -2.496    -0.891    -0.833  0.8903 -0.3523  0.2885
              Bcc     0.0101     5.410     1.930     1.805  0.3023  0.9311  0.2041
 
              Baa    -0.0053    -2.818    -1.006    -0.940  0.9902  0.0518  0.1296
    18 H(1)   Bbb    -0.0047    -2.504    -0.893    -0.835 -0.1206 -0.1498  0.9813
              Bcc     0.0100     5.322     1.899     1.775 -0.0703  0.9874  0.1421
 
              Baa    -0.0043    -2.271    -0.810    -0.758  0.4649  0.8765  0.1249
    19 H(1)   Bbb    -0.0041    -2.199    -0.785    -0.734 -0.0855 -0.0959  0.9917
              Bcc     0.0084     4.470     1.595     1.491  0.8812 -0.4718  0.0304
 
              Baa    -0.0051    -2.737    -0.977    -0.913  0.1366  0.3934  0.9092
    20 H(1)   Bbb    -0.0023    -1.245    -0.444    -0.415  0.9262  0.2747 -0.2581
              Bcc     0.0075     3.982     1.421     1.328 -0.3513  0.8774 -0.3268
 
              Baa    -0.0051    -2.733    -0.975    -0.912 -0.3210 -0.5995  0.7332
    21 H(1)   Bbb    -0.0023    -1.250    -0.446    -0.417  0.8466  0.1654  0.5059
              Bcc     0.0075     3.983     1.421     1.329 -0.4245  0.7831  0.4544
 
              Baa    -0.0112    -5.951    -2.123    -1.985  0.9153 -0.4021  0.0223
    22 H(1)   Bbb    -0.0051    -2.720    -0.971    -0.907 -0.0751 -0.1162  0.9904
              Bcc     0.0163     8.671     3.094     2.892  0.3956  0.9082  0.1365
 
              Baa    -0.0049    -2.627    -0.938    -0.876 -0.1109 -0.1038  0.9884
    23 H(1)   Bbb    -0.0006    -0.345    -0.123    -0.115  0.9556 -0.2843  0.0773
              Bcc     0.0056     2.972     1.061     0.991  0.2730  0.9531  0.1307
 

 ---------------------------------------------------------------------------------

 ******************************Gaussian NBO Version 3.1******************************
             N A T U R A L   A T O M I C   O R B I T A L   A N D
          N A T U R A L   B O N D   O R B I T A L   A N A L Y S I S
 ******************************Gaussian NBO Version 3.1******************************
       /RESON  / : Allow strongly delocalized NBO set

 Analyzing the SCF density

 Job title: 42                                                              

 Storage needed:    139212 in NPA,    184369 in NBO ( 939521221 available)
 GSVD:  LWork=       28506 too small for GESVD, short by        5255 words or        5255 for optimal perf.


 NATURAL POPULATIONS:  Natural atomic orbital occupancies 
                                                          
   NAO  Atom  No  lang   Type(AO)    Occupancy
 --------------------------------------------
     1    C    1  S      Cor( 1S)     1.99894
     2    C    1  S      Val( 2S)     1.05894
     3    C    1  S      Ryd( 3S)     0.00079
     4    C    1  px     Val( 2p)     1.01922
     5    C    1  px     Ryd( 3p)     0.00183
     6    C    1  py     Val( 2p)     1.03076
     7    C    1  py     Ryd( 3p)     0.00191
     8    C    1  pz     Val( 2p)     1.19587
     9    C    1  pz     Ryd( 3p)     0.00427
    10    C    1  dxy    Ryd( 3d)     0.00044
    11    C    1  dxz    Ryd( 3d)     0.00032
    12    C    1  dyz    Ryd( 3d)     0.00038
    13    C    1  dx2y2  Ryd( 3d)     0.00075
    14    C    1  dz2    Ryd( 3d)     0.00059

    15    C    2  S      Cor( 1S)     1.99896
    16    C    2  S      Val( 2S)     0.96884
    17    C    2  S      Ryd( 3S)     0.00290
    18    C    2  px     Val( 2p)     1.02445
    19    C    2  px     Ryd( 3p)     0.00465
    20    C    2  py     Val( 2p)     1.04276
    21    C    2  py     Ryd( 3p)     0.00328
    22    C    2  pz     Val( 2p)     1.15974
    23    C    2  pz     Ryd( 3p)     0.00311
    24    C    2  dxy    Ryd( 3d)     0.00050
    25    C    2  dxz    Ryd( 3d)     0.00048
    26    C    2  dyz    Ryd( 3d)     0.00049
    27    C    2  dx2y2  Ryd( 3d)     0.00082
    28    C    2  dz2    Ryd( 3d)     0.00074

    29    C    3  S      Cor( 1S)     1.99902
    30    C    3  S      Val( 2S)     1.01837
    31    C    3  S      Ryd( 3S)     0.00128
    32    C    3  px     Val( 2p)     1.03994
    33    C    3  px     Ryd( 3p)     0.00255
    34    C    3  py     Val( 2p)     1.21332
    35    C    3  py     Ryd( 3p)     0.00714
    36    C    3  pz     Val( 2p)     1.19716
    37    C    3  pz     Ryd( 3p)     0.00328
    38    C    3  dxy    Ryd( 3d)     0.00040
    39    C    3  dxz    Ryd( 3d)     0.00047
    40    C    3  dyz    Ryd( 3d)     0.00046
    41    C    3  dx2y2  Ryd( 3d)     0.00097
    42    C    3  dz2    Ryd( 3d)     0.00074

    43    C    4  S      Cor( 1S)     1.99884
    44    C    4  S      Val( 2S)     0.88534
    45    C    4  S      Ryd( 3S)     0.00205
    46    C    4  px     Val( 2p)     1.07653
    47    C    4  px     Ryd( 3p)     0.00556
    48    C    4  py     Val( 2p)     1.08179
    49    C    4  py     Ryd( 3p)     0.00392
    50    C    4  pz     Val( 2p)     0.83470
    51    C    4  pz     Ryd( 3p)     0.00192
    52    C    4  dxy    Ryd( 3d)     0.00109
    53    C    4  dxz    Ryd( 3d)     0.00081
    54    C    4  dyz    Ryd( 3d)     0.00061
    55    C    4  dx2y2  Ryd( 3d)     0.00086
    56    C    4  dz2    Ryd( 3d)     0.00045

    57    C    5  S      Cor( 1S)     1.99889
    58    C    5  S      Val( 2S)     0.94958
    59    C    5  S      Ryd( 3S)     0.00176
    60    C    5  px     Val( 2p)     1.10918
    61    C    5  px     Ryd( 3p)     0.00433
    62    C    5  py     Val( 2p)     1.16000
    63    C    5  py     Ryd( 3p)     0.00569
    64    C    5  pz     Val( 2p)     0.91792
    65    C    5  pz     Ryd( 3p)     0.00078
    66    C    5  dxy    Ryd( 3d)     0.00077
    67    C    5  dxz    Ryd( 3d)     0.00054
    68    C    5  dyz    Ryd( 3d)     0.00044
    69    C    5  dx2y2  Ryd( 3d)     0.00073
    70    C    5  dz2    Ryd( 3d)     0.00041

    71    C    6  S      Cor( 1S)     1.99892
    72    C    6  S      Val( 2S)     0.95743
    73    C    6  S      Ryd( 3S)     0.00163
    74    C    6  px     Val( 2p)     1.10051
    75    C    6  px     Ryd( 3p)     0.00351
    76    C    6  py     Val( 2p)     1.18516
    77    C    6  py     Ryd( 3p)     0.00516
    78    C    6  pz     Val( 2p)     0.99681
    79    C    6  pz     Ryd( 3p)     0.00103
    80    C    6  dxy    Ryd( 3d)     0.00085
    81    C    6  dxz    Ryd( 3d)     0.00045
    82    C    6  dyz    Ryd( 3d)     0.00047
    83    C    6  dx2y2  Ryd( 3d)     0.00050
    84    C    6  dz2    Ryd( 3d)     0.00041

    85    C    7  S      Cor( 1S)     1.99863
    86    C    7  S      Val( 2S)     0.82513
    87    C    7  S      Ryd( 3S)     0.00197
    88    C    7  px     Val( 2p)     0.75913
    89    C    7  px     Ryd( 3p)     0.00781
    90    C    7  py     Val( 2p)     1.09138
    91    C    7  py     Ryd( 3p)     0.00451
    92    C    7  pz     Val( 2p)     0.88200
    93    C    7  pz     Ryd( 3p)     0.00101
    94    C    7  dxy    Ryd( 3d)     0.00170
    95    C    7  dxz    Ryd( 3d)     0.00209
    96    C    7  dyz    Ryd( 3d)     0.00081
    97    C    7  dx2y2  Ryd( 3d)     0.00214
    98    C    7  dz2    Ryd( 3d)     0.00075

    99    O    8  S      Cor( 1S)     1.99963
   100    O    8  S      Val( 2S)     1.58506
   101    O    8  S      Ryd( 3S)     0.00061
   102    O    8  px     Val( 2p)     1.49414
   103    O    8  px     Ryd( 3p)     0.00096
   104    O    8  py     Val( 2p)     1.66370
   105    O    8  py     Ryd( 3p)     0.00210
   106    O    8  pz     Val( 2p)     1.65481
   107    O    8  pz     Ryd( 3p)     0.00156
   108    O    8  dxy    Ryd( 3d)     0.00101
   109    O    8  dxz    Ryd( 3d)     0.00075
   110    O    8  dyz    Ryd( 3d)     0.00070
   111    O    8  dx2y2  Ryd( 3d)     0.00145
   112    O    8  dz2    Ryd( 3d)     0.00067

   113    C    9  S      Cor( 1S)     1.99922
   114    C    9  S      Val( 2S)     1.09916
   115    C    9  S      Ryd( 3S)     0.00173
   116    C    9  px     Val( 2p)     1.13056
   117    C    9  px     Ryd( 3p)     0.00370
   118    C    9  py     Val( 2p)     0.80985
   119    C    9  py     Ryd( 3p)     0.00362
   120    C    9  pz     Val( 2p)     1.21542
   121    C    9  pz     Ryd( 3p)     0.00053
   122    C    9  dxy    Ryd( 3d)     0.00163
   123    C    9  dxz    Ryd( 3d)     0.00049
   124    C    9  dyz    Ryd( 3d)     0.00112
   125    C    9  dx2y2  Ryd( 3d)     0.00133
   126    C    9  dz2    Ryd( 3d)     0.00095

   127    C   10  S      Cor( 1S)     1.99892
   128    C   10  S      Val( 2S)     0.96457
   129    C   10  S      Ryd( 3S)     0.00156
   130    C   10  px     Val( 2p)     1.12434
   131    C   10  px     Ryd( 3p)     0.00593
   132    C   10  py     Val( 2p)     1.13925
   133    C   10  py     Ryd( 3p)     0.00524
   134    C   10  pz     Val( 2p)     0.92126
   135    C   10  pz     Ryd( 3p)     0.00107
   136    C   10  dxy    Ryd( 3d)     0.00077
   137    C   10  dxz    Ryd( 3d)     0.00056
   138    C   10  dyz    Ryd( 3d)     0.00044
   139    C   10  dx2y2  Ryd( 3d)     0.00065
   140    C   10  dz2    Ryd( 3d)     0.00042

   141    C   11  S      Cor( 1S)     1.99889
   142    C   11  S      Val( 2S)     0.95023
   143    C   11  S      Ryd( 3S)     0.00139
   144    C   11  px     Val( 2p)     1.08414
   145    C   11  px     Ryd( 3p)     0.00397
   146    C   11  py     Val( 2p)     1.18612
   147    C   11  py     Ryd( 3p)     0.00642
   148    C   11  pz     Val( 2p)     0.95967
   149    C   11  pz     Ryd( 3p)     0.00083
   150    C   11  dxy    Ryd( 3d)     0.00076
   151    C   11  dxz    Ryd( 3d)     0.00048
   152    C   11  dyz    Ryd( 3d)     0.00045
   153    C   11  dx2y2  Ryd( 3d)     0.00071
   154    C   11  dz2    Ryd( 3d)     0.00040

   155    H   12  S      Val( 1S)     0.76861
   156    H   12  S      Ryd( 2S)     0.00111
   157    H   12  px     Ryd( 2p)     0.00032
   158    H   12  py     Ryd( 2p)     0.00037
   159    H   12  pz     Ryd( 2p)     0.00040

   160    H   13  S      Val( 1S)     0.78933
   161    H   13  S      Ryd( 2S)     0.00150
   162    H   13  px     Ryd( 2p)     0.00019
   163    H   13  py     Ryd( 2p)     0.00016
   164    H   13  pz     Ryd( 2p)     0.00076

   165    H   14  S      Val( 1S)     0.76925
   166    H   14  S      Ryd( 2S)     0.00218
   167    H   14  px     Ryd( 2p)     0.00013
   168    H   14  py     Ryd( 2p)     0.00014
   169    H   14  pz     Ryd( 2p)     0.00082

   170    H   15  S      Val( 1S)     0.72330
   171    H   15  S      Ryd( 2S)     0.00220
   172    H   15  px     Ryd( 2p)     0.00021
   173    H   15  py     Ryd( 2p)     0.00019
   174    H   15  pz     Ryd( 2p)     0.00068

   175    H   16  S      Val( 1S)     0.73444
   176    H   16  S      Ryd( 2S)     0.00211
   177    H   16  px     Ryd( 2p)     0.00022
   178    H   16  py     Ryd( 2p)     0.00065
   179    H   16  pz     Ryd( 2p)     0.00017

   180    H   17  S      Val( 1S)     0.73707
   181    H   17  S      Ryd( 2S)     0.00192
   182    H   17  px     Ryd( 2p)     0.00036
   183    H   17  py     Ryd( 2p)     0.00058
   184    H   17  pz     Ryd( 2p)     0.00014

   185    H   18  S      Val( 1S)     0.73827
   186    H   18  S      Ryd( 2S)     0.00134
   187    H   18  px     Ryd( 2p)     0.00017
   188    H   18  py     Ryd( 2p)     0.00073
   189    H   18  pz     Ryd( 2p)     0.00015

   190    H   19  S      Val( 1S)     0.75541
   191    H   19  S      Ryd( 2S)     0.00050
   192    H   19  px     Ryd( 2p)     0.00078
   193    H   19  py     Ryd( 2p)     0.00008
   194    H   19  pz     Ryd( 2p)     0.00017

   195    H   20  S      Val( 1S)     0.78051
   196    H   20  S      Ryd( 2S)     0.00148
   197    H   20  px     Ryd( 2p)     0.00019
   198    H   20  py     Ryd( 2p)     0.00040
   199    H   20  pz     Ryd( 2p)     0.00053

   200    H   21  S      Val( 1S)     0.78004
   201    H   21  S      Ryd( 2S)     0.00148
   202    H   21  px     Ryd( 2p)     0.00017
   203    H   21  py     Ryd( 2p)     0.00027
   204    H   21  pz     Ryd( 2p)     0.00068

   205    H   22  S      Val( 1S)     0.72792
   206    H   22  S      Ryd( 2S)     0.00176
   207    H   22  px     Ryd( 2p)     0.00038
   208    H   22  py     Ryd( 2p)     0.00056
   209    H   22  pz     Ryd( 2p)     0.00013

   210    H   23  S      Val( 1S)     0.73882
   211    H   23  S      Ryd( 2S)     0.00142
   212    H   23  px     Ryd( 2p)     0.00019
   213    H   23  py     Ryd( 2p)     0.00073
   214    H   23  pz     Ryd( 2p)     0.00013

 WARNING:  1 low occupancy (<1.9990e) core orbital  found on  C    1
           1 low occupancy (<1.9990e) core orbital  found on  C    2
           1 low occupancy (<1.9990e) core orbital  found on  C    4
           1 low occupancy (<1.9990e) core orbital  found on  C    5
           1 low occupancy (<1.9990e) core orbital  found on  C    6
           1 low occupancy (<1.9990e) core orbital  found on  C    7
           1 low occupancy (<1.9990e) core orbital  found on  C   10
           1 low occupancy (<1.9990e) core orbital  found on  C   11


 Summary of Natural Population Analysis:                  
                                                          
                                       Natural Population 
                Natural  -----------------------------------------------
    Atom  No    Charge         Core      Valence    Rydberg      Total
 -----------------------------------------------------------------------
      C    1   -0.31500      1.99894     4.30478    0.01127     6.31500
      C    2   -0.21171      1.99896     4.19580    0.01696     6.21171
      C    3   -0.48509      1.99902     4.46878    0.01728     6.48509
      C    4    0.10553      1.99884     3.87836    0.01727     5.89447
      C    5   -0.15101      1.99889     4.13668    0.01545     6.15101
      C    6   -0.25285      1.99892     4.23991    0.01401     6.25285
      C    7    0.42093      1.99863     3.55765    0.02280     5.57907
      O    8   -0.40714      1.99963     6.39771    0.00980     8.40714
      C    9   -0.26932      1.99922     4.25499    0.01510     6.26932
      C   10   -0.16498      1.99892     4.14942    0.01665     6.16498
      C   11   -0.19446      1.99889     4.18017    0.01540     6.19446
      H   12    0.22919      0.00000     0.76861    0.00220     0.77081
      H   13    0.20806      0.00000     0.78933    0.00261     0.79194
      H   14    0.22749      0.00000     0.76925    0.00326     0.77251
      H   15    0.27342      0.00000     0.72330    0.00328     0.72658
      H   16    0.26240      0.00000     0.73444    0.00315     0.73760
      H   17    0.25993      0.00000     0.73707    0.00299     0.74007
      H   18    0.25933      0.00000     0.73827    0.00239     0.74067
      H   19    0.24306      0.00000     0.75541    0.00153     0.75694
      H   20    0.21689      0.00000     0.78051    0.00260     0.78311
      H   21    0.21736      0.00000     0.78004    0.00260     0.78264
      H   22    0.26926      0.00000     0.72792    0.00283     0.73074
      H   23    0.25872      0.00000     0.73882    0.00247     0.74128
 =======================================================================
   * Total *    1.00000     21.98886    56.80722    0.20392    79.00000

                                 Natural Population      
 --------------------------------------------------------
   Core                      21.98886 ( 99.9494% of  22)
   Valence                   56.80722 ( 99.6618% of  57)
   Natural Minimal Basis     78.79608 ( 99.7419% of  79)
   Natural Rydberg Basis      0.20392 (  0.2581% of  79)
 --------------------------------------------------------

    Atom  No          Natural Electron Configuration
 ----------------------------------------------------------------------------
      C    1      [core]2S( 1.06)2p( 3.25)3p( 0.01)
      C    2      [core]2S( 0.97)2p( 3.23)3p( 0.01)
      C    3      [core]2S( 1.02)2p( 3.45)3p( 0.01)
      C    4      [core]2S( 0.89)2p( 2.99)3p( 0.01)
      C    5      [core]2S( 0.95)2p( 3.19)3p( 0.01)
      C    6      [core]2S( 0.96)2p( 3.28)3p( 0.01)
      C    7      [core]2S( 0.83)2p( 2.73)3p( 0.01)3d( 0.01)
      O    8      [core]2S( 1.59)2p( 4.81)
      C    9      [core]2S( 1.10)2p( 3.16)3p( 0.01)3d( 0.01)
      C   10      [core]2S( 0.96)2p( 3.18)3p( 0.01)
      C   11      [core]2S( 0.95)2p( 3.23)3p( 0.01)
      H   12            1S( 0.77)
      H   13            1S( 0.79)
      H   14            1S( 0.77)
      H   15            1S( 0.72)
      H   16            1S( 0.73)
      H   17            1S( 0.74)
      H   18            1S( 0.74)
      H   19            1S( 0.76)
      H   20            1S( 0.78)
      H   21            1S( 0.78)
      H   22            1S( 0.73)
      H   23            1S( 0.74)


 ***************************************************
 *******         Alpha spin orbitals         *******
 ***************************************************


 NATURAL POPULATIONS:  Natural atomic orbital occupancies 
                                                          
   NAO  Atom  No  lang   Type(AO)    Occupancy      Energy
 ----------------------------------------------------------
     1    C    1  S      Cor( 1S)     0.99947     -10.20290
     2    C    1  S      Val( 2S)     0.53085      -0.33330
     3    C    1  S      Ryd( 3S)     0.00040       0.42439
     4    C    1  px     Val( 2p)     0.52688      -0.21342
     5    C    1  px     Ryd( 3p)     0.00093       0.41020
     6    C    1  py     Val( 2p)     0.53514      -0.20752
     7    C    1  py     Ryd( 3p)     0.00097       0.41796
     8    C    1  pz     Val( 2p)     0.59870      -0.17569
     9    C    1  pz     Ryd( 3p)     0.00216       0.70391
    10    C    1  dxy    Ryd( 3d)     0.00020       2.16883
    11    C    1  dxz    Ryd( 3d)     0.00016       2.05750
    12    C    1  dyz    Ryd( 3d)     0.00019       2.10924
    13    C    1  dx2y2  Ryd( 3d)     0.00040       1.83656
    14    C    1  dz2    Ryd( 3d)     0.00029       2.26796

    15    C    2  S      Cor( 1S)     0.99948     -10.21230
    16    C    2  S      Val( 2S)     0.48544      -0.31080
    17    C    2  S      Ryd( 3S)     0.00150       0.45210
    18    C    2  px     Val( 2p)     0.52358      -0.22542
    19    C    2  px     Ryd( 3p)     0.00229       0.51580
    20    C    2  py     Val( 2p)     0.51909      -0.21616
    21    C    2  py     Ryd( 3p)     0.00161       0.47892
    22    C    2  pz     Val( 2p)     0.58246      -0.19360
    23    C    2  pz     Ryd( 3p)     0.00156       0.78051
    24    C    2  dxy    Ryd( 3d)     0.00025       2.17229
    25    C    2  dxz    Ryd( 3d)     0.00025       2.00603
    26    C    2  dyz    Ryd( 3d)     0.00025       2.03667
    27    C    2  dx2y2  Ryd( 3d)     0.00047       1.83960
    28    C    2  dz2    Ryd( 3d)     0.00037       2.26139

    29    C    3  S      Cor( 1S)     0.99951     -10.22791
    30    C    3  S      Val( 2S)     0.50811      -0.36437
    31    C    3  S      Ryd( 3S)     0.00064       0.74488
    32    C    3  px     Val( 2p)     0.51688      -0.22902
    33    C    3  px     Ryd( 3p)     0.00130       0.41153
    34    C    3  py     Val( 2p)     0.60588      -0.24485
    35    C    3  py     Ryd( 3p)     0.00361       0.58092
    36    C    3  pz     Val( 2p)     0.60193      -0.24453
    37    C    3  pz     Ryd( 3p)     0.00178       0.52850
    38    C    3  dxy    Ryd( 3d)     0.00020       2.05904
    39    C    3  dxz    Ryd( 3d)     0.00028       1.97761
    40    C    3  dyz    Ryd( 3d)     0.00023       2.01059
    41    C    3  dx2y2  Ryd( 3d)     0.00047       2.16790
    42    C    3  dz2    Ryd( 3d)     0.00038       2.24491

    43    C    4  S      Cor( 1S)     0.99942     -10.26719
    44    C    4  S      Val( 2S)     0.44827      -0.32327
    45    C    4  S      Ryd( 3S)     0.00110       0.40970
    46    C    4  px     Val( 2p)     0.54508      -0.24817
    47    C    4  px     Ryd( 3p)     0.00282       0.91782
    48    C    4  py     Val( 2p)     0.54421      -0.24238
    49    C    4  py     Ryd( 3p)     0.00195       0.74084
    50    C    4  pz     Val( 2p)     0.54608      -0.30988
    51    C    4  pz     Ryd( 3p)     0.00113       0.46288
    52    C    4  dxy    Ryd( 3d)     0.00055       2.26058
    53    C    4  dxz    Ryd( 3d)     0.00047       1.74168
    54    C    4  dyz    Ryd( 3d)     0.00032       1.75247
    55    C    4  dx2y2  Ryd( 3d)     0.00043       2.19526
    56    C    4  dz2    Ryd( 3d)     0.00016       1.97467

    57    C    5  S      Cor( 1S)     0.99945     -10.25041
    58    C    5  S      Val( 2S)     0.47472      -0.32634
    59    C    5  S      Ryd( 3S)     0.00089       0.41108
    60    C    5  px     Val( 2p)     0.55432      -0.23055
    61    C    5  px     Ryd( 3p)     0.00219       0.68394
    62    C    5  py     Val( 2p)     0.57928      -0.23816
    63    C    5  py     Ryd( 3p)     0.00287       0.72075
    64    C    5  pz     Val( 2p)     0.47743      -0.28984
    65    C    5  pz     Ryd( 3p)     0.00043       0.41076
    66    C    5  dxy    Ryd( 3d)     0.00038       2.32159
    67    C    5  dxz    Ryd( 3d)     0.00028       1.75977
    68    C    5  dyz    Ryd( 3d)     0.00030       1.76534
    69    C    5  dx2y2  Ryd( 3d)     0.00036       2.25956
    70    C    5  dz2    Ryd( 3d)     0.00019       2.01946

    71    C    6  S      Cor( 1S)     0.99946     -10.25408
    72    C    6  S      Val( 2S)     0.47931      -0.33821
    73    C    6  S      Ryd( 3S)     0.00082       0.39814
    74    C    6  px     Val( 2p)     0.55016      -0.23988
    75    C    6  px     Ryd( 3p)     0.00177       0.61797
    76    C    6  py     Val( 2p)     0.59259      -0.25339
    77    C    6  py     Ryd( 3p)     0.00260       0.79443
    78    C    6  pz     Val( 2p)     0.52675      -0.30061
    79    C    6  pz     Ryd( 3p)     0.00055       0.39853
    80    C    6  dxy    Ryd( 3d)     0.00043       2.27037
    81    C    6  dxz    Ryd( 3d)     0.00024       1.75979
    82    C    6  dyz    Ryd( 3d)     0.00029       1.75361
    83    C    6  dx2y2  Ryd( 3d)     0.00024       2.30655
    84    C    6  dz2    Ryd( 3d)     0.00019       2.01718

    85    C    7  S      Cor( 1S)     0.99931     -10.34013
    86    C    7  S      Val( 2S)     0.41445      -0.32351
    87    C    7  S      Ryd( 3S)     0.00101       0.42989
    88    C    7  px     Val( 2p)     0.37862      -0.21832
    89    C    7  px     Ryd( 3p)     0.00392       0.64309
    90    C    7  py     Val( 2p)     0.54620      -0.26080
    91    C    7  py     Ryd( 3p)     0.00226       0.69215
    92    C    7  pz     Val( 2p)     0.51799      -0.32864
    93    C    7  pz     Ryd( 3p)     0.00048       0.40065
    94    C    7  dxy    Ryd( 3d)     0.00086       2.20831
    95    C    7  dxz    Ryd( 3d)     0.00123       1.71658
    96    C    7  dyz    Ryd( 3d)     0.00045       1.71055
    97    C    7  dx2y2  Ryd( 3d)     0.00106       2.19837
    98    C    7  dz2    Ryd( 3d)     0.00033       1.94688

    99    O    8  S      Cor( 1S)     0.99982     -19.18529
   100    O    8  S      Val( 2S)     0.79553      -1.05612
   101    O    8  S      Ryd( 3S)     0.00031       1.40029
   102    O    8  px     Val( 2p)     0.74934      -0.52676
   103    O    8  px     Ryd( 3p)     0.00048       1.09483
   104    O    8  py     Val( 2p)     0.83465      -0.53012
   105    O    8  py     Ryd( 3p)     0.00105       1.18902
   106    O    8  pz     Val( 2p)     0.93183      -0.53505
   107    O    8  pz     Ryd( 3p)     0.00102       0.89654
   108    O    8  dxy    Ryd( 3d)     0.00050       2.76176
   109    O    8  dxz    Ryd( 3d)     0.00034       2.52623
   110    O    8  dyz    Ryd( 3d)     0.00039       2.47852
   111    O    8  dx2y2  Ryd( 3d)     0.00072       2.96674
   112    O    8  dz2    Ryd( 3d)     0.00032       2.68130

   113    C    9  S      Cor( 1S)     0.99961     -10.30524
   114    C    9  S      Val( 2S)     0.54871      -0.41920
   115    C    9  S      Ryd( 3S)     0.00086       0.62504
   116    C    9  px     Val( 2p)     0.56420      -0.25500
   117    C    9  px     Ryd( 3p)     0.00186       0.55361
   118    C    9  py     Val( 2p)     0.40229      -0.22288
   119    C    9  py     Ryd( 3p)     0.00180       0.33488
   120    C    9  pz     Val( 2p)     0.60772      -0.25428
   121    C    9  pz     Ryd( 3p)     0.00032       0.39155
   122    C    9  dxy    Ryd( 3d)     0.00081       2.01165
   123    C    9  dxz    Ryd( 3d)     0.00025       1.91994
   124    C    9  dyz    Ryd( 3d)     0.00065       2.15318
   125    C    9  dx2y2  Ryd( 3d)     0.00066       2.15092
   126    C    9  dz2    Ryd( 3d)     0.00048       2.13810

   127    C   10  S      Cor( 1S)     0.99946     -10.25560
   128    C   10  S      Val( 2S)     0.48480      -0.34234
   129    C   10  S      Ryd( 3S)     0.00079       0.39492
   130    C   10  px     Val( 2p)     0.56401      -0.23565
   131    C   10  px     Ryd( 3p)     0.00297       0.62981
   132    C   10  py     Val( 2p)     0.57057      -0.24574
   133    C   10  py     Ryd( 3p)     0.00262       0.68937
   134    C   10  pz     Val( 2p)     0.52844      -0.30205
   135    C   10  pz     Ryd( 3p)     0.00061       0.39429
   136    C   10  dxy    Ryd( 3d)     0.00038       2.31470
   137    C   10  dxz    Ryd( 3d)     0.00025       1.75864
   138    C   10  dyz    Ryd( 3d)     0.00031       1.75058
   139    C   10  dx2y2  Ryd( 3d)     0.00032       2.22978
   140    C   10  dz2    Ryd( 3d)     0.00017       2.00821

   141    C   11  S      Cor( 1S)     0.99944     -10.24396
   142    C   11  S      Val( 2S)     0.47328      -0.31928
   143    C   11  S      Ryd( 3S)     0.00071       0.41911
   144    C   11  px     Val( 2p)     0.53960      -0.22299
   145    C   11  px     Ryd( 3p)     0.00201       0.58620
   146    C   11  py     Val( 2p)     0.59077      -0.23859
   147    C   11  py     Ryd( 3p)     0.00324       0.79492
   148    C   11  pz     Val( 2p)     0.46274      -0.27864
   149    C   11  pz     Ryd( 3p)     0.00044       0.39883
   150    C   11  dxy    Ryd( 3d)     0.00038       2.28006
   151    C   11  dxz    Ryd( 3d)     0.00030       1.77840
   152    C   11  dyz    Ryd( 3d)     0.00026       1.76598
   153    C   11  dx2y2  Ryd( 3d)     0.00035       2.29835
   154    C   11  dz2    Ryd( 3d)     0.00021       2.02681

   155    H   12  S      Val( 1S)     0.38351      -0.04147
   156    H   12  S      Ryd( 2S)     0.00056       0.21829
   157    H   12  px     Ryd( 2p)     0.00016       1.72691
   158    H   12  py     Ryd( 2p)     0.00018       1.79897
   159    H   12  pz     Ryd( 2p)     0.00020       1.92303

   160    H   13  S      Val( 1S)     0.39373      -0.05792
   161    H   13  S      Ryd( 2S)     0.00075       0.22996
   162    H   13  px     Ryd( 2p)     0.00010       1.60065
   163    H   13  py     Ryd( 2p)     0.00008       1.60261
   164    H   13  pz     Ryd( 2p)     0.00037       2.21736

   165    H   14  S      Val( 1S)     0.38485      -0.04830
   166    H   14  S      Ryd( 2S)     0.00110       0.21532
   167    H   14  px     Ryd( 2p)     0.00006       1.67613
   168    H   14  py     Ryd( 2p)     0.00007       1.68496
   169    H   14  pz     Ryd( 2p)     0.00041       2.21874

   170    H   15  S      Val( 1S)     0.37243      -0.07318
   171    H   15  S      Ryd( 2S)     0.00121       0.23626
   172    H   15  px     Ryd( 2p)     0.00010       1.67307
   173    H   15  py     Ryd( 2p)     0.00010       1.71067
   174    H   15  pz     Ryd( 2p)     0.00035       2.16108

   175    H   16  S      Val( 1S)     0.36967      -0.06805
   176    H   16  S      Ryd( 2S)     0.00106       0.24211
   177    H   16  px     Ryd( 2p)     0.00011       1.69406
   178    H   16  py     Ryd( 2p)     0.00033       2.16597
   179    H   16  pz     Ryd( 2p)     0.00009       1.67274

   180    H   17  S      Val( 1S)     0.36790      -0.07191
   181    H   17  S      Ryd( 2S)     0.00094       0.21780
   182    H   17  px     Ryd( 2p)     0.00018       1.98330
   183    H   17  py     Ryd( 2p)     0.00029       2.08496
   184    H   17  pz     Ryd( 2p)     0.00007       1.51505

   185    H   18  S      Val( 1S)     0.36813      -0.08508
   186    H   18  S      Ryd( 2S)     0.00066       0.21156
   187    H   18  px     Ryd( 2p)     0.00009       1.90099
   188    H   18  py     Ryd( 2p)     0.00036       2.15519
   189    H   18  pz     Ryd( 2p)     0.00008       1.49928

   190    H   19  S      Val( 1S)     0.37770      -0.06831
   191    H   19  S      Ryd( 2S)     0.00025       0.18628
   192    H   19  px     Ryd( 2p)     0.00039       2.19525
   193    H   19  py     Ryd( 2p)     0.00004       1.55923
   194    H   19  pz     Ryd( 2p)     0.00009       1.59249

   195    H   20  S      Val( 1S)     0.39659      -0.10575
   196    H   20  S      Ryd( 2S)     0.00079       0.21934
   197    H   20  px     Ryd( 2p)     0.00009       1.64477
   198    H   20  py     Ryd( 2p)     0.00020       1.80550
   199    H   20  pz     Ryd( 2p)     0.00027       1.90122

   200    H   21  S      Val( 1S)     0.39654      -0.10573
   201    H   21  S      Ryd( 2S)     0.00079       0.21926
   202    H   21  px     Ryd( 2p)     0.00009       1.61144
   203    H   21  py     Ryd( 2p)     0.00013       1.67406
   204    H   21  pz     Ryd( 2p)     0.00035       2.06568

   205    H   22  S      Val( 1S)     0.36172      -0.07128
   206    H   22  S      Ryd( 2S)     0.00086       0.18252
   207    H   22  px     Ryd( 2p)     0.00019       1.96314
   208    H   22  py     Ryd( 2p)     0.00027       2.06287
   209    H   22  pz     Ryd( 2p)     0.00007       1.51107

   210    H   23  S      Val( 1S)     0.36991      -0.07030
   211    H   23  S      Ryd( 2S)     0.00070       0.19848
   212    H   23  px     Ryd( 2p)     0.00010       1.90031
   213    H   23  py     Ryd( 2p)     0.00037       2.15482
   214    H   23  pz     Ryd( 2p)     0.00006       1.50868


 Summary of Natural Population Analysis:                  
                                                          
                                       Natural Population 
                Natural  -----------------------------------------------
    Atom  No    Charge         Core      Valence    Rydberg      Total
 -----------------------------------------------------------------------
      C    1   -0.19676      0.99947     2.19157    0.00571     3.19676
      C    2   -0.11858      0.99948     2.11056    0.00854     3.11858
      C    3   -0.24120      0.99951     2.23280    0.00889     3.24120
      C    4   -0.09201      0.99942     2.08365    0.00893     3.09201
      C    5   -0.09309      0.99945     2.08575    0.00789     3.09309
      C    6   -0.15541      0.99946     2.14880    0.00714     3.15541
      C    7    0.13183      0.99931     1.85726    0.01160     2.86817
      O    8   -0.31629      0.99982     3.31135    0.00512     4.31629
      C    9   -0.13020      0.99961     2.12292    0.00767     3.13020
      C   10   -0.15572      0.99946     2.14782    0.00844     3.15572
      C   11   -0.07373      0.99944     2.06639    0.00790     3.07373
      H   12    0.11539      0.00000     0.38351    0.00110     0.38461
      H   13    0.10496      0.00000     0.39373    0.00130     0.39504
      H   14    0.11351      0.00000     0.38485    0.00163     0.38649
      H   15    0.12580      0.00000     0.37243    0.00176     0.37420
      H   16    0.12875      0.00000     0.36967    0.00159     0.37125
      H   17    0.13062      0.00000     0.36790    0.00148     0.36938
      H   18    0.13068      0.00000     0.36813    0.00119     0.36932
      H   19    0.12153      0.00000     0.37770    0.00077     0.37847
      H   20    0.10205      0.00000     0.39659    0.00135     0.39795
      H   21    0.10211      0.00000     0.39654    0.00135     0.39789
      H   22    0.13689      0.00000     0.36172    0.00139     0.36311
      H   23    0.12886      0.00000     0.36991    0.00123     0.37114
 =======================================================================
   * Total *    0.00000     10.99444    28.90156    0.10400    40.00000

                                 Natural Population      
 --------------------------------------------------------
   Core                      10.99444 ( 99.9494% of  11)
   Valence                   28.90156 ( 99.6606% of  29)
   Natural Minimal Basis     39.89600 ( 99.7400% of  40)
   Natural Rydberg Basis      0.10400 (  0.2600% of  40)
 --------------------------------------------------------

    Atom  No          Natural Electron Configuration
 ----------------------------------------------------------------------------
      C    1      [core]2S( 0.53)2p( 1.66)
      C    2      [core]2S( 0.49)2p( 1.63)3p( 0.01)
      C    3      [core]2S( 0.51)2p( 1.72)3p( 0.01)
      C    4      [core]2S( 0.45)2p( 1.64)3p( 0.01)
      C    5      [core]2S( 0.47)2p( 1.61)3p( 0.01)
      C    6      [core]2S( 0.48)2p( 1.67)
      C    7      [core]2S( 0.41)2p( 1.44)3p( 0.01)
      O    8      [core]2S( 0.80)2p( 2.52)
      C    9      [core]2S( 0.55)2p( 1.57)
      C   10      [core]2S( 0.48)2p( 1.66)3p( 0.01)
      C   11      [core]2S( 0.47)2p( 1.59)3p( 0.01)
      H   12            1S( 0.38)
      H   13            1S( 0.39)
      H   14            1S( 0.38)
      H   15            1S( 0.37)
      H   16            1S( 0.37)
      H   17            1S( 0.37)
      H   18            1S( 0.37)
      H   19            1S( 0.38)
      H   20            1S( 0.40)
      H   21            1S( 0.40)
      H   22            1S( 0.36)
      H   23            1S( 0.37)


 NATURAL BOND ORBITAL ANALYSIS, alpha spin orbitals:

                       Occupancies       Lewis Structure    Low   High
           Occ.    -------------------  -----------------   occ   occ
  Cycle   Thresh.   Lewis   Non-Lewis     CR  BD  3C  LP    (L)   (NL)   Dev
 =============================================================================
   1(1)    0.90    38.26407   1.73593     11  24   0   5     3      3    0.03
   2(2)    0.90    38.26407   1.73593     11  24   0   5     3      3    0.03
   3(1)    0.80    39.18200   0.81800     11  27   0   2     0      3    0.03
 -----------------------------------------------------------------------------

 Structure accepted: No low occupancy Lewis orbitals

 --------------------------------------------------------
   Core                     10.99445 ( 99.950% of  11)
   Valence Lewis            28.18755 ( 97.198% of  29)
  ==================       ============================
   Total Lewis              39.18200 ( 97.955% of  40)
  -----------------------------------------------------
   Valence non-Lewis         0.74581 (  1.865% of  40)
   Rydberg non-Lewis         0.07219 (  0.180% of  40)
  ==================       ============================
   Total non-Lewis           0.81800 (  2.045% of  40)
 --------------------------------------------------------


       (Occupancy)   Bond orbital/ Coefficients/ Hybrids
 ---------------------------------------------------------------------------------
     1. (0.99433) BD ( 1) C   1 - C   2  
                ( 48.78%)   0.6984* C   1 s( 39.96%)p 1.50( 59.99%)d 0.00(  0.05%)
                                            0.0003  0.6319  0.0170  0.5558  0.0111
                                            0.4855  0.0177  0.2335  0.0170  0.0178
                                            0.0076  0.0075  0.0010 -0.0093
                ( 51.22%)   0.7157* C   2 s( 39.14%)p 1.55( 60.81%)d 0.00(  0.04%)
                                            0.0001  0.6251  0.0270 -0.4506 -0.0288
                                           -0.5840 -0.0282 -0.2497  0.0092  0.0150
                                            0.0071  0.0097 -0.0032 -0.0070
     2. (0.98713) BD ( 2) C   1 - C   2  
                ( 49.26%)   0.7018* C   1 s(  0.22%)p99.99( 99.69%)d 0.41(  0.09%)
                                            0.0001  0.0459  0.0077 -0.6994  0.0222
                                            0.7090 -0.0161  0.0661  0.0001 -0.0002
                                           -0.0046  0.0070 -0.0287  0.0004
                ( 50.74%)   0.7123* C   2 s(  0.30%)p99.99( 99.62%)d 0.26(  0.08%)
                                           -0.0000  0.0511  0.0194 -0.7691  0.0219
                                            0.6346 -0.0199  0.0335 -0.0043  0.0044
                                            0.0087 -0.0082  0.0250 -0.0005
     3. (0.99122) BD ( 1) C   1 - H  12  
                ( 61.49%)   0.7841* C   1 s( 30.23%)p 2.31( 69.74%)d 0.00(  0.03%)
                                           -0.0003  0.5498 -0.0045 -0.4150 -0.0077
                                           -0.4942 -0.0067  0.5298 -0.0137  0.0075
                                           -0.0099 -0.0122 -0.0019  0.0039
                ( 38.51%)   0.6206* H  12 s( 99.91%)p 0.00(  0.09%)
                                            0.9995 -0.0017  0.0161  0.0177 -0.0192
     4. (0.99239) BD ( 1) C   1 - H  13  
                ( 60.61%)   0.7785* C   1 s( 29.60%)p 2.38( 70.36%)d 0.00(  0.03%)
                                           -0.0003  0.5440 -0.0118 -0.1673 -0.0195
                                           -0.1243 -0.0193 -0.8121  0.0026  0.0003
                                            0.0042  0.0028  0.0000  0.0180
                ( 39.39%)   0.6277* H  13 s( 99.91%)p 0.00(  0.09%)
                                            0.9995 -0.0029  0.0076  0.0050  0.0287
     5. (0.98721) BD ( 1) C   2 - C   3  
                ( 48.29%)   0.6949* C   2 s( 32.79%)p 2.05( 67.16%)d 0.00(  0.05%)
                                            0.0002  0.5726 -0.0073  0.4250 -0.0082
                                            0.4960  0.0116 -0.4947  0.0091  0.0131
                                           -0.0125 -0.0125  0.0005  0.0031
                ( 51.71%)   0.7191* C   3 s( 28.53%)p 2.50( 71.42%)d 0.00(  0.04%)
                                            0.0003  0.5341  0.0067 -0.4358 -0.0171
                                           -0.5178  0.0142  0.5056  0.0092  0.0102
                                           -0.0095 -0.0151 -0.0040  0.0016
     6. (0.98800) BD ( 1) C   2 - H  14  
                ( 61.64%)   0.7851* C   2 s( 27.79%)p 2.60( 72.18%)d 0.00(  0.03%)
                                           -0.0004  0.5267 -0.0209  0.1480 -0.0104
                                            0.0939 -0.0042  0.8312  0.0006  0.0014
                                            0.0065  0.0028  0.0011  0.0167
                ( 38.36%)   0.6194* H  14 s( 99.90%)p 0.00(  0.10%)
                                            0.9995 -0.0041 -0.0029 -0.0021 -0.0307
     7. (0.98457) BD ( 1) C   3 - C   4  
                ( 47.86%)   0.6918* C   3 s( 27.05%)p 2.70( 72.90%)d 0.00(  0.05%)
                                            0.0003  0.5200  0.0096  0.8444  0.0097
                                           -0.0951  0.0053  0.0818 -0.0120 -0.0051
                                            0.0057 -0.0013  0.0180 -0.0100
                ( 52.14%)   0.7221* C   4 s( 32.51%)p 2.08( 67.47%)d 0.00(  0.03%)
                                            0.0001  0.5700 -0.0141 -0.8125  0.0289
                                            0.0882  0.0097 -0.0764 -0.0047 -0.0028
                                            0.0013  0.0000  0.0139 -0.0081
     8. (0.98385) BD ( 1) C   3 - H  15  
                ( 62.63%)   0.7914* C   3 s( 22.30%)p 3.48( 77.66%)d 0.00(  0.04%)
                                            0.0002 -0.4722  0.0066  0.2253  0.0046
                                            0.1426 -0.0219  0.8396 -0.0030 -0.0016
                                           -0.0061 -0.0072  0.0001 -0.0173
                ( 37.37%)   0.6113* H  15 s( 99.91%)p 0.00(  0.09%)
                                           -0.9995  0.0021 -0.0098 -0.0020 -0.0290
     9. (0.98410) BD ( 1) C   3 - H  16  
                ( 62.87%)   0.7929* C   3 s( 22.09%)p 3.53( 77.87%)d 0.00(  0.04%)
                                           -0.0002  0.4700 -0.0043 -0.2121 -0.0163
                                            0.8374 -0.0106  0.1786 -0.0170 -0.0063
                                           -0.0017  0.0086 -0.0143 -0.0075
                ( 37.13%)   0.6093* H  16 s( 99.91%)p 0.00(  0.09%)
                                            0.9995 -0.0028  0.0104 -0.0282 -0.0040
    10. (0.98699) BD ( 1) C   4 - C   5  
                ( 50.82%)   0.7129* C   4 s( 33.44%)p 1.99( 66.51%)d 0.00(  0.04%)
                                           -0.0001  0.5783  0.0043  0.3289 -0.0130
                                           -0.7442 -0.0160 -0.0509 -0.0064 -0.0156
                                           -0.0016  0.0013 -0.0105 -0.0093
                ( 49.18%)   0.7013* C   5 s( 35.43%)p 1.82( 64.52%)d 0.00(  0.05%)
                                            0.0001  0.5952  0.0039 -0.3540 -0.0209
                                            0.7187 -0.0091  0.0528 -0.0046 -0.0133
                                           -0.0009  0.0025 -0.0132 -0.0116
    11. (0.84122) BD ( 2) C   4 - C   5  
                ( 55.42%)   0.7445* C   4 s(  0.01%)p 1.00( 99.94%)d 0.00(  0.06%)
                                            0.0001  0.0003 -0.0071 -0.1048  0.0038
                                           -0.1138  0.0024  0.9876  0.0024 -0.0010
                                            0.0196 -0.0128 -0.0032  0.0019
                ( 44.58%)   0.6677* C   5 s(  0.00%)p 1.00( 99.92%)d 0.00(  0.07%)
                                           -0.0000 -0.0032 -0.0018 -0.0960  0.0002
                                           -0.1172 -0.0023  0.9880  0.0095 -0.0026
                                            0.0002  0.0265  0.0032  0.0056
    12. (0.98718) BD ( 1) C   4 - C  11  
                ( 51.16%)   0.7152* C   4 s( 34.04%)p 1.94( 65.92%)d 0.00(  0.04%)
                                           -0.0001  0.5834  0.0056  0.4678 -0.0162
                                            0.6512  0.0199  0.1245  0.0030  0.0178
                                            0.0033  0.0043 -0.0025 -0.0081
                ( 48.84%)   0.6989* C  11 s( 35.41%)p 1.82( 64.54%)d 0.00(  0.05%)
                                            0.0001  0.5950  0.0061 -0.4914 -0.0226
                                           -0.6221  0.0156 -0.1269 -0.0011  0.0166
                                            0.0034  0.0052 -0.0067 -0.0115
    13. (0.98656) BD ( 1) C   5 - C   6  
                ( 49.60%)   0.7043* C   5 s( 35.33%)p 1.83( 64.62%)d 0.00(  0.04%)
                                            0.0001  0.5942  0.0154  0.7929  0.0025
                                           -0.1068 -0.0417  0.0662 -0.0039 -0.0006
                                            0.0035  0.0001  0.0176 -0.0112
                ( 50.40%)   0.7099* C   6 s( 36.42%)p 1.75( 63.55%)d 0.00(  0.04%)
                                           -0.0001  0.6034  0.0110 -0.7884 -0.0087
                                            0.0897 -0.0358 -0.0662 -0.0054 -0.0081
                                            0.0024 -0.0002  0.0140 -0.0112
    14. (0.98882) BD ( 1) C   5 - H  17  
                ( 63.23%)   0.7952* C   5 s( 29.16%)p 2.43( 70.82%)d 0.00(  0.03%)
                                            0.0004 -0.5398  0.0149  0.4848 -0.0141
                                            0.6761 -0.0015  0.1256 -0.0007 -0.0129
                                           -0.0026 -0.0033  0.0038  0.0088
                ( 36.77%)   0.6064* H  17 s( 99.90%)p 0.00(  0.10%)
                                           -0.9995  0.0033 -0.0185 -0.0258 -0.0042
    15. (0.98994) BD ( 1) C   6 - C   7  
                ( 49.52%)   0.7037* C   6 s( 33.79%)p 1.96( 66.16%)d 0.00(  0.05%)
                                           -0.0000  0.5812  0.0081  0.5057  0.0265
                                            0.6246 -0.0104  0.1225  0.0014  0.0183
                                            0.0037  0.0047 -0.0049 -0.0113
                ( 50.48%)   0.7105* C   7 s( 38.41%)p 1.60( 61.55%)d 0.00(  0.04%)
                                           -0.0000  0.6196  0.0107 -0.4012  0.0128
                                           -0.6631 -0.0039 -0.1209  0.0007  0.0160
                                            0.0029  0.0043 -0.0069 -0.0084
    16. (0.84115) BD ( 2) C   6 - C   7  
                ( 50.62%)   0.7115* C   6 s(  0.00%)p 1.00( 99.93%)d 0.00(  0.07%)
                                            0.0000  0.0002 -0.0000 -0.0960 -0.0000
                                           -0.1163 -0.0000  0.9882  0.0005 -0.0030
                                            0.0034  0.0247  0.0026  0.0058
                ( 49.38%)   0.7027* C   7 s(  0.00%)p 1.00( 99.94%)d 0.00(  0.06%)
                                            0.0000  0.0006 -0.0000 -0.0989  0.0003
                                           -0.1197  0.0002  0.9876 -0.0028  0.0036
                                           -0.0210 -0.0106  0.0008 -0.0060
    17. (0.98745) BD ( 1) C   6 - H  18  
                ( 63.11%)   0.7944* C   6 s( 29.72%)p 2.36( 70.25%)d 0.00(  0.03%)
                                            0.0003 -0.5450  0.0148 -0.3349  0.0178
                                            0.7660  0.0005  0.0577  0.0018  0.0106
                                            0.0003 -0.0017  0.0075  0.0093
                ( 36.89%)   0.6074* H  18 s( 99.90%)p 0.00(  0.10%)
                                           -0.9995  0.0018  0.0105 -0.0296 -0.0025
    18. (0.99581) BD ( 1) C   7 - O   8  
                ( 31.53%)   0.5615* C   7 s( 24.65%)p 3.05( 75.08%)d 0.01(  0.27%)
                                            0.0001 -0.4962  0.0159 -0.8592 -0.0339
                                            0.0703 -0.0224 -0.0772 -0.0060  0.0066
                                           -0.0080  0.0006 -0.0442  0.0252
                ( 68.47%)   0.8275* O   8 s( 33.68%)p 1.97( 66.26%)d 0.00(  0.06%)
                                           -0.0000 -0.5803 -0.0033  0.8098  0.0054
                                           -0.0267 -0.0048  0.0774 -0.0000 -0.0090
                                           -0.0051 -0.0009 -0.0204  0.0112
    19. (0.98740) BD ( 1) C   7 - C  10  
                ( 50.88%)   0.7133* C   7 s( 36.63%)p 1.73( 63.33%)d 0.00(  0.04%)
                                           -0.0002  0.6052 -0.0010 -0.2962  0.0459
                                            0.7348  0.0015  0.0590  0.0047 -0.0127
                                           -0.0012  0.0022 -0.0131 -0.0090
                ( 49.12%)   0.7009* C  10 s( 33.74%)p 1.96( 66.21%)d 0.00(  0.05%)
                                            0.0002  0.5807  0.0128  0.3585  0.0352
                                           -0.7276  0.0034 -0.0537  0.0039 -0.0146
                                           -0.0012  0.0026 -0.0136 -0.0111
    20. (0.99652) BD ( 1) O   8 - C   9  
                ( 71.11%)   0.8432* O   8 s( 31.53%)p 2.17( 68.41%)d 0.00(  0.06%)
                                           -0.0001 -0.5615 -0.0008 -0.3826 -0.0180
                                            0.7314 -0.0083  0.0499 -0.0028  0.0068
                                            0.0009 -0.0041  0.0201  0.0109
                ( 28.89%)   0.5375* C   9 s( 20.89%)p 3.77( 78.76%)d 0.02(  0.35%)
                                           -0.0001 -0.4563 -0.0264  0.4341 -0.0043
                                           -0.7701 -0.0599 -0.0494 -0.0076  0.0440
                                            0.0027 -0.0049  0.0253  0.0296
    21. (0.99454) BD ( 1) C   9 - H  19  
                ( 62.21%)   0.7887* C   9 s( 26.37%)p 2.79( 73.59%)d 0.00(  0.04%)
                                           -0.0001  0.5133  0.0151  0.8361 -0.0180
                                            0.1612 -0.0011  0.1022 -0.0019  0.0108
                                            0.0042  0.0009  0.0156 -0.0078
                ( 37.79%)   0.6148* H  19 s( 99.90%)p 0.00(  0.10%)
                                            0.9995 -0.0007 -0.0306 -0.0028 -0.0034
    22. (0.99754) BD ( 1) C   9 - H  20  
                ( 60.67%)   0.7789* C   9 s( 26.39%)p 2.79( 73.56%)d 0.00(  0.05%)
                                            0.0001  0.5136 -0.0133 -0.2931  0.0253
                                           -0.5077 -0.0096  0.6255  0.0017  0.0100
                                           -0.0105 -0.0150 -0.0015  0.0070
                ( 39.33%)   0.6272* H  20 s( 99.91%)p 0.00(  0.09%)
                                            0.9995 -0.0015  0.0043  0.0209 -0.0222
    23. (0.99755) BD ( 1) C   9 - H  21  
                ( 60.67%)   0.7789* C   9 s( 26.40%)p 2.79( 73.55%)d 0.00(  0.05%)
                                            0.0001  0.5136 -0.0133 -0.1546  0.0253
                                           -0.3401 -0.0095 -0.7715  0.0011  0.0050
                                            0.0082  0.0118 -0.0001  0.0160
                ( 39.33%)   0.6271* H  21 s( 99.91%)p 0.00(  0.09%)
                                            0.9995 -0.0014 -0.0005  0.0150  0.0269
    24. (0.98764) BD ( 1) C  10 - C  11  
                ( 50.38%)   0.7098* C  10 s( 36.62%)p 1.73( 63.34%)d 0.00(  0.04%)
                                           -0.0000  0.6051  0.0066 -0.7856  0.0000
                                            0.1009  0.0408 -0.0654  0.0049  0.0010
                                            0.0036  0.0003  0.0167 -0.0102
                ( 49.62%)   0.7044* C  11 s( 35.28%)p 1.83( 64.68%)d 0.00(  0.05%)
                                            0.0000  0.5938  0.0125  0.7965  0.0111
                                           -0.0749  0.0408  0.0703  0.0062 -0.0072
                                            0.0028 -0.0001  0.0166 -0.0120
    25. (0.83535) BD ( 2) C  10 - C  11  
                ( 54.82%)   0.7404* C  10 s(  0.00%)p 1.00( 99.95%)d 0.00(  0.05%)
                                           -0.0000 -0.0007  0.0000 -0.0983  0.0007
                                           -0.1219  0.0009  0.9874 -0.0072  0.0036
                                           -0.0170 -0.0144 -0.0001 -0.0061
                ( 45.18%)   0.6722* C  11 s(  0.00%)p 1.00( 99.94%)d 0.00(  0.06%)
                                           -0.0000  0.0013 -0.0003 -0.0995 -0.0006
                                           -0.1215 -0.0002  0.9873  0.0022 -0.0008
                                            0.0191 -0.0161 -0.0038 -0.0000
    26. (0.98763) BD ( 1) C  10 - H  22  
                ( 63.72%)   0.7983* C  10 s( 29.57%)p 2.38( 70.41%)d 0.00(  0.02%)
                                           -0.0003  0.5435 -0.0171  0.4930 -0.0119
                                            0.6660 -0.0026  0.1316 -0.0016  0.0127
                                            0.0029  0.0032 -0.0013 -0.0078
                ( 36.28%)   0.6023* H  22 s( 99.90%)p 0.00(  0.10%)
                                            0.9995 -0.0034 -0.0192 -0.0254 -0.0050
    27. (0.98902) BD ( 1) C  11 - H  23  
                ( 63.01%)   0.7938* C  11 s( 29.21%)p 2.42( 70.76%)d 0.00(  0.03%)
                                           -0.0004  0.5403 -0.0133 -0.3356  0.0128
                                            0.7689 -0.0037  0.0601  0.0006 -0.0100
                                           -0.0005  0.0022 -0.0090 -0.0096
                ( 36.99%)   0.6082* H  23 s( 99.90%)p 0.00(  0.10%)
                                            0.9995 -0.0022  0.0121 -0.0294 -0.0023
    28. (0.99947) CR ( 1) C   1           s(100.00%)p 0.00(  0.00%)
                                            1.0000  0.0001 -0.0000 -0.0003 -0.0000
                                           -0.0003 -0.0000 -0.0001 -0.0000 -0.0000
                                           -0.0000 -0.0000  0.0000  0.0000
    29. (0.99948) CR ( 1) C   2           s(100.00%)p 0.00(  0.00%)
                                            1.0000  0.0000 -0.0000 -0.0000  0.0000
                                            0.0000 -0.0000  0.0004 -0.0000 -0.0000
                                            0.0000  0.0000  0.0000  0.0000
    30. (0.99951) CR ( 1) C   3           s(100.00%)p 0.00(  0.00%)
                                            1.0000 -0.0001 -0.0000 -0.0003 -0.0000
                                            0.0003 -0.0000 -0.0003 -0.0000 -0.0000
                                            0.0000  0.0000 -0.0000  0.0000
    31. (0.99942) CR ( 1) C   4           s(100.00%)p 0.00(  0.00%)
                                            1.0000  0.0000  0.0000  0.0001 -0.0000
                                           -0.0000 -0.0000 -0.0000 -0.0000  0.0000
                                           -0.0000  0.0000 -0.0000 -0.0000
    32. (0.99945) CR ( 1) C   5           s(100.00%)p 0.00(  0.00%)
                                            1.0000  0.0001 -0.0000 -0.0002  0.0000
                                           -0.0003  0.0000 -0.0001  0.0000  0.0000
                                            0.0000  0.0000 -0.0000 -0.0000
    33. (0.99946) CR ( 1) C   6           s(100.00%)p 0.00(  0.00%)
                                            1.0000  0.0002 -0.0000  0.0000 -0.0000
                                           -0.0002 -0.0000 -0.0000 -0.0000 -0.0000
                                            0.0000  0.0000 -0.0000 -0.0000
    34. (0.99931) CR ( 1) C   7           s(100.00%)p 0.00(  0.00%)
                                            1.0000  0.0002 -0.0000 -0.0000  0.0000
                                            0.0002  0.0000  0.0000  0.0000 -0.0000
                                            0.0000  0.0000  0.0000 -0.0000
    35. (0.99982) CR ( 1) O   8           s(100.00%)
                                            1.0000 -0.0002 -0.0000 -0.0001 -0.0000
                                           -0.0001  0.0000 -0.0000 -0.0000  0.0000
                                            0.0000  0.0000 -0.0000 -0.0000
    36. (0.99961) CR ( 1) C   9           s(100.00%)p 0.00(  0.00%)
                                            1.0000 -0.0000  0.0000  0.0002 -0.0000
                                            0.0000 -0.0000  0.0000 -0.0000  0.0000
                                            0.0000 -0.0000  0.0000  0.0000
    37. (0.99946) CR ( 1) C  10           s(100.00%)p 0.00(  0.00%)
                                            1.0000  0.0001 -0.0000  0.0000 -0.0000
                                            0.0003  0.0000  0.0001 -0.0000  0.0000
                                            0.0000  0.0000  0.0000 -0.0000
    38. (0.99945) CR ( 1) C  11           s(100.00%)p 0.00(  0.00%)
                                            1.0000  0.0001 -0.0000 -0.0001  0.0000
                                            0.0004 -0.0000  0.0000  0.0000 -0.0000
                                           -0.0000  0.0000 -0.0000 -0.0000
    39. (0.98274) LP ( 1) O   8           s( 34.77%)p 1.87( 65.18%)d 0.00(  0.05%)
                                            0.0002  0.5897 -0.0010  0.4325 -0.0004
                                            0.6702 -0.0054  0.1247 -0.0007 -0.0172
                                           -0.0032 -0.0046  0.0064  0.0099
    40. (0.93368) LP ( 2) O   8           s(  0.00%)p 1.00( 99.94%)d 0.00(  0.06%)
                                           -0.0000  0.0006 -0.0000  0.0988  0.0003
                                            0.1195  0.0003 -0.9876 -0.0030 -0.0036
                                            0.0150  0.0170  0.0006  0.0063
    41. (0.00238) RY*( 1) C   1           s(  0.94%)p99.55( 93.54%)d 5.87(  5.52%)
                                            0.0000  0.0065  0.0967  0.0055  0.2509
                                            0.0045  0.2919 -0.0186 -0.8871  0.0744
                                           -0.1308 -0.1292 -0.0151 -0.1248
    42. (0.00051) RY*( 2) C   1           s( 17.13%)p 4.75( 81.30%)d 0.09(  1.57%)
                                            0.0000  0.0036  0.4139 -0.0244  0.5047
                                           -0.0283  0.6158 -0.0220  0.4210 -0.0107
                                           -0.0731 -0.0684  0.0022 -0.0747
    43. (0.00013) RY*( 3) C   1           s(  5.62%)p16.31( 91.66%)d 0.49(  2.73%)
                                            0.0000  0.0005  0.2370  0.0165  0.6784
                                           -0.0196 -0.6745 -0.0018 -0.0275  0.0620
                                            0.0212  0.0913  0.0959  0.0737
    44. (0.00003) RY*( 4) C   1           s( 56.50%)p 0.27( 15.04%)d 0.50( 28.46%)
    45. (0.00000) RY*( 5) C   1           s(  1.97%)p 0.51(  1.00%)d49.23( 97.03%)
    46. (0.00001) RY*( 6) C   1           s(  3.71%)p 1.27(  4.71%)d24.67( 91.58%)
    47. (0.00001) RY*( 7) C   1           s(  1.90%)p 1.80(  3.41%)d49.85( 94.69%)
    48. (0.00000) RY*( 8) C   1           s(  0.02%)p82.93(  1.26%)d99.99( 98.73%)
    49. (0.00000) RY*( 9) C   1           s( 12.20%)p 0.68(  8.31%)d 6.51( 79.48%)
    50. (0.00218) RY*( 1) C   2           s( 12.79%)p 6.19( 79.20%)d 0.63(  8.01%)
                                            0.0000  0.0087  0.3575  0.0153  0.6113
                                           -0.0119  0.0745  0.0146  0.6421  0.1247
                                           -0.0833 -0.0385  0.0821 -0.2223
    51. (0.00161) RY*( 2) C   2           s(  2.66%)p33.18( 88.22%)d 3.43(  9.12%)
                                            0.0000 -0.0294  0.1604  0.0013 -0.7079
                                            0.0247 -0.2537  0.0131  0.5621  0.0405
                                           -0.1152 -0.1731 -0.1778 -0.1214
    52. (0.00119) RY*( 3) C   2           s( 12.73%)p 6.19( 78.79%)d 0.67(  8.47%)
                                           -0.0000 -0.0066  0.3568  0.0437  0.1339
                                            0.0014 -0.8483  0.0008 -0.2203 -0.0598
                                           -0.0710  0.0096  0.2532  0.1090
    53. (0.00030) RY*( 4) C   2           s( 62.24%)p 0.28( 17.43%)d 0.33( 20.33%)
                                            0.0000  0.0027  0.7889  0.0166 -0.1225
                                            0.0166  0.2605  0.0136 -0.3011 -0.0367
                                            0.2590  0.1124 -0.3321 -0.1094
    54. (0.00008) RY*( 5) C   2           s(  4.41%)p 1.47(  6.49%)d20.21( 89.10%)
    55. (0.00005) RY*( 6) C   2           s(  1.81%)p 8.01( 14.49%)d46.28( 83.70%)
    56. (0.00001) RY*( 7) C   2           s(  0.74%)p 6.09(  4.49%)d99.99( 94.78%)
    57. (0.00002) RY*( 8) C   2           s(  1.63%)p 5.63(  9.18%)d54.76( 89.20%)
    58. (0.00000) RY*( 9) C   2           s(  0.99%)p 1.96(  1.93%)d98.52( 97.09%)
    59. (0.00456) RY*( 1) C   3           s(  0.67%)p99.99( 97.68%)d 2.44(  1.64%)
                                           -0.0000  0.0040  0.0821 -0.0029 -0.3507
                                           -0.0275 -0.8056 -0.0161 -0.4515 -0.0431
                                           -0.0203  0.0084 -0.0414 -0.1113
    60. (0.00107) RY*( 2) C   3           s( 16.17%)p 3.98( 64.36%)d 1.20( 19.48%)
                                            0.0000 -0.0145  0.4018 -0.0092 -0.0577
                                            0.0023  0.4466 -0.0042 -0.6639  0.2405
                                           -0.2638  0.0517  0.1872 -0.1721
    61. (0.00052) RY*( 3) C   3           s( 56.60%)p 0.63( 35.40%)d 0.14(  8.01%)
                                            0.0000  0.0103  0.7522 -0.0165  0.4313
                                            0.0087 -0.2886 -0.0048  0.2903 -0.0684
                                           -0.0875  0.0801  0.2388  0.0656
    62. (0.00047) RY*( 4) C   3           s(  9.14%)p 8.16( 74.59%)d 1.78( 16.27%)
                                            0.0000 -0.0104  0.3021  0.0119 -0.7561
                                            0.0099  0.1229 -0.0033  0.3986  0.1931
                                            0.2437  0.0950  0.2182 -0.0970
    63. (0.00019) RY*( 5) C   3           s(  9.42%)p 0.26(  2.44%)d 9.36( 88.14%)
                                           -0.0000 -0.0004  0.3069  0.0044  0.1295
                                           -0.0051  0.0518 -0.0029 -0.0703  0.2333
                                            0.5191 -0.0728 -0.7175 -0.1934
    64. (0.00008) RY*( 6) C   3           s(  2.68%)p 3.96( 10.63%)d32.31( 86.68%)
    65. (0.00003) RY*( 7) C   3           s(  2.15%)p 3.66(  7.87%)d41.86( 89.98%)
    66. (0.00001) RY*( 8) C   3           s(  3.06%)p 2.31(  7.06%)d29.35( 89.88%)
    67. (0.00001) RY*( 9) C   3           s(  0.14%)p 0.66(  0.10%)d99.99( 99.76%)
    68. (0.00266) RY*( 1) C   4           s(  9.62%)p 8.60( 82.74%)d 0.79(  7.64%)
                                           -0.0000  0.0010  0.3102  0.0317  0.9062
                                            0.0011 -0.0709  0.0017  0.0132 -0.1038
                                            0.0513 -0.0328  0.2454 -0.0413
    69. (0.00192) RY*( 2) C   4           s( 10.48%)p 8.00( 83.87%)d 0.54(  5.64%)
                                           -0.0000  0.0084  0.3237 -0.0162 -0.1686
                                            0.0137 -0.7817  0.0075  0.4459  0.1540
                                           -0.1636  0.0123  0.0585 -0.0485
    70. (0.00130) RY*( 3) C   4           s( 11.50%)p 6.87( 79.03%)d 0.82(  9.46%)
                                            0.0000 -0.0014  0.3391 -0.0081 -0.0722
                                           -0.0158  0.5797  0.0024  0.6699 -0.0988
                                           -0.2784 -0.0075 -0.0278 -0.0808
    71. (0.00049) RY*( 4) C   4           s( 64.82%)p 0.41( 26.28%)d 0.14(  8.90%)
                                            0.0000 -0.0018  0.8051 -0.0226 -0.1864
                                            0.0015  0.0820  0.0040 -0.4699  0.0511
                                            0.0831  0.0917 -0.2654 -0.0260
    72. (0.00037) RY*( 5) C   4           s(  0.07%)p 4.79(  0.35%)d99.99( 99.58%)
                                            0.0000 -0.0001  0.0270  0.0006 -0.0005
                                           -0.0002  0.0148 -0.0109 -0.0562  0.1854
                                           -0.0413 -0.9522 -0.0998 -0.2074
    73. (0.00022) RY*( 6) C   4           s(  0.24%)p21.12(  5.12%)d99.99( 94.64%)
                                            0.0000  0.0004  0.0492  0.0000  0.0032
                                           -0.0279  0.1877 -0.0086  0.1230  0.8342
                                            0.3802  0.0829  0.2816  0.1408
    74. (0.00014) RY*( 7) C   4           s(  0.08%)p99.99( 11.22%)d99.99( 88.70%)
                                           -0.0000  0.0026  0.0288 -0.0036 -0.0001
                                            0.0083 -0.0619 -0.0188  0.3285 -0.2912
                                            0.8085 -0.0957 -0.3591  0.1020
    75. (0.00008) RY*( 8) C   4           s(  2.93%)p 3.73( 10.93%)d29.36( 86.13%)
    76. (0.00001) RY*( 9) C   4           s(  0.24%)p 2.53(  0.61%)d99.99( 99.14%)
    77. (0.00295) RY*( 1) C   5           s(  0.37%)p99.99( 93.52%)d16.46(  6.11%)
                                            0.0000 -0.0239  0.0560 -0.0237 -0.6305
                                           -0.0226 -0.7112 -0.0048 -0.1750 -0.2276
                                           -0.0192 -0.0370  0.0853  0.0177
    78. (0.00148) RY*( 2) C   5           s(  9.88%)p 8.92( 88.09%)d 0.20(  2.02%)
                                           -0.0000  0.0148  0.3140  0.0127 -0.6852
                                           -0.0171  0.6405  0.0021 -0.0283  0.0408
                                            0.0361 -0.0209  0.1276 -0.0236
    79. (0.00054) RY*( 3) C   5           s( 78.56%)p 0.17( 13.29%)d 0.10(  8.14%)
                                            0.0000 -0.0081  0.8863 -0.0208  0.2853
                                           -0.0062 -0.1328  0.0054 -0.1828 -0.0441
                                            0.1902 -0.1704 -0.1002 -0.0650
    80. (0.00049) RY*( 4) C   5           s( 10.57%)p 3.05( 32.19%)d 5.42( 57.24%)
                                            0.0000 -0.0020  0.3250 -0.0062 -0.0011
                                           -0.0005 -0.1079 -0.0199  0.5566 -0.0091
                                           -0.5388  0.5216  0.0996 -0.0084
    81. (0.00029) RY*( 5) C   5           s(  0.00%)p 1.00( 60.24%)d 0.66( 39.76%)
                                            0.0000  0.0005  0.0005 -0.0007 -0.1025
                                           -0.0005 -0.0903 -0.0020  0.7640 -0.0659
                                            0.5761 -0.2213 -0.0973  0.0540
    82. (0.00007) RY*( 6) C   5           s(  0.22%)p13.28(  2.89%)d99.99( 96.89%)
    83. (0.00003) RY*( 7) C   5           s(  0.17%)p27.11(  4.55%)d99.99( 95.28%)
    84. (0.00001) RY*( 8) C   5           s(  0.02%)p99.99(  3.89%)d99.99( 96.09%)
    85. (0.00000) RY*( 9) C   5           s(  0.29%)p 4.91(  1.45%)d99.99( 98.26%)
    86. (0.00234) RY*( 1) C   6           s(  1.18%)p79.40( 93.56%)d 4.47(  5.27%)
                                            0.0000  0.0246  0.1057 -0.0142 -0.3554
                                            0.0210  0.8969  0.0010  0.0654 -0.1923
                                           -0.0256  0.0030 -0.1163 -0.0387
    87. (0.00116) RY*( 2) C   6           s(  0.76%)p99.99( 97.64%)d 2.10(  1.60%)
                                            0.0000  0.0090  0.0869 -0.0181  0.9158
                                           -0.0247  0.3424 -0.0048  0.1399 -0.0639
                                            0.0069 -0.0145  0.1073 -0.0132
    88. (0.00059) RY*( 3) C   6           s( 95.28%)p 0.01(  1.22%)d 0.04(  3.50%)
                                           -0.0000 -0.0068  0.9761  0.0116 -0.0551
                                           -0.0197 -0.0914 -0.0009 -0.0175  0.1596
                                            0.0216  0.0106  0.0822 -0.0470
    89. (0.00054) RY*( 4) C   6           s(  0.00%)p 1.00( 95.69%)d 0.05(  4.31%)
                                            0.0000  0.0003  0.0013  0.0003 -0.1058
                                            0.0009 -0.1114 -0.0058  0.9661 -0.0151
                                            0.0180  0.2004  0.0205  0.0443
    90. (0.00032) RY*( 5) C   6           s(  0.02%)p52.61(  1.04%)d99.99( 98.94%)
                                           -0.0000 -0.0003  0.0141  0.0017  0.0085
                                            0.0014  0.0065 -0.0132 -0.1007 -0.1458
                                            0.8874  0.3561 -0.0411  0.2284
    91. (0.00006) RY*( 6) C   6           s(  1.87%)p 2.32(  4.34%)d50.06( 93.78%)
    92. (0.00004) RY*( 7) C   6           s(  0.86%)p 3.18(  2.74%)d99.99( 96.40%)
    93. (0.00001) RY*( 8) C   6           s(  0.00%)p 1.00(  3.29%)d29.39( 96.71%)
    94. (0.00000) RY*( 9) C   6           s(  0.10%)p 5.91(  0.59%)d99.99( 99.32%)
    95. (0.00311) RY*( 1) C   7           s(  0.48%)p99.99( 96.36%)d 6.52(  3.16%)
                                            0.0000  0.0466  0.0517  0.0143 -0.8039
                                            0.0233 -0.5433  0.0042 -0.1463  0.0819
                                            0.0288 -0.0058  0.1533 -0.0222
    96. (0.00195) RY*( 2) C   7           s(  1.06%)p73.49( 78.01%)d19.72( 20.93%)
                                            0.0000  0.0113  0.1024 -0.0211 -0.4278
                                            0.0180  0.7705  0.0002  0.0501  0.3378
                                            0.0773  0.0086  0.2965 -0.0359
    97. (0.00128) RY*( 3) C   7           s(  0.01%)p 1.00(  2.09%)d46.75( 97.90%)
                                           -0.0000 -0.0000  0.0098 -0.0017 -0.0131
                                           -0.0025 -0.0187  0.0223  0.1411 -0.1166
                                            0.9609  0.0346 -0.0947  0.1783
    98. (0.00110) RY*( 4) C   7           s( 71.13%)p 0.06(  4.02%)d 0.35( 24.85%)
                                           -0.0000  0.0004  0.8434  0.0313  0.1454
                                            0.0093 -0.1340  0.0040  0.0019  0.4334
                                           -0.0012  0.0404 -0.2123  0.1184
    99. (0.00054) RY*( 5) C   7           s(  0.00%)p 1.00(  0.73%)d99.99( 99.27%)
                                            0.0000  0.0000  0.0034  0.0007 -0.0104
                                            0.0010 -0.0063 -0.0101  0.0837  0.0811
                                            0.0573 -0.9645 -0.1172 -0.1970
   100. (0.00038) RY*( 6) C   7           s( 24.64%)p 0.02(  0.55%)d 3.04( 74.80%)
                                           -0.0000 -0.0048  0.4964 -0.0203  0.0053
                                           -0.0069  0.0587 -0.0027  0.0401 -0.7004
                                           -0.0446 -0.1192  0.4909  0.0138
   101. (0.00037) RY*( 7) C   7           s(  0.04%)p99.99( 97.14%)d67.51(  2.82%)
                                           -0.0000 -0.0004  0.0204 -0.0006  0.0996
                                           -0.0001  0.1184 -0.0005 -0.9734 -0.0300
                                            0.1433 -0.0815 -0.0062  0.0099
   102. (0.00013) RY*( 8) C   7           s(  1.47%)p14.40( 21.15%)d52.69( 77.39%)
                                            0.0000  0.0266  0.1182  0.0330 -0.3682
                                           -0.0062  0.2733  0.0026 -0.0070 -0.4206
                                           -0.1423  0.0322 -0.7538  0.0863
   103. (0.00001) RY*( 9) C   7           s(  1.48%)p 0.04(  0.05%)d66.45( 98.47%)
   104. (0.00142) RY*( 1) O   8           s( 15.71%)p 4.81( 75.60%)d 0.55(  8.69%)
                                           -0.0000 -0.0095  0.3963 -0.0020  0.3082
                                            0.0097  0.8029  0.0009  0.1275 -0.2688
                                           -0.0123 -0.0265  0.0998 -0.0617
   105. (0.00104) RY*( 2) O   8           s(  0.00%)p 1.00( 96.83%)d 0.03(  3.17%)
                                           -0.0000 -0.0000  0.0002 -0.0007  0.0969
                                           -0.0009  0.1171  0.0072 -0.9722 -0.0262
                                            0.0974  0.1390  0.0071  0.0469
   106. (0.00018) RY*( 3) O   8           s(  3.33%)p15.29( 50.85%)d13.77( 45.82%)
                                           -0.0000 -0.0065  0.1823  0.0082  0.5797
                                           -0.0070 -0.4151 -0.0000  0.0078 -0.0265
                                            0.0859 -0.0507  0.6535 -0.1430
   107. (0.00015) RY*( 4) O   8           s(  0.00%)p 1.00(  0.02%)d99.99( 99.98%)
                                           -0.0000 -0.0000  0.0014 -0.0001  0.0012
                                           -0.0001  0.0011  0.0008 -0.0135 -0.0288
                                            0.7625 -0.6284 -0.1507  0.0006
   108. (0.00009) RY*( 5) O   8           s( 79.62%)p 0.23( 18.55%)d 0.02(  1.83%)
   109. (0.00005) RY*( 6) O   8           s(  0.78%)p52.88( 41.46%)d73.66( 57.75%)
   110. (0.00000) RY*( 7) O   8           s(  0.00%)p 1.00(  3.05%)d31.82( 96.95%)
   111. (0.00000) RY*( 8) O   8           s(  0.37%)p31.59( 11.60%)d99.99( 88.03%)
   112. (0.00000) RY*( 9) O   8           s(  0.21%)p10.75(  2.25%)d99.99( 97.54%)
   113. (0.00145) RY*( 1) C   9           s( 22.17%)p 2.62( 58.16%)d 0.89( 19.67%)
                                            0.0000  0.0072  0.4708 -0.0231 -0.7290
                                           -0.0468  0.2123 -0.0079 -0.0473 -0.2238
                                            0.0182 -0.0573  0.3749 -0.0496
   114. (0.00083) RY*( 2) C   9           s(  1.01%)p95.82( 96.37%)d 2.61(  2.62%)
                                            0.0000 -0.0247  0.0972  0.0351  0.3603
                                           -0.0534  0.8995 -0.0029  0.1440 -0.1514
                                           -0.0108 -0.0012 -0.0141 -0.0547
   115. (0.00074) RY*( 3) C   9           s(  0.00%)p 1.00( 24.28%)d 3.12( 75.72%)
                                           -0.0000  0.0000 -0.0000 -0.0010 -0.0484
                                           -0.0011 -0.0594  0.0100  0.4866 -0.0313
                                           -0.3804  0.7651  0.1303  0.0962
   116. (0.00020) RY*( 4) C   9           s(  9.03%)p 1.23( 11.10%)d 8.85( 79.87%)
                                            0.0000  0.0005  0.3005  0.0020 -0.2999
                                           -0.0230  0.1425 -0.0025 -0.0131  0.4013
                                           -0.0258  0.1398 -0.7856 -0.0151
   117. (0.00014) RY*( 5) C   9           s(  0.00%)p 1.00( 73.78%)d 0.36( 26.22%)
                                            0.0000 -0.0000  0.0001  0.0010 -0.0849
                                            0.0010 -0.1015 -0.0094  0.8486  0.0405
                                            0.0723 -0.4921 -0.0675 -0.0928
   118. (0.00000) RY*( 6) C   9           s(  0.00%)p 1.00(  1.88%)d52.31( 98.12%)
   119. (0.00001) RY*( 7) C   9           s( 67.53%)p 0.47( 32.02%)d 0.01(  0.45%)
   120. (0.00001) RY*( 8) C   9           s(  0.08%)p28.89(  2.30%)d99.99( 97.62%)
   121. (0.00000) RY*( 9) C   9           s(  0.13%)p 4.86(  0.66%)d99.99( 99.21%)
   122. (0.00299) RY*( 1) C  10           s(  0.20%)p99.99( 95.62%)d21.39(  4.18%)
                                           -0.0000  0.0252  0.0363 -0.0130 -0.8041
                                           -0.0300 -0.5356 -0.0050 -0.1471  0.1929
                                            0.0228  0.0304 -0.0532 -0.0191
   123. (0.00158) RY*( 2) C  10           s(  1.34%)p71.96( 96.66%)d 1.49(  2.00%)
                                            0.0000  0.0117  0.1153 -0.0269  0.5656
                                            0.0182 -0.8024 -0.0004 -0.0422  0.0950
                                            0.0266  0.0043  0.0970 -0.0291
   124. (0.00056) RY*( 3) C  10           s(  0.32%)p99.99( 83.64%)d49.38( 16.03%)
                                            0.0000 -0.0001  0.0570  0.0001 -0.0936
                                            0.0005 -0.1067  0.0057  0.9035 -0.0044
                                            0.2245 -0.3236 -0.0643 -0.0331
   125. (0.00050) RY*( 4) C  10           s( 95.87%)p 0.01(  1.28%)d 0.03(  2.85%)
                                            0.0000 -0.0047  0.9791  0.0117 -0.0454
                                            0.0213  0.0921  0.0033 -0.0404 -0.1521
                                           -0.0389  0.0257 -0.0128 -0.0549
   126. (0.00027) RY*( 5) C  10           s(  0.03%)p99.99( 13.43%)d99.99( 86.54%)
                                            0.0000 -0.0003  0.0185 -0.0001  0.0359
                                           -0.0004  0.0479  0.0047 -0.3615 -0.0508
                                            0.7978 -0.4562 -0.1294  0.0381
   127. (0.00008) RY*( 6) C  10           s(  1.61%)p 2.26(  3.65%)d58.67( 94.73%)
   128. (0.00001) RY*( 7) C  10           s(  0.00%)p 1.00(  2.65%)d36.68( 97.34%)
   129. (0.00002) RY*( 8) C  10           s(  0.62%)p 3.41(  2.11%)d99.99( 97.27%)
   130. (0.00000) RY*( 9) C  10           s(  0.06%)p17.57(  1.07%)d99.99( 98.87%)
   131. (0.00311) RY*( 1) C  11           s(  0.07%)p99.99( 94.21%)d80.88(  5.72%)
                                           -0.0000  0.0262 -0.0047  0.0158  0.4966
                                           -0.0282 -0.8310 -0.0018 -0.0631 -0.1684
                                           -0.0255  0.0126 -0.1652 -0.0261
   132. (0.00126) RY*( 2) C  11           s(  4.56%)p20.48( 93.38%)d 0.45(  2.06%)
                                            0.0000  0.0145  0.2130  0.0208 -0.8212
                                            0.0139 -0.4891  0.0036 -0.1396 -0.0740
                                            0.0088 -0.0145  0.1186 -0.0280
   133. (0.00049) RY*( 3) C  11           s(  4.24%)p12.53( 53.11%)d10.07( 42.65%)
                                            0.0000 -0.0012  0.2058 -0.0039 -0.0237
                                            0.0018 -0.0807  0.0034  0.7239  0.1199
                                           -0.5253 -0.3161  0.0161 -0.1897
   134. (0.00048) RY*( 4) C  11           s( 87.06%)p 0.05(  4.53%)d 0.10(  8.41%)
                                            0.0000 -0.0081  0.9330 -0.0151  0.1907
                                            0.0133  0.0887 -0.0019 -0.0260  0.0634
                                            0.2482  0.1341  0.0154 -0.0172
   135. (0.00029) RY*( 5) C  11           s(  2.18%)p20.14( 43.86%)d24.77( 53.96%)
                                            0.0000 -0.0015  0.1476 -0.0029  0.0865
                                            0.0007  0.0955  0.0130 -0.6495  0.1116
                                           -0.6970 -0.1257  0.0319 -0.1564
   136. (0.00006) RY*( 6) C  11           s(  0.47%)p 5.43(  2.53%)d99.99( 97.01%)
   137. (0.00002) RY*( 7) C  11           s(  1.09%)p 4.06(  4.44%)d86.43( 94.47%)
   138. (0.00001) RY*( 8) C  11           s(  0.02%)p99.99(  3.19%)d99.99( 96.79%)
   139. (0.00000) RY*( 9) C  11           s(  0.43%)p 1.94(  0.83%)d99.99( 98.74%)
   140. (0.00057) RY*( 1) H  12           s( 97.94%)p 0.02(  2.06%)
                                            0.0059  0.9897 -0.0822 -0.1052  0.0521
   141. (0.00008) RY*( 2) H  12           s(  0.01%)p 1.00( 99.99%)
   142. (0.00006) RY*( 3) H  12           s(  0.01%)p99.99( 99.99%)
   143. (0.00003) RY*( 4) H  12           s(  2.13%)p45.91( 97.87%)
   144. (0.00077) RY*( 1) H  13           s( 98.53%)p 0.01(  1.47%)
                                            0.0065  0.9926 -0.0148 -0.0385 -0.1138
   145. (0.00009) RY*( 2) H  13           s(  0.03%)p99.99( 99.97%)
   146. (0.00006) RY*( 3) H  13           s(  0.00%)p 1.00(100.00%)
   147. (0.00003) RY*( 4) H  13           s(  1.52%)p64.82( 98.48%)
   148. (0.00111) RY*( 1) H  14           s( 99.44%)p 0.01(  0.56%)
                                            0.0058  0.9972  0.0516  0.0218  0.0498
   149. (0.00007) RY*( 2) H  14           s(  0.02%)p99.99( 99.98%)
   150. (0.00005) RY*( 3) H  14           s(  0.50%)p99.99( 99.50%)
   151. (0.00003) RY*( 4) H  14           s(  0.13%)p99.99( 99.87%)
   152. (0.00122) RY*( 1) H  15           s( 99.57%)p 0.00(  0.43%)
                                            0.0041  0.9978 -0.0234 -0.0068 -0.0611
   153. (0.00009) RY*( 2) H  15           s(  0.00%)p 1.00(100.00%)
   154. (0.00008) RY*( 3) H  15           s(  0.00%)p 1.00(100.00%)
   155. (0.00002) RY*( 4) H  15           s(  0.52%)p99.99( 99.48%)
   156. (0.00108) RY*( 1) H  16           s( 98.96%)p 0.01(  1.04%)
                                            0.0049  0.9948  0.0282  0.0887 -0.0418
   157. (0.00007) RY*( 2) H  16           s(  0.25%)p99.99( 99.75%)
   158. (0.00008) RY*( 3) H  16           s(  0.16%)p99.99( 99.84%)
   159. (0.00002) RY*( 4) H  16           s(  0.73%)p99.99( 99.27%)
   160. (0.00095) RY*( 1) H  17           s( 99.45%)p 0.01(  0.55%)
                                            0.0051  0.9972 -0.0719 -0.0182 -0.0001
   161. (0.00007) RY*( 2) H  17           s(  0.03%)p99.99( 99.97%)
   162. (0.00003) RY*( 3) H  17           s(  0.09%)p99.99( 99.91%)
   163. (0.00004) RY*( 4) H  17           s(  0.53%)p99.99( 99.47%)
   164. (0.00066) RY*( 1) H  18           s( 99.38%)p 0.01(  0.62%)
                                            0.0038  0.9969  0.0644 -0.0457  0.0015
   165. (0.00008) RY*( 2) H  18           s(  0.00%)p 1.00(100.00%)
   166. (0.00004) RY*( 3) H  18           s(  0.55%)p99.99( 99.45%)
   167. (0.00003) RY*( 4) H  18           s(  0.17%)p99.99( 99.83%)
   168. (0.00026) RY*( 1) H  19           s( 97.20%)p 0.03(  2.80%)
                                            0.0055  0.9859  0.1472  0.0761  0.0242
   169. (0.00008) RY*( 2) H  19           s(  0.00%)p 1.00(100.00%)
   170. (0.00005) RY*( 3) H  19           s(  2.37%)p41.16( 97.63%)
   171. (0.00000) RY*( 4) H  19           s(  0.53%)p99.99( 99.47%)
   172. (0.00080) RY*( 1) H  20           s( 98.47%)p 0.02(  1.53%)
                                            0.0035  0.9923 -0.0666 -0.1025 -0.0193
   173. (0.00010) RY*( 2) H  20           s(  0.98%)p99.99( 99.02%)
   174. (0.00007) RY*( 3) H  20           s(  0.02%)p99.99( 99.98%)
   175. (0.00001) RY*( 4) H  20           s(  0.62%)p99.99( 99.38%)
   176. (0.00080) RY*( 1) H  21           s( 98.47%)p 0.02(  1.53%)
                                            0.0034  0.9923 -0.0674 -0.1023 -0.0182
   177. (0.00010) RY*( 2) H  21           s(  1.00%)p99.49( 99.00%)
   178. (0.00007) RY*( 3) H  21           s(  0.02%)p99.99( 99.98%)
   179. (0.00001) RY*( 4) H  21           s(  0.61%)p99.99( 99.39%)
   180. (0.00086) RY*( 1) H  22           s( 99.60%)p 0.00(  0.40%)
                                            0.0054  0.9980  0.0303  0.0545  0.0096
   181. (0.00006) RY*( 2) H  22           s(  0.00%)p 1.00(100.00%)
   182. (0.00004) RY*( 3) H  22           s(  0.06%)p99.99( 99.94%)
   183. (0.00003) RY*( 4) H  22           s(  0.44%)p99.99( 99.56%)
   184. (0.00071) RY*( 1) H  23           s( 99.45%)p 0.01(  0.55%)
                                            0.0044  0.9972 -0.0535  0.0515 -0.0030
   185. (0.00006) RY*( 2) H  23           s(  0.00%)p 1.00(100.00%)
   186. (0.00003) RY*( 3) H  23           s(  0.35%)p99.99( 99.65%)
   187. (0.00004) RY*( 4) H  23           s(  0.30%)p99.99( 99.70%)
   188. (0.00436) BD*( 1) C   1 - C   2  
                ( 51.22%)   0.7157* C   1 s( 39.96%)p 1.50( 59.99%)d 0.00(  0.05%)
                                            0.0003  0.6319  0.0170  0.5558  0.0111
                                            0.4855  0.0177  0.2335  0.0170  0.0178
                                            0.0076  0.0075  0.0010 -0.0093
                ( 48.78%)  -0.6984* C   2 s( 39.14%)p 1.55( 60.81%)d 0.00(  0.04%)
                                            0.0001  0.6251  0.0270 -0.4506 -0.0288
                                           -0.5840 -0.0282 -0.2497  0.0092  0.0150
                                            0.0071  0.0097 -0.0032 -0.0070
   189. (0.01267) BD*( 2) C   1 - C   2  
                ( 50.74%)   0.7123* C   1 s(  0.22%)p99.99( 99.69%)d 0.41(  0.09%)
                                            0.0001  0.0459  0.0077 -0.6994  0.0222
                                            0.7090 -0.0161  0.0661  0.0001 -0.0002
                                           -0.0046  0.0070 -0.0287  0.0004
                ( 49.26%)  -0.7018* C   2 s(  0.30%)p99.99( 99.62%)d 0.26(  0.08%)
                                           -0.0000  0.0511  0.0194 -0.7691  0.0219
                                            0.6346 -0.0199  0.0335 -0.0043  0.0044
                                            0.0087 -0.0082  0.0250 -0.0005
   190. (0.00347) BD*( 1) C   1 - H  12  
                ( 38.51%)   0.6206* C   1 s( 30.23%)p 2.31( 69.74%)d 0.00(  0.03%)
                                            0.0003 -0.5498  0.0045  0.4150  0.0077
                                            0.4942  0.0067 -0.5298  0.0137 -0.0075
                                            0.0099  0.0122  0.0019 -0.0039
                ( 61.49%)  -0.7841* H  12 s( 99.91%)p 0.00(  0.09%)
                                           -0.9995  0.0017 -0.0161 -0.0177  0.0192
   191. (0.00519) BD*( 1) C   1 - H  13  
                ( 39.39%)   0.6277* C   1 s( 29.60%)p 2.38( 70.36%)d 0.00(  0.03%)
                                            0.0003 -0.5440  0.0118  0.1673  0.0195
                                            0.1243  0.0193  0.8121 -0.0026 -0.0003
                                           -0.0042 -0.0028 -0.0000 -0.0180
                ( 60.61%)  -0.7785* H  13 s( 99.91%)p 0.00(  0.09%)
                                           -0.9995  0.0029 -0.0076 -0.0050 -0.0287
   192. (0.01071) BD*( 1) C   2 - C   3  
                ( 51.71%)   0.7191* C   2 s( 32.79%)p 2.05( 67.16%)d 0.00(  0.05%)
                                            0.0002  0.5726 -0.0073  0.4250 -0.0082
                                            0.4960  0.0116 -0.4947  0.0091  0.0131
                                           -0.0125 -0.0125  0.0005  0.0031
                ( 48.29%)  -0.6949* C   3 s( 28.53%)p 2.50( 71.42%)d 0.00(  0.04%)
                                            0.0003  0.5341  0.0067 -0.4358 -0.0171
                                           -0.5178  0.0142  0.5056  0.0092  0.0102
                                           -0.0095 -0.0151 -0.0040  0.0016
   193. (0.01010) BD*( 1) C   2 - H  14  
                ( 38.36%)   0.6194* C   2 s( 27.79%)p 2.60( 72.18%)d 0.00(  0.03%)
                                            0.0004 -0.5267  0.0209 -0.1480  0.0104
                                           -0.0939  0.0042 -0.8312 -0.0006 -0.0014
                                           -0.0065 -0.0028 -0.0011 -0.0167
                ( 61.64%)  -0.7851* H  14 s( 99.90%)p 0.00(  0.10%)
                                           -0.9995  0.0041  0.0029  0.0021  0.0307
   194. (0.01370) BD*( 1) C   3 - C   4  
                ( 52.14%)   0.7221* C   3 s( 27.05%)p 2.70( 72.90%)d 0.00(  0.05%)
                                            0.0003  0.5200  0.0096  0.8444  0.0097
                                           -0.0951  0.0053  0.0818 -0.0120 -0.0051
                                            0.0057 -0.0013  0.0180 -0.0100
                ( 47.86%)  -0.6918* C   4 s( 32.51%)p 2.08( 67.47%)d 0.00(  0.03%)
                                            0.0001  0.5700 -0.0141 -0.8125  0.0289
                                            0.0882  0.0097 -0.0764 -0.0047 -0.0028
                                            0.0013  0.0000  0.0139 -0.0081
   195. (0.00819) BD*( 1) C   3 - H  15  
                ( 37.37%)   0.6113* C   3 s( 22.30%)p 3.48( 77.66%)d 0.00(  0.04%)
                                           -0.0002  0.4722 -0.0066 -0.2253 -0.0046
                                           -0.1426  0.0219 -0.8396  0.0030  0.0016
                                            0.0061  0.0072 -0.0001  0.0173
                ( 62.63%)  -0.7914* H  15 s( 99.91%)p 0.00(  0.09%)
                                            0.9995 -0.0021  0.0098  0.0020  0.0290
   196. (0.00736) BD*( 1) C   3 - H  16  
                ( 37.13%)   0.6093* C   3 s( 22.09%)p 3.53( 77.87%)d 0.00(  0.04%)
                                            0.0002 -0.4700  0.0043  0.2121  0.0163
                                           -0.8374  0.0106 -0.1786  0.0170  0.0063
                                            0.0017 -0.0086  0.0143  0.0075
                ( 62.87%)  -0.7929* H  16 s( 99.91%)p 0.00(  0.09%)
                                           -0.9995  0.0028 -0.0104  0.0282  0.0040
   197. (0.01285) BD*( 1) C   4 - C   5  
                ( 49.18%)   0.7013* C   4 s( 33.44%)p 1.99( 66.51%)d 0.00(  0.04%)
                                            0.0001 -0.5783 -0.0043 -0.3289  0.0130
                                            0.7442  0.0160  0.0509  0.0064  0.0156
                                            0.0016 -0.0013  0.0105  0.0093
                ( 50.82%)  -0.7129* C   5 s( 35.43%)p 1.82( 64.52%)d 0.00(  0.05%)
                                           -0.0001 -0.5952 -0.0039  0.3540  0.0209
                                           -0.7187  0.0091 -0.0528  0.0046  0.0133
                                            0.0009 -0.0025  0.0132  0.0116
   198. (0.18017) BD*( 2) C   4 - C   5  
                ( 44.58%)   0.6677* C   4 s(  0.01%)p 1.00( 99.94%)d 0.00(  0.06%)
                                           -0.0001 -0.0003  0.0071  0.1048 -0.0038
                                            0.1138 -0.0024 -0.9876 -0.0024  0.0010
                                           -0.0196  0.0128  0.0032 -0.0019
                ( 55.42%)  -0.7445* C   5 s(  0.00%)p 1.00( 99.92%)d 0.00(  0.07%)
                                            0.0000  0.0032  0.0018  0.0960 -0.0002
                                            0.1172  0.0023 -0.9880 -0.0095  0.0026
                                           -0.0002 -0.0265 -0.0032 -0.0056
   199. (0.01220) BD*( 1) C   4 - C  11  
                ( 48.84%)   0.6989* C   4 s( 34.04%)p 1.94( 65.92%)d 0.00(  0.04%)
                                            0.0001 -0.5834 -0.0056 -0.4678  0.0162
                                           -0.6512 -0.0199 -0.1245 -0.0030 -0.0178
                                           -0.0033 -0.0043  0.0025  0.0081
                ( 51.16%)  -0.7152* C  11 s( 35.41%)p 1.82( 64.54%)d 0.00(  0.05%)
                                           -0.0001 -0.5950 -0.0061  0.4914  0.0226
                                            0.6221 -0.0156  0.1269  0.0011 -0.0166
                                           -0.0034 -0.0052  0.0067  0.0115
   200. (0.00742) BD*( 1) C   5 - C   6  
                ( 50.40%)   0.7099* C   5 s( 35.33%)p 1.83( 64.62%)d 0.00(  0.04%)
                                            0.0001  0.5942  0.0154  0.7929  0.0025
                                           -0.1068 -0.0417  0.0662 -0.0039 -0.0006
                                            0.0035  0.0001  0.0176 -0.0112
                ( 49.60%)  -0.7043* C   6 s( 36.42%)p 1.75( 63.55%)d 0.00(  0.04%)
                                           -0.0001  0.6034  0.0110 -0.7884 -0.0087
                                            0.0897 -0.0358 -0.0662 -0.0054 -0.0081
                                            0.0024 -0.0002  0.0140 -0.0112
   201. (0.00747) BD*( 1) C   5 - H  17  
                ( 36.77%)   0.6064* C   5 s( 29.16%)p 2.43( 70.82%)d 0.00(  0.03%)
                                           -0.0004  0.5398 -0.0149 -0.4848  0.0141
                                           -0.6761  0.0015 -0.1256  0.0007  0.0129
                                            0.0026  0.0033 -0.0038 -0.0088
                ( 63.23%)  -0.7952* H  17 s( 99.90%)p 0.00(  0.10%)
                                            0.9995 -0.0033  0.0185  0.0258  0.0042
   202. (0.01507) BD*( 1) C   6 - C   7  
                ( 50.48%)   0.7105* C   6 s( 33.79%)p 1.96( 66.16%)d 0.00(  0.05%)
                                           -0.0000  0.5812  0.0081  0.5057  0.0265
                                            0.6246 -0.0104  0.1225  0.0014  0.0183
                                            0.0037  0.0047 -0.0049 -0.0113
                ( 49.52%)  -0.7037* C   7 s( 38.41%)p 1.60( 61.55%)d 0.00(  0.04%)
                                           -0.0000  0.6196  0.0107 -0.4012  0.0128
                                           -0.6631 -0.0039 -0.1209  0.0007  0.0160
                                            0.0029  0.0043 -0.0069 -0.0084
   203. (0.20393) BD*( 2) C   6 - C   7  
                ( 49.38%)   0.7027* C   6 s(  0.00%)p 1.00( 99.93%)d 0.00(  0.07%)
                                           -0.0000 -0.0002  0.0000  0.0960  0.0000
                                            0.1163  0.0000 -0.9882 -0.0005  0.0030
                                           -0.0034 -0.0247 -0.0026 -0.0058
                ( 50.62%)  -0.7115* C   7 s(  0.00%)p 1.00( 99.94%)d 0.00(  0.06%)
                                           -0.0000 -0.0006  0.0000  0.0989 -0.0003
                                            0.1197 -0.0002 -0.9876  0.0028 -0.0036
                                            0.0210  0.0106 -0.0008  0.0060
   204. (0.00669) BD*( 1) C   6 - H  18  
                ( 36.89%)   0.6074* C   6 s( 29.72%)p 2.36( 70.25%)d 0.00(  0.03%)
                                           -0.0003  0.5450 -0.0148  0.3349 -0.0178
                                           -0.7660 -0.0005 -0.0577 -0.0018 -0.0106
                                           -0.0003  0.0017 -0.0075 -0.0093
                ( 63.11%)  -0.7944* H  18 s( 99.90%)p 0.00(  0.10%)
                                            0.9995 -0.0018 -0.0105  0.0296  0.0025
   205. (0.01750) BD*( 1) C   7 - O   8  
                ( 68.47%)   0.8275* C   7 s( 24.65%)p 3.05( 75.08%)d 0.01(  0.27%)
                                            0.0001 -0.4962  0.0159 -0.8592 -0.0339
                                            0.0703 -0.0224 -0.0772 -0.0060  0.0066
                                           -0.0080  0.0006 -0.0442  0.0252
                ( 31.53%)  -0.5615* O   8 s( 33.68%)p 1.97( 66.26%)d 0.00(  0.06%)
                                           -0.0000 -0.5803 -0.0033  0.8098  0.0054
                                           -0.0267 -0.0048  0.0774 -0.0000 -0.0090
                                           -0.0051 -0.0009 -0.0204  0.0112
   206. (0.01203) BD*( 1) C   7 - C  10  
                ( 49.12%)   0.7009* C   7 s( 36.63%)p 1.73( 63.33%)d 0.00(  0.04%)
                                            0.0002 -0.6052  0.0010  0.2962 -0.0459
                                           -0.7348 -0.0015 -0.0590 -0.0047  0.0127
                                            0.0012 -0.0022  0.0131  0.0090
                ( 50.88%)  -0.7133* C  10 s( 33.74%)p 1.96( 66.21%)d 0.00(  0.05%)
                                           -0.0002 -0.5807 -0.0128 -0.3585 -0.0352
                                            0.7276 -0.0034  0.0537 -0.0039  0.0146
                                            0.0012 -0.0026  0.0136  0.0111
   207. (0.00399) BD*( 1) O   8 - C   9  
                ( 28.89%)   0.5375* O   8 s( 31.53%)p 2.17( 68.41%)d 0.00(  0.06%)
                                            0.0001  0.5615  0.0008  0.3826  0.0180
                                           -0.7314  0.0083 -0.0499  0.0028 -0.0068
                                           -0.0009  0.0041 -0.0201 -0.0109
                ( 71.11%)  -0.8432* C   9 s( 20.89%)p 3.77( 78.76%)d 0.02(  0.35%)
                                            0.0001  0.4563  0.0264 -0.4341  0.0043
                                            0.7701  0.0599  0.0494  0.0076 -0.0440
                                           -0.0027  0.0049 -0.0253 -0.0296
   208. (0.00355) BD*( 1) C   9 - H  19  
                ( 37.79%)   0.6148* C   9 s( 26.37%)p 2.79( 73.59%)d 0.00(  0.04%)
                                            0.0001 -0.5133 -0.0151 -0.8361  0.0180
                                           -0.1612  0.0011 -0.1022  0.0019 -0.0108
                                           -0.0042 -0.0009 -0.0156  0.0078
                ( 62.21%)  -0.7887* H  19 s( 99.90%)p 0.00(  0.10%)
                                           -0.9995  0.0007  0.0306  0.0028  0.0034
   209. (0.00761) BD*( 1) C   9 - H  20  
                ( 39.33%)   0.6272* C   9 s( 26.39%)p 2.79( 73.56%)d 0.00(  0.05%)
                                           -0.0001 -0.5136  0.0133  0.2931 -0.0253
                                            0.5077  0.0096 -0.6255 -0.0017 -0.0100
                                            0.0105  0.0150  0.0015 -0.0070
                ( 60.67%)  -0.7789* H  20 s( 99.91%)p 0.00(  0.09%)
                                           -0.9995  0.0015 -0.0043 -0.0209  0.0222
   210. (0.00760) BD*( 1) C   9 - H  21  
                ( 39.33%)   0.6271* C   9 s( 26.40%)p 2.79( 73.55%)d 0.00(  0.05%)
                                           -0.0001 -0.5136  0.0133  0.1546 -0.0253
                                            0.3401  0.0095  0.7715 -0.0011 -0.0050
                                           -0.0082 -0.0118  0.0001 -0.0160
                ( 60.67%)  -0.7789* H  21 s( 99.91%)p 0.00(  0.09%)
                                           -0.9995  0.0014  0.0005 -0.0150 -0.0269
   211. (0.00682) BD*( 1) C  10 - C  11  
                ( 49.62%)   0.7044* C  10 s( 36.62%)p 1.73( 63.34%)d 0.00(  0.04%)
                                            0.0000 -0.6051 -0.0066  0.7856 -0.0000
                                           -0.1009 -0.0408  0.0654 -0.0049 -0.0010
                                           -0.0036 -0.0003 -0.0167  0.0102
                ( 50.38%)  -0.7098* C  11 s( 35.28%)p 1.83( 64.68%)d 0.00(  0.05%)
                                           -0.0000 -0.5938 -0.0125 -0.7965 -0.0111
                                            0.0749 -0.0408 -0.0703 -0.0062  0.0072
                                           -0.0028  0.0001 -0.0166  0.0120
   212. (0.15208) BD*( 2) C  10 - C  11  
                ( 45.18%)   0.6722* C  10 s(  0.00%)p 1.00( 99.95%)d 0.00(  0.05%)
                                            0.0000  0.0007 -0.0000  0.0983 -0.0007
                                            0.1219 -0.0009 -0.9874  0.0072 -0.0036
                                            0.0170  0.0144  0.0001  0.0061
                ( 54.82%)  -0.7404* C  11 s(  0.00%)p 1.00( 99.94%)d 0.00(  0.06%)
                                            0.0000 -0.0013  0.0003  0.0995  0.0006
                                            0.1215  0.0002 -0.9873 -0.0022  0.0008
                                           -0.0191  0.0161  0.0038  0.0000
   213. (0.00602) BD*( 1) C  10 - H  22  
                ( 36.28%)   0.6023* C  10 s( 29.57%)p 2.38( 70.41%)d 0.00(  0.02%)
                                            0.0003 -0.5435  0.0171 -0.4930  0.0119
                                           -0.6660  0.0026 -0.1316  0.0016 -0.0127
                                           -0.0029 -0.0032  0.0013  0.0078
                ( 63.72%)  -0.7983* H  22 s( 99.90%)p 0.00(  0.10%)
                                           -0.9995  0.0034  0.0192  0.0254  0.0050
   214. (0.00706) BD*( 1) C  11 - H  23  
                ( 36.99%)   0.6082* C  11 s( 29.21%)p 2.42( 70.76%)d 0.00(  0.03%)
                                            0.0004 -0.5403  0.0133  0.3356 -0.0128
                                           -0.7689  0.0037 -0.0601 -0.0006  0.0100
                                            0.0005 -0.0022  0.0090  0.0096
                ( 63.01%)  -0.7938* H  23 s( 99.90%)p 0.00(  0.10%)
                                           -0.9995  0.0022 -0.0121  0.0294  0.0023


 NHO Directionality and "Bond Bending" (deviations from line of nuclear centers)

         [Thresholds for printing:  angular deviation  >  1.0 degree]
                                    hybrid p-character > 25.0%
                                    orbital occupancy  >  0.10e

                                Line of Centers        Hybrid 1              Hybrid 2
                                ---------------  -------------------   ------------------
                NBO               Theta   Phi    Theta   Phi    Dev    Theta   Phi    Dev
 ========================================================================================
     1. BD (   1) C   1 - C   2    72.0   46.8    71.7   41.6   5.0    107.2  231.9   5.0
     2. BD (   2) C   1 - C   2    72.0   46.8    86.1  134.3  86.5     88.3  140.6  87.0
     3. BD (   1) C   1 - H  12    49.8  229.9    51.8  229.8   2.0      --     --    --
     4. BD (   1) C   1 - H  13   166.4  215.7   163.8  217.6   2.7      --     --    --
     5. BD (   1) C   2 - C   3   126.8   49.3   126.5   50.6   1.1     52.8  228.0   1.1
     8. BD (   1) C   3 - H  15   161.6  210.8   162.8  207.7   1.5      --     --    --
     9. BD (   1) C   3 - H  16    78.3  104.0    79.3  105.4   1.8      --     --    --
    10. BD (   1) C   4 - C   5    93.6  295.2    94.0  292.6   2.7     86.6  117.9   2.6
    11. BD (   2) C   4 - C   5    93.6  295.2   171.4   47.8  89.7    171.3   51.3  89.8
    12. BD (   1) C   4 - C  11    81.0   52.7    81.0   56.1   3.3     99.1  229.7   3.0
    13. BD (   1) C   5 - C   6    85.3  352.9    85.6  349.4   3.5     95.1  176.1   3.2
    15. BD (   1) C   6 - C   7    81.2   53.6    81.3   49.1   4.4     98.9  239.8   6.1
    16. BD (   2) C   6 - C   7    81.2   53.6     8.7  230.5  89.9      8.9  230.5  89.9
    19. BD (   1) C   7 - C  10    86.0  114.6    85.3  108.8   5.9     93.5  298.5   3.9
    20. BD (   1) O   8 - C   9    93.5  297.2    93.3  299.0   1.8      --     --    --
    21. BD (   1) C   9 - H  19    83.3    9.9    83.1   11.1   1.1      --     --    --
    22. BD (   1) C   9 - H  20    44.3  243.9    42.9  242.6   1.6      --     --    --
    23. BD (   1) C   9 - H  21   152.7  251.2   154.2  249.7   1.6      --     --    --
    24. BD (   1) C  10 - C  11    94.9  173.8    94.3  169.8   4.1     84.6  357.6   3.8
    25. BD (   2) C  10 - C  11    94.9  173.8   171.0   51.1  90.0      9.1  230.6  90.1
    26. BD (   1) C  10 - H  22    81.0   52.7    81.0   54.0   1.3      --     --    --
    39. LP (   1) O   8             --     --     81.1   57.0   --       --     --    --
    40. LP (   2) O   8             --     --    171.1   50.4   --       --     --    --
   198. BD*(   2) C   4 - C   5    93.6  295.2   171.4   47.8  89.7    171.3   51.3  89.8
   203. BD*(   2) C   6 - C   7    81.2   53.6     8.7  230.5  89.9      8.9  230.5  89.9
   212. BD*(   2) C  10 - C  11    94.9  173.8   171.0   51.1  90.0      9.1  230.6  90.1


 Second Order Perturbation Theory Analysis of Fock Matrix in NBO Basis

     Threshold for printing:   0.25 kcal/mol
                                                                              E(2)  E(j)-E(i) F(i,j)
         Donor NBO (i)                     Acceptor NBO (j)                 kcal/mol   a.u.    a.u. 
 ===================================================================================================

 within unit  1
   1. BD (   1) C   1 - C   2        / 59. RY*(   1) C   3                    0.91    1.62    0.048
   1. BD (   1) C   1 - C   2        /190. BD*(   1) C   1 - H  12            0.50    1.22    0.031
   1. BD (   1) C   1 - C   2        /191. BD*(   1) C   1 - H  13            0.38    1.21    0.027
   1. BD (   1) C   1 - C   2        /192. BD*(   1) C   2 - C   3            1.19    1.15    0.047
   1. BD (   1) C   1 - C   2        /193. BD*(   1) C   2 - H  14            0.80    1.21    0.039
   1. BD (   1) C   1 - C   2        /194. BD*(   1) C   3 - C   4            0.32    1.11    0.024
   1. BD (   1) C   1 - C   2        /196. BD*(   1) C   3 - H  16            0.26    1.16    0.022
   2. BD (   2) C   1 - C   2        /194. BD*(   1) C   3 - C   4            1.71    0.66    0.042
   2. BD (   2) C   1 - C   2        /196. BD*(   1) C   3 - H  16            1.38    0.71    0.040
   3. BD (   1) C   1 - H  12        / 50. RY*(   1) C   2                    0.41    1.46    0.031
   3. BD (   1) C   1 - H  12        /188. BD*(   1) C   1 - C   2            0.57    1.16    0.032
   3. BD (   1) C   1 - H  12        /192. BD*(   1) C   2 - C   3            3.33    0.92    0.070
   4. BD (   1) C   1 - H  13        / 51. RY*(   2) C   2                    0.81    1.38    0.042
   4. BD (   1) C   1 - H  13        /188. BD*(   1) C   1 - C   2            0.43    1.16    0.028
   4. BD (   1) C   1 - H  13        /193. BD*(   1) C   2 - H  14            2.76    0.98    0.066
   5. BD (   1) C   2 - C   3        / 41. RY*(   1) C   1                    1.03    1.64    0.052
   5. BD (   1) C   2 - C   3        / 69. RY*(   2) C   4                    0.79    1.49    0.044
   5. BD (   1) C   2 - C   3        /188. BD*(   1) C   1 - C   2            1.28    1.29    0.052
   5. BD (   1) C   2 - C   3        /190. BD*(   1) C   1 - H  12            1.14    1.12    0.045
   5. BD (   1) C   2 - C   3        /194. BD*(   1) C   3 - C   4            0.69    1.01    0.033
   5. BD (   1) C   2 - C   3        /195. BD*(   1) C   3 - H  15            0.31    1.06    0.023
   5. BD (   1) C   2 - C   3        /196. BD*(   1) C   3 - H  16            0.43    1.06    0.027
   5. BD (   1) C   2 - C   3        /198. BD*(   2) C   4 - C   5            0.56    0.61    0.026
   5. BD (   1) C   2 - C   3        /199. BD*(   1) C   4 - C  11            1.05    1.15    0.044
   6. BD (   1) C   2 - H  14        / 41. RY*(   1) C   1                    0.39    1.51    0.031
   6. BD (   1) C   2 - H  14        / 59. RY*(   1) C   3                    0.44    1.39    0.031
   6. BD (   1) C   2 - H  14        /188. BD*(   1) C   1 - C   2            0.61    1.16    0.034
   6. BD (   1) C   2 - H  14        /191. BD*(   1) C   1 - H  13            2.24    0.97    0.059
   6. BD (   1) C   2 - H  14        /195. BD*(   1) C   3 - H  15            1.27    0.93    0.043
   7. BD (   1) C   3 - C   4        / 50. RY*(   1) C   2                    0.59    1.61    0.039
   7. BD (   1) C   3 - C   4        / 77. RY*(   1) C   5                    0.57    1.79    0.040
   7. BD (   1) C   3 - C   4        /131. RY*(   1) C  11                    0.69    1.78    0.044
   7. BD (   1) C   3 - C   4        /188. BD*(   1) C   1 - C   2            0.61    1.31    0.036
   7. BD (   1) C   3 - C   4        /189. BD*(   2) C   1 - C   2            0.95    0.70    0.033
   7. BD (   1) C   3 - C   4        /192. BD*(   1) C   2 - C   3            0.58    1.07    0.031
   7. BD (   1) C   3 - C   4        /195. BD*(   1) C   3 - H  15            0.26    1.07    0.021
   7. BD (   1) C   3 - C   4        /197. BD*(   1) C   4 - C   5            1.18    1.17    0.047
   7. BD (   1) C   3 - C   4        /199. BD*(   1) C   4 - C  11            1.21    1.17    0.048
   7. BD (   1) C   3 - C   4        /200. BD*(   1) C   5 - C   6            1.44    1.18    0.052
   7. BD (   1) C   3 - C   4        /211. BD*(   1) C  10 - C  11            1.32    1.19    0.050
   8. BD (   1) C   3 - H  15        / 70. RY*(   3) C   4                    0.38    1.34    0.029
   8. BD (   1) C   3 - H  15        /193. BD*(   1) C   2 - H  14            1.85    0.98    0.054
   8. BD (   1) C   3 - H  15        /198. BD*(   2) C   4 - C   5            1.74    0.48    0.040
   8. BD (   1) C   3 - H  15        /199. BD*(   1) C   4 - C  11            0.65    1.02    0.033
   9. BD (   1) C   3 - H  16        / 51. RY*(   2) C   2                    0.33    1.37    0.027
   9. BD (   1) C   3 - H  16        / 52. RY*(   3) C   2                    0.30    1.26    0.025
   9. BD (   1) C   3 - H  16        /188. BD*(   1) C   1 - C   2            0.93    1.16    0.042
   9. BD (   1) C   3 - H  16        /189. BD*(   2) C   1 - C   2            1.73    0.55    0.039
   9. BD (   1) C   3 - H  16        /192. BD*(   1) C   2 - C   3            0.32    0.92    0.022
   9. BD (   1) C   3 - H  16        /197. BD*(   1) C   4 - C   5            2.29    1.02    0.061
  10. BD (   1) C   4 - C   5        / 59. RY*(   1) C   3                    0.79    1.63    0.045
  10. BD (   1) C   4 - C   5        / 86. RY*(   1) C   6                    0.59    1.85    0.042
  10. BD (   1) C   4 - C   5        / 87. RY*(   2) C   6                    0.52    1.47    0.035
  10. BD (   1) C   4 - C   5        /131. RY*(   1) C  11                    0.40    1.87    0.035
  10. BD (   1) C   4 - C   5        /194. BD*(   1) C   3 - C   4            1.13    1.12    0.045
  10. BD (   1) C   4 - C   5        /196. BD*(   1) C   3 - H  16            0.38    1.17    0.027
  10. BD (   1) C   4 - C   5        /199. BD*(   1) C   4 - C  11            1.51    1.26    0.055
  10. BD (   1) C   4 - C   5        /200. BD*(   1) C   5 - C   6            1.46    1.27    0.054
  10. BD (   1) C   4 - C   5        /201. BD*(   1) C   5 - H  17            0.64    1.18    0.035
  10. BD (   1) C   4 - C   5        /204. BD*(   1) C   6 - H  18            1.04    1.17    0.044
  10. BD (   1) C   4 - C   5        /214. BD*(   1) C  11 - H  23            1.25    1.18    0.049
  11. BD (   2) C   4 - C   5        / 81. RY*(   5) C   5                    0.25    1.38    0.026
  11. BD (   2) C   4 - C   5        / 89. RY*(   4) C   6                    0.66    0.88    0.033
  11. BD (   2) C   4 - C   5        /133. RY*(   3) C  11                    0.95    1.42    0.050
  11. BD (   2) C   4 - C   5        /189. BD*(   2) C   1 - C   2            0.43    0.36    0.017
  11. BD (   2) C   4 - C   5        /192. BD*(   1) C   2 - C   3            0.76    0.73    0.032
  11. BD (   2) C   4 - C   5        /195. BD*(   1) C   3 - H  15            1.24    0.74    0.041
  11. BD (   2) C   4 - C   5        /203. BD*(   2) C   6 - C   7            8.78    0.28    0.064
  11. BD (   2) C   4 - C   5        /212. BD*(   2) C  10 - C  11           12.13    0.30    0.076
  12. BD (   1) C   4 - C  11        / 59. RY*(   1) C   3                    0.58    1.62    0.039
  12. BD (   1) C   4 - C  11        / 77. RY*(   1) C   5                    0.37    1.87    0.033
  12. BD (   1) C   4 - C  11        /123. RY*(   2) C  10                    1.04    1.41    0.049
  12. BD (   1) C   4 - C  11        /192. BD*(   1) C   2 - C   3            0.35    1.15    0.025
  12. BD (   1) C   4 - C  11        /194. BD*(   1) C   3 - C   4            1.17    1.11    0.046
  12. BD (   1) C   4 - C  11        /197. BD*(   1) C   4 - C   5            1.53    1.25    0.055
  12. BD (   1) C   4 - C  11        /201. BD*(   1) C   5 - H  17            1.32    1.17    0.050
  12. BD (   1) C   4 - C  11        /211. BD*(   1) C  10 - C  11            1.43    1.27    0.054
  12. BD (   1) C   4 - C  11        /213. BD*(   1) C  10 - H  22            1.07    1.17    0.045
  12. BD (   1) C   4 - C  11        /214. BD*(   1) C  11 - H  23            0.68    1.18    0.036
  13. BD (   1) C   5 - C   6        / 68. RY*(   1) C   4                    0.57    1.87    0.041
  13. BD (   1) C   5 - C   6        / 69. RY*(   2) C   4                    0.39    1.59    0.032
  13. BD (   1) C   5 - C   6        / 70. RY*(   3) C   4                    0.26    1.57    0.026
  13. BD (   1) C   5 - C   6        / 96. RY*(   2) C   7                    0.73    1.92    0.048
  13. BD (   1) C   5 - C   6        /194. BD*(   1) C   3 - C   4            1.64    1.11    0.054
  13. BD (   1) C   5 - C   6        /197. BD*(   1) C   4 - C   5            1.58    1.25    0.056
  13. BD (   1) C   5 - C   6        /201. BD*(   1) C   5 - H  17            0.64    1.17    0.035
  13. BD (   1) C   5 - C   6        /202. BD*(   1) C   6 - C   7            1.50    1.23    0.054
  13. BD (   1) C   5 - C   6        /204. BD*(   1) C   6 - H  18            0.85    1.16    0.040
  13. BD (   1) C   5 - C   6        /205. BD*(   1) C   7 - O   8            2.52    1.04    0.065
  14. BD (   1) C   5 - H  17        / 68. RY*(   1) C   4                    0.45    1.68    0.035
  14. BD (   1) C   5 - H  17        / 86. RY*(   1) C   6                    0.30    1.65    0.028
  14. BD (   1) C   5 - H  17        /197. BD*(   1) C   4 - C   5            0.49    1.06    0.029
  14. BD (   1) C   5 - H  17        /199. BD*(   1) C   4 - C  11            2.17    1.06    0.061
  14. BD (   1) C   5 - H  17        /200. BD*(   1) C   5 - C   6            0.51    1.07    0.030
  14. BD (   1) C   5 - H  17        /202. BD*(   1) C   6 - C   7            2.09    1.04    0.059
  15. BD (   1) C   6 - C   7        / 77. RY*(   1) C   5                    0.44    1.90    0.036
  15. BD (   1) C   6 - C   7        / 78. RY*(   2) C   5                    0.67    1.46    0.040
  15. BD (   1) C   6 - C   7        /104. RY*(   1) O   8                    0.28    2.01    0.030
  15. BD (   1) C   6 - C   7        /122. RY*(   1) C  10                    0.70    1.82    0.045
  15. BD (   1) C   6 - C   7        /200. BD*(   1) C   5 - C   6            1.40    1.29    0.054
  15. BD (   1) C   6 - C   7        /201. BD*(   1) C   5 - H  17            1.02    1.20    0.044
  15. BD (   1) C   6 - C   7        /204. BD*(   1) C   6 - H  18            0.64    1.19    0.035
  15. BD (   1) C   6 - C   7        /206. BD*(   1) C   7 - C  10            1.90    1.26    0.062
  15. BD (   1) C   6 - C   7        /213. BD*(   1) C  10 - H  22            1.00    1.20    0.044
  16. BD (   2) C   6 - C   7        / 81. RY*(   5) C   5                    0.90    1.39    0.049
  16. BD (   2) C   6 - C   7        /105. RY*(   2) O   8                    0.44    1.38    0.034
  16. BD (   2) C   6 - C   7        /124. RY*(   3) C  10                    1.17    1.05    0.048
  16. BD (   2) C   6 - C   7        /198. BD*(   2) C   4 - C   5           10.65    0.31    0.073
  16. BD (   2) C   6 - C   7        /203. BD*(   2) C   6 - C   7            0.54    0.29    0.016
  16. BD (   2) C   6 - C   7        /212. BD*(   2) C  10 - C  11            8.27    0.31    0.065
  17. BD (   1) C   6 - H  18        / 77. RY*(   1) C   5                    0.36    1.70    0.031
  17. BD (   1) C   6 - H  18        / 95. RY*(   1) C   7                    0.40    1.37    0.030
  17. BD (   1) C   6 - H  18        /197. BD*(   1) C   4 - C   5            1.97    1.07    0.058
  17. BD (   1) C   6 - H  18        /200. BD*(   1) C   5 - C   6            0.65    1.09    0.034
  17. BD (   1) C   6 - H  18        /202. BD*(   1) C   6 - C   7            0.35    1.05    0.024
  17. BD (   1) C   6 - H  18        /205. BD*(   1) C   7 - O   8            0.35    0.86    0.022
  17. BD (   1) C   6 - H  18        /206. BD*(   1) C   7 - C  10            2.09    1.05    0.059
  18. BD (   1) C   7 - O   8        /114. RY*(   2) C   9                    0.66    1.53    0.040
  18. BD (   1) C   7 - O   8        /122. RY*(   1) C  10                    0.25    2.03    0.029
  18. BD (   1) C   7 - O   8        /200. BD*(   1) C   5 - C   6            0.59    1.50    0.038
  18. BD (   1) C   7 - O   8        /202. BD*(   1) C   6 - C   7            0.42    1.46    0.032
  18. BD (   1) C   7 - O   8        /206. BD*(   1) C   7 - C  10            0.35    1.46    0.029
  18. BD (   1) C   7 - O   8        /208. BD*(   1) C   9 - H  19            0.31    1.41    0.027
  18. BD (   1) C   7 - O   8        /211. BD*(   1) C  10 - C  11            0.74    1.50    0.042
  19. BD (   1) C   7 - C  10        / 86. RY*(   1) C   6                    0.37    1.86    0.033
  19. BD (   1) C   7 - C  10        / 87. RY*(   2) C   6                    0.34    1.49    0.029
  19. BD (   1) C   7 - C  10        /104. RY*(   1) O   8                    0.44    2.00    0.038
  19. BD (   1) C   7 - C  10        /131. RY*(   1) C  11                    0.45    1.88    0.037
  19. BD (   1) C   7 - C  10        /132. RY*(   2) C  11                    0.75    1.44    0.042
  19. BD (   1) C   7 - C  10        /202. BD*(   1) C   6 - C   7            1.80    1.25    0.060
  19. BD (   1) C   7 - C  10        /204. BD*(   1) C   6 - H  18            1.23    1.19    0.048
  19. BD (   1) C   7 - C  10        /205. BD*(   1) C   7 - O   8            0.30    1.06    0.023
  19. BD (   1) C   7 - C  10        /207. BD*(   1) O   8 - C   9            1.49    1.01    0.049
  19. BD (   1) C   7 - C  10        /211. BD*(   1) C  10 - C  11            1.17    1.29    0.049
  19. BD (   1) C   7 - C  10        /213. BD*(   1) C  10 - H  22            0.50    1.19    0.031
  19. BD (   1) C   7 - C  10        /214. BD*(   1) C  11 - H  23            1.13    1.20    0.047
  20. BD (   1) O   8 - C   9        / 95. RY*(   1) C   7                    0.65    1.71    0.042
  20. BD (   1) O   8 - C   9        / 96. RY*(   2) C   7                    0.57    2.09    0.043
  20. BD (   1) O   8 - C   9        /206. BD*(   1) C   7 - C  10            1.42    1.39    0.056
  21. BD (   1) C   9 - H  19        /104. RY*(   1) O   8                    0.29    1.78    0.029
  21. BD (   1) C   9 - H  19        /205. BD*(   1) C   7 - O   8            2.04    0.84    0.052
  24. BD (   1) C  10 - C  11        / 68. RY*(   1) C   4                    0.51    1.87    0.039
  24. BD (   1) C  10 - C  11        / 69. RY*(   2) C   4                    0.31    1.60    0.028
  24. BD (   1) C  10 - C  11        / 70. RY*(   3) C   4                    0.37    1.57    0.031
  24. BD (   1) C  10 - C  11        / 95. RY*(   1) C   7                    0.87    1.54    0.046
  24. BD (   1) C  10 - C  11        /194. BD*(   1) C   3 - C   4            1.67    1.11    0.054
  24. BD (   1) C  10 - C  11        /199. BD*(   1) C   4 - C  11            1.57    1.25    0.056
  24. BD (   1) C  10 - C  11        /205. BD*(   1) C   7 - O   8            1.94    1.04    0.057
  24. BD (   1) C  10 - C  11        /206. BD*(   1) C   7 - C  10            1.17    1.23    0.048
  24. BD (   1) C  10 - C  11        /213. BD*(   1) C  10 - H  22            0.77    1.17    0.038
  24. BD (   1) C  10 - C  11        /214. BD*(   1) C  11 - H  23            0.66    1.18    0.035
  25. BD (   2) C  10 - C  11        / 99. RY*(   5) C   7                    0.35    2.11    0.037
  25. BD (   2) C  10 - C  11        /101. RY*(   7) C   7                    0.59    0.87    0.031
  25. BD (   2) C  10 - C  11        /124. RY*(   3) C  10                    0.32    1.02    0.025
  25. BD (   2) C  10 - C  11        /198. BD*(   2) C   4 - C   5            8.25    0.28    0.061
  25. BD (   2) C  10 - C  11        /203. BD*(   2) C   6 - C   7           12.30    0.27    0.074
  26. BD (   1) C  10 - H  22        /131. RY*(   1) C  11                    0.30    1.68    0.028
  26. BD (   1) C  10 - H  22        /199. BD*(   1) C   4 - C  11            2.07    1.07    0.059
  26. BD (   1) C  10 - H  22        /202. BD*(   1) C   6 - C   7            2.29    1.04    0.062
  26. BD (   1) C  10 - H  22        /205. BD*(   1) C   7 - O   8            0.66    0.85    0.030
  26. BD (   1) C  10 - H  22        /211. BD*(   1) C  10 - C  11            0.60    1.08    0.032
  27. BD (   1) C  11 - H  23        / 68. RY*(   1) C   4                    0.42    1.67    0.034
  27. BD (   1) C  11 - H  23        /122. RY*(   1) C  10                    0.31    1.60    0.028
  27. BD (   1) C  11 - H  23        /197. BD*(   1) C   4 - C   5            2.13    1.06    0.060
  27. BD (   1) C  11 - H  23        /199. BD*(   1) C   4 - C  11            0.50    1.06    0.029
  27. BD (   1) C  11 - H  23        /206. BD*(   1) C   7 - C  10            2.05    1.03    0.058
  27. BD (   1) C  11 - H  23        /211. BD*(   1) C  10 - C  11            0.53    1.07    0.030
  28. CR (   1) C   1                / 51. RY*(   2) C   2                    0.50   10.94    0.093
  28. CR (   1) C   1                / 52. RY*(   3) C   2                    0.73   10.83    0.113
  28. CR (   1) C   1                /140. RY*(   1) H  12                    0.43   10.49    0.084
  28. CR (   1) C   1                /144. RY*(   1) H  13                    0.40   10.49    0.082
  28. CR (   1) C   1                /188. BD*(   1) C   1 - C   2            0.38   10.73    0.081
  28. CR (   1) C   1                /192. BD*(   1) C   2 - C   3            0.71   10.49    0.110
  28. CR (   1) C   1                /193. BD*(   1) C   2 - H  14            0.41   10.54    0.083
  29. CR (   1) C   2                / 42. RY*(   2) C   1                    1.26   10.60    0.146
  29. CR (   1) C   2                / 62. RY*(   4) C   3                    0.34   10.95    0.077
  29. CR (   1) C   2                /148. RY*(   1) H  14                    0.36   10.45    0.078
  29. CR (   1) C   2                /188. BD*(   1) C   1 - C   2            0.37   10.74    0.080
  29. CR (   1) C   2                /190. BD*(   1) C   1 - H  12            0.32   10.56    0.073
  29. CR (   1) C   2                /191. BD*(   1) C   1 - H  13            0.35   10.55    0.077
  30. CR (   1) C   3                / 51. RY*(   2) C   2                    0.31   10.97    0.074
  30. CR (   1) C   3                /152. RY*(   1) H  15                    0.37   10.49    0.079
  30. CR (   1) C   3                /156. RY*(   1) H  16                    0.35   10.50    0.076
  30. CR (   1) C   3                /188. BD*(   1) C   1 - C   2            0.37   10.75    0.079
  30. CR (   1) C   3                /197. BD*(   1) C   4 - C   5            0.42   10.61    0.085
  30. CR (   1) C   3                /199. BD*(   1) C   4 - C  11            0.40   10.61    0.083
  31. CR (   1) C   4                / 61. RY*(   3) C   3                    0.39   10.97    0.083
  31. CR (   1) C   4                / 78. RY*(   2) C   5                    0.87   10.83    0.123
  31. CR (   1) C   4                /132. RY*(   2) C  11                    0.85   10.82    0.121
  31. CR (   1) C   4                /200. BD*(   1) C   5 - C   6            0.45   10.66    0.088
  31. CR (   1) C   4                /201. BD*(   1) C   5 - H  17            0.29   10.57    0.070
  31. CR (   1) C   4                /211. BD*(   1) C  10 - C  11            0.44   10.67    0.086
  31. CR (   1) C   4                /214. BD*(   1) C  11 - H  23            0.29   10.58    0.070
  32. CR (   1) C   5                / 68. RY*(   1) C   4                    0.29   11.25    0.072
  32. CR (   1) C   5                / 69. RY*(   2) C   4                    0.63   10.98    0.105
  32. CR (   1) C   5                / 87. RY*(   2) C   6                    0.53   10.85    0.095
  32. CR (   1) C   5                / 88. RY*(   3) C   6                    0.30   10.71    0.071
  32. CR (   1) C   5                /160. RY*(   1) H  17                    0.41   10.49    0.083
  32. CR (   1) C   5                /194. BD*(   1) C   3 - C   4            0.50   10.49    0.092
  32. CR (   1) C   5                /199. BD*(   1) C   4 - C  11            0.49   10.63    0.092
  32. CR (   1) C   5                /202. BD*(   1) C   6 - C   7            0.52   10.61    0.094
  32. CR (   1) C   5                /204. BD*(   1) C   6 - H  18            0.31   10.55    0.073
  33. CR (   1) C   6                / 78. RY*(   2) C   5                    0.34   10.82    0.077
  33. CR (   1) C   6                / 79. RY*(   3) C   5                    0.51   10.79    0.094
  33. CR (   1) C   6                / 95. RY*(   1) C   7                    0.87   10.93    0.123
  33. CR (   1) C   6                /164. RY*(   1) H  18                    0.43   10.49    0.085
  33. CR (   1) C   6                /197. BD*(   1) C   4 - C   5            0.54   10.64    0.097
  33. CR (   1) C   6                /201. BD*(   1) C   5 - H  17            0.29   10.56    0.070
  33. CR (   1) C   6                /205. BD*(   1) C   7 - O   8            0.42   10.43    0.085
  33. CR (   1) C   6                /206. BD*(   1) C   7 - C  10            0.53   10.61    0.095
  34. CR (   1) C   7                / 87. RY*(   2) C   6                    0.62   10.94    0.104
  34. CR (   1) C   7                /123. RY*(   2) C  10                    0.84   10.88    0.121
  34. CR (   1) C   7                /200. BD*(   1) C   5 - C   6            0.37   10.74    0.080
  34. CR (   1) C   7                /202. BD*(   1) C   6 - C   7            0.34   10.70    0.076
  34. CR (   1) C   7                /204. BD*(   1) C   6 - H  18            0.33   10.64    0.075
  34. CR (   1) C   7                /205. BD*(   1) C   7 - O   8            0.47   10.51    0.089
  34. CR (   1) C   7                /206. BD*(   1) C   7 - C  10            0.37   10.70    0.080
  34. CR (   1) C   7                /207. BD*(   1) O   8 - C   9            0.67   10.46    0.106
  34. CR (   1) C   7                /211. BD*(   1) C  10 - C  11            0.39   10.74    0.082
  34. CR (   1) C   7                /213. BD*(   1) C  10 - H  22            0.26   10.65    0.066
  35. CR (   1) O   8                / 95. RY*(   1) C   7                    1.00   19.86    0.178
  35. CR (   1) O   8                /102. RY*(   8) C   7                    0.47   21.03    0.125
  35. CR (   1) O   8                /113. RY*(   1) C   9                    0.32   20.06    0.102
  35. CR (   1) O   8                /114. RY*(   2) C   9                    0.57   19.61    0.133
  35. CR (   1) O   8                /202. BD*(   1) C   6 - C   7            0.31   19.55    0.099
  36. CR (   1) C   9                /168. RY*(   1) H  19                    0.42   10.58    0.084
  36. CR (   1) C   9                /172. RY*(   1) H  20                    0.35   10.56    0.077
  36. CR (   1) C   9                /176. RY*(   1) H  21                    0.35   10.56    0.077
  36. CR (   1) C   9                /205. BD*(   1) C   7 - O   8            0.73   10.48    0.111
  36. CR (   1) C   9                /207. BD*(   1) O   8 - C   9            0.47   10.43    0.089
  37. CR (   1) C  10                / 96. RY*(   2) C   7                    0.45   11.31    0.090
  37. CR (   1) C  10                / 98. RY*(   4) C   7                    0.31   11.15    0.074
  37. CR (   1) C  10                /132. RY*(   2) C  11                    0.44   10.81    0.087
  37. CR (   1) C  10                /134. RY*(   4) C  11                    0.43   10.79    0.086
  37. CR (   1) C  10                /180. RY*(   1) H  22                    0.43   10.46    0.084
  37. CR (   1) C  10                /199. BD*(   1) C   4 - C  11            0.54   10.64    0.097
  37. CR (   1) C  10                /202. BD*(   1) C   6 - C   7            0.62   10.62    0.103
  37. CR (   1) C  10                /205. BD*(   1) C   7 - O   8            0.28   10.43    0.069
  37. CR (   1) C  10                /214. BD*(   1) C  11 - H  23            0.30   10.56    0.071
  38. CR (   1) C  11                / 68. RY*(   1) C   4                    0.28   11.24    0.071
  38. CR (   1) C  11                / 70. RY*(   3) C   4                    0.53   10.95    0.096
  38. CR (   1) C  11                /122. RY*(   1) C  10                    0.28   11.17    0.070
  38. CR (   1) C  11                /123. RY*(   2) C  10                    0.36   10.78    0.079
  38. CR (   1) C  11                /125. RY*(   4) C  10                    0.29   10.69    0.070
  38. CR (   1) C  11                /184. RY*(   1) H  23                    0.39   10.47    0.081
  38. CR (   1) C  11                /194. BD*(   1) C   3 - C   4            0.52   10.49    0.094
  38. CR (   1) C  11                /197. BD*(   1) C   4 - C   5            0.50   10.63    0.093
  38. CR (   1) C  11                /206. BD*(   1) C   7 - C  10            0.49   10.60    0.091
  38. CR (   1) C  11                /213. BD*(   1) C  10 - H  22            0.31   10.55    0.073
  39. LP (   1) O   8                / 95. RY*(   1) C   7                    1.13    1.39    0.050
  39. LP (   1) O   8                / 96. RY*(   2) C   7                    0.47    1.77    0.037
  39. LP (   1) O   8                /113. RY*(   1) C   9                    0.78    1.59    0.045
  39. LP (   1) O   8                /114. RY*(   2) C   9                    0.29    1.15    0.023
  39. LP (   1) O   8                /202. BD*(   1) C   6 - C   7            3.64    1.08    0.079
  39. LP (   1) O   8                /206. BD*(   1) C   7 - C  10            0.34    1.08    0.024
  39. LP (   1) O   8                /208. BD*(   1) C   9 - H  19            1.04    1.03    0.042
  39. LP (   1) O   8                /209. BD*(   1) C   9 - H  20            0.59    1.00    0.031
  39. LP (   1) O   8                /210. BD*(   1) C   9 - H  21            0.59    1.00    0.031
  40. LP (   2) O   8                / 97. RY*(   3) C   7                    1.35    2.21    0.071
  40. LP (   2) O   8                /115. RY*(   3) C   9                    0.69    2.14    0.050
  40. LP (   2) O   8                /203. BD*(   2) C   6 - C   7           12.73    0.37    0.093
  40. LP (   2) O   8                /209. BD*(   1) C   9 - H  20            2.50    0.81    0.059
  40. LP (   2) O   8                /210. BD*(   1) C   9 - H  21            2.50    0.81    0.059
 198. BD*(   2) C   4 - C   5        / 74. RY*(   7) C   4                    0.25    1.79    0.063
 198. BD*(   2) C   4 - C   5        / 80. RY*(   4) C   5                    0.80    1.32    0.096
 198. BD*(   2) C   4 - C   5        /133. RY*(   3) C  11                    0.27    1.13    0.052
 198. BD*(   2) C   4 - C   5        /192. BD*(   1) C   2 - C   3            0.48    0.44    0.042
 198. BD*(   2) C   4 - C   5        /195. BD*(   1) C   3 - H  15            0.65    0.44    0.049
 203. BD*(   2) C   6 - C   7        / 81. RY*(   5) C   5                    0.32    1.10    0.053
 203. BD*(   2) C   6 - C   7        / 89. RY*(   4) C   6                    1.93    0.60    0.095
 203. BD*(   2) C   6 - C   7        /101. RY*(   7) C   7                    0.79    0.60    0.061
 203. BD*(   2) C   6 - C   7        /124. RY*(   3) C  10                    0.44    0.76    0.051
 203. BD*(   2) C   6 - C   7        /198. BD*(   2) C   4 - C   5          106.21    0.02    0.086
 203. BD*(   2) C   6 - C   7        /212. BD*(   2) C  10 - C  11           57.36    0.02    0.080
 212. BD*(   2) C  10 - C  11        /124. RY*(   3) C  10                    0.43    0.73    0.058
 212. BD*(   2) C  10 - C  11        /126. RY*(   5) C  10                    0.42    1.70    0.086
 212. BD*(   2) C  10 - C  11        /135. RY*(   5) C  11                    0.83    1.27    0.105


 Natural Bond Orbitals (Summary):

                                                            Principal Delocalizations
           NBO                        Occupancy    Energy   (geminal,vicinal,remote)
 ====================================================================================
 Molecular unit  1  (C10H12O)
     1. BD (   1) C   1 - C   2          0.99433    -0.86915  192(g),59(v),193(g),190(g)
                                                    191(g),194(v),196(v)
     2. BD (   2) C   1 - C   2          0.98713    -0.41631  194(v),196(v)
     3. BD (   1) C   1 - H  12          0.99122    -0.63604  192(v),188(g),50(v)
     4. BD (   1) C   1 - H  13          0.99239    -0.63948  193(v),51(v),188(g)
     5. BD (   1) C   2 - C   3          0.98721    -0.76787  188(g),190(v),199(v),41(v)
                                                    69(v),194(g),198(v),196(g)
                                                    195(g)
     6. BD (   1) C   2 - H  14          0.98800    -0.63621  191(v),195(v),188(g),59(v)
                                                    41(v)
     7. BD (   1) C   3 - C   4          0.98457    -0.78346  200(v),211(v),199(g),197(g)
                                                    189(v),131(v),188(v),50(v)
                                                    192(g),77(v),195(g)
     8. BD (   1) C   3 - H  15          0.98385    -0.63842  198(v),193(v),199(v),70(v)
     9. BD (   1) C   3 - H  16          0.98410    -0.63343  197(v),189(v),188(v),51(v)
                                                    192(g),52(v)
    10. BD (   1) C   4 - C   5          0.98699    -0.87524  199(g),200(g),214(v),194(g)
                                                    204(v),59(v),201(g),86(v)
                                                    87(v),131(v),196(v)
    11. BD (   2) C   4 - C   5          0.84122    -0.44552  212(v),203(v),195(v),133(v)
                                                    192(v),89(v),189(r),81(g)
    12. BD (   1) C   4 - C  11          0.98718    -0.86843  197(g),211(g),201(v),194(g)
                                                    213(v),123(v),214(g),59(v)
                                                    77(v),192(v)
    13. BD (   1) C   5 - C   6          0.98656    -0.86599  205(v),194(v),197(g),202(g)
                                                    204(g),96(v),201(g),68(v)
                                                    69(v),70(v)
    14. BD (   1) C   5 - H  17          0.98882    -0.67828  199(v),202(v),200(g),197(g)
                                                    68(v),86(v)
    15. BD (   1) C   6 - C   7          0.98994    -0.89557  206(g),200(g),201(v),213(v)
                                                    122(v),78(v),204(g),77(v)
                                                    104(v)
    16. BD (   2) C   6 - C   7          0.84115    -0.46048  198(v),212(v),124(v),81(v)
                                                    203(g),105(v)
    17. BD (   1) C   6 - H  18          0.98745    -0.69142  206(v),197(v),200(g),95(v)
                                                    77(v),205(v),202(g)
    18. BD (   1) C   7 - O   8          0.99581    -1.10107  211(v),114(v),200(v),202(g)
                                                    206(g),208(v),122(v)
    19. BD (   1) C   7 - C  10          0.98740    -0.88897  202(g),207(v),204(v),211(g)
                                                    214(v),132(v),213(g),131(v)
                                                    104(v),86(v),87(v),205(g)
    20. BD (   1) O   8 - C   9          0.99652    -1.03267  206(v),95(v),96(v)
    21. BD (   1) C   9 - H  19          0.99454    -0.66496  205(v),104(v)
    22. BD (   1) C   9 - H  20          0.99754    -0.67666   
    23. BD (   1) C   9 - H  21          0.99755    -0.67675   
    24. BD (   1) C  10 - C  11          0.98764    -0.86839  205(v),194(v),199(g),206(g)
                                                    95(v),213(g),214(g),68(v)
                                                    70(v),69(v)
    25. BD (   2) C  10 - C  11          0.83535    -0.43632  203(v),198(v),101(v),99(v)
                                                    124(g)
    26. BD (   1) C  10 - H  22          0.98763    -0.68308  202(v),199(v),205(v),211(g)
                                                    131(v)
    27. BD (   1) C  11 - H  23          0.98902    -0.67321  197(v),206(v),211(g),199(g)
                                                    68(v),122(v)
    28. CR (   1) C   1                  0.99947   -10.20310  52(v),192(v),51(v),140(v)
                                                    193(v),144(v),188(g)
    29. CR (   1) C   2                  0.99948   -10.21237  42(v),188(g),148(v),191(v)
                                                    62(v),190(v)
    30. CR (   1) C   3                  0.99951   -10.22775  197(v),199(v),152(v),188(v)
                                                    156(v),51(v)
    31. CR (   1) C   4                  0.99942   -10.26724  78(v),132(v),200(v),211(v)
                                                    61(v),201(v),214(v)
    32. CR (   1) C   5                  0.99945   -10.25057  69(v),87(v),202(v),194(v)
                                                    199(v),160(v),204(v),88(v)
                                                    68(v)
    33. CR (   1) C   6                  0.99946   -10.25438  95(v),197(v),206(v),79(v)
                                                    205(v),164(v),78(v),201(v)
    34. CR (   1) C   7                  0.99931   -10.34041  123(v),207(v),87(v),205(g)
                                                    211(v),200(v),206(g),202(g)
                                                    204(v),213(v)
    35. CR (   1) O   8                  0.99982   -19.18597  95(v),114(v),102(v),113(v)
                                                    202(v)
    36. CR (   1) C   9                  0.99961   -10.30519  205(v),207(g),168(v),176(v)
                                                    172(v)
    37. CR (   1) C  10                  0.99946   -10.25575  202(v),199(v),96(v),132(v)
                                                    180(v),134(v),98(v),214(v)
                                                    205(v)
    38. CR (   1) C  11                  0.99945   -10.24415  194(v),70(v),197(v),206(v)
                                                    184(v),123(v),213(v),125(v)
                                                    68(v),122(v),69(v)
    39. LP (   1) O   8                  0.98274    -0.71974  202(v),95(v),208(v),113(v)
                                                    210(v),209(v),96(v),206(v)
                                                    114(v)
    40. LP (   2) O   8                  0.93368    -0.53557  203(v),209(v),210(v),97(v)
                                                    115(v)
    41. RY*(   1) C   1                  0.00238     0.87333   
    42. RY*(   2) C   1                  0.00051     0.39091   
    43. RY*(   3) C   1                  0.00013     0.44046   
    44. RY*(   4) C   1                  0.00003     0.93179   
    45. RY*(   5) C   1                  0.00000     2.14143   
    46. RY*(   6) C   1                  0.00001     1.88916   
    47. RY*(   7) C   1                  0.00001     1.96449   
    48. RY*(   8) C   1                  0.00000     1.82655   
    49. RY*(   9) C   1                  0.00000     1.91882   
    50. RY*(   1) C   2                  0.00218     0.82444   
    51. RY*(   2) C   2                  0.00161     0.73752   
    52. RY*(   3) C   2                  0.00119     0.62506   
    53. RY*(   4) C   2                  0.00030     0.79953   
    54. RY*(   5) C   2                  0.00008     1.98987   
    55. RY*(   6) C   2                  0.00005     1.74639   
    56. RY*(   7) C   2                  0.00001     2.04025   
    57. RY*(   8) C   2                  0.00002     1.97772   
    58. RY*(   9) C   2                  0.00000     1.78871   
    59. RY*(   1) C   3                  0.00456     0.75163   
    60. RY*(   2) C   3                  0.00107     0.80570   
    61. RY*(   3) C   3                  0.00052     0.69786   
    62. RY*(   4) C   3                  0.00047     0.73344   
    63. RY*(   5) C   3                  0.00019     1.80593   
    64. RY*(   6) C   3                  0.00008     1.85595   
    65. RY*(   7) C   3                  0.00003     2.06066   
    66. RY*(   8) C   3                  0.00001     1.96725   
    67. RY*(   9) C   3                  0.00001     2.02936   
    68. RY*(   1) C   4                  0.00266     0.99935   
    69. RY*(   2) C   4                  0.00192     0.72710   
    70. RY*(   3) C   4                  0.00130     0.70603   
    71. RY*(   4) C   4                  0.00049     0.60295   
    72. RY*(   5) C   4                  0.00037     1.72312   
    73. RY*(   6) C   4                  0.00022     2.12036   
    74. RY*(   7) C   4                  0.00014     1.63393   
    75. RY*(   8) C   4                  0.00008     1.95392   
    76. RY*(   9) C   4                  0.00001     1.98204   
    77. RY*(   1) C   5                  0.00295     1.00507   
    78. RY*(   2) C   5                  0.00148     0.56099   
    79. RY*(   3) C   5                  0.00054     0.53841   
    80. RY*(   4) C   5                  0.00049     1.17050   
    81. RY*(   5) C   5                  0.00029     0.93228   
    82. RY*(   6) C   5                  0.00007     2.18927   
    83. RY*(   7) C   5                  0.00003     2.21114   
    84. RY*(   8) C   5                  0.00001     1.71560   
    85. RY*(   9) C   5                  0.00000     2.01229   
    86. RY*(   1) C   6                  0.00234     0.97213   
    87. RY*(   2) C   6                  0.00116     0.59636   
    88. RY*(   3) C   6                  0.00059     0.45927   
    89. RY*(   4) C   6                  0.00054     0.43234   
    90. RY*(   5) C   6                  0.00032     1.73201   
    91. RY*(   6) C   6                  0.00006     2.14391   
    92. RY*(   7) C   6                  0.00004     2.23549   
    93. RY*(   8) C   6                  0.00001     1.69918   
    94. RY*(   9) C   6                  0.00000     2.03035   
    95. RY*(   1) C   7                  0.00311     0.67518   
    96. RY*(   2) C   7                  0.00195     1.05301   
    97. RY*(   3) C   7                  0.00128     1.67086   
    98. RY*(   4) C   7                  0.00110     0.89626   
    99. RY*(   5) C   7                  0.00054     1.67524   
   100. RY*(   6) C   7                  0.00038     1.72798   
   101. RY*(   7) C   7                  0.00037     0.42991   
   102. RY*(   8) C   7                  0.00013     1.83913   
   103. RY*(   9) C   7                  0.00001     1.96138   
   104. RY*(   1) O   8                  0.00142     1.11178   
   105. RY*(   2) O   8                  0.00104     0.92259   
   106. RY*(   3) O   8                  0.00018     2.22568   
   107. RY*(   4) O   8                  0.00015     2.52512   
   108. RY*(   5) O   8                  0.00009     1.48686   
   109. RY*(   6) O   8                  0.00005     2.07086   
   110. RY*(   7) O   8                  0.00000     2.44345   
   111. RY*(   8) O   8                  0.00000     2.57325   
   112. RY*(   9) O   8                  0.00000     2.63243   
   113. RY*(   1) C   9                  0.00145     0.87187   
   114. RY*(   2) C   9                  0.00083     0.42860   
   115. RY*(   3) C   9                  0.00074     1.60110   
   116. RY*(   4) C   9                  0.00020     1.74311   
   117. RY*(   5) C   9                  0.00014     0.83853   
   118. RY*(   6) C   9                  0.00000     2.03582   
   119. RY*(   7) C   9                  0.00001     0.55380   
   120. RY*(   8) C   9                  0.00001     2.06280   
   121. RY*(   9) C   9                  0.00000     2.10792   
   122. RY*(   1) C  10                  0.00299     0.92598   
   123. RY*(   2) C  10                  0.00158     0.53994   
   124. RY*(   3) C  10                  0.00056     0.58708   
   125. RY*(   4) C  10                  0.00050     0.44230   
   126. RY*(   5) C  10                  0.00027     1.55870   
   127. RY*(   6) C  10                  0.00008     2.15541   
   128. RY*(   7) C  10                  0.00001     1.72777   
   129. RY*(   8) C  10                  0.00002     2.21188   
   130. RY*(   9) C  10                  0.00000     2.00619   
   131. RY*(   1) C  11                  0.00311     0.99493   
   132. RY*(   2) C  11                  0.00126     0.55503   
   133. RY*(   3) C  11                  0.00049     0.97275   
   134. RY*(   4) C  11                  0.00048     0.53894   
   135. RY*(   5) C  11                  0.00029     1.12561   
   136. RY*(   6) C  11                  0.00006     2.19035   
   137. RY*(   7) C  11                  0.00002     2.18928   
   138. RY*(   8) C  11                  0.00001     1.73034   
   139. RY*(   9) C  11                  0.00000     2.03545   
   140. RY*(   1) H  12                  0.00057     0.28587   
   141. RY*(   2) H  12                  0.00008     1.50479   
   142. RY*(   3) H  12                  0.00006     1.73159   
   143. RY*(   4) H  12                  0.00003     2.13632   
   144. RY*(   1) H  13                  0.00077     0.28210   
   145. RY*(   2) H  13                  0.00009     1.49384   
   146. RY*(   3) H  13                  0.00006     1.68886   
   147. RY*(   4) H  13                  0.00003     2.17699   
   148. RY*(   1) H  14                  0.00111     0.23721   
   149. RY*(   2) H  14                  0.00007     1.54199   
   150. RY*(   3) H  14                  0.00005     1.92858   
   151. RY*(   4) H  14                  0.00003     2.07772   
   152. RY*(   1) H  15                  0.00122     0.25790   
   153. RY*(   2) H  15                  0.00009     1.70116   
   154. RY*(   3) H  15                  0.00008     1.64767   
   155. RY*(   4) H  15                  0.00002     2.16586   
   156. RY*(   1) H  16                  0.00108     0.27350   
   157. RY*(   2) H  16                  0.00007     1.65432   
   158. RY*(   3) H  16                  0.00008     1.68120   
   159. RY*(   4) H  16                  0.00002     2.15723   
   160. RY*(   1) H  17                  0.00095     0.23704   
   161. RY*(   2) H  17                  0.00007     1.50604   
   162. RY*(   3) H  17                  0.00003     2.07797   
   163. RY*(   4) H  17                  0.00004     1.97048   
   164. RY*(   1) H  18                  0.00066     0.23658   
   165. RY*(   2) H  18                  0.00008     1.48951   
   166. RY*(   3) H  18                  0.00004     1.95178   
   167. RY*(   4) H  18                  0.00003     2.08013   
   168. RY*(   1) H  19                  0.00026     0.27251   
   169. RY*(   2) H  19                  0.00008     1.58402   
   170. RY*(   3) H  19                  0.00005     1.85495   
   171. RY*(   4) H  19                  0.00000     1.81355   
   172. RY*(   1) H  20                  0.00080     0.25548   
   173. RY*(   2) H  20                  0.00010     1.60958   
   174. RY*(   3) H  20                  0.00007     1.71791   
   175. RY*(   4) H  20                  0.00001     1.97998   
   176. RY*(   1) H  21                  0.00080     0.25531   
   177. RY*(   2) H  21                  0.00010     1.60917   
   178. RY*(   3) H  21                  0.00007     1.71800   
   179. RY*(   4) H  21                  0.00001     1.98008   
   180. RY*(   1) H  22                  0.00086     0.20170   
   181. RY*(   2) H  22                  0.00006     1.49321   
   182. RY*(   3) H  22                  0.00004     1.90324   
   183. RY*(   4) H  22                  0.00003     2.11170   
   184. RY*(   1) H  23                  0.00071     0.22236   
   185. RY*(   2) H  23                  0.00006     1.49955   
   186. RY*(   3) H  23                  0.00003     2.14236   
   187. RY*(   4) H  23                  0.00004     1.88881   
   188. BD*(   1) C   1 - C   2          0.00436     0.52529   
   189. BD*(   2) C   1 - C   2          0.01267    -0.08611   
   190. BD*(   1) C   1 - H  12          0.00347     0.35127   
   191. BD*(   1) C   1 - H  13          0.00519     0.33710   
   192. BD*(   1) C   2 - C   3          0.01071     0.28295   
   193. BD*(   1) C   2 - H  14          0.01010     0.33706   
   194. BD*(   1) C   3 - C   4          0.01370     0.24361   
   195. BD*(   1) C   3 - H  15          0.00819     0.29032   
   196. BD*(   1) C   3 - H  16          0.00736     0.29463   
   197. BD*(   1) C   4 - C   5          0.01285     0.38304   
   198. BD*(   2) C   4 - C   5          0.18017    -0.15371  212(v),203(v),80(g),195(v)
                                                    192(v),133(v),74(g)
   199. BD*(   1) C   4 - C  11          0.01220     0.38278   
   200. BD*(   1) C   5 - C   6          0.00742     0.39492   
   201. BD*(   1) C   5 - H  17          0.00747     0.30612   
   202. BD*(   1) C   6 - C   7          0.01507     0.35962   
   203. BD*(   2) C   6 - C   7          0.20393    -0.17033  198(v),212(v),89(g),101(g)
                                                    124(v),81(v)
   204. BD*(   1) C   6 - H  18          0.00669     0.29721   
   205. BD*(   1) C   7 - O   8          0.01750     0.17080   
   206. BD*(   1) C   7 - C  10          0.01203     0.36036   
   207. BD*(   1) O   8 - C   9          0.00399     0.12373   
   208. BD*(   1) C   9 - H  19          0.00355     0.31179   
   209. BD*(   1) C   9 - H  20          0.00761     0.27537   
   210. BD*(   1) C   9 - H  21          0.00760     0.27537   
   211. BD*(   1) C  10 - C  11          0.00682     0.40155   
   212. BD*(   2) C  10 - C  11          0.15208    -0.14553  198(v),203(v),135(g),124(g)
                                                    126(g)
   213. BD*(   1) C  10 - H  22          0.00602     0.30472   
   214. BD*(   1) C  11 - H  23          0.00706     0.30780   
       -------------------------------
              Total Lewis   39.18200  ( 97.9550%)
        Valence non-Lewis    0.74581  (  1.8645%)
        Rydberg non-Lewis    0.07219  (  0.1805%)
       -------------------------------
            Total unit  1   40.00000  (100.0000%)
           Charge unit  1    0.00000


 ***************************************************
 *******         Beta  spin orbitals         *******
 ***************************************************


 NATURAL POPULATIONS:  Natural atomic orbital occupancies 
                                                          
   NAO  Atom  No  lang   Type(AO)    Occupancy      Energy
 ----------------------------------------------------------
     1    C    1  S      Cor( 1S)     0.99947     -10.20188
     2    C    1  S      Val( 2S)     0.52809      -0.32702
     3    C    1  S      Ryd( 3S)     0.00040       0.42650
     4    C    1  px     Val( 2p)     0.49234      -0.20543
     5    C    1  px     Ryd( 3p)     0.00090       0.41253
     6    C    1  py     Val( 2p)     0.49562      -0.19820
     7    C    1  py     Ryd( 3p)     0.00093       0.42048
     8    C    1  pz     Val( 2p)     0.59717      -0.17339
     9    C    1  pz     Ryd( 3p)     0.00211       0.70466
    10    C    1  dxy    Ryd( 3d)     0.00023       2.17430
    11    C    1  dxz    Ryd( 3d)     0.00016       2.06076
    12    C    1  dyz    Ryd( 3d)     0.00019       2.11308
    13    C    1  dx2y2  Ryd( 3d)     0.00035       1.84245
    14    C    1  dz2    Ryd( 3d)     0.00030       2.27070

    15    C    2  S      Cor( 1S)     0.99947     -10.21177
    16    C    2  S      Val( 2S)     0.48341      -0.30819
    17    C    2  S      Ryd( 3S)     0.00139       0.45258
    18    C    2  px     Val( 2p)     0.50088      -0.21948
    19    C    2  px     Ryd( 3p)     0.00237       0.51710
    20    C    2  py     Val( 2p)     0.52367      -0.21602
    21    C    2  py     Ryd( 3p)     0.00167       0.47919
    22    C    2  pz     Val( 2p)     0.57728      -0.19160
    23    C    2  pz     Ryd( 3p)     0.00155       0.78105
    24    C    2  dxy    Ryd( 3d)     0.00025       2.17422
    25    C    2  dxz    Ryd( 3d)     0.00023       2.00873
    26    C    2  dyz    Ryd( 3d)     0.00024       2.03740
    27    C    2  dx2y2  Ryd( 3d)     0.00035       1.84218
    28    C    2  dz2    Ryd( 3d)     0.00037       2.26297

    29    C    3  S      Cor( 1S)     0.99951     -10.22797
    30    C    3  S      Val( 2S)     0.51025      -0.36443
    31    C    3  S      Ryd( 3S)     0.00064       0.74578
    32    C    3  px     Val( 2p)     0.52307      -0.23017
    33    C    3  px     Ryd( 3p)     0.00126       0.41178
    34    C    3  py     Val( 2p)     0.60744      -0.24526
    35    C    3  py     Ryd( 3p)     0.00353       0.58149
    36    C    3  pz     Val( 2p)     0.59523      -0.24257
    37    C    3  pz     Ryd( 3p)     0.00150       0.53031
    38    C    3  dxy    Ryd( 3d)     0.00020       2.05859
    39    C    3  dxz    Ryd( 3d)     0.00019       1.97831
    40    C    3  dyz    Ryd( 3d)     0.00022       2.01113
    41    C    3  dx2y2  Ryd( 3d)     0.00049       2.16755
    42    C    3  dz2    Ryd( 3d)     0.00036       2.24579

    43    C    4  S      Cor( 1S)     0.99942     -10.26299
    44    C    4  S      Val( 2S)     0.43706      -0.29943
    45    C    4  S      Ryd( 3S)     0.00095       0.42067
    46    C    4  px     Val( 2p)     0.53146      -0.23801
    47    C    4  px     Ryd( 3p)     0.00273       0.92163
    48    C    4  py     Val( 2p)     0.53758      -0.23326
    49    C    4  py     Ryd( 3p)     0.00197       0.74447
    50    C    4  pz     Val( 2p)     0.28861      -0.25260
    51    C    4  pz     Ryd( 3p)     0.00079       0.47918
    52    C    4  dxy    Ryd( 3d)     0.00054       2.26537
    53    C    4  dxz    Ryd( 3d)     0.00035       1.76335
    54    C    4  dyz    Ryd( 3d)     0.00029       1.77468
    55    C    4  dx2y2  Ryd( 3d)     0.00043       2.20000
    56    C    4  dz2    Ryd( 3d)     0.00029       2.00230

    57    C    5  S      Cor( 1S)     0.99944     -10.24994
    58    C    5  S      Val( 2S)     0.47486      -0.32285
    59    C    5  S      Ryd( 3S)     0.00086       0.41224
    60    C    5  px     Val( 2p)     0.55486      -0.22962
    61    C    5  px     Ryd( 3p)     0.00214       0.68435
    62    C    5  py     Val( 2p)     0.58072      -0.23693
    63    C    5  py     Ryd( 3p)     0.00282       0.72151
    64    C    5  pz     Val( 2p)     0.44049      -0.28088
    65    C    5  pz     Ryd( 3p)     0.00035       0.41354
    66    C    5  dxy    Ryd( 3d)     0.00038       2.32234
    67    C    5  dxz    Ryd( 3d)     0.00027       1.76325
    68    C    5  dyz    Ryd( 3d)     0.00013       1.76994
    69    C    5  dx2y2  Ryd( 3d)     0.00037       2.26031
    70    C    5  dz2    Ryd( 3d)     0.00022       2.02339

    71    C    6  S      Cor( 1S)     0.99946     -10.25336
    72    C    6  S      Val( 2S)     0.47812      -0.33355
    73    C    6  S      Ryd( 3S)     0.00081       0.40000
    74    C    6  px     Val( 2p)     0.55035      -0.23844
    75    C    6  px     Ryd( 3p)     0.00175       0.61893
    76    C    6  py     Val( 2p)     0.59257      -0.25179
    77    C    6  py     Ryd( 3p)     0.00256       0.79548
    78    C    6  pz     Val( 2p)     0.47007      -0.28842
    79    C    6  pz     Ryd( 3p)     0.00048       0.40217
    80    C    6  dxy    Ryd( 3d)     0.00042       2.27145
    81    C    6  dxz    Ryd( 3d)     0.00021       1.76443
    82    C    6  dyz    Ryd( 3d)     0.00018       1.75875
    83    C    6  dx2y2  Ryd( 3d)     0.00025       2.30722
    84    C    6  dz2    Ryd( 3d)     0.00022       2.02258

    85    C    7  S      Cor( 1S)     0.99931     -10.33784
    86    C    7  S      Val( 2S)     0.41069      -0.31018
    87    C    7  S      Ryd( 3S)     0.00096       0.43542
    88    C    7  px     Val( 2p)     0.38051      -0.21489
    89    C    7  px     Ryd( 3p)     0.00389       0.64529
    90    C    7  py     Val( 2p)     0.54518      -0.25610
    91    C    7  py     Ryd( 3p)     0.00226       0.69463
    92    C    7  pz     Val( 2p)     0.36401      -0.29366
    93    C    7  pz     Ryd( 3p)     0.00053       0.41053
    94    C    7  dxy    Ryd( 3d)     0.00085       2.21038
    95    C    7  dxz    Ryd( 3d)     0.00086       1.72894
    96    C    7  dyz    Ryd( 3d)     0.00036       1.72414
    97    C    7  dx2y2  Ryd( 3d)     0.00108       2.20029
    98    C    7  dz2    Ryd( 3d)     0.00042       1.96209

    99    O    8  S      Cor( 1S)     0.99982     -19.17917
   100    O    8  S      Val( 2S)     0.78953      -1.03389
   101    O    8  S      Ryd( 3S)     0.00030       1.40677
   102    O    8  px     Val( 2p)     0.74480      -0.51847
   103    O    8  px     Ryd( 3p)     0.00048       1.09819
   104    O    8  py     Val( 2p)     0.82905      -0.52156
   105    O    8  py     Ryd( 3p)     0.00105       1.19313
   106    O    8  pz     Val( 2p)     0.72298      -0.47784
   107    O    8  pz     Ryd( 3p)     0.00054       0.91663
   108    O    8  dxy    Ryd( 3d)     0.00050       2.76566
   109    O    8  dxz    Ryd( 3d)     0.00041       2.54478
   110    O    8  dyz    Ryd( 3d)     0.00031       2.49750
   111    O    8  dx2y2  Ryd( 3d)     0.00073       2.97072
   112    O    8  dz2    Ryd( 3d)     0.00036       2.70536

   113    C    9  S      Cor( 1S)     0.99961     -10.30543
   114    C    9  S      Val( 2S)     0.55045      -0.41982
   115    C    9  S      Ryd( 3S)     0.00087       0.62569
   116    C    9  px     Val( 2p)     0.56635      -0.25574
   117    C    9  px     Ryd( 3p)     0.00184       0.55401
   118    C    9  py     Val( 2p)     0.40756      -0.22394
   119    C    9  py     Ryd( 3p)     0.00181       0.33499
   120    C    9  pz     Val( 2p)     0.60771      -0.25424
   121    C    9  pz     Ryd( 3p)     0.00021       0.39211
   122    C    9  dxy    Ryd( 3d)     0.00082       2.01105
   123    C    9  dxz    Ryd( 3d)     0.00025       1.91963
   124    C    9  dyz    Ryd( 3d)     0.00047       2.15326
   125    C    9  dx2y2  Ryd( 3d)     0.00067       2.15029
   126    C    9  dz2    Ryd( 3d)     0.00048       2.13782

   127    C   10  S      Cor( 1S)     0.99946     -10.25355
   128    C   10  S      Val( 2S)     0.47977      -0.33024
   129    C   10  S      Ryd( 3S)     0.00078       0.39988
   130    C   10  px     Val( 2p)     0.56032      -0.23133
   131    C   10  px     Ryd( 3p)     0.00296       0.63114
   132    C   10  py     Val( 2p)     0.56869      -0.24127
   133    C   10  py     Ryd( 3p)     0.00261       0.69120
   134    C   10  pz     Val( 2p)     0.39282      -0.27215
   135    C   10  pz     Ryd( 3p)     0.00046       0.40248
   136    C   10  dxy    Ryd( 3d)     0.00038       2.31699
   137    C   10  dxz    Ryd( 3d)     0.00031       1.76954
   138    C   10  dyz    Ryd( 3d)     0.00013       1.76292
   139    C   10  dx2y2  Ryd( 3d)     0.00032       2.23191
   140    C   10  dz2    Ryd( 3d)     0.00025       2.02201

   141    C   11  S      Cor( 1S)     0.99944     -10.24470
   142    C   11  S      Val( 2S)     0.47696      -0.32253
   143    C   11  S      Ryd( 3S)     0.00068       0.41764
   144    C   11  px     Val( 2p)     0.54454      -0.22475
   145    C   11  px     Ryd( 3p)     0.00195       0.58628
   146    C   11  py     Val( 2p)     0.59535      -0.24048
   147    C   11  py     Ryd( 3p)     0.00318       0.79485
   148    C   11  pz     Val( 2p)     0.49692      -0.28504
   149    C   11  pz     Ryd( 3p)     0.00040       0.39737
   150    C   11  dxy    Ryd( 3d)     0.00038       2.27952
   151    C   11  dxz    Ryd( 3d)     0.00018       1.77654
   152    C   11  dyz    Ryd( 3d)     0.00019       1.76393
   153    C   11  dx2y2  Ryd( 3d)     0.00036       2.29747
   154    C   11  dz2    Ryd( 3d)     0.00019       2.02343

   155    H   12  S      Val( 1S)     0.38510      -0.04189
   156    H   12  S      Ryd( 2S)     0.00055       0.21820
   157    H   12  px     Ryd( 2p)     0.00016       1.72716
   158    H   12  py     Ryd( 2p)     0.00019       1.79912
   159    H   12  pz     Ryd( 2p)     0.00020       1.92299

   160    H   13  S      Val( 1S)     0.39560      -0.05844
   161    H   13  S      Ryd( 2S)     0.00075       0.22979
   162    H   13  px     Ryd( 2p)     0.00010       1.60070
   163    H   13  py     Ryd( 2p)     0.00008       1.60275
   164    H   13  pz     Ryd( 2p)     0.00038       2.21737

   165    H   14  S      Val( 1S)     0.38439      -0.04809
   166    H   14  S      Ryd( 2S)     0.00108       0.21524
   167    H   14  px     Ryd( 2p)     0.00007       1.67637
   168    H   14  py     Ryd( 2p)     0.00007       1.68500
   169    H   14  pz     Ryd( 2p)     0.00041       2.21889

   170    H   15  S      Val( 1S)     0.35086      -0.06418
   171    H   15  S      Ryd( 2S)     0.00099       0.23760
   172    H   15  px     Ryd( 2p)     0.00011       1.67737
   173    H   15  py     Ryd( 2p)     0.00009       1.71501
   174    H   15  pz     Ryd( 2p)     0.00033       2.16568

   175    H   16  S      Val( 1S)     0.36478      -0.06592
   176    H   16  S      Ryd( 2S)     0.00105       0.24246
   177    H   16  px     Ryd( 2p)     0.00011       1.69516
   178    H   16  py     Ryd( 2p)     0.00032       2.16715
   179    H   16  pz     Ryd( 2p)     0.00009       1.67382

   180    H   17  S      Val( 1S)     0.36918      -0.07237
   181    H   17  S      Ryd( 2S)     0.00097       0.21776
   182    H   17  px     Ryd( 2p)     0.00018       1.98312
   183    H   17  py     Ryd( 2p)     0.00029       2.08498
   184    H   17  pz     Ryd( 2p)     0.00007       1.51519

   185    H   18  S      Val( 1S)     0.37014      -0.08573
   186    H   18  S      Ryd( 2S)     0.00068       0.21147
   187    H   18  px     Ryd( 2p)     0.00009       1.90076
   188    H   18  py     Ryd( 2p)     0.00037       2.15514
   189    H   18  pz     Ryd( 2p)     0.00007       1.49957

   190    H   19  S      Val( 1S)     0.37771      -0.06839
   191    H   19  S      Ryd( 2S)     0.00025       0.18628
   192    H   19  px     Ryd( 2p)     0.00039       2.19519
   193    H   19  py     Ryd( 2p)     0.00004       1.55919
   194    H   19  pz     Ryd( 2p)     0.00008       1.59250

   195    H   20  S      Val( 1S)     0.38392      -0.10058
   196    H   20  S      Ryd( 2S)     0.00069       0.22017
   197    H   20  px     Ryd( 2p)     0.00009       1.64736
   198    H   20  py     Ryd( 2p)     0.00020       1.80782
   199    H   20  pz     Ryd( 2p)     0.00026       1.90366

   200    H   21  S      Val( 1S)     0.38350      -0.10039
   201    H   21  S      Ryd( 2S)     0.00069       0.22012
   202    H   21  px     Ryd( 2p)     0.00008       1.61410
   203    H   21  py     Ryd( 2p)     0.00013       1.67645
   204    H   21  pz     Ryd( 2p)     0.00034       2.06824

   205    H   22  S      Val( 1S)     0.36619      -0.07267
   206    H   22  S      Ryd( 2S)     0.00090       0.18240
   207    H   22  px     Ryd( 2p)     0.00019       1.96273
   208    H   22  py     Ryd( 2p)     0.00028       2.06276
   209    H   22  pz     Ryd( 2p)     0.00006       1.51163

   210    H   23  S      Val( 1S)     0.36890      -0.07011
   211    H   23  S      Ryd( 2S)     0.00072       0.19856
   212    H   23  px     Ryd( 2p)     0.00009       1.90038
   213    H   23  py     Ryd( 2p)     0.00037       2.15484
   214    H   23  pz     Ryd( 2p)     0.00007       1.50853


 Summary of Natural Population Analysis:                  
                                                          
                                       Natural Population 
                Natural  -----------------------------------------------
    Atom  No    Charge         Core      Valence    Rydberg      Total
 -----------------------------------------------------------------------
      C    1   -0.11824      0.99947     2.11321    0.00556     3.11824
      C    2   -0.09313      0.99947     2.08524    0.00842     3.09313
      C    3   -0.24389      0.99951     2.23599    0.00839     3.24389
      C    4    0.19754      0.99942     1.79471    0.00833     2.80246
      C    5   -0.05792      0.99944     2.05092    0.00755     3.05792
      C    6   -0.09744      0.99946     2.09111    0.00687     3.09744
      C    7    0.28909      0.99931     1.70039    0.01120     2.71091
      O    8   -0.09085      0.99982     3.08636    0.00468     4.09085
      C    9   -0.13911      0.99961     2.13208    0.00742     3.13911
      C   10   -0.00927      0.99946     2.00160    0.00821     3.00927
      C   11   -0.12072      0.99944     2.11377    0.00751     3.12072
      H   12    0.11380      0.00000     0.38510    0.00110     0.38620
      H   13    0.10310      0.00000     0.39560    0.00130     0.39690
      H   14    0.11398      0.00000     0.38439    0.00163     0.38602
      H   15    0.14762      0.00000     0.35086    0.00152     0.35238
      H   16    0.13366      0.00000     0.36478    0.00156     0.36634
      H   17    0.12931      0.00000     0.36918    0.00151     0.37069
      H   18    0.12865      0.00000     0.37014    0.00121     0.37135
      H   19    0.12153      0.00000     0.37771    0.00076     0.37847
      H   20    0.11484      0.00000     0.38392    0.00125     0.38516
      H   21    0.11525      0.00000     0.38350    0.00125     0.38475
      H   22    0.13237      0.00000     0.36619    0.00144     0.36763
      H   23    0.12986      0.00000     0.36890    0.00124     0.37014
 =======================================================================
   * Total *    1.00000     10.99442    27.90565    0.09992    39.00000

                                 Natural Population      
 --------------------------------------------------------
   Core                      10.99442 ( 99.9493% of  11)
   Valence                   27.90565 ( 99.6631% of  28)
   Natural Minimal Basis     38.90008 ( 99.7438% of  39)
   Natural Rydberg Basis      0.09992 (  0.2562% of  39)
 --------------------------------------------------------

    Atom  No          Natural Electron Configuration
 ----------------------------------------------------------------------------
      C    1      [core]2S( 0.53)2p( 1.59)
      C    2      [core]2S( 0.48)2p( 1.60)3p( 0.01)
      C    3      [core]2S( 0.51)2p( 1.73)3p( 0.01)
      C    4      [core]2S( 0.44)2p( 1.36)3p( 0.01)
      C    5      [core]2S( 0.47)2p( 1.58)3p( 0.01)
      C    6      [core]2S( 0.48)2p( 1.61)
      C    7      [core]2S( 0.41)2p( 1.29)3p( 0.01)
      O    8      [core]2S( 0.79)2p( 2.30)
      C    9      [core]2S( 0.55)2p( 1.58)
      C   10      [core]2S( 0.48)2p( 1.52)3p( 0.01)
      C   11      [core]2S( 0.48)2p( 1.64)3p( 0.01)
      H   12            1S( 0.39)
      H   13            1S( 0.40)
      H   14            1S( 0.38)
      H   15            1S( 0.35)
      H   16            1S( 0.36)
      H   17            1S( 0.37)
      H   18            1S( 0.37)
      H   19            1S( 0.38)
      H   20            1S( 0.38)
      H   21            1S( 0.38)
      H   22            1S( 0.37)
      H   23            1S( 0.37)


 NATURAL BOND ORBITAL ANALYSIS, beta spin orbitals:

                       Occupancies       Lewis Structure    Low   High
           Occ.    -------------------  -----------------   occ   occ
  Cycle   Thresh.   Lewis   Non-Lewis     CR  BD  3C  LP    (L)   (NL)   Dev
 =============================================================================
   1(1)    0.90    37.48709   1.51291     11  25   0   3     2      0    0.02
   2(2)    0.90    37.48709   1.51291     11  25   0   3     2      0    0.02
   3(1)    0.80    38.22971   0.77029     11  27   0   1     0      0    0.02
 -----------------------------------------------------------------------------

 Structure accepted: No low occupancy Lewis orbitals

 --------------------------------------------------------
   Core                     10.99443 ( 99.949% of  11)
   Valence Lewis            27.23528 ( 97.269% of  28)
  ==================       ============================
   Total Lewis              38.22971 ( 98.025% of  39)
  -----------------------------------------------------
   Valence non-Lewis         0.70262 (  1.802% of  39)
   Rydberg non-Lewis         0.06767 (  0.174% of  39)
  ==================       ============================
   Total non-Lewis           0.77029 (  1.975% of  39)
 --------------------------------------------------------


       (Occupancy)   Bond orbital/ Coefficients/ Hybrids
 ---------------------------------------------------------------------------------
     1. (0.99421) BD ( 1) C   1 - C   2  
                ( 48.69%)   0.6978* C   1 s( 40.02%)p 1.50( 59.93%)d 0.00(  0.06%)
                                            0.0003  0.6323  0.0179  0.5489  0.0116
                                            0.4923  0.0175  0.2343  0.0171  0.0192
                                            0.0077  0.0072  0.0009 -0.0084
                ( 51.31%)   0.7163* C   2 s( 39.28%)p 1.54( 60.67%)d 0.00(  0.04%)
                                            0.0001  0.6261  0.0278 -0.4578 -0.0290
                                           -0.5772 -0.0283 -0.2495  0.0089  0.0157
                                            0.0078  0.0091 -0.0033 -0.0067
     2. (0.90152) BD ( 2) C   1 - C   2  
                ( 45.90%)   0.6775* C   1 s(  0.18%)p99.99( 99.73%)d 0.51(  0.09%)
                                           -0.0001 -0.0413 -0.0079  0.7035 -0.0238
                                           -0.7063  0.0151 -0.0526  0.0068 -0.0003
                                            0.0054 -0.0062  0.0288  0.0004
                ( 54.10%)   0.7356* C   2 s(  0.29%)p99.99( 99.65%)d 0.20(  0.06%)
                                            0.0006 -0.0520 -0.0157  0.7579 -0.0261
                                           -0.6484  0.0221 -0.0220  0.0036 -0.0037
                                           -0.0079  0.0079 -0.0210  0.0010
     3. (0.99049) BD ( 1) C   1 - H  12  
                ( 61.30%)   0.7829* C   1 s( 30.22%)p 2.31( 69.74%)d 0.00(  0.03%)
                                           -0.0003  0.5498 -0.0037 -0.4196 -0.0074
                                           -0.4896 -0.0067  0.5304 -0.0133  0.0085
                                           -0.0099 -0.0121 -0.0018  0.0045
                ( 38.70%)   0.6221* H  12 s( 99.91%)p 0.00(  0.09%)
                                            0.9995 -0.0010  0.0157  0.0183 -0.0192
     4. (0.99235) BD ( 1) C   1 - H  13  
                ( 60.41%)   0.7772* C   1 s( 29.59%)p 2.38( 70.38%)d 0.00(  0.04%)
                                           -0.0002  0.5438 -0.0111 -0.1608 -0.0196
                                           -0.1311 -0.0188 -0.8124  0.0026  0.0013
                                            0.0042  0.0028  0.0003  0.0185
                ( 39.59%)   0.6292* H  13 s( 99.91%)p 0.00(  0.09%)
                                            0.9995 -0.0022  0.0079  0.0049  0.0288
     5. (0.97720) BD ( 1) C   2 - C   3  
                ( 47.72%)   0.6908* C   2 s( 32.39%)p 2.09( 67.57%)d 0.00(  0.05%)
                                            0.0004  0.5690 -0.0070  0.4384 -0.0107
                                            0.4847  0.0120 -0.4983  0.0089  0.0126
                                           -0.0118 -0.0125  0.0001  0.0036
                ( 52.28%)   0.7230* C   3 s( 28.82%)p 2.47( 71.14%)d 0.00(  0.04%)
                                            0.0002  0.5368  0.0067 -0.4409 -0.0163
                                           -0.5159  0.0151  0.5003  0.0095  0.0099
                                           -0.0077 -0.0146 -0.0030  0.0019
     6. (0.98700) BD ( 1) C   2 - H  14  
                ( 61.63%)   0.7851* C   2 s( 28.04%)p 2.57( 71.93%)d 0.00(  0.03%)
                                           -0.0004  0.5291 -0.0213  0.1452 -0.0105
                                            0.0999 -0.0045  0.8295  0.0006  0.0015
                                            0.0066  0.0027  0.0005  0.0169
                ( 38.37%)   0.6194* H  14 s( 99.90%)p 0.00(  0.10%)
                                            0.9995 -0.0042 -0.0025 -0.0024 -0.0309
     7. (0.98341) BD ( 1) C   3 - C   4  
                ( 48.63%)   0.6973* C   3 s( 27.58%)p 2.62( 72.37%)d 0.00(  0.05%)
                                            0.0003  0.5251  0.0082  0.8413  0.0091
                                           -0.0963  0.0054  0.0793 -0.0128 -0.0051
                                            0.0048 -0.0012  0.0186 -0.0106
                ( 51.37%)   0.7168* C   4 s( 32.46%)p 2.08( 67.50%)d 0.00(  0.04%)
                                            0.0001  0.5697 -0.0093 -0.8073  0.0286
                                            0.0933  0.0098 -0.1166 -0.0050 -0.0031
                                            0.0030  0.0010  0.0141 -0.0128
     8. (0.96129) BD ( 1) C   3 - H  15  
                ( 63.86%)   0.7991* C   3 s( 21.67%)p 3.61( 78.29%)d 0.00(  0.03%)
                                            0.0002 -0.4655  0.0072  0.2267  0.0053
                                            0.1393 -0.0215  0.8436 -0.0031 -0.0017
                                           -0.0035 -0.0070  0.0008 -0.0161
                ( 36.14%)   0.6011* H  15 s( 99.91%)p 0.00(  0.09%)
                                           -0.9995  0.0051 -0.0107 -0.0018 -0.0287
     9. (0.97886) BD ( 1) C   3 - H  16  
                ( 63.15%)   0.7947* C   3 s( 21.89%)p 3.57( 78.07%)d 0.00(  0.04%)
                                           -0.0002  0.4678 -0.0044 -0.2123 -0.0157
                                            0.8390 -0.0109  0.1765 -0.0164 -0.0062
                                           -0.0002  0.0084 -0.0141 -0.0072
                ( 36.85%)   0.6070* H  16 s( 99.91%)p 0.00(  0.09%)
                                            0.9995 -0.0032  0.0106 -0.0280 -0.0048
    10. (0.98652) BD ( 1) C   4 - C   5  
                ( 50.31%)   0.7093* C   4 s( 33.50%)p 1.98( 66.44%)d 0.00(  0.06%)
                                           -0.0001  0.5787  0.0094  0.3272 -0.0119
                                           -0.7453 -0.0168 -0.0383 -0.0065 -0.0156
                                            0.0005  0.0024 -0.0103 -0.0148
                ( 49.69%)   0.7049* C   5 s( 35.60%)p 1.81( 64.34%)d 0.00(  0.05%)
                                            0.0001  0.5967  0.0041 -0.3541 -0.0208
                                            0.7171 -0.0085  0.0574 -0.0043 -0.0132
                                           -0.0007  0.0036 -0.0132 -0.0136
    11. (0.98689) BD ( 1) C   4 - C  11  
                ( 50.45%)   0.7103* C   4 s( 33.98%)p 1.94( 65.97%)d 0.00(  0.05%)
                                           -0.0001  0.5828  0.0106  0.4670 -0.0152
                                            0.6507  0.0205  0.1324  0.0031  0.0173
                                            0.0051  0.0049 -0.0026 -0.0132
                ( 49.55%)   0.7039* C  11 s( 35.59%)p 1.81( 64.35%)d 0.00(  0.05%)
                                            0.0001  0.5966  0.0048 -0.4916 -0.0226
                                           -0.6213  0.0152 -0.1228 -0.0009  0.0167
                                            0.0034  0.0050 -0.0069 -0.0121
    12. (0.98664) BD ( 1) C   5 - C   6  
                ( 49.65%)   0.7046* C   5 s( 35.28%)p 1.83( 64.67%)d 0.00(  0.05%)
                                            0.0001  0.5938  0.0153  0.7931  0.0023
                                           -0.1081 -0.0416  0.0646 -0.0038 -0.0008
                                            0.0038  0.0002  0.0179 -0.0115
                ( 50.35%)   0.7096* C   6 s( 36.38%)p 1.75( 63.58%)d 0.00(  0.04%)
                                           -0.0001  0.6031  0.0111 -0.7889 -0.0086
                                            0.0884 -0.0358 -0.0645 -0.0056 -0.0081
                                            0.0026  0.0000  0.0143 -0.0118
    13. (0.86083) BD ( 2) C   5 - C   6  
                ( 48.00%)   0.6928* C   5 s(  0.00%)p 1.00( 99.93%)d 0.00(  0.06%)
                                           -0.0000 -0.0034 -0.0006 -0.0947  0.0014
                                           -0.1230  0.0002  0.9875 -0.0047 -0.0035
                                            0.0226  0.0091 -0.0012  0.0058
                ( 52.00%)   0.7211* C   6 s(  0.00%)p 1.00( 99.94%)d 0.00(  0.06%)
                                           -0.0000 -0.0018  0.0000 -0.0956  0.0008
                                           -0.1201  0.0012  0.9878 -0.0085  0.0005
                                           -0.0176  0.0160  0.0036  0.0004
    14. (0.98879) BD ( 1) C   5 - H  17  
                ( 63.11%)   0.7944* C   5 s( 29.02%)p 2.44( 70.95%)d 0.00(  0.03%)
                                            0.0004 -0.5386  0.0142  0.4846 -0.0138
                                            0.6766 -0.0019  0.1289 -0.0007 -0.0127
                                           -0.0028 -0.0035  0.0039  0.0093
                ( 36.89%)   0.6074* H  17 s( 99.90%)p 0.00(  0.10%)
                                           -0.9995  0.0029 -0.0185 -0.0259 -0.0040
    15. (0.98963) BD ( 1) C   6 - C   7  
                ( 49.78%)   0.7055* C   6 s( 33.91%)p 1.95( 66.03%)d 0.00(  0.06%)
                                           -0.0000  0.5822  0.0094  0.5048  0.0268
                                            0.6236 -0.0095  0.1257  0.0015  0.0180
                                            0.0041  0.0053 -0.0050 -0.0132
                ( 50.22%)   0.7087* C   7 s( 38.24%)p 1.61( 61.71%)d 0.00(  0.05%)
                                           -0.0000  0.6184  0.0073 -0.4031  0.0116
                                           -0.6641 -0.0043 -0.1156  0.0006  0.0154
                                            0.0032  0.0050 -0.0068 -0.0124
    16. (0.98759) BD ( 1) C   6 - H  18  
                ( 62.92%)   0.7932* C   6 s( 29.63%)p 2.37( 70.34%)d 0.00(  0.03%)
                                            0.0003 -0.5441  0.0140 -0.3351  0.0173
                                            0.7663  0.0003  0.0597  0.0016  0.0105
                                            0.0004 -0.0019  0.0075  0.0101
                ( 37.08%)   0.6090* H  18 s( 99.90%)p 0.00(  0.10%)
                                           -0.9995  0.0011  0.0104 -0.0298 -0.0023
    17. (0.99575) BD ( 1) C   7 - O   8  
                ( 31.94%)   0.5651* C   7 s( 24.86%)p 3.01( 74.85%)d 0.01(  0.28%)
                                            0.0001 -0.4984  0.0154 -0.8579 -0.0329
                                            0.0700 -0.0223 -0.0780 -0.0059  0.0066
                                           -0.0084  0.0004 -0.0449  0.0266
                ( 68.06%)   0.8250* O   8 s( 34.06%)p 1.93( 65.87%)d 0.00(  0.07%)
                                           -0.0000 -0.5836 -0.0024  0.8075  0.0045
                                           -0.0287 -0.0047  0.0758 -0.0001 -0.0088
                                           -0.0055 -0.0013 -0.0208  0.0138
    18. (0.93948) BD ( 2) C   7 - O   8  
                ( 27.50%)   0.5244* C   7 s(  0.00%)p 1.00( 99.78%)d 0.00(  0.22%)
                                            0.0000 -0.0034 -0.0002 -0.0972  0.0012
                                           -0.1161  0.0018  0.9872 -0.0162 -0.0053
                                            0.0458 -0.0025 -0.0048  0.0077
                ( 72.50%)   0.8515* O   8 s(  0.00%)p 1.00( 99.92%)d 0.00(  0.08%)
                                           -0.0000  0.0015  0.0000 -0.0958 -0.0002
                                           -0.1158 -0.0002  0.9882  0.0015  0.0043
                                           -0.0229 -0.0157  0.0004 -0.0073
    19. (0.98696) BD ( 1) C   7 - C  10  
                ( 50.82%)   0.7129* C   7 s( 36.55%)p 1.73( 63.40%)d 0.00(  0.05%)
                                           -0.0003  0.6046 -0.0043 -0.2983  0.0448
                                            0.7345  0.0023  0.0591  0.0047 -0.0124
                                           -0.0005  0.0031 -0.0131 -0.0130
                ( 49.18%)   0.7013* C  10 s( 33.87%)p 1.95( 66.07%)d 0.00(  0.06%)
                                            0.0002  0.5818  0.0155  0.3574  0.0352
                                           -0.7272  0.0022 -0.0532  0.0037 -0.0144
                                           -0.0006  0.0034 -0.0136 -0.0147
    20. (0.99657) BD ( 1) O   8 - C   9  
                ( 70.44%)   0.8393* O   8 s( 31.70%)p 2.15( 68.24%)d 0.00(  0.07%)
                                           -0.0001 -0.5630 -0.0008 -0.3852 -0.0178
                                            0.7288 -0.0087  0.0489 -0.0028  0.0068
                                            0.0004 -0.0046  0.0201  0.0137
                ( 29.56%)   0.5437* C   9 s( 20.97%)p 3.75( 78.67%)d 0.02(  0.35%)
                                           -0.0001 -0.4572 -0.0260  0.4328 -0.0042
                                           -0.7703 -0.0597 -0.0498 -0.0076  0.0442
                                            0.0027 -0.0050  0.0255  0.0299
    21. (0.99462) BD ( 1) C   9 - H  19  
                ( 62.21%)   0.7888* C   9 s( 26.31%)p 2.80( 73.65%)d 0.00(  0.04%)
                                           -0.0001  0.5127  0.0152  0.8368 -0.0179
                                            0.1597 -0.0009  0.1021 -0.0019  0.0108
                                            0.0042  0.0009  0.0155 -0.0078
                ( 37.79%)   0.6147* H  19 s( 99.90%)p 0.00(  0.10%)
                                            0.9995 -0.0008 -0.0306 -0.0029 -0.0034
    22. (0.98788) BD ( 1) C   9 - H  20  
                ( 61.46%)   0.7840* C   9 s( 26.38%)p 2.79( 73.58%)d 0.00(  0.04%)
                                            0.0000  0.5134 -0.0138 -0.2931  0.0253
                                           -0.5080 -0.0092  0.6254  0.0006  0.0098
                                           -0.0113 -0.0128 -0.0011  0.0072
                ( 38.54%)   0.6208* H  20 s( 99.90%)p 0.00(  0.10%)
                                            0.9995 -0.0036  0.0039  0.0209 -0.0223
    23. (0.98746) BD ( 1) C   9 - H  21  
                ( 61.49%)   0.7841* C   9 s( 26.39%)p 2.79( 73.57%)d 0.00(  0.04%)
                                            0.0000  0.5135 -0.0138 -0.1548  0.0252
                                           -0.3400 -0.0093 -0.7716  0.0022  0.0050
                                            0.0090  0.0096 -0.0004  0.0156
                ( 38.51%)   0.6206* H  21 s( 99.90%)p 0.00(  0.10%)
                                            0.9995 -0.0036 -0.0010  0.0150  0.0269
    24. (0.98769) BD ( 1) C  10 - C  11  
                ( 49.97%)   0.7069* C  10 s( 36.51%)p 1.74( 63.45%)d 0.00(  0.05%)
                                           -0.0000  0.6041  0.0085 -0.7870 -0.0001
                                            0.1009  0.0408 -0.0570  0.0048  0.0008
                                            0.0038  0.0005  0.0168 -0.0123
                ( 50.03%)   0.7073* C  11 s( 35.29%)p 1.83( 64.66%)d 0.00(  0.05%)
                                            0.0000  0.5940  0.0113  0.7959  0.0109
                                           -0.0739  0.0406  0.0761  0.0061 -0.0073
                                            0.0030 -0.0004  0.0169 -0.0113
    25. (0.84659) BD ( 2) C  10 - C  11  
                ( 43.32%)   0.6582* C  10 s(  0.00%)p 1.00( 99.92%)d 0.00(  0.08%)
                                           -0.0000 -0.0053 -0.0003 -0.0911  0.0011
                                           -0.1213  0.0009  0.9880 -0.0098  0.0040
                                           -0.0254 -0.0097  0.0011 -0.0064
                ( 56.68%)   0.7529* C  11 s(  0.00%)p 1.00( 99.94%)d 0.00(  0.05%)
                                            0.0000 -0.0042 -0.0006 -0.1023  0.0001
                                           -0.1182  0.0013  0.9874 -0.0088 -0.0003
                                            0.0165 -0.0161 -0.0036 -0.0004
    26. (0.98775) BD ( 1) C  10 - H  22  
                ( 63.28%)   0.7955* C  10 s( 29.54%)p 2.38( 70.43%)d 0.00(  0.03%)
                                           -0.0003  0.5433 -0.0153  0.4930 -0.0114
                                            0.6665 -0.0030  0.1302 -0.0015  0.0126
                                            0.0031  0.0037 -0.0014 -0.0099
                ( 36.72%)   0.6060* H  22 s( 99.89%)p 0.00(  0.11%)
                                            0.9995 -0.0017 -0.0193 -0.0257 -0.0052
    27. (0.98911) BD ( 1) C  11 - H  23  
                ( 63.12%)   0.7945* C  11 s( 29.01%)p 2.45( 70.97%)d 0.00(  0.03%)
                                           -0.0004  0.5384 -0.0136 -0.3358  0.0125
                                            0.7702 -0.0038  0.0597  0.0006 -0.0099
                                           -0.0006  0.0021 -0.0090 -0.0090
                ( 36.88%)   0.6073* H  23 s( 99.90%)p 0.00(  0.10%)
                                            0.9995 -0.0027  0.0120 -0.0293 -0.0022
    28. (0.99947) CR ( 1) C   1           s(100.00%)p 0.00(  0.00%)
                                            1.0000  0.0001 -0.0000 -0.0002 -0.0000
                                           -0.0004 -0.0000 -0.0001 -0.0000 -0.0000
                                           -0.0000 -0.0000  0.0000  0.0000
    29. (0.99947) CR ( 1) C   2           s(100.00%)p 0.00(  0.00%)
                                            1.0000 -0.0000  0.0000 -0.0005  0.0000
                                            0.0003 -0.0000  0.0006 -0.0000 -0.0000
                                            0.0000  0.0000  0.0000  0.0000
    30. (0.99951) CR ( 1) C   3           s(100.00%)p 0.00(  0.00%)
                                            1.0000 -0.0001 -0.0000 -0.0003 -0.0000
                                            0.0003 -0.0000 -0.0003 -0.0000 -0.0000
                                            0.0000  0.0000 -0.0000  0.0000
    31. (0.99942) CR ( 1) C   4           s(100.00%)p 0.00(  0.00%)
                                            1.0000  0.0000  0.0000  0.0001 -0.0000
                                           -0.0000 -0.0000  0.0000  0.0000  0.0000
                                            0.0000  0.0000 -0.0000 -0.0000
    32. (0.99945) CR ( 1) C   5           s(100.00%)p 0.00(  0.00%)
                                            1.0000  0.0001 -0.0000 -0.0002  0.0000
                                           -0.0003  0.0000 -0.0001  0.0000  0.0000
                                            0.0000  0.0000 -0.0000 -0.0000
    33. (0.99946) CR ( 1) C   6           s(100.00%)p 0.00(  0.00%)
                                            1.0000  0.0002 -0.0000  0.0000 -0.0000
                                           -0.0002 -0.0000 -0.0000 -0.0000 -0.0000
                                            0.0000  0.0000 -0.0000 -0.0000
    34. (0.99931) CR ( 1) C   7           s(100.00%)p 0.00(  0.00%)
                                            1.0000  0.0002 -0.0000 -0.0000  0.0000
                                            0.0002  0.0000 -0.0000  0.0000 -0.0000
                                           -0.0000  0.0000  0.0000 -0.0000
    35. (0.99982) CR ( 1) O   8           s(100.00%)
                                            1.0000 -0.0002  0.0000 -0.0001 -0.0000
                                           -0.0001  0.0000 -0.0000 -0.0000  0.0000
                                            0.0000  0.0000 -0.0000  0.0000
    36. (0.99961) CR ( 1) C   9           s(100.00%)p 0.00(  0.00%)
                                            1.0000 -0.0000  0.0000  0.0002 -0.0000
                                           -0.0000 -0.0000  0.0000 -0.0000  0.0000
                                            0.0000 -0.0000  0.0000  0.0000
    37. (0.99946) CR ( 1) C  10           s(100.00%)p 0.00(  0.00%)
                                            1.0000  0.0001 -0.0000  0.0000 -0.0000
                                            0.0003  0.0000  0.0001 -0.0000  0.0000
                                            0.0000  0.0000  0.0000 -0.0000
    38. (0.99945) CR ( 1) C  11           s(100.00%)p 0.00(  0.00%)
                                            1.0000  0.0001 -0.0000 -0.0001  0.0000
                                            0.0003 -0.0000 -0.0000  0.0000 -0.0000
                                           -0.0000  0.0000 -0.0000 -0.0000
    39. (0.27749) LP*( 1) C   4           s(  0.02%)p99.99( 99.96%)d 0.92(  0.02%)
                                           -0.0000  0.0117  0.0070 -0.1463 -0.0021
                                           -0.1057 -0.0013  0.9831  0.0221 -0.0024
                                            0.0127 -0.0003 -0.0008  0.0015
    40. (0.98220) LP ( 1) O   8           s( 34.21%)p 1.92( 65.75%)d 0.00(  0.04%)
                                            0.0002  0.5849 -0.0016  0.4352 -0.0021
                                            0.6734 -0.0078  0.1202 -0.0011 -0.0173
                                           -0.0026 -0.0039  0.0062  0.0068
    41. (0.00232) RY*( 1) C   1           s(  1.05%)p88.55( 93.36%)d 5.29(  5.58%)
                                           -0.0000  0.0061  0.1025  0.0104  0.2521
                                           -0.0010  0.2976 -0.0189 -0.8838  0.0737
                                           -0.1328 -0.1304 -0.0168 -0.1244
    42. (0.00051) RY*( 2) C   1           s( 17.21%)p 4.73( 81.37%)d 0.08(  1.42%)
                                            0.0000  0.0026  0.4148 -0.0250  0.5051
                                           -0.0277  0.6113 -0.0217  0.4279 -0.0049
                                           -0.0708 -0.0656  0.0037 -0.0698
    43. (0.00012) RY*( 3) C   1           s(  4.38%)p21.23( 92.89%)d 0.62(  2.73%)
                                            0.0000  0.0001  0.2092  0.0168  0.6894
                                           -0.0203 -0.6724 -0.0021 -0.0280  0.0651
                                            0.0213  0.1039  0.0933  0.0557
    44. (0.00003) RY*( 4) C   1           s( 58.32%)p 0.25( 14.31%)d 0.47( 27.37%)
    45. (0.00000) RY*( 5) C   1           s(  1.98%)p 0.47(  0.94%)d49.06( 97.08%)
    46. (0.00001) RY*( 6) C   1           s(  3.56%)p 1.31(  4.65%)d25.82( 91.80%)
    47. (0.00001) RY*( 7) C   1           s(  2.08%)p 1.77(  3.69%)d45.28( 94.23%)
    48. (0.00000) RY*( 8) C   1           s(  0.00%)p 1.00(  1.13%)d87.37( 98.87%)
    49. (0.00000) RY*( 9) C   1           s( 11.42%)p 0.69(  7.88%)d 7.07( 80.70%)
    50. (0.00215) RY*( 1) C   2           s( 11.63%)p 6.88( 79.99%)d 0.72(  8.38%)
                                           -0.0000  0.0092  0.3410  0.0159  0.5934
                                           -0.0115  0.0731  0.0141  0.6647  0.1271
                                           -0.0864 -0.0405  0.0747 -0.2301
    51. (0.00160) RY*( 2) C   2           s(  3.20%)p27.58( 88.34%)d 2.64(  8.45%)
                                            0.0000 -0.0306  0.1763  0.0000 -0.7286
                                            0.0257 -0.2531  0.0137  0.5364  0.0357
                                           -0.1104 -0.1730 -0.1682 -0.1133
    52. (0.00117) RY*( 3) C   2           s(  9.62%)p 8.61( 82.86%)d 0.78(  7.52%)
                                           -0.0000 -0.0060  0.3101  0.0434  0.1665
                                            0.0002 -0.8709  0.0001 -0.2013 -0.0588
                                           -0.0791  0.0089  0.2332  0.1048
    53. (0.00029) RY*( 4) C   2           s( 62.87%)p 0.24( 15.26%)d 0.35( 21.88%)
                                           -0.0000  0.0026  0.7929  0.0169 -0.0851
                                            0.0183  0.2126  0.0144 -0.3151 -0.0354
                                            0.2579  0.1297 -0.3402 -0.1357
    54. (0.00008) RY*( 5) C   2           s(  4.19%)p 1.29(  5.43%)d21.56( 90.38%)
    55. (0.00004) RY*( 6) C   2           s(  1.45%)p 9.56( 13.82%)d58.63( 84.74%)
    56. (0.00001) RY*( 7) C   2           s(  0.14%)p 6.74(  0.93%)d99.99( 98.93%)
    57. (0.00001) RY*( 8) C   2           s(  6.40%)p 1.95( 12.49%)d12.67( 81.10%)
    58. (0.00000) RY*( 9) C   2           s(  0.50%)p 2.11(  1.06%)d99.99( 98.44%)
    59. (0.00440) RY*( 1) C   3           s(  0.61%)p99.99( 97.87%)d 2.48(  1.52%)
                                           -0.0000  0.0046  0.0782 -0.0035 -0.3590
                                           -0.0275 -0.8159 -0.0148 -0.4278 -0.0488
                                            0.0019  0.0098 -0.0370 -0.1066
    60. (0.00093) RY*( 2) C   3           s( 32.29%)p 1.34( 43.37%)d 0.75( 24.34%)
                                            0.0000 -0.0142  0.5681 -0.0100 -0.1540
                                            0.0060  0.3849 -0.0054 -0.5116  0.2704
                                           -0.2074  0.0914  0.2943 -0.1796
    61. (0.00053) RY*( 3) C   3           s( 36.03%)p 1.47( 53.11%)d 0.30( 10.87%)
                                           -0.0000  0.0142  0.6001 -0.0152  0.5519
                                            0.0065 -0.3609 -0.0046  0.3096 -0.1495
                                           -0.1865  0.0531  0.1941  0.1049
    62. (0.00037) RY*( 4) C   3           s(  6.59%)p13.19( 86.95%)d 0.98(  6.46%)
                                            0.0000 -0.0049  0.2567  0.0146 -0.6808
                                            0.0113 -0.0203 -0.0042  0.6366  0.0834
                                            0.0704  0.0774  0.2146 -0.0258
    63. (0.00020) RY*( 5) C   3           s( 17.14%)p 0.04(  0.70%)d 4.79( 82.17%)
                                           -0.0000  0.0003  0.4140  0.0062  0.0667
                                           -0.0033  0.0300 -0.0046  0.0392  0.2361
                                            0.5360 -0.0586 -0.6655 -0.1796
    64. (0.00005) RY*( 6) C   3           s(  2.59%)p 1.97(  5.09%)d35.71( 92.32%)
    65. (0.00002) RY*( 7) C   3           s(  1.40%)p 4.06(  5.66%)d66.61( 92.94%)
    66. (0.00001) RY*( 8) C   3           s(  2.95%)p 2.39(  7.05%)d30.52( 90.00%)
    67. (0.00001) RY*( 9) C   3           s(  0.44%)p 0.74(  0.33%)d99.99( 99.23%)
    68. (0.00263) RY*( 1) C   4           s(  9.61%)p 8.61( 82.79%)d 0.79(  7.60%)
                                            0.0000 -0.0028  0.3100  0.0305  0.9051
                                            0.0014 -0.0812  0.0030  0.0344 -0.1024
                                            0.0443 -0.0325  0.2472 -0.0374
    69. (0.00174) RY*( 2) C   4           s(  2.37%)p39.41( 93.33%)d 1.82(  4.31%)
                                           -0.0000  0.0071  0.1537 -0.0106 -0.1356
                                            0.0208 -0.9452 -0.0039  0.1447  0.1855
                                           -0.0679  0.0032  0.0613 -0.0169
    70. (0.00086) RY*( 3) C   4           s( 23.78%)p 2.27( 53.98%)d 0.93( 22.24%)
                                           -0.0000 -0.0024  0.4877 -0.0125 -0.1503
                                           -0.0072  0.2405 -0.0153  0.6774  0.0144
                                           -0.4459 -0.0692 -0.0186 -0.1348
    71. (0.00049) RY*( 4) C   4           s( 57.91%)p 0.61( 35.11%)d 0.12(  6.98%)
                                           -0.0000 -0.0084  0.7609 -0.0205 -0.1624
                                            0.0030  0.0508  0.0036 -0.5672  0.0543
                                            0.0634  0.0368 -0.2476 -0.0130
    72. (0.00029) RY*( 5) C   4           s(  0.46%)p 3.16(  1.46%)d99.99( 98.08%)
                                           -0.0000 -0.0002  0.0680 -0.0018 -0.0237
                                            0.0017 -0.0028 -0.0042  0.1184 -0.1809
                                            0.0457  0.9509  0.0559  0.1965
    73. (0.00022) RY*( 6) C   4           s(  0.69%)p 8.04(  5.58%)d99.99( 93.73%)
                                            0.0000  0.0000  0.0833 -0.0009 -0.0022
                                           -0.0276  0.1880 -0.0093  0.1399  0.8421
                                            0.3704  0.0766  0.2590  0.1342
    74. (0.00013) RY*( 7) C   4           s(  1.15%)p14.49( 16.60%)d71.80( 82.25%)
                                           -0.0000  0.0004  0.1070 -0.0063  0.0219
                                            0.0075 -0.0523 -0.0201  0.4029 -0.2203
                                            0.7041 -0.1190 -0.5083  0.0750
    75. (0.00007) RY*( 8) C   4           s(  3.90%)p 2.79( 10.90%)d21.85( 85.20%)
    76. (0.00001) RY*( 9) C   4           s(  0.16%)p 2.33(  0.38%)d99.99( 99.45%)
    77. (0.00290) RY*( 1) C   5           s(  0.47%)p99.99( 93.16%)d13.50(  6.36%)
                                            0.0000 -0.0237  0.0644 -0.0242 -0.6266
                                           -0.0221 -0.7117 -0.0052 -0.1771 -0.2327
                                           -0.0053 -0.0467  0.0831  0.0189
    78. (0.00145) RY*( 2) C   5           s(  9.37%)p 9.44( 88.49%)d 0.23(  2.14%)
                                           -0.0000  0.0141  0.3058  0.0133 -0.6875
                                           -0.0166  0.6412 -0.0001 -0.0259  0.0415
                                            0.0394 -0.0206  0.1309 -0.0238
    79. (0.00052) RY*( 3) C   5           s( 89.02%)p 0.11(  9.81%)d 0.01(  1.16%)
                                            0.0000 -0.0084  0.9435 -0.0204  0.2755
                                           -0.0057 -0.1413 -0.0025 -0.0423 -0.0436
                                           -0.0002  0.0041 -0.0691 -0.0704
    80. (0.00029) RY*( 4) C   5           s(  0.39%)p99.99( 78.41%)d54.30( 21.20%)
                                            0.0000 -0.0001  0.0625 -0.0028 -0.1226
                                           -0.0027 -0.1076  0.0051  0.8703 -0.0351
                                           -0.2283  0.3921  0.0576  0.0398
    81. (0.00011) RY*( 5) C   5           s(  0.00%)p 1.00( 12.95%)d 6.72( 87.05%)
                                            0.0000  0.0007 -0.0000  0.0056 -0.0429
                                           -0.0019 -0.0117 -0.0144  0.3567 -0.1845
                                            0.7931 -0.3206 -0.3202  0.0468
    82. (0.00006) RY*( 6) C   5           s(  0.33%)p12.11(  3.97%)d99.99( 95.70%)
    83. (0.00003) RY*( 7) C   5           s(  0.16%)p28.83(  4.67%)d99.99( 95.17%)
    84. (0.00001) RY*( 8) C   5           s(  0.04%)p99.99(  6.80%)d99.99( 93.16%)
    85. (0.00000) RY*( 9) C   5           s(  0.30%)p 6.13(  1.84%)d99.99( 97.86%)
    86. (0.00229) RY*( 1) C   6           s(  0.85%)p99.99( 93.63%)d 6.47(  5.52%)
                                            0.0000  0.0242  0.0891 -0.0151 -0.3523
                                            0.0207  0.8973  0.0009  0.0801 -0.1944
                                           -0.0348  0.0015 -0.1196 -0.0432
    87. (0.00115) RY*( 2) C   6           s(  0.58%)p99.99( 97.68%)d 2.98(  1.74%)
                                            0.0000  0.0081  0.0759 -0.0186  0.9174
                                           -0.0245  0.3402 -0.0047  0.1357 -0.0691
                                            0.0070 -0.0163  0.1105 -0.0107
    88. (0.00060) RY*( 3) C   6           s( 95.75%)p 0.01(  0.95%)d 0.03(  3.30%)
                                           -0.0000 -0.0076  0.9785  0.0104 -0.0477
                                           -0.0197 -0.0680 -0.0017 -0.0458  0.1539
                                            0.0329  0.0111  0.0787 -0.0440
    89. (0.00045) RY*( 4) C   6           s(  0.09%)p99.99( 87.84%)d99.99( 12.07%)
                                           -0.0000 -0.0003  0.0302 -0.0006 -0.0963
                                           -0.0015 -0.1192  0.0081  0.9246 -0.0466
                                            0.2313  0.2390  0.0104  0.0884
    90. (0.00008) RY*( 5) C   6           s(  0.18%)p37.39(  6.60%)d99.99( 93.23%)
    91. (0.00006) RY*( 6) C   6           s(  1.62%)p 2.65(  4.28%)d58.21( 94.10%)
    92. (0.00004) RY*( 7) C   6           s(  0.91%)p 3.29(  3.00%)d99.99( 96.08%)
    93. (0.00001) RY*( 8) C   6           s(  0.00%)p 1.00(  5.38%)d17.58( 94.61%)
    94. (0.00000) RY*( 9) C   6           s(  0.10%)p 7.78(  0.74%)d99.99( 99.16%)
    95. (0.00320) RY*( 1) C   7           s(  0.63%)p99.99( 95.81%)d 5.69(  3.56%)
                                            0.0000  0.0456  0.0647  0.0139 -0.8105
                                            0.0244 -0.5287  0.0041 -0.1445  0.1002
                                            0.0280 -0.0046  0.1563 -0.0188
    96. (0.00194) RY*( 2) C   7           s(  1.12%)p69.72( 78.28%)d18.34( 20.59%)
                                            0.0000  0.0093  0.1056 -0.0218 -0.4092
                                            0.0166  0.7821  0.0001  0.0545  0.3356
                                            0.0707  0.0069  0.2951 -0.0339
    97. (0.00117) RY*( 3) C   7           s(  9.43%)p 1.60( 15.05%)d 8.00( 75.51%)
                                           -0.0000  0.0010  0.3072  0.0055  0.0231
                                           -0.0024 -0.0912  0.0470  0.3734  0.2421
                                           -0.8258 -0.0340  0.0054 -0.1160
    98. (0.00107) RY*( 4) C   7           s( 59.78%)p 0.11(  6.40%)d 0.57( 33.82%)
                                           -0.0000  0.0037  0.7731  0.0286  0.1674
                                            0.0106 -0.1043 -0.0133 -0.1550  0.3856
                                            0.3181  0.0676 -0.2348  0.1691
    99. (0.00038) RY*( 5) C   7           s( 26.01%)p 0.03(  0.84%)d 2.81( 73.16%)
                                            0.0000 -0.0031  0.5100 -0.0214  0.0184
                                           -0.0061  0.0617 -0.0035 -0.0611 -0.6927
                                           -0.0428 -0.0904  0.4914  0.0148
   100. (0.00035) RY*( 6) C   7           s(  0.03%)p78.78(  2.48%)d99.99( 97.49%)
                                            0.0000 -0.0001  0.0177 -0.0001  0.0151
                                            0.0004  0.0214 -0.0046 -0.1552  0.0745
                                            0.0229 -0.9582 -0.1042 -0.1998
   101. (0.00027) RY*( 7) C   7           s(  0.22%)p99.99( 80.29%)d88.44( 19.49%)
                                            0.0000 -0.0003  0.0469 -0.0011 -0.0813
                                            0.0004 -0.1083 -0.0053  0.8857 -0.0704
                                            0.4063 -0.1501 -0.0149  0.0461
   102. (0.00013) RY*( 8) C   7           s(  1.76%)p11.98( 21.06%)d43.89( 77.18%)
                                            0.0000  0.0272  0.1298  0.0331 -0.3694
                                           -0.0059  0.2702  0.0023  0.0065 -0.4212
                                           -0.1302  0.0300 -0.7545  0.0852
   103. (0.00001) RY*( 9) C   7           s(  1.37%)p 0.03(  0.04%)d72.14( 98.59%)
   104. (0.00140) RY*( 1) O   8           s( 15.68%)p 4.81( 75.32%)d 0.57(  9.00%)
                                            0.0000 -0.0085  0.3958 -0.0012  0.3225
                                            0.0117  0.7964  0.0013  0.1216 -0.2732
                                           -0.0113 -0.0269  0.1039 -0.0610
   105. (0.00059) RY*( 2) O   8           s(  0.00%)p 1.00( 87.86%)d 0.14( 12.14%)
                                            0.0000 -0.0001  0.0021  0.0003 -0.0885
                                            0.0004 -0.1078 -0.0032  0.9269  0.0116
                                            0.1458 -0.3098 -0.0491 -0.0404
   106. (0.00018) RY*( 3) O   8           s(  1.24%)p43.57( 54.06%)d36.03( 44.70%)
                                            0.0000 -0.0073  0.1111  0.0082  0.6119
                                           -0.0065 -0.4074  0.0000  0.0112 -0.0213
                                            0.0805 -0.0462  0.6472 -0.1383
   107. (0.00009) RY*( 4) O   8           s( 80.11%)p 0.23( 18.66%)d 0.02(  1.24%)
   108. (0.00008) RY*( 5) O   8           s(  0.01%)p 1.00(  9.25%)d 9.81( 90.74%)
   109. (0.00005) RY*( 6) O   8           s(  2.63%)p14.68( 38.56%)d22.39( 58.82%)
   110. (0.00000) RY*( 7) O   8           s(  0.00%)p 1.00(  2.84%)d34.16( 97.16%)
   111. (0.00000) RY*( 8) O   8           s(  0.29%)p39.93( 11.58%)d99.99( 88.13%)
   112. (0.00001) RY*( 9) O   8           s(  0.08%)p27.28(  2.10%)d99.99( 97.82%)
   113. (0.00144) RY*( 1) C   9           s( 22.67%)p 2.50( 56.73%)d 0.91( 20.59%)
                                            0.0000  0.0066  0.4761 -0.0223 -0.7114
                                           -0.0479  0.2379 -0.0080 -0.0423 -0.2281
                                            0.0184 -0.0595  0.3844 -0.0475
   114. (0.00083) RY*( 2) C   9           s(  0.83%)p99.99( 96.86%)d 2.77(  2.31%)
                                            0.0000 -0.0252  0.0877  0.0354  0.3905
                                           -0.0510  0.8894 -0.0026  0.1458 -0.1434
                                           -0.0114 -0.0015 -0.0146 -0.0468
   115. (0.00057) RY*( 3) C   9           s(  0.00%)p 1.00( 26.03%)d 2.84( 73.97%)
                                            0.0000 -0.0000  0.0004  0.0008  0.0496
                                            0.0008  0.0624 -0.0073 -0.5039  0.0274
                                            0.3993 -0.7446 -0.1318 -0.0879
   116. (0.00020) RY*( 4) C   9           s(  8.59%)p 1.42( 12.17%)d 9.22( 79.24%)
                                            0.0000  0.0004  0.2931  0.0023 -0.3110
                                           -0.0246  0.1558 -0.0027 -0.0074  0.3883
                                           -0.0274  0.1390 -0.7881 -0.0204
   117. (0.00004) RY*( 5) C   9           s(  0.03%)p99.99( 71.55%)d99.99( 28.42%)
   118. (0.00000) RY*( 6) C   9           s(  0.00%)p 1.00(  2.39%)d40.88( 97.61%)
   119. (0.00001) RY*( 7) C   9           s( 67.61%)p 0.48( 32.12%)d 0.00(  0.26%)
   120. (0.00001) RY*( 8) C   9           s(  0.08%)p24.96(  2.12%)d99.99( 97.80%)
   121. (0.00000) RY*( 9) C   9           s(  0.13%)p 4.31(  0.56%)d99.99( 99.31%)
   122. (0.00297) RY*( 1) C  10           s(  0.13%)p99.99( 95.60%)d33.58(  4.27%)
                                           -0.0000  0.0246  0.0258 -0.0133 -0.8064
                                           -0.0297 -0.5335 -0.0047 -0.1417  0.1946
                                            0.0204  0.0322 -0.0550 -0.0198
   123. (0.00158) RY*( 2) C  10           s(  0.77%)p99.99( 97.18%)d 2.65(  2.05%)
                                            0.0000  0.0106  0.0873 -0.0281  0.5632
                                            0.0179 -0.8073 -0.0006 -0.0418  0.0997
                                            0.0243  0.0053  0.0964 -0.0252
   124. (0.00050) RY*( 3) C  10           s( 93.57%)p 0.04(  3.50%)d 0.03(  2.93%)
                                            0.0000 -0.0076  0.9673  0.0100 -0.0574
                                            0.0213  0.0370  0.0063  0.1725 -0.1423
                                            0.0434 -0.0603 -0.0299 -0.0511
   125. (0.00048) RY*( 4) C  10           s(  3.47%)p21.23( 73.61%)d 6.61( 22.92%)
                                            0.0000 -0.0015  0.1862  0.0032  0.0744
                                            0.0058  0.1136 -0.0129 -0.8470 -0.0205
                                           -0.3369  0.3324  0.0690  0.0037
   126. (0.00008) RY*( 5) C  10           s(  1.42%)p 2.60(  3.69%)d66.86( 94.89%)
   127. (0.00008) RY*( 6) C  10           s(  0.07%)p99.99( 14.85%)d99.99( 85.09%)
   128. (0.00002) RY*( 7) C  10           s(  0.58%)p 3.98(  2.31%)d99.99( 97.10%)
   129. (0.00001) RY*( 8) C  10           s(  0.01%)p99.99(  7.99%)d99.99( 91.99%)
   130. (0.00000) RY*( 9) C  10           s(  0.06%)p22.57(  1.40%)d99.99( 98.54%)
   131. (0.00304) RY*( 1) C  11           s(  0.10%)p99.99( 93.84%)d61.66(  6.06%)
                                           -0.0000  0.0261 -0.0174  0.0161  0.4921
                                           -0.0281 -0.8321 -0.0008 -0.0520 -0.1697
                                           -0.0498  0.0038 -0.1679 -0.0336
   132. (0.00124) RY*( 2) C  11           s(  4.67%)p19.91( 93.00%)d 0.50(  2.33%)
                                            0.0000  0.0143  0.2156  0.0206 -0.8181
                                            0.0137 -0.4876  0.0033 -0.1498 -0.0796
                                            0.0219 -0.0090  0.1244 -0.0297
   133. (0.00047) RY*( 3) C  11           s( 89.74%)p 0.08(  7.53%)d 0.03(  2.73%)
                                           -0.0000 -0.0064  0.9473 -0.0150  0.1771
                                            0.0120  0.0497  0.0025  0.2028  0.1187
                                           -0.0252 -0.0062  0.0169 -0.1105
   134. (0.00034) RY*( 4) C  11           s(  3.30%)p26.25( 86.52%)d 3.09( 10.19%)
                                            0.0000 -0.0014  0.1815 -0.0019  0.1394
                                            0.0029  0.1296 -0.0069 -0.9104 -0.0324
                                            0.1746  0.2532 -0.0002  0.0787
   135. (0.00007) RY*( 5) C  11           s(  0.59%)p 4.57(  2.71%)d99.99( 96.70%)
   136. (0.00005) RY*( 6) C  11           s(  0.01%)p 1.00(  7.00%)d13.29( 93.00%)
   137. (0.00002) RY*( 7) C  11           s(  1.22%)p 3.57(  4.36%)d77.37( 94.42%)
   138. (0.00001) RY*( 8) C  11           s(  0.01%)p99.99(  3.96%)d99.99( 96.03%)
   139. (0.00000) RY*( 9) C  11           s(  0.47%)p 2.49(  1.16%)d99.99( 98.37%)
   140. (0.00057) RY*( 1) H  12           s( 97.81%)p 0.02(  2.19%)
                                            0.0053  0.9890 -0.0910 -0.1022  0.0567
   141. (0.00007) RY*( 2) H  12           s(  0.00%)p 1.00(100.00%)
   142. (0.00006) RY*( 3) H  12           s(  0.01%)p 1.00( 99.99%)
   143. (0.00003) RY*( 4) H  12           s(  2.28%)p42.83( 97.72%)
   144. (0.00076) RY*( 1) H  13           s( 98.30%)p 0.02(  1.70%)
                                            0.0059  0.9915 -0.0043 -0.0531 -0.1188
   145. (0.00007) RY*( 2) H  13           s(  0.07%)p99.99( 99.93%)
   146. (0.00007) RY*( 3) H  13           s(  0.03%)p99.99( 99.97%)
   147. (0.00003) RY*( 4) H  13           s(  1.69%)p58.25( 98.31%)
   148. (0.00110) RY*( 1) H  14           s( 99.37%)p 0.01(  0.63%)
                                            0.0059  0.9968  0.0606  0.0122  0.0502
   149. (0.00008) RY*( 2) H  14           s(  0.08%)p99.99( 99.92%)
   150. (0.00005) RY*( 3) H  14           s(  0.51%)p99.99( 99.49%)
   151. (0.00003) RY*( 4) H  14           s(  0.14%)p99.99( 99.86%)
   152. (0.00100) RY*( 1) H  15           s( 99.39%)p 0.01(  0.61%)
                                            0.0073  0.9969  0.0020 -0.0139 -0.0766
   153. (0.00009) RY*( 2) H  15           s(  0.03%)p99.99( 99.97%)
   154. (0.00007) RY*( 3) H  15           s(  0.08%)p99.99( 99.92%)
   155. (0.00002) RY*( 4) H  15           s(  0.59%)p99.99( 99.41%)
   156. (0.00106) RY*( 1) H  16           s( 98.72%)p 0.01(  1.28%)
                                            0.0051  0.9935  0.0346  0.0918 -0.0568
   157. (0.00009) RY*( 2) H  16           s(  0.00%)p 1.00(100.00%)
   158. (0.00006) RY*( 3) H  16           s(  0.58%)p99.99( 99.42%)
   159. (0.00002) RY*( 4) H  16           s(  0.79%)p99.99( 99.21%)
   160. (0.00098) RY*( 1) H  17           s( 99.36%)p 0.01(  0.64%)
                                            0.0047  0.9968 -0.0750 -0.0198  0.0206
   161. (0.00007) RY*( 2) H  17           s(  0.19%)p99.99( 99.81%)
   162. (0.00003) RY*( 3) H  17           s(  0.09%)p99.99( 99.91%)
   163. (0.00004) RY*( 4) H  17           s(  0.47%)p99.99( 99.53%)
   164. (0.00068) RY*( 1) H  18           s( 99.41%)p 0.01(  0.59%)
                                            0.0031  0.9970  0.0627 -0.0447 -0.0049
   165. (0.00007) RY*( 2) H  18           s(  0.00%)p 1.00(100.00%)
   166. (0.00004) RY*( 3) H  18           s(  0.50%)p99.99( 99.50%)
   167. (0.00003) RY*( 4) H  18           s(  0.19%)p99.99( 99.81%)
   168. (0.00025) RY*( 1) H  19           s( 97.21%)p 0.03(  2.79%)
                                            0.0056  0.9859  0.1483  0.0743  0.0211
   169. (0.00008) RY*( 2) H  19           s(  0.00%)p 1.00(100.00%)
   170. (0.00005) RY*( 3) H  19           s(  2.31%)p42.27( 97.69%)
   171. (0.00000) RY*( 4) H  19           s(  0.58%)p99.99( 99.42%)
   172. (0.00071) RY*( 1) H  20           s( 97.56%)p 0.02(  2.44%)
                                            0.0058  0.9877 -0.0907 -0.1235 -0.0299
   173. (0.00008) RY*( 2) H  20           s(  0.96%)p99.99( 99.04%)
   174. (0.00008) RY*( 3) H  20           s(  0.72%)p99.99( 99.28%)
   175. (0.00001) RY*( 4) H  20           s(  0.85%)p99.99( 99.15%)
   176. (0.00071) RY*( 1) H  21           s( 97.54%)p 0.03(  2.46%)
                                            0.0058  0.9876 -0.0932 -0.1249 -0.0186
   177. (0.00009) RY*( 2) H  21           s(  1.62%)p60.55( 98.38%)
   178. (0.00007) RY*( 3) H  21           s(  0.08%)p99.99( 99.92%)
   179. (0.00001) RY*( 4) H  21           s(  0.86%)p99.99( 99.14%)
   180. (0.00091) RY*( 1) H  22           s( 99.55%)p 0.00(  0.45%)
                                            0.0039  0.9977  0.0327  0.0581  0.0092
   181. (0.00005) RY*( 2) H  22           s(  0.06%)p99.99( 99.94%)
   182. (0.00005) RY*( 3) H  22           s(  0.00%)p 1.00(100.00%)
   183. (0.00003) RY*( 4) H  22           s(  0.50%)p99.99( 99.50%)
   184. (0.00072) RY*( 1) H  23           s( 99.52%)p 0.00(  0.48%)
                                            0.0046  0.9976 -0.0513  0.0461  0.0051
   185. (0.00006) RY*( 2) H  23           s(  0.00%)p 1.00(100.00%)
   186. (0.00003) RY*( 3) H  23           s(  0.31%)p99.99( 99.69%)
   187. (0.00004) RY*( 4) H  23           s(  0.27%)p99.99( 99.73%)
   188. (0.00442) BD*( 1) C   1 - C   2  
                ( 51.31%)   0.7163* C   1 s( 40.02%)p 1.50( 59.93%)d 0.00(  0.06%)
                                            0.0003  0.6323  0.0179  0.5489  0.0116
                                            0.4923  0.0175  0.2343  0.0171  0.0192
                                            0.0077  0.0072  0.0009 -0.0084
                ( 48.69%)  -0.6978* C   2 s( 39.28%)p 1.54( 60.67%)d 0.00(  0.04%)
                                            0.0001  0.6261  0.0278 -0.4578 -0.0290
                                           -0.5772 -0.0283 -0.2495  0.0089  0.0157
                                            0.0078  0.0091 -0.0033 -0.0067
   189. (0.01052) BD*( 2) C   1 - C   2  
                ( 54.10%)   0.7356* C   1 s(  0.18%)p99.99( 99.73%)d 0.51(  0.09%)
                                           -0.0001 -0.0413 -0.0079  0.7035 -0.0238
                                           -0.7063  0.0151 -0.0526  0.0068 -0.0003
                                            0.0054 -0.0062  0.0288  0.0004
                ( 45.90%)  -0.6775* C   2 s(  0.29%)p99.99( 99.65%)d 0.20(  0.06%)
                                            0.0006 -0.0520 -0.0157  0.7579 -0.0261
                                           -0.6484  0.0221 -0.0220  0.0036 -0.0037
                                           -0.0079  0.0079 -0.0210  0.0010
   190. (0.00348) BD*( 1) C   1 - H  12  
                ( 38.70%)   0.6221* C   1 s( 30.22%)p 2.31( 69.74%)d 0.00(  0.03%)
                                            0.0003 -0.5498  0.0037  0.4196  0.0074
                                            0.4896  0.0067 -0.5304  0.0133 -0.0085
                                            0.0099  0.0121  0.0018 -0.0045
                ( 61.30%)  -0.7829* H  12 s( 99.91%)p 0.00(  0.09%)
                                           -0.9995  0.0010 -0.0157 -0.0183  0.0192
   191. (0.00509) BD*( 1) C   1 - H  13  
                ( 39.59%)   0.6292* C   1 s( 29.59%)p 2.38( 70.38%)d 0.00(  0.04%)
                                            0.0002 -0.5438  0.0111  0.1608  0.0196
                                            0.1311  0.0188  0.8124 -0.0026 -0.0013
                                           -0.0042 -0.0028 -0.0003 -0.0185
                ( 60.41%)  -0.7772* H  13 s( 99.91%)p 0.00(  0.09%)
                                           -0.9995  0.0022 -0.0079 -0.0049 -0.0288
   192. (0.00952) BD*( 1) C   2 - C   3  
                ( 52.28%)   0.7230* C   2 s( 32.39%)p 2.09( 67.57%)d 0.00(  0.05%)
                                            0.0004  0.5690 -0.0070  0.4384 -0.0107
                                            0.4847  0.0120 -0.4983  0.0089  0.0126
                                           -0.0118 -0.0125  0.0001  0.0036
                ( 47.72%)  -0.6908* C   3 s( 28.82%)p 2.47( 71.14%)d 0.00(  0.04%)
                                            0.0002  0.5368  0.0067 -0.4409 -0.0163
                                           -0.5159  0.0151  0.5003  0.0095  0.0099
                                           -0.0077 -0.0146 -0.0030  0.0019
   193. (0.00989) BD*( 1) C   2 - H  14  
                ( 38.37%)   0.6194* C   2 s( 28.04%)p 2.57( 71.93%)d 0.00(  0.03%)
                                            0.0004 -0.5291  0.0213 -0.1452  0.0105
                                           -0.0999  0.0045 -0.8295 -0.0006 -0.0015
                                           -0.0066 -0.0027 -0.0005 -0.0169
                ( 61.63%)  -0.7851* H  14 s( 99.90%)p 0.00(  0.10%)
                                           -0.9995  0.0042  0.0025  0.0024  0.0309
   194. (0.01443) BD*( 1) C   3 - C   4  
                ( 51.37%)   0.7168* C   3 s( 27.58%)p 2.62( 72.37%)d 0.00(  0.05%)
                                            0.0003  0.5251  0.0082  0.8413  0.0091
                                           -0.0963  0.0054  0.0793 -0.0128 -0.0051
                                            0.0048 -0.0012  0.0186 -0.0106
                ( 48.63%)  -0.6973* C   4 s( 32.46%)p 2.08( 67.50%)d 0.00(  0.04%)
                                            0.0001  0.5697 -0.0093 -0.8073  0.0286
                                            0.0933  0.0098 -0.1166 -0.0050 -0.0031
                                            0.0030  0.0010  0.0141 -0.0128
   195. (0.00599) BD*( 1) C   3 - H  15  
                ( 36.14%)   0.6011* C   3 s( 21.67%)p 3.61( 78.29%)d 0.00(  0.03%)
                                           -0.0002  0.4655 -0.0072 -0.2267 -0.0053
                                           -0.1393  0.0215 -0.8436  0.0031  0.0017
                                            0.0035  0.0070 -0.0008  0.0161
                ( 63.86%)  -0.7991* H  15 s( 99.91%)p 0.00(  0.09%)
                                            0.9995 -0.0051  0.0107  0.0018  0.0287
   196. (0.00705) BD*( 1) C   3 - H  16  
                ( 36.85%)   0.6070* C   3 s( 21.89%)p 3.57( 78.07%)d 0.00(  0.04%)
                                            0.0002 -0.4678  0.0044  0.2123  0.0157
                                           -0.8390  0.0109 -0.1765  0.0164  0.0062
                                            0.0002 -0.0084  0.0141  0.0072
                ( 63.15%)  -0.7947* H  16 s( 99.91%)p 0.00(  0.09%)
                                           -0.9995  0.0032 -0.0106  0.0280  0.0048
   197. (0.01301) BD*( 1) C   4 - C   5  
                ( 49.69%)   0.7049* C   4 s( 33.50%)p 1.98( 66.44%)d 0.00(  0.06%)
                                            0.0001 -0.5787 -0.0094 -0.3272  0.0119
                                            0.7453  0.0168  0.0383  0.0065  0.0156
                                           -0.0005 -0.0024  0.0103  0.0148
                ( 50.31%)  -0.7093* C   5 s( 35.60%)p 1.81( 64.34%)d 0.00(  0.05%)
                                           -0.0001 -0.5967 -0.0041  0.3541  0.0208
                                           -0.7171  0.0085 -0.0574  0.0043  0.0132
                                            0.0007 -0.0036  0.0132  0.0136
   198. (0.01246) BD*( 1) C   4 - C  11  
                ( 49.55%)   0.7039* C   4 s( 33.98%)p 1.94( 65.97%)d 0.00(  0.05%)
                                            0.0001 -0.5828 -0.0106 -0.4670  0.0152
                                           -0.6507 -0.0205 -0.1324 -0.0031 -0.0173
                                           -0.0051 -0.0049  0.0026  0.0132
                ( 50.45%)  -0.7103* C  11 s( 35.59%)p 1.81( 64.35%)d 0.00(  0.05%)
                                           -0.0001 -0.5966 -0.0048  0.4916  0.0226
                                            0.6213 -0.0152  0.1228  0.0009 -0.0167
                                           -0.0034 -0.0050  0.0069  0.0121
   199. (0.00752) BD*( 1) C   5 - C   6  
                ( 50.35%)   0.7096* C   5 s( 35.28%)p 1.83( 64.67%)d 0.00(  0.05%)
                                            0.0001  0.5938  0.0153  0.7931  0.0023
                                           -0.1081 -0.0416  0.0646 -0.0038 -0.0008
                                            0.0038  0.0002  0.0179 -0.0115
                ( 49.65%)  -0.7046* C   6 s( 36.38%)p 1.75( 63.58%)d 0.00(  0.04%)
                                           -0.0001  0.6031  0.0111 -0.7889 -0.0086
                                            0.0884 -0.0358 -0.0645 -0.0056 -0.0081
                                            0.0026  0.0000  0.0143 -0.0118
   200. (0.04364) BD*( 2) C   5 - C   6  
                ( 52.00%)   0.7211* C   5 s(  0.00%)p 1.00( 99.93%)d 0.00(  0.06%)
                                           -0.0000 -0.0034 -0.0006 -0.0947  0.0014
                                           -0.1230  0.0002  0.9875 -0.0047 -0.0035
                                            0.0226  0.0091 -0.0012  0.0058
                ( 48.00%)  -0.6928* C   6 s(  0.00%)p 1.00( 99.94%)d 0.00(  0.06%)
                                           -0.0000 -0.0018  0.0000 -0.0956  0.0008
                                           -0.1201  0.0012  0.9878 -0.0085  0.0005
                                           -0.0176  0.0160  0.0036  0.0004
   201. (0.00754) BD*( 1) C   5 - H  17  
                ( 36.89%)   0.6074* C   5 s( 29.02%)p 2.44( 70.95%)d 0.00(  0.03%)
                                           -0.0004  0.5386 -0.0142 -0.4846  0.0138
                                           -0.6766  0.0019 -0.1289  0.0007  0.0127
                                            0.0028  0.0035 -0.0039 -0.0093
                ( 63.11%)  -0.7944* H  17 s( 99.90%)p 0.00(  0.10%)
                                            0.9995 -0.0029  0.0185  0.0259  0.0040
   202. (0.01535) BD*( 1) C   6 - C   7  
                ( 50.22%)   0.7087* C   6 s( 33.91%)p 1.95( 66.03%)d 0.00(  0.06%)
                                           -0.0000  0.5822  0.0094  0.5048  0.0268
                                            0.6236 -0.0095  0.1257  0.0015  0.0180
                                            0.0041  0.0053 -0.0050 -0.0132
                ( 49.78%)  -0.7055* C   7 s( 38.24%)p 1.61( 61.71%)d 0.00(  0.05%)
                                           -0.0000  0.6184  0.0073 -0.4031  0.0116
                                           -0.6641 -0.0043 -0.1156  0.0006  0.0154
                                            0.0032  0.0050 -0.0068 -0.0124
   203. (0.00682) BD*( 1) C   6 - H  18  
                ( 37.08%)   0.6090* C   6 s( 29.63%)p 2.37( 70.34%)d 0.00(  0.03%)
                                           -0.0003  0.5441 -0.0140  0.3351 -0.0173
                                           -0.7663 -0.0003 -0.0597 -0.0016 -0.0105
                                           -0.0004  0.0019 -0.0075 -0.0101
                ( 62.92%)  -0.7932* H  18 s( 99.90%)p 0.00(  0.10%)
                                            0.9995 -0.0011 -0.0104  0.0298  0.0023
   204. (0.01704) BD*( 1) C   7 - O   8  
                ( 68.06%)   0.8250* C   7 s( 24.86%)p 3.01( 74.85%)d 0.01(  0.28%)
                                            0.0001 -0.4984  0.0154 -0.8579 -0.0329
                                            0.0700 -0.0223 -0.0780 -0.0059  0.0066
                                           -0.0084  0.0004 -0.0449  0.0266
                ( 31.94%)  -0.5651* O   8 s( 34.06%)p 1.93( 65.87%)d 0.00(  0.07%)
                                           -0.0000 -0.5836 -0.0024  0.8075  0.0045
                                           -0.0287 -0.0047  0.0758 -0.0001 -0.0088
                                           -0.0055 -0.0013 -0.0208  0.0138
   205. (0.14184) BD*( 2) C   7 - O   8  
                ( 72.50%)   0.8515* C   7 s(  0.00%)p 1.00( 99.78%)d 0.00(  0.22%)
                                            0.0000 -0.0034 -0.0002 -0.0972  0.0012
                                           -0.1161  0.0018  0.9872 -0.0162 -0.0053
                                            0.0458 -0.0025 -0.0048  0.0077
                ( 27.50%)  -0.5244* O   8 s(  0.00%)p 1.00( 99.92%)d 0.00(  0.08%)
                                           -0.0000  0.0015  0.0000 -0.0958 -0.0002
                                           -0.1158 -0.0002  0.9882  0.0015  0.0043
                                           -0.0229 -0.0157  0.0004 -0.0073
   206. (0.01225) BD*( 1) C   7 - C  10  
                ( 49.18%)   0.7013* C   7 s( 36.55%)p 1.73( 63.40%)d 0.00(  0.05%)
                                            0.0003 -0.6046  0.0043  0.2983 -0.0448
                                           -0.7345 -0.0023 -0.0591 -0.0047  0.0124
                                            0.0005 -0.0031  0.0131  0.0130
                ( 50.82%)  -0.7129* C  10 s( 33.87%)p 1.95( 66.07%)d 0.00(  0.06%)
                                           -0.0002 -0.5818 -0.0155 -0.3574 -0.0352
                                            0.7272 -0.0022  0.0532 -0.0037  0.0144
                                            0.0006 -0.0034  0.0136  0.0147
   207. (0.00399) BD*( 1) O   8 - C   9  
                ( 29.56%)   0.5437* O   8 s( 31.70%)p 2.15( 68.24%)d 0.00(  0.07%)
                                            0.0001  0.5630  0.0008  0.3852  0.0178
                                           -0.7288  0.0087 -0.0489  0.0028 -0.0068
                                           -0.0004  0.0046 -0.0201 -0.0137
                ( 70.44%)  -0.8393* C   9 s( 20.97%)p 3.75( 78.67%)d 0.02(  0.35%)
                                            0.0001  0.4572  0.0260 -0.4328  0.0042
                                            0.7703  0.0597  0.0498  0.0076 -0.0442
                                           -0.0027  0.0050 -0.0255 -0.0299
   208. (0.00365) BD*( 1) C   9 - H  19  
                ( 37.79%)   0.6147* C   9 s( 26.31%)p 2.80( 73.65%)d 0.00(  0.04%)
                                            0.0001 -0.5127 -0.0152 -0.8368  0.0179
                                           -0.1597  0.0009 -0.1021  0.0019 -0.0108
                                           -0.0042 -0.0009 -0.0155  0.0078
                ( 62.21%)  -0.7888* H  19 s( 99.90%)p 0.00(  0.10%)
                                           -0.9995  0.0008  0.0306  0.0029  0.0034
   209. (0.00582) BD*( 1) C   9 - H  20  
                ( 38.54%)   0.6208* C   9 s( 26.38%)p 2.79( 73.58%)d 0.00(  0.04%)
                                           -0.0000 -0.5134  0.0138  0.2931 -0.0253
                                            0.5080  0.0092 -0.6254 -0.0006 -0.0098
                                            0.0113  0.0128  0.0011 -0.0072
                ( 61.46%)  -0.7840* H  20 s( 99.90%)p 0.00(  0.10%)
                                           -0.9995  0.0036 -0.0039 -0.0209  0.0223
   210. (0.00581) BD*( 1) C   9 - H  21  
                ( 38.51%)   0.6206* C   9 s( 26.39%)p 2.79( 73.57%)d 0.00(  0.04%)
                                           -0.0000 -0.5135  0.0138  0.1548 -0.0252
                                            0.3400  0.0093  0.7716 -0.0022 -0.0050
                                           -0.0090 -0.0096  0.0004 -0.0156
                ( 61.49%)  -0.7841* H  21 s( 99.90%)p 0.00(  0.10%)
                                           -0.9995  0.0036  0.0010 -0.0150 -0.0269
   211. (0.00695) BD*( 1) C  10 - C  11  
                ( 50.03%)   0.7073* C  10 s( 36.51%)p 1.74( 63.45%)d 0.00(  0.05%)
                                           -0.0000  0.6041  0.0085 -0.7870 -0.0001
                                            0.1009  0.0408 -0.0570  0.0048  0.0008
                                            0.0038  0.0005  0.0168 -0.0123
                ( 49.97%)  -0.7069* C  11 s( 35.29%)p 1.83( 64.66%)d 0.00(  0.05%)
                                            0.0000  0.5940  0.0113  0.7959  0.0109
                                           -0.0739  0.0406  0.0761  0.0061 -0.0073
                                            0.0030 -0.0004  0.0169 -0.0113
   212. (0.03777) BD*( 2) C  10 - C  11  
                ( 56.68%)   0.7529* C  10 s(  0.00%)p 1.00( 99.92%)d 0.00(  0.08%)
                                           -0.0000 -0.0053 -0.0003 -0.0911  0.0011
                                           -0.1213  0.0009  0.9880 -0.0098  0.0040
                                           -0.0254 -0.0097  0.0011 -0.0064
                ( 43.32%)  -0.6582* C  11 s(  0.00%)p 1.00( 99.94%)d 0.00(  0.05%)
                                            0.0000 -0.0042 -0.0006 -0.1023  0.0001
                                           -0.1182  0.0013  0.9874 -0.0088 -0.0003
                                            0.0165 -0.0161 -0.0036 -0.0004
   213. (0.00618) BD*( 1) C  10 - H  22  
                ( 36.72%)   0.6060* C  10 s( 29.54%)p 2.38( 70.43%)d 0.00(  0.03%)
                                            0.0003 -0.5433  0.0153 -0.4930  0.0114
                                           -0.6665  0.0030 -0.1302  0.0015 -0.0126
                                           -0.0031 -0.0037  0.0014  0.0099
                ( 63.28%)  -0.7955* H  22 s( 99.89%)p 0.00(  0.11%)
                                           -0.9995  0.0017  0.0193  0.0257  0.0052
   214. (0.00710) BD*( 1) C  11 - H  23  
                ( 36.88%)   0.6073* C  11 s( 29.01%)p 2.45( 70.97%)d 0.00(  0.03%)
                                            0.0004 -0.5384  0.0136  0.3358 -0.0125
                                           -0.7702  0.0038 -0.0597 -0.0006  0.0099
                                            0.0006 -0.0021  0.0090  0.0090
                ( 63.12%)  -0.7945* H  23 s( 99.90%)p 0.00(  0.10%)
                                           -0.9995  0.0027 -0.0120  0.0293  0.0022


 NHO Directionality and "Bond Bending" (deviations from line of nuclear centers)

         [Thresholds for printing:  angular deviation  >  1.0 degree]
                                    hybrid p-character > 25.0%
                                    orbital occupancy  >  0.10e

                                Line of Centers        Hybrid 1              Hybrid 2
                                ---------------  -------------------   ------------------
                NBO               Theta   Phi    Theta   Phi    Dev    Theta   Phi    Dev
 ========================================================================================
     1. BD (   1) C   1 - C   2    72.0   46.8    71.6   42.3   4.3    107.2  231.2   4.3
     2. BD (   2) C   1 - C   2    72.0   46.8    87.3  134.5  87.0     88.9  139.4  87.8
     3. BD (   1) C   1 - H  12    49.8  229.9    51.7  229.3   2.0      --     --    --
     4. BD (   1) C   1 - H  13   166.4  215.7   163.8  219.7   2.7      --     --    --
     5. BD (   1) C   2 - C   3   126.8   49.3     --     --    --      53.1  227.6   1.4
     6. BD (   1) C   2 - H  14    11.8   31.0    11.2   35.3   1.0      --     --    --
     7. BD (   1) C   3 - C   4    84.4  353.8    85.6  353.9   1.2     98.8  172.5   3.5
     8. BD (   1) C   3 - H  15   161.6  210.8   162.8  206.9   1.7      --     --    --
     9. BD (   1) C   3 - H  16    78.3  104.0    79.4  105.4   1.8      --     --    --
    10. BD (   1) C   4 - C   5    93.6  295.2    93.1  292.5   2.8     86.2  117.9   2.6
    11. BD (   1) C   4 - C  11    81.0   52.7    80.5   56.1   3.3     98.9  229.7   3.0
    12. BD (   1) C   5 - C   6    85.3  352.9    85.7  349.3   3.6     95.0  176.2   3.3
    13. BD (   2) C   5 - C   6    85.3  352.9   171.1   52.8  90.2    171.2   51.4  89.9
    14. BD (   1) C   5 - H  17    98.3  234.3    98.9  235.1   1.0      --     --    --
    15. BD (   1) C   6 - C   7    81.2   53.6    81.1   49.1   4.4     98.4  239.6   6.0
    18. BD (   2) C   7 - O   8    84.6  357.7   171.3   50.0  90.0      8.6  230.4  90.1
    19. BD (   1) C   7 - C  10    86.0  114.6    85.3  109.0   5.7     93.4  298.4   3.9
    20. BD (   1) O   8 - C   9    93.5  297.2    93.2  299.2   2.1      --     --    --
    21. BD (   1) C   9 - H  19    83.3    9.9    83.2   11.0   1.0      --     --    --
    22. BD (   1) C   9 - H  20    44.3  243.9    42.9  242.6   1.6      --     --    --
    23. BD (   1) C   9 - H  21   152.7  251.2   154.2  249.7   1.6      --     --    --
    24. BD (   1) C  10 - C  11    94.9  173.8    93.7  169.8   4.2     84.2  357.6   3.9
    25. BD (   2) C  10 - C  11    94.9  173.8   171.3   53.2  89.6    171.0   48.8  89.7
    26. BD (   1) C  10 - H  22    81.0   52.7    81.1   54.0   1.3      --     --    --
    39. LP*(   1) C   4             --     --     10.3  215.8   --       --     --    --
    40. LP (   1) O   8             --     --     81.5   56.9   --       --     --    --
   205. BD*(   2) C   7 - O   8    84.6  357.7   171.3   50.0  90.0      8.6  230.4  90.1


 Second Order Perturbation Theory Analysis of Fock Matrix in NBO Basis

     Threshold for printing:   0.25 kcal/mol
                                                                              E(2)  E(j)-E(i) F(i,j)
         Donor NBO (i)                     Acceptor NBO (j)                 kcal/mol   a.u.    a.u. 
 ===================================================================================================

 within unit  1
   1. BD (   1) C   1 - C   2        / 59. RY*(   1) C   3                    0.88    1.61    0.048
   1. BD (   1) C   1 - C   2        /190. BD*(   1) C   1 - H  12            0.53    1.22    0.032
   1. BD (   1) C   1 - C   2        /191. BD*(   1) C   1 - H  13            0.40    1.20    0.028
   1. BD (   1) C   1 - C   2        /192. BD*(   1) C   2 - C   3            1.21    1.15    0.047
   1. BD (   1) C   1 - C   2        /193. BD*(   1) C   2 - H  14            0.81    1.20    0.040
   1. BD (   1) C   1 - C   2        /194. BD*(   1) C   3 - C   4            0.33    1.12    0.024
   1. BD (   1) C   1 - C   2        /196. BD*(   1) C   3 - H  16            0.25    1.16    0.022
   2. BD (   2) C   1 - C   2        / 39. LP*(   1) C   4                    0.86    0.15    0.016
   2. BD (   2) C   1 - C   2        /194. BD*(   1) C   3 - C   4            1.72    0.65    0.044
   2. BD (   2) C   1 - C   2        /196. BD*(   1) C   3 - H  16            1.36    0.70    0.041
   3. BD (   1) C   1 - H  12        / 50. RY*(   1) C   2                    0.42    1.48    0.032
   3. BD (   1) C   1 - H  12        /188. BD*(   1) C   1 - C   2            0.60    1.16    0.033
   3. BD (   1) C   1 - H  12        /192. BD*(   1) C   2 - C   3            3.37    0.92    0.070
   4. BD (   1) C   1 - H  13        / 51. RY*(   2) C   2                    0.83    1.36    0.043
   4. BD (   1) C   1 - H  13        /188. BD*(   1) C   1 - C   2            0.45    1.17    0.029
   4. BD (   1) C   1 - H  13        /193. BD*(   1) C   2 - H  14            2.73    0.98    0.065
   5. BD (   1) C   2 - C   3        / 39. LP*(   1) C   4                    1.95    0.52    0.046
   5. BD (   1) C   2 - C   3        / 41. RY*(   1) C   1                    1.01    1.64    0.052
   5. BD (   1) C   2 - C   3        / 69. RY*(   2) C   4                    0.52    1.58    0.036
   5. BD (   1) C   2 - C   3        /188. BD*(   1) C   1 - C   2            1.25    1.29    0.051
   5. BD (   1) C   2 - C   3        /190. BD*(   1) C   1 - H  12            1.13    1.12    0.045
   5. BD (   1) C   2 - C   3        /194. BD*(   1) C   3 - C   4            0.59    1.01    0.031
   5. BD (   1) C   2 - C   3        /195. BD*(   1) C   3 - H  15            0.44    1.06    0.028
   5. BD (   1) C   2 - C   3        /196. BD*(   1) C   3 - H  16            0.51    1.06    0.030
   5. BD (   1) C   2 - C   3        /198. BD*(   1) C   4 - C  11            1.05    1.15    0.044
   6. BD (   1) C   2 - H  14        / 41. RY*(   1) C   1                    0.39    1.51    0.031
   6. BD (   1) C   2 - H  14        / 59. RY*(   1) C   3                    0.44    1.38    0.031
   6. BD (   1) C   2 - H  14        /188. BD*(   1) C   1 - C   2            0.62    1.17    0.034
   6. BD (   1) C   2 - H  14        /191. BD*(   1) C   1 - H  13            2.22    0.97    0.059
   6. BD (   1) C   2 - H  14        /195. BD*(   1) C   3 - H  15            1.25    0.93    0.043
   7. BD (   1) C   3 - C   4        / 50. RY*(   1) C   2                    0.60    1.62    0.039
   7. BD (   1) C   3 - C   4        / 77. RY*(   1) C   5                    0.56    1.79    0.040
   7. BD (   1) C   3 - C   4        /131. RY*(   1) C  11                    0.67    1.78    0.044
   7. BD (   1) C   3 - C   4        /188. BD*(   1) C   1 - C   2            0.62    1.31    0.036
   7. BD (   1) C   3 - C   4        /189. BD*(   2) C   1 - C   2            0.80    0.70    0.030
   7. BD (   1) C   3 - C   4        /192. BD*(   1) C   2 - C   3            0.73    1.06    0.035
   7. BD (   1) C   3 - C   4        /195. BD*(   1) C   3 - H  15            0.30    1.07    0.023
   7. BD (   1) C   3 - C   4        /196. BD*(   1) C   3 - H  16            0.26    1.07    0.021
   7. BD (   1) C   3 - C   4        /197. BD*(   1) C   4 - C   5            1.29    1.17    0.049
   7. BD (   1) C   3 - C   4        /198. BD*(   1) C   4 - C  11            1.33    1.17    0.050
   7. BD (   1) C   3 - C   4        /199. BD*(   1) C   5 - C   6            1.40    1.18    0.051
   7. BD (   1) C   3 - C   4        /211. BD*(   1) C  10 - C  11            1.28    1.18    0.049
   8. BD (   1) C   3 - H  15        / 39. LP*(   1) C   4                    4.37    0.38    0.059
   8. BD (   1) C   3 - H  15        / 70. RY*(   3) C   4                    0.42    1.41    0.031
   8. BD (   1) C   3 - H  15        /193. BD*(   1) C   2 - H  14            1.84    0.97    0.054
   8. BD (   1) C   3 - H  15        /198. BD*(   1) C   4 - C  11            0.65    1.02    0.033
   9. BD (   1) C   3 - H  16        / 51. RY*(   2) C   2                    0.33    1.35    0.027
   9. BD (   1) C   3 - H  16        / 52. RY*(   3) C   2                    0.31    1.24    0.025
   9. BD (   1) C   3 - H  16        /188. BD*(   1) C   1 - C   2            0.90    1.16    0.041
   9. BD (   1) C   3 - H  16        /189. BD*(   2) C   1 - C   2            1.74    0.55    0.039
   9. BD (   1) C   3 - H  16        /192. BD*(   1) C   2 - C   3            0.28    0.92    0.020
   9. BD (   1) C   3 - H  16        /197. BD*(   1) C   4 - C   5            2.28    1.02    0.061
  10. BD (   1) C   4 - C   5        / 59. RY*(   1) C   3                    0.76    1.61    0.044
  10. BD (   1) C   4 - C   5        / 86. RY*(   1) C   6                    0.57    1.84    0.041
  10. BD (   1) C   4 - C   5        / 87. RY*(   2) C   6                    0.53    1.47    0.035
  10. BD (   1) C   4 - C   5        /131. RY*(   1) C  11                    0.39    1.86    0.034
  10. BD (   1) C   4 - C   5        /194. BD*(   1) C   3 - C   4            1.24    1.12    0.047
  10. BD (   1) C   4 - C   5        /196. BD*(   1) C   3 - H  16            0.38    1.16    0.026
  10. BD (   1) C   4 - C   5        /198. BD*(   1) C   4 - C  11            1.66    1.25    0.058
  10. BD (   1) C   4 - C   5        /199. BD*(   1) C   5 - C   6            1.50    1.26    0.055
  10. BD (   1) C   4 - C   5        /201. BD*(   1) C   5 - H  17            0.67    1.17    0.036
  10. BD (   1) C   4 - C   5        /203. BD*(   1) C   6 - H  18            1.06    1.16    0.045
  10. BD (   1) C   4 - C   5        /214. BD*(   1) C  11 - H  23            1.24    1.17    0.048
  11. BD (   1) C   4 - C  11        / 59. RY*(   1) C   3                    0.58    1.61    0.039
  11. BD (   1) C   4 - C  11        / 77. RY*(   1) C   5                    0.36    1.87    0.033
  11. BD (   1) C   4 - C  11        /123. RY*(   2) C  10                    1.05    1.41    0.049
  11. BD (   1) C   4 - C  11        /192. BD*(   1) C   2 - C   3            0.34    1.15    0.025
  11. BD (   1) C   4 - C  11        /194. BD*(   1) C   3 - C   4            1.25    1.11    0.047
  11. BD (   1) C   4 - C  11        /197. BD*(   1) C   4 - C   5            1.67    1.25    0.058
  11. BD (   1) C   4 - C  11        /201. BD*(   1) C   5 - H  17            1.29    1.17    0.049
  11. BD (   1) C   4 - C  11        /211. BD*(   1) C  10 - C  11            1.45    1.27    0.054
  11. BD (   1) C   4 - C  11        /213. BD*(   1) C  10 - H  22            1.10    1.17    0.045
  11. BD (   1) C   4 - C  11        /214. BD*(   1) C  11 - H  23            0.69    1.17    0.036
  12. BD (   1) C   5 - C   6        / 68. RY*(   1) C   4                    0.55    1.87    0.041
  12. BD (   1) C   5 - C   6        / 69. RY*(   2) C   4                    0.59    1.68    0.040
  12. BD (   1) C   5 - C   6        / 96. RY*(   2) C   7                    0.74    1.92    0.048
  12. BD (   1) C   5 - C   6        /194. BD*(   1) C   3 - C   4            1.63    1.12    0.054
  12. BD (   1) C   5 - C   6        /197. BD*(   1) C   4 - C   5            1.62    1.26    0.057
  12. BD (   1) C   5 - C   6        /201. BD*(   1) C   5 - H  17            0.65    1.17    0.035
  12. BD (   1) C   5 - C   6        /202. BD*(   1) C   6 - C   7            1.54    1.23    0.055
  12. BD (   1) C   5 - C   6        /203. BD*(   1) C   6 - H  18            0.86    1.16    0.040
  12. BD (   1) C   5 - C   6        /204. BD*(   1) C   7 - O   8            2.46    1.04    0.064
  13. BD (   2) C   5 - C   6        / 39. LP*(   1) C   4                   23.30    0.18    0.089
  13. BD (   2) C   5 - C   6        / 97. RY*(   3) C   7                    0.42    1.85    0.038
  13. BD (   2) C   5 - C   6        /205. BD*(   2) C   7 - O   8           19.92    0.21    0.082
  14. BD (   1) C   5 - H  17        / 68. RY*(   1) C   4                    0.45    1.68    0.035
  14. BD (   1) C   5 - H  17        / 86. RY*(   1) C   6                    0.30    1.65    0.028
  14. BD (   1) C   5 - H  17        /197. BD*(   1) C   4 - C   5            0.53    1.07    0.030
  14. BD (   1) C   5 - H  17        /198. BD*(   1) C   4 - C  11            2.16    1.07    0.061
  14. BD (   1) C   5 - H  17        /199. BD*(   1) C   5 - C   6            0.51    1.07    0.029
  14. BD (   1) C   5 - H  17        /202. BD*(   1) C   6 - C   7            2.06    1.04    0.059
  15. BD (   1) C   6 - C   7        / 77. RY*(   1) C   5                    0.43    1.90    0.036
  15. BD (   1) C   6 - C   7        / 78. RY*(   2) C   5                    0.66    1.45    0.039
  15. BD (   1) C   6 - C   7        /104. RY*(   1) O   8                    0.27    2.00    0.030
  15. BD (   1) C   6 - C   7        /122. RY*(   1) C  10                    0.70    1.82    0.045
  15. BD (   1) C   6 - C   7        /199. BD*(   1) C   5 - C   6            1.44    1.28    0.054
  15. BD (   1) C   6 - C   7        /201. BD*(   1) C   5 - H  17            1.04    1.19    0.044
  15. BD (   1) C   6 - C   7        /203. BD*(   1) C   6 - H  18            0.67    1.19    0.036
  15. BD (   1) C   6 - C   7        /206. BD*(   1) C   7 - C  10            2.07    1.26    0.064
  15. BD (   1) C   6 - C   7        /213. BD*(   1) C  10 - H  22            0.99    1.19    0.043
  16. BD (   1) C   6 - H  18        / 77. RY*(   1) C   5                    0.36    1.70    0.031
  16. BD (   1) C   6 - H  18        / 95. RY*(   1) C   7                    0.40    1.37    0.030
  16. BD (   1) C   6 - H  18        /197. BD*(   1) C   4 - C   5            1.93    1.08    0.058
  16. BD (   1) C   6 - H  18        /199. BD*(   1) C   5 - C   6            0.65    1.09    0.034
  16. BD (   1) C   6 - H  18        /202. BD*(   1) C   6 - C   7            0.38    1.06    0.025
  16. BD (   1) C   6 - H  18        /204. BD*(   1) C   7 - O   8            0.35    0.87    0.022
  16. BD (   1) C   6 - H  18        /206. BD*(   1) C   7 - C  10            2.05    1.06    0.059
  17. BD (   1) C   7 - O   8        /114. RY*(   2) C   9                    0.64    1.53    0.040
  17. BD (   1) C   7 - O   8        /122. RY*(   1) C  10                    0.26    2.02    0.029
  17. BD (   1) C   7 - O   8        /199. BD*(   1) C   5 - C   6            0.60    1.49    0.038
  17. BD (   1) C   7 - O   8        /202. BD*(   1) C   6 - C   7            0.45    1.46    0.033
  17. BD (   1) C   7 - O   8        /206. BD*(   1) C   7 - C  10            0.39    1.47    0.030
  17. BD (   1) C   7 - O   8        /208. BD*(   1) C   9 - H  19            0.31    1.41    0.027
  17. BD (   1) C   7 - O   8        /211. BD*(   1) C  10 - C  11            0.76    1.50    0.043
  18. BD (   2) C   7 - O   8        / 89. RY*(   4) C   6                    0.38    1.10    0.027
  18. BD (   2) C   7 - O   8        /115. RY*(   3) C   9                    0.50    2.11    0.042
  18. BD (   2) C   7 - O   8        /125. RY*(   4) C  10                    0.45    1.25    0.031
  18. BD (   2) C   7 - O   8        /200. BD*(   2) C   5 - C   6            3.41    0.41    0.048
  18. BD (   2) C   7 - O   8        /205. BD*(   2) C   7 - O   8            0.64    0.33    0.019
  18. BD (   2) C   7 - O   8        /209. BD*(   1) C   9 - H  20            1.59    0.83    0.047
  18. BD (   2) C   7 - O   8        /210. BD*(   1) C   9 - H  21            1.60    0.83    0.047
  18. BD (   2) C   7 - O   8        /212. BD*(   2) C  10 - C  11            4.37    0.42    0.055
  19. BD (   1) C   7 - C  10        / 86. RY*(   1) C   6                    0.36    1.86    0.033
  19. BD (   1) C   7 - C  10        / 87. RY*(   2) C   6                    0.33    1.48    0.028
  19. BD (   1) C   7 - C  10        /104. RY*(   1) O   8                    0.42    1.99    0.037
  19. BD (   1) C   7 - C  10        /131. RY*(   1) C  11                    0.44    1.88    0.037
  19. BD (   1) C   7 - C  10        /132. RY*(   2) C  11                    0.73    1.44    0.041
  19. BD (   1) C   7 - C  10        /202. BD*(   1) C   6 - C   7            1.97    1.25    0.063
  19. BD (   1) C   7 - C  10        /203. BD*(   1) C   6 - H  18            1.23    1.18    0.048
  19. BD (   1) C   7 - C  10        /204. BD*(   1) C   7 - O   8            0.32    1.06    0.023
  19. BD (   1) C   7 - C  10        /207. BD*(   1) O   8 - C   9            1.51    1.01    0.049
  19. BD (   1) C   7 - C  10        /211. BD*(   1) C  10 - C  11            1.24    1.28    0.051
  19. BD (   1) C   7 - C  10        /213. BD*(   1) C  10 - H  22            0.55    1.19    0.032
  19. BD (   1) C   7 - C  10        /214. BD*(   1) C  11 - H  23            1.14    1.19    0.046
  20. BD (   1) O   8 - C   9        / 95. RY*(   1) C   7                    0.59    1.70    0.040
  20. BD (   1) O   8 - C   9        / 96. RY*(   2) C   7                    0.58    2.08    0.044
  20. BD (   1) O   8 - C   9        /206. BD*(   1) C   7 - C  10            1.41    1.40    0.056
  21. BD (   1) C   9 - H  19        /104. RY*(   1) O   8                    0.29    1.78    0.029
  21. BD (   1) C   9 - H  19        /204. BD*(   1) C   7 - O   8            2.02    0.84    0.052
  22. BD (   1) C   9 - H  20        /105. RY*(   2) O   8                    0.30    1.76    0.029
  22. BD (   1) C   9 - H  20        /205. BD*(   2) C   7 - O   8            0.84    0.45    0.026
  23. BD (   1) C   9 - H  21        /105. RY*(   2) O   8                    0.30    1.76    0.029
  23. BD (   1) C   9 - H  21        /205. BD*(   2) C   7 - O   8            0.85    0.45    0.027
  24. BD (   1) C  10 - C  11        / 68. RY*(   1) C   4                    0.50    1.87    0.039
  24. BD (   1) C  10 - C  11        / 69. RY*(   2) C   4                    0.53    1.68    0.038
  24. BD (   1) C  10 - C  11        / 95. RY*(   1) C   7                    0.85    1.55    0.046
  24. BD (   1) C  10 - C  11        /194. BD*(   1) C   3 - C   4            1.68    1.12    0.055
  24. BD (   1) C  10 - C  11        /198. BD*(   1) C   4 - C  11            1.58    1.26    0.056
  24. BD (   1) C  10 - C  11        /204. BD*(   1) C   7 - O   8            1.87    1.05    0.056
  24. BD (   1) C  10 - C  11        /206. BD*(   1) C   7 - C  10            1.24    1.24    0.049
  24. BD (   1) C  10 - C  11        /213. BD*(   1) C  10 - H  22            0.80    1.17    0.039
  24. BD (   1) C  10 - C  11        /214. BD*(   1) C  11 - H  23            0.66    1.17    0.035
  25. BD (   2) C  10 - C  11        / 39. LP*(   1) C   4                   30.66    0.18    0.100
  25. BD (   2) C  10 - C  11        / 72. RY*(   5) C   4                    0.29    2.16    0.034
  25. BD (   2) C  10 - C  11        /100. RY*(   6) C   7                    0.28    2.10    0.033
  25. BD (   2) C  10 - C  11        /134. RY*(   4) C  11                    0.33    0.95    0.024
  25. BD (   2) C  10 - C  11        /205. BD*(   2) C   7 - O   8           14.66    0.21    0.070
  25. BD (   2) C  10 - C  11        /212. BD*(   2) C  10 - C  11            0.31    0.30    0.013
  26. BD (   1) C  10 - H  22        /131. RY*(   1) C  11                    0.29    1.68    0.028
  26. BD (   1) C  10 - H  22        /198. BD*(   1) C   4 - C  11            2.02    1.07    0.059
  26. BD (   1) C  10 - H  22        /202. BD*(   1) C   6 - C   7            2.25    1.05    0.061
  26. BD (   1) C  10 - H  22        /204. BD*(   1) C   7 - O   8            0.65    0.86    0.030
  26. BD (   1) C  10 - H  22        /206. BD*(   1) C   7 - C  10            0.29    1.05    0.022
  26. BD (   1) C  10 - H  22        /211. BD*(   1) C  10 - C  11            0.62    1.08    0.033
  27. BD (   1) C  11 - H  23        / 68. RY*(   1) C   4                    0.43    1.68    0.034
  27. BD (   1) C  11 - H  23        /122. RY*(   1) C  10                    0.31    1.60    0.028
  27. BD (   1) C  11 - H  23        /197. BD*(   1) C   4 - C   5            2.11    1.07    0.060
  27. BD (   1) C  11 - H  23        /198. BD*(   1) C   4 - C  11            0.52    1.06    0.030
  27. BD (   1) C  11 - H  23        /206. BD*(   1) C   7 - C  10            2.03    1.04    0.058
  27. BD (   1) C  11 - H  23        /211. BD*(   1) C  10 - C  11            0.51    1.08    0.030
  28. CR (   1) C   1                / 51. RY*(   2) C   2                    0.54   10.92    0.097
  28. CR (   1) C   1                / 52. RY*(   3) C   2                    0.67   10.81    0.107
  28. CR (   1) C   1                / 53. RY*(   4) C   2                    0.26   11.04    0.067
  28. CR (   1) C   1                /140. RY*(   1) H  12                    0.42   10.49    0.084
  28. CR (   1) C   1                /144. RY*(   1) H  13                    0.40   10.49    0.082
  28. CR (   1) C   1                /188. BD*(   1) C   1 - C   2            0.38   10.73    0.080
  28. CR (   1) C   1                /192. BD*(   1) C   2 - C   3            0.73   10.49    0.111
  28. CR (   1) C   1                /193. BD*(   1) C   2 - H  14            0.41   10.54    0.084
  29. CR (   1) C   2                / 42. RY*(   2) C   1                    1.27   10.60    0.146
  29. CR (   1) C   2                / 62. RY*(   4) C   3                    0.52   10.78    0.095
  29. CR (   1) C   2                /148. RY*(   1) H  14                    0.36   10.45    0.078
  29. CR (   1) C   2                /188. BD*(   1) C   1 - C   2            0.38   10.74    0.081
  29. CR (   1) C   2                /190. BD*(   1) C   1 - H  12            0.32   10.56    0.073
  29. CR (   1) C   2                /191. BD*(   1) C   1 - H  13            0.35   10.55    0.077
  30. CR (   1) C   3                / 51. RY*(   2) C   2                    0.30   10.95    0.072
  30. CR (   1) C   3                /152. RY*(   1) H  15                    0.38   10.49    0.080
  30. CR (   1) C   3                /156. RY*(   1) H  16                    0.34   10.50    0.076
  30. CR (   1) C   3                /188. BD*(   1) C   1 - C   2            0.36   10.76    0.079
  30. CR (   1) C   3                /197. BD*(   1) C   4 - C   5            0.42   10.62    0.085
  30. CR (   1) C   3                /198. BD*(   1) C   4 - C  11            0.40   10.62    0.083
  31. CR (   1) C   4                / 61. RY*(   3) C   3                    0.44   10.92    0.087
  31. CR (   1) C   4                / 78. RY*(   2) C   5                    0.87   10.83    0.123
  31. CR (   1) C   4                /132. RY*(   2) C  11                    0.85   10.82    0.121
  31. CR (   1) C   4                /199. BD*(   1) C   5 - C   6            0.45   10.66    0.088
  31. CR (   1) C   4                /201. BD*(   1) C   5 - H  17            0.29   10.57    0.070
  31. CR (   1) C   4                /211. BD*(   1) C  10 - C  11            0.44   10.67    0.087
  31. CR (   1) C   4                /214. BD*(   1) C  11 - H  23            0.29   10.57    0.070
  32. CR (   1) C   5                / 68. RY*(   1) C   4                    0.30   11.26    0.074
  32. CR (   1) C   5                / 69. RY*(   2) C   4                    0.81   11.07    0.120
  32. CR (   1) C   5                / 87. RY*(   2) C   6                    0.53   10.85    0.096
  32. CR (   1) C   5                / 88. RY*(   3) C   6                    0.29   10.71    0.071
  32. CR (   1) C   5                /160. RY*(   1) H  17                    0.41   10.49    0.083
  32. CR (   1) C   5                /194. BD*(   1) C   3 - C   4            0.50   10.50    0.092
  32. CR (   1) C   5                /198. BD*(   1) C   4 - C  11            0.50   10.64    0.092
  32. CR (   1) C   5                /202. BD*(   1) C   6 - C   7            0.51   10.62    0.094
  32. CR (   1) C   5                /203. BD*(   1) C   6 - H  18            0.32   10.55    0.073
  33. CR (   1) C   6                / 78. RY*(   2) C   5                    0.35   10.82    0.078
  33. CR (   1) C   6                / 79. RY*(   3) C   5                    0.56   10.70    0.098
  33. CR (   1) C   6                / 95. RY*(   1) C   7                    0.85   10.93    0.122
  33. CR (   1) C   6                /164. RY*(   1) H  18                    0.43   10.49    0.084
  33. CR (   1) C   6                /197. BD*(   1) C   4 - C   5            0.54   10.65    0.096
  33. CR (   1) C   6                /201. BD*(   1) C   5 - H  17            0.29   10.56    0.070
  33. CR (   1) C   6                /204. BD*(   1) C   7 - O   8            0.42   10.43    0.084
  33. CR (   1) C   6                /206. BD*(   1) C   7 - C  10            0.53   10.62    0.095
  34. CR (   1) C   7                / 87. RY*(   2) C   6                    0.61   10.94    0.103
  34. CR (   1) C   7                /123. RY*(   2) C  10                    0.83   10.88    0.120
  34. CR (   1) C   7                /199. BD*(   1) C   5 - C   6            0.38   10.73    0.081
  34. CR (   1) C   7                /202. BD*(   1) C   6 - C   7            0.33   10.70    0.076
  34. CR (   1) C   7                /203. BD*(   1) C   6 - H  18            0.33   10.64    0.075
  34. CR (   1) C   7                /204. BD*(   1) C   7 - O   8            0.46   10.52    0.088
  34. CR (   1) C   7                /206. BD*(   1) C   7 - C  10            0.37   10.71    0.080
  34. CR (   1) C   7                /207. BD*(   1) O   8 - C   9            0.68   10.47    0.107
  34. CR (   1) C   7                /211. BD*(   1) C  10 - C  11            0.39   10.74    0.082
  34. CR (   1) C   7                /213. BD*(   1) C  10 - H  22            0.26   10.65    0.067
  35. CR (   1) O   8                / 95. RY*(   1) C   7                    1.02   19.86    0.180
  35. CR (   1) O   8                /102. RY*(   8) C   7                    0.47   21.02    0.126
  35. CR (   1) O   8                /113. RY*(   1) C   9                    0.34   20.06    0.105
  35. CR (   1) O   8                /114. RY*(   2) C   9                    0.53   19.61    0.129
  35. CR (   1) O   8                /202. BD*(   1) C   6 - C   7            0.31   19.55    0.100
  36. CR (   1) C   9                /168. RY*(   1) H  19                    0.42   10.58    0.084
  36. CR (   1) C   9                /172. RY*(   1) H  20                    0.36   10.58    0.078
  36. CR (   1) C   9                /176. RY*(   1) H  21                    0.36   10.58    0.078
  36. CR (   1) C   9                /204. BD*(   1) C   7 - O   8            0.73   10.48    0.111
  36. CR (   1) C   9                /207. BD*(   1) O   8 - C   9            0.44   10.43    0.086
  37. CR (   1) C  10                / 96. RY*(   2) C   7                    0.46   11.30    0.091
  37. CR (   1) C  10                / 98. RY*(   4) C   7                    0.27   11.26    0.070
  37. CR (   1) C  10                /132. RY*(   2) C  11                    0.43   10.81    0.086
  37. CR (   1) C  10                /133. RY*(   3) C  11                    0.44   10.72    0.087
  37. CR (   1) C  10                /180. RY*(   1) H  22                    0.42   10.46    0.084
  37. CR (   1) C  10                /198. BD*(   1) C   4 - C  11            0.54   10.64    0.096
  37. CR (   1) C  10                /202. BD*(   1) C   6 - C   7            0.62   10.62    0.103
  37. CR (   1) C  10                /204. BD*(   1) C   7 - O   8            0.27   10.43    0.068
  37. CR (   1) C  10                /214. BD*(   1) C  11 - H  23            0.30   10.56    0.071
  38. CR (   1) C  11                / 68. RY*(   1) C   4                    0.28   11.25    0.071
  38. CR (   1) C  11                / 69. RY*(   2) C   4                    0.57   11.06    0.100
  38. CR (   1) C  11                /122. RY*(   1) C  10                    0.27   11.17    0.070
  38. CR (   1) C  11                /123. RY*(   2) C  10                    0.38   10.79    0.081
  38. CR (   1) C  11                /124. RY*(   3) C  10                    0.27   10.69    0.068
  38. CR (   1) C  11                /184. RY*(   1) H  23                    0.39   10.46    0.081
  38. CR (   1) C  11                /194. BD*(   1) C   3 - C   4            0.53   10.49    0.094
  38. CR (   1) C  11                /197. BD*(   1) C   4 - C   5            0.50   10.64    0.093
  38. CR (   1) C  11                /206. BD*(   1) C   7 - C  10            0.48   10.61    0.091
  38. CR (   1) C  11                /213. BD*(   1) C  10 - H  22            0.32   10.55    0.073
  39. LP*(   1) C   4                / 70. RY*(   3) C   4                    0.36    1.03    0.046
  39. LP*(   1) C   4                / 80. RY*(   4) C   5                    0.90    0.93    0.069
  39. LP*(   1) C   4                /134. RY*(   4) C  11                    1.00    0.77    0.066
  39. LP*(   1) C   4                /189. BD*(   2) C   1 - C   2            0.31    0.17    0.017
  39. LP*(   1) C   4                /192. BD*(   1) C   2 - C   3            0.86    0.53    0.050
  39. LP*(   1) C   4                /195. BD*(   1) C   3 - H  15            1.36    0.54    0.064
  39. LP*(   1) C   4                /200. BD*(   2) C   5 - C   6           18.88    0.11    0.102
  39. LP*(   1) C   4                /205. BD*(   2) C   7 - O   8            0.85    0.03    0.010
  39. LP*(   1) C   4                /212. BD*(   2) C  10 - C  11           14.98    0.12    0.095
  40. LP (   1) O   8                / 95. RY*(   1) C   7                    1.23    1.38    0.053
  40. LP (   1) O   8                / 96. RY*(   2) C   7                    0.43    1.76    0.035
  40. LP (   1) O   8                /113. RY*(   1) C   9                    0.81    1.59    0.046
  40. LP (   1) O   8                /114. RY*(   2) C   9                    0.26    1.14    0.022
  40. LP (   1) O   8                /202. BD*(   1) C   6 - C   7            3.68    1.07    0.079
  40. LP (   1) O   8                /206. BD*(   1) C   7 - C  10            0.37    1.08    0.025
  40. LP (   1) O   8                /208. BD*(   1) C   9 - H  19            1.07    1.02    0.042
  40. LP (   1) O   8                /209. BD*(   1) C   9 - H  20            0.60    0.98    0.031
  40. LP (   1) O   8                /210. BD*(   1) C   9 - H  21            0.58    0.98    0.030
 205. BD*(   2) C   7 - O   8        / 89. RY*(   4) C   6                    0.34    0.77    0.054
 205. BD*(   2) C   7 - O   8        / 97. RY*(   3) C   7                    0.27    1.63    0.070
 205. BD*(   2) C   7 - O   8        /101. RY*(   7) C   7                    0.78    0.88    0.087
 205. BD*(   2) C   7 - O   8        /125. RY*(   4) C  10                    0.33    0.92    0.058
 205. BD*(   2) C   7 - O   8        /200. BD*(   2) C   5 - C   6           10.07    0.08    0.085
 205. BD*(   2) C   7 - O   8        /212. BD*(   2) C  10 - C  11            9.62    0.09    0.087


 Natural Bond Orbitals (Summary):

                                                            Principal Delocalizations
           NBO                        Occupancy    Energy   (geminal,vicinal,remote)
 ====================================================================================
 Molecular unit  1  (C10H12O)
     1. BD (   1) C   1 - C   2          0.99421    -0.86646  192(g),59(v),193(g),190(g)
                                                    191(g),194(v),196(v)
     2. BD (   2) C   1 - C   2          0.90152    -0.40355  194(v),196(v),39(r)
     3. BD (   1) C   1 - H  12          0.99049    -0.63444  192(v),188(g),50(v)
     4. BD (   1) C   1 - H  13          0.99235    -0.63807  193(v),51(v),188(g)
     5. BD (   1) C   2 - C   3          0.97720    -0.76491  39(v),188(g),190(v),198(v)
                                                    41(v),194(g),69(v),196(g)
                                                    195(g)
     6. BD (   1) C   2 - H  14          0.98700    -0.63613  191(v),195(v),188(g),59(v)
                                                    41(v)
     7. BD (   1) C   3 - C   4          0.98341    -0.77928  199(v),198(g),197(g),211(v)
                                                    189(v),192(g),131(v),188(v)
                                                    50(v),77(v),195(g),196(g)
     8. BD (   1) C   3 - H  15          0.96129    -0.63083  39(v),193(v),198(v),70(v)
     9. BD (   1) C   3 - H  16          0.97886    -0.63150  197(v),189(v),188(v),51(v)
                                                    52(v),39(v),192(g)
    10. BD (   1) C   4 - C   5          0.98652    -0.86561  198(g),199(g),214(v),194(g)
                                                    203(v),59(v),201(g),86(v)
                                                    87(v),131(v),196(v)
    11. BD (   1) C   4 - C  11          0.98689    -0.86165  197(g),211(g),201(v),194(g)
                                                    213(v),123(v),214(g),59(v)
                                                    77(v),192(v)
    12. BD (   1) C   5 - C   6          0.98664    -0.86592  204(v),194(v),197(g),202(g)
                                                    203(g),96(v),201(g),69(v)
                                                    68(v)
    13. BD (   2) C   5 - C   6          0.86083    -0.43356  39(v),205(v),97(v)
    14. BD (   1) C   5 - H  17          0.98879    -0.67734  198(v),202(v),197(g),199(g)
                                                    68(v),86(v)
    15. BD (   1) C   6 - C   7          0.98963    -0.88784  206(g),199(g),201(v),213(v)
                                                    122(v),203(g),78(v),77(v)
                                                    104(v)
    16. BD (   1) C   6 - H  18          0.98759    -0.69021  206(v),197(v),199(g),95(v)
                                                    202(g),77(v),204(v)
    17. BD (   1) C   7 - O   8          0.99575    -1.09683  211(v),114(v),199(v),202(g)
                                                    206(g),208(v),122(v)
    18. BD (   2) C   7 - O   8          0.93948    -0.55071  212(v),200(v),210(v),209(v)
                                                    205(g),115(v),125(v),89(v)
    19. BD (   1) C   7 - C  10          0.98696    -0.87905  202(g),207(v),211(g),203(v)
                                                    214(v),132(v),213(g),131(v)
                                                    104(v),86(v),87(v),204(g)
    20. BD (   1) O   8 - C   9          0.99657    -1.02553  206(v),95(v),96(v)
    21. BD (   1) C   9 - H  19          0.99462    -0.66500  204(v),104(v)
    22. BD (   1) C   9 - H  20          0.98788    -0.67397  205(v),105(v)
    23. BD (   1) C   9 - H  21          0.98746    -0.67393  205(v),105(v)
    24. BD (   1) C  10 - C  11          0.98769    -0.86764  204(v),194(v),198(g),206(g)
                                                    95(v),213(g),214(g),69(v)
                                                    68(v)
    25. BD (   2) C  10 - C  11          0.84659    -0.42919  39(v),205(v),134(g),212(g)
                                                    72(v),100(v)
    26. BD (   1) C  10 - H  22          0.98775    -0.68032  202(v),198(v),204(v),211(g)
                                                    131(v),206(g)
    27. BD (   1) C  11 - H  23          0.98911    -0.67370  197(v),206(v),198(g),211(g)
                                                    68(v),122(v)
    28. CR (   1) C   1                  0.99947   -10.20209  192(v),52(v),51(v),140(v)
                                                    193(v),144(v),188(g),53(v)
    29. CR (   1) C   2                  0.99947   -10.21174  42(v),62(v),188(g),148(v)
                                                    191(v),190(v)
    30. CR (   1) C   3                  0.99951   -10.22783  197(v),198(v),152(v),188(v)
                                                    156(v),51(v)
    31. CR (   1) C   4                  0.99942   -10.26301  78(v),132(v),199(v),211(v)
                                                    61(v),201(v),214(v)
    32. CR (   1) C   5                  0.99945   -10.25011  69(v),87(v),202(v),194(v)
                                                    198(v),160(v),203(v),68(v)
                                                    88(v)
    33. CR (   1) C   6                  0.99946   -10.25366  95(v),79(v),197(v),206(v)
                                                    164(v),204(v),78(v),201(v)
    34. CR (   1) C   7                  0.99931   -10.33812  123(v),207(v),87(v),204(g)
                                                    211(v),199(v),206(g),202(g)
                                                    203(v),213(v)
    35. CR (   1) O   8                  0.99982   -19.17983  95(v),114(v),102(v),113(v)
                                                    202(v)
    36. CR (   1) C   9                  0.99961   -10.30543  204(v),207(g),168(v),176(v)
                                                    172(v)
    37. CR (   1) C  10                  0.99946   -10.25368  202(v),198(v),96(v),133(v)
                                                    132(v),180(v),214(v),204(v)
                                                    98(v)
    38. CR (   1) C  11                  0.99945   -10.24490  69(v),194(v),197(v),206(v)
                                                    184(v),123(v),213(v),68(v)
                                                    122(v),124(v)
    39. LP*(   1) C   4                  0.27749    -0.24882  200(v),212(v),195(v),134(v)
                                                    80(v),192(v),205(r),70(g)
                                                    189(r)
    40. LP (   1) O   8                  0.98220    -0.70554  202(v),95(v),208(v),113(v)
                                                    209(v),210(v),96(v),206(v)
                                                    114(v)
    41. RY*(   1) C   1                  0.00232     0.87484   
    42. RY*(   2) C   1                  0.00051     0.38925   
    43. RY*(   3) C   1                  0.00012     0.44533   
    44. RY*(   4) C   1                  0.00003     0.91717   
    45. RY*(   5) C   1                  0.00000     2.14562   
    46. RY*(   6) C   1                  0.00001     1.89655   
    47. RY*(   7) C   1                  0.00001     1.96128   
    48. RY*(   8) C   1                  0.00000     1.83333   
    49. RY*(   9) C   1                  0.00000     1.94229   
    50. RY*(   1) C   2                  0.00215     0.84114   
    51. RY*(   2) C   2                  0.00160     0.71729   
    52. RY*(   3) C   2                  0.00117     0.60619   
    53. RY*(   4) C   2                  0.00029     0.83364   
    54. RY*(   5) C   2                  0.00008     2.01533   
    55. RY*(   6) C   2                  0.00004     1.86959   
    56. RY*(   7) C   2                  0.00001     2.06374   
    57. RY*(   8) C   2                  0.00001     1.77197   
    58. RY*(   9) C   2                  0.00000     1.82386   
    59. RY*(   1) C   3                  0.00440     0.74438   
    60. RY*(   2) C   3                  0.00093     0.94537   
    61. RY*(   3) C   3                  0.00053     0.65860   
    62. RY*(   4) C   3                  0.00037     0.57134   
    63. RY*(   5) C   3                  0.00020     1.72224   
    64. RY*(   6) C   3                  0.00005     1.94656   
    65. RY*(   7) C   3                  0.00002     2.11935   
    66. RY*(   8) C   3                  0.00001     1.98523   
    67. RY*(   9) C   3                  0.00001     2.02064   
    68. RY*(   1) C   4                  0.00263     1.00573   
    69. RY*(   2) C   4                  0.00174     0.81655   
    70. RY*(   3) C   4                  0.00086     0.77636   
    71. RY*(   4) C   4                  0.00049     0.57957   
    72. RY*(   5) C   4                  0.00029     1.72962   
    73. RY*(   6) C   4                  0.00022     2.11274   
    74. RY*(   7) C   4                  0.00013     1.61148   
    75. RY*(   8) C   4                  0.00007     1.91390   
    76. RY*(   9) C   4                  0.00001     2.01301   
    77. RY*(   1) C   5                  0.00290     1.00806   
    78. RY*(   2) C   5                  0.00145     0.56476   
    79. RY*(   3) C   5                  0.00052     0.44979   
    80. RY*(   4) C   5                  0.00029     0.67774   
    81. RY*(   5) C   5                  0.00011     1.60146   
    82. RY*(   6) C   5                  0.00006     2.14635   
    83. RY*(   7) C   5                  0.00003     2.20577   
    84. RY*(   8) C   5                  0.00001     1.68820   
    85. RY*(   9) C   5                  0.00000     2.01371   
    86. RY*(   1) C   6                  0.00229     0.97701   
    87. RY*(   2) C   6                  0.00115     0.60105   
    88. RY*(   3) C   6                  0.00060     0.45693   
    89. RY*(   4) C   6                  0.00045     0.54755   
    90. RY*(   5) C   6                  0.00008     1.68170   
    91. RY*(   6) C   6                  0.00006     2.11037   
    92. RY*(   7) C   6                  0.00004     2.23151   
    93. RY*(   8) C   6                  0.00001     1.69111   
    94. RY*(   9) C   6                  0.00000     2.02867   
    95. RY*(   1) C   7                  0.00320     0.67889   
    96. RY*(   2) C   7                  0.00194     1.05056   
    97. RY*(   3) C   7                  0.00117     1.41294   
    98. RY*(   4) C   7                  0.00107     1.01072   
    99. RY*(   5) C   7                  0.00038     1.70107   
   100. RY*(   6) C   7                  0.00035     1.66628   
   101. RY*(   7) C   7                  0.00027     0.65833   
   102. RY*(   8) C   7                  0.00013     1.83616   
   103. RY*(   9) C   7                  0.00001     1.97691   
   104. RY*(   1) O   8                  0.00140     1.11560   
   105. RY*(   2) O   8                  0.00059     1.08447   
   106. RY*(   3) O   8                  0.00018     2.21362   
   107. RY*(   4) O   8                  0.00009     1.47620   
   108. RY*(   5) O   8                  0.00008     2.39990   
   109. RY*(   6) O   8                  0.00005     2.10937   
   110. RY*(   7) O   8                  0.00000     2.46389   
   111. RY*(   8) O   8                  0.00000     2.57636   
   112. RY*(   9) O   8                  0.00001     2.65595   
   113. RY*(   1) C   9                  0.00144     0.87953   
   114. RY*(   2) C   9                  0.00083     0.43220   
   115. RY*(   3) C   9                  0.00057     1.56193   
   116. RY*(   4) C   9                  0.00020     1.73306   
   117. RY*(   5) C   9                  0.00004     0.87726   
   118. RY*(   6) C   9                  0.00000     2.03480   
   119. RY*(   7) C   9                  0.00001     0.55083   
   120. RY*(   8) C   9                  0.00001     2.06358   
   121. RY*(   9) C   9                  0.00000     2.11120   
   122. RY*(   1) C  10                  0.00297     0.92769   
   123. RY*(   2) C  10                  0.00158     0.54348   
   124. RY*(   3) C  10                  0.00050     0.44573   
   125. RY*(   4) C  10                  0.00048     0.69847   
   126. RY*(   5) C  10                  0.00008     2.15328   
   127. RY*(   6) C  10                  0.00008     1.53450   
   128. RY*(   7) C  10                  0.00002     2.21765   
   129. RY*(   8) C  10                  0.00001     1.66799   
   130. RY*(   9) C  10                  0.00000     2.02271   
   131. RY*(   1) C  11                  0.00304     0.99909   
   132. RY*(   2) C  11                  0.00124     0.56000   
   133. RY*(   3) C  11                  0.00047     0.46304   
   134. RY*(   4) C  11                  0.00034     0.52086   
   135. RY*(   5) C  11                  0.00007     2.18131   
   136. RY*(   6) C  11                  0.00005     1.66930   
   137. RY*(   7) C  11                  0.00002     2.17338   
   138. RY*(   8) C  11                  0.00001     1.72450   
   139. RY*(   9) C  11                  0.00000     2.03168   
   140. RY*(   1) H  12                  0.00057     0.29011   
   141. RY*(   2) H  12                  0.00007     1.51501   
   142. RY*(   3) H  12                  0.00006     1.71854   
   143. RY*(   4) H  12                  0.00003     2.13540   
   144. RY*(   1) H  13                  0.00076     0.28698   
   145. RY*(   2) H  13                  0.00007     1.58004   
   146. RY*(   3) H  13                  0.00007     1.60423   
   147. RY*(   4) H  13                  0.00003     2.17082   
   148. RY*(   1) H  14                  0.00110     0.23831   
   149. RY*(   2) H  14                  0.00008     1.54017   
   150. RY*(   3) H  14                  0.00005     1.92071   
   151. RY*(   4) H  14                  0.00003     2.08659   
   152. RY*(   1) H  15                  0.00100     0.26312   
   153. RY*(   2) H  15                  0.00009     1.70497   
   154. RY*(   3) H  15                  0.00007     1.64757   
   155. RY*(   4) H  15                  0.00002     2.17028   
   156. RY*(   1) H  16                  0.00106     0.27678   
   157. RY*(   2) H  16                  0.00009     1.70392   
   158. RY*(   3) H  16                  0.00006     1.64081   
   159. RY*(   4) H  16                  0.00002     2.14829   
   160. RY*(   1) H  17                  0.00098     0.23852   
   161. RY*(   2) H  17                  0.00007     1.51240   
   162. RY*(   3) H  17                  0.00003     2.07616   
   163. RY*(   4) H  17                  0.00004     1.96452   
   164. RY*(   1) H  18                  0.00068     0.23593   
   165. RY*(   2) H  18                  0.00007     1.48984   
   166. RY*(   3) H  18                  0.00004     1.94033   
   167. RY*(   4) H  18                  0.00003     2.09202   
   168. RY*(   1) H  19                  0.00025     0.27251   
   169. RY*(   2) H  19                  0.00008     1.58403   
   170. RY*(   3) H  19                  0.00005     1.84950   
   171. RY*(   4) H  19                  0.00000     1.81887   
   172. RY*(   1) H  20                  0.00071     0.27140   
   173. RY*(   2) H  20                  0.00008     1.65556   
   174. RY*(   3) H  20                  0.00008     1.64118   
   175. RY*(   4) H  20                  0.00001     2.00212   
   176. RY*(   1) H  21                  0.00071     0.27192   
   177. RY*(   2) H  21                  0.00009     1.60166   
   178. RY*(   3) H  21                  0.00007     1.69360   
   179. RY*(   4) H  21                  0.00001     2.00298   
   180. RY*(   1) H  22                  0.00091     0.20420   
   181. RY*(   2) H  22                  0.00005     1.89007   
   182. RY*(   3) H  22                  0.00005     1.49854   
   183. RY*(   4) H  22                  0.00003     2.11746   
   184. RY*(   1) H  23                  0.00072     0.21974   
   185. RY*(   2) H  23                  0.00006     1.49917   
   186. RY*(   3) H  23                  0.00003     2.14382   
   187. RY*(   4) H  23                  0.00004     1.89024   
   188. BD*(   1) C   1 - C   2          0.00442     0.52922   
   189. BD*(   2) C   1 - C   2          0.01052    -0.08138   
   190. BD*(   1) C   1 - H  12          0.00348     0.35251   
   191. BD*(   1) C   1 - H  13          0.00509     0.33830   
   192. BD*(   1) C   2 - C   3          0.00952     0.28393   
   193. BD*(   1) C   2 - H  14          0.00989     0.33778   
   194. BD*(   1) C   3 - C   4          0.01443     0.24963   
   195. BD*(   1) C   3 - H  15          0.00599     0.29478   
   196. BD*(   1) C   3 - H  16          0.00705     0.29541   
   197. BD*(   1) C   4 - C   5          0.01301     0.39213   
   198. BD*(   1) C   4 - C  11          0.01246     0.38939   
   199. BD*(   1) C   5 - C   6          0.00752     0.39637   
   200. BD*(   2) C   5 - C   6          0.04364    -0.13702   
   201. BD*(   1) C   5 - H  17          0.00754     0.30669   
   202. BD*(   1) C   6 - C   7          0.01535     0.36638   
   203. BD*(   1) C   6 - H  18          0.00682     0.29802   
   204. BD*(   1) C   7 - O   8          0.01704     0.17840   
   205. BD*(   2) C   7 - O   8          0.14184    -0.21981  200(v),212(v),101(g),89(v)
                                                    125(v),39(r),97(g)
   206. BD*(   1) C   7 - C  10          0.01225     0.36951   
   207. BD*(   1) O   8 - C   9          0.00399     0.12827   
   208. BD*(   1) C   9 - H  19          0.00365     0.31155   
   209. BD*(   1) C   9 - H  20          0.00582     0.27816   
   210. BD*(   1) C   9 - H  21          0.00581     0.27824   
   211. BD*(   1) C  10 - C  11          0.00695     0.40339   
   212. BD*(   2) C  10 - C  11          0.03777    -0.13055   
   213. BD*(   1) C  10 - H  22          0.00618     0.30695   
   214. BD*(   1) C  11 - H  23          0.00710     0.30700   
       -------------------------------
              Total Lewis   38.22971  ( 98.0249%)
        Valence non-Lewis    0.70262  (  1.8016%)
        Rydberg non-Lewis    0.06767  (  0.1735%)
       -------------------------------
            Total unit  1   39.00000  (100.0000%)
           Charge unit  1    1.00000
 Unable to Open any file for archive entry.
 1\1\GINC-COMPUTE-0-7\SP\UB3LYP\def2SVP\C10H12O1(1+,2)\ZAHRT2\13-Mar-20
 21\0\\# b3lyp/def2svp geom=NewRedundant pop=NBO\\42\\1,2\C,0,-3.873346
 1948,1.204430265,0.5967978084\C,0,-3.0375620787,0.6447329154,-0.281808
 1719\C,0,-2.3582257049,-0.6857224621,-0.1045826163\C,0,-0.8433292954,-
 0.5871223455,-0.108590469\C,0,-0.1813219448,0.3177509373,0.7286277835\
 C,0,1.2134265481,0.4114872958,0.7537627904\C,0,1.9809910479,-0.4144772
 919,-0.080849471\O,0,3.3380148135,-0.4031186227,-0.1367742017\C,0,4.04
 55769575,0.4885379227,0.6911144138\C,0,1.3309559458,-1.3233195351,-0.9
 304948989\C,0,-0.0583270593,-1.4019786483,-0.9399203879\H,0,-4.3319151
 914,2.1796459749,0.4118098878\H,0,-4.1334460837,0.7027949122,1.5351490
 883\H,0,-2.7917679668,1.1809907712,-1.2069939913\H,0,-2.705329594,-1.1
 476329138,0.8366442434\H,0,-2.6668184381,-1.3654548777,-0.9177107296\H
 ,0,-0.7688728085,0.9733178816,1.3766147272\H,0,1.687160635,1.130144949
 5,1.4221463336\H,0,5.1126470339,0.3296515703,0.4857410858\H,0,3.792287
 5033,1.5421110111,0.4731625147\H,0,3.854791772,0.2952834053,1.76252363
 72\H,0,1.9416595998,-1.9563155679,-1.5769680671\H,0,-0.5472494963,-2.1
 157375472,-1.6090358865\\Version=ES64L-G16RevC.01\State=2-A\HF=-462.86
 03101\S2=0.759275\S2-1=0.\S2A=0.750051\RMSD=5.351e-09\Dipole=0.6164308
 ,0.1981855,0.348613\Quadrupole=16.3548707,-7.6049263,-8.7499444,1.0839
 923,1.998342,4.4495429\PG=C01 [X(C10H12O1)]\\@
 The archive entry for this job was punched.


  THE LARGE PRINT GIVETH,
  AND THE SMALL PRINT TAKETH AWAY.

                     -- TOM WAITS
 File lengths (MBytes):  RWF=     48 Int=      0 D2E=      0 Chk=      4 Scr=      1
 Normal termination of Gaussian 16
