# Supplementary material for: Machine-Learning-Guided Discovery of Electrochemical Reactions
Source: J Am Chem Soc. 2022 Dec 2;144(49):22599–610. doi: 10.1021/jacs.2c08997 (PMC9756344; doi:10.1021/jacs.2c08997)
Supplement: Supplementary file 4 — ja2c08997_si_004.zip [file ja2c08997_si_004.zip › Reactivity Prediction/Ologs_notimes/51.log]

 Entering Gaussian System, Link 0=g16
 Input=51.gjf
 Output=51.log
 Initial command:
  
 Copyright (c) 1988-2019, Gaussian, Inc.  All Rights Reserved.
  
 This is part of the Gaussian(R) 16 program.  It is based on
 the Gaussian(R) 09 system (copyright 2009, Gaussian, Inc.),
 the Gaussian(R) 03 system (copyright 2003, Gaussian, Inc.),
 the Gaussian(R) 98 system (copyright 1998, Gaussian, Inc.),
 the Gaussian(R) 94 system (copyright 1995, Gaussian, Inc.),
 the Gaussian 92(TM) system (copyright 1992, Gaussian, Inc.),
 the Gaussian 90(TM) system (copyright 1990, Gaussian, Inc.),
 the Gaussian 88(TM) system (copyright 1988, Gaussian, Inc.),
 the Gaussian 86(TM) system (copyright 1986, Carnegie Mellon
 University), and the Gaussian 82(TM) system (copyright 1983,
 Carnegie Mellon University). Gaussian is a federally registered
 trademark of Gaussian, Inc.
  
 This software contains proprietary and confidential information,
 including trade secrets, belonging to Gaussian, Inc.
  
 This software is provided under written license and may be
 used, copied, transmitted, or stored only in accord with that
 written license.
  
 The following legend is applicable only to US Government
 contracts under FAR:
  
                    RESTRICTED RIGHTS LEGEND
  
 Use, reproduction and disclosure by the US Government is
 subject to restrictions as set forth in subparagraphs (a)
 and (c) of the Commercial Computer Software - Restricted
 Rights clause in FAR 52.227-19.
  
 Gaussian, Inc.
 340 Quinnipiac St., Bldg. 40, Wallingford CT 06492
  
  
 ---------------------------------------------------------------
 Warning -- This program may not be used in any manner that
 competes with the business of Gaussian, Inc. or will provide
 assistance to any competitor of Gaussian, Inc.  The licensee
 of this program is prohibited from giving any competitor of
 Gaussian, Inc. access to this program.  By using this program,
 the user acknowledges that Gaussian, Inc. is engaged in the
 business of creating and licensing software in the field of
 computational chemistry and represents and warrants to the
 licensee that it is not a competitor of Gaussian, Inc. and that
 it will not use this program in any manner prohibited above.
 ---------------------------------------------------------------
  

 Cite this work as:
 Gaussian 16, Revision C.01,
 M. J. Frisch, G. W. Trucks, H. B. Schlegel, G. E. Scuseria, 
 M. A. Robb, J. R. Cheeseman, G. Scalmani, V. Barone, 
 G. A. Petersson, H. Nakatsuji, X. Li, M. Caricato, A. V. Marenich, 
 J. Bloino, B. G. Janesko, R. Gomperts, B. Mennucci, H. P. Hratchian, 
 J. V. Ortiz, A. F. Izmaylov, J. L. Sonnenberg, D. Williams-Young, 
 F. Ding, F. Lipparini, F. Egidi, J. Goings, B. Peng, A. Petrone, 
 T. Henderson, D. Ranasinghe, V. G. Zakrzewski, J. Gao, N. Rega, 
 G. Zheng, W. Liang, M. Hada, M. Ehara, K. Toyota, R. Fukuda, 
 J. Hasegawa, M. Ishida, T. Nakajima, Y. Honda, O. Kitao, H. Nakai, 
 T. Vreven, K. Throssell, J. A. Montgomery, Jr., J. E. Peralta, 
 F. Ogliaro, M. J. Bearpark, J. J. Heyd, E. N. Brothers, K. N. Kudin, 
 V. N. Staroverov, T. A. Keith, R. Kobayashi, J. Normand, 
 K. Raghavachari, A. P. Rendell, J. C. Burant, S. S. Iyengar, 
 J. Tomasi, M. Cossi, J. M. Millam, M. Klene, C. Adamo, R. Cammi, 
 J. W. Ochterski, R. L. Martin, K. Morokuma, O. Farkas, 
 J. B. Foresman, and D. J. Fox, Gaussian, Inc., Wallingford CT, 2019.
 
 ******************************************
 Gaussian 16:  ES64L-G16RevC.01  3-Jul-2019
                15-Mar-2021 
 ******************************************
 %nprocshared=4
 Will use up to    4 processors via shared memory.
 %mem=1500MB
 -------------------------------------------------------------------
 # b3lyp empiricaldispersion=gd3bj pop=nbo def2svp geom=newredundant
 -------------------------------------------------------------------
 1/29=4000,38=1,172=1/1;
 2/12=2,17=6,18=5,40=1/2;
 3/5=43,7=101,11=2,25=1,30=1,74=-5,124=41/1,2,3;
 4//1;
 5/5=2,38=5/2;
 6/7=2,8=2,9=2,10=2,28=1,40=1/1,7;
 99/5=1,9=1/99;
 ---------------------
 COC1=CC(OC)=CC(OC)=N1
 ---------------------
 Symbolic Z-matrix:
 Charge =  1 Multiplicity = 2
 C                     2.04875   2.64986   0. 
 O                     0.65402   2.39227   0. 
 C                     0.25264   1.10676   0. 
 C                    -1.13083   0.87522   0. 
 C                    -1.55197  -0.46149   0. 
 O                    -2.84523  -0.84358   0. 
 C                    -3.85195   0.14601   0. 
 C                    -0.59716  -1.48929   0. 
 C                     0.74807  -1.1188    0. 
 O                     1.66493  -2.10468   0. 
 C                     3.03452  -1.73827   0. 
 N                     1.17055   0.14755   0. 
 H                     2.1542    3.74272   0. 
 H                     2.53582   2.22357  -0.89123 
 H                     2.53582   2.22357   0.89123 
 H                    -1.80916   1.7244    0. 
 H                    -3.79396   0.78599  -0.89772 
 H                    -4.81209  -0.38621   0. 
 H                    -3.79396   0.78599   0.89772 
 H                    -0.8971   -2.53555   0. 
 H                     3.29278  -1.14472   0.89135 
 H                     3.29278  -1.14472  -0.89135 
 H                     3.59892  -2.68008   0. 
 
                          Input orientation:                          
 ---------------------------------------------------------------------
 Center     Atomic      Atomic             Coordinates (Angstroms)
 Number     Number       Type             X           Y           Z
 ---------------------------------------------------------------------
      1          6           0        2.048752    2.649858    0.000000
      2          8           0        0.654015    2.392269    0.000000
      3          6           0        0.252643    1.106763    0.000000
      4          6           0       -1.130834    0.875220    0.000000
      5          6           0       -1.551973   -0.461485    0.000000
      6          8           0       -2.845230   -0.843579    0.000000
      7          6           0       -3.851946    0.146014    0.000000
      8          6           0       -0.597160   -1.489289    0.000000
      9          6           0        0.748071   -1.118799    0.000000
     10          8           0        1.664925   -2.104678    0.000000
     11          6           0        3.034521   -1.738265    0.000000
     12          7           0        1.170549    0.147551    0.000000
     13          1           0        2.154200    3.742719    0.000000
     14          1           0        2.535819    2.223574   -0.891227
     15          1           0        2.535819    2.223574    0.891227
     16          1           0       -1.809160    1.724400    0.000000
     17          1           0       -3.793964    0.785992   -0.897720
     18          1           0       -4.812087   -0.386209    0.000000
     19          1           0       -3.793964    0.785992    0.897720
     20          1           0       -0.897102   -2.535552    0.000000
     21          1           0        3.292775   -1.144725    0.891347
     22          1           0        3.292775   -1.144725   -0.891347
     23          1           0        3.598920   -2.680081    0.000000
 ---------------------------------------------------------------------
                    Distance matrix (angstroms):
                    1          2          3          4          5
     1  C    0.000000
     2  O    1.418324   0.000000
     3  C    2.367942   1.346709   0.000000
     4  C    3.641306   2.342461   1.402719   0.000000
     5  C    4.758747   3.606979   2.390824   1.401477   0.000000
     6  O    6.012916   4.766070   3.660690   2.427637   1.348521
     7  C    6.409951   5.034813   4.215530   2.817125   2.378851
     8  C    4.912574   4.078227   2.731602   2.423987   1.402872
     9  C    3.986797   3.512328   2.280038   2.739780   2.392125
    10  O    4.770004   4.609173   3.508261   4.086081   3.612273
    11  C    4.497484   4.767402   3.979074   4.917366   4.760892
    12  N    2.651939   2.303381   1.327644   2.413683   2.789812
    13  H    1.097936   2.018482   3.250259   4.360504   5.604556
    14  H    1.101471   2.089002   2.693408   4.007080   4.971305
    15  H    1.101471   2.089002   2.693408   4.007080   4.971305
    16  H    3.967362   2.552113   2.152326   1.086845   2.200963
    17  H    6.198163   4.813579   4.157382   2.811783   2.718202
    18  H    7.502587   6.131738   5.280195   3.891379   3.260983
    19  H    6.198163   4.813579   4.157382   2.811783   2.718202
    20  H    5.963768   5.166177   3.819473   3.418771   2.174997
    21  H    4.091571   4.501986   3.886657   4.943986   4.973218
    22  H    4.091571   4.501986   3.886657   4.943986   4.973218
    23  H    5.550790   5.865254   5.053490   5.916987   5.608375
                    6          7          8          9         10
     6  O    0.000000
     7  C    1.411656   0.000000
     8  C    2.338966   3.642506   0.000000
     9  C    3.603825   4.770735   1.395317   0.000000
    10  O    4.683147   5.958312   2.344298   1.346320   0.000000
    11  C    5.947431   7.139603   3.640205   2.368880   1.417763
    12  N    4.136281   5.022495   2.409158   1.334964   2.305850
    13  H    6.784426   7.000720   5.911336   5.060786   5.867831
    14  H    6.257588   6.775993   4.939149   3.893814   4.504055
    15  H    6.257588   6.775993   4.939149   3.893814   4.504055
    16  H    2.769108   2.581526   3.434638   3.824031   5.170213
    17  H    2.088420   1.104009   4.025216   5.006417   6.241902
    18  H    2.019335   1.097785   4.356879   5.608212   6.701106
    19  H    2.088420   1.104009   4.025216   5.006417   6.241902
    20  H    2.580305   3.990225   1.088408   2.171125   2.598006
    21  H    6.209694   7.314885   4.005598   2.696422   2.089475
    22  H    6.209694   7.314885   4.005598   2.696422   2.089475
    23  H    6.700732   7.968828   4.361774   3.250376   2.017777
                   11         12         13         14         15
    11  C    0.000000
    12  N    2.651546   0.000000
    13  H    5.551230   3.727305   0.000000
    14  H    4.091352   2.639720   1.802143   0.000000
    15  H    4.091352   2.639720   1.802143   1.782454   0.000000
    16  H    5.954099   3.371219   4.447677   4.463441   4.463441
    17  H    7.335256   5.085263   6.702894   6.490981   6.732988
    18  H    7.962243   6.006399   8.097975   7.848374   7.848374
    19  H    7.335256   5.085263   6.702894   6.732988   6.490981
    20  H    4.011649   3.387362   6.980482   5.935361   5.935361
    21  H    1.101583   2.639758   5.096858   3.885356   3.452307
    22  H    1.101583   2.639758   5.096858   3.452307   3.885356
    23  H    1.097982   3.727263   6.583280   5.096107   5.096107
                   16         17         18         19         20
    16  H    0.000000
    17  H    2.371910   0.000000
    18  H    3.670455   1.793469   0.000000
    19  H    2.371910   1.795440   1.793469   0.000000
    20  H    4.356494   4.497818   4.466182   4.497818   0.000000
    21  H    5.920821   7.559782   8.188934   7.345038   4.503773
    22  H    5.920821   7.345038   8.188934   7.559782   4.503773
    23  H    6.974725   8.214274   8.718193   8.214274   4.498344
                   21         22         23
    21  H    0.000000
    22  H    1.782694   0.000000
    23  H    1.801539   1.801539   0.000000
 Stoichiometry    C8H11NO3(1+,2)
 Framework group  CS[SG(C8H5NO3),X(H6)]
 Deg. of freedom    40
 Full point group                 CS      NOp   2
 Largest Abelian subgroup         CS      NOp   2
 Largest concise Abelian subgroup CS      NOp   2
                         Standard orientation:                         
 ---------------------------------------------------------------------
 Center     Atomic      Atomic             Coordinates (Angstroms)
 Number     Number       Type             X           Y           Z
 ---------------------------------------------------------------------
      1          6           0       -1.407654    3.039349    0.000000
      2          8           0       -0.105220    2.477825    0.000000
      3          6           0        0.000000    1.135232    0.000000
      4          6           0        1.297253    0.601607    0.000000
      5          6           0        1.410350   -0.795300    0.000000
      6          8           0        2.586141   -1.455622    0.000000
      7          6           0        3.787841   -0.714889    0.000000
      8          6           0        0.250747   -1.584837    0.000000
      9          6           0       -0.978297   -0.924260    0.000000
     10          8           0       -2.091562   -1.681372    0.000000
     11          6           0       -3.345267   -1.019348    0.000000
     12          7           0       -1.108357    0.404353    0.000000
     13          1           0       -1.267244    4.128270    0.000000
     14          1           0       -1.977375    2.732151    0.891227
     15          1           0       -1.977375    2.732151   -0.891227
     16          1           0        2.147550    1.278531    0.000000
     17          1           0        3.873739   -0.078056    0.897720
     18          1           0        4.605459   -1.447441    0.000000
     19          1           0        3.873739   -0.078056   -0.897720
     20          1           0        0.310324   -2.671613    0.000000
     21          1           0       -3.464954   -0.383219   -0.891347
     22          1           0       -3.464954   -0.383219    0.891347
     23          1           0       -4.105111   -1.811939    0.000000
 ---------------------------------------------------------------------
 Rotational constants (GHZ):           1.2251656           0.7132018           0.4547021
 Standard basis: def2SVP (5D, 7F)
 There are   167 symmetry adapted cartesian basis functions of A'  symmetry.
 There are    68 symmetry adapted cartesian basis functions of A"  symmetry.
 There are   155 symmetry adapted basis functions of A'  symmetry.
 There are    68 symmetry adapted basis functions of A"  symmetry.
   223 basis functions,   377 primitive gaussians,   235 cartesian basis functions
    45 alpha electrons       44 beta electrons
       nuclear repulsion energy       713.6730409531 Hartrees.
 NAtoms=   23 NActive=   23 NUniq=   20 SFac= 1.32D+00 NAtFMM=   60 NAOKFM=F Big=F
 Integral buffers will be    131072 words long.
 Raffenetti 2 integral format.
 Two-electron integral symmetry is turned on.
 Nuclear repulsion after empirical dispersion term =      713.6359415112 Hartrees.
 One-electron integrals computed using PRISM.
   2 Symmetry operations used in ECPInt.
 ECPInt:  NShTT=    5565 NPrTT=   20089 LenC2=    5307 LenP2D=   14253.
 LDataN:  DoStor=T MaxTD1= 4 Len=   56
 NBasis=   223 RedAO= T EigKep=  5.59D-04  NBF=   155    68
 NBsUse=   223 1.00D-06 EigRej= -1.00D+00 NBFU=   155    68
 ExpMin= 1.22D-01 ExpMax= 2.27D+03 ExpMxC= 3.41D+02 IAcc=3 IRadAn=         5 AccDes= 0.00D+00
 Harris functional with IExCor=  402 and IRadAn=       5 diagonalized for initial guess.
 HarFok:  IExCor=  402 AccDes= 0.00D+00 IRadAn=         5 IDoV= 1 UseB2=F ITyADJ=14
 ICtDFT=  3500011 ScaDFX=  1.000000  1.000000  1.000000  1.000000
 FoFCou: FMM=F IPFlag=           0 FMFlag=      100000 FMFlg1=           0
         NFxFlg=           0 DoJE=T BraDBF=F KetDBF=T FulRan=T
         wScrn=  0.000000 ICntrl=       500 IOpCl=  0 I1Cent=   200000004 NGrid=           0
         NMat0=    1 NMatS0=      1 NMatT0=    0 NMatD0=    1 NMtDS0=    0 NMtDT0=    0
 Petite list used in FoFCou.
 Initial guess orbital symmetries:
 Alpha Orbitals:
       Occupied  (A') (A') (A') (A') (A') (A') (A') (A') (A') (A')
                 (A') (A') (A') (A') (A') (A') (A') (A') (A') (A')
                 (A') (A') (A') (A') (A') (A') (A') (A') (A") (A")
                 (A") (A') (A') (A') (A') (A") (A') (A") (A') (A")
                 (A') (A') (A") (A") (A")
       Virtual   (A") (A") (A') (A') (A') (A') (A') (A") (A') (A')
                 (A") (A') (A') (A') (A") (A') (A") (A') (A') (A')
                 (A') (A') (A') (A') (A') (A') (A') (A') (A') (A")
                 (A') (A") (A') (A") (A') (A") (A') (A') (A") (A')
                 (A") (A') (A') (A") (A') (A') (A") (A') (A') (A')
                 (A") (A') (A') (A') (A") (A") (A') (A') (A') (A')
                 (A') (A') (A') (A') (A') (A") (A') (A") (A') (A")
                 (A') (A") (A') (A') (A') (A') (A") (A') (A') (A")
                 (A") (A") (A") (A') (A') (A') (A') (A") (A') (A")
                 (A") (A") (A") (A') (A") (A") (A') (A') (A') (A')
                 (A") (A') (A") (A") (A') (A') (A') (A") (A') (A')
                 (A') (A") (A') (A') (A') (A') (A") (A") (A") (A')
                 (A') (A') (A') (A') (A') (A') (A') (A') (A') (A")
                 (A') (A") (A') (A') (A") (A") (A") (A') (A") (A")
                 (A') (A') (A') (A") (A') (A') (A') (A') (A') (A')
                 (A') (A') (A") (A') (A") (A") (A") (A') (A") (A')
                 (A") (A") (A') (A') (A') (A") (A") (A') (A") (A')
                 (A') (A') (A') (A') (A') (A') (A') (A')
 Beta  Orbitals:
       Occupied  (A') (A') (A') (A') (A') (A') (A') (A') (A') (A')
                 (A') (A') (A') (A') (A') (A') (A') (A') (A') (A')
                 (A') (A') (A') (A') (A') (A') (A') (A') (A") (A")
                 (A") (A') (A') (A') (A') (A") (A') (A") (A') (A")
                 (A') (A') (A") (A")
       Virtual   (A") (A") (A") (A') (A') (A') (A') (A') (A") (A')
                 (A') (A") (A') (A') (A') (A") (A') (A") (A') (A')
                 (A') (A') (A') (A') (A') (A') (A') (A') (A') (A')
                 (A") (A') (A") (A') (A") (A') (A") (A') (A') (A")
                 (A') (A") (A') (A') (A") (A') (A') (A") (A') (A')
                 (A') (A") (A') (A') (A') (A") (A") (A') (A') (A')
                 (A') (A') (A') (A') (A') (A') (A") (A') (A") (A')
                 (A") (A') (A") (A') (A') (A') (A') (A") (A') (A')
                 (A") (A") (A") (A") (A') (A') (A') (A') (A") (A')
                 (A") (A") (A") (A") (A') (A") (A") (A') (A') (A')
                 (A') (A") (A') (A") (A") (A') (A') (A') (A") (A')
                 (A') (A') (A") (A') (A') (A') (A') (A") (A") (A")
                 (A') (A') (A') (A') (A') (A') (A') (A') (A') (A')
                 (A") (A') (A") (A') (A') (A") (A") (A") (A') (A")
                 (A") (A') (A') (A') (A") (A') (A') (A') (A') (A')
                 (A') (A') (A') (A") (A') (A") (A") (A") (A') (A")
                 (A') (A") (A") (A') (A') (A') (A") (A") (A') (A")
                 (A') (A') (A') (A') (A') (A') (A') (A') (A')
 The electronic state of the initial guess is 2-A".
 Initial guess <Sx>= 0.0000 <Sy>= 0.0000 <Sz>= 0.5000 <S**2>= 0.7500 S= 0.5000
 Requested convergence on RMS density matrix=1.00D-08 within 128 cycles.
 Requested convergence on MAX density matrix=1.00D-06.
 Requested convergence on             energy=1.00D-06.
 No special actions if energy rises.
 Integral accuracy reduced to 1.0D-05 until final iterations.
 Initial convergence to 1.0D-05 achieved.  Increase integral accuracy.
 SCF Done:  E(UB3LYP) =  -591.199942203     A.U. after   20 cycles
            NFock= 20  Conv=0.99D-08     -V/T= 2.0097
 <Sx>= 0.0000 <Sy>= 0.0000 <Sz>= 0.5000 <S**2>= 0.7660 S= 0.5080
 <L.S>= 0.000000000000E+00
 Annihilation of the first spin contaminant:
 S**2 before annihilation     0.7660,   after     0.7501

 **********************************************************************

            Population analysis using the SCF Density.

 **********************************************************************

 Orbital symmetries:
 Alpha Orbitals:
       Occupied  (A') (A') (A') (A') (A') (A') (A') (A') (A') (A')
                 (A') (A') (A') (A') (A') (A') (A') (A') (A') (A')
                 (A') (A') (A') (A') (A') (A') (A') (A") (A') (A")
                 (A") (A') (A') (A') (A") (A') (A") (A') (A") (A')
                 (A') (A") (A') (A") (A")
       Virtual   (A") (A") (A') (A') (A') (A") (A') (A') (A') (A')
                 (A") (A') (A') (A') (A") (A') (A") (A') (A') (A')
                 (A') (A') (A') (A') (A') (A') (A") (A') (A') (A')
                 (A') (A") (A') (A") (A") (A') (A') (A") (A') (A")
                 (A') (A") (A') (A") (A') (A') (A') (A") (A') (A')
                 (A') (A') (A') (A') (A") (A') (A') (A") (A') (A')
                 (A') (A') (A') (A') (A') (A") (A') (A") (A') (A')
                 (A") (A") (A') (A') (A') (A') (A") (A') (A") (A')
                 (A") (A") (A") (A') (A') (A') (A') (A") (A") (A')
                 (A") (A") (A") (A") (A') (A") (A') (A') (A') (A')
                 (A') (A") (A") (A") (A') (A') (A") (A') (A") (A')
                 (A') (A') (A') (A') (A') (A') (A") (A") (A') (A")
                 (A') (A') (A') (A') (A') (A') (A') (A") (A') (A")
                 (A') (A') (A') (A") (A') (A') (A") (A") (A") (A")
                 (A') (A') (A') (A") (A') (A') (A') (A') (A') (A')
                 (A') (A') (A") (A') (A") (A") (A") (A") (A') (A")
                 (A") (A') (A') (A') (A') (A") (A") (A') (A") (A')
                 (A') (A') (A') (A') (A') (A') (A') (A')
 Beta  Orbitals:
       Occupied  (A') (A') (A') (A') (A') (A') (A') (A') (A') (A')
                 (A') (A') (A') (A') (A') (A') (A') (A') (A') (A')
                 (A') (A') (A') (A') (A') (A') (A') (A") (A') (A")
                 (A") (A') (A') (A') (A') (A") (A') (A") (A") (A')
                 (A') (A') (A") (A")
       Virtual   (A") (A") (A") (A') (A') (A') (A') (A') (A") (A')
                 (A') (A") (A') (A') (A') (A") (A') (A") (A') (A')
                 (A') (A') (A') (A') (A') (A') (A') (A') (A") (A')
                 (A') (A') (A") (A') (A") (A") (A') (A') (A') (A")
                 (A") (A') (A') (A") (A') (A") (A') (A") (A') (A')
                 (A') (A') (A') (A') (A') (A") (A') (A') (A") (A')
                 (A') (A') (A') (A') (A') (A') (A") (A') (A") (A')
                 (A') (A") (A") (A') (A') (A') (A') (A") (A') (A')
                 (A") (A") (A") (A") (A') (A') (A') (A') (A") (A")
                 (A') (A") (A") (A") (A") (A') (A") (A') (A') (A')
                 (A') (A') (A") (A") (A") (A') (A') (A") (A') (A")
                 (A') (A') (A') (A') (A') (A') (A') (A") (A") (A')
                 (A") (A') (A') (A') (A') (A') (A') (A') (A") (A')
                 (A') (A") (A') (A') (A') (A") (A') (A") (A") (A")
                 (A") (A') (A') (A') (A") (A') (A') (A') (A') (A')
                 (A') (A') (A') (A") (A') (A") (A") (A") (A") (A')
                 (A") (A") (A') (A') (A') (A') (A") (A") (A') (A")
                 (A') (A') (A') (A') (A') (A') (A') (A') (A')
 The electronic state is 2-A".
 Alpha  occ. eigenvalues --  -19.37522 -19.37201 -19.33827 -14.50328 -10.48917
 Alpha  occ. eigenvalues --  -10.48739 -10.45309 -10.40778 -10.39629 -10.39183
 Alpha  occ. eigenvalues --  -10.39025 -10.38541  -1.27082  -1.26227  -1.23455
 Alpha  occ. eigenvalues --   -1.12488  -0.99774  -0.96689  -0.90089  -0.87157
 Alpha  occ. eigenvalues --   -0.85393  -0.81224  -0.76560  -0.72495  -0.72187
 Alpha  occ. eigenvalues --   -0.68686  -0.68219  -0.67217  -0.66012  -0.64598
 Alpha  occ. eigenvalues --   -0.62917  -0.61152  -0.60170  -0.59028  -0.57854
 Alpha  occ. eigenvalues --   -0.57257  -0.53156  -0.52768  -0.52197  -0.51378
 Alpha  occ. eigenvalues --   -0.49890  -0.47920  -0.46785  -0.43568  -0.43487
 Alpha virt. eigenvalues --   -0.20443  -0.19009  -0.07391  -0.07179  -0.05826
 Alpha virt. eigenvalues --   -0.04248  -0.04208  -0.03290  -0.02572  -0.02284
 Alpha virt. eigenvalues --   -0.02228  -0.00408   0.00020   0.00172   0.00239
 Alpha virt. eigenvalues --    0.00585   0.03546   0.04065   0.06976   0.09193
 Alpha virt. eigenvalues --    0.10750   0.11068   0.11474   0.14683   0.18575
 Alpha virt. eigenvalues --    0.22989   0.25622   0.26007   0.26971   0.27824
 Alpha virt. eigenvalues --    0.28669   0.29908   0.30013   0.30031   0.31575
 Alpha virt. eigenvalues --    0.32791   0.34156   0.35151   0.35751   0.39277
 Alpha virt. eigenvalues --    0.43088   0.43987   0.44067   0.44969   0.45093
 Alpha virt. eigenvalues --    0.46016   0.47284   0.47486   0.49106   0.49488
 Alpha virt. eigenvalues --    0.50244   0.51589   0.51808   0.52730   0.52921
 Alpha virt. eigenvalues --    0.53896   0.55216   0.55351   0.56045   0.57861
 Alpha virt. eigenvalues --    0.60115   0.60952   0.64494   0.67634   0.69873
 Alpha virt. eigenvalues --    0.74288   0.77231   0.79921   0.81972   0.86395
 Alpha virt. eigenvalues --    0.86730   0.87178   0.88656   0.91626   0.97889
 Alpha virt. eigenvalues --    0.99664   1.02559   1.03579   1.05807   1.05853
 Alpha virt. eigenvalues --    1.07195   1.08672   1.10729   1.11600   1.13899
 Alpha virt. eigenvalues --    1.16425   1.18827   1.20359   1.30683   1.32681
 Alpha virt. eigenvalues --    1.35116   1.37002   1.37086   1.37429   1.37689
 Alpha virt. eigenvalues --    1.38267   1.40353   1.43648   1.45652   1.49174
 Alpha virt. eigenvalues --    1.54563   1.54996   1.57349   1.57905   1.58369
 Alpha virt. eigenvalues --    1.59443   1.59598   1.61743   1.62223   1.62734
 Alpha virt. eigenvalues --    1.63001   1.64131   1.65083   1.69018   1.69624
 Alpha virt. eigenvalues --    1.71034   1.72322   1.73260   1.73937   1.73988
 Alpha virt. eigenvalues --    1.77741   1.78712   1.79332   1.83558   1.87153
 Alpha virt. eigenvalues --    1.89226   1.94806   1.98870   2.01178   2.01839
 Alpha virt. eigenvalues --    2.02506   2.04618   2.05454   2.08791   2.09444
 Alpha virt. eigenvalues --    2.14620   2.14680   2.15758   2.16373   2.19688
 Alpha virt. eigenvalues --    2.22739   2.25129   2.26891   2.30245   2.39909
 Alpha virt. eigenvalues --    2.42623   2.47382   2.48807   2.50473   2.50995
 Alpha virt. eigenvalues --    2.51521   2.53317   2.55948   2.59803   2.63439
 Alpha virt. eigenvalues --    2.64375   2.65158   2.68533   2.70010   2.70799
 Alpha virt. eigenvalues --    2.72633   2.73334   2.76707   2.81859   2.85880
 Alpha virt. eigenvalues --    2.88945   2.89638   2.90433   2.92509   2.93622
 Alpha virt. eigenvalues --    3.01362   3.07586   3.24815   3.26057   3.34229
 Alpha virt. eigenvalues --    3.36413   3.40297   3.59094
  Beta  occ. eigenvalues --  -19.37020 -19.36736 -19.33876 -14.50378 -10.48874
  Beta  occ. eigenvalues --  -10.48673 -10.45491 -10.40105 -10.39192 -10.39187
  Beta  occ. eigenvalues --  -10.39035 -10.38537  -1.26306  -1.25386  -1.23534
  Beta  occ. eigenvalues --   -1.12125  -0.99116  -0.95701  -0.89939  -0.86854
  Beta  occ. eigenvalues --   -0.84884  -0.80925  -0.76304  -0.72222  -0.71919
  Beta  occ. eigenvalues --   -0.68384  -0.67843  -0.65870  -0.65716  -0.63030
  Beta  occ. eigenvalues --   -0.62787  -0.60905  -0.59887  -0.58803  -0.57116
  Beta  occ. eigenvalues --   -0.56911  -0.52529  -0.51962  -0.51664  -0.51086
  Beta  occ. eigenvalues --   -0.49885  -0.46724  -0.45762  -0.42392
  Beta virt. eigenvalues --   -0.35522  -0.18336  -0.17797  -0.07311  -0.07096
  Beta virt. eigenvalues --   -0.05749  -0.04034  -0.03043  -0.03004  -0.02421
  Beta virt. eigenvalues --   -0.02155  -0.01774  -0.00369   0.00100   0.00201
  Beta virt. eigenvalues --    0.00286   0.00651   0.03727   0.04301   0.07075
  Beta virt. eigenvalues --    0.09345   0.11110   0.11355   0.11752   0.15398
  Beta virt. eigenvalues --    0.19263   0.23268   0.26262   0.26379   0.27211
  Beta virt. eigenvalues --    0.28032   0.28797   0.30188   0.30213   0.30304
  Beta virt. eigenvalues --    0.32078   0.32957   0.34263   0.35866   0.36988
  Beta virt. eigenvalues --    0.39645   0.43242   0.44320   0.44552   0.45281
  Beta virt. eigenvalues --    0.45740   0.46212   0.47598   0.47803   0.49187
  Beta virt. eigenvalues --    0.49622   0.50525   0.51656   0.51956   0.52804
  Beta virt. eigenvalues --    0.53161   0.54128   0.55287   0.55457   0.56191
  Beta virt. eigenvalues --    0.58052   0.60311   0.61133   0.64739   0.67752
  Beta virt. eigenvalues --    0.69907   0.74325   0.77367   0.80841   0.82216
  Beta virt. eigenvalues --    0.86623   0.87367   0.87883   0.88798   0.91829
  Beta virt. eigenvalues --    0.97990   0.99910   1.03267   1.03699   1.05982
  Beta virt. eigenvalues --    1.06347   1.08331   1.09184   1.11199   1.11674
  Beta virt. eigenvalues --    1.13964   1.16505   1.18868   1.21106   1.31253
  Beta virt. eigenvalues --    1.32731   1.35487   1.37157   1.37323   1.37465
  Beta virt. eigenvalues --    1.37922   1.38472   1.40592   1.43936   1.45971
  Beta virt. eigenvalues --    1.49298   1.55111   1.55160   1.57541   1.58086
  Beta virt. eigenvalues --    1.58568   1.59574   1.59762   1.62139   1.62639
  Beta virt. eigenvalues --    1.63147   1.63484   1.64266   1.65588   1.69169
  Beta virt. eigenvalues --    1.69690   1.71224   1.72532   1.73390   1.74088
  Beta virt. eigenvalues --    1.74232   1.78162   1.78906   1.79524   1.83894
  Beta virt. eigenvalues --    1.87911   1.89328   1.95057   2.00390   2.01214
  Beta virt. eigenvalues --    2.02765   2.03586   2.04602   2.05534   2.09880
  Beta virt. eigenvalues --    2.10209   2.14936   2.15059   2.15991   2.16704
  Beta virt. eigenvalues --    2.20269   2.22857   2.25288   2.26959   2.30470
  Beta virt. eigenvalues --    2.40453   2.42999   2.47540   2.49073   2.50494
  Beta virt. eigenvalues --    2.51155   2.51865   2.53669   2.56387   2.60190
  Beta virt. eigenvalues --    2.63766   2.64490   2.65715   2.69158   2.70203
  Beta virt. eigenvalues --    2.71705   2.72949   2.73433   2.76878   2.81953
  Beta virt. eigenvalues --    2.86271   2.89656   2.90334   2.91398   2.92605
  Beta virt. eigenvalues --    2.93583   3.01949   3.07850   3.25006   3.26290
  Beta virt. eigenvalues --    3.34349   3.36504   3.40481   3.59244
          Condensed to atoms (all electrons):
               1          2          3          4          5          6
     1  C    4.401829   0.273464  -0.039309   0.006074  -0.000011   0.000001
     2  O    0.273464   7.741035   0.437203  -0.092837   0.002267  -0.000004
     3  C   -0.039309   0.437203   4.732869   0.222863   0.053343   0.004882
     4  C    0.006074  -0.092837   0.222863   5.461127   0.222640  -0.081201
     5  C   -0.000011   0.002267   0.053343   0.222640   4.882654   0.444970
     6  O    0.000001  -0.000004   0.004882  -0.081201   0.444970   7.760498
     7  C    0.000001  -0.000012   0.001860   0.005758  -0.053587   0.290749
     8  C   -0.000084  -0.000037  -0.066663   0.017593   0.276891  -0.077887
     9  C    0.000690   0.001739   0.004739  -0.067890   0.054896   0.004294
    10  O   -0.000006  -0.000006   0.001515  -0.000021   0.003287  -0.000003
    11  C   -0.000059  -0.000005   0.000767  -0.000035  -0.000072   0.000000
    12  N   -0.006954  -0.080443   0.485798  -0.089277  -0.020189   0.000002
    13  H    0.398443  -0.020166   0.004257  -0.000087   0.000006  -0.000000
    14  H    0.398886  -0.021656  -0.007657   0.000172   0.000065   0.000000
    15  H    0.398886  -0.021656  -0.007657   0.000172   0.000065   0.000000
    16  H   -0.000197   0.005017  -0.024368   0.409473  -0.059908  -0.006817
    17  H    0.000000  -0.000003   0.000590   0.007823  -0.010940  -0.024700
    18  H   -0.000000  -0.000000  -0.000051  -0.000005   0.004866  -0.019841
    19  H    0.000000  -0.000003   0.000590   0.007823  -0.010940  -0.024700
    20  H   -0.000000   0.000016   0.000683   0.011857  -0.042368   0.001827
    21  H    0.000044  -0.000029   0.000327  -0.000045   0.000071   0.000000
    22  H    0.000044  -0.000029   0.000327  -0.000045   0.000071   0.000000
    23  H   -0.000001  -0.000001  -0.000023   0.000010   0.000007  -0.000000
               7          8          9         10         11         12
     1  C    0.000001  -0.000084   0.000690  -0.000006  -0.000059  -0.006954
     2  O   -0.000012  -0.000037   0.001739  -0.000006  -0.000005  -0.080443
     3  C    0.001860  -0.066663   0.004739   0.001515   0.000767   0.485798
     4  C    0.005758   0.017593  -0.067890  -0.000021  -0.000035  -0.089277
     5  C   -0.053587   0.276891   0.054896   0.003287  -0.000072  -0.020189
     6  O    0.290749  -0.077887   0.004294  -0.000003   0.000000   0.000002
     7  C    4.399183   0.007009  -0.000256   0.000001  -0.000000   0.000018
     8  C    0.007009   5.273254   0.258577  -0.087801   0.005981  -0.069160
     9  C   -0.000256   0.258577   4.718868   0.432959  -0.039819   0.474458
    10  O    0.000001  -0.087801   0.432959   7.737361   0.274324  -0.080521
    11  C   -0.000000   0.005981  -0.039819   0.274324   4.403497  -0.006617
    12  N    0.000018  -0.069160   0.474458  -0.080521  -0.006617   6.500468
    13  H   -0.000000   0.000009  -0.000024  -0.000001  -0.000000   0.000786
    14  H   -0.000000  -0.000037   0.000304  -0.000029   0.000045   0.009227
    15  H   -0.000000  -0.000037   0.000304  -0.000029   0.000045   0.009227
    16  H    0.009287   0.007187   0.001096   0.000016   0.000000   0.006105
    17  H    0.397746  -0.000244   0.000026  -0.000000   0.000000  -0.000017
    18  H    0.398277  -0.000116   0.000008  -0.000000   0.000000   0.000001
    19  H    0.397746  -0.000244   0.000026  -0.000000   0.000000  -0.000017
    20  H   -0.000069   0.400516  -0.033391   0.001989  -0.000078   0.005174
    21  H    0.000000   0.000110  -0.007546  -0.021384   0.398404   0.009380
    22  H    0.000000   0.000110  -0.007546  -0.021384   0.398404   0.009380
    23  H    0.000000  -0.000103   0.004285  -0.020194   0.398303   0.000814
              13         14         15         16         17         18
     1  C    0.398443   0.398886   0.398886  -0.000197   0.000000  -0.000000
     2  O   -0.020166  -0.021656  -0.021656   0.005017  -0.000003  -0.000000
     3  C    0.004257  -0.007657  -0.007657  -0.024368   0.000590  -0.000051
     4  C   -0.000087   0.000172   0.000172   0.409473   0.007823  -0.000005
     5  C    0.000006   0.000065   0.000065  -0.059908  -0.010940   0.004866
     6  O   -0.000000   0.000000   0.000000  -0.006817  -0.024700  -0.019841
     7  C   -0.000000  -0.000000  -0.000000   0.009287   0.397746   0.398277
     8  C    0.000009  -0.000037  -0.000037   0.007187  -0.000244  -0.000116
     9  C   -0.000024   0.000304   0.000304   0.001096   0.000026   0.000008
    10  O   -0.000001  -0.000029  -0.000029   0.000016  -0.000000  -0.000000
    11  C   -0.000000   0.000045   0.000045   0.000000   0.000000   0.000000
    12  N    0.000786   0.009227   0.009227   0.006105  -0.000017   0.000001
    13  H    0.574685  -0.019913  -0.019913  -0.000134   0.000000  -0.000000
    14  H   -0.019913   0.602174  -0.025057   0.000059   0.000000  -0.000000
    15  H   -0.019913  -0.025057   0.602174   0.000059  -0.000000  -0.000000
    16  H   -0.000134   0.000059   0.000059   0.598549   0.001443  -0.000425
    17  H    0.000000   0.000000  -0.000000   0.001443   0.631149  -0.018780
    18  H   -0.000000  -0.000000  -0.000000  -0.000425  -0.018780   0.570998
    19  H    0.000000  -0.000000   0.000000   0.001443  -0.037298  -0.018780
    20  H   -0.000000  -0.000001  -0.000001  -0.000031   0.000065  -0.000100
    21  H   -0.000001  -0.000214   0.000838  -0.000001   0.000000  -0.000000
    22  H   -0.000001   0.000838  -0.000214  -0.000001  -0.000000  -0.000000
    23  H    0.000000  -0.000000  -0.000000  -0.000000   0.000000  -0.000000
              19         20         21         22         23
     1  C    0.000000  -0.000000   0.000044   0.000044  -0.000001
     2  O   -0.000003   0.000016  -0.000029  -0.000029  -0.000001
     3  C    0.000590   0.000683   0.000327   0.000327  -0.000023
     4  C    0.007823   0.011857  -0.000045  -0.000045   0.000010
     5  C   -0.010940  -0.042368   0.000071   0.000071   0.000007
     6  O   -0.024700   0.001827   0.000000   0.000000  -0.000000
     7  C    0.397746  -0.000069   0.000000   0.000000   0.000000
     8  C   -0.000244   0.400516   0.000110   0.000110  -0.000103
     9  C    0.000026  -0.033391  -0.007546  -0.007546   0.004285
    10  O   -0.000000   0.001989  -0.021384  -0.021384  -0.020194
    11  C    0.000000  -0.000078   0.398404   0.398404   0.398303
    12  N   -0.000017   0.005174   0.009380   0.009380   0.000814
    13  H    0.000000  -0.000000  -0.000001  -0.000001   0.000000
    14  H   -0.000000  -0.000001  -0.000214   0.000838  -0.000000
    15  H    0.000000  -0.000001   0.000838  -0.000214  -0.000000
    16  H    0.001443  -0.000031  -0.000001  -0.000001  -0.000000
    17  H   -0.037298   0.000065   0.000000  -0.000000   0.000000
    18  H   -0.018780  -0.000100  -0.000000  -0.000000  -0.000000
    19  H    0.631149   0.000065  -0.000000   0.000000   0.000000
    20  H    0.000065   0.582439   0.000039   0.000039  -0.000110
    21  H   -0.000000   0.000039   0.599864  -0.024762  -0.019790
    22  H    0.000000   0.000039  -0.024762   0.599864  -0.019790
    23  H    0.000000  -0.000110  -0.019790  -0.019790   0.572733
          Atomic-Atomic Spin Densities.
               1          2          3          4          5          6
     1  C   -0.008985  -0.005576   0.001246   0.000041  -0.000013  -0.000000
     2  O   -0.005576   0.200639  -0.028734  -0.009510   0.000197  -0.000000
     3  C    0.001246  -0.028734   0.034989   0.021881   0.000719   0.000083
     4  C    0.000041  -0.009510   0.021881   0.353251  -0.025271   0.000881
     5  C   -0.000013   0.000197   0.000719  -0.025271  -0.115671   0.019372
     6  O   -0.000000  -0.000000   0.000083   0.000881   0.019372  -0.027881
     7  C   -0.000000   0.000000   0.000013  -0.000741   0.001007  -0.001931
     8  C    0.000003   0.000068  -0.006421  -0.012242  -0.027959  -0.003733
     9  C   -0.000024   0.000266  -0.002175  -0.004988  -0.002076   0.000093
    10  O    0.000000  -0.000001   0.000269   0.000044   0.000278   0.000000
    11  C    0.000003   0.000000  -0.000027   0.000003  -0.000014  -0.000000
    12  N    0.000045   0.000472   0.008465  -0.001098   0.001629   0.000003
    13  H    0.000269  -0.000004   0.000001   0.000002  -0.000000   0.000000
    14  H    0.002335  -0.002275   0.001121   0.000164  -0.000005   0.000000
    15  H    0.002335  -0.002275   0.001121   0.000164  -0.000005   0.000000
    16  H   -0.000010   0.000058  -0.001195   0.004111  -0.000451   0.000146
    17  H    0.000000   0.000001  -0.000012  -0.000401  -0.000645   0.000511
    18  H   -0.000000   0.000000  -0.000000   0.000002  -0.000039  -0.000006
    19  H    0.000000   0.000001  -0.000012  -0.000401  -0.000645   0.000511
    20  H    0.000000   0.000000   0.000004  -0.000312  -0.000952   0.000251
    21  H   -0.000003   0.000012  -0.000072  -0.000013  -0.000005  -0.000000
    22  H   -0.000003   0.000012  -0.000072  -0.000013  -0.000005  -0.000000
    23  H   -0.000000   0.000000  -0.000000   0.000000   0.000000   0.000000
               7          8          9         10         11         12
     1  C   -0.000000   0.000003  -0.000024   0.000000   0.000003   0.000045
     2  O    0.000000   0.000068   0.000266  -0.000001   0.000000   0.000472
     3  C    0.000013  -0.006421  -0.002175   0.000269  -0.000027   0.008465
     4  C   -0.000741  -0.012242  -0.004988   0.000044   0.000003  -0.001098
     5  C    0.001007  -0.027959  -0.002076   0.000278  -0.000014   0.001629
     6  O   -0.001931  -0.003733   0.000093   0.000000  -0.000000   0.000003
     7  C    0.001727   0.000165  -0.000005   0.000000  -0.000000  -0.000001
     8  C    0.000165   0.530845   0.021143  -0.012298   0.000090  -0.003771
     9  C   -0.000005   0.021143   0.022630  -0.028602   0.001540   0.003464
    10  O    0.000000  -0.012298  -0.028602   0.215897  -0.006825   0.001794
    11  C   -0.000000   0.000090   0.001540  -0.006825  -0.009185  -0.000004
    12  N   -0.000001  -0.003771   0.003464   0.001794  -0.000004  -0.034171
    13  H   -0.000000   0.000000  -0.000000   0.000000  -0.000000   0.000003
    14  H   -0.000000  -0.000018  -0.000071   0.000013  -0.000006  -0.000111
    15  H   -0.000000  -0.000018  -0.000071   0.000013  -0.000006  -0.000111
    16  H   -0.000183  -0.000172   0.000004  -0.000000   0.000000  -0.000118
    17  H    0.001034   0.000033   0.000001  -0.000000   0.000000   0.000000
    18  H    0.000029  -0.000007   0.000000   0.000000   0.000000  -0.000000
    19  H    0.001034   0.000033   0.000001  -0.000000   0.000000   0.000000
    20  H   -0.000004   0.005488  -0.001411   0.000124  -0.000010  -0.000161
    21  H    0.000000   0.000200   0.001132  -0.002392   0.002938  -0.000434
    22  H    0.000000   0.000200   0.001132  -0.002392   0.002938  -0.000434
    23  H    0.000000   0.000001  -0.000001  -0.000010   0.000299   0.000005
              13         14         15         16         17         18
     1  C    0.000269   0.002335   0.002335  -0.000010   0.000000  -0.000000
     2  O   -0.000004  -0.002275  -0.002275   0.000058   0.000001   0.000000
     3  C    0.000001   0.001121   0.001121  -0.001195  -0.000012  -0.000000
     4  C    0.000002   0.000164   0.000164   0.004111  -0.000401   0.000002
     5  C   -0.000000  -0.000005  -0.000005  -0.000451  -0.000645  -0.000039
     6  O    0.000000   0.000000   0.000000   0.000146   0.000511  -0.000006
     7  C   -0.000000  -0.000000  -0.000000  -0.000183   0.001034   0.000029
     8  C    0.000000  -0.000018  -0.000018  -0.000172   0.000033  -0.000007
     9  C   -0.000000  -0.000071  -0.000071   0.000004   0.000001   0.000000
    10  O    0.000000   0.000013   0.000013  -0.000000  -0.000000   0.000000
    11  C   -0.000000  -0.000006  -0.000006   0.000000   0.000000   0.000000
    12  N    0.000003  -0.000111  -0.000111  -0.000118   0.000000  -0.000000
    13  H   -0.000144  -0.000069  -0.000069   0.000000  -0.000000  -0.000000
    14  H   -0.000069   0.014913  -0.002744   0.000000  -0.000000   0.000000
    15  H   -0.000069  -0.002744   0.014913   0.000000   0.000000   0.000000
    16  H    0.000000   0.000000   0.000000  -0.015674   0.000125  -0.000016
    17  H   -0.000000  -0.000000   0.000000   0.000125  -0.001933  -0.000007
    18  H   -0.000000   0.000000   0.000000  -0.000016  -0.000007   0.000012
    19  H   -0.000000   0.000000  -0.000000   0.000125   0.000879  -0.000007
    20  H    0.000000   0.000000   0.000000   0.000010   0.000001  -0.000000
    21  H    0.000000   0.000146  -0.000326   0.000000  -0.000000   0.000000
    22  H    0.000000  -0.000326   0.000146   0.000000   0.000000   0.000000
    23  H    0.000000   0.000000   0.000000  -0.000000  -0.000000   0.000000
              19         20         21         22         23
     1  C    0.000000   0.000000  -0.000003  -0.000003  -0.000000
     2  O    0.000001   0.000000   0.000012   0.000012   0.000000
     3  C   -0.000012   0.000004  -0.000072  -0.000072  -0.000000
     4  C   -0.000401  -0.000312  -0.000013  -0.000013   0.000000
     5  C   -0.000645  -0.000952  -0.000005  -0.000005   0.000000
     6  O    0.000511   0.000251  -0.000000  -0.000000   0.000000
     7  C    0.001034  -0.000004   0.000000   0.000000   0.000000
     8  C    0.000033   0.005488   0.000200   0.000200   0.000001
     9  C    0.000001  -0.001411   0.001132   0.001132  -0.000001
    10  O   -0.000000   0.000124  -0.002392  -0.002392  -0.000010
    11  C    0.000000  -0.000010   0.002938   0.002938   0.000299
    12  N    0.000000  -0.000161  -0.000434  -0.000434   0.000005
    13  H   -0.000000   0.000000   0.000000   0.000000   0.000000
    14  H    0.000000   0.000000   0.000146  -0.000326   0.000000
    15  H   -0.000000   0.000000  -0.000326   0.000146   0.000000
    16  H    0.000125   0.000010   0.000000   0.000000  -0.000000
    17  H    0.000879   0.000001  -0.000000   0.000000  -0.000000
    18  H   -0.000007  -0.000000   0.000000   0.000000   0.000000
    19  H   -0.001933   0.000001   0.000000  -0.000000  -0.000000
    20  H    0.000001  -0.022527   0.000001   0.000001   0.000000
    21  H    0.000000   0.000001   0.016246  -0.002784  -0.000082
    22  H   -0.000000   0.000001  -0.002784   0.016246  -0.000082
    23  H   -0.000000   0.000000  -0.000082  -0.000082  -0.000152
 Mulliken charges and spin densities:
               1          2
     1  C    0.168261  -0.008336
     2  O   -0.223856   0.153352
     3  C    0.193116   0.031191
     4  C   -0.041944   0.325552
     5  C    0.251914  -0.150554
     6  O   -0.272069  -0.011701
     7  C    0.146290   0.002145
     8  C    0.055177   0.491631
     9  C    0.199205   0.011982
    10  O   -0.220075   0.165911
    11  C    0.166917  -0.008264
    12  N   -0.157643  -0.024536
    13  H    0.082055  -0.000010
    14  H    0.062795   0.013069
    15  H    0.062795   0.013069
    16  H    0.052148  -0.013240
    17  H    0.053140  -0.000414
    18  H    0.083949  -0.000040
    19  H    0.053140  -0.000414
    20  H    0.071438  -0.019497
    21  H    0.064695   0.014563
    22  H    0.064695   0.014563
    23  H    0.083859  -0.000022
 Sum of Mulliken charges =   1.00000   1.00000
 Mulliken charges and spin densities with hydrogens summed into heavy atoms:
               1          2
     1  C    0.375905   0.017792
     2  O   -0.223856   0.153352
     3  C    0.193116   0.031191
     4  C    0.010204   0.312312
     5  C    0.251914  -0.150554
     6  O   -0.272069  -0.011701
     7  C    0.336518   0.001278
     8  C    0.126615   0.472134
     9  C    0.199205   0.011982
    10  O   -0.220075   0.165911
    11  C    0.380166   0.020840
    12  N   -0.157643  -0.024536
 Electronic spatial extent (au):  <R**2>=           2383.8790
 Charge=              1.0000 electrons
 Dipole moment (field-independent basis, Debye):
    X=             -0.4541    Y=              1.0407    Z=              0.0000  Tot=              1.1355
 Quadrupole moment (field-independent basis, Debye-Ang):
   XX=            -30.5926   YY=            -52.0893   ZZ=            -67.2043
   XY=             -2.6831   XZ=              0.0000   YZ=             -0.0000
 Traceless Quadrupole moment (field-independent basis, Debye-Ang):
   XX=             19.3695   YY=             -2.1272   ZZ=            -17.2422
   XY=             -2.6831   XZ=              0.0000   YZ=             -0.0000
 Octapole moment (field-independent basis, Debye-Ang**2):
  XXX=             13.9263  YYY=             32.0385  ZZZ=              0.0000  XYY=            -24.0702
  XXY=            -11.8974  XXZ=              0.0000  XZZ=             -3.1656  YZZ=              1.5324
  YYZ=              0.0000  XYZ=             -0.0000
 Hexadecapole moment (field-independent basis, Debye-Ang**3):
 XXXX=          -1238.5234 YYYY=           -894.1235 ZZZZ=            -81.5901 XXXY=             94.5822
 XXXZ=              0.0000 YYYX=             16.7157 YYYZ=             -0.0000 ZZZX=              0.0000
 ZZZY=             -0.0000 XXYY=           -422.3953 XXZZ=           -307.3150 YYZZ=           -193.9447
 XXYZ=             -0.0000 YYXZ=             -0.0000 ZZXY=             27.5029
 N-N= 7.136359415112D+02 E-N=-2.789750498823D+03  KE= 5.855354791090D+02
 Symmetry A'   KE= 5.598414801844D+02
 Symmetry A"   KE= 2.569399892457D+01
 Symmetry A'   SP= 9.939567073049D-14
 Symmetry A"   SP= 9.999999999999D-01
                          Isotropic Fermi Contact Couplings
        Atom                 a.u.       MegaHertz       Gauss      10(-4) cm-1
     1  C(13)             -0.00724      -8.14293      -2.90560      -2.71619
     2  O(17)              0.06946     -42.10770     -15.02507     -14.04562
     3  C(13)             -0.00750      -8.43305      -3.00912      -2.81296
     4  C(13)              0.04925      55.36490      19.75557      18.46774
     5  C(13)             -0.04153     -46.69153     -16.66070     -15.57462
     6  O(17)             -0.01062       6.43626       2.29662       2.14691
     7  C(13)             -0.00004      -0.04327      -0.01544      -0.01443
     8  C(13)              0.07510      84.42342      30.12438      28.16062
     9  C(13)             -0.01556     -17.48703      -6.23981      -5.83304
    10  O(17)              0.07408     -44.90540     -16.02336     -14.97883
    11  C(13)             -0.00798      -8.96856      -3.20021      -2.99159
    12  N(14)             -0.01102      -3.55952      -1.27012      -1.18733
    13  H(1)              -0.00007      -0.29930      -0.10680      -0.09984
    14  H(1)               0.00563      25.16233       8.97854       8.39325
    15  H(1)               0.00563      25.16233       8.97854       8.39325
    16  H(1)              -0.00432     -19.30546      -6.88867      -6.43961
    17  H(1)               0.00036       1.60063       0.57115       0.53391
    18  H(1)               0.00000       0.01783       0.00636       0.00595
    19  H(1)               0.00036       1.60063       0.57115       0.53391
    20  H(1)              -0.00646     -28.87843     -10.30454      -9.63281
    21  H(1)               0.00652      29.12568      10.39277       9.71528
    22  H(1)               0.00652      29.12568      10.39277       9.71528
    23  H(1)              -0.00008      -0.34422      -0.12283      -0.11482
 --------------------------------------------------------
       Center         ----  Spin Dipole Couplings  ----
                      3XX-RR        3YY-RR        3ZZ-RR
 --------------------------------------------------------
     1   Atom        0.001289     -0.006329      0.005040
     2   Atom       -0.343141     -0.338762      0.681903
     3   Atom       -0.039380     -0.030915      0.070295
     4   Atom       -0.169142     -0.172743      0.341885
     5   Atom        0.054045      0.054621     -0.108666
     6   Atom        0.044468      0.035448     -0.079916
     7   Atom        0.000492     -0.003244      0.002752
     8   Atom       -0.261616     -0.256803      0.518419
     9   Atom       -0.020382     -0.041446      0.061828
    10   Atom       -0.358303     -0.375676      0.733980
    11   Atom        0.000986     -0.008608      0.007622
    12   Atom        0.020914      0.025615     -0.046529
    13   Atom       -0.000751      0.003810     -0.003059
    14   Atom        0.002892     -0.001049     -0.001843
    15   Atom        0.002892     -0.001049     -0.001843
    16   Atom        0.010738     -0.006502     -0.004236
    17   Atom        0.003154     -0.001530     -0.001624
    18   Atom        0.001219     -0.000229     -0.000990
    19   Atom        0.003154     -0.001530     -0.001624
    20   Atom       -0.030048      0.034903     -0.004855
    21   Atom        0.001638      0.000202     -0.001840
    22   Atom        0.001638      0.000202     -0.001840
    23   Atom        0.006117     -0.002782     -0.003335
 --------------------------------------------------------
                        XY            XZ            YZ
 --------------------------------------------------------
     1   Atom       -0.005314     -0.000000     -0.000000
     2   Atom       -0.006682     -0.000000      0.000000
     3   Atom       -0.006466     -0.000000     -0.000000
     4   Atom        0.002882      0.000000     -0.000000
     5   Atom        0.006355     -0.000000      0.000000
     6   Atom       -0.004398      0.000000      0.000000
     7   Atom       -0.002511      0.000000     -0.000000
     8   Atom       -0.002101      0.000000     -0.000000
     9   Atom       -0.001213      0.000000     -0.000000
    10   Atom        0.000650      0.000000     -0.000000
    11   Atom       -0.005567     -0.000000      0.000000
    12   Atom        0.001391      0.000000     -0.000000
    13   Atom       -0.003676     -0.000000     -0.000000
    14   Atom       -0.001339     -0.003543     -0.000117
    15   Atom       -0.001339      0.003543      0.000117
    16   Atom        0.021199      0.000000     -0.000000
    17   Atom       -0.001150      0.001205      0.000147
    18   Atom       -0.001099     -0.000000     -0.000000
    19   Atom       -0.001150     -0.001205     -0.000147
    20   Atom       -0.007768     -0.000000      0.000000
    21   Atom       -0.002722      0.002262     -0.003409
    22   Atom       -0.002722     -0.002262      0.003409
    23   Atom        0.001534      0.000000      0.000000
 --------------------------------------------------------


 ---------------------------------------------------------------------------------
              Anisotropic Spin Dipole Couplings in Principal Axis System
 ---------------------------------------------------------------------------------

       Atom             a.u.   MegaHertz   Gauss  10(-4) cm-1        Axes

              Baa    -0.0091    -1.216    -0.434    -0.405  0.4568  0.8895  0.0000
     1 C(13)  Bbb     0.0040     0.539     0.192     0.180  0.8895 -0.4568  0.0000
              Bcc     0.0050     0.676     0.241     0.226 -0.0000  0.0000  1.0000
 
              Baa    -0.3480    25.180     8.985     8.399  0.8097  0.5868  0.0000
     2 O(17)  Bbb    -0.3339    24.162     8.622     8.060 -0.5868  0.8097  0.0000
              Bcc     0.6819   -49.342   -17.606   -16.459  0.0000  0.0000  1.0000
 
              Baa    -0.0429    -5.754    -2.053    -1.919  0.8797  0.4756 -0.0000
     3 C(13)  Bbb    -0.0274    -3.679    -1.313    -1.227 -0.4756  0.8797  0.0000
              Bcc     0.0703     9.433     3.366     3.146  0.0000  0.0000  1.0000
 
              Baa    -0.1743   -23.395    -8.348    -7.804 -0.4848  0.8746 -0.0000
     4 C(13)  Bbb    -0.1675   -22.483    -8.022    -7.499  0.8746  0.4848  0.0000
              Bcc     0.3419    45.878    16.370    15.303  0.0000  0.0000  1.0000
 
              Baa    -0.1087   -14.582    -5.203    -4.864  0.0000  0.0000  1.0000
     5 C(13)  Bbb     0.0480     6.437     2.297     2.147  0.7230 -0.6909 -0.0000
              Bcc     0.0607     8.145     2.906     2.717  0.6909  0.7230  0.0000
 
              Baa    -0.0799     5.783     2.063     1.929  0.0000  0.0000  1.0000
     6 O(17)  Bbb     0.0337    -2.435    -0.869    -0.812  0.3769  0.9263 -0.0000
              Bcc     0.0463    -3.347    -1.194    -1.117  0.9263 -0.3769 -0.0000
 
              Baa    -0.0045    -0.605    -0.216    -0.202  0.4489  0.8936  0.0000
     7 C(13)  Bbb     0.0018     0.235     0.084     0.078  0.8936 -0.4489 -0.0000
              Bcc     0.0028     0.369     0.132     0.123  0.0000 -0.0000  1.0000
 
              Baa    -0.2624   -35.212   -12.565   -11.745  0.9363  0.3512  0.0000
     8 C(13)  Bbb    -0.2560   -34.355   -12.259   -11.460 -0.3512  0.9363  0.0000
              Bcc     0.5184    69.567    24.823    23.205  0.0000  0.0000  1.0000
 
              Baa    -0.0415    -5.571    -1.988    -1.858  0.0573  0.9984  0.0000
     9 C(13)  Bbb    -0.0203    -2.726    -0.973    -0.909  0.9984 -0.0573 -0.0000
              Bcc     0.0618     8.297     2.960     2.767  0.0000  0.0000  1.0000
 
              Baa    -0.3757    27.185     9.700     9.068 -0.0373  0.9993 -0.0000
    10 O(17)  Bbb    -0.3583    25.925     9.251     8.648  0.9993  0.0373  0.0000
              Bcc     0.7340   -53.110   -18.951   -17.716  0.0000  0.0000  1.0000
 
              Baa    -0.0112    -1.498    -0.534    -0.500  0.4167  0.9091 -0.0000
    11 C(13)  Bbb     0.0035     0.475     0.169     0.158  0.9091 -0.4167  0.0000
              Bcc     0.0076     1.023     0.365     0.341  0.0000  0.0000  1.0000
 
              Baa    -0.0465    -1.795    -0.640    -0.599  0.0000  0.0000  1.0000
    12 N(14)  Bbb     0.0205     0.792     0.283     0.264  0.9645 -0.2640 -0.0000
              Bcc     0.0260     1.003     0.358     0.334  0.2640  0.9645  0.0000
 
              Baa    -0.0031    -1.632    -0.582    -0.544  0.0000  0.0000  1.0000
    13 H(1)   Bbb    -0.0028    -1.492    -0.532    -0.498  0.8739  0.4862 -0.0000
              Bcc     0.0059     3.124     1.115     1.042 -0.4862  0.8739 -0.0000
 
              Baa    -0.0039    -2.099    -0.749    -0.700  0.4845  0.2589  0.8356
    14 H(1)   Bbb    -0.0011    -0.567    -0.202    -0.189  0.0382  0.9481 -0.3158
              Bcc     0.0050     2.666     0.951     0.889  0.8740 -0.1849 -0.4494
 
              Baa    -0.0039    -2.099    -0.749    -0.700 -0.4845 -0.2589  0.8356
    15 H(1)   Bbb    -0.0011    -0.567    -0.202    -0.189  0.0382  0.9481  0.3158
              Bcc     0.0050     2.666     0.951     0.889  0.8740 -0.1849  0.4494
 
              Baa    -0.0208   -11.080    -3.954    -3.696 -0.5583  0.8297 -0.0000
    16 H(1)   Bbb    -0.0042    -2.260    -0.806    -0.754  0.0000  0.0000  1.0000
              Bcc     0.0250    13.340     4.760     4.450  0.8297  0.5583 -0.0000
 
              Baa    -0.0022    -1.197    -0.427    -0.399 -0.2946 -0.6250  0.7229
    17 H(1)   Bbb    -0.0014    -0.761    -0.271    -0.254  0.0160  0.7531  0.6577
              Bcc     0.0037     1.957     0.698     0.653  0.9555 -0.2054  0.2119
 
              Baa    -0.0010    -0.528    -0.188    -0.176  0.0000  0.0000  1.0000
    18 H(1)   Bbb    -0.0008    -0.438    -0.156    -0.146  0.4742  0.8804 -0.0000
              Bcc     0.0018     0.966     0.345     0.322  0.8804 -0.4742 -0.0000
 
              Baa    -0.0022    -1.197    -0.427    -0.399  0.2946  0.6250  0.7229
    19 H(1)   Bbb    -0.0014    -0.761    -0.271    -0.254  0.0160  0.7531 -0.6577
              Bcc     0.0037     1.957     0.698     0.653  0.9555 -0.2054 -0.2119
 
              Baa    -0.0310   -16.521    -5.895    -5.511  0.9931  0.1171  0.0000
    20 H(1)   Bbb    -0.0049    -2.590    -0.924    -0.864  0.0000  0.0000  1.0000
              Bcc     0.0358    19.111     6.819     6.375 -0.1171  0.9931 -0.0000
 
              Baa    -0.0044    -2.340    -0.835    -0.781 -0.0442  0.5788  0.8143
    21 H(1)   Bbb    -0.0014    -0.737    -0.263    -0.246  0.7582  0.5502 -0.3499
              Bcc     0.0058     3.077     1.098     1.026  0.6505 -0.6019  0.4632
 
              Baa    -0.0044    -2.340    -0.835    -0.781  0.0442 -0.5788  0.8143
    22 H(1)   Bbb    -0.0014    -0.737    -0.263    -0.246  0.7582  0.5502  0.3499
              Bcc     0.0058     3.077     1.098     1.026  0.6505 -0.6019 -0.4632
 
              Baa    -0.0033    -1.779    -0.635    -0.594  0.0000 -0.0000  1.0000
    23 H(1)   Bbb    -0.0030    -1.621    -0.579    -0.541 -0.1653  0.9863  0.0000
              Bcc     0.0064     3.401     1.213     1.134  0.9863  0.1653  0.0000
 

 ---------------------------------------------------------------------------------

 ******************************Gaussian NBO Version 3.1******************************
             N A T U R A L   A T O M I C   O R B I T A L   A N D
          N A T U R A L   B O N D   O R B I T A L   A N A L Y S I S
 ******************************Gaussian NBO Version 3.1******************************
       /RESON  / : Allow strongly delocalized NBO set

 Analyzing the SCF density

 Job title: COC1=CC(OC)=CC(OC)=N1                                           

 Storage needed:    151020 in NPA,    200128 in NBO ( 196605125 available)
 GSVD:  LWork=       31687 too small for GESVD, short by        3560 words or        3560 for optimal perf.


 NATURAL POPULATIONS:  Natural atomic orbital occupancies 
                                                          
   NAO  Atom  No  lang   Type(AO)    Occupancy
 --------------------------------------------
     1    C    1  S      Cor( 1S)     1.99922
     2    C    1  S      Val( 2S)     1.10309
     3    C    1  S      Ryd( 3S)     0.00173
     4    C    1  px     Val( 2p)     0.77549
     5    C    1  px     Ryd( 3p)     0.00335
     6    C    1  py     Val( 2p)     1.14657
     7    C    1  py     Ryd( 3p)     0.00355
     8    C    1  pz     Val( 2p)     1.22142
     9    C    1  pz     Ryd( 3p)     0.00050
    10    C    1  dxy    Ryd( 3d)     0.00142
    11    C    1  dxz    Ryd( 3d)     0.00108
    12    C    1  dyz    Ryd( 3d)     0.00045
    13    C    1  dx2y2  Ryd( 3d)     0.00143
    14    C    1  dz2    Ryd( 3d)     0.00095

    15    O    2  S      Cor( 1S)     1.99963
    16    O    2  S      Val( 2S)     1.58947
    17    O    2  S      Ryd( 3S)     0.00114
    18    O    2  px     Val( 2p)     1.64994
    19    O    2  px     Ryd( 3p)     0.00181
    20    O    2  py     Val( 2p)     1.51486
    21    O    2  py     Ryd( 3p)     0.00099
    22    O    2  pz     Val( 2p)     1.67501
    23    O    2  pz     Ryd( 3p)     0.00144
    24    O    2  dxy    Ryd( 3d)     0.00092
    25    O    2  dxz    Ryd( 3d)     0.00059
    26    O    2  dyz    Ryd( 3d)     0.00085
    27    O    2  dx2y2  Ryd( 3d)     0.00151
    28    O    2  dz2    Ryd( 3d)     0.00063

    29    C    3  S      Cor( 1S)     1.99882
    30    C    3  S      Val( 2S)     0.76446
    31    C    3  S      Ryd( 3S)     0.00225
    32    C    3  px     Val( 2p)     0.96868
    33    C    3  px     Ryd( 3p)     0.00926
    34    C    3  py     Val( 2p)     0.73256
    35    C    3  py     Ryd( 3p)     0.00830
    36    C    3  pz     Val( 2p)     0.84613
    37    C    3  pz     Ryd( 3p)     0.00094
    38    C    3  dxy    Ryd( 3d)     0.00224
    39    C    3  dxz    Ryd( 3d)     0.00151
    40    C    3  dyz    Ryd( 3d)     0.00271
    41    C    3  dx2y2  Ryd( 3d)     0.00333
    42    C    3  dz2    Ryd( 3d)     0.00082

    43    C    4  S      Cor( 1S)     1.99888
    44    C    4  S      Val( 2S)     0.97470
    45    C    4  S      Ryd( 3S)     0.00243
    46    C    4  px     Val( 2p)     1.16592
    47    C    4  px     Ryd( 3p)     0.00335
    48    C    4  py     Val( 2p)     1.13116
    49    C    4  py     Ryd( 3p)     0.00433
    50    C    4  pz     Val( 2p)     0.98396
    51    C    4  pz     Ryd( 3p)     0.00167
    52    C    4  dxy    Ryd( 3d)     0.00050
    53    C    4  dxz    Ryd( 3d)     0.00047
    54    C    4  dyz    Ryd( 3d)     0.00051
    55    C    4  dx2y2  Ryd( 3d)     0.00073
    56    C    4  dz2    Ryd( 3d)     0.00045

    57    C    5  S      Cor( 1S)     1.99874
    58    C    5  S      Val( 2S)     0.81365
    59    C    5  S      Ryd( 3S)     0.00166
    60    C    5  px     Val( 2p)     0.84731
    61    C    5  px     Ryd( 3p)     0.00613
    62    C    5  py     Val( 2p)     1.01632
    63    C    5  py     Ryd( 3p)     0.00809
    64    C    5  pz     Val( 2p)     0.94191
    65    C    5  pz     Ryd( 3p)     0.00077
    66    C    5  dxy    Ryd( 3d)     0.00204
    67    C    5  dxz    Ryd( 3d)     0.00223
    68    C    5  dyz    Ryd( 3d)     0.00117
    69    C    5  dx2y2  Ryd( 3d)     0.00173
    70    C    5  dz2    Ryd( 3d)     0.00071

    71    O    6  S      Cor( 1S)     1.99962
    72    O    6  S      Val( 2S)     1.57194
    73    O    6  S      Ryd( 3S)     0.00061
    74    O    6  px     Val( 2p)     1.38036
    75    O    6  px     Ryd( 3p)     0.00066
    76    O    6  py     Val( 2p)     1.75162
    77    O    6  py     Ryd( 3p)     0.00239
    78    O    6  pz     Val( 2p)     1.78589
    79    O    6  pz     Ryd( 3p)     0.00189
    80    O    6  dxy    Ryd( 3d)     0.00146
    81    O    6  dxz    Ryd( 3d)     0.00032
    82    O    6  dyz    Ryd( 3d)     0.00113
    83    O    6  dx2y2  Ryd( 3d)     0.00099
    84    O    6  dz2    Ryd( 3d)     0.00065

    85    C    7  S      Cor( 1S)     1.99923
    86    C    7  S      Val( 2S)     1.09459
    87    C    7  S      Ryd( 3S)     0.00174
    88    C    7  px     Val( 2p)     0.84229
    89    C    7  px     Ryd( 3p)     0.00373
    90    C    7  py     Val( 2p)     1.09909
    91    C    7  py     Ryd( 3p)     0.00350
    92    C    7  pz     Val( 2p)     1.20970
    93    C    7  pz     Ryd( 3p)     0.00042
    94    C    7  dxy    Ryd( 3d)     0.00176
    95    C    7  dxz    Ryd( 3d)     0.00081
    96    C    7  dyz    Ryd( 3d)     0.00098
    97    C    7  dx2y2  Ryd( 3d)     0.00115
    98    C    7  dz2    Ryd( 3d)     0.00091

    99    C    8  S      Cor( 1S)     1.99888
   100    C    8  S      Val( 2S)     0.98363
   101    C    8  S      Ryd( 3S)     0.00213
   102    C    8  px     Val( 2p)     1.05176
   103    C    8  px     Ryd( 3p)     0.00505
   104    C    8  py     Val( 2p)     1.22337
   105    C    8  py     Ryd( 3p)     0.00512
   106    C    8  pz     Val( 2p)     0.88245
   107    C    8  pz     Ryd( 3p)     0.00142
   108    C    8  dxy    Ryd( 3d)     0.00085
   109    C    8  dxz    Ryd( 3d)     0.00041
   110    C    8  dyz    Ryd( 3d)     0.00064
   111    C    8  dx2y2  Ryd( 3d)     0.00046
   112    C    8  dz2    Ryd( 3d)     0.00047

   113    C    9  S      Cor( 1S)     1.99884
   114    C    9  S      Val( 2S)     0.77007
   115    C    9  S      Ryd( 3S)     0.00227
   116    C    9  px     Val( 2p)     0.86478
   117    C    9  px     Ryd( 3p)     0.00727
   118    C    9  py     Val( 2p)     0.83835
   119    C    9  py     Ryd( 3p)     0.00995
   120    C    9  pz     Val( 2p)     0.85789
   121    C    9  pz     Ryd( 3p)     0.00097
   122    C    9  dxy    Ryd( 3d)     0.00336
   123    C    9  dxz    Ryd( 3d)     0.00183
   124    C    9  dyz    Ryd( 3d)     0.00231
   125    C    9  dx2y2  Ryd( 3d)     0.00222
   126    C    9  dz2    Ryd( 3d)     0.00082

   127    O   10  S      Cor( 1S)     1.99963
   128    O   10  S      Val( 2S)     1.58905
   129    O   10  S      Ryd( 3S)     0.00116
   130    O   10  px     Val( 2p)     1.40055
   131    O   10  px     Ryd( 3p)     0.00063
   132    O   10  py     Val( 2p)     1.76518
   133    O   10  py     Ryd( 3p)     0.00216
   134    O   10  pz     Val( 2p)     1.66725
   135    O   10  pz     Ryd( 3p)     0.00146
   136    O   10  dxy    Ryd( 3d)     0.00151
   137    O   10  dxz    Ryd( 3d)     0.00033
   138    O   10  dyz    Ryd( 3d)     0.00111
   139    O   10  dx2y2  Ryd( 3d)     0.00093
   140    O   10  dz2    Ryd( 3d)     0.00063

   141    C   11  S      Cor( 1S)     1.99921
   142    C   11  S      Val( 2S)     1.10356
   143    C   11  S      Ryd( 3S)     0.00173
   144    C   11  px     Val( 2p)     0.79236
   145    C   11  px     Ryd( 3p)     0.00349
   146    C   11  py     Val( 2p)     1.12999
   147    C   11  py     Ryd( 3p)     0.00342
   148    C   11  pz     Val( 2p)     1.22095
   149    C   11  pz     Ryd( 3p)     0.00052
   150    C   11  dxy    Ryd( 3d)     0.00166
   151    C   11  dxz    Ryd( 3d)     0.00071
   152    C   11  dyz    Ryd( 3d)     0.00081
   153    C   11  dx2y2  Ryd( 3d)     0.00120
   154    C   11  dz2    Ryd( 3d)     0.00095

   155    N   12  S      Cor( 1S)     1.99912
   156    N   12  S      Val( 2S)     1.35220
   157    N   12  S      Ryd( 3S)     0.00201
   158    N   12  px     Val( 2p)     1.60438
   159    N   12  px     Ryd( 3p)     0.00378
   160    N   12  py     Val( 2p)     1.33132
   161    N   12  py     Ryd( 3p)     0.00255
   162    N   12  pz     Val( 2p)     1.32466
   163    N   12  pz     Ryd( 3p)     0.00098
   164    N   12  dxy    Ryd( 3d)     0.00139
   165    N   12  dxz    Ryd( 3d)     0.00153
   166    N   12  dyz    Ryd( 3d)     0.00052
   167    N   12  dx2y2  Ryd( 3d)     0.00140
   168    N   12  dz2    Ryd( 3d)     0.00070

   169    H   13  S      Val( 1S)     0.76564
   170    H   13  S      Ryd( 2S)     0.00052
   171    H   13  px     Ryd( 2p)     0.00007
   172    H   13  py     Ryd( 2p)     0.00080
   173    H   13  pz     Ryd( 2p)     0.00016

   174    H   14  S      Val( 1S)     0.77739
   175    H   14  S      Ryd( 2S)     0.00154
   176    H   14  px     Ryd( 2p)     0.00032
   177    H   14  py     Ryd( 2p)     0.00021
   178    H   14  pz     Ryd( 2p)     0.00058

   179    H   15  S      Val( 1S)     0.77739
   180    H   15  S      Ryd( 2S)     0.00154
   181    H   15  px     Ryd( 2p)     0.00032
   182    H   15  py     Ryd( 2p)     0.00021
   183    H   15  pz     Ryd( 2p)     0.00058

   184    H   16  S      Val( 1S)     0.72125
   185    H   16  S      Ryd( 2S)     0.00174
   186    H   16  px     Ryd( 2p)     0.00053
   187    H   16  py     Ryd( 2p)     0.00039
   188    H   16  pz     Ryd( 2p)     0.00013

   189    H   17  S      Val( 1S)     0.79649
   190    H   17  S      Ryd( 2S)     0.00170
   191    H   17  px     Ryd( 2p)     0.00015
   192    H   17  py     Ryd( 2p)     0.00035
   193    H   17  pz     Ryd( 2p)     0.00062

   194    H   18  S      Val( 1S)     0.75940
   195    H   18  S      Ryd( 2S)     0.00049
   196    H   18  px     Ryd( 2p)     0.00046
   197    H   18  py     Ryd( 2p)     0.00040
   198    H   18  pz     Ryd( 2p)     0.00017

   199    H   19  S      Val( 1S)     0.79649
   200    H   19  S      Ryd( 2S)     0.00170
   201    H   19  px     Ryd( 2p)     0.00015
   202    H   19  py     Ryd( 2p)     0.00035
   203    H   19  pz     Ryd( 2p)     0.00062

   204    H   20  S      Val( 1S)     0.71508
   205    H   20  S      Ryd( 2S)     0.00195
   206    H   20  px     Ryd( 2p)     0.00009
   207    H   20  py     Ryd( 2p)     0.00088
   208    H   20  pz     Ryd( 2p)     0.00009

   209    H   21  S      Val( 1S)     0.77568
   210    H   21  S      Ryd( 2S)     0.00154
   211    H   21  px     Ryd( 2p)     0.00013
   212    H   21  py     Ryd( 2p)     0.00040
   213    H   21  pz     Ryd( 2p)     0.00059

   214    H   22  S      Val( 1S)     0.77568
   215    H   22  S      Ryd( 2S)     0.00154
   216    H   22  px     Ryd( 2p)     0.00013
   217    H   22  py     Ryd( 2p)     0.00040
   218    H   22  pz     Ryd( 2p)     0.00059

   219    H   23  S      Val( 1S)     0.76459
   220    H   23  S      Ryd( 2S)     0.00053
   221    H   23  px     Ryd( 2p)     0.00043
   222    H   23  py     Ryd( 2p)     0.00044
   223    H   23  pz     Ryd( 2p)     0.00015

 WARNING:  1 low occupancy (<1.9990e) core orbital  found on  C    3
           1 low occupancy (<1.9990e) core orbital  found on  C    4
           1 low occupancy (<1.9990e) core orbital  found on  C    5
           1 low occupancy (<1.9990e) core orbital  found on  C    8
           1 low occupancy (<1.9990e) core orbital  found on  C    9


 Summary of Natural Population Analysis:                  
                                                          
                                       Natural Population 
                Natural  -----------------------------------------------
    Atom  No    Charge         Core      Valence    Rydberg      Total
 -----------------------------------------------------------------------
      C    1   -0.26024      1.99922     4.24657    0.01445     6.26024
      O    2   -0.43880      1.99963     6.42928    0.00989     8.43880
      C    3    0.65799      1.99882     3.31183    0.03136     5.34201
      C    4   -0.26905      1.99888     4.25574    0.01444     6.26905
      C    5    0.35753      1.99874     3.61920    0.02453     5.64247
      O    6   -0.49953      1.99962     6.48981    0.01010     8.49953
      C    7   -0.25989      1.99923     4.24566    0.01500     6.25989
      C    8   -0.15663      1.99888     4.14121    0.01654     6.15663
      C    9    0.63908      1.99884     3.33108    0.03100     5.36092
      O   10   -0.43159      1.99963     6.42203    0.00993     8.43159
      C   11   -0.26056      1.99921     4.24686    0.01449     6.26056
      N   12   -0.62654      1.99912     5.61255    0.01486     7.62654
      H   13    0.23281      0.00000     0.76564    0.00155     0.76719
      H   14    0.21996      0.00000     0.77739    0.00265     0.78004
      H   15    0.21996      0.00000     0.77739    0.00265     0.78004
      H   16    0.27595      0.00000     0.72125    0.00280     0.72405
      H   17    0.20069      0.00000     0.79649    0.00282     0.79931
      H   18    0.23908      0.00000     0.75940    0.00152     0.76092
      H   19    0.20069      0.00000     0.79649    0.00282     0.79931
      H   20    0.28191      0.00000     0.71508    0.00301     0.71809
      H   21    0.22167      0.00000     0.77568    0.00265     0.77833
      H   22    0.22167      0.00000     0.77568    0.00265     0.77833
      H   23    0.23386      0.00000     0.76459    0.00155     0.76614
 =======================================================================
   * Total *    1.00000     23.98982    64.77691    0.23327    89.00000

                                 Natural Population      
 --------------------------------------------------------
   Core                      23.98982 ( 99.9576% of  24)
   Valence                   64.77691 ( 99.6568% of  65)
   Natural Minimal Basis     88.76673 ( 99.7379% of  89)
   Natural Rydberg Basis      0.23327 (  0.2621% of  89)
 --------------------------------------------------------

    Atom  No          Natural Electron Configuration
 ----------------------------------------------------------------------------
      C    1      [core]2S( 1.10)2p( 3.14)3p( 0.01)3d( 0.01)
      O    2      [core]2S( 1.59)2p( 4.84)
      C    3      [core]2S( 0.76)2p( 2.55)3p( 0.02)3d( 0.01)
      C    4      [core]2S( 0.97)2p( 3.28)3p( 0.01)
      C    5      [core]2S( 0.81)2p( 2.81)3p( 0.01)3d( 0.01)
      O    6      [core]2S( 1.57)2p( 4.92)
      C    7      [core]2S( 1.09)2p( 3.15)3p( 0.01)3d( 0.01)
      C    8      [core]2S( 0.98)2p( 3.16)3p( 0.01)
      C    9      [core]2S( 0.77)2p( 2.56)3p( 0.02)3d( 0.01)
      O   10      [core]2S( 1.59)2p( 4.83)
      C   11      [core]2S( 1.10)2p( 3.14)3p( 0.01)3d( 0.01)
      N   12      [core]2S( 1.35)2p( 4.26)3p( 0.01)3d( 0.01)
      H   13            1S( 0.77)
      H   14            1S( 0.78)
      H   15            1S( 0.78)
      H   16            1S( 0.72)
      H   17            1S( 0.80)
      H   18            1S( 0.76)
      H   19            1S( 0.80)
      H   20            1S( 0.72)
      H   21            1S( 0.78)
      H   22            1S( 0.78)
      H   23            1S( 0.76)


 ***************************************************
 *******         Alpha spin orbitals         *******
 ***************************************************


 NATURAL POPULATIONS:  Natural atomic orbital occupancies 
                                                          
   NAO  Atom  No  lang   Type(AO)    Occupancy      Energy
 ----------------------------------------------------------
     1    C    1  S      Cor( 1S)     0.99961     -10.29265
     2    C    1  S      Val( 2S)     0.55093      -0.40782
     3    C    1  S      Ryd( 3S)     0.00085       0.64105
     4    C    1  px     Val( 2p)     0.38573      -0.20866
     5    C    1  px     Ryd( 3p)     0.00168       0.34308
     6    C    1  py     Val( 2p)     0.57261      -0.23912
     7    C    1  py     Ryd( 3p)     0.00177       0.55208
     8    C    1  pz     Val( 2p)     0.61217      -0.24156
     9    C    1  pz     Ryd( 3p)     0.00027       0.39739
    10    C    1  dxy    Ryd( 3d)     0.00071       2.00389
    11    C    1  dxz    Ryd( 3d)     0.00061       2.15567
    12    C    1  dyz    Ryd( 3d)     0.00022       1.95753
    13    C    1  dx2y2  Ryd( 3d)     0.00071       2.18323
    14    C    1  dz2    Ryd( 3d)     0.00047       2.13969

    15    O    2  S      Cor( 1S)     0.99981     -19.17199
    16    O    2  S      Val( 2S)     0.79678      -1.04458
    17    O    2  S      Ryd( 3S)     0.00058       1.41570
    18    O    2  px     Val( 2p)     0.82606      -0.51838
    19    O    2  px     Ryd( 3p)     0.00090       1.20573
    20    O    2  py     Val( 2p)     0.75871      -0.52024
    21    O    2  py     Ryd( 3p)     0.00049       1.08471
    22    O    2  pz     Val( 2p)     0.91153      -0.51771
    23    O    2  pz     Ryd( 3p)     0.00084       0.90258
    24    O    2  dxy    Ryd( 3d)     0.00046       2.75384
    25    O    2  dxz    Ryd( 3d)     0.00032       2.48231
    26    O    2  dyz    Ryd( 3d)     0.00040       2.52452
    27    O    2  dx2y2  Ryd( 3d)     0.00075       3.01653
    28    O    2  dz2    Ryd( 3d)     0.00030       2.70970

    29    C    3  S      Cor( 1S)     0.99941     -10.36992
    30    C    3  S      Val( 2S)     0.38188      -0.30003
    31    C    3  S      Ryd( 3S)     0.00114       0.34928
    32    C    3  px     Val( 2p)     0.48302      -0.22212
    33    C    3  px     Ryd( 3p)     0.00464       0.57671
    34    C    3  py     Val( 2p)     0.36495      -0.20742
    35    C    3  py     Ryd( 3p)     0.00417       0.56852
    36    C    3  pz     Val( 2p)     0.44902      -0.32523
    37    C    3  pz     Ryd( 3p)     0.00041       0.36534
    38    C    3  dxy    Ryd( 3d)     0.00112       2.19492
    39    C    3  dxz    Ryd( 3d)     0.00084       1.70944
    40    C    3  dyz    Ryd( 3d)     0.00146       1.68643
    41    C    3  dx2y2  Ryd( 3d)     0.00165       2.24867
    42    C    3  dz2    Ryd( 3d)     0.00039       1.95693

    43    C    4  S      Cor( 1S)     0.99944     -10.26624
    44    C    4  S      Val( 2S)     0.49267      -0.36716
    45    C    4  S      Ryd( 3S)     0.00123       0.36092
    46    C    4  px     Val( 2p)     0.58474      -0.27072
    47    C    4  px     Ryd( 3p)     0.00167       0.72575
    48    C    4  py     Val( 2p)     0.56852      -0.26063
    49    C    4  py     Ryd( 3p)     0.00216       0.65164
    50    C    4  pz     Val( 2p)     0.62064      -0.33561
    51    C    4  pz     Ryd( 3p)     0.00094       0.38030
    52    C    4  dxy    Ryd( 3d)     0.00025       2.32841
    53    C    4  dxz    Ryd( 3d)     0.00031       1.70839
    54    C    4  dyz    Ryd( 3d)     0.00021       1.72180
    55    C    4  dx2y2  Ryd( 3d)     0.00037       2.25443
    56    C    4  dz2    Ryd( 3d)     0.00015       2.01260

    57    C    5  S      Cor( 1S)     0.99937     -10.33528
    58    C    5  S      Val( 2S)     0.40313      -0.30446
    59    C    5  S      Ryd( 3S)     0.00084       0.42234
    60    C    5  px     Val( 2p)     0.42125      -0.23047
    61    C    5  px     Ryd( 3p)     0.00310       0.66670
    62    C    5  py     Val( 2p)     0.50465      -0.24195
    63    C    5  py     Ryd( 3p)     0.00408       0.65914
    64    C    5  pz     Val( 2p)     0.43383      -0.30419
    65    C    5  pz     Ryd( 3p)     0.00043       0.39727
    66    C    5  dxy    Ryd( 3d)     0.00101       2.25624
    67    C    5  dxz    Ryd( 3d)     0.00118       1.69792
    68    C    5  dyz    Ryd( 3d)     0.00072       1.71909
    69    C    5  dx2y2  Ryd( 3d)     0.00085       2.19906
    70    C    5  dz2    Ryd( 3d)     0.00037       1.99057

    71    O    6  S      Cor( 1S)     0.99981     -19.13889
    72    O    6  S      Val( 2S)     0.78569      -1.00341
    73    O    6  S      Ryd( 3S)     0.00030       1.42790
    74    O    6  px     Val( 2p)     0.69045      -0.48138
    75    O    6  px     Ryd( 3p)     0.00033       1.30427
    76    O    6  py     Val( 2p)     0.87587      -0.50151
    77    O    6  py     Ryd( 3p)     0.00119       1.04502
    78    O    6  pz     Val( 2p)     0.88647      -0.47507
    79    O    6  pz     Ryd( 3p)     0.00084       0.93143
    80    O    6  dxy    Ryd( 3d)     0.00073       3.04482
    81    O    6  dxz    Ryd( 3d)     0.00016       2.57595
    82    O    6  dyz    Ryd( 3d)     0.00057       2.49996
    83    O    6  dx2y2  Ryd( 3d)     0.00050       2.77312
    84    O    6  dz2    Ryd( 3d)     0.00033       2.74408

    85    C    7  S      Cor( 1S)     0.99962     -10.28722
    86    C    7  S      Val( 2S)     0.54731      -0.39855
    87    C    7  S      Ryd( 3S)     0.00087       0.64202
    88    C    7  px     Val( 2p)     0.42122      -0.21487
    89    C    7  px     Ryd( 3p)     0.00186       0.47106
    90    C    7  py     Val( 2p)     0.54955      -0.22699
    91    C    7  py     Ryd( 3p)     0.00176       0.44894
    92    C    7  pz     Val( 2p)     0.60587      -0.23379
    93    C    7  pz     Ryd( 3p)     0.00019       0.40538
    94    C    7  dxy    Ryd( 3d)     0.00088       2.22314
    95    C    7  dxz    Ryd( 3d)     0.00040       1.86194
    96    C    7  dyz    Ryd( 3d)     0.00049       2.26017
    97    C    7  dx2y2  Ryd( 3d)     0.00057       1.97182
    98    C    7  dz2    Ryd( 3d)     0.00046       2.15114

    99    C    8  S      Cor( 1S)     0.99944     -10.27695
   100    C    8  S      Val( 2S)     0.49984      -0.38189
   101    C    8  S      Ryd( 3S)     0.00108       0.35141
   102    C    8  px     Val( 2p)     0.52902      -0.25514
   103    C    8  px     Ryd( 3p)     0.00249       0.45721
   104    C    8  py     Val( 2p)     0.61564      -0.27665
   105    C    8  py     Ryd( 3p)     0.00260       0.81681
   106    C    8  pz     Val( 2p)     0.63506      -0.34878
   107    C    8  pz     Ryd( 3p)     0.00107       0.36286
   108    C    8  dxy    Ryd( 3d)     0.00043       2.22343
   109    C    8  dxz    Ryd( 3d)     0.00023       1.70757
   110    C    8  dyz    Ryd( 3d)     0.00038       1.69724
   111    C    8  dx2y2  Ryd( 3d)     0.00023       2.31032
   112    C    8  dz2    Ryd( 3d)     0.00012       1.99596

   113    C    9  S      Cor( 1S)     0.99942     -10.37327
   114    C    9  S      Val( 2S)     0.38402      -0.30722
   115    C    9  S      Ryd( 3S)     0.00115       0.33903
   116    C    9  px     Val( 2p)     0.42945      -0.23728
   117    C    9  px     Ryd( 3p)     0.00370       0.60609
   118    C    9  py     Val( 2p)     0.41834      -0.20063
   119    C    9  py     Ryd( 3p)     0.00495       0.53368
   120    C    9  pz     Val( 2p)     0.45326      -0.32885
   121    C    9  pz     Ryd( 3p)     0.00042       0.36331
   122    C    9  dxy    Ryd( 3d)     0.00166       2.24733
   123    C    9  dxz    Ryd( 3d)     0.00122       1.67615
   124    C    9  dyz    Ryd( 3d)     0.00113       1.71345
   125    C    9  dx2y2  Ryd( 3d)     0.00111       2.18536
   126    C    9  dz2    Ryd( 3d)     0.00039       1.95338

   127    O   10  S      Cor( 1S)     0.99981     -19.17563
   128    O   10  S      Val( 2S)     0.79672      -1.04740
   129    O   10  S      Ryd( 3S)     0.00058       1.41440
   130    O   10  px     Val( 2p)     0.70230      -0.51152
   131    O   10  px     Ryd( 3p)     0.00033       1.30173
   132    O   10  py     Val( 2p)     0.88321      -0.53219
   133    O   10  py     Ryd( 3p)     0.00107       0.98198
   134    O   10  pz     Val( 2p)     0.91366      -0.52142
   135    O   10  pz     Ryd( 3p)     0.00087       0.90040
   136    O   10  dxy    Ryd( 3d)     0.00076       3.02783
   137    O   10  dxz    Ryd( 3d)     0.00015       2.53353
   138    O   10  dyz    Ryd( 3d)     0.00057       2.46726
   139    O   10  dx2y2  Ryd( 3d)     0.00047       2.73590
   140    O   10  dz2    Ryd( 3d)     0.00030       2.70201

   141    C   11  S      Cor( 1S)     0.99961     -10.29427
   142    C   11  S      Val( 2S)     0.55110      -0.40954
   143    C   11  S      Ryd( 3S)     0.00085       0.64029
   144    C   11  px     Val( 2p)     0.39423      -0.21828
   145    C   11  px     Ryd( 3p)     0.00174       0.44150
   146    C   11  py     Val( 2p)     0.56398      -0.23226
   147    C   11  py     Ryd( 3p)     0.00171       0.45211
   148    C   11  pz     Val( 2p)     0.61250      -0.24328
   149    C   11  pz     Ryd( 3p)     0.00028       0.39664
   150    C   11  dxy    Ryd( 3d)     0.00082       2.20644
   151    C   11  dxz    Ryd( 3d)     0.00039       1.85597
   152    C   11  dyz    Ryd( 3d)     0.00044       2.25400
   153    C   11  dx2y2  Ryd( 3d)     0.00060       1.97685
   154    C   11  dz2    Ryd( 3d)     0.00047       2.13775

   155    N   12  S      Cor( 1S)     0.99956     -14.32624
   156    N   12  S      Val( 2S)     0.67552      -0.67009
   157    N   12  S      Ryd( 3S)     0.00099       1.04092
   158    N   12  px     Val( 2p)     0.80144      -0.41073
   159    N   12  px     Ryd( 3p)     0.00189       0.95017
   160    N   12  py     Val( 2p)     0.66495      -0.38808
   161    N   12  py     Ryd( 3p)     0.00127       1.10717
   162    N   12  pz     Val( 2p)     0.65443      -0.37361
   163    N   12  pz     Ryd( 3p)     0.00046       0.73739
   164    N   12  dxy    Ryd( 3d)     0.00069       2.61192
   165    N   12  dxz    Ryd( 3d)     0.00077       2.11228
   166    N   12  dyz    Ryd( 3d)     0.00027       2.17013
   167    N   12  dx2y2  Ryd( 3d)     0.00070       2.67546
   168    N   12  dz2    Ryd( 3d)     0.00035       2.41577

   169    H   13  S      Val( 1S)     0.38280      -0.06232
   170    H   13  S      Ryd( 2S)     0.00026       0.19525
   171    H   13  px     Ryd( 2p)     0.00003       1.55940
   172    H   13  py     Ryd( 2p)     0.00040       2.22167
   173    H   13  pz     Ryd( 2p)     0.00008       1.59480

   174    H   14  S      Val( 1S)     0.39357      -0.08671
   175    H   14  S      Ryd( 2S)     0.00077       0.22635
   176    H   14  px     Ryd( 2p)     0.00016       1.74418
   177    H   14  py     Ryd( 2p)     0.00011       1.66849
   178    H   14  pz     Ryd( 2p)     0.00029       2.00896

   179    H   15  S      Val( 1S)     0.39357      -0.08671
   180    H   15  S      Ryd( 2S)     0.00077       0.22635
   181    H   15  px     Ryd( 2p)     0.00016       1.74418
   182    H   15  py     Ryd( 2p)     0.00011       1.66849
   183    H   15  pz     Ryd( 2p)     0.00029       2.00896

   184    H   16  S      Val( 1S)     0.35667      -0.08723
   185    H   16  S      Ryd( 2S)     0.00086       0.20749
   186    H   16  px     Ryd( 2p)     0.00026       2.08309
   187    H   16  py     Ryd( 2p)     0.00019       1.98290
   188    H   16  pz     Ryd( 2p)     0.00008       1.48846

   189    H   17  S      Val( 1S)     0.39819      -0.09115
   190    H   17  S      Ryd( 2S)     0.00083       0.23162
   191    H   17  px     Ryd( 2p)     0.00007       1.57619
   192    H   17  py     Ryd( 2p)     0.00018       1.82129
   193    H   17  pz     Ryd( 2p)     0.00031       2.00816

   194    H   18  S      Val( 1S)     0.37969      -0.05495
   195    H   18  S      Ryd( 2S)     0.00024       0.19711
   196    H   18  px     Ryd( 2p)     0.00023       1.93085
   197    H   18  py     Ryd( 2p)     0.00020       1.86220
   198    H   18  pz     Ryd( 2p)     0.00009       1.59992

   199    H   19  S      Val( 1S)     0.39819      -0.09115
   200    H   19  S      Ryd( 2S)     0.00083       0.23162
   201    H   19  px     Ryd( 2p)     0.00007       1.57619
   202    H   19  py     Ryd( 2p)     0.00018       1.82129
   203    H   19  pz     Ryd( 2p)     0.00031       2.00816

   204    H   20  S      Val( 1S)     0.35163      -0.08311
   205    H   20  S      Ryd( 2S)     0.00096       0.17427
   206    H   20  px     Ryd( 2p)     0.00004       1.82291
   207    H   20  py     Ryd( 2p)     0.00041       2.21080
   208    H   20  pz     Ryd( 2p)     0.00007       1.48748

   209    H   21  S      Val( 1S)     0.39333      -0.08795
   210    H   21  S      Ryd( 2S)     0.00076       0.22559
   211    H   21  px     Ryd( 2p)     0.00006       1.58420
   212    H   21  py     Ryd( 2p)     0.00020       1.82538
   213    H   21  pz     Ryd( 2p)     0.00030       2.00720

   214    H   22  S      Val( 1S)     0.39333      -0.08795
   215    H   22  S      Ryd( 2S)     0.00076       0.22559
   216    H   22  px     Ryd( 2p)     0.00006       1.58420
   217    H   22  py     Ryd( 2p)     0.00020       1.82538
   218    H   22  pz     Ryd( 2p)     0.00030       2.00720

   219    H   23  S      Val( 1S)     0.38227      -0.06259
   220    H   23  S      Ryd( 2S)     0.00027       0.19516
   221    H   23  px     Ryd( 2p)     0.00021       1.87162
   222    H   23  py     Ryd( 2p)     0.00022       1.90804
   223    H   23  pz     Ryd( 2p)     0.00008       1.59400


 Summary of Natural Population Analysis:                  
                                                          
                                       Natural Population 
                Natural  -----------------------------------------------
    Atom  No    Charge         Core      Valence    Rydberg      Total
 -----------------------------------------------------------------------
      C    1   -0.12834      0.99961     2.12145    0.00729     3.12834
      O    2   -0.29795      0.99981     3.29309    0.00505     4.29795
      C    3    0.30590      0.99941     1.67888    0.01581     2.69410
      C    4   -0.27331      0.99944     2.26657    0.00729     3.27331
      C    5    0.22519      0.99937     1.76287    0.01257     2.77481
      O    6   -0.24324      0.99981     3.23848    0.00495     4.24324
      C    7   -0.13106      0.99962     2.12396    0.00748     3.13106
      C    8   -0.28763      0.99944     2.27956    0.00863     3.28763
      C    9    0.29978      0.99942     1.68507    0.01573     2.70022
      O   10   -0.30080      0.99981     3.29589    0.00509     4.30080
      C   11   -0.12872      0.99961     2.12181    0.00731     3.12872
      N   12   -0.30329      0.99956     2.79634    0.00739     3.80329
      H   13    0.11642      0.00000     0.38280    0.00078     0.38358
      H   14    0.10509      0.00000     0.39357    0.00133     0.39491
      H   15    0.10509      0.00000     0.39357    0.00133     0.39491
      H   16    0.14194      0.00000     0.35667    0.00139     0.35806
      H   17    0.10042      0.00000     0.39819    0.00139     0.39958
      H   18    0.11955      0.00000     0.37969    0.00076     0.38045
      H   19    0.10042      0.00000     0.39819    0.00139     0.39958
      H   20    0.14688      0.00000     0.35163    0.00149     0.35312
      H   21    0.10535      0.00000     0.39333    0.00133     0.39465
      H   22    0.10535      0.00000     0.39333    0.00133     0.39465
      H   23    0.11695      0.00000     0.38227    0.00078     0.38305
 =======================================================================
   * Total *   -0.00000     11.99492    32.88721    0.11788    45.00000

                                 Natural Population      
 --------------------------------------------------------
   Core                      11.99492 ( 99.9576% of  12)
   Valence                   32.88721 ( 99.6582% of  33)
   Natural Minimal Basis     44.88212 ( 99.7381% of  45)
   Natural Rydberg Basis      0.11788 (  0.2619% of  45)
 --------------------------------------------------------

    Atom  No          Natural Electron Configuration
 ----------------------------------------------------------------------------
      C    1      [core]2S( 0.55)2p( 1.57)
      O    2      [core]2S( 0.80)2p( 2.50)
      C    3      [core]2S( 0.38)2p( 1.30)3p( 0.01)3d( 0.01)
      C    4      [core]2S( 0.49)2p( 1.77)
      C    5      [core]2S( 0.40)2p( 1.36)3p( 0.01)
      O    6      [core]2S( 0.79)2p( 2.45)
      C    7      [core]2S( 0.55)2p( 1.58)
      C    8      [core]2S( 0.50)2p( 1.78)3p( 0.01)
      C    9      [core]2S( 0.38)2p( 1.30)3p( 0.01)3d( 0.01)
      O   10      [core]2S( 0.80)2p( 2.50)
      C   11      [core]2S( 0.55)2p( 1.57)
      N   12      [core]2S( 0.68)2p( 2.12)
      H   13            1S( 0.38)
      H   14            1S( 0.39)
      H   15            1S( 0.39)
      H   16            1S( 0.36)
      H   17            1S( 0.40)
      H   18            1S( 0.38)
      H   19            1S( 0.40)
      H   20            1S( 0.35)
      H   21            1S( 0.39)
      H   22            1S( 0.39)
      H   23            1S( 0.38)


 NATURAL BOND ORBITAL ANALYSIS, alpha spin orbitals:

                       Occupancies       Lewis Structure    Low   High
           Occ.    -------------------  -----------------   occ   occ
  Cycle   Thresh.   Lewis   Non-Lewis     CR  BD  3C  LP    (L)   (NL)   Dev
 =============================================================================
   1(1)    0.90    43.44861   1.55139     12  24   0   9     3      3    0.02
   2(2)    0.90    43.44861   1.55139     12  24   0   9     3      3    0.02
   3(1)    0.80    43.82386   1.17614     12  25   0   8     1      3    0.02
   4(2)    0.80    44.02471   0.97529     12  26   0   7     0      3    0.02
 -----------------------------------------------------------------------------

 Structure accepted: No low occupancy Lewis orbitals

 --------------------------------------------------------
   Core                     11.99492 ( 99.958% of  12)
   Valence Lewis            32.02979 ( 97.060% of  33)
  ==================       ============================
   Total Lewis              44.02471 ( 97.833% of  45)
  -----------------------------------------------------
   Valence non-Lewis         0.89620 (  1.992% of  45)
   Rydberg non-Lewis         0.07909 (  0.176% of  45)
  ==================       ============================
   Total non-Lewis           0.97529 (  2.167% of  45)
 --------------------------------------------------------


       (Occupancy)   Bond orbital/ Coefficients/ Hybrids
 ---------------------------------------------------------------------------------
     1. (0.99589) BD ( 1) C   1 - O   2  
                ( 28.64%)   0.5352* C   1 s( 20.41%)p 3.88( 79.25%)d 0.02(  0.35%)
                                            0.0001  0.4511  0.0241  0.8014  0.0551
                                           -0.3835  0.0113  0.0000 -0.0000 -0.0396
                                           -0.0000 -0.0000  0.0318 -0.0297
                ( 71.36%)   0.8447* O   2 s( 31.39%)p 2.18( 68.55%)d 0.00(  0.06%)
                                            0.0001  0.5603  0.0000 -0.7543  0.0079
                                            0.3409  0.0181  0.0000  0.0000 -0.0034
                                            0.0000  0.0000  0.0206 -0.0114
     2. (0.99481) BD ( 1) C   1 - H  13  
                ( 61.72%)   0.7856* C   1 s( 26.33%)p 2.80( 73.62%)d 0.00(  0.05%)
                                           -0.0001  0.5130  0.0125  0.1185  0.0005
                                            0.8497 -0.0153 -0.0000  0.0000  0.0098
                                            0.0000  0.0000 -0.0174 -0.0086
                ( 38.28%)   0.6187* H  13 s( 99.91%)p 0.00(  0.09%)
                                            0.9995 -0.0008 -0.0013 -0.0307  0.0000
     3. (0.99739) BD ( 1) C   1 - H  14  
                ( 60.91%)   0.7804* C   1 s( 26.65%)p 2.75( 73.30%)d 0.00(  0.05%)
                                            0.0001  0.5162 -0.0114 -0.4103 -0.0118
                                           -0.2539  0.0183  0.7069 -0.0025  0.0069
                                           -0.0130 -0.0105 -0.0000  0.0121
                ( 39.09%)   0.6252* H  14 s( 99.91%)p 0.00(  0.09%)
                                            0.9995 -0.0023  0.0181  0.0060 -0.0238
     4. (0.99739) BD ( 1) C   1 - H  15  
                ( 60.91%)   0.7804* C   1 s( 26.65%)p 2.75( 73.30%)d 0.00(  0.05%)
                                            0.0001  0.5162 -0.0114 -0.4103 -0.0118
                                           -0.2539  0.0183 -0.7069  0.0025  0.0069
                                            0.0130  0.0105 -0.0000  0.0121
                ( 39.09%)   0.6252* H  15 s( 99.91%)p 0.00(  0.09%)
                                            0.9995 -0.0023  0.0181  0.0060  0.0238
     5. (0.99554) BD ( 1) O   2 - C   3  
                ( 68.31%)   0.8265* O   2 s( 34.22%)p 1.92( 65.72%)d 0.00(  0.07%)
                                           -0.0000 -0.5849 -0.0049 -0.0689 -0.0053
                                            0.8077  0.0072  0.0000  0.0000 -0.0062
                                            0.0000  0.0000  0.0220  0.0122
                ( 31.69%)   0.5629* C   3 s( 25.59%)p 2.90( 74.13%)d 0.01(  0.28%)
                                            0.0002 -0.5056  0.0157  0.1005 -0.0153
                                           -0.8546 -0.0256  0.0000  0.0000  0.0096
                                            0.0000  0.0000  0.0446  0.0266
     6. (0.98728) BD ( 1) C   3 - C   4  
                ( 49.51%)   0.7036* C   3 s( 40.40%)p 1.47( 59.56%)d 0.00(  0.05%)
                                           -0.0002  0.6356  0.0057  0.7122 -0.0092
                                           -0.2931  0.0483  0.0000  0.0000 -0.0129
                                            0.0000  0.0000  0.0149 -0.0092
                ( 50.49%)   0.7106* C   4 s( 33.81%)p 1.96( 66.14%)d 0.00(  0.05%)
                                            0.0000  0.5812  0.0165 -0.7418  0.0001
                                            0.3319  0.0303  0.0000  0.0000 -0.0111
                                            0.0000  0.0000  0.0161 -0.0106
     7. (0.99139) BD ( 1) C   3 - N  12  
                ( 39.68%)   0.6299* C   3 s( 33.69%)p 1.96( 66.19%)d 0.00(  0.12%)
                                            0.0000  0.5804  0.0037 -0.6934 -0.0343
                                           -0.4240  0.0069  0.0000  0.0000  0.0272
                                            0.0000  0.0000  0.0130 -0.0177
                ( 60.32%)   0.7767* N  12 s( 37.26%)p 1.68( 62.68%)d 0.00(  0.07%)
                                            0.0002  0.6102  0.0138  0.6281  0.0008
                                            0.4815 -0.0215  0.0000  0.0000  0.0147
                                            0.0000  0.0000  0.0165 -0.0133
     8. (0.87058) BD ( 2) C   3 - N  12  
                ( 33.78%)   0.5812* C   3 s(  0.00%)p 1.00( 99.82%)d 0.00(  0.18%)
                                            0.0000  0.0000  0.0000  0.0000  0.0000
                                            0.0000  0.0000  0.9991 -0.0023  0.0000
                                           -0.0286 -0.0309  0.0000  0.0000
                ( 66.22%)   0.8138* N  12 s(  0.00%)p 1.00( 99.86%)d 0.00(  0.14%)
                                            0.0000  0.0000  0.0000  0.0000  0.0000
                                            0.0000  0.0000  0.9992 -0.0125  0.0000
                                            0.0356 -0.0114  0.0000  0.0000
     9. (0.98829) BD ( 1) C   4 - C   5  
                ( 50.46%)   0.7103* C   4 s( 34.87%)p 1.87( 65.09%)d 0.00(  0.04%)
                                           -0.0001  0.5905  0.0038  0.1048  0.0277
                                           -0.7994 -0.0003  0.0000  0.0000 -0.0004
                                            0.0000  0.0000 -0.0174 -0.0107
                ( 49.54%)   0.7039* C   5 s( 37.77%)p 1.65( 62.18%)d 0.00(  0.04%)
                                            0.0000  0.6145  0.0085 -0.0065  0.0179
                                            0.7883 -0.0052  0.0000  0.0000 -0.0024
                                            0.0000  0.0000 -0.0170 -0.0120
    10. (0.84078) BD ( 2) C   4 - C   5  
                ( 64.96%)   0.8060* C   4 s(  0.00%)p 1.00( 99.94%)d 0.00(  0.06%)
                                            0.0000  0.0000  0.0000  0.0000  0.0000
                                            0.0000  0.0000  0.9997 -0.0078  0.0000
                                           -0.0173 -0.0160  0.0000  0.0000
                ( 35.04%)   0.5920* C   5 s(  0.00%)p 1.00( 99.91%)d 0.00(  0.09%)
                                            0.0000  0.0000  0.0000  0.0000  0.0000
                                            0.0000  0.0000  0.9995  0.0075  0.0000
                                           -0.0119  0.0283  0.0000  0.0000
    11. (0.98598) BD ( 1) C   4 - H  16  
                ( 64.19%)   0.8012* C   4 s( 31.29%)p 2.20( 68.69%)d 0.00(  0.02%)
                                           -0.0003  0.5591 -0.0171  0.6614 -0.0074
                                            0.4994  0.0053  0.0000  0.0000  0.0110
                                            0.0000  0.0000  0.0015 -0.0075
                ( 35.81%)   0.5984* H  16 s( 99.90%)p 0.00(  0.10%)
                                            0.9995 -0.0033 -0.0245 -0.0204  0.0000
    12. (0.99544) BD ( 1) C   5 - O   6  
                ( 32.94%)   0.5740* C   5 s( 25.99%)p 2.84( 73.75%)d 0.01(  0.26%)
                                            0.0001 -0.5096  0.0148 -0.7633 -0.0170
                                            0.3914  0.0374  0.0000  0.0000  0.0352
                                            0.0000  0.0000 -0.0245  0.0269
                ( 67.06%)   0.8189* O   6 s( 34.02%)p 1.94( 65.90%)d 0.00(  0.07%)
                                           -0.0000 -0.5833 -0.0047  0.7051  0.0094
                                           -0.4023  0.0004  0.0000  0.0000  0.0228
                                            0.0000  0.0000 -0.0018  0.0139
    13. (0.98593) BD ( 1) C   5 - C   8  
                ( 49.78%)   0.7055* C   5 s( 35.81%)p 1.79( 64.14%)d 0.00(  0.05%)
                                           -0.0002  0.5984 -0.0034 -0.6443  0.0425
                                           -0.4730 -0.0281  0.0000  0.0000  0.0173
                                            0.0000  0.0000  0.0063 -0.0119
                ( 50.22%)   0.7087* C   8 s( 34.97%)p 1.86( 64.98%)d 0.00(  0.04%)
                                            0.0001  0.5913  0.0071  0.6811  0.0227
                                            0.4299 -0.0255  0.0000  0.0000  0.0180
                                            0.0000  0.0000  0.0029 -0.0094
    14. (0.99602) BD ( 1) O   6 - C   7  
                ( 70.31%)   0.8385* O   6 s( 31.41%)p 2.18( 68.53%)d 0.00(  0.06%)
                                            0.0001  0.5604  0.0004  0.7078  0.0126
                                            0.4289 -0.0167  0.0000  0.0000  0.0206
                                            0.0000  0.0000 -0.0043 -0.0131
                ( 29.69%)   0.5449* C   7 s( 20.99%)p 3.75( 78.68%)d 0.02(  0.33%)
                                            0.0001  0.4575  0.0242 -0.7712 -0.0247
                                           -0.4343 -0.0528  0.0000  0.0000  0.0417
                                           -0.0000  0.0000  0.0269 -0.0296
    15. (0.99678) BD ( 1) C   7 - H  17  
                ( 60.48%)   0.7777* C   7 s( 26.33%)p 2.80( 73.62%)d 0.00(  0.05%)
                                            0.0001  0.5129 -0.0135  0.0296  0.0263
                                            0.4847 -0.0056  0.7069  0.0009 -0.0027
                                           -0.0008  0.0171 -0.0071  0.0116
                ( 39.52%)   0.6287* H  17 s( 99.91%)p 0.00(  0.09%)
                                            0.9995 -0.0035 -0.0074 -0.0158 -0.0248
    16. (0.99460) BD ( 1) C   7 - H  18  
                ( 62.01%)   0.7875* C   7 s( 26.39%)p 2.79( 73.56%)d 0.00(  0.04%)
                                           -0.0001  0.5135  0.0158  0.6311 -0.0153
                                           -0.5805  0.0098 -0.0000 -0.0000 -0.0191
                                            0.0000 -0.0000 -0.0020 -0.0083
                ( 37.99%)   0.6164* H  18 s( 99.91%)p 0.00(  0.09%)
                                            0.9995 -0.0007 -0.0241  0.0189  0.0000
    17. (0.99678) BD ( 1) C   7 - H  19  
                ( 60.48%)   0.7777* C   7 s( 26.33%)p 2.80( 73.62%)d 0.00(  0.05%)
                                            0.0001  0.5129 -0.0135  0.0296  0.0263
                                            0.4847 -0.0056 -0.7069 -0.0009 -0.0027
                                            0.0008 -0.0171 -0.0071  0.0116
                ( 39.52%)   0.6287* H  19 s( 99.91%)p 0.00(  0.09%)
                                            0.9995 -0.0035 -0.0074 -0.0158  0.0248
    18. (0.98854) BD ( 1) C   8 - C   9  
                ( 50.39%)   0.7099* C   8 s( 34.03%)p 1.94( 65.92%)d 0.00(  0.05%)
                                            0.0000  0.5832  0.0126 -0.7298 -0.0241
                                            0.3542 -0.0237  0.0000  0.0000 -0.0185
                                            0.0000  0.0000  0.0084 -0.0092
                ( 49.61%)   0.7043* C   9 s( 40.29%)p 1.48( 59.66%)d 0.00(  0.05%)
                                           -0.0002  0.6347  0.0065  0.6762 -0.0439
                                           -0.3701 -0.0231  0.0000  0.0000 -0.0179
                                            0.0000  0.0000  0.0099 -0.0091
    19. (0.87589) BD ( 2) C   8 - C   9  
                ( 63.77%)   0.7986* C   8 s(  0.00%)p 1.00( 99.93%)d 0.00(  0.07%)
                                            0.0000  0.0000  0.0000  0.0000  0.0000
                                            0.0000  0.0000  0.9996 -0.0119  0.0000
                                           -0.0112  0.0234  0.0000  0.0000
                ( 36.23%)   0.6019* C   9 s(  0.00%)p 1.00( 99.88%)d 0.00(  0.12%)
                                            0.0000  0.0000  0.0000  0.0000  0.0000
                                            0.0000  0.0000  0.9994 -0.0013  0.0000
                                            0.0340 -0.0081  0.0000  0.0000
    20. (0.98643) BD ( 1) C   8 - H  20  
                ( 64.67%)   0.8042* C   8 s( 30.98%)p 2.23( 69.01%)d 0.00(  0.02%)
                                            0.0003 -0.5562  0.0201 -0.0412 -0.0003
                                            0.8297 -0.0059  0.0000  0.0000  0.0002
                                            0.0000  0.0000  0.0111  0.0060
                ( 35.33%)   0.5944* H  20 s( 99.89%)p 0.00(  0.11%)
                                           -0.9995  0.0047  0.0027 -0.0324  0.0000
    21. (0.99560) BD ( 1) C   9 - O  10  
                ( 31.69%)   0.5630* C   9 s( 25.73%)p 2.88( 73.99%)d 0.01(  0.28%)
                                           -0.0002  0.5070 -0.0177 -0.7275 -0.0111
                                           -0.4579 -0.0293  0.0000  0.0000  0.0415
                                            0.0000  0.0000  0.0186 -0.0266
                ( 68.31%)   0.8265* O  10 s( 34.21%)p 1.92( 65.73%)d 0.00(  0.07%)
                                            0.0000  0.5848  0.0053  0.6741  0.0090
                                            0.4503  0.0003  0.0000  0.0000  0.0229
                                            0.0000  0.0000 -0.0012 -0.0121
    22. (0.99110) BD ( 1) C   9 - N  12  
                ( 39.76%)   0.6305* C   9 s( 33.66%)p 1.97( 66.23%)d 0.00(  0.12%)
                                            0.0000  0.5801  0.0038 -0.1043 -0.0274
                                            0.8063  0.0222  0.0000  0.0000 -0.0066
                                            0.0000  0.0000 -0.0289 -0.0177
                ( 60.24%)   0.7762* N  12 s( 36.53%)p 1.74( 63.41%)d 0.00(  0.07%)
                                            0.0003  0.6042  0.0133  0.0234  0.0176
                                           -0.7956  0.0124  0.0000  0.0000 -0.0134
                                            0.0000  0.0000 -0.0175 -0.0133
    23. (0.99585) BD ( 1) O  10 - C  11  
                ( 71.43%)   0.8451* O  10 s( 31.55%)p 2.17( 68.40%)d 0.00(  0.06%)
                                            0.0001  0.5617 -0.0002 -0.7370 -0.0089
                                            0.3747 -0.0174  0.0000  0.0000 -0.0208
                                            0.0000  0.0000 -0.0012 -0.0113
                ( 28.57%)   0.5345* C  11 s( 20.41%)p 3.88( 79.24%)d 0.02(  0.35%)
                                            0.0001  0.4511  0.0243  0.8016  0.0260
                                           -0.3831 -0.0500 -0.0000  0.0000 -0.0395
                                           -0.0000 -0.0000  0.0321 -0.0297
    24. (0.99747) BD ( 1) C  11 - H  21  
                ( 60.94%)   0.7806* C  11 s( 26.66%)p 2.75( 73.29%)d 0.00(  0.05%)
                                            0.0001  0.5163 -0.0113 -0.0601 -0.0216
                                            0.4786 -0.0022 -0.7069  0.0024  0.0015
                                           -0.0000 -0.0167 -0.0067  0.0122
                ( 39.06%)   0.6250* H  21 s( 99.91%)p 0.00(  0.09%)
                                            0.9995 -0.0024  0.0068 -0.0179  0.0239
    25. (0.99747) BD ( 1) C  11 - H  22  
                ( 60.94%)   0.7806* C  11 s( 26.66%)p 2.75( 73.29%)d 0.00(  0.05%)
                                            0.0001  0.5163 -0.0113 -0.0601 -0.0216
                                            0.4786 -0.0022  0.7069 -0.0024  0.0015
                                            0.0000  0.0167 -0.0067  0.0122
                ( 39.06%)   0.6250* H  22 s( 99.91%)p 0.00(  0.09%)
                                            0.9995 -0.0024  0.0068 -0.0179 -0.0239
    26. (0.99476) BD ( 1) C  11 - H  23  
                ( 61.77%)   0.7860* C  11 s( 26.31%)p 2.80( 73.65%)d 0.00(  0.05%)
                                           -0.0001  0.5127  0.0124 -0.5870  0.0124
                                           -0.6258  0.0092  0.0000 -0.0000  0.0191
                                            0.0000  0.0000 -0.0059 -0.0086
                ( 38.23%)   0.6183* H  23 s( 99.91%)p 0.00(  0.09%)
                                            0.9995 -0.0008  0.0232  0.0203  0.0000
    27. (0.99961) CR ( 1) C   1           s(100.00%)p 0.00(  0.00%)
                                            1.0000 -0.0000  0.0000  0.0000 -0.0000
                                            0.0002 -0.0000  0.0000 -0.0000  0.0000
                                           -0.0000 -0.0000 -0.0000 -0.0000
    28. (0.99981) CR ( 1) O   2           s(100.00%)p 0.00(  0.00%)
                                            1.0000 -0.0002  0.0000 -0.0001  0.0000
                                           -0.0001 -0.0000  0.0000  0.0000  0.0000
                                            0.0000  0.0000 -0.0000 -0.0000
    29. (0.99941) CR ( 1) C   3           s(100.00%)p 0.00(  0.00%)
                                            1.0000  0.0002 -0.0000  0.0001  0.0000
                                            0.0002  0.0000  0.0000  0.0000 -0.0000
                                            0.0000  0.0000 -0.0000 -0.0000
    30. (0.99944) CR ( 1) C   4           s(100.00%)p 0.00(  0.00%)
                                            1.0000  0.0002 -0.0000  0.0002  0.0000
                                            0.0001  0.0000  0.0000  0.0000  0.0000
                                            0.0000  0.0000 -0.0000 -0.0000
    31. (0.99937) CR ( 1) C   5           s(100.00%)p 0.00(  0.00%)
                                            1.0000  0.0001 -0.0000 -0.0001  0.0000
                                           -0.0001 -0.0000  0.0000  0.0000  0.0000
                                            0.0000  0.0000  0.0000 -0.0000
    32. (0.99981) CR ( 1) O   6           s(100.00%)p 0.00(  0.00%)
                                            1.0000 -0.0002  0.0000 -0.0000 -0.0000
                                            0.0001  0.0000  0.0000  0.0000 -0.0000
                                            0.0000  0.0000 -0.0000  0.0000
    33. (0.99961) CR ( 1) C   7           s(100.00%)p 0.00(  0.00%)
                                            1.0000 -0.0000  0.0000  0.0002 -0.0000
                                           -0.0001  0.0000  0.0000  0.0000 -0.0000
                                           -0.0000  0.0000 -0.0000  0.0000
    34. (0.99944) CR ( 1) C   8           s(100.00%)p 0.00(  0.00%)
                                            1.0000  0.0001 -0.0000  0.0000 -0.0000
                                           -0.0003  0.0000  0.0000  0.0000 -0.0000
                                            0.0000  0.0000 -0.0000 -0.0000
    35. (0.99942) CR ( 1) C   9           s(100.00%)p 0.00(  0.00%)
                                            1.0000  0.0002 -0.0000 -0.0000 -0.0000
                                           -0.0002 -0.0000  0.0000  0.0000  0.0000
                                            0.0000  0.0000  0.0000 -0.0000
    36. (0.99981) CR ( 1) O  10           s(100.00%)p 0.00(  0.00%)
                                            1.0000 -0.0002  0.0000  0.0001  0.0000
                                            0.0001  0.0000  0.0000  0.0000  0.0000
                                            0.0000  0.0000 -0.0000 -0.0000
    37. (0.99961) CR ( 1) C  11           s(100.00%)p 0.00(  0.00%)
                                            1.0000 -0.0000  0.0000 -0.0001  0.0000
                                           -0.0001  0.0000 -0.0000  0.0000  0.0000
                                           -0.0000 -0.0000 -0.0000 -0.0000
    38. (0.99956) CR ( 1) N  12           s(100.00%)p 0.00(  0.00%)
                                            1.0000 -0.0002 -0.0000 -0.0003 -0.0000
                                            0.0001  0.0000  0.0000  0.0000  0.0000
                                            0.0000  0.0000 -0.0000  0.0000
    39. (0.98233) LP ( 1) O   2           s( 34.38%)p 1.91( 65.58%)d 0.00(  0.04%)
                                            0.0002  0.5863 -0.0006  0.6522 -0.0070
                                            0.4800  0.0004  0.0000  0.0000 -0.0183
                                            0.0000  0.0000 -0.0036  0.0099
    40. (0.91209) LP ( 2) O   2           s(  0.00%)p 1.00( 99.94%)d 0.00(  0.06%)
                                            0.0000  0.0000  0.0000  0.0000  0.0000
                                            0.0000  0.0000  0.9997  0.0021  0.0000
                                           -0.0158 -0.0191  0.0000  0.0000
    41. (0.97972) LP ( 1) O   6           s( 34.55%)p 1.89( 65.41%)d 0.00(  0.04%)
                                            0.0002  0.5878 -0.0026  0.0247  0.0031
                                           -0.8083  0.0067 -0.0000 -0.0000  0.0032
                                           -0.0000 -0.0000  0.0190  0.0083
    42. (0.88706) LP ( 2) O   6           s(  0.00%)p 1.00( 99.93%)d 0.00(  0.07%)
                                            0.0000  0.0000  0.0000  0.0000  0.0000
                                            0.0000  0.0000  0.9997 -0.0007  0.0000
                                           -0.0074  0.0248  0.0000  0.0000
    43. (0.98240) LP ( 1) O  10           s( 34.23%)p 1.92( 65.73%)d 0.00(  0.05%)
                                            0.0002  0.5851 -0.0007  0.0338 -0.0049
                                           -0.8100  0.0050 -0.0000 -0.0000 -0.0005
                                           -0.0000 -0.0000  0.0188  0.0101
    44. (0.91423) LP ( 2) O  10           s(  0.00%)p 1.00( 99.94%)d 0.00(  0.06%)
                                            0.0000  0.0000  0.0000  0.0000  0.0000
                                            0.0000  0.0000  0.9997  0.0021  0.0000
                                            0.0049  0.0244  0.0000  0.0000
    45. (0.93800) LP ( 1) N  12           s( 26.24%)p 2.81( 73.68%)d 0.00(  0.08%)
                                           -0.0001  0.5120 -0.0166 -0.7765 -0.0193
                                            0.3652  0.0091 -0.0000 -0.0000  0.0202
                                           -0.0000 -0.0000 -0.0168  0.0121
    46. (0.00174) RY*( 1) C   1           s( 22.52%)p 2.84( 63.88%)d 0.60( 13.60%)
                                            0.0000  0.0075  0.4744 -0.0332  0.1793
                                           -0.0244 -0.7778 -0.0000  0.0000 -0.2351
                                            0.0000  0.0000 -0.2822 -0.0337
    47. (0.00083) RY*( 2) C   1           s(  1.67%)p56.76( 94.77%)d 2.13(  3.56%)
                                            0.0000 -0.0194  0.1277 -0.0581  0.9045
                                            0.0247  0.3543 -0.0000  0.0000 -0.1783
                                            0.0000  0.0000 -0.0276 -0.0554
    48. (0.00068) RY*( 3) C   1           s(  0.00%)p 1.00( 28.30%)d 2.53( 71.70%)
                                           -0.0000 -0.0000  0.0000  0.0000  0.0000
                                            0.0000 -0.0000  0.0115  0.5319 -0.0000
                                            0.7835 -0.3210  0.0000 -0.0000
    49. (0.00018) RY*( 4) C   1           s(  4.31%)p 2.37( 10.19%)d19.85( 85.50%)
                                            0.0000 -0.0012  0.2075 -0.0212  0.1850
                                            0.0066 -0.2592 -0.0000  0.0000  0.4646
                                            0.0000  0.0000  0.7990 -0.0262
    50. (0.00011) RY*( 5) C   1           s( 56.78%)p 0.34( 19.34%)d 0.42( 23.88%)
                                           -0.0000 -0.0049  0.7535  0.0071 -0.1968
                                           -0.0130  0.3930  0.0000 -0.0000  0.3968
                                           -0.0000 -0.0000 -0.2572 -0.1233
    51. (0.00011) RY*( 6) C   1           s(  0.00%)p 1.00( 70.10%)d 0.43( 29.90%)
                                            0.0000  0.0000 -0.0000 -0.0000 -0.0000
                                           -0.0000  0.0000 -0.0061  0.8372  0.0000
                                           -0.5434  0.0606 -0.0000  0.0000
    52. (0.00000) RY*( 7) C   1           s(  0.00%)p 1.00(  1.65%)d59.58( 98.35%)
    53. (0.00000) RY*( 8) C   1           s( 13.09%)p 0.91( 11.93%)d 5.73( 74.98%)
    54. (0.00000) RY*( 9) C   1           s(  1.59%)p 0.23(  0.37%)d61.49( 98.04%)
    55. (0.00134) RY*( 1) O   2           s( 30.23%)p 2.08( 62.84%)d 0.23(  6.92%)
                                            0.0000 -0.0085  0.5498  0.0087  0.7453
                                            0.0012  0.2699  0.0000  0.0000 -0.2473
                                            0.0000  0.0000 -0.0681 -0.0587
    56. (0.00087) RY*( 2) O   2           s(  0.00%)p 1.00( 96.34%)d 0.04(  3.66%)
                                            0.0000  0.0000  0.0000  0.0000  0.0000
                                            0.0000  0.0000 -0.0060  0.9815  0.0000
                                           -0.1838 -0.0532  0.0000  0.0000
    57. (0.00028) RY*( 3) O   2           s( 53.88%)p 0.71( 38.13%)d 0.15(  7.99%)
                                           -0.0000  0.0054  0.7340 -0.0058 -0.2490
                                            0.0065 -0.5650 -0.0000 -0.0000  0.1950
                                           -0.0000 -0.0000  0.1922  0.0703
    58. (0.00017) RY*( 4) O   2           s( 12.52%)p 3.53( 44.21%)d 3.46( 43.28%)
                                           -0.0000 -0.0058  0.3537 -0.0113 -0.5187
                                            0.0080  0.4158  0.0000  0.0000 -0.1210
                                            0.0000  0.0000 -0.6365 -0.1141
    59. (0.00013) RY*( 5) O   2           s(  0.00%)p 1.00(  0.80%)d99.99( 99.20%)
                                            0.0000  0.0000  0.0000  0.0000  0.0000
                                            0.0000  0.0000  0.0031 -0.0893  0.0000
                                           -0.6860  0.7221  0.0000  0.0000
    60. (0.00005) RY*( 6) O   2           s(  2.94%)p13.99( 41.13%)d19.03( 55.93%)
    61. (0.00000) RY*( 7) O   2           s(  0.38%)p32.77( 12.43%)d99.99( 87.19%)
    62. (0.00000) RY*( 8) O   2           s(  0.00%)p 1.00(  2.93%)d33.18( 97.07%)
    63. (0.00001) RY*( 9) O   2           s(  0.07%)p20.80(  1.41%)d99.99( 98.52%)
    64. (0.00481) RY*( 1) C   3           s(  1.22%)p73.22( 89.31%)d 7.77(  9.47%)
                                           -0.0000 -0.0033  0.1104 -0.0297  0.8276
                                           -0.0117  0.4551  0.0000  0.0000 -0.0672
                                            0.0000  0.0000  0.2962  0.0499
    65. (0.00254) RY*( 2) C   3           s(  4.47%)p19.77( 88.30%)d 1.62(  7.24%)
                                            0.0000  0.0461  0.2062  0.0216  0.4697
                                           -0.0067 -0.8135 -0.0000 -0.0000  0.2575
                                           -0.0000 -0.0000 -0.0750 -0.0200
    66. (0.00181) RY*( 3) C   3           s(  0.00%)p 1.00(  0.47%)d99.99( 99.53%)
                                            0.0000  0.0000  0.0000  0.0000  0.0000
                                            0.0000  0.0000  0.0403 -0.0555  0.0000
                                            0.4507  0.8900  0.0000  0.0000
    67. (0.00148) RY*( 4) C   3           s( 54.60%)p 0.17(  9.34%)d 0.66( 36.06%)
                                            0.0000  0.0001  0.7389  0.0034 -0.2994
                                            0.0526  0.0307  0.0000  0.0000  0.2204
                                            0.0000  0.0000  0.5498  0.0988
    68. (0.00101) RY*( 5) C   3           s(  0.00%)p 1.00(  0.27%)d99.99( 99.73%)
                                            0.0000  0.0000  0.0000  0.0000  0.0000
                                            0.0000  0.0000  0.0118  0.0503  0.0000
                                            0.8920 -0.4491  0.0000  0.0000
    69. (0.00087) RY*( 6) C   3           s(  4.60%)p 2.76( 12.72%)d17.96( 82.68%)
                                           -0.0000 -0.0217  0.2135  0.0121  0.0387
                                           -0.0155  0.3539 -0.0000 -0.0000  0.7124
                                           -0.0000 -0.0000 -0.5643 -0.0305
    70. (0.00040) RY*( 7) C   3           s(  0.00%)p 1.00( 99.44%)d 0.01(  0.56%)
                                            0.0000  0.0000  0.0000  0.0000  0.0000
                                            0.0000  0.0000  0.0039  0.9972  0.0000
                                           -0.0200  0.0721  0.0000  0.0000
    71. (0.00032) RY*( 8) C   3           s( 33.75%)p 0.01(  0.34%)d 1.95( 65.91%)
                                           -0.0000  0.0024  0.5809 -0.0172  0.0422
                                           -0.0257  0.0262 -0.0000 -0.0000 -0.6062
                                           -0.0000 -0.0000 -0.5312  0.0975
    72. (0.00001) RY*( 9) C   3           s(  1.69%)p 0.07(  0.12%)d58.25( 98.19%)
    73. (0.00192) RY*( 1) C   4           s(  5.43%)p17.00( 92.32%)d 0.41(  2.25%)
                                            0.0000  0.0221  0.2320 -0.0130 -0.4891
                                           -0.0016 -0.8269 -0.0000 -0.0000  0.1428
                                           -0.0000 -0.0000  0.0420 -0.0179
    74. (0.00144) RY*( 2) C   4           s( 21.69%)p 3.57( 77.53%)d 0.04(  0.78%)
                                            0.0000 -0.0044  0.4657  0.0184 -0.6878
                                           -0.0216  0.5489 -0.0000 -0.0000  0.0726
                                           -0.0000 -0.0000 -0.0312 -0.0392
    75. (0.00085) RY*( 3) C   4           s(  0.00%)p 1.00( 98.82%)d 0.01(  1.18%)
                                            0.0000  0.0000  0.0000  0.0000  0.0000
                                            0.0000  0.0000  0.0053  0.9941  0.0000
                                           -0.0956 -0.0515  0.0000  0.0000
    76. (0.00071) RY*( 4) C   4           s( 72.66%)p 0.35( 25.78%)d 0.02(  1.57%)
                                           -0.0000 -0.0065  0.8524  0.0216  0.5010
                                            0.0188 -0.0773  0.0000  0.0000 -0.1213
                                            0.0000  0.0000  0.0302  0.0061
    77. (0.00018) RY*( 5) C   4           s(  0.00%)p 0.00(  0.01%)d 1.00( 99.99%)
                                            0.0000  0.0000  0.0000  0.0000  0.0000
                                            0.0000  0.0000  0.0043 -0.0071  0.0000
                                           -0.5303  0.8478  0.0000  0.0000
    78. (0.00006) RY*( 6) C   4           s(  0.16%)p23.50(  3.67%)d99.99( 96.18%)
    79. (0.00006) RY*( 7) C   4           s(  0.05%)p 8.32(  0.38%)d99.99( 99.58%)
    80. (0.00002) RY*( 8) C   4           s(  0.00%)p 1.00(  1.23%)d80.49( 98.77%)
    81. (0.00001) RY*( 9) C   4           s(  0.04%)p 9.47(  0.41%)d99.99( 99.54%)
    82. (0.00372) RY*( 1) C   5           s(  0.69%)p99.99( 94.59%)d 6.83(  4.72%)
                                            0.0000  0.0529  0.0640 -0.0056 -0.4874
                                           -0.0272  0.8412  0.0000  0.0000 -0.2125
                                            0.0000  0.0000 -0.0357 -0.0271
    83. (0.00200) RY*( 2) C   5           s(  0.44%)p99.99( 84.19%)d35.24( 15.37%)
                                            0.0000  0.0091  0.0654 -0.0283 -0.7440
                                            0.0007 -0.5363 -0.0000 -0.0000 -0.3656
                                           -0.0000 -0.0000 -0.1347 -0.0439
    84. (0.00172) RY*( 3) C   5           s(  0.00%)p 1.00(  9.60%)d 9.42( 90.40%)
                                            0.0000  0.0000  0.0000  0.0000  0.0000
                                            0.0000  0.0000  0.0280 -0.3086  0.0000
                                            0.7441 -0.5919  0.0000  0.0000
    85. (0.00105) RY*( 4) C   5           s( 60.51%)p 0.06(  3.92%)d 0.59( 35.57%)
                                            0.0000  0.0008  0.7779  0.0172  0.1952
                                           -0.0244  0.0127  0.0000  0.0000 -0.0763
                                            0.0000  0.0000 -0.5820  0.1057
    86. (0.00066) RY*( 5) C   5           s(  0.00%)p 1.00(  3.95%)d24.32( 96.05%)
                                            0.0000  0.0000  0.0000  0.0000  0.0000
                                            0.0000  0.0000 -0.0147 -0.1982  0.0000
                                            0.5588  0.8051  0.0000  0.0000
    87. (0.00030) RY*( 6) C   5           s( 36.70%)p 0.03(  1.17%)d 1.69( 62.13%)
                                           -0.0000  0.0036  0.6058 -0.0039 -0.0966
                                            0.0108 -0.0469  0.0000  0.0000  0.0769
                                            0.0000  0.0000  0.7803  0.0809
    88. (0.00028) RY*( 7) C   5           s(  0.00%)p 1.00( 86.54%)d 0.16( 13.46%)
                                            0.0000  0.0000  0.0000  0.0000  0.0000
                                            0.0000  0.0000 -0.0019  0.9303  0.0000
                                            0.3660 -0.0250  0.0000  0.0000
    89. (0.00013) RY*( 8) C   5           s(  0.30%)p52.65( 15.87%)d99.99( 83.83%)
                                            0.0000  0.0280  0.0472  0.0318 -0.3966
                                           -0.0137 -0.0151  0.0000  0.0000  0.8970
                                            0.0000  0.0000 -0.1790  0.0398
    90. (0.00001) RY*( 9) C   5           s(  1.78%)p 0.11(  0.19%)d55.01( 98.03%)
    91. (0.00129) RY*( 1) O   6           s( 15.99%)p 4.72( 75.40%)d 0.54(  8.61%)
                                            0.0000 -0.0084  0.3998 -0.0061 -0.1326
                                           -0.0089 -0.8581 -0.0000 -0.0000  0.0249
                                           -0.0000 -0.0000  0.2869 -0.0564
    92. (0.00087) RY*( 2) O   6           s(  0.00%)p 1.00( 96.50%)d 0.04(  3.50%)
                                            0.0000  0.0000  0.0000  0.0000  0.0000
                                            0.0000  0.0000 -0.0029  0.9823  0.0000
                                            0.0815  0.1684  0.0000  0.0000
    93. (0.00018) RY*( 3) O   6           s(  1.51%)p37.93( 57.26%)d27.32( 41.23%)
                                            0.0000 -0.0070  0.1227  0.0070  0.7557
                                            0.0016  0.0368  0.0000  0.0000 -0.5452
                                            0.0000  0.0000  0.3078 -0.1429
    94. (0.00010) RY*( 4) O   6           s( 73.19%)p 0.32( 23.59%)d 0.04(  3.22%)
                                           -0.0000  0.0029  0.8555  0.0163 -0.2531
                                            0.0010  0.4142 -0.0000 -0.0000 -0.1680
                                           -0.0000 -0.0000 -0.0469  0.0428
    95. (0.00011) RY*( 5) O   6           s(  0.00%)p 1.00(  1.12%)d87.91( 98.88%)
                                            0.0000  0.0000  0.0000  0.0000  0.0000
                                            0.0000  0.0000  0.0037 -0.1060  0.0000
                                            0.9841  0.1422  0.0000  0.0000
    96. (0.00004) RY*( 6) O   6           s(  8.77%)p 3.57( 31.27%)d 6.84( 59.97%)
    97. (0.00000) RY*( 7) O   6           s(  0.00%)p 1.00(  2.44%)d39.95( 97.56%)
    98. (0.00000) RY*( 8) O   6           s(  0.55%)p19.26( 10.59%)d99.99( 88.86%)
    99. (0.00001) RY*( 9) O   6           s(  0.02%)p97.71(  2.05%)d99.99( 97.93%)
   100. (0.00148) RY*( 1) C   7           s( 24.06%)p 2.32( 55.91%)d 0.83( 20.03%)
                                            0.0000  0.0074  0.4904  0.0025 -0.7244
                                            0.0521  0.1778 -0.0000 -0.0000 -0.2471
                                            0.0000 -0.0000  0.3708 -0.0414
   101. (0.00082) RY*( 2) C   7           s(  0.68%)p99.99( 96.69%)d 3.84(  2.63%)
                                            0.0000 -0.0249  0.0789  0.0541 -0.1219
                                            0.0241 -0.9739 -0.0000 -0.0000  0.0485
                                            0.0000 -0.0000  0.1488 -0.0419
   102. (0.00066) RY*( 3) C   7           s(  0.00%)p 1.00( 16.35%)d 5.12( 83.65%)
                                            0.0000  0.0000 -0.0000  0.0000  0.0000
                                            0.0000 -0.0000 -0.0106 -0.4042 -0.0000
                                            0.7697  0.4940 -0.0000  0.0000
   103. (0.00019) RY*( 4) C   7           s(  7.69%)p 1.67( 12.84%)d10.34( 79.47%)
                                            0.0000  0.0001  0.2772  0.0162 -0.3573
                                            0.0197 -0.0104 -0.0000 -0.0000  0.5422
                                            0.0000 -0.0000 -0.7062 -0.0444
   104. (0.00010) RY*( 5) C   7           s(  0.00%)p 1.00( 81.51%)d 0.23( 18.49%)
                                            0.0000  0.0000 -0.0000  0.0000  0.0000
                                            0.0000 -0.0000 -0.0094  0.9028 -0.0000
                                            0.2491  0.3505 -0.0000  0.0000
   105. (0.00001) RY*( 6) C   7           s( 67.32%)p 0.48( 32.61%)d 0.00(  0.07%)
   106. (0.00000) RY*( 7) C   7           s(  0.00%)p 1.00(  2.19%)d44.59( 97.81%)
   107. (0.00001) RY*( 8) C   7           s(  0.07%)p26.06(  1.91%)d99.99( 98.02%)
   108. (0.00000) RY*( 9) C   7           s(  0.14%)p 3.45(  0.49%)d99.99( 99.37%)
   109. (0.00234) RY*( 1) C   8           s(  3.60%)p25.88( 93.07%)d 0.93(  3.34%)
                                            0.0000  0.0193  0.1887  0.0183 -0.5686
                                            0.0173  0.7789  0.0000  0.0000  0.0217
                                            0.0000  0.0000 -0.1794 -0.0270
   110. (0.00190) RY*( 2) C   8           s(  0.25%)p99.99( 99.17%)d 2.29(  0.58%)
                                            0.0000 -0.0155  0.0479  0.0264 -0.8053
                                           -0.0156 -0.5849 -0.0000 -0.0000  0.0354
                                           -0.0000 -0.0000  0.0674 -0.0024
   111. (0.00089) RY*( 3) C   8           s(  0.00%)p 1.00( 98.92%)d 0.01(  1.08%)
                                            0.0000  0.0000  0.0000  0.0000  0.0000
                                            0.0000  0.0000  0.0100  0.9946  0.0000
                                            0.0332  0.0982  0.0000  0.0000
   112. (0.00067) RY*( 4) C   8           s( 95.65%)p 0.04(  3.96%)d 0.00(  0.39%)
                                            0.0000 -0.0040  0.9780  0.0016  0.1492
                                           -0.0268 -0.1288  0.0000  0.0000 -0.0563
                                            0.0000  0.0000 -0.0096 -0.0255
   113. (0.00023) RY*( 5) C   8           s(  0.00%)p 1.00(  0.17%)d99.99( 99.83%)
                                            0.0000  0.0000  0.0000  0.0000  0.0000
                                            0.0000  0.0000  0.0089 -0.0408  0.0000
                                            0.9962  0.0762  0.0000  0.0000
   114. (0.00007) RY*( 6) C   8           s(  0.26%)p 1.11(  0.29%)d99.99( 99.46%)
   115. (0.00003) RY*( 7) C   8           s(  0.05%)p62.34(  2.86%)d99.99( 97.10%)
   116. (0.00002) RY*( 8) C   8           s(  0.00%)p 1.00(  0.97%)d99.99( 99.03%)
   117. (0.00001) RY*( 9) C   8           s(  0.22%)p 3.41(  0.75%)d99.99( 99.03%)
   118. (0.00464) RY*( 1) C   9           s(  1.90%)p46.53( 88.26%)d 5.19(  9.84%)
                                           -0.0000 -0.0037  0.1377 -0.0098  0.1637
                                            0.0303 -0.9246 -0.0000 -0.0000 -0.3095
                                           -0.0000 -0.0000 -0.0021  0.0512
   119. (0.00249) RY*( 2) C   9           s(  3.63%)p24.47( 88.83%)d 2.08(  7.54%)
                                            0.0000  0.0472  0.1846  0.0192  0.9311
                                           -0.0126  0.1440  0.0000  0.0000  0.1394
                                            0.0000  0.0000 -0.2353 -0.0259
   120. (0.00153) RY*( 3) C   9           s(  0.00%)p 1.00(  0.35%)d99.99( 99.65%)
                                            0.0000  0.0000  0.0000  0.0000  0.0000
                                            0.0000  0.0000 -0.0293  0.0514  0.0000
                                            0.9414  0.3319  0.0000  0.0000
   121. (0.00146) RY*( 4) C   9           s( 54.76%)p 0.18(  9.90%)d 0.65( 35.34%)
                                           -0.0000  0.0016  0.7400 -0.0397 -0.1976
                                           -0.0371  0.2387 -0.0000 -0.0000 -0.4719
                                           -0.0000 -0.0000 -0.3472  0.1008
   122. (0.00115) RY*( 5) C   9           s(  0.00%)p 1.00(  0.05%)d99.99( 99.95%)
                                            0.0000  0.0000  0.0000  0.0000  0.0000
                                            0.0000  0.0000  0.0189 -0.0109  0.0000
                                           -0.3314  0.9432  0.0000  0.0000
   123. (0.00088) RY*( 6) C   9           s(  4.48%)p 2.85( 12.77%)d18.49( 82.76%)
                                           -0.0000 -0.0218  0.2104  0.0206 -0.2519
                                            0.0008 -0.2526  0.0000  0.0000  0.7141
                                            0.0000  0.0000 -0.5629 -0.0277
   124. (0.00042) RY*( 7) C   9           s(  0.00%)p 1.00( 99.72%)d 0.00(  0.28%)
                                            0.0000  0.0000  0.0000  0.0000  0.0000
                                            0.0000  0.0000  0.0030  0.9986  0.0000
                                           -0.0520 -0.0068  0.0000  0.0000
   125. (0.00033) RY*( 8) C   9           s( 33.87%)p 0.01(  0.23%)d 1.95( 65.90%)
                                           -0.0000  0.0029  0.5820  0.0079  0.0144
                                            0.0282 -0.0349  0.0000  0.0000  0.3839
                                            0.0000  0.0000  0.7093  0.0924
   126. (0.00001) RY*( 9) C   9           s(  1.70%)p 0.08(  0.13%)d57.91( 98.17%)
   127. (0.00134) RY*( 1) O  10           s( 30.04%)p 2.10( 63.13%)d 0.23(  6.83%)
                                            0.0000 -0.0087  0.5480  0.0041  0.2535
                                           -0.0076 -0.7530 -0.0000 -0.0000  0.0150
                                           -0.0000 -0.0000  0.2542 -0.0591
   128. (0.00089) RY*( 2) O  10           s(  0.00%)p 1.00( 96.61%)d 0.04(  3.39%)
                                            0.0000  0.0000  0.0000  0.0000  0.0000
                                            0.0000  0.0000 -0.0059  0.9829  0.0000
                                           -0.0662  0.1717  0.0000  0.0000
   129. (0.00029) RY*( 3) O  10           s( 54.95%)p 0.69( 37.70%)d 0.13(  7.35%)
                                           -0.0000  0.0053  0.7413 -0.0093  0.2773
                                            0.0001  0.5478  0.0000  0.0000 -0.1300
                                            0.0000  0.0000 -0.2288  0.0653
   130. (0.00017) RY*( 4) O  10           s( 11.32%)p 3.82( 43.27%)d 4.01( 45.41%)
                                            0.0000 -0.0058  0.3363 -0.0139 -0.6428
                                            0.0039  0.1391 -0.0000 -0.0000  0.6084
                                           -0.0000 -0.0000  0.2650 -0.1174
   131. (0.00013) RY*( 5) O  10           s(  0.00%)p 1.00(  0.69%)d99.99( 99.31%)
                                            0.0000  0.0000  0.0000  0.0000  0.0000
                                            0.0000  0.0000 -0.0028  0.0829  0.0000
                                            0.9923 -0.0923  0.0000  0.0000
   132. (0.00004) RY*( 6) O  10           s(  3.25%)p12.87( 41.82%)d16.91( 54.93%)
   133. (0.00000) RY*( 7) O  10           s(  0.00%)p 1.00(  2.76%)d35.22( 97.24%)
   134. (0.00000) RY*( 8) O  10           s(  0.38%)p33.69( 12.81%)d99.99( 86.81%)
   135. (0.00000) RY*( 9) O  10           s(  0.09%)p16.66(  1.43%)d99.99( 98.49%)
   136. (0.00175) RY*( 1) C  11           s( 22.45%)p 2.85( 63.96%)d 0.61( 13.59%)
                                           -0.0000  0.0074  0.4737 -0.0020  0.7180
                                            0.0412  0.3499  0.0000 -0.0000  0.2257
                                            0.0000  0.0000  0.2896 -0.0331
   137. (0.00083) RY*( 2) C  11           s(  1.59%)p59.44( 94.71%)d 2.32(  3.70%)
                                            0.0000 -0.0194  0.1247 -0.0558  0.2938
                                            0.0298 -0.9256  0.0000 -0.0000 -0.0106
                                            0.0000  0.0000  0.1836 -0.0563
   138. (0.00069) RY*( 3) C  11           s(  0.00%)p 1.00( 28.98%)d 2.45( 71.02%)
                                            0.0000  0.0000 -0.0000 -0.0000 -0.0000
                                            0.0000 -0.0000  0.0114  0.5382  0.0000
                                            0.7381 -0.4067 -0.0000  0.0000
   139. (0.00018) RY*( 4) C  11           s(  4.23%)p 2.44( 10.31%)d20.21( 85.47%)
                                            0.0000 -0.0013  0.2056 -0.0187  0.3198
                                            0.0124  0.0170  0.0000 -0.0000 -0.6850
                                            0.0000  0.0000 -0.6204 -0.0235
   140. (0.00011) RY*( 5) C  11           s( 56.90%)p 0.34( 19.08%)d 0.42( 24.03%)
                                           -0.0000 -0.0049  0.7543  0.0143 -0.4256
                                            0.0027 -0.0970 -0.0000  0.0000  0.3338
                                           -0.0000 -0.0000 -0.3362 -0.1258
   141. (0.00011) RY*( 6) C  11           s(  0.00%)p 1.00( 69.55%)d 0.44( 30.45%)
                                           -0.0000 -0.0000  0.0000  0.0000  0.0000
                                           -0.0000  0.0000 -0.0063  0.8339 -0.0000
                                           -0.3964  0.3839  0.0000 -0.0000
   142. (0.00000) RY*( 7) C  11           s(  0.00%)p 1.00(  1.53%)d64.29( 98.47%)
   143. (0.00000) RY*( 8) C  11           s( 13.22%)p 0.91( 12.03%)d 5.65( 74.75%)
   144. (0.00000) RY*( 9) C  11           s(  1.57%)p 0.25(  0.39%)d62.50( 98.04%)
   145. (0.00182) RY*( 1) N  12           s( 16.90%)p 4.89( 82.66%)d 0.03(  0.44%)
                                            0.0000 -0.0057  0.4111 -0.0289  0.8216
                                            0.0141 -0.3881  0.0000  0.0000  0.0491
                                            0.0000  0.0000 -0.0420 -0.0136
   146. (0.00070) RY*( 2) N  12           s(  0.00%)p 1.00( 98.46%)d 0.02(  1.54%)
                                           -0.0000 -0.0004  0.0054 -0.0097 -0.4263
                                           -0.0205 -0.8957 -0.0000 -0.0000 -0.0749
                                           -0.0000 -0.0000 -0.0989 -0.0001
   147. (0.00044) RY*( 3) N  12           s(  0.00%)p 1.00( 98.00%)d 0.02(  2.00%)
                                            0.0000  0.0000  0.0000  0.0000  0.0000
                                            0.0000  0.0000  0.0176  0.9898  0.0000
                                           -0.1375  0.0329  0.0000  0.0000
   148. (0.00035) RY*( 4) N  12           s( 80.01%)p 0.22( 17.38%)d 0.03(  2.61%)
                                            0.0000 -0.0091  0.8944 -0.0075 -0.3740
                                            0.0031  0.1840  0.0000  0.0000  0.1227
                                            0.0000  0.0000 -0.0982 -0.0378
   149. (0.00015) RY*( 5) N  12           s(  0.00%)p 1.00(  0.09%)d99.99( 99.91%)
                                            0.0000  0.0000  0.0000  0.0000  0.0000
                                            0.0000  0.0000 -0.0047  0.0301  0.0000
                                            0.4319  0.9014  0.0000  0.0000
   150. (0.00006) RY*( 6) N  12           s(  0.00%)p 1.00(  1.63%)d60.18( 98.37%)
   151. (0.00003) RY*( 7) N  12           s(  2.72%)p 0.03(  0.08%)d35.73( 97.20%)
   152. (0.00001) RY*( 8) N  12           s(  0.00%)p 1.00(  2.05%)d47.86( 97.95%)
   153. (0.00001) RY*( 9) N  12           s(  0.34%)p 0.08(  0.03%)d99.99( 99.63%)
   154. (0.00028) RY*( 1) H  13           s( 94.87%)p 0.05(  5.13%)
                                            0.0066  0.9740  0.1290  0.1861  0.0000
   155. (0.00008) RY*( 2) H  13           s(  0.00%)p 1.00(100.00%)
   156. (0.00004) RY*( 3) H  13           s(  4.71%)p20.23( 95.29%)
   157. (0.00001) RY*( 4) H  13           s(  0.51%)p99.99( 99.49%)
   158. (0.00079) RY*( 1) H  14           s( 97.99%)p 0.02(  2.01%)
                                            0.0051  0.9899 -0.1017 -0.0976  0.0159
   159. (0.00010) RY*( 2) H  14           s(  1.07%)p92.88( 98.93%)
                                            0.0019  0.1032  0.3645  0.7546  0.5358
   160. (0.00007) RY*( 3) H  14           s(  0.17%)p99.99( 99.83%)
   161. (0.00001) RY*( 4) H  14           s(  0.86%)p99.99( 99.14%)
   162. (0.00079) RY*( 1) H  15           s( 97.99%)p 0.02(  2.01%)
                                            0.0051  0.9899 -0.1017 -0.0976 -0.0159
   163. (0.00010) RY*( 2) H  15           s(  1.07%)p92.88( 98.93%)
                                            0.0019  0.1032  0.3645  0.7546 -0.5358
   164. (0.00007) RY*( 3) H  15           s(  0.17%)p99.99( 99.83%)
   165. (0.00001) RY*( 4) H  15           s(  0.86%)p99.99( 99.14%)
   166. (0.00086) RY*( 1) H  16           s( 99.80%)p 0.00(  0.20%)
                                            0.0046  0.9990  0.0426  0.0122  0.0000
   167. (0.00008) RY*( 2) H  16           s(  0.00%)p 1.00(100.00%)
   168. (0.00003) RY*( 3) H  16           s(  0.06%)p99.99( 99.94%)
   169. (0.00003) RY*( 4) H  16           s(  0.24%)p99.99( 99.76%)
   170. (0.00084) RY*( 1) H  17           s( 98.30%)p 0.02(  1.70%)
                                            0.0055  0.9914  0.0180  0.1292 -0.0040
   171. (0.00010) RY*( 2) H  17           s(  0.90%)p99.99( 99.10%)
   172. (0.00007) RY*( 3) H  17           s(  0.04%)p99.99( 99.96%)
   173. (0.00001) RY*( 4) H  17           s(  0.86%)p99.99( 99.14%)
   174. (0.00025) RY*( 1) H  18           s( 96.73%)p 0.03(  3.27%)
                                            0.0060  0.9835  0.1015 -0.1497  0.0000
   175. (0.00009) RY*( 2) H  18           s(  0.00%)p 1.00(100.00%)
   176. (0.00005) RY*( 3) H  18           s(  2.57%)p37.90( 97.43%)
   177. (0.00000) RY*( 4) H  18           s(  0.79%)p99.99( 99.21%)
   178. (0.00084) RY*( 1) H  19           s( 98.30%)p 0.02(  1.70%)
                                            0.0055  0.9914  0.0180  0.1292  0.0040
   179. (0.00010) RY*( 2) H  19           s(  0.90%)p99.99( 99.10%)
   180. (0.00007) RY*( 3) H  19           s(  0.04%)p99.99( 99.96%)
   181. (0.00001) RY*( 4) H  19           s(  0.86%)p99.99( 99.14%)
   182. (0.00097) RY*( 1) H  20           s( 99.69%)p 0.00(  0.31%)
                                            0.0065  0.9984  0.0056 -0.0558  0.0000
   183. (0.00007) RY*( 2) H  20           s(  0.00%)p 1.00(100.00%)
   184. (0.00004) RY*( 3) H  20           s(  0.00%)p 1.00(100.00%)
   185. (0.00003) RY*( 4) H  20           s(  0.42%)p99.99( 99.58%)
   186. (0.00078) RY*( 1) H  21           s( 97.93%)p 0.02(  2.07%)
                                            0.0052  0.9896  0.0144  0.1424 -0.0157
   187. (0.00010) RY*( 2) H  21           s(  1.12%)p88.66( 98.88%)
                                            0.0019  0.1056 -0.3576 -0.7566 -0.5371
   188. (0.00007) RY*( 3) H  21           s(  0.19%)p99.99( 99.81%)
   189. (0.00001) RY*( 4) H  21           s(  0.86%)p99.99( 99.14%)
   190. (0.00078) RY*( 1) H  22           s( 97.93%)p 0.02(  2.07%)
                                            0.0052  0.9896  0.0144  0.1424  0.0157
   191. (0.00010) RY*( 2) H  22           s(  1.12%)p88.66( 98.88%)
                                            0.0019  0.1056 -0.3576 -0.7566  0.5371
   192. (0.00007) RY*( 3) H  22           s(  0.19%)p99.99( 99.81%)
   193. (0.00001) RY*( 4) H  22           s(  0.86%)p99.99( 99.14%)
   194. (0.00028) RY*( 1) H  23           s( 95.05%)p 0.05(  4.95%)
                                            0.0066  0.9749 -0.0615 -0.2139  0.0000
   195. (0.00008) RY*( 2) H  23           s(  0.00%)p 1.00(100.00%)
   196. (0.00004) RY*( 3) H  23           s(  4.59%)p20.80( 95.41%)
   197. (0.00001) RY*( 4) H  23           s(  0.46%)p99.99( 99.54%)
   198. (0.00577) BD*( 1) C   1 - O   2  
                ( 71.36%)   0.8447* C   1 s( 20.41%)p 3.88( 79.25%)d 0.02(  0.35%)
                                            0.0001  0.4511  0.0241  0.8014  0.0551
                                           -0.3835  0.0113  0.0000 -0.0000 -0.0396
                                           -0.0000 -0.0000  0.0318 -0.0297
                ( 28.64%)  -0.5352* O   2 s( 31.39%)p 2.18( 68.55%)d 0.00(  0.06%)
                                            0.0001  0.5603  0.0000 -0.7543  0.0079
                                            0.3409  0.0181  0.0000  0.0000 -0.0034
                                            0.0000  0.0000  0.0206 -0.0114
   199. (0.00386) BD*( 1) C   1 - H  13  
                ( 38.28%)   0.6187* C   1 s( 26.33%)p 2.80( 73.62%)d 0.00(  0.05%)
                                            0.0001 -0.5130 -0.0125 -0.1185 -0.0005
                                           -0.8497  0.0153  0.0000 -0.0000 -0.0098
                                           -0.0000 -0.0000  0.0174  0.0086
                ( 61.72%)  -0.7856* H  13 s( 99.91%)p 0.00(  0.09%)
                                           -0.9995  0.0008  0.0013  0.0307 -0.0000
   200. (0.00666) BD*( 1) C   1 - H  14  
                ( 39.09%)   0.6252* C   1 s( 26.65%)p 2.75( 73.30%)d 0.00(  0.05%)
                                           -0.0001 -0.5162  0.0114  0.4103  0.0118
                                            0.2539 -0.0183 -0.7069  0.0025 -0.0069
                                            0.0130  0.0105  0.0000 -0.0121
                ( 60.91%)  -0.7804* H  14 s( 99.91%)p 0.00(  0.09%)
                                           -0.9995  0.0023 -0.0181 -0.0060  0.0238
   201. (0.00666) BD*( 1) C   1 - H  15  
                ( 39.09%)   0.6252* C   1 s( 26.65%)p 2.75( 73.30%)d 0.00(  0.05%)
                                           -0.0001 -0.5162  0.0114  0.4103  0.0118
                                            0.2539 -0.0183  0.7069 -0.0025 -0.0069
                                           -0.0130 -0.0105  0.0000 -0.0121
                ( 60.91%)  -0.7804* H  15 s( 99.91%)p 0.00(  0.09%)
                                           -0.9995  0.0023 -0.0181 -0.0060 -0.0238
   202. (0.02689) BD*( 1) O   2 - C   3  
                ( 31.69%)   0.5629* O   2 s( 34.22%)p 1.92( 65.72%)d 0.00(  0.07%)
                                            0.0000  0.5849  0.0049  0.0689  0.0053
                                           -0.8077 -0.0072 -0.0000 -0.0000  0.0062
                                           -0.0000 -0.0000 -0.0220 -0.0122
                ( 68.31%)  -0.8265* C   3 s( 25.59%)p 2.90( 74.13%)d 0.01(  0.28%)
                                           -0.0002  0.5056 -0.0157 -0.1005  0.0153
                                            0.8546  0.0256 -0.0000 -0.0000 -0.0096
                                           -0.0000 -0.0000 -0.0446 -0.0266
   203. (0.01618) BD*( 1) C   3 - C   4  
                ( 50.49%)   0.7106* C   3 s( 40.40%)p 1.47( 59.56%)d 0.00(  0.05%)
                                           -0.0002  0.6356  0.0057  0.7122 -0.0092
                                           -0.2931  0.0483  0.0000  0.0000 -0.0129
                                            0.0000  0.0000  0.0149 -0.0092
                ( 49.51%)  -0.7036* C   4 s( 33.81%)p 1.96( 66.14%)d 0.00(  0.05%)
                                            0.0000  0.5812  0.0165 -0.7418  0.0001
                                            0.3319  0.0303  0.0000  0.0000 -0.0111
                                            0.0000  0.0000  0.0161 -0.0106
   204. (0.01461) BD*( 1) C   3 - N  12  
                ( 60.32%)   0.7767* C   3 s( 33.69%)p 1.96( 66.19%)d 0.00(  0.12%)
                                            0.0000  0.5804  0.0037 -0.6934 -0.0343
                                           -0.4240  0.0069  0.0000  0.0000  0.0272
                                            0.0000  0.0000  0.0130 -0.0177
                ( 39.68%)  -0.6299* N  12 s( 37.26%)p 1.68( 62.68%)d 0.00(  0.07%)
                                            0.0002  0.6102  0.0138  0.6281  0.0008
                                            0.4815 -0.0215  0.0000  0.0000  0.0147
                                            0.0000  0.0000  0.0165 -0.0133
   205. (0.23327) BD*( 2) C   3 - N  12  
                ( 66.22%)   0.8138* C   3 s(  0.00%)p 1.00( 99.82%)d 0.00(  0.18%)
                                            0.0000  0.0000  0.0000  0.0000  0.0000
                                            0.0000  0.0000  0.9991 -0.0023  0.0000
                                           -0.0286 -0.0309  0.0000  0.0000
                ( 33.78%)  -0.5812* N  12 s(  0.00%)p 1.00( 99.86%)d 0.00(  0.14%)
                                            0.0000  0.0000  0.0000  0.0000  0.0000
                                            0.0000  0.0000  0.9992 -0.0125  0.0000
                                            0.0356 -0.0114  0.0000  0.0000
   206. (0.01483) BD*( 1) C   4 - C   5  
                ( 49.54%)   0.7039* C   4 s( 34.87%)p 1.87( 65.09%)d 0.00(  0.04%)
                                            0.0001 -0.5905 -0.0038 -0.1048 -0.0277
                                            0.7994  0.0003 -0.0000 -0.0000  0.0004
                                           -0.0000 -0.0000  0.0174  0.0107
                ( 50.46%)  -0.7103* C   5 s( 37.77%)p 1.65( 62.18%)d 0.00(  0.04%)
                                           -0.0000 -0.6145 -0.0085  0.0065 -0.0179
                                           -0.7883  0.0052 -0.0000 -0.0000  0.0024
                                           -0.0000 -0.0000  0.0170  0.0120
   207. (0.21375) BD*( 2) C   4 - C   5  
                ( 35.04%)   0.5920* C   4 s(  0.00%)p 1.00( 99.94%)d 0.00(  0.06%)
                                           -0.0000 -0.0000 -0.0000 -0.0000 -0.0000
                                           -0.0000 -0.0000 -0.9997  0.0078 -0.0000
                                            0.0173  0.0160 -0.0000 -0.0000
                ( 64.96%)  -0.8060* C   5 s(  0.00%)p 1.00( 99.91%)d 0.00(  0.09%)
                                           -0.0000 -0.0000 -0.0000 -0.0000 -0.0000
                                           -0.0000 -0.0000 -0.9995 -0.0075 -0.0000
                                            0.0119 -0.0283 -0.0000 -0.0000
   208. (0.00612) BD*( 1) C   4 - H  16  
                ( 35.81%)   0.5984* C   4 s( 31.29%)p 2.20( 68.69%)d 0.00(  0.02%)
                                            0.0003 -0.5591  0.0171 -0.6614  0.0074
                                           -0.4994 -0.0053 -0.0000 -0.0000 -0.0110
                                           -0.0000 -0.0000 -0.0015  0.0075
                ( 64.19%)  -0.8012* H  16 s( 99.90%)p 0.00(  0.10%)
                                           -0.9995  0.0033  0.0245  0.0204 -0.0000
   209. (0.01568) BD*( 1) C   5 - O   6  
                ( 67.06%)   0.8189* C   5 s( 25.99%)p 2.84( 73.75%)d 0.01(  0.26%)
                                            0.0001 -0.5096  0.0148 -0.7633 -0.0170
                                            0.3914  0.0374  0.0000  0.0000  0.0352
                                            0.0000  0.0000 -0.0245  0.0269
                ( 32.94%)  -0.5740* O   6 s( 34.02%)p 1.94( 65.90%)d 0.00(  0.07%)
                                           -0.0000 -0.5833 -0.0047  0.7051  0.0094
                                           -0.4023  0.0004  0.0000  0.0000  0.0228
                                            0.0000  0.0000 -0.0018  0.0139
   210. (0.01141) BD*( 1) C   5 - C   8  
                ( 50.22%)   0.7087* C   5 s( 35.81%)p 1.79( 64.14%)d 0.00(  0.05%)
                                           -0.0002  0.5984 -0.0034 -0.6443  0.0425
                                           -0.4730 -0.0281  0.0000  0.0000  0.0173
                                            0.0000  0.0000  0.0063 -0.0119
                ( 49.78%)  -0.7055* C   8 s( 34.97%)p 1.86( 64.98%)d 0.00(  0.04%)
                                            0.0001  0.5913  0.0071  0.6811  0.0227
                                            0.4299 -0.0255  0.0000  0.0000  0.0180
                                            0.0000  0.0000  0.0029 -0.0094
   211. (0.00367) BD*( 1) O   6 - C   7  
                ( 29.69%)   0.5449* O   6 s( 31.41%)p 2.18( 68.53%)d 0.00(  0.06%)
                                           -0.0001 -0.5604 -0.0004 -0.7078 -0.0126
                                           -0.4289  0.0167 -0.0000 -0.0000 -0.0206
                                           -0.0000 -0.0000  0.0043  0.0131
                ( 70.31%)  -0.8385* C   7 s( 20.99%)p 3.75( 78.68%)d 0.02(  0.33%)
                                           -0.0001 -0.4575 -0.0242  0.7712  0.0247
                                            0.4343  0.0528 -0.0000 -0.0000 -0.0417
                                            0.0000 -0.0000 -0.0269  0.0296
   212. (0.00764) BD*( 1) C   7 - H  17  
                ( 39.52%)   0.6287* C   7 s( 26.33%)p 2.80( 73.62%)d 0.00(  0.05%)
                                           -0.0001 -0.5129  0.0135 -0.0296 -0.0263
                                           -0.4847  0.0056 -0.7069 -0.0009  0.0027
                                            0.0008 -0.0171  0.0071 -0.0116
                ( 60.48%)  -0.7777* H  17 s( 99.91%)p 0.00(  0.09%)
                                           -0.9995  0.0035  0.0074  0.0158  0.0248
   213. (0.00357) BD*( 1) C   7 - H  18  
                ( 37.99%)   0.6164* C   7 s( 26.39%)p 2.79( 73.56%)d 0.00(  0.04%)
                                            0.0001 -0.5135 -0.0158 -0.6311  0.0153
                                            0.5805 -0.0098  0.0000  0.0000  0.0191
                                           -0.0000  0.0000  0.0020  0.0083
                ( 62.01%)  -0.7875* H  18 s( 99.91%)p 0.00(  0.09%)
                                           -0.9995  0.0007  0.0241 -0.0189 -0.0000
   214. (0.00764) BD*( 1) C   7 - H  19  
                ( 39.52%)   0.6287* C   7 s( 26.33%)p 2.80( 73.62%)d 0.00(  0.05%)
                                           -0.0001 -0.5129  0.0135 -0.0296 -0.0263
                                           -0.4847  0.0056  0.7069  0.0009  0.0027
                                           -0.0008  0.0171  0.0071 -0.0116
                ( 60.48%)  -0.7777* H  19 s( 99.91%)p 0.00(  0.09%)
                                           -0.9995  0.0035  0.0074  0.0158 -0.0248
   215. (0.01526) BD*( 1) C   8 - C   9  
                ( 49.61%)   0.7043* C   8 s( 34.03%)p 1.94( 65.92%)d 0.00(  0.05%)
                                           -0.0000 -0.5832 -0.0126  0.7298  0.0241
                                           -0.3542  0.0237 -0.0000 -0.0000  0.0185
                                           -0.0000 -0.0000 -0.0084  0.0092
                ( 50.39%)  -0.7099* C   9 s( 40.29%)p 1.48( 59.66%)d 0.00(  0.05%)
                                            0.0002 -0.6347 -0.0065 -0.6762  0.0439
                                            0.3701  0.0231 -0.0000 -0.0000  0.0179
                                           -0.0000 -0.0000 -0.0099  0.0091
   216. (0.21263) BD*( 2) C   8 - C   9  
                ( 36.23%)   0.6019* C   8 s(  0.00%)p 1.00( 99.93%)d 0.00(  0.07%)
                                           -0.0000 -0.0000 -0.0000 -0.0000 -0.0000
                                           -0.0000 -0.0000 -0.9996  0.0119 -0.0000
                                            0.0112 -0.0234 -0.0000 -0.0000
                ( 63.77%)  -0.7986* C   9 s(  0.00%)p 1.00( 99.88%)d 0.00(  0.12%)
                                           -0.0000 -0.0000 -0.0000 -0.0000 -0.0000
                                           -0.0000 -0.0000 -0.9994  0.0013 -0.0000
                                           -0.0340  0.0081 -0.0000 -0.0000
   217. (0.00548) BD*( 1) C   8 - H  20  
                ( 35.33%)   0.5944* C   8 s( 30.98%)p 2.23( 69.01%)d 0.00(  0.02%)
                                           -0.0003  0.5562 -0.0201  0.0412  0.0003
                                           -0.8297  0.0059 -0.0000 -0.0000 -0.0002
                                           -0.0000 -0.0000 -0.0111 -0.0060
                ( 64.67%)  -0.8042* H  20 s( 99.89%)p 0.00(  0.11%)
                                            0.9995 -0.0047 -0.0027  0.0324 -0.0000
   218. (0.02680) BD*( 1) C   9 - O  10  
                ( 68.31%)   0.8265* C   9 s( 25.73%)p 2.88( 73.99%)d 0.01(  0.28%)
                                           -0.0002  0.5070 -0.0177 -0.7275 -0.0111
                                           -0.4579 -0.0293  0.0000  0.0000  0.0415
                                            0.0000  0.0000  0.0186 -0.0266
                ( 31.69%)  -0.5630* O  10 s( 34.21%)p 1.92( 65.73%)d 0.00(  0.07%)
                                            0.0000  0.5848  0.0053  0.6741  0.0090
                                            0.4503  0.0003  0.0000  0.0000  0.0229
                                            0.0000  0.0000 -0.0012 -0.0121
   219. (0.01492) BD*( 1) C   9 - N  12  
                ( 60.24%)   0.7762* C   9 s( 33.66%)p 1.97( 66.23%)d 0.00(  0.12%)
                                            0.0000  0.5801  0.0038 -0.1043 -0.0274
                                            0.8063  0.0222  0.0000  0.0000 -0.0066
                                            0.0000  0.0000 -0.0289 -0.0177
                ( 39.76%)  -0.6305* N  12 s( 36.53%)p 1.74( 63.41%)d 0.00(  0.07%)
                                            0.0003  0.6042  0.0133  0.0234  0.0176
                                           -0.7956  0.0124  0.0000  0.0000 -0.0134
                                            0.0000  0.0000 -0.0175 -0.0133
   220. (0.00572) BD*( 1) O  10 - C  11  
                ( 28.57%)   0.5345* O  10 s( 31.55%)p 2.17( 68.40%)d 0.00(  0.06%)
                                           -0.0001 -0.5617  0.0002  0.7370  0.0089
                                           -0.3747  0.0174 -0.0000 -0.0000  0.0208
                                           -0.0000 -0.0000  0.0012  0.0113
                ( 71.43%)  -0.8451* C  11 s( 20.41%)p 3.88( 79.24%)d 0.02(  0.35%)
                                           -0.0001 -0.4511 -0.0243 -0.8016 -0.0260
                                            0.3831  0.0500  0.0000 -0.0000  0.0395
                                            0.0000  0.0000 -0.0321  0.0297
   221. (0.00665) BD*( 1) C  11 - H  21  
                ( 39.06%)   0.6250* C  11 s( 26.66%)p 2.75( 73.29%)d 0.00(  0.05%)
                                           -0.0001 -0.5163  0.0113  0.0601  0.0216
                                           -0.4786  0.0022  0.7069 -0.0024 -0.0015
                                            0.0000  0.0167  0.0067 -0.0122
                ( 60.94%)  -0.7806* H  21 s( 99.91%)p 0.00(  0.09%)
                                           -0.9995  0.0024 -0.0068  0.0179 -0.0239
   222. (0.00665) BD*( 1) C  11 - H  22  
                ( 39.06%)   0.6250* C  11 s( 26.66%)p 2.75( 73.29%)d 0.00(  0.05%)
                                           -0.0001 -0.5163  0.0113  0.0601  0.0216
                                           -0.4786  0.0022 -0.7069  0.0024 -0.0015
                                           -0.0000 -0.0167  0.0067 -0.0122
                ( 60.94%)  -0.7806* H  22 s( 99.91%)p 0.00(  0.09%)
                                           -0.9995  0.0024 -0.0068  0.0179  0.0239
   223. (0.00387) BD*( 1) C  11 - H  23  
                ( 38.23%)   0.6183* C  11 s( 26.31%)p 2.80( 73.65%)d 0.00(  0.05%)
                                            0.0001 -0.5127 -0.0124  0.5870 -0.0124
                                            0.6258 -0.0092 -0.0000  0.0000 -0.0191
                                           -0.0000 -0.0000  0.0059  0.0086
                ( 61.77%)  -0.7860* H  23 s( 99.91%)p 0.00(  0.09%)
                                           -0.9995  0.0008 -0.0232 -0.0203 -0.0000


 NHO Directionality and "Bond Bending" (deviations from line of nuclear centers)

         [Thresholds for printing:  angular deviation  >  1.0 degree]
                                    hybrid p-character > 25.0%
                                    orbital occupancy  >  0.10e

                                Line of Centers        Hybrid 1              Hybrid 2
                                ---------------  -------------------   ------------------
                NBO               Theta   Phi    Theta   Phi    Dev    Theta   Phi    Dev
 ========================================================================================
     1. BD (   1) C   1 - O   2    90.0  336.7     --     --    --      90.0  154.3   2.4
     3. BD (   1) C   1 - H  14    36.0  208.3    34.5  209.2   1.6      --     --    --
     4. BD (   1) C   1 - H  15   144.0  208.3   145.5  209.2   1.6      --     --    --
     5. BD (   1) O   2 - C   3    90.0  274.5     --     --    --      90.0   95.5   1.0
     6. BD (   1) C   3 - C   4    90.0  337.6    90.0  340.8   3.2     90.0  154.0   3.7
     7. BD (   1) C   3 - N  12    90.0  213.4    90.0  209.8   3.6     90.0   36.2   2.8
     8. BD (   2) C   3 - N  12    90.0  213.4     0.0    0.0  90.0      0.0    0.0  90.0
     9. BD (   1) C   4 - C   5    90.0  274.6    90.0  279.4   4.8     90.0   89.2   5.5
    10. BD (   2) C   4 - C   5    90.0  274.6     0.0    0.0  90.0      0.0    0.0  90.0
    13. BD (   1) C   5 - C   8    90.0  214.2    90.0  219.8   5.5     90.0   29.9   4.4
    14. BD (   1) O   6 - C   7    90.0   31.6    90.0   29.8   1.9      --     --    --
    15. BD (   1) C   7 - H  17    35.6   82.3    34.3   83.3   1.4      --     --    --
    17. BD (   1) C   7 - H  19   144.4   82.3   145.7   83.3   1.4      --     --    --
    18. BD (   1) C   8 - C   9    90.0  151.7    90.0  156.3   4.6     90.0  328.1   3.6
    19. BD (   2) C   8 - C   9    90.0  151.7     0.0    0.0  90.0      0.0    0.0  90.0
    22. BD (   1) C   9 - N  12    90.0   95.6    90.0   99.0   3.4     90.0  273.0   2.6
    23. BD (   1) O  10 - C  11    90.0  152.2    90.0  154.4   2.2      --     --    --
    24. BD (   1) C  11 - H  21   144.0  100.7   145.5   99.7   1.6      --     --    --
    25. BD (   1) C  11 - H  22    36.0  100.7    34.5   99.7   1.6      --     --    --
    39. LP (   1) O   2             --     --     90.0   36.7   --       --     --    --
    40. LP (   2) O   2             --     --      0.0    0.0   --       --     --    --
    41. LP (   1) O   6             --     --     90.0  272.0   --       --     --    --
    42. LP (   2) O   6             --     --      0.0    0.0   --       --     --    --
    43. LP (   1) O  10             --     --     90.0  272.1   --       --     --    --
    44. LP (   2) O  10             --     --      0.0    0.0   --       --     --    --
    45. LP (   1) N  12             --     --     90.0  154.8   --       --     --    --
   205. BD*(   2) C   3 - N  12    90.0  213.4     0.0    0.0  90.0      0.0    0.0  90.0
   207. BD*(   2) C   4 - C   5    90.0  274.6     0.0    0.0  90.0      0.0    0.0  90.0
   216. BD*(   2) C   8 - C   9    90.0  151.7     0.0    0.0  90.0      0.0    0.0  90.0


 Second Order Perturbation Theory Analysis of Fock Matrix in NBO Basis

     Threshold for printing:   0.25 kcal/mol
                                                                              E(2)  E(j)-E(i) F(i,j)
         Donor NBO (i)                     Acceptor NBO (j)                 kcal/mol   a.u.    a.u. 
 ===================================================================================================

 within unit  1
   1. BD (   1) C   1 - O   2        / 64. RY*(   1) C   3                    0.53    1.68    0.038
   1. BD (   1) C   1 - O   2        / 69. RY*(   6) C   3                    0.35    2.92    0.040
   1. BD (   1) C   1 - O   2        /203. BD*(   1) C   3 - C   4            1.68    1.36    0.061
   2. BD (   1) C   1 - H  13        /202. BD*(   1) O   2 - C   3            1.98    0.85    0.052
   5. BD (   1) O   2 - C   3        / 47. RY*(   2) C   1                    0.56    1.54    0.037
   5. BD (   1) O   2 - C   3        /199. BD*(   1) C   1 - H  13            0.27    1.43    0.025
   5. BD (   1) O   2 - C   3        /203. BD*(   1) C   3 - C   4            0.36    1.46    0.029
   5. BD (   1) O   2 - C   3        /206. BD*(   1) C   4 - C   5            0.76    1.47    0.043
   5. BD (   1) O   2 - C   3        /219. BD*(   1) C   9 - N  12            1.10    1.45    0.051
   6. BD (   1) C   3 - C   4        / 55. RY*(   1) O   2                    0.33    2.03    0.033
   6. BD (   1) C   3 - C   4        / 83. RY*(   2) C   5                    0.85    1.88    0.051
   6. BD (   1) C   3 - C   4        /146. RY*(   2) N  12                    0.28    2.13    0.031
   6. BD (   1) C   3 - C   4        /198. BD*(   1) C   1 - O   2            1.59    1.03    0.051
   6. BD (   1) C   3 - C   4        /202. BD*(   1) O   2 - C   3            0.39    1.10    0.026
   6. BD (   1) C   3 - C   4        /204. BD*(   1) C   3 - N  12            1.30    1.26    0.051
   6. BD (   1) C   3 - C   4        /206. BD*(   1) C   4 - C   5            1.12    1.27    0.048
   6. BD (   1) C   3 - C   4        /208. BD*(   1) C   4 - H  16            0.74    1.20    0.038
   6. BD (   1) C   3 - C   4        /209. BD*(   1) C   5 - O   6            2.62    1.12    0.068
   7. BD (   1) C   3 - N  12        / 73. RY*(   1) C   4                    0.42    1.87    0.035
   7. BD (   1) C   3 - N  12        /119. RY*(   2) C   9                    0.50    1.73    0.037
   7. BD (   1) C   3 - N  12        /121. RY*(   4) C   9                    0.47    2.09    0.040
   7. BD (   1) C   3 - N  12        /203. BD*(   1) C   3 - C   4            1.29    1.38    0.054
   7. BD (   1) C   3 - N  12        /208. BD*(   1) C   4 - H  16            0.63    1.32    0.036
   7. BD (   1) C   3 - N  12        /218. BD*(   1) C   9 - O  10            1.94    1.22    0.062
   7. BD (   1) C   3 - N  12        /219. BD*(   1) C   9 - N  12            1.00    1.37    0.047
   8. BD (   2) C   3 - N  12        / 56. RY*(   2) O   2                    0.27    1.44    0.027
   8. BD (   2) C   3 - N  12        / 75. RY*(   3) C   4                    0.60    0.89    0.031
   8. BD (   2) C   3 - N  12        /122. RY*(   5) C   9                    0.80    2.21    0.057
   8. BD (   2) C   3 - N  12        /124. RY*(   7) C   9                    0.42    0.87    0.026
   8. BD (   2) C   3 - N  12        /205. BD*(   2) C   3 - N  12            1.23    0.31    0.026
   8. BD (   2) C   3 - N  12        /207. BD*(   2) C   4 - C   5            3.27    0.32    0.043
   8. BD (   2) C   3 - N  12        /216. BD*(   2) C   8 - C   9           18.09    0.31    0.098
   9. BD (   1) C   4 - C   5        / 64. RY*(   1) C   3                    0.89    1.57    0.047
   9. BD (   1) C   4 - C   5        / 91. RY*(   1) O   6                    0.27    2.03    0.030
   9. BD (   1) C   4 - C   5        /109. RY*(   1) C   8                    0.71    1.69    0.044
   9. BD (   1) C   4 - C   5        /202. BD*(   1) O   2 - C   3            2.12    1.09    0.061
   9. BD (   1) C   4 - C   5        /203. BD*(   1) C   3 - C   4            1.17    1.25    0.048
   9. BD (   1) C   4 - C   5        /208. BD*(   1) C   4 - H  16            0.80    1.19    0.039
   9. BD (   1) C   4 - C   5        /209. BD*(   1) C   5 - O   6            0.28    1.10    0.022
   9. BD (   1) C   4 - C   5        /210. BD*(   1) C   5 - C   8            1.89    1.25    0.061
   9. BD (   1) C   4 - C   5        /217. BD*(   1) C   8 - H  20            0.95    1.18    0.043
  10. BD (   2) C   4 - C   5        / 68. RY*(   5) C   3                    0.64    2.15    0.051
  10. BD (   2) C   4 - C   5        / 70. RY*(   7) C   3                    0.41    0.83    0.025
  10. BD (   2) C   4 - C   5        / 92. RY*(   2) O   6                    0.28    1.43    0.027
  10. BD (   2) C   4 - C   5        /111. RY*(   3) C   8                    0.69    0.83    0.033
  10. BD (   2) C   4 - C   5        /205. BD*(   2) C   3 - N  12           19.85    0.27    0.095
  10. BD (   2) C   4 - C   5        /207. BD*(   2) C   4 - C   5            1.46    0.28    0.026
  10. BD (   2) C   4 - C   5        /216. BD*(   2) C   8 - C   9            4.26    0.27    0.044
  11. BD (   1) C   4 - H  16        / 65. RY*(   2) C   3                    0.34    1.39    0.028
  11. BD (   1) C   4 - H  16        / 82. RY*(   1) C   5                    0.44    1.39    0.031
  11. BD (   1) C   4 - H  16        /202. BD*(   1) O   2 - C   3            0.49    0.90    0.027
  11. BD (   1) C   4 - H  16        /203. BD*(   1) C   3 - C   4            0.42    1.06    0.027
  11. BD (   1) C   4 - H  16        /204. BD*(   1) C   3 - N  12            2.77    1.06    0.068
  11. BD (   1) C   4 - H  16        /206. BD*(   1) C   4 - C   5            0.63    1.06    0.033
  11. BD (   1) C   4 - H  16        /209. BD*(   1) C   5 - O   6            0.33    0.91    0.022
  11. BD (   1) C   4 - H  16        /210. BD*(   1) C   5 - C   8            2.13    1.06    0.060
  12. BD (   1) C   5 - O   6        /101. RY*(   2) C   7                    0.57    1.54    0.037
  12. BD (   1) C   5 - O   6        /203. BD*(   1) C   3 - C   4            0.62    1.44    0.038
  12. BD (   1) C   5 - O   6        /206. BD*(   1) C   4 - C   5            0.60    1.44    0.037
  12. BD (   1) C   5 - O   6        /210. BD*(   1) C   5 - C   8            0.47    1.44    0.033
  12. BD (   1) C   5 - O   6        /213. BD*(   1) C   7 - H  18            0.29    1.41    0.025
  12. BD (   1) C   5 - O   6        /215. BD*(   1) C   8 - C   9            0.75    1.44    0.042
  13. BD (   1) C   5 - C   8        / 74. RY*(   2) C   4                    0.33    1.44    0.028
  13. BD (   1) C   5 - C   8        / 91. RY*(   1) O   6                    0.37    2.03    0.035
  13. BD (   1) C   5 - C   8        /118. RY*(   1) C   9                    0.91    1.57    0.048
  13. BD (   1) C   5 - C   8        /206. BD*(   1) C   4 - C   5            1.79    1.25    0.060
  13. BD (   1) C   5 - C   8        /208. BD*(   1) C   4 - H  16            1.16    1.18    0.047
  13. BD (   1) C   5 - C   8        /209. BD*(   1) C   5 - O   6            0.40    1.10    0.026
  13. BD (   1) C   5 - C   8        /211. BD*(   1) O   6 - C   7            1.54    1.04    0.051
  13. BD (   1) C   5 - C   8        /215. BD*(   1) C   8 - C   9            0.92    1.25    0.043
  13. BD (   1) C   5 - C   8        /217. BD*(   1) C   8 - H  20            0.63    1.18    0.035
  13. BD (   1) C   5 - C   8        /218. BD*(   1) C   9 - O  10            2.34    1.09    0.064
  14. BD (   1) O   6 - C   7        / 82. RY*(   1) C   5                    0.49    1.68    0.036
  14. BD (   1) O   6 - C   7        / 83. RY*(   2) C   5                    0.63    1.96    0.044
  14. BD (   1) O   6 - C   7        /210. BD*(   1) C   5 - C   8            1.66    1.35    0.060
  15. BD (   1) C   7 - H  17        / 92. RY*(   2) O   6                    0.25    1.62    0.026
  16. BD (   1) C   7 - H  18        / 91. RY*(   1) O   6                    0.29    1.79    0.029
  16. BD (   1) C   7 - H  18        /209. BD*(   1) C   5 - O   6            2.06    0.86    0.053
  17. BD (   1) C   7 - H  19        / 92. RY*(   2) O   6                    0.25    1.62    0.026
  18. BD (   1) C   8 - C   9        / 82. RY*(   1) C   5                    0.93    1.61    0.049
  18. BD (   1) C   8 - C   9        /127. RY*(   1) O  10                    0.33    2.04    0.033
  18. BD (   1) C   8 - C   9        /146. RY*(   2) N  12                    0.28    2.14    0.031
  18. BD (   1) C   8 - C   9        /209. BD*(   1) C   5 - O   6            2.10    1.13    0.062
  18. BD (   1) C   8 - C   9        /210. BD*(   1) C   5 - C   8            0.82    1.27    0.041
  18. BD (   1) C   8 - C   9        /217. BD*(   1) C   8 - H  20            0.62    1.21    0.035
  18. BD (   1) C   8 - C   9        /218. BD*(   1) C   9 - O  10            0.39    1.11    0.027
  18. BD (   1) C   8 - C   9        /219. BD*(   1) C   9 - N  12            1.18    1.26    0.049
  18. BD (   1) C   8 - C   9        /220. BD*(   1) O  10 - C  11            1.57    1.04    0.051
  19. BD (   2) C   8 - C   9        / 86. RY*(   5) C   5                    0.55    2.13    0.046
  19. BD (   2) C   8 - C   9        /128. RY*(   2) O  10                    0.33    1.41    0.029
  19. BD (   2) C   8 - C   9        /147. RY*(   3) N  12                    0.40    1.23    0.030
  19. BD (   2) C   8 - C   9        /205. BD*(   2) C   3 - N  12            3.81    0.29    0.044
  19. BD (   2) C   8 - C   9        /207. BD*(   2) C   4 - C   5           15.29    0.31    0.091
  19. BD (   2) C   8 - C   9        /216. BD*(   2) C   8 - C   9            1.74    0.29    0.030
  20. BD (   1) C   8 - H  20        /119. RY*(   2) C   9                    0.30    1.40    0.026
  20. BD (   1) C   8 - H  20        /206. BD*(   1) C   4 - C   5            2.30    1.07    0.062
  20. BD (   1) C   8 - H  20        /209. BD*(   1) C   5 - O   6            0.60    0.91    0.030
  20. BD (   1) C   8 - H  20        /210. BD*(   1) C   5 - C   8            0.44    1.06    0.027
  20. BD (   1) C   8 - H  20        /215. BD*(   1) C   8 - C   9            0.33    1.06    0.024
  20. BD (   1) C   8 - H  20        /218. BD*(   1) C   9 - O  10            0.53    0.90    0.028
  20. BD (   1) C   8 - H  20        /219. BD*(   1) C   9 - N  12            2.82    1.05    0.069
  21. BD (   1) C   9 - O  10        /137. RY*(   2) C  11                    0.56    1.54    0.037
  21. BD (   1) C   9 - O  10        /204. BD*(   1) C   3 - N  12            1.06    1.47    0.050
  21. BD (   1) C   9 - O  10        /210. BD*(   1) C   5 - C   8            0.73    1.46    0.041
  21. BD (   1) C   9 - O  10        /215. BD*(   1) C   8 - C   9            0.34    1.46    0.028
  21. BD (   1) C   9 - O  10        /223. BD*(   1) C  11 - H  23            0.27    1.43    0.025
  22. BD (   1) C   9 - N  12        / 65. RY*(   2) C   3                    0.49    1.71    0.037
  22. BD (   1) C   9 - N  12        / 67. RY*(   4) C   3                    0.49    2.11    0.041
  22. BD (   1) C   9 - N  12        /110. RY*(   2) C   8                    0.54    1.59    0.037
  22. BD (   1) C   9 - N  12        /202. BD*(   1) O   2 - C   3            2.08    1.22    0.064
  22. BD (   1) C   9 - N  12        /204. BD*(   1) C   3 - N  12            1.01    1.38    0.047
  22. BD (   1) C   9 - N  12        /215. BD*(   1) C   8 - C   9            1.20    1.37    0.051
  22. BD (   1) C   9 - N  12        /217. BD*(   1) C   8 - H  20            0.65    1.31    0.037
  23. BD (   1) O  10 - C  11        /118. RY*(   1) C   9                    0.53    1.69    0.038
  23. BD (   1) O  10 - C  11        /123. RY*(   6) C   9                    0.35    2.92    0.041
  23. BD (   1) O  10 - C  11        /215. BD*(   1) C   8 - C   9            1.68    1.37    0.061
  26. BD (   1) C  11 - H  23        /218. BD*(   1) C   9 - O  10            2.00    0.85    0.052
  27. CR (   1) C   1                /154. RY*(   1) H  13                    0.41   10.62    0.083
  27. CR (   1) C   1                /158. RY*(   1) H  14                    0.37   10.57    0.079
  27. CR (   1) C   1                /162. RY*(   1) H  15                    0.37   10.57    0.079
  27. CR (   1) C   1                /198. BD*(   1) C   1 - O   2            0.52   10.42    0.093
  27. CR (   1) C   1                /202. BD*(   1) O   2 - C   3            0.70   10.49    0.109
  28. CR (   1) O   2                / 46. RY*(   1) C   1                    0.25   19.98    0.090
  28. CR (   1) O   2                / 47. RY*(   2) C   1                    0.60   19.60    0.137
  28. CR (   1) O   2                / 65. RY*(   2) C   3                    1.22   19.86    0.197
  28. CR (   1) O   2                / 69. RY*(   6) C   3                    0.25   21.08    0.092
  29. CR (   1) C   3                / 74. RY*(   2) C   4                    0.93   10.91    0.127
  29. CR (   1) C   3                /198. BD*(   1) C   1 - O   2            0.71   10.49    0.109
  29. CR (   1) C   3                /202. BD*(   1) O   2 - C   3            0.26   10.56    0.067
  29. CR (   1) C   3                /203. BD*(   1) C   3 - C   4            0.31   10.72    0.073
  29. CR (   1) C   3                /206. BD*(   1) C   4 - C   5            0.37   10.73    0.080
  29. CR (   1) C   3                /208. BD*(   1) C   4 - H  16            0.29   10.66    0.071
  29. CR (   1) C   3                /219. BD*(   1) C   9 - N  12            0.84   10.71    0.120
  30. CR (   1) C   4                / 64. RY*(   1) C   3                    0.51   10.94    0.095
  30. CR (   1) C   4                / 65. RY*(   2) C   3                    0.25   10.95    0.067
  30. CR (   1) C   4                / 67. RY*(   4) C   3                    0.29   11.35    0.073
  30. CR (   1) C   4                / 82. RY*(   1) C   5                    0.80   10.95    0.119
  30. CR (   1) C   4                / 83. RY*(   2) C   5                    0.27   11.24    0.070
  30. CR (   1) C   4                /166. RY*(   1) H  16                    0.48   10.48    0.089
  30. CR (   1) C   4                /202. BD*(   1) O   2 - C   3            0.29   10.46    0.070
  30. CR (   1) C   4                /204. BD*(   1) C   3 - N  12            0.54   10.62    0.096
  30. CR (   1) C   4                /209. BD*(   1) C   5 - O   6            0.38   10.47    0.081
  30. CR (   1) C   4                /210. BD*(   1) C   5 - C   8            0.55   10.62    0.097
  31. CR (   1) C   5                / 73. RY*(   1) C   4                    0.42   11.17    0.087
  31. CR (   1) C   5                / 76. RY*(   4) C   4                    0.30   10.80    0.072
  31. CR (   1) C   5                /110. RY*(   2) C   8                    0.55   10.91    0.098
  31. CR (   1) C   5                /112. RY*(   4) C   8                    0.27   10.70    0.068
  31. CR (   1) C   5                /203. BD*(   1) C   3 - C   4            0.35   10.69    0.078
  31. CR (   1) C   5                /206. BD*(   1) C   4 - C   5            0.30   10.69    0.072
  31. CR (   1) C   5                /208. BD*(   1) C   4 - H  16            0.36   10.62    0.078
  31. CR (   1) C   5                /209. BD*(   1) C   5 - O   6            0.31   10.54    0.073
  31. CR (   1) C   5                /210. BD*(   1) C   5 - C   8            0.29   10.69    0.071
  31. CR (   1) C   5                /211. BD*(   1) O   6 - C   7            0.72   10.48    0.110
  31. CR (   1) C   5                /215. BD*(   1) C   8 - C   9            0.35   10.69    0.078
  31. CR (   1) C   5                /217. BD*(   1) C   8 - H  20            0.28   10.62    0.069
  32. CR (   1) O   6                / 82. RY*(   1) C   5                    1.17   19.82    0.193
  32. CR (   1) O   6                / 89. RY*(   8) C   5                    0.42   21.10    0.119
  32. CR (   1) O   6                /100. RY*(   1) C   7                    0.33   20.03    0.102
  32. CR (   1) O   6                /101. RY*(   2) C   7                    0.50   19.59    0.125
  32. CR (   1) O   6                /206. BD*(   1) C   4 - C   5            0.36   19.50    0.106
  33. CR (   1) C   7                /170. RY*(   1) H  17                    0.34   10.56    0.076
  33. CR (   1) C   7                /174. RY*(   1) H  18                    0.42   10.58    0.084
  33. CR (   1) C   7                /178. RY*(   1) H  19                    0.34   10.56    0.076
  33. CR (   1) C   7                /209. BD*(   1) C   5 - O   6            0.74   10.49    0.112
  33. CR (   1) C   7                /211. BD*(   1) O   6 - C   7            0.44   10.43    0.085
  34. CR (   1) C   8                / 83. RY*(   2) C   5                    0.60   11.25    0.103
  34. CR (   1) C   8                / 85. RY*(   4) C   5                    0.30   11.36    0.073
  34. CR (   1) C   8                /118. RY*(   1) C   9                    0.48   10.95    0.092
  34. CR (   1) C   8                /119. RY*(   2) C   9                    0.26   10.97    0.068
  34. CR (   1) C   8                /121. RY*(   4) C   9                    0.30   11.34    0.074
  34. CR (   1) C   8                /182. RY*(   1) H  20                    0.48   10.47    0.089
  34. CR (   1) C   8                /206. BD*(   1) C   4 - C   5            0.62   10.64    0.104
  34. CR (   1) C   8                /209. BD*(   1) C   5 - O   6            0.26   10.48    0.067
  34. CR (   1) C   8                /218. BD*(   1) C   9 - O  10            0.30   10.47    0.072
  34. CR (   1) C   8                /219. BD*(   1) C   9 - N  12            0.51   10.62    0.094
  35. CR (   1) C   9                /109. RY*(   1) C   8                    0.52   11.16    0.096
  35. CR (   1) C   9                /110. RY*(   2) C   8                    0.29   10.94    0.072
  35. CR (   1) C   9                /204. BD*(   1) C   3 - N  12            0.82   10.73    0.120
  35. CR (   1) C   9                /210. BD*(   1) C   5 - C   8            0.33   10.73    0.076
  35. CR (   1) C   9                /215. BD*(   1) C   8 - C   9            0.29   10.73    0.071
  35. CR (   1) C   9                /217. BD*(   1) C   8 - H  20            0.28   10.66    0.069
  35. CR (   1) C   9                /218. BD*(   1) C   9 - O  10            0.25   10.56    0.066
  35. CR (   1) C   9                /220. BD*(   1) O  10 - C  11            0.71   10.49    0.110
  36. CR (   1) O  10                /119. RY*(   2) C   9                    1.18   19.87    0.193
  36. CR (   1) O  10                /123. RY*(   6) C   9                    0.25   21.08    0.092
  36. CR (   1) O  10                /136. RY*(   1) C  11                    0.25   19.99    0.090
  36. CR (   1) O  10                /137. RY*(   2) C  11                    0.61   19.61    0.138
  37. CR (   1) C  11                /186. RY*(   1) H  21                    0.37   10.57    0.079
  37. CR (   1) C  11                /190. RY*(   1) H  22                    0.37   10.57    0.079
  37. CR (   1) C  11                /194. RY*(   1) H  23                    0.41   10.62    0.083
  37. CR (   1) C  11                /218. BD*(   1) C   9 - O  10            0.70   10.49    0.110
  37. CR (   1) C  11                /220. BD*(   1) O  10 - C  11            0.52   10.42    0.093
  38. CR (   1) N  12                / 64. RY*(   1) C   3                    1.81   15.00    0.209
  38. CR (   1) N  12                / 71. RY*(   8) C   3                    0.33   15.90    0.091
  38. CR (   1) N  12                /118. RY*(   1) C   9                    1.74   15.00    0.204
  38. CR (   1) N  12                /125. RY*(   8) C   9                    0.30   15.89    0.087
  38. CR (   1) N  12                /203. BD*(   1) C   3 - C   4            0.49   14.68    0.108
  38. CR (   1) N  12                /215. BD*(   1) C   8 - C   9            0.48   14.68    0.106
  39. LP (   1) O   2                / 46. RY*(   1) C   1                    0.75    1.52    0.043
  39. LP (   1) O   2                / 47. RY*(   2) C   1                    0.42    1.14    0.028
  39. LP (   1) O   2                / 64. RY*(   1) C   3                    0.44    1.38    0.031
  39. LP (   1) O   2                / 65. RY*(   2) C   3                    1.55    1.40    0.059
  39. LP (   1) O   2                /199. BD*(   1) C   1 - H  13            0.92    1.03    0.039
  39. LP (   1) O   2                /200. BD*(   1) C   1 - H  14            0.55    1.00    0.030
  39. LP (   1) O   2                /201. BD*(   1) C   1 - H  15            0.55    1.00    0.030
  39. LP (   1) O   2                /204. BD*(   1) C   3 - N  12            3.52    1.06    0.077
  40. LP (   2) O   2                / 48. RY*(   3) C   1                    0.63    2.05    0.047
  40. LP (   2) O   2                / 66. RY*(   3) C   3                    1.06    2.22    0.064
  40. LP (   2) O   2                / 68. RY*(   5) C   3                    0.34    2.20    0.036
  40. LP (   2) O   2                / 70. RY*(   7) C   3                    0.30    0.89    0.022
  40. LP (   2) O   2                /200. BD*(   1) C   1 - H  14            2.30    0.81    0.057
  40. LP (   2) O   2                /201. BD*(   1) C   1 - H  15            2.30    0.81    0.057
  40. LP (   2) O   2                /205. BD*(   2) C   3 - N  12           18.93    0.32    0.107
  41. LP (   1) O   6                / 82. RY*(   1) C   5                    1.52    1.36    0.058
  41. LP (   1) O   6                / 83. RY*(   2) C   5                    0.30    1.65    0.029
  41. LP (   1) O   6                / 85. RY*(   4) C   5                    0.25    1.76    0.027
  41. LP (   1) O   6                /100. RY*(   1) C   7                    0.80    1.57    0.045
  41. LP (   1) O   6                /101. RY*(   2) C   7                    0.29    1.13    0.023
  41. LP (   1) O   6                /206. BD*(   1) C   4 - C   5            4.15    1.04    0.083
  41. LP (   1) O   6                /210. BD*(   1) C   5 - C   8            0.44    1.03    0.027
  41. LP (   1) O   6                /212. BD*(   1) C   7 - H  17            0.60    0.97    0.031
  41. LP (   1) O   6                /213. BD*(   1) C   7 - H  18            1.06    1.00    0.042
  41. LP (   1) O   6                /214. BD*(   1) C   7 - H  19            0.60    0.97    0.031
  42. LP (   2) O   6                / 84. RY*(   3) C   5                    1.21    2.07    0.067
  42. LP (   2) O   6                / 88. RY*(   7) C   5                    0.79    1.05    0.039
  42. LP (   2) O   6                /102. RY*(   3) C   7                    0.61    2.22    0.049
  42. LP (   2) O   6                /207. BD*(   2) C   4 - C   5           23.09    0.30    0.111
  42. LP (   2) O   6                /212. BD*(   1) C   7 - H  17            2.55    0.77    0.059
  42. LP (   2) O   6                /214. BD*(   1) C   7 - H  19            2.55    0.77    0.059
  43. LP (   1) O  10                /118. RY*(   1) C   9                    0.40    1.38    0.030
  43. LP (   1) O  10                /119. RY*(   2) C   9                    1.50    1.41    0.058
  43. LP (   1) O  10                /136. RY*(   1) C  11                    0.75    1.52    0.043
  43. LP (   1) O  10                /137. RY*(   2) C  11                    0.42    1.14    0.028
  43. LP (   1) O  10                /215. BD*(   1) C   8 - C   9            0.27    1.06    0.021
  43. LP (   1) O  10                /219. BD*(   1) C   9 - N  12            3.52    1.05    0.077
  43. LP (   1) O  10                /221. BD*(   1) C  11 - H  21            0.55    1.00    0.030
  43. LP (   1) O  10                /222. BD*(   1) C  11 - H  22            0.55    1.00    0.030
  43. LP (   1) O  10                /223. BD*(   1) C  11 - H  23            0.93    1.03    0.039
  44. LP (   2) O  10                /120. RY*(   3) C   9                    1.37    2.19    0.072
  44. LP (   2) O  10                /124. RY*(   7) C   9                    0.27    0.89    0.020
  44. LP (   2) O  10                /138. RY*(   3) C  11                    0.63    2.04    0.047
  44. LP (   2) O  10                /216. BD*(   2) C   8 - C   9           18.19    0.33    0.105
  44. LP (   2) O  10                /221. BD*(   1) C  11 - H  21            2.30    0.82    0.057
  44. LP (   2) O  10                /222. BD*(   1) C  11 - H  22            2.30    0.82    0.057
  45. LP (   1) N  12                / 64. RY*(   1) C   3                    2.30    1.18    0.068
  45. LP (   1) N  12                /118. RY*(   1) C   9                    2.19    1.18    0.066
  45. LP (   1) N  12                /198. BD*(   1) C   1 - O   2            0.41    0.63    0.021
  45. LP (   1) N  12                /199. BD*(   1) C   1 - H  13            0.43    0.83    0.025
  45. LP (   1) N  12                /202. BD*(   1) O   2 - C   3            3.34    0.70    0.062
  45. LP (   1) N  12                /203. BD*(   1) C   3 - C   4            4.85    0.86    0.084
  45. LP (   1) N  12                /215. BD*(   1) C   8 - C   9            4.79    0.86    0.083
  45. LP (   1) N  12                /218. BD*(   1) C   9 - O  10            3.31    0.70    0.062
  45. LP (   1) N  12                /220. BD*(   1) O  10 - C  11            0.43    0.63    0.021
  45. LP (   1) N  12                /223. BD*(   1) C  11 - H  23            0.44    0.83    0.025
 205. BD*(   2) C   3 - N  12        / 66. RY*(   3) C   3                    0.91    1.89    0.108
 205. BD*(   2) C   3 - N  12        / 70. RY*(   7) C   3                    0.67    0.57    0.051
 205. BD*(   2) C   3 - N  12        / 75. RY*(   3) C   4                    0.49    0.58    0.044
 205. BD*(   2) C   3 - N  12        /147. RY*(   3) N  12                    1.04    0.94    0.082
 205. BD*(   2) C   3 - N  12        /207. BD*(   2) C   4 - C   5           99.07    0.02    0.078
 207. BD*(   2) C   4 - C   5        / 75. RY*(   3) C   4                    1.42    0.56    0.077
 207. BD*(   2) C   4 - C   5        / 84. RY*(   3) C   5                    0.61    1.77    0.089
 207. BD*(   2) C   4 - C   5        / 88. RY*(   7) C   5                    0.51    0.75    0.053
 207. BD*(   2) C   4 - C   5        /111. RY*(   3) C   8                    0.48    0.54    0.044
 216. BD*(   2) C   8 - C   9        /111. RY*(   3) C   8                    1.43    0.56    0.077
 216. BD*(   2) C   8 - C   9        /113. RY*(   5) C   8                    0.26    1.90    0.060
 216. BD*(   2) C   8 - C   9        /120. RY*(   3) C   9                    0.42    1.86    0.077
 216. BD*(   2) C   8 - C   9        /122. RY*(   5) C   9                    0.25    1.91    0.060
 216. BD*(   2) C   8 - C   9        /124. RY*(   7) C   9                    0.72    0.56    0.055
 216. BD*(   2) C   8 - C   9        /147. RY*(   3) N  12                    0.27    0.94    0.044
 216. BD*(   2) C   8 - C   9        /207. BD*(   2) C   4 - C   5           99.02    0.02    0.078


 Natural Bond Orbitals (Summary):

                                                            Principal Delocalizations
           NBO                        Occupancy    Energy   (geminal,vicinal,remote)
 ====================================================================================
 Molecular unit  1  (C8H11NO3)
     1. BD (   1) C   1 - O   2          0.99589    -1.00996  203(v),64(v),69(v)
     2. BD (   1) C   1 - H  13          0.99481    -0.65492  202(v)
     3. BD (   1) C   1 - H  14          0.99739    -0.66285   
     4. BD (   1) C   1 - H  15          0.99739    -0.66285   
     5. BD (   1) O   2 - C   3          0.99554    -1.10783  219(v),206(v),47(v),203(g)
                                                    199(v)
     6. BD (   1) C   3 - C   4          0.98728    -0.90852  209(v),198(v),204(g),206(g)
                                                    83(v),208(g),202(g),55(v)
                                                    146(v)
     7. BD (   1) C   3 - N  12          0.99139    -1.03024  218(v),203(g),219(g),208(v)
                                                    119(v),121(v),73(v)
     8. BD (   2) C   3 - N  12          0.87058    -0.50080  216(v),207(v),205(g),122(v)
                                                    75(v),124(v),56(v)
     9. BD (   1) C   4 - C   5          0.98829    -0.89659  202(v),210(g),203(g),217(v)
                                                    64(v),208(g),109(v),209(g)
                                                    91(v)
    10. BD (   2) C   4 - C   5          0.84078    -0.46050  205(v),216(v),207(g),111(v)
                                                    68(v),70(v),92(v)
    11. BD (   1) C   4 - H  16          0.98598    -0.70630  204(v),210(v),206(g),202(v)
                                                    82(v),203(g),65(v),209(v)
    12. BD (   1) C   5 - O   6          0.99544    -1.08311  215(v),203(v),206(g),101(v)
                                                    210(g),213(v)
    13. BD (   1) C   5 - C   8          0.98593    -0.89533  218(v),206(g),211(v),208(v)
                                                    118(v),215(g),217(g),209(g)
                                                    91(v),74(v)
    14. BD (   1) O   6 - C   7          0.99602    -0.99276  210(v),83(v),82(v)
    15. BD (   1) C   7 - H  17          0.99678    -0.65912  92(v)
    16. BD (   1) C   7 - H  18          0.99460    -0.64902  209(v),91(v)
    17. BD (   1) C   7 - H  19          0.99678    -0.65912  92(v)
    18. BD (   1) C   8 - C   9          0.98854    -0.92141  209(v),220(v),219(g),82(v)
                                                    210(g),217(g),218(g),127(v)
                                                    146(v)
    19. BD (   2) C   8 - C   9          0.87589    -0.48307  207(v),205(v),216(g),86(v)
                                                    147(v),128(v)
    20. BD (   1) C   8 - H  20          0.98643    -0.70673  219(v),206(v),209(v),218(v)
                                                    210(g),215(g),119(v)
    21. BD (   1) C   9 - O  10          0.99560    -1.11125  204(v),210(v),137(v),215(g)
                                                    223(v)
    22. BD (   1) C   9 - N  12          0.99110    -1.02249  202(v),215(g),204(g),217(v)
                                                    110(v),67(v),65(v)
    23. BD (   1) O  10 - C  11          0.99585    -1.01349  215(v),118(v),123(v)
    24. BD (   1) C  11 - H  21          0.99747    -0.66437   
    25. BD (   1) C  11 - H  22          0.99747    -0.66437   
    26. BD (   1) C  11 - H  23          0.99476    -0.65579  218(v)
    27. CR (   1) C   1                  0.99961   -10.29259  202(v),198(g),154(v),158(v)
                                                    162(v)
    28. CR (   1) O   2                  0.99981   -19.17270  65(v),47(v),46(v),69(v)
    29. CR (   1) C   3                  0.99941   -10.37017  74(v),219(v),198(v),206(v)
                                                    203(g),208(v),202(g)
    30. CR (   1) C   4                  0.99944   -10.26659  82(v),210(v),204(v),64(v)
                                                    166(v),209(v),202(v),67(v)
                                                    83(v),65(v)
    31. CR (   1) C   5                  0.99937   -10.33543  211(v),110(v),73(v),208(v)
                                                    215(v),203(v),209(g),76(v)
                                                    206(g),210(g),217(v),112(v)
    32. CR (   1) O   6                  0.99981   -19.13955  82(v),101(v),89(v),206(v)
                                                    100(v)
    33. CR (   1) C   7                  0.99961   -10.28717  209(v),211(g),174(v),170(v)
                                                    178(v)
    34. CR (   1) C   8                  0.99944   -10.27714  206(v),83(v),219(v),118(v)
                                                    182(v),218(v),121(v),85(v)
                                                    209(v),119(v)
    35. CR (   1) C   9                  0.99942   -10.37354  204(v),220(v),109(v),210(v)
                                                    110(v),215(g),217(v),218(g)
    36. CR (   1) O  10                  0.99981   -19.17632  119(v),137(v),123(v),136(v)
    37. CR (   1) C  11                  0.99961   -10.29421  218(v),220(g),194(v),186(v)
                                                    190(v)
    38. CR (   1) N  12                  0.99956   -14.32677  64(v),118(v),203(v),215(v)
                                                    71(v),125(v)
    39. LP (   1) O   2                  0.98233    -0.70864  204(v),65(v),199(v),46(v)
                                                    200(v),201(v),64(v),47(v)
    40. LP (   2) O   2                  0.91209    -0.51829  205(v),200(v),201(v),66(v)
                                                    48(v),68(v),70(v)
    41. LP (   1) O   6                  0.97972    -0.67686  206(v),82(v),213(v),100(v)
                                                    212(v),214(v),210(v),83(v)
                                                    101(v),85(v)
    42. LP (   2) O   6                  0.88706    -0.47570  207(v),212(v),214(v),84(v)
                                                    88(v),102(v)
    43. LP (   1) O  10                  0.98240    -0.71009  219(v),119(v),223(v),136(v)
                                                    221(v),222(v),137(v),118(v)
                                                    215(v)
    44. LP (   2) O  10                  0.91423    -0.52200  216(v),221(v),222(v),120(v)
                                                    138(v),124(v)
    45. LP (   1) N  12                  0.93800    -0.50814  203(v),215(v),202(v),218(v)
                                                    64(v),118(v),223(r),199(r)
                                                    220(r),198(r)
    46. RY*(   1) C   1                  0.00174     0.81037   
    47. RY*(   2) C   1                  0.00083     0.43056   
    48. RY*(   3) C   1                  0.00068     1.53349   
    49. RY*(   4) C   1                  0.00018     1.84020   
    50. RY*(   5) C   1                  0.00011     0.91072   
    51. RY*(   6) C   1                  0.00011     0.90834   
    52. RY*(   7) C   1                  0.00000     2.06418   
    53. RY*(   8) C   1                  0.00000     1.73688   
    54. RY*(   9) C   1                  0.00000     2.10518   
    55. RY*(   1) O   2                  0.00134     1.12351   
    56. RY*(   2) O   2                  0.00087     0.93753   
    57. RY*(   3) O   2                  0.00028     1.56847   
    58. RY*(   4) O   2                  0.00017     2.18768   
    59. RY*(   5) O   2                  0.00013     2.52289   
    60. RY*(   6) O   2                  0.00005     2.06580   
    61. RY*(   7) O   2                  0.00000     2.57635   
    62. RY*(   8) O   2                  0.00000     2.44957   
    63. RY*(   9) O   2                  0.00001     2.66002   
    64. RY*(   1) C   3                  0.00481     0.66997   
    65. RY*(   2) C   3                  0.00254     0.68662   
    66. RY*(   3) C   3                  0.00181     1.69969   
    67. RY*(   4) C   3                  0.00148     1.08839   
    68. RY*(   5) C   3                  0.00101     1.68486   
    69. RY*(   6) C   3                  0.00087     1.90964   
    70. RY*(   7) C   3                  0.00040     0.37336   
    71. RY*(   8) C   3                  0.00032     1.57528   
    72. RY*(   9) C   3                  0.00001     1.94071   
    73. RY*(   1) C   4                  0.00192     0.83504   
    74. RY*(   2) C   4                  0.00144     0.54247   
    75. RY*(   3) C   4                  0.00085     0.38478   
    76. RY*(   4) C   4                  0.00071     0.46666   
    77. RY*(   5) C   4                  0.00018     1.71923   
    78. RY*(   6) C   4                  0.00006     2.22377   
    79. RY*(   7) C   4                  0.00006     2.23798   
    80. RY*(   8) C   4                  0.00002     1.70659   
    81. RY*(   9) C   4                  0.00001     2.01384   
    82. RY*(   1) C   5                  0.00372     0.68483   
    83. RY*(   2) C   5                  0.00200     0.96859   
    84. RY*(   3) C   5                  0.00172     1.58968   
    85. RY*(   4) C   5                  0.00105     1.08407   
    86. RY*(   5) C   5                  0.00066     1.64811   
    87. RY*(   6) C   5                  0.00030     1.50479   
    88. RY*(   7) C   5                  0.00028     0.57358   
    89. RY*(   8) C   5                  0.00013     1.95814   
    90. RY*(   9) C   5                  0.00001     1.97698   
    91. RY*(   1) O   6                  0.00129     1.13618   
    92. RY*(   2) O   6                  0.00087     0.96578   
    93. RY*(   3) O   6                  0.00018     2.18355   
    94. RY*(   4) O   6                  0.00010     1.49873   
    95. RY*(   5) O   6                  0.00011     2.55678   
    96. RY*(   6) O   6                  0.00004     2.20630   
    97. RY*(   7) O   6                  0.00000     2.48543   
    98. RY*(   8) O   6                  0.00000     2.62051   
    99. RY*(   9) O   6                  0.00001     2.68950   
   100. RY*(   1) C   7                  0.00148     0.89320   
   101. RY*(   2) C   7                  0.00082     0.45416   
   102. RY*(   3) C   7                  0.00066     1.74453   
   103. RY*(   4) C   7                  0.00019     1.74773   
   104. RY*(   5) C   7                  0.00010     0.72253   
   105. RY*(   6) C   7                  0.00001     0.55886   
   106. RY*(   7) C   7                  0.00000     2.05536   
   107. RY*(   8) C   7                  0.00001     2.08544   
   108. RY*(   9) C   7                  0.00000     2.13977   
   109. RY*(   1) C   8                  0.00234     0.78973   
   110. RY*(   2) C   8                  0.00190     0.57120   
   111. RY*(   3) C   8                  0.00089     0.36798   
   112. RY*(   4) C   8                  0.00067     0.36353   
   113. RY*(   5) C   8                  0.00023     1.70482   
   114. RY*(   6) C   8                  0.00007     2.20879   
   115. RY*(   7) C   8                  0.00003     2.18564   
   116. RY*(   8) C   8                  0.00002     1.69549   
   117. RY*(   9) C   8                  0.00001     2.02236   
   118. RY*(   1) C   9                  0.00464     0.67371   
   119. RY*(   2) C   9                  0.00249     0.69570   
   120. RY*(   3) C   9                  0.00153     1.67034   
   121. RY*(   4) C   9                  0.00146     1.05823   
   122. RY*(   5) C   9                  0.00115     1.71291   
   123. RY*(   6) C   9                  0.00088     1.90866   
   124. RY*(   7) C   9                  0.00042     0.36741   
   125. RY*(   8) C   9                  0.00033     1.56566   
   126. RY*(   9) C   9                  0.00001     1.93799   
   127. RY*(   1) O  10                  0.00134     1.11931   
   128. RY*(   2) O  10                  0.00089     0.93170   
   129. RY*(   3) O  10                  0.00029     1.55278   
   130. RY*(   4) O  10                  0.00017     2.22147   
   131. RY*(   5) O  10                  0.00013     2.52153   
   132. RY*(   6) O  10                  0.00004     2.04750   
   133. RY*(   7) O  10                  0.00000     2.44854   
   134. RY*(   8) O  10                  0.00000     2.56480   
   135. RY*(   9) O  10                  0.00000     2.65359   
   136. RY*(   1) C  11                  0.00175     0.80903   
   137. RY*(   2) C  11                  0.00083     0.43186   
   138. RY*(   3) C  11                  0.00069     1.52224   
   139. RY*(   4) C  11                  0.00018     1.83874   
   140. RY*(   5) C  11                  0.00011     0.91186   
   141. RY*(   6) C  11                  0.00011     0.91609   
   142. RY*(   7) C  11                  0.00000     2.06368   
   143. RY*(   8) C  11                  0.00000     1.73164   
   144. RY*(   9) C  11                  0.00000     2.10264   
   145. RY*(   1) N  12                  0.00182     0.82427   
   146. RY*(   2) N  12                  0.00070     1.21741   
   147. RY*(   3) N  12                  0.00044     0.74488   
   148. RY*(   4) N  12                  0.00035     1.13411   
   149. RY*(   5) N  12                  0.00015     2.18880   
   150. RY*(   6) N  12                  0.00006     2.73788   
   151. RY*(   7) N  12                  0.00003     2.41557   
   152. RY*(   8) N  12                  0.00001     2.08502   
   153. RY*(   9) N  12                  0.00001     2.46088   
   154. RY*(   1) H  13                  0.00028     0.33074   
   155. RY*(   2) H  13                  0.00008     1.59480   
   156. RY*(   3) H  13                  0.00004     1.77978   
   157. RY*(   4) H  13                  0.00001     1.85766   
   158. RY*(   1) H  14                  0.00079     0.27473   
   159. RY*(   2) H  14                  0.00010     1.63239   
   160. RY*(   3) H  14                  0.00007     1.74199   
   161. RY*(   4) H  14                  0.00001     1.99055   
   162. RY*(   1) H  15                  0.00079     0.27473   
   163. RY*(   2) H  15                  0.00010     1.63239   
   164. RY*(   3) H  15                  0.00007     1.74199   
   165. RY*(   4) H  15                  0.00001     1.99055   
   166. RY*(   1) H  16                  0.00086     0.21809   
   167. RY*(   2) H  16                  0.00008     1.48846   
   168. RY*(   3) H  16                  0.00003     1.97800   
   169. RY*(   4) H  16                  0.00003     2.06767   
   170. RY*(   1) H  17                  0.00084     0.27046   
   171. RY*(   2) H  17                  0.00010     1.62995   
   172. RY*(   3) H  17                  0.00007     1.71417   
   173. RY*(   4) H  17                  0.00001     2.01410   
   174. RY*(   1) H  18                  0.00025     0.29698   
   175. RY*(   2) H  18                  0.00009     1.59992   
   176. RY*(   3) H  18                  0.00005     1.85453   
   177. RY*(   4) H  18                  0.00000     1.83049   
   178. RY*(   1) H  19                  0.00084     0.27046   
   179. RY*(   2) H  19                  0.00010     1.62995   
   180. RY*(   3) H  19                  0.00007     1.71417   
   181. RY*(   4) H  19                  0.00001     2.01410   
   182. RY*(   1) H  20                  0.00097     0.18965   
   183. RY*(   2) H  20                  0.00007     1.48748   
   184. RY*(   3) H  20                  0.00004     1.82220   
   185. RY*(   4) H  20                  0.00003     2.18578   
   186. RY*(   1) H  21                  0.00078     0.27489   
   187. RY*(   2) H  21                  0.00010     1.63036   
   188. RY*(   3) H  21                  0.00007     1.73975   
   189. RY*(   4) H  21                  0.00001     1.98898   
   190. RY*(   1) H  22                  0.00078     0.27489   
   191. RY*(   2) H  22                  0.00010     1.63036   
   192. RY*(   3) H  22                  0.00007     1.73975   
   193. RY*(   4) H  22                  0.00001     1.98898   
   194. RY*(   1) H  23                  0.00028     0.32617   
   195. RY*(   2) H  23                  0.00008     1.59400   
   196. RY*(   3) H  23                  0.00004     1.78653   
   197. RY*(   4) H  23                  0.00001     1.85398   
   198. BD*(   1) C   1 - O   2          0.00577     0.12262   
   199. BD*(   1) C   1 - H  13          0.00386     0.32229   
   200. BD*(   1) C   1 - H  14          0.00666     0.29614   
   201. BD*(   1) C   1 - H  15          0.00666     0.29614   
   202. BD*(   1) O   2 - C   3          0.02689     0.19326   
   203. BD*(   1) C   3 - C   4          0.01618     0.35378   
   204. BD*(   1) C   3 - N  12          0.01461     0.35403   
   205. BD*(   2) C   3 - N  12          0.23327    -0.19363  216(v),207(v),147(g),66(g)
                                                    70(g),75(v)
   206. BD*(   1) C   4 - C   5          0.01483     0.35853   
   207. BD*(   2) C   4 - C   5          0.21375    -0.17650  216(v),205(v),75(g),84(g)
                                                    88(g),111(v)
   208. BD*(   1) C   4 - H  16          0.00612     0.28888   
   209. BD*(   1) C   5 - O   6          0.01568     0.20709   
   210. BD*(   1) C   5 - C   8          0.01141     0.35349   
   211. BD*(   1) O   6 - C   7          0.00367     0.14618   
   212. BD*(   1) C   7 - H  17          0.00764     0.29305   
   213. BD*(   1) C   7 - H  18          0.00357     0.32673   
   214. BD*(   1) C   7 - H  19          0.00764     0.29305   
   215. BD*(   1) C   8 - C   9          0.01526     0.35238   
   216. BD*(   2) C   8 - C   9          0.21263    -0.19291  205(v),207(v),111(g),124(g)
                                                    120(g),147(v),113(g),122(g)
   217. BD*(   1) C   8 - H  20          0.00548     0.28794   
   218. BD*(   1) C   9 - O  10          0.02680     0.19141   
   219. BD*(   1) C   9 - N  12          0.01492     0.34175   
   220. BD*(   1) O  10 - C  11          0.00572     0.12120   
   221. BD*(   1) C  11 - H  21          0.00665     0.29473   
   222. BD*(   1) C  11 - H  22          0.00665     0.29473   
   223. BD*(   1) C  11 - H  23          0.00387     0.32164   
       -------------------------------
              Total Lewis   44.02471  ( 97.8327%)
        Valence non-Lewis    0.89620  (  1.9915%)
        Rydberg non-Lewis    0.07909  (  0.1758%)
       -------------------------------
            Total unit  1   45.00000  (100.0000%)
           Charge unit  1    0.00000


 ***************************************************
 *******         Beta  spin orbitals         *******
 ***************************************************


 NATURAL POPULATIONS:  Natural atomic orbital occupancies 
                                                          
   NAO  Atom  No  lang   Type(AO)    Occupancy      Energy
 ----------------------------------------------------------
     1    C    1  S      Cor( 1S)     0.99961     -10.29274
     2    C    1  S      Val( 2S)     0.55216      -0.40807
     3    C    1  S      Ryd( 3S)     0.00087       0.64150
     4    C    1  px     Val( 2p)     0.38975      -0.20944
     5    C    1  px     Ryd( 3p)     0.00167       0.34318
     6    C    1  py     Val( 2p)     0.57396      -0.23955
     7    C    1  py     Ryd( 3p)     0.00178       0.55233
     8    C    1  pz     Val( 2p)     0.60925      -0.24084
     9    C    1  pz     Ryd( 3p)     0.00023       0.39798
    10    C    1  dxy    Ryd( 3d)     0.00072       2.00344
    11    C    1  dxz    Ryd( 3d)     0.00047       2.15589
    12    C    1  dyz    Ryd( 3d)     0.00022       1.95756
    13    C    1  dx2y2  Ryd( 3d)     0.00072       2.18281
    14    C    1  dz2    Ryd( 3d)     0.00047       2.13981

    15    O    2  S      Cor( 1S)     0.99981     -19.16778
    16    O    2  S      Val( 2S)     0.79269      -1.02925
    17    O    2  S      Ryd( 3S)     0.00057       1.42004
    18    O    2  px     Val( 2p)     0.82388      -0.51288
    19    O    2  px     Ryd( 3p)     0.00091       1.20842
    20    O    2  py     Val( 2p)     0.75615      -0.51465
    21    O    2  py     Ryd( 3p)     0.00049       1.08688
    22    O    2  pz     Val( 2p)     0.76349      -0.47754
    23    O    2  pz     Ryd( 3p)     0.00060       0.91647
    24    O    2  dxy    Ryd( 3d)     0.00046       2.75637
    25    O    2  dxz    Ryd( 3d)     0.00027       2.49545
    26    O    2  dyz    Ryd( 3d)     0.00045       2.53742
    27    O    2  dx2y2  Ryd( 3d)     0.00075       3.01905
    28    O    2  dz2    Ryd( 3d)     0.00033       2.72645

    29    C    3  S      Cor( 1S)     0.99941     -10.36930
    30    C    3  S      Val( 2S)     0.38258      -0.29585
    31    C    3  S      Ryd( 3S)     0.00112       0.35101
    32    C    3  px     Val( 2p)     0.48566      -0.22106
    33    C    3  px     Ryd( 3p)     0.00462       0.57785
    34    C    3  py     Val( 2p)     0.36760      -0.20693
    35    C    3  py     Ryd( 3p)     0.00414       0.56947
    36    C    3  pz     Val( 2p)     0.39711      -0.31295
    37    C    3  pz     Ryd( 3p)     0.00053       0.36915
    38    C    3  dxy    Ryd( 3d)     0.00112       2.19537
    39    C    3  dxz    Ryd( 3d)     0.00067       1.71486
    40    C    3  dyz    Ryd( 3d)     0.00125       1.69044
    41    C    3  dx2y2  Ryd( 3d)     0.00168       2.24913
    42    C    3  dz2    Ryd( 3d)     0.00043       1.96175

    43    C    4  S      Cor( 1S)     0.99944     -10.26225
    44    C    4  S      Val( 2S)     0.48203      -0.34482
    45    C    4  S      Ryd( 3S)     0.00119       0.37049
    46    C    4  px     Val( 2p)     0.58118      -0.26265
    47    C    4  px     Ryd( 3p)     0.00167       0.72881
    48    C    4  py     Val( 2p)     0.56264      -0.25255
    49    C    4  py     Ryd( 3p)     0.00217       0.65360
    50    C    4  pz     Val( 2p)     0.36331      -0.28029
    51    C    4  pz     Ryd( 3p)     0.00074       0.39576
    52    C    4  dxy    Ryd( 3d)     0.00025       2.33228
    53    C    4  dxz    Ryd( 3d)     0.00016       1.72994
    54    C    4  dyz    Ryd( 3d)     0.00030       1.74205
    55    C    4  dx2y2  Ryd( 3d)     0.00036       2.25806
    56    C    4  dz2    Ryd( 3d)     0.00030       2.03792

    57    C    5  S      Cor( 1S)     0.99937     -10.33690
    58    C    5  S      Val( 2S)     0.41052      -0.31176
    59    C    5  S      Ryd( 3S)     0.00083       0.42015
    60    C    5  px     Val( 2p)     0.42605      -0.23361
    61    C    5  px     Ryd( 3p)     0.00303       0.66706
    62    C    5  py     Val( 2p)     0.51167      -0.24536
    63    C    5  py     Ryd( 3p)     0.00402       0.65990
    64    C    5  pz     Val( 2p)     0.50808      -0.32004
    65    C    5  pz     Ryd( 3p)     0.00034       0.39436
    66    C    5  dxy    Ryd( 3d)     0.00103       2.25515
    67    C    5  dxz    Ryd( 3d)     0.00106       1.69280
    68    C    5  dyz    Ryd( 3d)     0.00045       1.71440
    69    C    5  dx2y2  Ryd( 3d)     0.00087       2.19781
    70    C    5  dz2    Ryd( 3d)     0.00034       1.98253

    71    O    6  S      Cor( 1S)     0.99981     -19.13933
    72    O    6  S      Val( 2S)     0.78625      -1.00495
    73    O    6  S      Ryd( 3S)     0.00031       1.42734
    74    O    6  px     Val( 2p)     0.68991      -0.48179
    75    O    6  px     Ryd( 3p)     0.00033       1.30413
    76    O    6  py     Val( 2p)     0.87575      -0.50197
    77    O    6  py     Ryd( 3p)     0.00120       1.04494
    78    O    6  pz     Val( 2p)     0.89942      -0.47895
    79    O    6  pz     Ryd( 3p)     0.00105       0.92998
    80    O    6  dxy    Ryd( 3d)     0.00073       3.04455
    81    O    6  dxz    Ryd( 3d)     0.00016       2.57462
    82    O    6  dyz    Ryd( 3d)     0.00056       2.49871
    83    O    6  dx2y2  Ryd( 3d)     0.00049       2.77293
    84    O    6  dz2    Ryd( 3d)     0.00032       2.74238

    85    C    7  S      Cor( 1S)     0.99962     -10.28718
    86    C    7  S      Val( 2S)     0.54727      -0.39840
    87    C    7  S      Ryd( 3S)     0.00087       0.64204
    88    C    7  px     Val( 2p)     0.42106      -0.21479
    89    C    7  px     Ryd( 3p)     0.00187       0.47113
    90    C    7  py     Val( 2p)     0.54954      -0.22697
    91    C    7  py     Ryd( 3p)     0.00175       0.44902
    92    C    7  pz     Val( 2p)     0.60383      -0.23328
    93    C    7  pz     Ryd( 3p)     0.00022       0.40548
    94    C    7  dxy    Ryd( 3d)     0.00088       2.22316
    95    C    7  dxz    Ryd( 3d)     0.00041       1.86210
    96    C    7  dyz    Ryd( 3d)     0.00049       2.26030
    97    C    7  dx2y2  Ryd( 3d)     0.00057       1.97183
    98    C    7  dz2    Ryd( 3d)     0.00045       2.15139

    99    C    8  S      Cor( 1S)     0.99943     -10.27089
   100    C    8  S      Val( 2S)     0.48380      -0.34773
   101    C    8  S      Ryd( 3S)     0.00105       0.36587
   102    C    8  px     Val( 2p)     0.52274      -0.24294
   103    C    8  px     Ryd( 3p)     0.00256       0.45988
   104    C    8  py     Val( 2p)     0.60773      -0.26412
   105    C    8  py     Ryd( 3p)     0.00253       0.82082
   106    C    8  pz     Val( 2p)     0.24739      -0.26366
   107    C    8  pz     Ryd( 3p)     0.00035       0.38545
   108    C    8  dxy    Ryd( 3d)     0.00042       2.22914
   109    C    8  dxz    Ryd( 3d)     0.00018       1.73934
   110    C    8  dyz    Ryd( 3d)     0.00026       1.72916
   111    C    8  dx2y2  Ryd( 3d)     0.00023       2.31610
   112    C    8  dz2    Ryd( 3d)     0.00035       2.03531

   113    C    9  S      Cor( 1S)     0.99942     -10.37285
   114    C    9  S      Val( 2S)     0.38605      -0.30371
   115    C    9  S      Ryd( 3S)     0.00112       0.34049
   116    C    9  px     Val( 2p)     0.43533      -0.23701
   117    C    9  px     Ryd( 3p)     0.00358       0.60793
   118    C    9  py     Val( 2p)     0.42000      -0.20017
   119    C    9  py     Ryd( 3p)     0.00499       0.53432
   120    C    9  pz     Val( 2p)     0.40463      -0.31757
   121    C    9  pz     Ryd( 3p)     0.00054       0.36702
   122    C    9  dxy    Ryd( 3d)     0.00169       2.24790
   123    C    9  dxz    Ryd( 3d)     0.00062       1.68170
   124    C    9  dyz    Ryd( 3d)     0.00118       1.71697
   125    C    9  dx2y2  Ryd( 3d)     0.00112       2.18551
   126    C    9  dz2    Ryd( 3d)     0.00043       1.95743

   127    O   10  S      Cor( 1S)     0.99981     -19.17108
   128    O   10  S      Val( 2S)     0.79233      -1.03086
   129    O   10  S      Ryd( 3S)     0.00057       1.41904
   130    O   10  px     Val( 2p)     0.69824      -0.50504
   131    O   10  px     Ryd( 3p)     0.00031       1.30424
   132    O   10  py     Val( 2p)     0.88197      -0.52668
   133    O   10  py     Ryd( 3p)     0.00110       0.98474
   134    O   10  pz     Val( 2p)     0.75359      -0.47803
   135    O   10  pz     Ryd( 3p)     0.00060       0.91536
   136    O   10  dxy    Ryd( 3d)     0.00076       3.03052
   137    O   10  dxz    Ryd( 3d)     0.00018       2.54757
   138    O   10  dyz    Ryd( 3d)     0.00054       2.48131
   139    O   10  dx2y2  Ryd( 3d)     0.00046       2.73865
   140    O   10  dz2    Ryd( 3d)     0.00033       2.72009

   141    C   11  S      Cor( 1S)     0.99961     -10.29435
   142    C   11  S      Val( 2S)     0.55245      -0.40975
   143    C   11  S      Ryd( 3S)     0.00088       0.64079
   144    C   11  px     Val( 2p)     0.39813      -0.21910
   145    C   11  px     Ryd( 3p)     0.00175       0.44167
   146    C   11  py     Val( 2p)     0.56602      -0.23274
   147    C   11  py     Ryd( 3p)     0.00171       0.45233
   148    C   11  pz     Val( 2p)     0.60845      -0.24227
   149    C   11  pz     Ryd( 3p)     0.00024       0.39734
   150    C   11  dxy    Ryd( 3d)     0.00084       2.20600
   151    C   11  dxz    Ryd( 3d)     0.00032       1.85611
   152    C   11  dyz    Ryd( 3d)     0.00037       2.25427
   153    C   11  dx2y2  Ryd( 3d)     0.00060       1.97632
   154    C   11  dz2    Ryd( 3d)     0.00048       2.13799

   155    N   12  S      Cor( 1S)     0.99956     -14.32669
   156    N   12  S      Val( 2S)     0.67668      -0.67194
   157    N   12  S      Ryd( 3S)     0.00102       1.04081
   158    N   12  px     Val( 2p)     0.80293      -0.41165
   159    N   12  px     Ryd( 3p)     0.00188       0.95013
   160    N   12  py     Val( 2p)     0.66636      -0.38899
   161    N   12  py     Ryd( 3p)     0.00128       1.10709
   162    N   12  pz     Val( 2p)     0.67023      -0.37747
   163    N   12  pz     Ryd( 3p)     0.00052       0.73662
   164    N   12  dxy    Ryd( 3d)     0.00070       2.61156
   165    N   12  dxz    Ryd( 3d)     0.00076       2.11098
   166    N   12  dyz    Ryd( 3d)     0.00026       2.16889
   167    N   12  dx2y2  Ryd( 3d)     0.00070       2.67509
   168    N   12  dz2    Ryd( 3d)     0.00035       2.41394

   169    H   13  S      Val( 1S)     0.38284      -0.06238
   170    H   13  S      Ryd( 2S)     0.00026       0.19525
   171    H   13  px     Ryd( 2p)     0.00003       1.55936
   172    H   13  py     Ryd( 2p)     0.00040       2.22163
   173    H   13  pz     Ryd( 2p)     0.00008       1.59483

   174    H   14  S      Val( 1S)     0.38382      -0.08247
   175    H   14  S      Ryd( 2S)     0.00077       0.22708
   176    H   14  px     Ryd( 2p)     0.00016       1.74614
   177    H   14  py     Ryd( 2p)     0.00010       1.67060
   178    H   14  pz     Ryd( 2p)     0.00029       2.01101

   179    H   15  S      Val( 1S)     0.38382      -0.08247
   180    H   15  S      Ryd( 2S)     0.00077       0.22708
   181    H   15  px     Ryd( 2p)     0.00016       1.74614
   182    H   15  py     Ryd( 2p)     0.00010       1.67060
   183    H   15  pz     Ryd( 2p)     0.00029       2.01101

   184    H   16  S      Val( 1S)     0.36458      -0.08960
   185    H   16  S      Ryd( 2S)     0.00088       0.20715
   186    H   16  px     Ryd( 2p)     0.00028       2.08283
   187    H   16  py     Ryd( 2p)     0.00020       1.98232
   188    H   16  pz     Ryd( 2p)     0.00005       1.48970

   189    H   17  S      Val( 1S)     0.39830      -0.09103
   190    H   17  S      Ryd( 2S)     0.00087       0.23158
   191    H   17  px     Ryd( 2p)     0.00007       1.57626
   192    H   17  py     Ryd( 2p)     0.00017       1.82141
   193    H   17  pz     Ryd( 2p)     0.00031       2.00824

   194    H   18  S      Val( 1S)     0.37971      -0.05494
   195    H   18  S      Ryd( 2S)     0.00024       0.19713
   196    H   18  px     Ryd( 2p)     0.00023       1.93085
   197    H   18  py     Ryd( 2p)     0.00020       1.86222
   198    H   18  pz     Ryd( 2p)     0.00009       1.59994

   199    H   19  S      Val( 1S)     0.39830      -0.09103
   200    H   19  S      Ryd( 2S)     0.00087       0.23158
   201    H   19  px     Ryd( 2p)     0.00007       1.57626
   202    H   19  py     Ryd( 2p)     0.00017       1.82141
   203    H   19  pz     Ryd( 2p)     0.00031       2.00824

   204    H   20  S      Val( 1S)     0.36345      -0.08667
   205    H   20  S      Ryd( 2S)     0.00099       0.17375
   206    H   20  px     Ryd( 2p)     0.00005       1.82157
   207    H   20  py     Ryd( 2p)     0.00046       2.21073
   208    H   20  pz     Ryd( 2p)     0.00002       1.48936

   209    H   21  S      Val( 1S)     0.38235      -0.08310
   210    H   21  S      Ryd( 2S)     0.00078       0.22642
   211    H   21  px     Ryd( 2p)     0.00007       1.58652
   212    H   21  py     Ryd( 2p)     0.00019       1.82774
   213    H   21  pz     Ryd( 2p)     0.00029       2.00955

   214    H   22  S      Val( 1S)     0.38235      -0.08310
   215    H   22  S      Ryd( 2S)     0.00078       0.22642
   216    H   22  px     Ryd( 2p)     0.00007       1.58652
   217    H   22  py     Ryd( 2p)     0.00019       1.82774
   218    H   22  pz     Ryd( 2p)     0.00029       2.00955

   219    H   23  S      Val( 1S)     0.38232      -0.06265
   220    H   23  S      Ryd( 2S)     0.00026       0.19516
   221    H   23  px     Ryd( 2p)     0.00021       1.87158
   222    H   23  py     Ryd( 2p)     0.00022       1.90801
   223    H   23  pz     Ryd( 2p)     0.00007       1.59404


 Summary of Natural Population Analysis:                  
                                                          
                                       Natural Population 
                Natural  -----------------------------------------------
    Atom  No    Charge         Core      Valence    Rydberg      Total
 -----------------------------------------------------------------------
      C    1   -0.13189      0.99961     2.12512    0.00716     3.13189
      O    2   -0.14085      0.99981     3.13620    0.00484     4.14085
      C    3    0.35209      0.99941     1.63295    0.01555     2.64791
      C    4    0.00426      0.99944     1.98917    0.00714     2.99574
      C    5    0.13234      0.99937     1.85633    0.01197     2.86766
      O    6   -0.25629      0.99981     3.25133    0.00515     4.25629
      C    7   -0.12883      0.99962     2.12170    0.00752     3.12883
      C    8    0.13100      0.99943     1.86165    0.00792     2.86900
      C    9    0.33929      0.99942     1.64601    0.01528     2.66071
      O   10   -0.13079      0.99981     3.12614    0.00484     4.13079
      C   11   -0.13184      0.99961     2.12505    0.00718     3.13184
      N   12   -0.32325      0.99956     2.81621    0.00747     3.82325
      H   13    0.11639      0.00000     0.38284    0.00077     0.38361
      H   14    0.11486      0.00000     0.38382    0.00132     0.38514
      H   15    0.11486      0.00000     0.38382    0.00132     0.38514
      H   16    0.13401      0.00000     0.36458    0.00141     0.36599
      H   17    0.10027      0.00000     0.39830    0.00143     0.39973
      H   18    0.11953      0.00000     0.37971    0.00076     0.38047
      H   19    0.10027      0.00000     0.39830    0.00143     0.39973
      H   20    0.13503      0.00000     0.36345    0.00152     0.36497
      H   21    0.11632      0.00000     0.38235    0.00132     0.38368
      H   22    0.11632      0.00000     0.38235    0.00132     0.38368
      H   23    0.11691      0.00000     0.38232    0.00077     0.38309
 =======================================================================
   * Total *    1.00000     11.99490    31.88970    0.11539    44.00000

                                 Natural Population      
 --------------------------------------------------------
   Core                      11.99490 ( 99.9575% of  12)
   Valence                   31.88970 ( 99.6553% of  32)
   Natural Minimal Basis     43.88461 ( 99.7377% of  44)
   Natural Rydberg Basis      0.11539 (  0.2623% of  44)
 --------------------------------------------------------

    Atom  No          Natural Electron Configuration
 ----------------------------------------------------------------------------
      C    1      [core]2S( 0.55)2p( 1.57)
      O    2      [core]2S( 0.79)2p( 2.34)
      C    3      [core]2S( 0.38)2p( 1.25)3p( 0.01)3d( 0.01)
      C    4      [core]2S( 0.48)2p( 1.51)
      C    5      [core]2S( 0.41)2p( 1.45)3p( 0.01)
      O    6      [core]2S( 0.79)2p( 2.47)
      C    7      [core]2S( 0.55)2p( 1.57)
      C    8      [core]2S( 0.48)2p( 1.38)3p( 0.01)
      C    9      [core]2S( 0.39)2p( 1.26)3p( 0.01)3d( 0.01)
      O   10      [core]2S( 0.79)2p( 2.33)
      C   11      [core]2S( 0.55)2p( 1.57)
      N   12      [core]2S( 0.68)2p( 2.14)
      H   13            1S( 0.38)
      H   14            1S( 0.38)
      H   15            1S( 0.38)
      H   16            1S( 0.36)
      H   17            1S( 0.40)
      H   18            1S( 0.38)
      H   19            1S( 0.40)
      H   20            1S( 0.36)
      H   21            1S( 0.38)
      H   22            1S( 0.38)
      H   23            1S( 0.38)


 NATURAL BOND ORBITAL ANALYSIS, beta spin orbitals:

                       Occupancies       Lewis Structure    Low   High
           Occ.    -------------------  -----------------   occ   occ
  Cycle   Thresh.   Lewis   Non-Lewis     CR  BD  3C  LP    (L)   (NL)   Dev
 =============================================================================
   1(1)    0.90    42.68786   1.31214     12  26   0   6     2      0    0.05
   2(2)    0.90    42.68786   1.31214     12  26   0   6     2      0    0.05
   3(1)    0.80    42.35770   1.64230     12  26   0   6     2      0    0.05
   4(2)    0.80    42.35770   1.64230     12  26   0   6     2      0    0.05
   5(1)    0.70    41.44658   2.55342     12  22   0  10     0      0    0.31
   6(2)    0.70    41.84435   2.15565     12  22   0  10     0      0    0.22
   7(3)    0.70    41.43105   2.56895     12  22   0  10     0      0    0.32
   8(4)    0.70    41.86024   2.13976     12  22   0  10     0      0    0.22
   9(5)    0.70    41.44693   2.55307     12  22   0  10     0      0    0.32
  10(6)    0.70    41.86024   2.13976     12  22   0  10     0      0    0.22
  11(1)    0.60    36.39509   7.60491     12   7   0  25     0      0    0.34
  12(2)    0.60    36.39986   7.60014     12   7   0  25     0      0    0.33
  13(3)    0.60    36.39509   7.60491     12   7   0  25     0      0    0.34
  14(4)    0.60    36.39986   7.60014     12   7   0  25     0      0    0.33

    The hybrids on atom  4 are linearly dependent.  An eigenvalue (  0.000019)
    of the hybrid overlap matrix is too small (<0.00010).

    PRJTHR will be raised from  0.200 to 0.250 and the NBO search repeated.

  15(1)    0.50    34.21993   9.78007     12   3   0  29     0      3    0.34
  16(2)    0.50    34.21993   9.78007     12   3   0  29     0      3    0.34
  17(1)    0.90    42.68786   1.31214     12  26   0   6     2      0    0.05
 -----------------------------------------------------------------------------

 Structure accepted: RESONANCE keyword permits strongly delocalized structure

           --- Apparent excited state configuration ---
 The following "inverted" NBO labels reflect the actual hybrid overlap:

                 NBO  10 has been relabelled BD*

                 NBO 207 has been relabelled BD 

 --------------------------------------------------------
   Core                     11.99491 ( 99.958% of  12)
   Valence Lewis            30.07323 ( 93.979% of  32)
  ==================       ============================
   Total Lewis              42.06813 ( 95.609% of  44)
  -----------------------------------------------------
   Valence non-Lewis         1.85349 (  4.212% of  44)
   Rydberg non-Lewis         0.07837 (  0.178% of  44)
  ==================       ============================
   Total non-Lewis           1.93187 (  4.391% of  44)
 --------------------------------------------------------


       (Occupancy)   Bond orbital/ Coefficients/ Hybrids
 ---------------------------------------------------------------------------------
     1. (0.99595) BD ( 1) C   1 - O   2  
                ( 29.11%)   0.5396* C   1 s( 20.45%)p 3.87( 79.20%)d 0.02(  0.35%)
                                            0.0001  0.4516  0.0237  0.8016  0.0549
                                           -0.3825  0.0113 -0.0000  0.0000 -0.0397
                                            0.0000  0.0000  0.0320 -0.0298
                ( 70.89%)   0.8419* O   2 s( 31.50%)p 2.17( 68.44%)d 0.00(  0.06%)
                                            0.0001  0.5613 -0.0001 -0.7527  0.0082
                                            0.3426  0.0180  0.0000  0.0000 -0.0034
                                            0.0000  0.0000  0.0206 -0.0134
     2. (0.99483) BD ( 1) C   1 - H  13  
                ( 61.72%)   0.7856* C   1 s( 26.30%)p 2.80( 73.65%)d 0.00(  0.05%)
                                           -0.0001  0.5127  0.0126  0.1174  0.0006
                                            0.8500 -0.0153 -0.0000 -0.0000  0.0099
                                            0.0000 -0.0000 -0.0174 -0.0086
                ( 38.28%)   0.6187* H  13 s( 99.91%)p 0.00(  0.09%)
                                            0.9995 -0.0008 -0.0013 -0.0307  0.0000
     3. (0.98784) BD ( 1) C   1 - H  14  
                ( 61.48%)   0.7841* C   1 s( 26.64%)p 2.75( 73.31%)d 0.00(  0.04%)
                                            0.0001  0.5160 -0.0118 -0.4103 -0.0115
                                           -0.2540  0.0184  0.7069 -0.0036  0.0069
                                           -0.0111 -0.0111 -0.0000  0.0119
                ( 38.52%)   0.6207* H  14 s( 99.91%)p 0.00(  0.09%)
                                            0.9995 -0.0030  0.0181  0.0053 -0.0239
     4. (0.98784) BD ( 1) C   1 - H  15  
                ( 61.48%)   0.7841* C   1 s( 26.64%)p 2.75( 73.31%)d 0.00(  0.04%)
                                            0.0001  0.5160 -0.0118 -0.4103 -0.0115
                                           -0.2540  0.0184 -0.7069  0.0036  0.0069
                                            0.0111  0.0111 -0.0000  0.0119
                ( 38.52%)   0.6207* H  15 s( 99.91%)p 0.00(  0.09%)
                                            0.9995 -0.0030  0.0181  0.0053  0.0239
     5. (0.99549) BD ( 1) O   2 - C   3  
                ( 67.93%)   0.8242* O   2 s( 34.39%)p 1.91( 65.54%)d 0.00(  0.07%)
                                           -0.0000 -0.5864 -0.0046 -0.0697 -0.0052
                                            0.8065  0.0068  0.0000  0.0000 -0.0061
                                            0.0000  0.0000  0.0222  0.0140
                ( 32.07%)   0.5663* C   3 s( 25.66%)p 2.89( 74.06%)d 0.01(  0.28%)
                                            0.0002 -0.5063  0.0154  0.1009 -0.0152
                                           -0.8541 -0.0250  0.0000  0.0000  0.0096
                                            0.0000  0.0000  0.0450  0.0268
     6. (0.94545) BD ( 2) O   2 - C   3  
                ( 75.16%)   0.8670* O   2 s(  0.00%)p 1.00( 99.92%)d 0.00(  0.08%)
                                            0.0000  0.0000  0.0000  0.0000  0.0000
                                            0.0000  0.0000  0.9996  0.0026  0.0000
                                           -0.0145 -0.0246  0.0000  0.0000
                ( 24.84%)   0.4983* C   3 s(  0.00%)p 1.00( 99.72%)d 0.00(  0.28%)
                                            0.0000  0.0000  0.0000  0.0000  0.0000
                                            0.0000  0.0000  0.9985 -0.0170  0.0000
                                           -0.0022  0.0526  0.0000  0.0000
     7. (0.98683) BD ( 1) C   3 - C   4  
                ( 49.94%)   0.7066* C   3 s( 40.51%)p 1.47( 59.44%)d 0.00(  0.05%)
                                           -0.0002  0.6365  0.0052  0.7110 -0.0083
                                           -0.2941  0.0472  0.0000  0.0000 -0.0128
                                            0.0000  0.0000  0.0149 -0.0115
                ( 50.06%)   0.7076* C   4 s( 33.86%)p 1.95( 66.08%)d 0.00(  0.06%)
                                            0.0000  0.5815  0.0211 -0.7420 -0.0013
                                            0.3307  0.0302  0.0000  0.0000 -0.0107
                                            0.0000  0.0000  0.0160 -0.0159
     8. (0.99142) BD ( 1) C   3 - N  12  
                ( 39.53%)   0.6287* C   3 s( 33.50%)p 1.98( 66.37%)d 0.00(  0.12%)
                                            0.0001  0.5788  0.0026 -0.6946 -0.0343
                                           -0.4243  0.0066  0.0000  0.0000  0.0270
                                            0.0000  0.0000  0.0131 -0.0187
                ( 60.47%)   0.7776* N  12 s( 37.29%)p 1.68( 62.65%)d 0.00(  0.07%)
                                            0.0002  0.6105  0.0138  0.6278  0.0007
                                            0.4815 -0.0216  0.0000  0.0000  0.0147
                                            0.0000  0.0000  0.0165 -0.0131
     9. (0.98826) BD ( 1) C   4 - C   5  
                ( 49.67%)   0.7048* C   4 s( 34.73%)p 1.88( 65.22%)d 0.00(  0.05%)
                                           -0.0001  0.5893  0.0076  0.1052  0.0276
                                           -0.8002 -0.0007  0.0000  0.0000 -0.0004
                                            0.0000  0.0000 -0.0173 -0.0149
                ( 50.33%)   0.7094* C   5 s( 37.84%)p 1.64( 62.12%)d 0.00(  0.04%)
                                            0.0000  0.6150  0.0108 -0.0042  0.0177
                                            0.7879 -0.0046  0.0000  0.0000 -0.0026
                                            0.0000  0.0000 -0.0174 -0.0108
    10. (0.94083) BD*( 1) C   4 - O   6  
                (  6.59%)   0.2568* C   4 s(  0.00%)p 1.00( 99.92%)d 0.00(  0.08%)
                                            0.0000  0.0000  0.0000  0.0000  0.0000
                                            0.0000  0.0000 -0.9967  0.0763  0.0000
                                            0.0252  0.0124  0.0000  0.0000
                ( 93.41%)  -0.9665* O   6 s(  0.00%)p 1.00( 99.94%)d 0.00(  0.06%)
                                           -0.0000 -0.0000 -0.0000 -0.0000 -0.0000
                                           -0.0000 -0.0000 -0.9997  0.0056 -0.0000
                                            0.0055 -0.0237 -0.0000 -0.0000
    11. (0.98591) BD ( 1) C   4 - H  16  
                ( 63.38%)   0.7961* C   4 s( 31.36%)p 2.19( 68.62%)d 0.00(  0.03%)
                                           -0.0003  0.5598 -0.0134  0.6611 -0.0078
                                            0.4990  0.0055  0.0000  0.0000  0.0111
                                            0.0000  0.0000  0.0017 -0.0116
                ( 36.62%)   0.6051* H  16 s( 99.89%)p 0.00(  0.11%)
                                            0.9995 -0.0007 -0.0250 -0.0208  0.0000
    12. (0.99545) BD ( 1) C   5 - O   6  
                ( 33.05%)   0.5749* C   5 s( 25.71%)p 2.88( 74.04%)d 0.01(  0.25%)
                                            0.0001 -0.5068  0.0151 -0.7650 -0.0173
                                            0.3918  0.0375  0.0000  0.0000  0.0350
                                            0.0000  0.0000 -0.0243  0.0258
                ( 66.95%)   0.8183* O   6 s( 33.90%)p 1.95( 66.03%)d 0.00(  0.07%)
                                           -0.0000 -0.5822 -0.0052  0.7054  0.0097
                                           -0.4034  0.0004  0.0000  0.0000  0.0227
                                            0.0000  0.0000 -0.0017  0.0137
    13. (0.98565) BD ( 1) C   5 - C   8  
                ( 50.87%)   0.7132* C   5 s( 36.06%)p 1.77( 63.90%)d 0.00(  0.05%)
                                           -0.0002  0.6005 -0.0011 -0.6423  0.0415
                                           -0.4732 -0.0283  0.0000  0.0000  0.0177
                                            0.0000  0.0000  0.0067 -0.0112
                ( 49.13%)   0.7010* C   8 s( 34.80%)p 1.87( 65.14%)d 0.00(  0.06%)
                                            0.0001  0.5897  0.0133  0.6818  0.0232
                                            0.4307 -0.0246  0.0000  0.0000  0.0179
                                            0.0000  0.0000  0.0029 -0.0164
    14. (0.99613) BD ( 1) O   6 - C   7  
                ( 70.33%)   0.8387* O   6 s( 31.38%)p 2.18( 68.55%)d 0.00(  0.06%)
                                            0.0001  0.5602  0.0003  0.7075  0.0127
                                            0.4296 -0.0167  0.0000  0.0000  0.0206
                                            0.0000  0.0000 -0.0042 -0.0129
                ( 29.67%)   0.5447* C   7 s( 20.98%)p 3.75( 78.69%)d 0.02(  0.33%)
                                            0.0001  0.4574  0.0241 -0.7713 -0.0246
                                           -0.4343 -0.0527  0.0000  0.0000  0.0417
                                           -0.0000  0.0000  0.0269 -0.0296
    15. (0.99542) BD ( 1) C   7 - H  17  
                ( 60.44%)   0.7774* C   7 s( 26.32%)p 2.80( 73.63%)d 0.00(  0.05%)
                                            0.0001  0.5129 -0.0135  0.0295  0.0264
                                            0.4847 -0.0057  0.7069  0.0007 -0.0027
                                           -0.0010  0.0171 -0.0071  0.0115
                ( 39.56%)   0.6290* H  17 s( 99.91%)p 0.00(  0.09%)
                                            0.9995 -0.0028 -0.0076 -0.0156 -0.0248
    16. (0.99456) BD ( 1) C   7 - H  18  
                ( 62.01%)   0.7874* C   7 s( 26.41%)p 2.78( 73.54%)d 0.00(  0.04%)
                                           -0.0001  0.5137  0.0158  0.6310 -0.0153
                                           -0.5805  0.0098 -0.0000 -0.0000 -0.0191
                                            0.0000 -0.0000 -0.0021 -0.0083
                ( 37.99%)   0.6164* H  18 s( 99.91%)p 0.00(  0.09%)
                                            0.9995 -0.0007 -0.0241  0.0189  0.0000
    17. (0.99542) BD ( 1) C   7 - H  19  
                ( 60.44%)   0.7774* C   7 s( 26.32%)p 2.80( 73.63%)d 0.00(  0.05%)
                                            0.0001  0.5129 -0.0135  0.0295  0.0264
                                            0.4847 -0.0057 -0.7069 -0.0007 -0.0027
                                            0.0010 -0.0171 -0.0071  0.0115
                ( 39.56%)   0.6290* H  19 s( 99.91%)p 0.00(  0.09%)
                                            0.9995 -0.0028 -0.0076 -0.0156  0.0248
    18. (0.98799) BD ( 1) C   8 - C   9  
                ( 49.66%)   0.7047* C   8 s( 34.03%)p 1.94( 65.90%)d 0.00(  0.07%)
                                            0.0001  0.5831  0.0194 -0.7291 -0.0251
                                            0.3553 -0.0221  0.0000  0.0000 -0.0183
                                            0.0000  0.0000  0.0079 -0.0171
                ( 50.34%)   0.7095* C   9 s( 40.52%)p 1.47( 59.43%)d 0.00(  0.06%)
                                           -0.0002  0.6365  0.0065  0.6756 -0.0419
                                           -0.3681 -0.0233  0.0000  0.0000 -0.0179
                                            0.0000  0.0000  0.0099 -0.0118
    19. (0.98630) BD ( 1) C   8 - H  20  
                ( 63.47%)   0.7967* C   8 s( 31.11%)p 2.21( 68.87%)d 0.00(  0.03%)
                                            0.0003 -0.5575  0.0145 -0.0416  0.0001
                                            0.8288 -0.0062  0.0000  0.0000  0.0003
                                            0.0000  0.0000  0.0113  0.0124
                ( 36.53%)   0.6044* H  20 s( 99.89%)p 0.00(  0.11%)
                                           -0.9994  0.0004  0.0028 -0.0334  0.0000
    20. (0.99554) BD ( 1) C   9 - O  10  
                ( 32.12%)   0.5667* C   9 s( 25.76%)p 2.87( 73.96%)d 0.01(  0.28%)
                                           -0.0002  0.5072 -0.0174 -0.7279 -0.0107
                                           -0.4570 -0.0288  0.0000  0.0000  0.0419
                                            0.0000  0.0000  0.0186 -0.0267
                ( 67.88%)   0.8239* O  10 s( 34.37%)p 1.91( 65.56%)d 0.00(  0.07%)
                                            0.0000  0.5863  0.0050  0.6736  0.0087
                                            0.4492 -0.0000  0.0000  0.0000  0.0230
                                            0.0000  0.0000 -0.0011 -0.0140
    21. (0.94285) BD ( 2) C   9 - O  10  
                ( 25.94%)   0.5093* C   9 s(  0.00%)p 1.00( 99.74%)d 0.00(  0.26%)
                                            0.0000  0.0000  0.0000  0.0000  0.0000
                                            0.0000  0.0000  0.9986 -0.0169  0.0000
                                           -0.0391 -0.0325  0.0000  0.0000
                ( 74.06%)   0.8606* O  10 s(  0.00%)p 1.00( 99.92%)d 0.00(  0.08%)
                                            0.0000  0.0000  0.0000  0.0000  0.0000
                                            0.0000  0.0000  0.9996  0.0027  0.0000
                                            0.0104  0.0267  0.0000  0.0000
    22. (0.99116) BD ( 1) C   9 - N  12  
                ( 39.63%)   0.6296* C   9 s( 33.40%)p 1.99( 66.48%)d 0.00(  0.12%)
                                            0.0000  0.5779  0.0029 -0.1054 -0.0271
                                            0.8077  0.0224  0.0000  0.0000 -0.0067
                                            0.0000  0.0000 -0.0288 -0.0184
                ( 60.37%)   0.7770* N  12 s( 36.54%)p 1.73( 63.39%)d 0.00(  0.07%)
                                            0.0003  0.6044  0.0133  0.0231  0.0177
                                           -0.7956  0.0126  0.0000  0.0000 -0.0135
                                            0.0000  0.0000 -0.0175 -0.0131
    23. (0.99594) BD ( 1) O  10 - C  11  
                ( 70.91%)   0.8421* O  10 s( 31.66%)p 2.16( 68.28%)d 0.00(  0.06%)
                                            0.0001  0.5627 -0.0003 -0.7374 -0.0086
                                            0.3723 -0.0176  0.0000  0.0000 -0.0208
                                            0.0000  0.0000 -0.0012 -0.0135
                ( 29.09%)   0.5393* C  11 s( 20.46%)p 3.87( 79.19%)d 0.02(  0.35%)
                                            0.0001  0.4517  0.0238  0.8009  0.0259
                                           -0.3839 -0.0497 -0.0000  0.0000 -0.0397
                                           -0.0000 -0.0000  0.0321 -0.0299
    24. (0.98623) BD ( 1) C  11 - H  21  
                ( 61.57%)   0.7846* C  11 s( 26.65%)p 2.75( 73.30%)d 0.00(  0.04%)
                                            0.0000  0.5161 -0.0118 -0.0599 -0.0215
                                            0.4788 -0.0026 -0.7069  0.0038  0.0015
                                           -0.0019 -0.0155 -0.0067  0.0119
                ( 38.43%)   0.6200* H  21 s( 99.91%)p 0.00(  0.09%)
                                            0.9995 -0.0030  0.0074 -0.0174  0.0240
    25. (0.98623) BD ( 1) C  11 - H  22  
                ( 61.57%)   0.7846* C  11 s( 26.65%)p 2.75( 73.30%)d 0.00(  0.04%)
                                            0.0000  0.5161 -0.0118 -0.0599 -0.0215
                                            0.4788 -0.0026  0.7069 -0.0038  0.0015
                                            0.0019  0.0155 -0.0067  0.0119
                ( 38.43%)   0.6200* H  22 s( 99.91%)p 0.00(  0.09%)
                                            0.9995 -0.0030  0.0074 -0.0174 -0.0240
    26. (0.99478) BD ( 1) C  11 - H  23  
                ( 61.77%)   0.7860* C  11 s( 26.28%)p 2.80( 73.67%)d 0.00(  0.05%)
                                           -0.0001  0.5125  0.0125 -0.5880  0.0124
                                           -0.6251  0.0091  0.0000 -0.0000  0.0190
                                            0.0000  0.0000 -0.0060 -0.0086
                ( 38.23%)   0.6183* H  23 s( 99.91%)p 0.00(  0.09%)
                                            0.9995 -0.0008  0.0231  0.0203  0.0000
    27. (0.99961) CR ( 1) C   1           s(100.00%)p 0.00(  0.00%)
                                            1.0000 -0.0000  0.0000 -0.0000 -0.0000
                                            0.0002 -0.0000  0.0000 -0.0000  0.0000
                                           -0.0000 -0.0000 -0.0000 -0.0000
    28. (0.99981) CR ( 1) O   2           s(100.00%)p 0.00(  0.00%)
                                            1.0000 -0.0002  0.0000 -0.0001  0.0000
                                           -0.0001 -0.0000  0.0000  0.0000  0.0000
                                            0.0000  0.0000 -0.0000  0.0000
    29. (0.99941) CR ( 1) C   3           s(100.00%)p 0.00(  0.00%)
                                            1.0000  0.0002 -0.0000  0.0001  0.0000
                                            0.0002  0.0000  0.0000  0.0000 -0.0000
                                            0.0000  0.0000 -0.0000 -0.0000
    30. (0.99944) CR ( 1) C   4           s(100.00%)p 0.00(  0.00%)
                                            1.0000  0.0002 -0.0000  0.0002 -0.0000
                                            0.0001  0.0000  0.0000  0.0000  0.0000
                                            0.0000  0.0000 -0.0000 -0.0000
    31. (0.99937) CR ( 1) C   5           s(100.00%)p 0.00(  0.00%)
                                            1.0000  0.0001 -0.0000 -0.0001  0.0000
                                           -0.0001 -0.0000  0.0000  0.0000  0.0000
                                            0.0000  0.0000  0.0000 -0.0000
    32. (0.99981) CR ( 1) O   6           s(100.00%)p 0.00(  0.00%)
                                            1.0000 -0.0002  0.0000 -0.0000 -0.0000
                                            0.0001  0.0000  0.0000  0.0000 -0.0000
                                            0.0000  0.0000 -0.0000 -0.0000
    33. (0.99962) CR ( 1) C   7           s(100.00%)p 0.00(  0.00%)
                                            1.0000 -0.0000  0.0000  0.0002 -0.0000
                                           -0.0001  0.0000  0.0000  0.0000 -0.0000
                                           -0.0000  0.0000 -0.0000  0.0000
    34. (0.99944) CR ( 1) C   8           s(100.00%)p 0.00(  0.00%)
                                            1.0000  0.0001 -0.0000 -0.0000 -0.0000
                                           -0.0003  0.0000  0.0000  0.0000 -0.0000
                                            0.0000  0.0000 -0.0000 -0.0000
    35. (0.99942) CR ( 1) C   9           s(100.00%)p 0.00(  0.00%)
                                            1.0000  0.0002 -0.0000 -0.0000 -0.0000
                                           -0.0002 -0.0000  0.0000  0.0000  0.0000
                                            0.0000  0.0000  0.0000 -0.0000
    36. (0.99981) CR ( 1) O  10           s(100.00%)p 0.00(  0.00%)
                                            1.0000 -0.0002  0.0000  0.0001  0.0000
                                            0.0001  0.0000  0.0000  0.0000  0.0000
                                            0.0000  0.0000 -0.0000  0.0000
    37. (0.99961) CR ( 1) C  11           s(100.00%)p 0.00(  0.00%)
                                            1.0000 -0.0000  0.0000 -0.0001  0.0000
                                           -0.0001  0.0000 -0.0000  0.0000  0.0000
                                           -0.0000 -0.0000 -0.0000 -0.0000
    38. (0.99956) CR ( 1) N  12           s(100.00%)p 0.00(  0.00%)
                                            1.0000 -0.0002 -0.0000 -0.0003 -0.0000
                                            0.0001  0.0000  0.0000  0.0000  0.0000
                                            0.0000  0.0000 -0.0000  0.0000
    39. (0.98196) LP ( 1) O   2           s( 34.09%)p 1.93( 65.87%)d 0.00(  0.04%)
                                            0.0002  0.5838 -0.0011  0.6539 -0.0086
                                            0.4808 -0.0009  0.0000  0.0000 -0.0182
                                            0.0000  0.0000 -0.0034  0.0076
    40. (0.50817) LP ( 1) C   5           s(  0.00%)p 1.00( 99.99%)d 0.00(  0.01%)
                                            0.0000  0.0000  0.0000  0.0000  0.0000
                                            0.0000  0.0000  0.9999 -0.0089  0.0000
                                           -0.0082  0.0051  0.0000  0.0000
    41. (0.98017) LP ( 1) O   6           s( 34.70%)p 1.88( 65.26%)d 0.00(  0.04%)
                                            0.0002  0.5890 -0.0027  0.0242  0.0031
                                           -0.8074  0.0065 -0.0000 -0.0000  0.0031
                                           -0.0000 -0.0000  0.0190  0.0086
    42. (0.24765) LP*( 1) C   8           s(  0.00%)p 1.00( 99.90%)d 0.00(  0.10%)
                                            0.0000  0.0000  0.0000  0.0000  0.0000
                                            0.0000  0.0000  0.9995  0.0069  0.0000
                                            0.0062  0.0309  0.0000  0.0000
    43. (0.98204) LP ( 1) O  10           s( 33.94%)p 1.94( 66.01%)d 0.00(  0.04%)
                                            0.0002  0.5826 -0.0013  0.0345 -0.0049
                                           -0.8117  0.0072 -0.0000 -0.0000 -0.0007
                                           -0.0000 -0.0000  0.0187  0.0076
    44. (0.93919) LP ( 1) N  12           s( 26.20%)p 2.81( 73.72%)d 0.00(  0.08%)
                                           -0.0001  0.5116 -0.0168 -0.7767 -0.0191
                                            0.3653  0.0089 -0.0000 -0.0000  0.0202
                                           -0.0000 -0.0000 -0.0167  0.0124
    45. (0.67114) LP ( 2) N  12           s(  0.00%)p 1.00( 99.87%)d 0.00(  0.13%)
                                            0.0000  0.0000  0.0000  0.0000  0.0000
                                            0.0000  0.0000  0.9993 -0.0055  0.0000
                                            0.0328 -0.0158  0.0000  0.0000
    46. (0.00176) RY*( 1) C   1           s( 22.99%)p 2.76( 63.38%)d 0.59( 13.63%)
                                           -0.0000  0.0077  0.4794 -0.0336  0.1868
                                           -0.0245 -0.7728 -0.0000  0.0000 -0.2341
                                            0.0000  0.0000 -0.2836 -0.0322
    47. (0.00083) RY*( 2) C   1           s(  1.62%)p58.62( 94.79%)d 2.22(  3.59%)
                                            0.0000 -0.0197  0.1256 -0.0568  0.8997
                                            0.0247  0.3669  0.0000 -0.0000 -0.1787
                                           -0.0000 -0.0000 -0.0374 -0.0507
    48. (0.00057) RY*( 3) C   1           s(  0.00%)p 1.00( 30.81%)d 2.25( 69.19%)
                                            0.0000 -0.0000 -0.0000  0.0000 -0.0000
                                            0.0000  0.0000  0.0098  0.5550  0.0000
                                            0.7652 -0.3262  0.0000 -0.0000
    49. (0.00018) RY*( 4) C   1           s(  3.22%)p 3.56( 11.47%)d26.51( 85.31%)
                                            0.0000 -0.0013  0.1794 -0.0224  0.2039
                                            0.0073 -0.2694 -0.0000  0.0000  0.4462
                                            0.0000  0.0000  0.8083 -0.0269
    50. (0.00011) RY*( 5) C   1           s( 57.45%)p 0.32( 18.60%)d 0.42( 23.95%)
                                           -0.0000 -0.0045  0.7579  0.0069 -0.1951
                                           -0.0131  0.3843  0.0000 -0.0000  0.4173
                                           -0.0000 -0.0000 -0.2251 -0.1214
    51. (0.00006) RY*( 6) C   1           s(  0.00%)p 1.00( 66.53%)d 0.50( 33.47%)
    52. (0.00000) RY*( 7) C   1           s(  0.00%)p 1.00(  2.71%)d35.95( 97.29%)
    53. (0.00000) RY*( 8) C   1           s( 13.16%)p 0.90( 11.90%)d 5.69( 74.94%)
    54. (0.00000) RY*( 9) C   1           s(  1.52%)p 0.22(  0.33%)d64.37( 98.14%)
    55. (0.00132) RY*( 1) O   2           s( 29.87%)p 2.11( 62.95%)d 0.24(  7.18%)
                                            0.0000 -0.0078  0.5465  0.0100  0.7397
                                            0.0018  0.2868  0.0000  0.0000 -0.2514
                                            0.0000  0.0000 -0.0724 -0.0581
    56. (0.00066) RY*( 2) O   2           s(  0.00%)p 1.00( 92.11%)d 0.09(  7.89%)
                                            0.0000  0.0000  0.0000  0.0000  0.0000
                                            0.0000  0.0000 -0.0052  0.9597  0.0000
                                           -0.2759  0.0525  0.0000  0.0000
    57. (0.00028) RY*( 3) O   2           s( 54.28%)p 0.70( 37.94%)d 0.14(  7.79%)
                                           -0.0000  0.0056  0.7367 -0.0064 -0.2335
                                            0.0060 -0.5699 -0.0000 -0.0000  0.1931
                                           -0.0000 -0.0000  0.1881  0.0722
    58. (0.00016) RY*( 4) O   2           s( 12.30%)p 3.58( 44.06%)d 3.55( 43.64%)
                                           -0.0000 -0.0060  0.3507 -0.0118 -0.5254
                                            0.0085  0.4054  0.0000  0.0000 -0.1111
                                            0.0000  0.0000 -0.6419 -0.1094
    59. (0.00010) RY*( 5) O   2           s(  0.00%)p 1.00(  4.92%)d19.31( 95.08%)
                                            0.0000  0.0000  0.0000  0.0000  0.0000
                                            0.0000  0.0000  0.0097 -0.2217  0.0000
                                           -0.6299  0.7443  0.0000  0.0000
    60. (0.00005) RY*( 6) O   2           s(  3.18%)p13.15( 41.81%)d17.30( 55.01%)
    61. (0.00000) RY*( 7) O   2           s(  0.35%)p34.99( 12.14%)d99.99( 87.51%)
    62. (0.00000) RY*( 8) O   2           s(  0.00%)p 1.00(  3.04%)d31.86( 96.96%)
    63. (0.00001) RY*( 9) O   2           s(  0.05%)p26.14(  1.26%)d99.99( 98.69%)
    64. (0.00486) RY*( 1) C   3           s(  1.04%)p86.40( 89.47%)d 9.17(  9.49%)
                                           -0.0000 -0.0038  0.1017 -0.0306  0.8198
                                           -0.0116  0.4707  0.0000  0.0000 -0.0763
                                            0.0000  0.0000  0.2942  0.0503
    65. (0.00253) RY*( 2) C   3           s(  5.15%)p16.97( 87.32%)d 1.47(  7.54%)
                                            0.0000  0.0449  0.2223  0.0203  0.4817
                                           -0.0063 -0.8004 -0.0000 -0.0000  0.2665
                                           -0.0000 -0.0000 -0.0644 -0.0153
    66. (0.00223) RY*( 3) C   3           s(  0.00%)p 1.00(  2.98%)d32.52( 97.02%)
                                            0.0000  0.0000  0.0000  0.0000  0.0000
                                            0.0000  0.0000 -0.0517 -0.1648  0.0000
                                            0.2916  0.9408  0.0000  0.0000
    67. (0.00148) RY*( 4) C   3           s( 53.22%)p 0.18(  9.65%)d 0.70( 37.13%)
                                            0.0000  0.0005  0.7295  0.0031 -0.3027
                                            0.0523  0.0459  0.0000  0.0000  0.2185
                                            0.0000  0.0000  0.5605  0.0966
    68. (0.00086) RY*( 5) C   3           s(  4.46%)p 2.97( 13.24%)d18.46( 82.30%)
                                           -0.0000 -0.0215  0.2101  0.0119  0.0346
                                           -0.0154  0.3618 -0.0000 -0.0000  0.7151
                                           -0.0000 -0.0000 -0.5577 -0.0243
    69. (0.00051) RY*( 6) C   3           s(  0.00%)p 1.00(  2.44%)d39.93( 97.56%)
                                            0.0000  0.0000  0.0000  0.0000  0.0000
                                            0.0000  0.0000  0.0161 -0.1555  0.0000
                                            0.9357 -0.3163  0.0000  0.0000
    70. (0.00040) RY*( 7) C   3           s(  0.00%)p 1.00( 94.85%)d 0.05(  5.15%)
                                            0.0000  0.0000  0.0000  0.0000  0.0000
                                            0.0000  0.0000  0.0113  0.9738  0.0000
                                            0.1987  0.1096  0.0000  0.0000
    71. (0.00031) RY*( 8) C   3           s( 34.67%)p 0.01(  0.32%)d 1.87( 65.01%)
                                           -0.0000  0.0029  0.5888 -0.0171  0.0381
                                           -0.0260  0.0278 -0.0000 -0.0000 -0.5988
                                           -0.0000 -0.0000 -0.5299  0.1032
    72. (0.00001) RY*( 9) C   3           s(  1.79%)p 0.07(  0.13%)d54.86( 98.08%)
    73. (0.00234) RY*( 1) C   4           s(  0.00%)p 1.00( 98.96%)d 0.01(  1.04%)
                                            0.0000  0.0000  0.0000  0.0000  0.0000
                                            0.0000  0.0000  0.0762  0.9919  0.0000
                                            0.0518 -0.0876  0.0000  0.0000
    74. (0.00190) RY*( 2) C   4           s(  3.44%)p27.49( 94.44%)d 0.62(  2.13%)
                                            0.0000  0.0206  0.1842 -0.0141 -0.4423
                                           -0.0003 -0.8652 -0.0000 -0.0000  0.1384
                                           -0.0000 -0.0000  0.0453 -0.0086
    75. (0.00142) RY*( 3) C   4           s( 18.53%)p 4.34( 80.51%)d 0.05(  0.96%)
                                           -0.0000 -0.0062  0.4304  0.0169 -0.7519
                                           -0.0236  0.4888 -0.0000 -0.0000  0.0890
                                           -0.0000 -0.0000 -0.0253 -0.0315
    76. (0.00071) RY*( 4) C   4           s( 77.84%)p 0.27( 20.83%)d 0.02(  1.32%)
                                            0.0000 -0.0117  0.8822  0.0225  0.4516
                                            0.0175 -0.0599  0.0000  0.0000 -0.1106
                                            0.0000  0.0000  0.0296  0.0120
    77. (0.00019) RY*( 5) C   4           s(  0.00%)p 1.00(  1.03%)d95.83( 98.97%)
                                            0.0000  0.0000  0.0000  0.0000  0.0000
                                            0.0000  0.0000  0.0038  0.1016  0.0000
                                           -0.5628  0.8203  0.0000  0.0000
    78. (0.00006) RY*( 6) C   4           s(  0.12%)p29.53(  3.64%)d99.99( 96.24%)
    79. (0.00006) RY*( 7) C   4           s(  0.06%)p 6.16(  0.35%)d99.99( 99.59%)
    80. (0.00002) RY*( 8) C   4           s(  0.00%)p 1.00(  0.08%)d99.99( 99.92%)
    81. (0.00001) RY*( 9) C   4           s(  0.06%)p 5.18(  0.32%)d99.99( 99.62%)
    82. (0.00363) RY*( 1) C   5           s(  0.79%)p99.99( 94.40%)d 6.08(  4.81%)
                                            0.0000  0.0522  0.0720 -0.0050 -0.4855
                                           -0.0279  0.8411  0.0000  0.0000 -0.2139
                                            0.0000  0.0000 -0.0370 -0.0311
    83. (0.00197) RY*( 2) C   5           s(  0.58%)p99.99( 82.86%)d28.32( 16.55%)
                                            0.0000  0.0086  0.0760 -0.0275 -0.7356
                                            0.0003 -0.5355 -0.0000 -0.0000 -0.3760
                                           -0.0000 -0.0000 -0.1495 -0.0422
    84. (0.00142) RY*( 3) C   5           s(  0.00%)p 1.00(  0.01%)d99.99( 99.99%)
                                            0.0000  0.0000  0.0000  0.0000  0.0000
                                            0.0000  0.0000  0.0097 -0.0042  0.0000
                                            0.8445 -0.5355  0.0000  0.0000
    85. (0.00102) RY*( 4) C   5           s( 58.11%)p 0.08(  4.64%)d 0.64( 37.25%)
                                            0.0000 -0.0015  0.7623  0.0190  0.2123
                                           -0.0255  0.0182  0.0000  0.0000 -0.0647
                                            0.0000  0.0000 -0.5958  0.1155
    86. (0.00031) RY*( 5) C   5           s(  0.00%)p 1.00( 97.70%)d 0.02(  2.30%)
                                            0.0000  0.0000  0.0000  0.0000  0.0000
                                            0.0000  0.0000  0.0089  0.9884  0.0000
                                            0.0847  0.1260  0.0000  0.0000
    87. (0.00030) RY*( 6) C   5           s( 38.00%)p 0.03(  0.98%)d 1.61( 61.02%)
                                           -0.0000  0.0016  0.6164 -0.0031 -0.0835
                                            0.0105 -0.0519  0.0000  0.0000  0.0430
                                            0.0000  0.0000  0.7727  0.1064
    88. (0.00013) RY*( 7) C   5           s(  0.55%)p30.43( 16.71%)d99.99( 82.74%)
                                            0.0000  0.0265  0.0692  0.0316 -0.4068
                                           -0.0127 -0.0208  0.0000  0.0000  0.8969
                                            0.0000  0.0000 -0.1513  0.0081
    89. (0.00003) RY*( 8) C   5           s(  0.00%)p 1.00(  2.30%)d42.42( 97.70%)
    90. (0.00001) RY*( 9) C   5           s(  2.37%)p 0.15(  0.35%)d41.10( 97.28%)
    91. (0.00131) RY*( 1) O   6           s( 16.01%)p 4.71( 75.41%)d 0.54(  8.59%)
                                            0.0000 -0.0086  0.4000 -0.0060 -0.1292
                                           -0.0089 -0.8586 -0.0000 -0.0000  0.0265
                                           -0.0000 -0.0000  0.2863 -0.0565
    92. (0.00109) RY*( 2) O   6           s(  0.00%)p 1.00( 97.48%)d 0.03(  2.52%)
                                            0.0000  0.0000  0.0000  0.0000  0.0000
                                            0.0000  0.0000  0.0018  0.9873  0.0000
                                            0.0073  0.1584  0.0000  0.0000
    93. (0.00018) RY*( 3) O   6           s(  2.06%)p27.73( 57.18%)d19.77( 40.76%)
                                            0.0000 -0.0068  0.1434  0.0069  0.7546
                                            0.0016  0.0476  0.0000  0.0000 -0.5424
                                            0.0000  0.0000  0.3054 -0.1421
    94. (0.00013) RY*( 4) O   6           s(  0.00%)p 1.00(  0.11%)d99.99( 99.89%)
                                            0.0000  0.0000  0.0000  0.0000  0.0000
                                            0.0000  0.0000  0.0016 -0.0324  0.0000
                                            0.9871  0.1565  0.0000  0.0000
    95. (0.00010) RY*( 5) O   6           s( 72.50%)p 0.34( 24.53%)d 0.04(  2.97%)
    96. (0.00005) RY*( 6) O   6           s(  8.91%)p 3.44( 30.63%)d 6.79( 60.46%)
    97. (0.00000) RY*( 7) O   6           s(  0.00%)p 1.00(  2.47%)d39.50( 97.53%)
    98. (0.00000) RY*( 8) O   6           s(  0.51%)p20.06( 10.23%)d99.99( 89.26%)
    99. (0.00001) RY*( 9) O   6           s(  0.04%)p59.17(  2.18%)d99.99( 97.78%)
   100. (0.00149) RY*( 1) C   7           s( 24.07%)p 2.32( 55.89%)d 0.83( 20.04%)
                                            0.0000  0.0074  0.4905  0.0028 -0.7251
                                            0.0523  0.1742 -0.0000 -0.0000 -0.2456
                                            0.0000 -0.0000  0.3721 -0.0411
   101. (0.00081) RY*( 2) C   7           s(  0.64%)p99.99( 96.80%)d 3.98(  2.56%)
                                            0.0000 -0.0250  0.0762  0.0541 -0.1206
                                            0.0239 -0.9746 -0.0000 -0.0000  0.0500
                                            0.0000 -0.0000  0.1458 -0.0429
   102. (0.00067) RY*( 3) C   7           s(  0.00%)p 1.00( 16.22%)d 5.17( 83.78%)
                                            0.0000  0.0000 -0.0000  0.0000  0.0000
                                            0.0000 -0.0000 -0.0107 -0.4026 -0.0000
                                            0.7658  0.5013 -0.0000  0.0000
   103. (0.00019) RY*( 4) C   7           s(  7.49%)p 1.73( 12.97%)d10.62( 79.54%)
                                            0.0000  0.0002  0.2737  0.0162 -0.3591
                                            0.0197 -0.0085 -0.0000 -0.0000  0.5444
                                            0.0000 -0.0000 -0.7051 -0.0439
   104. (0.00014) RY*( 5) C   7           s(  0.00%)p 1.00( 81.66%)d 0.22( 18.34%)
                                            0.0000  0.0000 -0.0000  0.0000  0.0000
                                            0.0000 -0.0000 -0.0091  0.9036 -0.0000
                                            0.2449  0.3513 -0.0000  0.0000
   105. (0.00001) RY*( 6) C   7           s( 67.54%)p 0.48( 32.40%)d 0.00(  0.05%)
   106. (0.00000) RY*( 7) C   7           s(  0.00%)p 1.00(  2.18%)d44.86( 97.82%)
   107. (0.00001) RY*( 8) C   7           s(  0.08%)p23.69(  1.91%)d99.99( 98.01%)
   108. (0.00000) RY*( 9) C   7           s(  0.14%)p 3.56(  0.49%)d99.99( 99.37%)
   109. (0.00233) RY*( 1) C   8           s(  2.47%)p38.25( 94.38%)d 1.28(  3.15%)
                                           -0.0000  0.0154  0.1563  0.0207 -0.6097
                                            0.0171  0.7559  0.0000  0.0000  0.0223
                                            0.0000  0.0000 -0.1752 -0.0177
   110. (0.00192) RY*( 2) C   8           s(  0.14%)p99.99( 99.18%)d 4.74(  0.68%)
                                            0.0000 -0.0161  0.0343  0.0260 -0.7793
                                           -0.0157 -0.6193 -0.0000 -0.0000  0.0339
                                           -0.0000 -0.0000  0.0750 -0.0037
   111. (0.00064) RY*( 3) C   8           s( 96.90%)p 0.03(  2.74%)d 0.00(  0.37%)
                                            0.0000 -0.0135  0.9843  0.0027  0.1240
                                           -0.0266 -0.1061  0.0000  0.0000 -0.0565
                                            0.0000  0.0000 -0.0211 -0.0065
   112. (0.00036) RY*( 4) C   8           s(  0.00%)p 1.00( 88.41%)d 0.13( 11.59%)
                                            0.0000  0.0000  0.0000  0.0000  0.0000
                                            0.0000  0.0000 -0.0025  0.9403  0.0000
                                           -0.3344 -0.0636  0.0000  0.0000
   113. (0.00015) RY*( 5) C   8           s(  0.00%)p 1.00( 11.50%)d 7.70( 88.50%)
                                            0.0000  0.0000  0.0000  0.0000  0.0000
                                            0.0000  0.0000 -0.0107  0.3389  0.0000
                                            0.9370  0.0835  0.0000  0.0000
   114. (0.00007) RY*( 6) C   8           s(  0.29%)p 0.94(  0.27%)d99.99( 99.44%)
   115. (0.00003) RY*( 7) C   8           s(  0.14%)p21.30(  2.99%)d99.99( 96.87%)
   116. (0.00002) RY*( 8) C   8           s(  0.00%)p 1.00(  0.19%)d99.99( 99.81%)
   117. (0.00001) RY*( 9) C   8           s(  0.13%)p 4.19(  0.54%)d99.99( 99.33%)
   118. (0.00468) RY*( 1) C   9           s(  1.62%)p54.53( 88.51%)d 6.08(  9.86%)
                                           -0.0000 -0.0044  0.1273 -0.0105  0.1462
                                            0.0309 -0.9288 -0.0000 -0.0000 -0.3096
                                           -0.0000 -0.0000  0.0081  0.0523
   119. (0.00247) RY*( 2) C   9           s(  4.29%)p20.50( 87.92%)d 1.82(  7.80%)
                                            0.0000  0.0456  0.2020  0.0174  0.9287
                                           -0.0117  0.1272  0.0000  0.0000  0.1276
                                            0.0000  0.0000 -0.2475 -0.0211
   120. (0.00226) RY*( 3) C   9           s(  0.00%)p 1.00(  2.49%)d39.08( 97.51%)
                                            0.0000  0.0000  0.0000  0.0000  0.0000
                                            0.0000  0.0000  0.0498  0.1499  0.0000
                                            0.4985  0.8524  0.0000  0.0000
   121. (0.00146) RY*( 4) C   9           s( 53.05%)p 0.19( 10.15%)d 0.69( 36.80%)
                                            0.0000  0.0016  0.7283 -0.0399 -0.2127
                                           -0.0366  0.2309 -0.0000 -0.0000 -0.4882
                                           -0.0000 -0.0000 -0.3462  0.0991
   122. (0.00088) RY*( 5) C   9           s(  4.40%)p 3.00( 13.19%)d18.73( 82.41%)
                                           -0.0000 -0.0213  0.2087  0.0202 -0.2596
                                            0.0005 -0.2532 -0.0000 -0.0000  0.7049
                                           -0.0000 -0.0000 -0.5717 -0.0163
   123. (0.00046) RY*( 6) C   9           s(  0.00%)p 1.00( 71.60%)d 0.40( 28.40%)
                                            0.0000  0.0000  0.0000  0.0000  0.0000
                                            0.0000  0.0000 -0.0008  0.8462  0.0000
                                           -0.5113  0.1502  0.0000  0.0000
   124. (0.00031) RY*( 7) C   9           s( 35.07%)p 0.01(  0.21%)d 1.85( 64.73%)
                                           -0.0000  0.0034  0.5922  0.0079  0.0112
                                            0.0282 -0.0329  0.0000  0.0000  0.3858
                                            0.0000  0.0000  0.6985  0.1027
   125. (0.00028) RY*( 8) C   9           s(  0.00%)p 1.00( 26.16%)d 2.82( 73.84%)
                                            0.0000  0.0000  0.0000  0.0000  0.0000
                                            0.0000  0.0000  0.0198  0.5111  0.0000
                                            0.6990 -0.4998  0.0000  0.0000
   126. (0.00001) RY*( 9) C   9           s(  1.90%)p 0.08(  0.16%)d51.57( 97.95%)
   127. (0.00132) RY*( 1) O  10           s( 29.69%)p 2.13( 63.18%)d 0.24(  7.13%)
                                            0.0000 -0.0080  0.5448  0.0046  0.2332
                                           -0.0092 -0.7598 -0.0000 -0.0000  0.0187
                                           -0.0000 -0.0000  0.2599 -0.0587
   128. (0.00066) RY*( 2) O  10           s(  0.00%)p 1.00( 91.75%)d 0.09(  8.25%)
                                            0.0000  0.0000  0.0000  0.0000  0.0000
                                            0.0000  0.0000 -0.0054  0.9578  0.0000
                                           -0.2168  0.1886  0.0000  0.0000
   129. (0.00029) RY*( 3) O  10           s( 55.49%)p 0.68( 37.49%)d 0.13(  7.02%)
                                           -0.0000  0.0054  0.7449 -0.0093  0.2914
                                            0.0008  0.5385  0.0000  0.0000 -0.1239
                                            0.0000  0.0000 -0.2245  0.0663
   130. (0.00016) RY*( 4) O  10           s( 10.88%)p 3.96( 43.10%)d 4.23( 46.02%)
                                           -0.0000 -0.0060  0.3298 -0.0147 -0.6385
                                            0.0040  0.1521 -0.0000 -0.0000  0.6179
                                           -0.0000 -0.0000  0.2563 -0.1130
   131. (0.00011) RY*( 5) O  10           s(  0.00%)p 1.00(  4.92%)d19.34( 95.08%)
                                            0.0000  0.0000  0.0000  0.0000  0.0000
                                            0.0000  0.0000 -0.0106  0.2215  0.0000
                                            0.9751 -0.0045  0.0000  0.0000
   132. (0.00005) RY*( 6) O  10           s(  3.56%)p12.03( 42.79%)d15.08( 53.65%)
   133. (0.00000) RY*( 7) O  10           s(  0.00%)p 1.00(  3.42%)d28.25( 96.58%)
   134. (0.00000) RY*( 8) O  10           s(  0.35%)p35.76( 12.41%)d99.99( 87.24%)
   135. (0.00001) RY*( 9) O  10           s(  0.06%)p19.53(  1.18%)d99.99( 98.76%)
   136. (0.00178) RY*( 1) C  11           s( 22.98%)p 2.76( 63.51%)d 0.59( 13.51%)
                                           -0.0000  0.0076  0.4793 -0.0021  0.7189
                                            0.0416  0.3414  0.0000 -0.0000  0.2265
                                            0.0000  0.0000  0.2877 -0.0313
   137. (0.00082) RY*( 2) C  11           s(  1.54%)p61.51( 94.69%)d 2.45(  3.77%)
                                            0.0000 -0.0197  0.1225 -0.0549  0.2808
                                            0.0288 -0.9296  0.0000 -0.0000  0.0006
                                            0.0000  0.0000  0.1873 -0.0514
   138. (0.00057) RY*( 3) C  11           s(  0.00%)p 1.00( 32.64%)d 2.06( 67.36%)
                                            0.0000  0.0000 -0.0000 -0.0000 -0.0000
                                            0.0000 -0.0000  0.0096  0.5712  0.0000
                                            0.7234 -0.3877 -0.0000  0.0000
   139. (0.00018) RY*( 4) C  11           s(  3.03%)p 3.85( 11.66%)d28.19( 85.31%)
                                            0.0000 -0.0014  0.1740 -0.0201  0.3406
                                            0.0129  0.0068  0.0000 -0.0000 -0.6991
                                            0.0000  0.0000 -0.6032 -0.0240
   140. (0.00011) RY*( 5) C  11           s( 57.66%)p 0.32( 18.29%)d 0.42( 24.05%)
                                           -0.0000 -0.0044  0.7593  0.0142 -0.4171
                                            0.0030 -0.0931 -0.0000  0.0000  0.3036
                                           -0.0000 -0.0000 -0.3649 -0.1234
   141. (0.00006) RY*( 6) C  11           s(  0.00%)p 1.00( 63.94%)d 0.56( 36.06%)
   142. (0.00000) RY*( 7) C  11           s(  0.00%)p 1.00(  3.47%)d27.81( 96.53%)
   143. (0.00000) RY*( 8) C  11           s( 13.26%)p 0.90( 11.98%)d 5.64( 74.77%)
   144. (0.00000) RY*( 9) C  11           s(  1.49%)p 0.24(  0.35%)d65.91( 98.16%)
   145. (0.00184) RY*( 1) N  12           s( 18.95%)p 4.25( 80.57%)d 0.02(  0.47%)
                                            0.0000 -0.0060  0.4353 -0.0289  0.8122
                                            0.0142 -0.3808  0.0000  0.0000  0.0519
                                            0.0000  0.0000 -0.0436 -0.0114
   146. (0.00072) RY*( 2) N  12           s(  0.00%)p 1.00( 98.32%)d 0.02(  1.67%)
                                            0.0000  0.0004  0.0058  0.0096  0.4186
                                            0.0206  0.8986  0.0000  0.0000  0.0788
                                            0.0000  0.0000  0.1026  0.0002
   147. (0.00050) RY*( 3) N  12           s(  0.00%)p 1.00( 98.89%)d 0.01(  1.11%)
                                            0.0000  0.0000  0.0000  0.0000  0.0000
                                            0.0000  0.0000  0.0093  0.9944  0.0000
                                           -0.0991  0.0357  0.0000  0.0000
   148. (0.00035) RY*( 4) N  12           s( 77.78%)p 0.25( 19.46%)d 0.04(  2.76%)
                                            0.0000 -0.0089  0.8819 -0.0070 -0.4017
                                            0.0024  0.1820  0.0000  0.0000  0.1258
                                            0.0000  0.0000 -0.1018 -0.0381
   149. (0.00011) RY*( 5) N  12           s(  0.00%)p 1.00(  0.01%)d99.99( 99.99%)
                                            0.0000  0.0000  0.0000  0.0000  0.0000
                                            0.0000  0.0000  0.0000  0.0112  0.0000
                                            0.4358  0.9000  0.0000  0.0000
   150. (0.00007) RY*( 6) N  12           s(  0.00%)p 1.00(  1.77%)d55.50( 98.23%)
   151. (0.00003) RY*( 7) N  12           s(  2.90%)p 0.03(  0.09%)d33.49( 97.01%)
   152. (0.00002) RY*( 8) N  12           s(  0.00%)p 1.00(  1.23%)d80.34( 98.77%)
   153. (0.00001) RY*( 9) N  12           s(  0.34%)p 0.10(  0.03%)d99.99( 99.63%)
   154. (0.00027) RY*( 1) H  13           s( 94.73%)p 0.06(  5.27%)
                                            0.0068  0.9733  0.1298  0.1892  0.0000
   155. (0.00008) RY*( 2) H  13           s(  0.00%)p 1.00(100.00%)
   156. (0.00004) RY*( 3) H  13           s(  4.79%)p19.86( 95.21%)
   157. (0.00001) RY*( 4) H  13           s(  0.57%)p99.99( 99.43%)
   158. (0.00079) RY*( 1) H  14           s( 97.76%)p 0.02(  2.24%)
                                            0.0058  0.9887 -0.1063 -0.1048  0.0115
   159. (0.00010) RY*( 2) H  14           s(  1.17%)p84.83( 98.83%)
   160. (0.00007) RY*( 3) H  14           s(  0.26%)p99.99( 99.74%)
   161. (0.00001) RY*( 4) H  14           s(  0.91%)p99.99( 99.09%)
   162. (0.00079) RY*( 1) H  15           s( 97.76%)p 0.02(  2.24%)
                                            0.0058  0.9887 -0.1063 -0.1048 -0.0115
   163. (0.00010) RY*( 2) H  15           s(  1.17%)p84.83( 98.83%)
   164. (0.00007) RY*( 3) H  15           s(  0.26%)p99.99( 99.74%)
   165. (0.00001) RY*( 4) H  15           s(  0.91%)p99.99( 99.09%)
   166. (0.00089) RY*( 1) H  16           s( 99.69%)p 0.00(  0.31%)
                                            0.0023  0.9985  0.0532  0.0158  0.0000
   167. (0.00005) RY*( 2) H  16           s(  0.00%)p 1.00(100.00%)
   168. (0.00004) RY*( 3) H  16           s(  0.07%)p99.99( 99.93%)
   169. (0.00004) RY*( 4) H  16           s(  0.35%)p99.99( 99.65%)
   170. (0.00089) RY*( 1) H  17           s( 98.50%)p 0.02(  1.50%)
                                            0.0047  0.9925  0.0197  0.1207 -0.0039
   171. (0.00010) RY*( 2) H  17           s(  0.79%)p99.99( 99.21%)
   172. (0.00007) RY*( 3) H  17           s(  0.03%)p99.99( 99.97%)
   173. (0.00001) RY*( 4) H  17           s(  0.77%)p99.99( 99.23%)
   174. (0.00025) RY*( 1) H  18           s( 96.68%)p 0.03(  3.32%)
                                            0.0060  0.9832  0.1010 -0.1517  0.0000
   175. (0.00009) RY*( 2) H  18           s(  0.00%)p 1.00(100.00%)
   176. (0.00005) RY*( 3) H  18           s(  2.64%)p36.94( 97.36%)
   177. (0.00000) RY*( 4) H  18           s(  0.78%)p99.99( 99.22%)
   178. (0.00089) RY*( 1) H  19           s( 98.50%)p 0.02(  1.50%)
                                            0.0047  0.9925  0.0197  0.1207  0.0039
   179. (0.00010) RY*( 2) H  19           s(  0.79%)p99.99( 99.21%)
   180. (0.00007) RY*( 3) H  19           s(  0.03%)p99.99( 99.97%)
   181. (0.00001) RY*( 4) H  19           s(  0.77%)p99.99( 99.23%)
   182. (0.00100) RY*( 1) H  20           s( 99.47%)p 0.01(  0.53%)
                                            0.0028  0.9974  0.0068 -0.0724  0.0000
   183. (0.00005) RY*( 2) H  20           s(  0.00%)p 1.00(100.00%)
   184. (0.00003) RY*( 3) H  20           s(  0.64%)p99.99( 99.36%)
   185. (0.00002) RY*( 4) H  20           s(  0.00%)p 1.00(100.00%)
   186. (0.00080) RY*( 1) H  21           s( 97.74%)p 0.02(  2.26%)
                                            0.0057  0.9886  0.0176  0.1488 -0.0110
   187. (0.00010) RY*( 2) H  21           s(  1.16%)p85.51( 98.84%)
   188. (0.00007) RY*( 3) H  21           s(  0.33%)p99.99( 99.67%)
   189. (0.00001) RY*( 4) H  21           s(  0.86%)p99.99( 99.14%)
   190. (0.00080) RY*( 1) H  22           s( 97.74%)p 0.02(  2.26%)
                                            0.0057  0.9886  0.0176  0.1488  0.0110
   191. (0.00010) RY*( 2) H  22           s(  1.16%)p85.51( 98.84%)
   192. (0.00007) RY*( 3) H  22           s(  0.33%)p99.99( 99.67%)
   193. (0.00001) RY*( 4) H  22           s(  0.86%)p99.99( 99.14%)
   194. (0.00027) RY*( 1) H  23           s( 94.88%)p 0.05(  5.12%)
                                            0.0067  0.9740 -0.0638 -0.2171  0.0000
   195. (0.00007) RY*( 2) H  23           s(  0.00%)p 1.00(100.00%)
   196. (0.00004) RY*( 3) H  23           s(  4.70%)p20.28( 95.30%)
   197. (0.00001) RY*( 4) H  23           s(  0.52%)p99.99( 99.48%)
   198. (0.00580) BD*( 1) C   1 - O   2  
                ( 70.89%)   0.8419* C   1 s( 20.45%)p 3.87( 79.20%)d 0.02(  0.35%)
                                            0.0001  0.4516  0.0237  0.8016  0.0549
                                           -0.3825  0.0113 -0.0000  0.0000 -0.0397
                                            0.0000  0.0000  0.0320 -0.0298
                ( 29.11%)  -0.5396* O   2 s( 31.50%)p 2.17( 68.44%)d 0.00(  0.06%)
                                            0.0001  0.5613 -0.0001 -0.7527  0.0082
                                            0.3426  0.0180  0.0000  0.0000 -0.0034
                                            0.0000  0.0000  0.0206 -0.0134
   199. (0.00390) BD*( 1) C   1 - H  13  
                ( 38.28%)   0.6187* C   1 s( 26.30%)p 2.80( 73.65%)d 0.00(  0.05%)
                                            0.0001 -0.5127 -0.0126 -0.1174 -0.0006
                                           -0.8500  0.0153  0.0000  0.0000 -0.0099
                                           -0.0000  0.0000  0.0174  0.0086
                ( 61.72%)  -0.7856* H  13 s( 99.91%)p 0.00(  0.09%)
                                           -0.9995  0.0008  0.0013  0.0307 -0.0000
   200. (0.00593) BD*( 1) C   1 - H  14  
                ( 38.52%)   0.6207* C   1 s( 26.64%)p 2.75( 73.31%)d 0.00(  0.04%)
                                           -0.0001 -0.5160  0.0118  0.4103  0.0115
                                            0.2540 -0.0184 -0.7069  0.0036 -0.0069
                                            0.0111  0.0111  0.0000 -0.0119
                ( 61.48%)  -0.7841* H  14 s( 99.91%)p 0.00(  0.09%)
                                           -0.9995  0.0030 -0.0181 -0.0053  0.0239
   201. (0.00593) BD*( 1) C   1 - H  15  
                ( 38.52%)   0.6207* C   1 s( 26.64%)p 2.75( 73.31%)d 0.00(  0.04%)
                                           -0.0001 -0.5160  0.0118  0.4103  0.0115
                                            0.2540 -0.0184  0.7069 -0.0036 -0.0069
                                           -0.0111 -0.0111  0.0000 -0.0119
                ( 61.48%)  -0.7841* H  15 s( 99.91%)p 0.00(  0.09%)
                                           -0.9995  0.0030 -0.0181 -0.0053 -0.0239
   202. (0.02646) BD*( 1) O   2 - C   3  
                ( 32.07%)   0.5663* O   2 s( 34.39%)p 1.91( 65.54%)d 0.00(  0.07%)
                                            0.0000  0.5864  0.0046  0.0697  0.0052
                                           -0.8065 -0.0068 -0.0000 -0.0000  0.0061
                                           -0.0000 -0.0000 -0.0222 -0.0140
                ( 67.93%)  -0.8242* C   3 s( 25.66%)p 2.89( 74.06%)d 0.01(  0.28%)
                                           -0.0002  0.5063 -0.0154 -0.1009  0.0152
                                            0.8541  0.0250 -0.0000 -0.0000 -0.0096
                                           -0.0000 -0.0000 -0.0450 -0.0268
   203. (0.21500) BD*( 2) O   2 - C   3  
                ( 24.84%)   0.4983* O   2 s(  0.00%)p 1.00( 99.92%)d 0.00(  0.08%)
                                           -0.0000 -0.0000 -0.0000 -0.0000 -0.0000
                                           -0.0000 -0.0000 -0.9996 -0.0026 -0.0000
                                            0.0145  0.0246 -0.0000 -0.0000
                ( 75.16%)  -0.8670* C   3 s(  0.00%)p 1.00( 99.72%)d 0.00(  0.28%)
                                           -0.0000 -0.0000 -0.0000 -0.0000 -0.0000
                                           -0.0000 -0.0000 -0.9985  0.0170 -0.0000
                                            0.0022 -0.0526 -0.0000 -0.0000
   204. (0.01608) BD*( 1) C   3 - C   4  
                ( 50.06%)   0.7076* C   3 s( 40.51%)p 1.47( 59.44%)d 0.00(  0.05%)
                                           -0.0002  0.6365  0.0052  0.7110 -0.0083
                                           -0.2941  0.0472  0.0000  0.0000 -0.0128
                                            0.0000  0.0000  0.0149 -0.0115
                ( 49.94%)  -0.7066* C   4 s( 33.86%)p 1.95( 66.08%)d 0.00(  0.06%)
                                            0.0000  0.5815  0.0211 -0.7420 -0.0013
                                            0.3307  0.0302  0.0000  0.0000 -0.0107
                                            0.0000  0.0000  0.0160 -0.0159
   205. (0.01485) BD*( 1) C   3 - N  12  
                ( 60.47%)   0.7776* C   3 s( 33.50%)p 1.98( 66.37%)d 0.00(  0.12%)
                                            0.0001  0.5788  0.0026 -0.6946 -0.0343
                                           -0.4243  0.0066  0.0000  0.0000  0.0270
                                            0.0000  0.0000  0.0131 -0.0187
                ( 39.53%)  -0.6287* N  12 s( 37.29%)p 1.68( 62.65%)d 0.00(  0.07%)
                                            0.0002  0.6105  0.0138  0.6278  0.0007
                                            0.4815 -0.0216  0.0000  0.0000  0.0147
                                            0.0000  0.0000  0.0165 -0.0131
   206. (0.01486) BD*( 1) C   4 - C   5  
                ( 50.33%)   0.7094* C   4 s( 34.73%)p 1.88( 65.22%)d 0.00(  0.05%)
                                           -0.0001  0.5893  0.0076  0.1052  0.0276
                                           -0.8002 -0.0007  0.0000  0.0000 -0.0004
                                            0.0000  0.0000 -0.0173 -0.0149
                ( 49.67%)  -0.7048* C   5 s( 37.84%)p 1.64( 62.12%)d 0.00(  0.04%)
                                            0.0000  0.6150  0.0108 -0.0042  0.0177
                                            0.7879 -0.0046  0.0000  0.0000 -0.0026
                                            0.0000  0.0000 -0.0174 -0.0108
   207. (0.32110) BD ( 1) C   4 - O   6  
                ( 93.41%)   0.9665* C   4 s(  0.00%)p 1.00( 99.92%)d 0.00(  0.08%)
                                            0.0000  0.0000  0.0000  0.0000  0.0000
                                            0.0000  0.0000 -0.9967  0.0763  0.0000
                                            0.0252  0.0124  0.0000  0.0000
                (  6.59%)   0.2568* O   6 s(  0.00%)p 1.00( 99.94%)d 0.00(  0.06%)
                                           -0.0000 -0.0000 -0.0000 -0.0000 -0.0000
                                           -0.0000 -0.0000 -0.9997  0.0056 -0.0000
                                            0.0055 -0.0237 -0.0000 -0.0000
   208. (0.00627) BD*( 1) C   4 - H  16  
                ( 36.62%)   0.6051* C   4 s( 31.36%)p 2.19( 68.62%)d 0.00(  0.03%)
                                            0.0003 -0.5598  0.0134 -0.6611  0.0078
                                           -0.4990 -0.0055 -0.0000 -0.0000 -0.0111
                                           -0.0000 -0.0000 -0.0017  0.0116
                ( 63.38%)  -0.7961* H  16 s( 99.89%)p 0.00(  0.11%)
                                           -0.9995  0.0007  0.0250  0.0208 -0.0000
   209. (0.01587) BD*( 1) C   5 - O   6  
                ( 66.95%)   0.8183* C   5 s( 25.71%)p 2.88( 74.04%)d 0.01(  0.25%)
                                            0.0001 -0.5068  0.0151 -0.7650 -0.0173
                                            0.3918  0.0375  0.0000  0.0000  0.0350
                                            0.0000  0.0000 -0.0243  0.0258
                ( 33.05%)  -0.5749* O   6 s( 33.90%)p 1.95( 66.03%)d 0.00(  0.07%)
                                           -0.0000 -0.5822 -0.0052  0.7054  0.0097
                                           -0.4034  0.0004  0.0000  0.0000  0.0227
                                            0.0000  0.0000 -0.0017  0.0137
   210. (0.01142) BD*( 1) C   5 - C   8  
                ( 49.13%)   0.7010* C   5 s( 36.06%)p 1.77( 63.90%)d 0.00(  0.05%)
                                            0.0002 -0.6005  0.0011  0.6423 -0.0415
                                            0.4732  0.0283 -0.0000 -0.0000 -0.0177
                                           -0.0000 -0.0000 -0.0067  0.0112
                ( 50.87%)  -0.7132* C   8 s( 34.80%)p 1.87( 65.14%)d 0.00(  0.06%)
                                           -0.0001 -0.5897 -0.0133 -0.6818 -0.0232
                                           -0.4307  0.0246 -0.0000 -0.0000 -0.0179
                                           -0.0000 -0.0000 -0.0029  0.0164
   211. (0.00379) BD*( 1) O   6 - C   7  
                ( 29.67%)   0.5447* O   6 s( 31.38%)p 2.18( 68.55%)d 0.00(  0.06%)
                                           -0.0001 -0.5602 -0.0003 -0.7075 -0.0127
                                           -0.4296  0.0167 -0.0000 -0.0000 -0.0206
                                           -0.0000 -0.0000  0.0042  0.0129
                ( 70.33%)  -0.8387* C   7 s( 20.98%)p 3.75( 78.69%)d 0.02(  0.33%)
                                           -0.0001 -0.4574 -0.0241  0.7713  0.0246
                                            0.4343  0.0527 -0.0000 -0.0000 -0.0417
                                            0.0000 -0.0000 -0.0269  0.0296
   212. (0.00808) BD*( 1) C   7 - H  17  
                ( 39.56%)   0.6290* C   7 s( 26.32%)p 2.80( 73.63%)d 0.00(  0.05%)
                                           -0.0001 -0.5129  0.0135 -0.0295 -0.0264
                                           -0.4847  0.0057 -0.7069 -0.0007  0.0027
                                            0.0010 -0.0171  0.0071 -0.0115
                ( 60.44%)  -0.7774* H  17 s( 99.91%)p 0.00(  0.09%)
                                           -0.9995  0.0028  0.0076  0.0156  0.0248
   213. (0.00356) BD*( 1) C   7 - H  18  
                ( 37.99%)   0.6164* C   7 s( 26.41%)p 2.78( 73.54%)d 0.00(  0.04%)
                                            0.0001 -0.5137 -0.0158 -0.6310  0.0153
                                            0.5805 -0.0098  0.0000  0.0000  0.0191
                                           -0.0000  0.0000  0.0021  0.0083
                ( 62.01%)  -0.7874* H  18 s( 99.91%)p 0.00(  0.09%)
                                           -0.9995  0.0007  0.0241 -0.0189 -0.0000
   214. (0.00808) BD*( 1) C   7 - H  19  
                ( 39.56%)   0.6290* C   7 s( 26.32%)p 2.80( 73.63%)d 0.00(  0.05%)
                                           -0.0001 -0.5129  0.0135 -0.0295 -0.0264
                                           -0.4847  0.0057  0.7069  0.0007  0.0027
                                           -0.0010  0.0171  0.0071 -0.0115
                ( 60.44%)  -0.7774* H  19 s( 99.91%)p 0.00(  0.09%)
                                           -0.9995  0.0028  0.0076  0.0156 -0.0248
   215. (0.01506) BD*( 1) C   8 - C   9  
                ( 50.34%)   0.7095* C   8 s( 34.03%)p 1.94( 65.90%)d 0.00(  0.07%)
                                            0.0001  0.5831  0.0194 -0.7291 -0.0251
                                            0.3553 -0.0221  0.0000  0.0000 -0.0183
                                            0.0000  0.0000  0.0079 -0.0171
                ( 49.66%)  -0.7047* C   9 s( 40.52%)p 1.47( 59.43%)d 0.00(  0.06%)
                                           -0.0002  0.6365  0.0065  0.6756 -0.0419
                                           -0.3681 -0.0233  0.0000  0.0000 -0.0179
                                            0.0000  0.0000  0.0099 -0.0118
   216. (0.00562) BD*( 1) C   8 - H  20  
                ( 36.53%)   0.6044* C   8 s( 31.11%)p 2.21( 68.87%)d 0.00(  0.03%)
                                           -0.0003  0.5575 -0.0145  0.0416 -0.0001
                                           -0.8288  0.0062 -0.0000 -0.0000 -0.0003
                                           -0.0000 -0.0000 -0.0113 -0.0124
                ( 63.47%)  -0.7967* H  20 s( 99.89%)p 0.00(  0.11%)
                                            0.9994 -0.0004 -0.0028  0.0334 -0.0000
   217. (0.02639) BD*( 1) C   9 - O  10  
                ( 67.88%)   0.8239* C   9 s( 25.76%)p 2.87( 73.96%)d 0.01(  0.28%)
                                           -0.0002  0.5072 -0.0174 -0.7279 -0.0107
                                           -0.4570 -0.0288  0.0000  0.0000  0.0419
                                            0.0000  0.0000  0.0186 -0.0267
                ( 32.12%)  -0.5667* O  10 s( 34.37%)p 1.91( 65.56%)d 0.00(  0.07%)
                                            0.0000  0.5863  0.0050  0.6736  0.0087
                                            0.4492 -0.0000  0.0000  0.0000  0.0230
                                            0.0000  0.0000 -0.0011 -0.0140
   218. (0.21526) BD*( 2) C   9 - O  10  
                ( 74.06%)   0.8606* C   9 s(  0.00%)p 1.00( 99.74%)d 0.00(  0.26%)
                                            0.0000  0.0000  0.0000  0.0000  0.0000
                                            0.0000  0.0000  0.9986 -0.0169  0.0000
                                           -0.0391 -0.0325  0.0000  0.0000
                ( 25.94%)  -0.5093* O  10 s(  0.00%)p 1.00( 99.92%)d 0.00(  0.08%)
                                            0.0000  0.0000  0.0000  0.0000  0.0000
                                            0.0000  0.0000  0.9996  0.0027  0.0000
                                            0.0104  0.0267  0.0000  0.0000
   219. (0.01519) BD*( 1) C   9 - N  12  
                ( 60.37%)   0.7770* C   9 s( 33.40%)p 1.99( 66.48%)d 0.00(  0.12%)
                                            0.0000  0.5779  0.0029 -0.1054 -0.0271
                                            0.8077  0.0224  0.0000  0.0000 -0.0067
                                            0.0000  0.0000 -0.0288 -0.0184
                ( 39.63%)  -0.6296* N  12 s( 36.54%)p 1.73( 63.39%)d 0.00(  0.07%)
                                            0.0003  0.6044  0.0133  0.0231  0.0177
                                           -0.7956  0.0126  0.0000  0.0000 -0.0135
                                            0.0000  0.0000 -0.0175 -0.0131
   220. (0.00580) BD*( 1) O  10 - C  11  
                ( 29.09%)   0.5393* O  10 s( 31.66%)p 2.16( 68.28%)d 0.00(  0.06%)
                                           -0.0001 -0.5627  0.0003  0.7374  0.0086
                                           -0.3723  0.0176 -0.0000 -0.0000  0.0208
                                           -0.0000 -0.0000  0.0012  0.0135
                ( 70.91%)  -0.8421* C  11 s( 20.46%)p 3.87( 79.19%)d 0.02(  0.35%)
                                           -0.0001 -0.4517 -0.0238 -0.8009 -0.0259
                                            0.3839  0.0497  0.0000 -0.0000  0.0397
                                            0.0000  0.0000 -0.0321  0.0299
   221. (0.00593) BD*( 1) C  11 - H  21  
                ( 38.43%)   0.6200* C  11 s( 26.65%)p 2.75( 73.30%)d 0.00(  0.04%)
                                           -0.0000 -0.5161  0.0118  0.0599  0.0215
                                           -0.4788  0.0026  0.7069 -0.0038 -0.0015
                                            0.0019  0.0155  0.0067 -0.0119
                ( 61.57%)  -0.7846* H  21 s( 99.91%)p 0.00(  0.09%)
                                           -0.9995  0.0030 -0.0074  0.0174 -0.0240
   222. (0.00593) BD*( 1) C  11 - H  22  
                ( 38.43%)   0.6200* C  11 s( 26.65%)p 2.75( 73.30%)d 0.00(  0.04%)
                                           -0.0000 -0.5161  0.0118  0.0599  0.0215
                                           -0.4788  0.0026 -0.7069  0.0038 -0.0015
                                           -0.0019 -0.0155  0.0067 -0.0119
                ( 61.57%)  -0.7846* H  22 s( 99.91%)p 0.00(  0.09%)
                                           -0.9995  0.0030 -0.0074  0.0174  0.0240
   223. (0.00392) BD*( 1) C  11 - H  23  
                ( 38.23%)   0.6183* C  11 s( 26.28%)p 2.80( 73.67%)d 0.00(  0.05%)
                                            0.0001 -0.5125 -0.0125  0.5880 -0.0124
                                            0.6251 -0.0091 -0.0000  0.0000 -0.0190
                                           -0.0000 -0.0000  0.0060  0.0086
                ( 61.77%)  -0.7860* H  23 s( 99.91%)p 0.00(  0.09%)
                                           -0.9995  0.0008 -0.0231 -0.0203 -0.0000


 NHO Directionality and "Bond Bending" (deviations from line of nuclear centers)

         [Thresholds for printing:  angular deviation  >  1.0 degree]
                                    hybrid p-character > 25.0%
                                    orbital occupancy  >  0.10e

                                Line of Centers        Hybrid 1              Hybrid 2
                                ---------------  -------------------   ------------------
                NBO               Theta   Phi    Theta   Phi    Dev    Theta   Phi    Dev
 ========================================================================================
     1. BD (   1) C   1 - O   2    90.0  336.7     --     --    --      90.0  154.2   2.5
     3. BD (   1) C   1 - H  14    36.0  208.3    34.5  209.2   1.6      --     --    --
     4. BD (   1) C   1 - H  15   144.0  208.3   145.5  209.2   1.6      --     --    --
     5. BD (   1) O   2 - C   3    90.0  274.5     --     --    --      90.0   95.6   1.1
     6. BD (   2) O   2 - C   3    90.0  274.5     0.0    0.0  90.0      0.0    0.0  90.0
     7. BD (   1) C   3 - C   4    90.0  337.6    90.0  340.6   3.0     90.0  154.1   3.5
     8. BD (   1) C   3 - N  12    90.0  213.4    90.0  209.8   3.6     90.0   36.2   2.8
     9. BD (   1) C   4 - C   5    90.0  274.6    90.0  279.4   4.8     90.0   89.0   5.6
    10. BD*(   1) C   4 - O   6    90.0  302.1   180.0    0.0  90.0    180.0    0.0  90.0
    13. BD (   1) C   5 - C   8    90.0  214.2    90.0  219.9   5.6     90.0   29.9   4.3
    14. BD (   1) O   6 - C   7    90.0   31.6    90.0   29.8   1.8      --     --    --
    15. BD (   1) C   7 - H  17    35.6   82.3    34.3   83.3   1.4      --     --    --
    17. BD (   1) C   7 - H  19   144.4   82.3   145.7   83.3   1.4      --     --    --
    18. BD (   1) C   8 - C   9    90.0  151.7    90.0  156.2   4.4     90.0  328.3   3.4
    21. BD (   2) C   9 - O  10    90.0  214.2     0.0    0.0  90.0      0.0    0.0  90.0
    22. BD (   1) C   9 - N  12    90.0   95.6    90.0   99.1   3.5     90.0  273.0   2.6
    23. BD (   1) O  10 - C  11    90.0  152.2    90.0  154.6   2.4      --     --    --
    24. BD (   1) C  11 - H  21   144.0  100.7   145.5   99.7   1.6      --     --    --
    25. BD (   1) C  11 - H  22    36.0  100.7    34.5   99.7   1.6      --     --    --
    39. LP (   1) O   2             --     --     90.0   36.6   --       --     --    --
    40. LP (   1) C   5             --     --      0.0    0.0   --       --     --    --
    41. LP (   1) O   6             --     --     90.0  272.0   --       --     --    --
    42. LP*(   1) C   8             --     --      0.0    0.0   --       --     --    --
    43. LP (   1) O  10             --     --     90.0  272.1   --       --     --    --
    44. LP (   1) N  12             --     --     90.0  154.8   --       --     --    --
    45. LP (   2) N  12             --     --      0.0    0.0   --       --     --    --
   203. BD*(   2) O   2 - C   3    90.0  274.5     0.0    0.0  90.0      0.0    0.0  90.0
   207. BD (   1) C   4 - O   6    90.0  302.1   180.0    0.0  90.0    180.0    0.0  90.0
   218. BD*(   2) C   9 - O  10    90.0  214.2     0.0    0.0  90.0      0.0    0.0  90.0


 Second Order Perturbation Theory Analysis of Fock Matrix in NBO Basis

     Threshold for printing:   0.25 kcal/mol
                                                                              E(2)  E(j)-E(i) F(i,j)
         Donor NBO (i)                     Acceptor NBO (j)                 kcal/mol   a.u.    a.u. 
 ===================================================================================================

 within unit  1
   1. BD (   1) C   1 - O   2        / 64. RY*(   1) C   3                    0.52    1.68    0.037
   1. BD (   1) C   1 - O   2        / 68. RY*(   5) C   3                    0.35    2.91    0.040
   1. BD (   1) C   1 - O   2        /204. BD*(   1) C   3 - C   4            1.65    1.37    0.060
   2. BD (   1) C   1 - H  13        /202. BD*(   1) O   2 - C   3            1.98    0.85    0.052
   3. BD (   1) C   1 - H  14        / 56. RY*(   2) O   2                    0.26    1.68    0.027
   3. BD (   1) C   1 - H  14        /203. BD*(   2) O   2 - C   3            0.67    0.43    0.024
   4. BD (   1) C   1 - H  15        / 56. RY*(   2) O   2                    0.26    1.68    0.027
   4. BD (   1) C   1 - H  15        /203. BD*(   2) O   2 - C   3            0.67    0.43    0.024
   5. BD (   1) O   2 - C   3        / 47. RY*(   2) C   1                    0.54    1.54    0.037
   5. BD (   1) O   2 - C   3        /199. BD*(   1) C   1 - H  13            0.27    1.43    0.025
   5. BD (   1) O   2 - C   3        /204. BD*(   1) C   3 - C   4            0.38    1.47    0.030
   5. BD (   1) O   2 - C   3        /206. BD*(   1) C   4 - C   5            0.77    1.47    0.043
   5. BD (   1) O   2 - C   3        /219. BD*(   1) C   9 - N  12            1.12    1.45    0.051
   6. BD (   2) O   2 - C   3        / 48. RY*(   3) C   1                    0.51    2.04    0.042
   6. BD (   2) O   2 - C   3        / 73. RY*(   1) C   4                    0.40    0.97    0.025
   6. BD (   2) O   2 - C   3        /200. BD*(   1) C   1 - H  14            1.52    0.85    0.047
   6. BD (   2) O   2 - C   3        /201. BD*(   1) C   1 - H  15            1.52    0.85    0.047
   6. BD (   2) O   2 - C   3        /207. BD (   1) C   4 - O   6            6.25    0.26    0.060
   7. BD (   1) C   3 - C   4        / 55. RY*(   1) O   2                    0.32    2.02    0.032
   7. BD (   1) C   3 - C   4        / 83. RY*(   2) C   5                    0.82    1.89    0.050
   7. BD (   1) C   3 - C   4        /146. RY*(   2) N  12                    0.29    2.12    0.032
   7. BD (   1) C   3 - C   4        /198. BD*(   1) C   1 - O   2            1.62    1.02    0.052
   7. BD (   1) C   3 - C   4        /202. BD*(   1) O   2 - C   3            0.41    1.10    0.027
   7. BD (   1) C   3 - C   4        /205. BD*(   1) C   3 - N  12            1.39    1.25    0.053
   7. BD (   1) C   3 - C   4        /206. BD*(   1) C   4 - C   5            1.21    1.26    0.049
   7. BD (   1) C   3 - C   4        /208. BD*(   1) C   4 - H  16            0.83    1.19    0.040
   7. BD (   1) C   3 - C   4        /209. BD*(   1) C   5 - O   6            2.62    1.10    0.068
   8. BD (   1) C   3 - N  12        / 74. RY*(   2) C   4                    0.43    1.86    0.036
   8. BD (   1) C   3 - N  12        /119. RY*(   2) C   9                    0.50    1.72    0.037
   8. BD (   1) C   3 - N  12        /121. RY*(   4) C   9                    0.47    2.12    0.040
   8. BD (   1) C   3 - N  12        /204. BD*(   1) C   3 - C   4            1.35    1.39    0.055
   8. BD (   1) C   3 - N  12        /208. BD*(   1) C   4 - H  16            0.62    1.32    0.036
   8. BD (   1) C   3 - N  12        /217. BD*(   1) C   9 - O  10            1.92    1.22    0.062
   8. BD (   1) C   3 - N  12        /219. BD*(   1) C   9 - N  12            1.01    1.37    0.047
   9. BD (   1) C   4 - C   5        / 64. RY*(   1) C   3                    0.88    1.57    0.047
   9. BD (   1) C   4 - C   5        / 91. RY*(   1) O   6                    0.28    2.03    0.030
   9. BD (   1) C   4 - C   5        /109. RY*(   1) C   8                    0.72    1.67    0.044
   9. BD (   1) C   4 - C   5        /202. BD*(   1) O   2 - C   3            2.05    1.09    0.060
   9. BD (   1) C   4 - C   5        /204. BD*(   1) C   3 - C   4            1.27    1.26    0.050
   9. BD (   1) C   4 - C   5        /208. BD*(   1) C   4 - H  16            0.88    1.19    0.041
   9. BD (   1) C   4 - C   5        /209. BD*(   1) C   5 - O   6            0.28    1.10    0.022
   9. BD (   1) C   4 - C   5        /210. BD*(   1) C   5 - C   8            1.87    1.26    0.061
   9. BD (   1) C   4 - C   5        /216. BD*(   1) C   8 - H  20            0.97    1.19    0.043
  10. BD*(   1) C   4 - O   6        / 84. RY*(   3) C   5                    1.78    2.18    0.081
  10. BD*(   1) C   4 - O   6        /102. RY*(   3) C   7                    0.59    2.22    0.047
  10. BD*(   1) C   4 - O   6        /203. BD*(   2) O   2 - C   3            2.22    0.24    0.032
  10. BD*(   1) C   4 - O   6        /207. BD (   1) C   4 - O   6            2.94    0.18    0.034
  10. BD*(   1) C   4 - O   6        /212. BD*(   1) C   7 - H  17            2.67    0.77    0.059
  10. BD*(   1) C   4 - O   6        /214. BD*(   1) C   7 - H  19            2.67    0.77    0.059
  11. BD (   1) C   4 - H  16        / 65. RY*(   2) C   3                    0.32    1.39    0.027
  11. BD (   1) C   4 - H  16        / 82. RY*(   1) C   5                    0.42    1.38    0.031
  11. BD (   1) C   4 - H  16        /202. BD*(   1) O   2 - C   3            0.47    0.90    0.026
  11. BD (   1) C   4 - H  16        /204. BD*(   1) C   3 - C   4            0.51    1.06    0.029
  11. BD (   1) C   4 - H  16        /205. BD*(   1) C   3 - N  12            2.73    1.06    0.068
  11. BD (   1) C   4 - H  16        /206. BD*(   1) C   4 - C   5            0.70    1.06    0.035
  11. BD (   1) C   4 - H  16        /209. BD*(   1) C   5 - O   6            0.32    0.91    0.022
  11. BD (   1) C   4 - H  16        /210. BD*(   1) C   5 - C   8            2.05    1.06    0.059
  12. BD (   1) C   5 - O   6        /101. RY*(   2) C   7                    0.57    1.54    0.037
  12. BD (   1) C   5 - O   6        /204. BD*(   1) C   3 - C   4            0.62    1.45    0.038
  12. BD (   1) C   5 - O   6        /206. BD*(   1) C   4 - C   5            0.59    1.45    0.037
  12. BD (   1) C   5 - O   6        /210. BD*(   1) C   5 - C   8            0.48    1.44    0.033
  12. BD (   1) C   5 - O   6        /213. BD*(   1) C   7 - H  18            0.29    1.41    0.025
  12. BD (   1) C   5 - O   6        /215. BD*(   1) C   8 - C   9            0.74    1.45    0.042
  13. BD (   1) C   5 - C   8        / 75. RY*(   3) C   4                    0.39    1.46    0.030
  13. BD (   1) C   5 - C   8        / 91. RY*(   1) O   6                    0.37    2.02    0.035
  13. BD (   1) C   5 - C   8        /118. RY*(   1) C   9                    0.88    1.57    0.047
  13. BD (   1) C   5 - C   8        /206. BD*(   1) C   4 - C   5            1.79    1.25    0.060
  13. BD (   1) C   5 - C   8        /208. BD*(   1) C   4 - H  16            1.20    1.18    0.048
  13. BD (   1) C   5 - C   8        /209. BD*(   1) C   5 - O   6            0.41    1.09    0.027
  13. BD (   1) C   5 - C   8        /211. BD*(   1) O   6 - C   7            1.59    1.03    0.051
  13. BD (   1) C   5 - C   8        /215. BD*(   1) C   8 - C   9            1.05    1.25    0.046
  13. BD (   1) C   5 - C   8        /216. BD*(   1) C   8 - H  20            0.73    1.18    0.037
  13. BD (   1) C   5 - C   8        /217. BD*(   1) C   9 - O  10            2.25    1.08    0.063
  14. BD (   1) O   6 - C   7        / 82. RY*(   1) C   5                    0.49    1.68    0.036
  14. BD (   1) O   6 - C   7        / 83. RY*(   2) C   5                    0.64    1.98    0.045
  14. BD (   1) O   6 - C   7        /210. BD*(   1) C   5 - C   8            1.61    1.35    0.059
  15. BD (   1) C   7 - H  17        / 10. BD*(   1) C   4 - O   6            0.42    0.18    0.044
  15. BD (   1) C   7 - H  17        /207. BD (   1) C   4 - O   6            0.46    0.37    0.020
  16. BD (   1) C   7 - H  18        / 91. RY*(   1) O   6                    0.29    1.78    0.029
  16. BD (   1) C   7 - H  18        /209. BD*(   1) C   5 - O   6            2.07    0.85    0.053
  17. BD (   1) C   7 - H  19        / 10. BD*(   1) C   4 - O   6            0.42    0.18    0.044
  17. BD (   1) C   7 - H  19        /207. BD (   1) C   4 - O   6            0.46    0.37    0.020
  18. BD (   1) C   8 - C   9        / 82. RY*(   1) C   5                    0.88    1.59    0.047
  18. BD (   1) C   8 - C   9        /127. RY*(   1) O  10                    0.31    2.03    0.032
  18. BD (   1) C   8 - C   9        /146. RY*(   2) N  12                    0.29    2.13    0.031
  18. BD (   1) C   8 - C   9        /209. BD*(   1) C   5 - O   6            2.09    1.11    0.061
  18. BD (   1) C   8 - C   9        /210. BD*(   1) C   5 - C   8            0.94    1.27    0.044
  18. BD (   1) C   8 - C   9        /216. BD*(   1) C   8 - H  20            0.74    1.20    0.038
  18. BD (   1) C   8 - C   9        /217. BD*(   1) C   9 - O  10            0.42    1.10    0.027
  18. BD (   1) C   8 - C   9        /219. BD*(   1) C   9 - N  12            1.27    1.25    0.050
  18. BD (   1) C   8 - C   9        /220. BD*(   1) O  10 - C  11            1.61    1.03    0.052
  19. BD (   1) C   8 - H  20        /119. RY*(   2) C   9                    0.28    1.39    0.025
  19. BD (   1) C   8 - H  20        /206. BD*(   1) C   4 - C   5            2.22    1.06    0.061
  19. BD (   1) C   8 - H  20        /209. BD*(   1) C   5 - O   6            0.59    0.90    0.029
  19. BD (   1) C   8 - H  20        /210. BD*(   1) C   5 - C   8            0.55    1.06    0.030
  19. BD (   1) C   8 - H  20        /215. BD*(   1) C   8 - C   9            0.45    1.06    0.028
  19. BD (   1) C   8 - H  20        /217. BD*(   1) C   9 - O  10            0.51    0.89    0.027
  19. BD (   1) C   8 - H  20        /219. BD*(   1) C   9 - N  12            2.76    1.04    0.068
  20. BD (   1) C   9 - O  10        /137. RY*(   2) C  11                    0.54    1.54    0.037
  20. BD (   1) C   9 - O  10        /205. BD*(   1) C   3 - N  12            1.08    1.46    0.050
  20. BD (   1) C   9 - O  10        /210. BD*(   1) C   5 - C   8            0.73    1.47    0.042
  20. BD (   1) C   9 - O  10        /215. BD*(   1) C   8 - C   9            0.36    1.47    0.029
  20. BD (   1) C   9 - O  10        /223. BD*(   1) C  11 - H  23            0.27    1.43    0.025
  21. BD (   2) C   9 - O  10        / 42. LP*(   1) C   8                    7.63    0.30    0.067
  21. BD (   2) C   9 - O  10        /112. RY*(   4) C   8                    0.42    1.10    0.028
  21. BD (   2) C   9 - O  10        /138. RY*(   3) C  11                    0.51    2.02    0.042
  21. BD (   2) C   9 - O  10        /221. BD*(   1) C  11 - H  21            1.49    0.85    0.046
  21. BD (   2) C   9 - O  10        /222. BD*(   1) C  11 - H  22            1.49    0.85    0.046
  22. BD (   1) C   9 - N  12        / 65. RY*(   2) C   3                    0.49    1.71    0.037
  22. BD (   1) C   9 - N  12        / 67. RY*(   4) C   3                    0.50    2.14    0.041
  22. BD (   1) C   9 - N  12        /110. RY*(   2) C   8                    0.55    1.61    0.038
  22. BD (   1) C   9 - N  12        /202. BD*(   1) O   2 - C   3            2.06    1.22    0.064
  22. BD (   1) C   9 - N  12        /205. BD*(   1) C   3 - N  12            1.01    1.38    0.047
  22. BD (   1) C   9 - N  12        /215. BD*(   1) C   8 - C   9            1.26    1.39    0.053
  22. BD (   1) C   9 - N  12        /216. BD*(   1) C   8 - H  20            0.63    1.32    0.036
  23. BD (   1) O  10 - C  11        /118. RY*(   1) C   9                    0.51    1.68    0.037
  23. BD (   1) O  10 - C  11        /122. RY*(   5) C   9                    0.35    2.91    0.040
  23. BD (   1) O  10 - C  11        /215. BD*(   1) C   8 - C   9            1.64    1.37    0.060
  24. BD (   1) C  11 - H  21        /128. RY*(   2) O  10                    0.27    1.68    0.027
  24. BD (   1) C  11 - H  21        /218. BD*(   2) C   9 - O  10            0.73    0.43    0.025
  25. BD (   1) C  11 - H  22        /128. RY*(   2) O  10                    0.27    1.68    0.027
  25. BD (   1) C  11 - H  22        /218. BD*(   2) C   9 - O  10            0.73    0.43    0.025
  26. BD (   1) C  11 - H  23        /127. RY*(   1) O  10                    0.25    1.77    0.027
  26. BD (   1) C  11 - H  23        /217. BD*(   1) C   9 - O  10            1.99    0.85    0.053
  27. CR (   1) C   1                /154. RY*(   1) H  13                    0.41   10.63    0.083
  27. CR (   1) C   1                /158. RY*(   1) H  14                    0.37   10.57    0.079
  27. CR (   1) C   1                /162. RY*(   1) H  15                    0.37   10.57    0.079
  27. CR (   1) C   1                /198. BD*(   1) C   1 - O   2            0.49   10.42    0.091
  27. CR (   1) C   1                /202. BD*(   1) O   2 - C   3            0.70   10.49    0.109
  28. CR (   1) O   2                / 46. RY*(   1) C   1                    0.26   19.98    0.091
  28. CR (   1) O   2                / 47. RY*(   2) C   1                    0.59   19.60    0.135
  28. CR (   1) O   2                / 65. RY*(   2) C   3                    1.20   19.86    0.195
  28. CR (   1) O   2                / 68. RY*(   5) C   3                    0.26   21.07    0.094
  29. CR (   1) C   3                / 75. RY*(   3) C   4                    0.95   10.94    0.129
  29. CR (   1) C   3                /198. BD*(   1) C   1 - O   2            0.71   10.50    0.110
  29. CR (   1) C   3                /204. BD*(   1) C   3 - C   4            0.33   10.73    0.075
  29. CR (   1) C   3                /206. BD*(   1) C   4 - C   5            0.37   10.73    0.080
  29. CR (   1) C   3                /208. BD*(   1) C   4 - H  16            0.29   10.66    0.071
  29. CR (   1) C   3                /219. BD*(   1) C   9 - N  12            0.84   10.71    0.120
  30. CR (   1) C   4                / 64. RY*(   1) C   3                    0.51   10.93    0.094
  30. CR (   1) C   4                / 65. RY*(   2) C   3                    0.26   10.95    0.068
  30. CR (   1) C   4                / 67. RY*(   4) C   3                    0.30   11.38    0.073
  30. CR (   1) C   4                / 82. RY*(   1) C   5                    0.81   10.95    0.119
  30. CR (   1) C   4                / 83. RY*(   2) C   5                    0.28   11.25    0.070
  30. CR (   1) C   4                /166. RY*(   1) H  16                    0.47   10.49    0.089
  30. CR (   1) C   4                /202. BD*(   1) O   2 - C   3            0.28   10.46    0.070
  30. CR (   1) C   4                /205. BD*(   1) C   3 - N  12            0.54   10.62    0.096
  30. CR (   1) C   4                /209. BD*(   1) C   5 - O   6            0.39   10.47    0.081
  30. CR (   1) C   4                /210. BD*(   1) C   5 - C   8            0.55   10.62    0.097
  31. CR (   1) C   5                / 74. RY*(   2) C   4                    0.44   11.17    0.089
  31. CR (   1) C   5                / 76. RY*(   4) C   4                    0.31   10.79    0.073
  31. CR (   1) C   5                /110. RY*(   2) C   8                    0.55   10.93    0.098
  31. CR (   1) C   5                /111. RY*(   3) C   8                    0.28   10.71    0.069
  31. CR (   1) C   5                /204. BD*(   1) C   3 - C   4            0.35   10.70    0.078
  31. CR (   1) C   5                /206. BD*(   1) C   4 - C   5            0.34   10.70    0.076
  31. CR (   1) C   5                /208. BD*(   1) C   4 - H  16            0.36   10.63    0.078
  31. CR (   1) C   5                /209. BD*(   1) C   5 - O   6            0.29   10.54    0.071
  31. CR (   1) C   5                /210. BD*(   1) C   5 - C   8            0.34   10.70    0.076
  31. CR (   1) C   5                /211. BD*(   1) O   6 - C   7            0.71   10.48    0.109
  31. CR (   1) C   5                /215. BD*(   1) C   8 - C   9            0.35   10.70    0.078
  31. CR (   1) C   5                /216. BD*(   1) C   8 - H  20            0.28   10.63    0.069
  32. CR (   1) O   6                / 82. RY*(   1) C   5                    1.18   19.82    0.193
  32. CR (   1) O   6                / 88. RY*(   7) C   5                    0.43   21.08    0.120
  32. CR (   1) O   6                /100. RY*(   1) C   7                    0.33   20.03    0.103
  32. CR (   1) O   6                /101. RY*(   2) C   7                    0.50   19.59    0.125
  32. CR (   1) O   6                /206. BD*(   1) C   4 - C   5            0.35   19.50    0.105
  33. CR (   1) C   7                /170. RY*(   1) H  17                    0.34   10.55    0.075
  33. CR (   1) C   7                /174. RY*(   1) H  18                    0.42   10.59    0.084
  33. CR (   1) C   7                /178. RY*(   1) H  19                    0.34   10.55    0.075
  33. CR (   1) C   7                /209. BD*(   1) C   5 - O   6            0.74   10.49    0.112
  33. CR (   1) C   7                /211. BD*(   1) O   6 - C   7            0.44   10.43    0.085
  34. CR (   1) C   8                / 83. RY*(   2) C   5                    0.58   11.26    0.102
  34. CR (   1) C   8                / 85. RY*(   4) C   5                    0.30   11.38    0.074
  34. CR (   1) C   8                /118. RY*(   1) C   9                    0.47   10.95    0.091
  34. CR (   1) C   8                /119. RY*(   2) C   9                    0.28   10.97    0.070
  34. CR (   1) C   8                /121. RY*(   4) C   9                    0.30   11.36    0.074
  34. CR (   1) C   8                /182. RY*(   1) H  20                    0.47   10.47    0.088
  34. CR (   1) C   8                /206. BD*(   1) C   4 - C   5            0.63   10.63    0.104
  34. CR (   1) C   8                /209. BD*(   1) C   5 - O   6            0.27   10.48    0.067
  34. CR (   1) C   8                /217. BD*(   1) C   9 - O  10            0.30   10.47    0.072
  34. CR (   1) C   8                /219. BD*(   1) C   9 - N  12            0.52   10.61    0.095
  35. CR (   1) C   9                /109. RY*(   1) C   8                    0.55   11.15    0.099
  35. CR (   1) C   9                /110. RY*(   2) C   8                    0.26   10.97    0.067
  35. CR (   1) C   9                /205. BD*(   1) C   3 - N  12            0.82   10.73    0.120
  35. CR (   1) C   9                /210. BD*(   1) C   5 - C   8            0.34   10.73    0.076
  35. CR (   1) C   9                /215. BD*(   1) C   8 - C   9            0.32   10.74    0.075
  35. CR (   1) C   9                /216. BD*(   1) C   8 - H  20            0.28   10.67    0.069
  35. CR (   1) C   9                /220. BD*(   1) O  10 - C  11            0.72   10.50    0.110
  36. CR (   1) O  10                /119. RY*(   2) C   9                    1.17   19.87    0.193
  36. CR (   1) O  10                /122. RY*(   5) C   9                    0.26   21.07    0.093
  36. CR (   1) O  10                /136. RY*(   1) C  11                    0.26   19.98    0.091
  36. CR (   1) O  10                /137. RY*(   2) C  11                    0.59   19.61    0.136
  37. CR (   1) C  11                /186. RY*(   1) H  21                    0.37   10.57    0.079
  37. CR (   1) C  11                /190. RY*(   1) H  22                    0.37   10.57    0.079
  37. CR (   1) C  11                /194. RY*(   1) H  23                    0.41   10.62    0.084
  37. CR (   1) C  11                /217. BD*(   1) C   9 - O  10            0.70   10.49    0.110
  37. CR (   1) C  11                /220. BD*(   1) O  10 - C  11            0.50   10.42    0.091
  38. CR (   1) N  12                / 64. RY*(   1) C   3                    1.82   15.00    0.209
  38. CR (   1) N  12                / 71. RY*(   8) C   3                    0.33   15.89    0.092
  38. CR (   1) N  12                /118. RY*(   1) C   9                    1.74   15.00    0.204
  38. CR (   1) N  12                /124. RY*(   7) C   9                    0.30   15.87    0.087
  38. CR (   1) N  12                /204. BD*(   1) C   3 - C   4            0.48   14.69    0.107
  38. CR (   1) N  12                /215. BD*(   1) C   8 - C   9            0.47   14.69    0.105
  39. LP (   1) O   2                / 46. RY*(   1) C   1                    0.76    1.51    0.043
  39. LP (   1) O   2                / 47. RY*(   2) C   1                    0.41    1.13    0.028
  39. LP (   1) O   2                / 64. RY*(   1) C   3                    0.51    1.37    0.034
  39. LP (   1) O   2                / 65. RY*(   2) C   3                    1.54    1.39    0.059
  39. LP (   1) O   2                /199. BD*(   1) C   1 - H  13            0.94    1.02    0.039
  39. LP (   1) O   2                /200. BD*(   1) C   1 - H  14            0.55    1.00    0.030
  39. LP (   1) O   2                /201. BD*(   1) C   1 - H  15            0.55    1.00    0.030
  39. LP (   1) O   2                /205. BD*(   1) C   3 - N  12            3.57    1.05    0.078
  40. LP (   1) C   5                / 42. LP*(   1) C   8                  160.29    0.06    0.142
  40. LP (   1) C   5                / 73. RY*(   1) C   4                    1.82    0.74    0.065
  40. LP (   1) C   5                / 77. RY*(   5) C   4                    0.33    2.05    0.046
  40. LP (   1) C   5                / 86. RY*(   5) C   5                    0.87    0.75    0.045
  40. LP (   1) C   5                / 92. RY*(   2) O   6                    0.71    1.27    0.053
  40. LP (   1) C   5                /112. RY*(   4) C   8                    0.32    0.87    0.029
  40. LP (   1) C   5                /113. RY*(   5) C   8                    0.68    1.90    0.064
  40. LP (   1) C   5                /207. BD (   1) C   4 - O   6          497.57    0.03    0.167
  41. LP (   1) O   6                / 82. RY*(   1) C   5                    1.53    1.36    0.058
  41. LP (   1) O   6                / 83. RY*(   2) C   5                    0.31    1.67    0.029
  41. LP (   1) O   6                /100. RY*(   1) C   7                    0.80    1.57    0.045
  41. LP (   1) O   6                /101. RY*(   2) C   7                    0.29    1.13    0.023
  41. LP (   1) O   6                /206. BD*(   1) C   4 - C   5            4.07    1.04    0.082
  41. LP (   1) O   6                /210. BD*(   1) C   5 - C   8            0.41    1.04    0.026
  41. LP (   1) O   6                /212. BD*(   1) C   7 - H  17            0.60    0.97    0.031
  41. LP (   1) O   6                /213. BD*(   1) C   7 - H  18            1.06    1.01    0.042
  41. LP (   1) O   6                /214. BD*(   1) C   7 - H  19            0.60    0.97    0.031
  42. LP*(   1) C   8                / 89. RY*(   8) C   5                    0.39    1.93    0.070
  42. LP*(   1) C   8                /112. RY*(   4) C   8                    1.13    0.81    0.076
  42. LP*(   1) C   8                /125. RY*(   8) C   9                    0.53    1.61    0.074
  42. LP*(   1) C   8                /203. BD*(   2) O   2 - C   3            0.98    0.03    0.010
  42. LP*(   1) C   8                /218. BD*(   2) C   9 - O  10          151.99    0.03    0.116
  43. LP (   1) O  10                /118. RY*(   1) C   9                    0.47    1.38    0.032
  43. LP (   1) O  10                /119. RY*(   2) C   9                    1.49    1.40    0.058
  43. LP (   1) O  10                /136. RY*(   1) C  11                    0.76    1.51    0.043
  43. LP (   1) O  10                /137. RY*(   2) C  11                    0.42    1.14    0.028
  43. LP (   1) O  10                /215. BD*(   1) C   8 - C   9            0.27    1.07    0.021
  43. LP (   1) O  10                /219. BD*(   1) C   9 - N  12            3.58    1.04    0.077
  43. LP (   1) O  10                /221. BD*(   1) C  11 - H  21            0.55    1.00    0.030
  43. LP (   1) O  10                /222. BD*(   1) C  11 - H  22            0.55    1.00    0.030
  43. LP (   1) O  10                /223. BD*(   1) C  11 - H  23            0.95    1.02    0.040
  44. LP (   1) N  12                / 64. RY*(   1) C   3                    2.30    1.18    0.068
  44. LP (   1) N  12                /118. RY*(   1) C   9                    2.20    1.19    0.066
  44. LP (   1) N  12                /198. BD*(   1) C   1 - O   2            0.41    0.63    0.021
  44. LP (   1) N  12                /199. BD*(   1) C   1 - H  13            0.43    0.83    0.025
  44. LP (   1) N  12                /202. BD*(   1) O   2 - C   3            3.31    0.71    0.062
  44. LP (   1) N  12                /204. BD*(   1) C   3 - C   4            4.74    0.87    0.083
  44. LP (   1) N  12                /215. BD*(   1) C   8 - C   9            4.63    0.87    0.082
  44. LP (   1) N  12                /217. BD*(   1) C   9 - O  10            3.28    0.70    0.062
  44. LP (   1) N  12                /220. BD*(   1) O  10 - C  11            0.42    0.63    0.021
  44. LP (   1) N  12                /223. BD*(   1) C  11 - H  23            0.44    0.83    0.025
  45. LP (   2) N  12                / 42. LP*(   1) C   8                    0.84    0.12    0.013
  45. LP (   2) N  12                / 66. RY*(   3) C   3                    1.14    2.04    0.074
  45. LP (   2) N  12                / 69. RY*(   6) C   3                    0.43    2.05    0.046
  45. LP (   2) N  12                /120. RY*(   3) C   9                    1.19    2.04    0.076
  45. LP (   2) N  12                /123. RY*(   6) C   9                    0.40    1.12    0.033
  45. LP (   2) N  12                /147. RY*(   3) N  12                    0.86    1.11    0.048
  45. LP (   2) N  12                /203. BD*(   2) O   2 - C   3           66.93    0.15    0.132
  45. LP (   2) N  12                /207. BD (   1) C   4 - O   6            1.37    0.09    0.014
  45. LP (   2) N  12                /218. BD*(   2) C   9 - O  10           67.57    0.14    0.131
 202. BD*(   1) O   2 - C   3        / 67. RY*(   4) C   3                    0.40    0.92    0.145
 202. BD*(   1) O   2 - C   3        /206. BD*(   1) C   4 - C   5            0.52    0.17    0.058
 202. BD*(   1) O   2 - C   3        /208. BD*(   1) C   4 - H  16            0.61    0.10    0.054
 202. BD*(   1) O   2 - C   3        /219. BD*(   1) C   9 - N  12            0.59    0.15    0.057
 203. BD*(   2) O   2 - C   3        / 59. RY*(   5) O   2                    0.29    2.70    0.077
 203. BD*(   2) O   2 - C   3        / 66. RY*(   3) C   3                    0.80    1.89    0.106
 203. BD*(   2) O   2 - C   3        / 70. RY*(   7) C   3                    0.63    0.67    0.056
 203. BD*(   2) O   2 - C   3        / 73. RY*(   1) C   4                    0.49    0.65    0.048
 203. BD*(   2) O   2 - C   3        /147. RY*(   3) N  12                    0.32    0.97    0.048
 203. BD*(   2) O   2 - C   3        /200. BD*(   1) C   1 - H  14            0.31    0.53    0.034
 203. BD*(   2) O   2 - C   3        /201. BD*(   1) C   1 - H  15            0.31    0.53    0.034
 207. BD (   1) C   4 - O   6        / 42. LP*(   1) C   8                    0.37    0.03    0.006
 207. BD (   1) C   4 - O   6        / 69. RY*(   6) C   3                    0.41    1.96    0.063
 207. BD (   1) C   4 - O   6        / 70. RY*(   7) C   3                    0.31    0.73    0.034
 207. BD (   1) C   4 - O   6        / 80. RY*(   8) C   4                    0.27    2.02    0.052
 207. BD (   1) C   4 - O   6        / 86. RY*(   5) C   5                    0.39    0.72    0.037
 207. BD (   1) C   4 - O   6        /203. BD*(   2) O   2 - C   3           65.54    0.06    0.108
 207. BD (   1) C   4 - O   6        /218. BD*(   2) C   9 - O  10            0.43    0.06    0.008
 217. BD*(   1) C   9 - O  10        /121. RY*(   4) C   9                    0.43    0.90    0.148
 217. BD*(   1) C   9 - O  10        /205. BD*(   1) C   3 - N  12            0.51    0.16    0.056
 217. BD*(   1) C   9 - O  10        /210. BD*(   1) C   5 - C   8            0.48    0.17    0.058
 217. BD*(   1) C   9 - O  10        /216. BD*(   1) C   8 - H  20            0.61    0.10    0.055
 218. BD*(   2) C   9 - O  10        /112. RY*(   4) C   8                    0.49    0.78    0.053
 218. BD*(   2) C   9 - O  10        /120. RY*(   3) C   9                    0.77    1.90    0.103
 218. BD*(   2) C   9 - O  10        /123. RY*(   6) C   9                    0.73    0.98    0.073
 218. BD*(   2) C   9 - O  10        /131. RY*(   5) O  10                    0.30    2.71    0.078
 218. BD*(   2) C   9 - O  10        /147. RY*(   3) N  12                    0.29    0.97    0.046
 218. BD*(   2) C   9 - O  10        /221. BD*(   1) C  11 - H  21            0.32    0.53    0.035
 218. BD*(   2) C   9 - O  10        /222. BD*(   1) C  11 - H  22            0.32    0.53    0.035


 Natural Bond Orbitals (Summary):

                                                            Principal Delocalizations
           NBO                        Occupancy    Energy   (geminal,vicinal,remote)
 ====================================================================================
 Molecular unit  1  (C8H11NO3)
     1. BD (   1) C   1 - O   2          0.99595    -1.00513  204(v),64(v),68(v)
     2. BD (   1) C   1 - H  13          0.99483    -0.65492  202(v)
     3. BD (   1) C   1 - H  14          0.98784    -0.66022  203(v),56(v)
     4. BD (   1) C   1 - H  15          0.98784    -0.66022  203(v),56(v)
     5. BD (   1) O   2 - C   3          0.99549    -1.10465  219(v),206(v),47(v),204(g)
                                                    199(v)
     6. BD (   2) O   2 - C   3          0.94545    -0.55601  207(v),10(v),200(v),201(v)
                                                    48(v),73(v)
     7. BD (   1) C   3 - C   4          0.98683    -0.89886  209(v),198(v),205(g),206(g)
                                                    208(g),83(v),202(g),55(v)
                                                    146(v)
     8. BD (   1) C   3 - N  12          0.99142    -1.02945  217(v),204(g),219(g),208(v)
                                                    119(v),121(v),74(v)
     9. BD (   1) C   4 - C   5          0.98826    -0.89356  202(v),210(g),204(g),216(v)
                                                    208(g),64(v),109(v),91(v)
                                                    209(g)
    10. BD*(   1) C   4 - O   6          0.94083    -0.47484  207(g),212(v),214(v),203(v)
                                                    84(v),102(v)
    11. BD (   1) C   4 - H  16          0.98591    -0.70098  205(v),210(v),206(g),204(g)
                                                    202(v),82(v),65(v),209(v)
    12. BD (   1) C   5 - O   6          0.99545    -1.08293  215(v),204(v),206(g),101(v)
                                                    210(g),213(v)
    13. BD (   1) C   5 - C   8          0.98565    -0.88872  217(v),206(g),211(v),208(v)
                                                    215(g),118(v),216(g),209(g)
                                                    75(v),91(v)
    14. BD (   1) O   6 - C   7          0.99613    -0.99337  210(v),83(v),82(v)
    15. BD (   1) C   7 - H  17          0.99542    -0.65876  10(v),207(v)
    16. BD (   1) C   7 - H  18          0.99456    -0.64900  209(v),91(v)
    17. BD (   1) C   7 - H  19          0.99542    -0.65876  10(v),207(v)
    18. BD (   1) C   8 - C   9          0.98799    -0.90823  209(v),220(v),219(g),210(g)
                                                    82(v),216(g),217(g),127(v)
                                                    146(v)
    19. BD (   1) C   8 - H  20          0.98630    -0.69871  219(v),206(v),209(v),210(g)
                                                    217(v),215(g),119(v)
    20. BD (   1) C   9 - O  10          0.99554    -1.10769  205(v),210(v),137(v),215(g)
                                                    223(v)
    21. BD (   2) C   9 - O  10          0.94285    -0.55768  42(v),221(v),222(v),138(v)
                                                    112(v)
    22. BD (   1) C   9 - N  12          0.99116    -1.02226  202(v),215(g),205(g),216(v)
                                                    110(v),67(v),65(v)
    23. BD (   1) O  10 - C  11          0.99594    -1.00824  215(v),118(v),122(v)
    24. BD (   1) C  11 - H  21          0.98623    -0.66126  218(v),128(v)
    25. BD (   1) C  11 - H  22          0.98623    -0.66126  218(v),128(v)
    26. BD (   1) C  11 - H  23          0.99478    -0.65578  217(v),127(v)
    27. CR (   1) C   1                  0.99961   -10.29272  202(v),198(g),154(v),158(v)
                                                    162(v)
    28. CR (   1) O   2                  0.99981   -19.16847  65(v),47(v),68(v),46(v)
    29. CR (   1) C   3                  0.99941   -10.36956  75(v),219(v),198(v),206(v)
                                                    204(g),208(v),202(g)
    30. CR (   1) C   4                  0.99944   -10.26258  82(v),210(v),205(v),64(v)
                                                    166(v),209(v),67(v),202(v)
                                                    83(v),65(v)
    31. CR (   1) C   5                  0.99937   -10.33705  211(v),110(v),74(v),208(v)
                                                    215(v),204(v),210(g),206(g)
                                                    76(v),209(g),216(v),111(v)
    32. CR (   1) O   6                  0.99981   -19.14000  82(v),101(v),88(v),206(v)
                                                    100(v)
    33. CR (   1) C   7                  0.99962   -10.28713  209(v),211(g),174(v),170(v)
                                                    178(v)
    34. CR (   1) C   8                  0.99944   -10.27105  206(v),83(v),219(v),118(v)
                                                    182(v),217(v),121(v),85(v)
                                                    119(v),209(v)
    35. CR (   1) C   9                  0.99942   -10.37312  205(v),220(v),109(v),210(v)
                                                    215(g),216(v),110(v)
    36. CR (   1) O  10                  0.99981   -19.17176  119(v),137(v),136(v),122(v)
    37. CR (   1) C  11                  0.99961   -10.29434  217(v),220(g),194(v),186(v)
                                                    190(v)
    38. CR (   1) N  12                  0.99956   -14.32724  64(v),118(v),204(v),215(v)
                                                    71(v),124(v)
    39. LP (   1) O   2                  0.98196    -0.69946  205(v),65(v),199(v),46(v)
                                                    200(v),201(v),64(v),47(v)
    40. LP (   1) C   5                  0.50817    -0.32073  207(v),42(v),10(v),73(v)
                                                    86(g),92(v),113(v),77(v)
                                                    112(v)
    41. LP (   1) O   6                  0.98017    -0.67864  206(v),82(v),213(v),100(v)
                                                    212(v),214(v),210(v),83(v)
                                                    101(v)
    42. LP*(   1) C   8                  0.24765    -0.26096  218(v),112(g),125(v),203(r)
                                                    89(v)
    43. LP (   1) O  10                  0.98204    -0.70039  219(v),119(v),223(v),136(v)
                                                    221(v),222(v),118(v),137(v)
                                                    215(v)
    44. LP (   1) N  12                  0.93919    -0.50903  204(v),215(v),202(v),217(v)
                                                    64(v),118(v),223(r),199(r)
                                                    220(r),198(r)
    45. LP (   2) N  12                  0.67114    -0.37717  218(v),203(v),120(v),66(v)
                                                    207(r),147(g),42(r),69(v)
                                                    123(v)
    46. RY*(   1) C   1                  0.00176     0.81023   
    47. RY*(   2) C   1                  0.00083     0.43369   
    48. RY*(   3) C   1                  0.00057     1.48869   
    49. RY*(   4) C   1                  0.00018     1.83815   
    50. RY*(   5) C   1                  0.00011     0.90763   
    51. RY*(   6) C   1                  0.00006     0.97502   
    52. RY*(   7) C   1                  0.00000     2.04373   
    53. RY*(   8) C   1                  0.00000     1.73604   
    54. RY*(   9) C   1                  0.00000     2.10837   
    55. RY*(   1) O   2                  0.00132     1.12315   
    56. RY*(   2) O   2                  0.00066     1.01694   
    57. RY*(   3) O   2                  0.00028     1.57067   
    58. RY*(   4) O   2                  0.00016     2.20071   
    59. RY*(   5) O   2                  0.00010     2.47256   
    60. RY*(   6) O   2                  0.00005     2.05621   
    61. RY*(   7) O   2                  0.00000     2.58395   
    62. RY*(   8) O   2                  0.00000     2.46008   
    63. RY*(   9) O   2                  0.00001     2.67825   
    64. RY*(   1) C   3                  0.00486     0.67225   
    65. RY*(   2) C   3                  0.00253     0.68717   
    66. RY*(   3) C   3                  0.00223     1.66322   
    67. RY*(   4) C   3                  0.00148     1.11399   
    68. RY*(   5) C   3                  0.00086     1.90365   
    69. RY*(   6) C   3                  0.00051     1.66823   
    70. RY*(   7) C   3                  0.00040     0.43963   
    71. RY*(   8) C   3                  0.00031     1.55967   
    72. RY*(   9) C   3                  0.00001     1.94272   
    73. RY*(   1) C   4                  0.00234     0.41620   
    74. RY*(   2) C   4                  0.00190     0.82930   
    75. RY*(   3) C   4                  0.00142     0.57198   
    76. RY*(   4) C   4                  0.00071     0.45352   
    77. RY*(   5) C   4                  0.00019     1.72636   
    78. RY*(   6) C   4                  0.00006     2.22998   
    79. RY*(   7) C   4                  0.00006     2.24075   
    80. RY*(   8) C   4                  0.00002     1.73152   
    81. RY*(   9) C   4                  0.00001     2.03931   
    82. RY*(   1) C   5                  0.00363     0.68350   
    83. RY*(   2) C   5                  0.00197     0.98857   
    84. RY*(   3) C   5                  0.00142     1.70949   
    85. RY*(   4) C   5                  0.00102     1.11314   
    86. RY*(   5) C   5                  0.00031     0.42595   
    87. RY*(   6) C   5                  0.00030     1.48298   
    88. RY*(   7) C   5                  0.00013     1.93836   
    89. RY*(   8) C   5                  0.00003     1.66681   
    90. RY*(   9) C   5                  0.00001     1.95985   
    91. RY*(   1) O   6                  0.00131     1.13470   
    92. RY*(   2) O   6                  0.00109     0.95043   
    93. RY*(   3) O   6                  0.00018     2.17509   
    94. RY*(   4) O   6                  0.00013     2.56972   
    95. RY*(   5) O   6                  0.00010     1.49068   
    96. RY*(   6) O   6                  0.00005     2.21686   
    97. RY*(   7) O   6                  0.00000     2.48388   
    98. RY*(   8) O   6                  0.00000     2.62197   
    99. RY*(   9) O   6                  0.00001     2.69242   
   100. RY*(   1) C   7                  0.00149     0.89230   
   101. RY*(   2) C   7                  0.00081     0.45372   
   102. RY*(   3) C   7                  0.00067     1.75014   
   103. RY*(   4) C   7                  0.00019     1.74948   
   104. RY*(   5) C   7                  0.00014     0.72034   
   105. RY*(   6) C   7                  0.00001     0.55901   
   106. RY*(   7) C   7                  0.00000     2.05236   
   107. RY*(   8) C   7                  0.00001     2.08506   
   108. RY*(   9) C   7                  0.00000     2.14006   
   109. RY*(   1) C   8                  0.00233     0.77704   
   110. RY*(   2) C   8                  0.00192     0.59216   
   111. RY*(   3) C   8                  0.00064     0.37372   
   112. RY*(   4) C   8                  0.00036     0.54542   
   113. RY*(   5) C   8                  0.00015     1.58230   
   114. RY*(   6) C   8                  0.00007     2.21485   
   115. RY*(   7) C   8                  0.00003     2.19869   
   116. RY*(   8) C   8                  0.00002     1.72355   
   117. RY*(   9) C   8                  0.00001     2.05312   
   118. RY*(   1) C   9                  0.00468     0.67642   
   119. RY*(   2) C   9                  0.00247     0.69542   
   120. RY*(   3) C   9                  0.00226     1.66688   
   121. RY*(   4) C   9                  0.00146     1.09152   
   122. RY*(   5) C   9                  0.00088     1.90289   
   123. RY*(   6) C   9                  0.00046     0.74298   
   124. RY*(   7) C   9                  0.00031     1.54441   
   125. RY*(   8) C   9                  0.00028     1.35273   
   126. RY*(   9) C   9                  0.00001     1.93722   
   127. RY*(   1) O  10                  0.00132     1.11860   
   128. RY*(   2) O  10                  0.00066     1.02085   
   129. RY*(   3) O  10                  0.00029     1.55262   
   130. RY*(   4) O  10                  0.00016     2.23949   
   131. RY*(   5) O  10                  0.00011     2.47108   
   132. RY*(   6) O  10                  0.00005     2.03259   
   133. RY*(   7) O  10                  0.00000     2.45254   
   134. RY*(   8) O  10                  0.00000     2.57672   
   135. RY*(   9) O  10                  0.00001     2.67296   
   136. RY*(   1) C  11                  0.00178     0.80747   
   137. RY*(   2) C  11                  0.00082     0.43577   
   138. RY*(   3) C  11                  0.00057     1.45980   
   139. RY*(   4) C  11                  0.00018     1.83717   
   140. RY*(   5) C  11                  0.00011     0.90753   
   141. RY*(   6) C  11                  0.00006     1.02283   
   142. RY*(   7) C  11                  0.00000     2.02119   
   143. RY*(   8) C  11                  0.00000     1.73190   
   144. RY*(   9) C  11                  0.00000     2.10627   
   145. RY*(   1) N  12                  0.00184     0.82159   
   146. RY*(   2) N  12                  0.00072     1.22153   
   147. RY*(   3) N  12                  0.00050     0.73707   
   148. RY*(   4) N  12                  0.00035     1.13839   
   149. RY*(   5) N  12                  0.00011     2.18884   
   150. RY*(   6) N  12                  0.00007     2.73341   
   151. RY*(   7) N  12                  0.00003     2.41214   
   152. RY*(   8) N  12                  0.00002     2.09028   
   153. RY*(   9) N  12                  0.00001     2.46022   
   154. RY*(   1) H  13                  0.00027     0.33409   
   155. RY*(   2) H  13                  0.00008     1.59483   
   156. RY*(   3) H  13                  0.00004     1.77253   
   157. RY*(   4) H  13                  0.00001     1.86148   
   158. RY*(   1) H  14                  0.00079     0.27862   
   159. RY*(   2) H  14                  0.00010     1.63526   
   160. RY*(   3) H  14                  0.00007     1.72969   
   161. RY*(   4) H  14                  0.00001     2.00264   
   162. RY*(   1) H  15                  0.00079     0.27862   
   163. RY*(   2) H  15                  0.00010     1.63526   
   164. RY*(   3) H  15                  0.00007     1.72969   
   165. RY*(   4) H  15                  0.00001     2.00264   
   166. RY*(   1) H  16                  0.00089     0.22302   
   167. RY*(   2) H  16                  0.00005     1.48970   
   168. RY*(   3) H  16                  0.00004     1.97664   
   169. RY*(   4) H  16                  0.00004     2.06365   
   170. RY*(   1) H  17                  0.00089     0.26666   
   171. RY*(   2) H  17                  0.00010     1.63015   
   172. RY*(   3) H  17                  0.00007     1.72153   
   173. RY*(   4) H  17                  0.00001     2.01086   
   174. RY*(   1) H  18                  0.00025     0.29807   
   175. RY*(   2) H  18                  0.00009     1.59994   
   176. RY*(   3) H  18                  0.00005     1.85418   
   177. RY*(   4) H  18                  0.00000     1.82977   
   178. RY*(   1) H  19                  0.00089     0.26666   
   179. RY*(   2) H  19                  0.00010     1.63015   
   180. RY*(   3) H  19                  0.00007     1.72153   
   181. RY*(   4) H  19                  0.00001     2.01086   
   182. RY*(   1) H  20                  0.00100     0.19828   
   183. RY*(   2) H  20                  0.00005     1.82081   
   184. RY*(   3) H  20                  0.00003     2.17781   
   185. RY*(   4) H  20                  0.00002     1.48936   
   186. RY*(   1) H  21                  0.00080     0.27792   
   187. RY*(   2) H  21                  0.00010     1.63471   
   188. RY*(   3) H  21                  0.00007     1.72885   
   189. RY*(   4) H  21                  0.00001     2.00014   
   190. RY*(   1) H  22                  0.00080     0.27792   
   191. RY*(   2) H  22                  0.00010     1.63471   
   192. RY*(   3) H  22                  0.00007     1.72885   
   193. RY*(   4) H  22                  0.00001     2.00014   
   194. RY*(   1) H  23                  0.00027     0.33031   
   195. RY*(   2) H  23                  0.00007     1.59404   
   196. RY*(   3) H  23                  0.00004     1.77818   
   197. RY*(   4) H  23                  0.00001     1.85811   
   198. BD*(   1) C   1 - O   2          0.00580     0.12562   
   199. BD*(   1) C   1 - H  13          0.00390     0.32218   
   200. BD*(   1) C   1 - H  14          0.00593     0.29803   
   201. BD*(   1) C   1 - H  15          0.00593     0.29803   
   202. BD*(   1) O   2 - C   3          0.02646     0.19719   
   203. BD*(   2) O   2 - C   3          0.21500    -0.23137  207(v),66(g),70(g),10(v)
                                                    73(v),42(r),147(v),200(v)
                                                    201(v),59(g)
   204. BD*(   1) C   3 - C   4          0.01608     0.36321   
   205. BD*(   1) C   3 - N  12          0.01485     0.35502   
   206. BD*(   1) C   4 - C   5          0.01486     0.36252   
   207. BD (   1) C   4 - O   6          0.32110    -0.29146  203(v),10(g),69(v),86(v)
                                                    70(v),80(g),218(r)
   208. BD*(   1) C   4 - H  16          0.00627     0.29352   
   209. BD*(   1) C   5 - O   6          0.01587     0.20481   
   210. BD*(   1) C   5 - C   8          0.01142     0.36151   
   211. BD*(   1) O   6 - C   7          0.00379     0.14578   
   212. BD*(   1) C   7 - H  17          0.00808     0.29282   
   213. BD*(   1) C   7 - H  18          0.00356     0.32680   
   214. BD*(   1) C   7 - H  19          0.00808     0.29282   
   215. BD*(   1) C   8 - C   9          0.01506     0.36543   
   216. BD*(   1) C   8 - H  20          0.00562     0.29489   
   217. BD*(   1) C   9 - O  10          0.02639     0.19535   
   218. BD*(   2) C   9 - O  10          0.21526    -0.23506  42(v),120(g),123(g),112(v)
                                                    221(v),222(v),131(g),147(v)
   219. BD*(   1) C   9 - N  12          0.01519     0.34230   
   220. BD*(   1) O  10 - C  11          0.00580     0.12444   
   221. BD*(   1) C  11 - H  21          0.00593     0.29679   
   222. BD*(   1) C  11 - H  22          0.00593     0.29679   
   223. BD*(   1) C  11 - H  23          0.00392     0.32154   
       -------------------------------
              Total Lewis   42.06813  ( 95.6094%)
        Valence non-Lewis    1.85349  (  4.2125%)
        Rydberg non-Lewis    0.07837  (  0.1781%)
       -------------------------------
            Total unit  1   44.00000  (100.0000%)
           Charge unit  1    1.00000
 Unable to Open any file for archive entry.
 1\1\GINC-COMPUTE-0-6\SP\UB3LYP\def2SVP\C8H11N1O3(1+,2)\ZAHRT2\15-Mar-2
 021\0\\# b3lyp empiricaldispersion=gd3bj pop=nbo def2svp geom=newredun
 dant\\COC1=CC(OC)=CC(OC)=N1\\1,2\C,0,2.048752,2.649858,0.\O,0,0.654015
 ,2.392269,0.\C,0,0.252643,1.106763,0.\C,0,-1.130834,0.87522,0.\C,0,-1.
 551973,-0.461485,0.\O,0,-2.84523,-0.843579,0.\C,0,-3.851946,0.146014,0
 .\C,0,-0.59716,-1.489289,0.\C,0,0.748071,-1.118799,0.\O,0,1.664925,-2.
 104678,0.\C,0,3.034521,-1.738265,0.\N,0,1.170549,0.147551,0.\H,0,2.154
 2,3.742719,0.\H,0,2.535819,2.223574,-0.891227\H,0,2.535819,2.223574,0.
 891227\H,0,-1.80916,1.7244,0.\H,0,-3.793964,0.785992,-0.89772\H,0,-4.8
 12087,-0.386209,0.\H,0,-3.793964,0.785992,0.89772\H,0,-0.897102,-2.535
 552,0.\H,0,3.292775,-1.144725,0.891347\H,0,3.292775,-1.144725,-0.89134
 7\H,0,3.59892,-2.680081,0.\\Version=ES64L-G16RevC.01\State=2-A"\HF=-59
 1.1999422\S2=0.76601\S2-1=0.\S2A=0.750145\RMSD=9.853e-09\Dipole=0.2652
 802,0.359429,0.\Quadrupole=14.4747825,-1.6556046,-12.8191779,-1.670413
 7,0.,0.\PG=CS [SG(C8H5N1O3),X(H6)]\\@
 The archive entry for this job was punched.


 FIREWORKS ENDED
 AND SPECTATORS GONE AWAY....
 AH, HOW VAST AND DARK
                     SHIKI
 File lengths (MBytes):  RWF=     53 Int=      0 D2E=      0 Chk=      5 Scr=      1
 Normal termination of Gaussian 16
