# Supplementary material for: Machine-Learning-Guided Discovery of Electrochemical Reactions
Source: J Am Chem Soc. 2022 Dec 2;144(49):22599–610. doi: 10.1021/jacs.2c08997 (PMC9756344; doi:10.1021/jacs.2c08997)
Supplement: Supplementary file 4 — ja2c08997_si_004.zip [file ja2c08997_si_004.zip › Reactivity Prediction/Ologs_notimes/70.log]

 Entering Gaussian System, Link 0=g16
 Input=70.com
 Output=70.log
 Initial command:
  
 Copyright (c) 1988-2019, Gaussian, Inc.  All Rights Reserved.
  
 This is part of the Gaussian(R) 16 program.  It is based on
 the Gaussian(R) 09 system (copyright 2009, Gaussian, Inc.),
 the Gaussian(R) 03 system (copyright 2003, Gaussian, Inc.),
 the Gaussian(R) 98 system (copyright 1998, Gaussian, Inc.),
 the Gaussian(R) 94 system (copyright 1995, Gaussian, Inc.),
 the Gaussian 92(TM) system (copyright 1992, Gaussian, Inc.),
 the Gaussian 90(TM) system (copyright 1990, Gaussian, Inc.),
 the Gaussian 88(TM) system (copyright 1988, Gaussian, Inc.),
 the Gaussian 86(TM) system (copyright 1986, Carnegie Mellon
 University), and the Gaussian 82(TM) system (copyright 1983,
 Carnegie Mellon University). Gaussian is a federally registered
 trademark of Gaussian, Inc.
  
 This software contains proprietary and confidential information,
 including trade secrets, belonging to Gaussian, Inc.
  
 This software is provided under written license and may be
 used, copied, transmitted, or stored only in accord with that
 written license.
  
 The following legend is applicable only to US Government
 contracts under FAR:
  
                    RESTRICTED RIGHTS LEGEND
  
 Use, reproduction and disclosure by the US Government is
 subject to restrictions as set forth in subparagraphs (a)
 and (c) of the Commercial Computer Software - Restricted
 Rights clause in FAR 52.227-19.
  
 Gaussian, Inc.
 340 Quinnipiac St., Bldg. 40, Wallingford CT 06492
  
  
 ---------------------------------------------------------------
 Warning -- This program may not be used in any manner that
 competes with the business of Gaussian, Inc. or will provide
 assistance to any competitor of Gaussian, Inc.  The licensee
 of this program is prohibited from giving any competitor of
 Gaussian, Inc. access to this program.  By using this program,
 the user acknowledges that Gaussian, Inc. is engaged in the
 business of creating and licensing software in the field of
 computational chemistry and represents and warrants to the
 licensee that it is not a competitor of Gaussian, Inc. and that
 it will not use this program in any manner prohibited above.
 ---------------------------------------------------------------
  

 Cite this work as:
 Gaussian 16, Revision C.01,
 M. J. Frisch, G. W. Trucks, H. B. Schlegel, G. E. Scuseria, 
 M. A. Robb, J. R. Cheeseman, G. Scalmani, V. Barone, 
 G. A. Petersson, H. Nakatsuji, X. Li, M. Caricato, A. V. Marenich, 
 J. Bloino, B. G. Janesko, R. Gomperts, B. Mennucci, H. P. Hratchian, 
 J. V. Ortiz, A. F. Izmaylov, J. L. Sonnenberg, D. Williams-Young, 
 F. Ding, F. Lipparini, F. Egidi, J. Goings, B. Peng, A. Petrone, 
 T. Henderson, D. Ranasinghe, V. G. Zakrzewski, J. Gao, N. Rega, 
 G. Zheng, W. Liang, M. Hada, M. Ehara, K. Toyota, R. Fukuda, 
 J. Hasegawa, M. Ishida, T. Nakajima, Y. Honda, O. Kitao, H. Nakai, 
 T. Vreven, K. Throssell, J. A. Montgomery, Jr., J. E. Peralta, 
 F. Ogliaro, M. J. Bearpark, J. J. Heyd, E. N. Brothers, K. N. Kudin, 
 V. N. Staroverov, T. A. Keith, R. Kobayashi, J. Normand, 
 K. Raghavachari, A. P. Rendell, J. C. Burant, S. S. Iyengar, 
 J. Tomasi, M. Cossi, J. M. Millam, M. Klene, C. Adamo, R. Cammi, 
 J. W. Ochterski, R. L. Martin, K. Morokuma, O. Farkas, 
 J. B. Foresman, and D. J. Fox, Gaussian, Inc., Wallingford CT, 2019.
 
 ******************************************
 Gaussian 16:  ES64L-G16RevC.01  3-Jul-2019
                13-Mar-2021 
 ******************************************
 %nprocshared=16
 Will use up to   16 processors via shared memory.
 %mem=7GB
 -----------------------------------------
 # b3lyp/def2svp geom=NewRedundant pop=NBO
 -----------------------------------------
 1/29=4000,38=1,172=1/1;
 2/12=2,17=6,18=5,40=1/2;
 3/5=43,7=101,11=2,25=1,30=1,74=-5/1,2,3;
 4//1;
 5/5=2,38=5/2;
 6/7=2,8=2,9=2,10=2,28=1,40=1/1,7;
 99/5=1,9=1/99;
 --
 70
 --
 Symbolic Z-matrix:
 Charge =  1 Multiplicity = 2
 C                    -0.73551   0.02918   0.22069 
 C                     0.73551  -0.02918   0.02972 
 C                     1.50899   1.1455    0.00545 
 C                     2.89194   1.09118  -0.17389 
 C                     3.5336   -0.14018  -0.33351 
 C                     2.77853  -1.31613  -0.31182 
 C                     1.39568  -1.26073  -0.13211 
 C                    -1.58892  -0.85939  -0.45819 
 C                    -2.97187  -0.80504  -0.2789 
 C                    -3.5336    0.14018   0.58392 
 C                    -2.6986    1.02999   1.26543 
 C                    -1.31575   0.97462   1.08567 
 H                     1.01555   2.11472   0.10378 
 H                     3.47116   2.01756  -0.19776 
 H                     4.61622  -0.18313  -0.47406 
 H                     3.27071  -2.28501  -0.42704 
 H                     0.81952  -2.18752  -0.09159 
 H                    -1.16341  -1.58544  -1.15413 
 H                    -3.61571  -1.50011  -0.8235 
 H                    -4.61622   0.18313   0.72447 
 H                    -3.12615   1.76757   1.94912 
 H                    -0.67165   1.65824   1.64276 
 
                          Input orientation:                          
 ---------------------------------------------------------------------
 Center     Atomic      Atomic             Coordinates (Angstroms)
 Number     Number       Type             X           Y           Z
 ---------------------------------------------------------------------
      1          6           0       -0.735510    0.029178    0.220686
      2          6           0        0.735510   -0.029178    0.029724
      3          6           0        1.508991    1.145502    0.005448
      4          6           0        2.891939    1.091177   -0.173894
      5          6           0        3.533598   -0.140180   -0.333514
      6          6           0        2.778535   -1.316128   -0.311816
      7          6           0        1.395677   -1.260733   -0.132112
      8          6           0       -1.588922   -0.859390   -0.458190
      9          6           0       -2.971875   -0.805042   -0.278902
     10          6           0       -3.533598    0.140180    0.583923
     11          6           0       -2.698598    1.029994    1.265431
     12          6           0       -1.315747    0.974620    1.085673
     13          1           0        1.015550    2.114722    0.103776
     14          1           0        3.471156    2.017556   -0.197757
     15          1           0        4.616218   -0.183129   -0.474055
     16          1           0        3.270706   -2.285010   -0.427037
     17          1           0        0.819516   -2.187520   -0.091588
     18          1           0       -1.163414   -1.585441   -1.154130
     19          1           0       -3.615712   -1.500112   -0.823504
     20          1           0       -4.616218    0.183129    0.724465
     21          1           0       -3.126150    1.767567    1.949116
     22          1           0       -0.671653    1.658239    1.642761
 ---------------------------------------------------------------------
                    Distance matrix (angstroms):
                    1          2          3          4          5
     1  C    0.000000
     2  C    1.484510   0.000000
     3  C    2.516007   1.406676   0.000000
     4  C    3.800252   2.438615   1.395585   0.000000
     5  C    4.308259   2.823749   2.422170   1.397657   0.000000
     6  C    3.800252   2.438615   2.787835   2.413918   1.397657
     7  C    2.516007   1.406676   2.412826   2.787835   2.422170
     8  C    1.406676   2.516007   3.719088   4.895267   5.174264
     9  C    2.438615   3.800252   4.895267   6.163683   6.539587
    10  C    2.823749   4.308259   5.174264   6.539587   7.132008
    11  C    2.438615   3.800252   4.393712   5.773171   6.539587
    12  C    1.406676   2.516007   3.029064   4.393712   5.174264
    13  H    2.725687   2.163380   1.092034   2.155360   3.408279
    14  H    4.671699   3.424124   2.156817   1.092813   2.162904
    15  H    5.400809   3.916298   3.413216   2.164969   1.092549
    16  H    4.671699   3.424124   3.880605   3.406785   2.162904
    17  H    2.725687   2.163380   3.404972   3.879634   3.408279
    18  H    2.163380   2.725687   3.993047   4.956917   4.982379
    19  H    3.424124   4.671699   5.826579   7.034649   7.293979
    20  H    3.916298   5.400809   6.241902   7.616037   8.224558
    21  H    3.424124   4.671699   5.064518   6.417325   7.293979
    22  H    2.163380   2.725687   2.774689   4.039923   4.982379
                    6          7          8          9         10
     6  C    0.000000
     7  C    1.395585   0.000000
     8  C    4.393712   3.029064   0.000000
     9  C    5.773171   4.393712   1.395585   0.000000
    10  C    6.539587   5.174264   2.422170   1.397657   0.000000
    11  C    6.163683   4.895267   2.787835   2.413918   1.397657
    12  C    4.895267   3.719088   2.412826   2.787835   2.422170
    13  H    3.879634   3.404972   3.993047   4.956917   4.982379
    14  H    3.406785   3.880605   5.826579   7.034649   7.293979
    15  H    2.164969   3.413216   6.241902   7.616037   8.224558
    16  H    1.092813   2.156817   5.064518   6.417325   7.293979
    17  H    2.155360   1.092034   2.774689   4.039923   4.982379
    18  H    4.039923   2.774689   1.092034   2.155360   3.408279
    19  H    6.417325   5.064518   2.156817   1.092813   2.162904
    20  H    7.616037   6.241902   3.413216   2.164969   1.092549
    21  H    7.034649   5.826579   3.880605   3.406785   2.162904
    22  H    4.956917   3.993047   3.404972   3.879634   3.408279
                   11         12         13         14         15
    11  C    0.000000
    12  C    1.395585   0.000000
    13  H    4.039923   2.774689   0.000000
    14  H    6.417325   5.064518   2.475957   0.000000
    15  H    7.616037   6.241902   4.310315   2.496101   0.000000
    16  H    7.034649   5.826579   4.972437   4.313330   2.496101
    17  H    4.956917   3.993047   4.311135   4.972437   4.310315
    18  H    3.879634   3.404972   4.474529   5.947728   5.986078
    19  H    3.406785   3.880605   5.947728   7.936576   8.343934
    20  H    2.164969   3.413216   5.986078   8.343934   9.317107
    21  H    1.092813   2.156817   4.547469   6.942334   8.343934
    22  H    2.155360   1.092034   2.328842   4.547469   5.986078
                   16         17         18         19         20
    16  H    0.000000
    17  H    2.475957   0.000000
    18  H    4.547469   2.328842   0.000000
    19  H    6.942334   4.547469   2.475957   0.000000
    20  H    8.343934   5.986078   4.310315   2.496101   0.000000
    21  H    7.936576   5.947728   4.972437   4.313330   2.496101
    22  H    5.947728   4.474529   4.311135   4.972437   4.310315
                   21         22
    21  H    0.000000
    22  H    2.475957   0.000000
 Stoichiometry    C12H10(1+,2)
 Framework group  D2[C2(HCC.CCH),X(C8H8)]
 Deg. of freedom    15
 Full point group                 D2      NOp   4
 Largest Abelian subgroup         D2      NOp   4
 Largest concise Abelian subgroup D2      NOp   4
                         Standard orientation:                         
 ---------------------------------------------------------------------
 Center     Atomic      Atomic             Coordinates (Angstroms)
 Number     Number       Type             X           Y           Z
 ---------------------------------------------------------------------
      1          6           0        0.000000    0.000000    0.742255
      2          6           0        0.000000    0.000000   -0.742255
      3          6           0       -0.381665    1.144450   -1.465653
      4          6           0       -0.381694    1.145015   -2.861238
      5          6           0       -0.000000   -0.000000   -3.566004
      6          6           0        0.381694   -1.145015   -2.861238
      7          6           0        0.381665   -1.144450   -1.465653
      8          6           0       -0.381665   -1.144450    1.465653
      9          6           0       -0.381694   -1.145015    2.861238
     10          6           0       -0.000000   -0.000000    3.566004
     11          6           0        0.381694    1.145015    2.861238
     12          6           0        0.381665    1.144450    1.465653
     13          1           0       -0.706043    2.036658   -0.925948
     14          1           0       -0.690252    2.043222   -3.401845
     15          1           0       -0.000000   -0.000000   -4.658553
     16          1           0        0.690252   -2.043222   -3.401845
     17          1           0        0.706043   -2.036658   -0.925948
     18          1           0       -0.706043   -2.036658    0.925948
     19          1           0       -0.690252   -2.043222    3.401845
     20          1           0       -0.000000   -0.000000    4.658553
     21          1           0        0.690252    2.043222    3.401845
     22          1           0        0.706043    2.036658    0.925948
 ---------------------------------------------------------------------
 Rotational constants (GHZ):           2.8509562           0.5456151           0.4733382
 Standard basis: def2SVP (5D, 7F)
 There are    61 symmetry adapted cartesian basis functions of A   symmetry.
 There are    61 symmetry adapted cartesian basis functions of B1  symmetry.
 There are    54 symmetry adapted cartesian basis functions of B2  symmetry.
 There are    54 symmetry adapted cartesian basis functions of B3  symmetry.
 There are    57 symmetry adapted basis functions of A   symmetry.
 There are    57 symmetry adapted basis functions of B1  symmetry.
 There are    52 symmetry adapted basis functions of B2  symmetry.
 There are    52 symmetry adapted basis functions of B3  symmetry.
   218 basis functions,   370 primitive gaussians,   230 cartesian basis functions
    41 alpha electrons       40 beta electrons
       nuclear repulsion energy       598.0440276526 Hartrees.
 NAtoms=   22 NActive=   22 NUniq=    7 SFac= 4.00D+00 NAtFMM=   60 NAOKFM=F Big=F
 Integral buffers will be    131072 words long.
 Raffenetti 2 integral format.
 Two-electron integral symmetry is turned on.
 One-electron integrals computed using PRISM.
   4 Symmetry operations used in ECPInt.
 ECPInt:  NShTT=    5253 NPrTT=   19101 LenC2=    5026 LenP2D=   13860.
 LDataN:  DoStor=T MaxTD1= 4 Len=   56
 NBasis=   218 RedAO= T EigKep=  2.96D-04  NBF=    57    57    52    52
 NBsUse=   218 1.00D-06 EigRej= -1.00D+00 NBFU=    57    57    52    52
 ExpMin= 1.22D-01 ExpMax= 1.24D+03 ExpMxC= 1.86D+02 IAcc=3 IRadAn=         5 AccDes= 0.00D+00
 Harris functional with IExCor=  402 and IRadAn=       5 diagonalized for initial guess.
 HarFok:  IExCor=  402 AccDes= 0.00D+00 IRadAn=         5 IDoV= 1 UseB2=F ITyADJ=14
 ICtDFT=  3500011 ScaDFX=  1.000000  1.000000  1.000000  1.000000
 FoFCou: FMM=F IPFlag=           0 FMFlag=      100000 FMFlg1=           0
         NFxFlg=           0 DoJE=T BraDBF=F KetDBF=T FulRan=T
         wScrn=  0.000000 ICntrl=       500 IOpCl=  0 I1Cent=   200000004 NGrid=           0
         NMat0=    1 NMatS0=      1 NMatT0=    0 NMatD0=    1 NMtDS0=    0 NMtDT0=    0
 Petite list used in FoFCou.
 Initial guess orbital symmetries:
 Alpha Orbitals:
       Occupied  (B1) (A) (B3) (B2) (A) (B1) (B1) (B3) (B2) (A)
                 (B1) (A) (A) (B1) (A) (B2) (B3) (B1) (A) (B2)
                 (B3) (B1) (A) (B1) (B2) (B3) (A) (B1) (A) (B2)
                 (B3) (B1) (B3) (B2) (A) (B2) (B3) (B3) (B1) (A)
                 (B2)
       Virtual   (B3) (B1) (A) (B2) (B3) (A) (B1) (B2) (B2) (A)
                 (B3) (B1) (B2) (A) (B1) (B3) (B1) (A) (B2) (B2)
                 (A) (B3) (B1) (B1) (B3) (B1) (A) (B2) (A) (B3)
                 (B1) (B2) (B3) (A) (B1) (A) (B3) (B2) (B2) (A)
                 (B1) (B3) (B2) (A) (B1) (B3) (B2) (B1) (B3) (A)
                 (B2) (B3) (B1) (A) (B2) (B2) (B3) (B1) (A) (B3)
                 (B2) (B1) (A) (B1) (A) (B3) (B2) (B3) (B1) (A)
                 (B2) (B1) (A) (B3) (B1) (B3) (B2) (A) (B2) (B3)
                 (B1) (B2) (B3) (B1) (A) (A) (B1) (B2) (B1) (B3)
                 (B3) (A) (B1) (B2) (A) (B3) (B1) (A) (A) (B2)
                 (B3) (B2) (B1) (A) (A) (B3) (B1) (B2) (B2) (B3)
                 (B1) (A) (B1) (A) (B3) (B2) (B3) (B1) (A) (B2)
                 (B1) (B2) (B3) (B2) (A) (B3) (B1) (B2) (A) (B3)
                 (B1) (B3) (B2) (B1) (B3) (B2) (A) (A) (B3) (B1)
                 (B2) (B1) (A) (B3) (B2) (A) (B3) (B1) (A) (B2)
                 (B3) (B1) (B2) (A) (B3) (B1) (B2) (B1) (A) (B2)
                 (A) (B1) (B3) (B2) (A) (B1) (B1) (A) (B3) (A)
                 (B2) (B1) (B3) (B2) (B3) (A) (B1)
 Beta  Orbitals:
       Occupied  (B1) (A) (B3) (B2) (A) (B1) (B1) (B3) (B2) (A)
                 (B1) (A) (A) (B1) (A) (B2) (B3) (B1) (A) (B2)
                 (B3) (B1) (A) (B1) (B2) (B3) (A) (B1) (A) (B2)
                 (B3) (B1) (B3) (B2) (A) (B2) (B3) (B3) (B1) (A)
       Virtual   (B2) (B3) (B1) (A) (B2) (B3) (A) (B1) (B2) (B2)
                 (A) (B3) (B1) (B2) (A) (B1) (B3) (B1) (A) (B2)
                 (B2) (A) (B3) (B1) (B1) (B3) (B1) (A) (B2) (A)
                 (B3) (B1) (B2) (B3) (A) (B1) (A) (B3) (B2) (B2)
                 (A) (B1) (B3) (B2) (A) (B1) (B3) (B2) (B1) (B3)
                 (A) (B2) (B3) (B1) (A) (B2) (B2) (B3) (B1) (A)
                 (B3) (B2) (B1) (A) (B1) (A) (B3) (B2) (B3) (B1)
                 (A) (B2) (B1) (A) (B3) (B1) (B3) (B2) (A) (B2)
                 (B3) (B1) (B2) (B3) (B1) (A) (A) (B1) (B2) (B1)
                 (B3) (B3) (A) (B1) (B2) (A) (B3) (B1) (A) (A)
                 (B2) (B3) (B2) (B1) (A) (A) (B3) (B1) (B2) (B2)
                 (B3) (B1) (A) (B1) (A) (B3) (B2) (B3) (B1) (A)
                 (B2) (B1) (B2) (B3) (B2) (A) (B3) (B1) (B2) (A)
                 (B3) (B1) (B3) (B2) (B1) (B3) (B2) (A) (A) (B3)
                 (B1) (B2) (B1) (A) (B3) (B2) (A) (B3) (B1) (A)
                 (B2) (B3) (B1) (B2) (A) (B3) (B1) (B2) (B1) (A)
                 (B2) (A) (B1) (B3) (B2) (A) (B1) (B1) (A) (B3)
                 (A) (B2) (B1) (B3) (B2) (B3) (A) (B1)
 The electronic state of the initial guess is 2-B2.
 Initial guess <Sx>= 0.0000 <Sy>= 0.0000 <Sz>= 0.5000 <S**2>= 0.7500 S= 0.5000
 Keep R1 and R2 ints in memory in symmetry-blocked form, NReq=356224917.
 Requested convergence on RMS density matrix=1.00D-08 within 128 cycles.
 Requested convergence on MAX density matrix=1.00D-06.
 Requested convergence on             energy=1.00D-06.
 No special actions if energy rises.
 Integral accuracy reduced to 1.0D-05 until final iterations.
 Initial convergence to 1.0D-05 achieved.  Increase integral accuracy.
 SCF Done:  E(UB3LYP) =  -462.683095645     A.U. after   17 cycles
            NFock= 17  Conv=0.77D-08     -V/T= 2.0113
 <Sx>= 0.0000 <Sy>= 0.0000 <Sz>= 0.5000 <S**2>= 0.7632 S= 0.5066
 <L.S>= 0.000000000000E+00
 Annihilation of the first spin contaminant:
 S**2 before annihilation     0.7632,   after     0.7501

 **********************************************************************

            Population analysis using the SCF Density.

 **********************************************************************

 Orbital symmetries:
 Alpha Orbitals:
       Occupied  (A) (B1) (A) (B1) (B3) (B1) (B2) (A) (B1) (A)
                 (B3) (B2) (A) (B1) (A) (B2) (B3) (B1) (A) (B2)
                 (B3) (B1) (A) (B1) (B2) (A) (B3) (B1) (A) (B2)
                 (B3) (B3) (B2) (B1) (B2) (A) (B3) (B3) (B1) (A)
                 (B2)
       Virtual   (B3) (B1) (A) (B2) (A) (B1) (B2) (B3) (A) (B3)
                 (B1) (B2) (B2) (A) (B1) (B3) (B1) (A) (B2) (B2)
                 (B1) (B3) (A) (B1) (A) (B3) (B1) (B2) (A) (B3)
                 (B1) (B2) (B3) (A) (B1) (A) (B2) (B3) (B2) (A)
                 (B1) (B3) (B2) (A) (B1) (B2) (B3) (B1) (B3) (A)
                 (B2) (B3) (B1) (A) (B2) (B2) (B3) (B1) (B3) (B2)
                 (A) (A) (B1) (A) (B1) (B3) (B2) (B3) (B1) (A)
                 (B1) (B2) (A) (B1) (B3) (B3) (B2) (A) (B2) (B3)
                 (B1) (B3) (B2) (B1) (A) (A) (B1) (B3) (B2) (B1)
                 (B3) (A) (B1) (B2) (A) (B1) (B3) (A) (A) (B2)
                 (B3) (B2) (B3) (A) (B1) (B1) (A) (B2) (A) (B1)
                 (B2) (B3) (B1) (B3) (A) (B2) (B3) (B1) (A) (B2)
                 (B1) (B2) (B3) (B2) (A) (B1) (B3) (B2) (A) (B3)
                 (B1) (B3) (B2) (B1) (B3) (B2) (A) (A) (B3) (B1)
                 (B2) (A) (B1) (B3) (B2) (A) (B1) (B3) (A) (B2)
                 (B3) (B1) (B2) (A) (B3) (B1) (B2) (B1) (A) (B2)
                 (A) (B1) (B3) (B2) (A) (B1) (A) (B1) (B3) (A)
                 (B2) (B1) (B3) (B2) (B3) (A) (B1)
 Beta  Orbitals:
       Occupied  (A) (B1) (A) (B1) (B3) (B1) (B2) (A) (B1) (A)
                 (B3) (B2) (A) (B1) (A) (B2) (B3) (B1) (A) (B2)
                 (B3) (B1) (A) (B1) (B2) (A) (B3) (B1) (A) (B2)
                 (B3) (B3) (B1) (B2) (B2) (A) (B3) (B3) (B1) (A)
       Virtual   (B2) (B3) (B1) (A) (B2) (A) (B1) (B2) (B3) (A)
                 (B3) (B1) (B2) (B2) (A) (B1) (B3) (B1) (A) (B2)
                 (B2) (B1) (B3) (A) (B1) (A) (B3) (B1) (B2) (A)
                 (B3) (B2) (B1) (B3) (A) (B1) (A) (B2) (B3) (B2)
                 (A) (B1) (B3) (B2) (A) (B1) (B2) (B3) (B1) (B3)
                 (A) (B2) (B3) (B1) (A) (B2) (B2) (B3) (B1) (B3)
                 (B2) (A) (A) (B1) (A) (B1) (B3) (B2) (B3) (B1)
                 (A) (B1) (B2) (A) (B1) (B3) (B3) (B2) (A) (B2)
                 (B3) (B1) (B3) (B2) (B1) (A) (A) (B1) (B3) (B2)
                 (B1) (B3) (A) (B1) (B2) (A) (B1) (B3) (A) (A)
                 (B2) (B3) (B2) (B3) (A) (B1) (B1) (A) (B2) (A)
                 (B2) (B3) (B1) (B1) (B3) (A) (B2) (B3) (B1) (A)
                 (B2) (B1) (B2) (B3) (B2) (A) (B1) (B3) (B2) (A)
                 (B3) (B3) (B1) (B2) (B1) (B3) (B2) (A) (A) (B3)
                 (B1) (B2) (B1) (A) (B3) (B2) (A) (B1) (B3) (A)
                 (B2) (B3) (B1) (B2) (A) (B3) (B1) (B2) (B1) (A)
                 (B2) (A) (B1) (B3) (B2) (A) (B1) (A) (B1) (B3)
                 (A) (B2) (B1) (B3) (B2) (B3) (A) (B1)
 The electronic state is 2-B2.
 Alpha  occ. eigenvalues --  -10.39531 -10.39527 -10.37800 -10.37800 -10.37167
 Alpha  occ. eigenvalues --  -10.37167 -10.37166 -10.37164 -10.36187 -10.36187
 Alpha  occ. eigenvalues --  -10.36186 -10.36185  -1.04751  -1.02116  -0.95407
 Alpha  occ. eigenvalues --   -0.91744  -0.90823  -0.89844  -0.79646  -0.79020
 Alpha  occ. eigenvalues --   -0.76101  -0.74688  -0.70285  -0.66782  -0.64478
 Alpha  occ. eigenvalues --   -0.63418  -0.62002  -0.60383  -0.59837  -0.59428
 Alpha  occ. eigenvalues --   -0.58591  -0.56257  -0.54045  -0.53819  -0.52375
 Alpha  occ. eigenvalues --   -0.51488  -0.50910  -0.46597  -0.42994  -0.42907
 Alpha  occ. eigenvalues --   -0.41915
 Alpha virt. eigenvalues --   -0.21903  -0.18466  -0.18012  -0.16107  -0.07721
 Alpha virt. eigenvalues --   -0.07120  -0.05505  -0.04348  -0.03210  -0.02035
 Alpha virt. eigenvalues --   -0.01366  -0.01010  -0.00136   0.01560   0.02843
 Alpha virt. eigenvalues --    0.03322   0.07639   0.09925   0.10950   0.11656
 Alpha virt. eigenvalues --    0.12995   0.13631   0.13829   0.16095   0.18177
 Alpha virt. eigenvalues --    0.18357   0.19261   0.22578   0.23514   0.25291
 Alpha virt. eigenvalues --    0.26348   0.26475   0.27562   0.28448   0.28848
 Alpha virt. eigenvalues --    0.31074   0.31101   0.31470   0.32776   0.33246
 Alpha virt. eigenvalues --    0.34115   0.34557   0.38316   0.38637   0.38941
 Alpha virt. eigenvalues --    0.40310   0.41882   0.44232   0.44876   0.45860
 Alpha virt. eigenvalues --    0.47414   0.48428   0.49202   0.49380   0.49669
 Alpha virt. eigenvalues --    0.50528   0.51317   0.51752   0.51998   0.52134
 Alpha virt. eigenvalues --    0.55624   0.56120   0.56521   0.56762   0.59073
 Alpha virt. eigenvalues --    0.59638   0.60443   0.61368   0.62140   0.64170
 Alpha virt. eigenvalues --    0.66414   0.67928   0.69133   0.73951   0.75518
 Alpha virt. eigenvalues --    0.76534   0.78846   0.88670   0.89978   0.90891
 Alpha virt. eigenvalues --    0.93009   1.03257   1.03291   1.03361   1.06991
 Alpha virt. eigenvalues --    1.07743   1.08360   1.09147   1.09729   1.10814
 Alpha virt. eigenvalues --    1.13412   1.13630   1.14689   1.15023   1.16662
 Alpha virt. eigenvalues --    1.34583   1.34763   1.37452   1.44837   1.45233
 Alpha virt. eigenvalues --    1.50202   1.50644   1.53011   1.53381   1.54255
 Alpha virt. eigenvalues --    1.54818   1.54939   1.56257   1.58127   1.58517
 Alpha virt. eigenvalues --    1.58835   1.59004   1.60415   1.62152   1.62240
 Alpha virt. eigenvalues --    1.64249   1.64761   1.66525   1.70604   1.70817
 Alpha virt. eigenvalues --    1.73309   1.75824   1.78119   1.79953   1.81210
 Alpha virt. eigenvalues --    1.81804   1.82081   1.82722   1.83173   1.84208
 Alpha virt. eigenvalues --    1.92307   1.92458   1.95350   1.95758   1.97204
 Alpha virt. eigenvalues --    1.97947   1.98757   1.99997   2.05320   2.09243
 Alpha virt. eigenvalues --    2.10134   2.11310   2.11943   2.13062   2.13281
 Alpha virt. eigenvalues --    2.15857   2.17566   2.17845   2.17948   2.21509
 Alpha virt. eigenvalues --    2.33828   2.35365   2.37595   2.40710   2.42588
 Alpha virt. eigenvalues --    2.45169   2.46633   2.47866   2.48022   2.54895
 Alpha virt. eigenvalues --    2.55933   2.56110   2.56503   2.57900   2.69368
 Alpha virt. eigenvalues --    2.69549   2.70408   2.70748   2.77332   2.82408
 Alpha virt. eigenvalues --    2.92606   2.93074   2.95777   3.01812   3.13413
 Alpha virt. eigenvalues --    3.39708   3.49510
  Beta  occ. eigenvalues --  -10.39314 -10.39308 -10.37430 -10.37430 -10.37021
  Beta  occ. eigenvalues --  -10.37021 -10.37020 -10.37018 -10.36241 -10.36241
  Beta  occ. eigenvalues --  -10.36241 -10.36240  -1.04130  -1.01588  -0.94715
  Beta  occ. eigenvalues --   -0.91529  -0.90657  -0.88851  -0.79212  -0.78746
  Beta  occ. eigenvalues --   -0.75725  -0.74351  -0.70150  -0.66554  -0.64260
  Beta  occ. eigenvalues --   -0.63224  -0.61572  -0.60209  -0.59574  -0.59365
  Beta  occ. eigenvalues --   -0.58495  -0.54917  -0.53656  -0.52548  -0.52106
  Beta  occ. eigenvalues --   -0.51382  -0.50696  -0.43985  -0.42565  -0.42447
  Beta virt. eigenvalues --   -0.35773  -0.20047  -0.17769  -0.17163  -0.14217
  Beta virt. eigenvalues --   -0.07649  -0.07030  -0.05410  -0.03595  -0.03083
  Beta virt. eigenvalues --   -0.01784  -0.01181  -0.00160   0.00194   0.01703
  Beta virt. eigenvalues --    0.03015   0.03478   0.08161   0.10255   0.11340
  Beta virt. eigenvalues --    0.11737   0.13360   0.13716   0.14085   0.16319
  Beta virt. eigenvalues --    0.18533   0.18601   0.19634   0.22735   0.23857
  Beta virt. eigenvalues --    0.25334   0.26497   0.26776   0.28170   0.28639
  Beta virt. eigenvalues --    0.29288   0.31405   0.31641   0.31707   0.33014
  Beta virt. eigenvalues --    0.33625   0.34436   0.35221   0.38501   0.38701
  Beta virt. eigenvalues --    0.39047   0.41393   0.42362   0.44642   0.45538
  Beta virt. eigenvalues --    0.46224   0.47661   0.48763   0.49501   0.49641
  Beta virt. eigenvalues --    0.50117   0.50961   0.51378   0.51898   0.52181
  Beta virt. eigenvalues --    0.52668   0.55819   0.56190   0.56725   0.57088
  Beta virt. eigenvalues --    0.59240   0.60140   0.60616   0.61531   0.62432
  Beta virt. eigenvalues --    0.64414   0.66740   0.68058   0.69388   0.74173
  Beta virt. eigenvalues --    0.75629   0.77009   0.78934   0.88983   0.90040
  Beta virt. eigenvalues --    0.90954   0.93356   1.03628   1.03674   1.03737
  Beta virt. eigenvalues --    1.07216   1.08406   1.08550   1.09458   1.10040
  Beta virt. eigenvalues --    1.11329   1.13689   1.14138   1.15185   1.15308
  Beta virt. eigenvalues --    1.16842   1.34650   1.35336   1.37525   1.45229
  Beta virt. eigenvalues --    1.45553   1.50311   1.50750   1.53214   1.53996
  Beta virt. eigenvalues --    1.54484   1.55147   1.55466   1.56585   1.58655
  Beta virt. eigenvalues --    1.58915   1.59057   1.59096   1.61023   1.62339
  Beta virt. eigenvalues --    1.62577   1.64349   1.65002   1.66818   1.71065
  Beta virt. eigenvalues --    1.71122   1.73703   1.76218   1.78487   1.80537
  Beta virt. eigenvalues --    1.81417   1.82000   1.82151   1.82785   1.83574
  Beta virt. eigenvalues --    1.84536   1.92499   1.92554   1.95378   1.96688
  Beta virt. eigenvalues --    1.97349   1.98032   1.99441   2.00244   2.06029
  Beta virt. eigenvalues --    2.10091   2.10443   2.12179   2.12203   2.13523
  Beta virt. eigenvalues --    2.13754   2.16146   2.17859   2.18037   2.18297
  Beta virt. eigenvalues --    2.22173   2.34373   2.36170   2.38045   2.41238
  Beta virt. eigenvalues --    2.42764   2.45740   2.46984   2.48249   2.48757
  Beta virt. eigenvalues --    2.55049   2.56004   2.56184   2.56520   2.58099
  Beta virt. eigenvalues --    2.69444   2.69765   2.70741   2.71011   2.77512
  Beta virt. eigenvalues --    2.82576   2.92678   2.93248   2.95835   3.01923
  Beta virt. eigenvalues --    3.13566   3.39831   3.49642
          Condensed to atoms (all electrons):
               1          2          3          4          5          6
     1  C    5.397414   0.337110  -0.091050   0.014661  -0.001285   0.014661
     2  C    0.337110   5.397414   0.213050   0.107431  -0.155612   0.107431
     3  C   -0.091050   0.213050   5.136941   0.290496   0.103962  -0.140760
     4  C    0.014661   0.107431   0.290496   5.031171   0.215949   0.101875
     5  C   -0.001285  -0.155612   0.103962   0.215949   5.094933   0.215949
     6  C    0.014661   0.107431  -0.140760   0.101875   0.215949   5.031171
     7  C   -0.091050   0.213050   0.054145  -0.140760   0.103962   0.290496
     8  C    0.213050  -0.091050   0.007609  -0.000162  -0.000030   0.000701
     9  C    0.107431   0.014661  -0.000162  -0.000002   0.000003  -0.000027
    10  C   -0.155612  -0.001285  -0.000030   0.000003  -0.000000   0.000003
    11  C    0.107431   0.014661   0.000701  -0.000027   0.000003  -0.000002
    12  C    0.213050  -0.091050  -0.008426   0.000701  -0.000030  -0.000162
    13  H   -0.020897  -0.067423   0.446474  -0.054754   0.013392  -0.001952
    14  H   -0.000274   0.014729  -0.061712   0.447129  -0.067499   0.013020
    15  H    0.000031  -0.001480   0.012920  -0.063725   0.446308  -0.063725
    16  H   -0.000274   0.014729  -0.001649   0.013020  -0.067499   0.447129
    17  H   -0.020897  -0.067423   0.013732  -0.001952   0.013392  -0.054754
    18  H   -0.067423  -0.020897  -0.000383   0.000009  -0.000043   0.000436
    19  H    0.014729  -0.000274   0.000002  -0.000000   0.000000  -0.000001
    20  H   -0.001480   0.000031  -0.000000   0.000000   0.000000   0.000000
    21  H    0.014729  -0.000274   0.000001  -0.000001   0.000000  -0.000000
    22  H   -0.067423  -0.020897   0.004788   0.000436  -0.000043   0.000009
               7          8          9         10         11         12
     1  C   -0.091050   0.213050   0.107431  -0.155612   0.107431   0.213050
     2  C    0.213050  -0.091050   0.014661  -0.001285   0.014661  -0.091050
     3  C    0.054145   0.007609  -0.000162  -0.000030   0.000701  -0.008426
     4  C   -0.140760  -0.000162  -0.000002   0.000003  -0.000027   0.000701
     5  C    0.103962  -0.000030   0.000003  -0.000000   0.000003  -0.000030
     6  C    0.290496   0.000701  -0.000027   0.000003  -0.000002  -0.000162
     7  C    5.136941  -0.008426   0.000701  -0.000030  -0.000162   0.007609
     8  C   -0.008426   5.136941   0.290496   0.103962  -0.140760   0.054145
     9  C    0.000701   0.290496   5.031171   0.215949   0.101875  -0.140760
    10  C   -0.000030   0.103962   0.215949   5.094933   0.215949   0.103962
    11  C   -0.000162  -0.140760   0.101875   0.215949   5.031171   0.290496
    12  C    0.007609   0.054145  -0.140760   0.103962   0.290496   5.136941
    13  H    0.013732  -0.000383   0.000009  -0.000043   0.000436   0.004788
    14  H   -0.001649   0.000002  -0.000000   0.000000  -0.000001   0.000001
    15  H    0.012920  -0.000000   0.000000   0.000000   0.000000  -0.000000
    16  H   -0.061712   0.000001  -0.000001   0.000000  -0.000000   0.000002
    17  H    0.446474   0.004788   0.000436  -0.000043   0.000009  -0.000383
    18  H    0.004788   0.446474  -0.054754   0.013392  -0.001952   0.013732
    19  H    0.000001  -0.061712   0.447129  -0.067499   0.013020  -0.001649
    20  H   -0.000000   0.012920  -0.063725   0.446308  -0.063725   0.012920
    21  H    0.000002  -0.001649   0.013020  -0.067499   0.447129  -0.061712
    22  H   -0.000383   0.013732  -0.001952   0.013392  -0.054754   0.446474
              13         14         15         16         17         18
     1  C   -0.020897  -0.000274   0.000031  -0.000274  -0.020897  -0.067423
     2  C   -0.067423   0.014729  -0.001480   0.014729  -0.067423  -0.020897
     3  C    0.446474  -0.061712   0.012920  -0.001649   0.013732  -0.000383
     4  C   -0.054754   0.447129  -0.063725   0.013020  -0.001952   0.000009
     5  C    0.013392  -0.067499   0.446308  -0.067499   0.013392  -0.000043
     6  C   -0.001952   0.013020  -0.063725   0.447129  -0.054754   0.000436
     7  C    0.013732  -0.001649   0.012920  -0.061712   0.446474   0.004788
     8  C   -0.000383   0.000002  -0.000000   0.000001   0.004788   0.446474
     9  C    0.000009  -0.000000   0.000000  -0.000001   0.000436  -0.054754
    10  C   -0.000043   0.000000   0.000000   0.000000  -0.000043   0.013392
    11  C    0.000436  -0.000001   0.000000  -0.000000   0.000009  -0.001952
    12  C    0.004788   0.000001  -0.000000   0.000002  -0.000383   0.013732
    13  H    0.647263  -0.011700  -0.000191   0.000023  -0.000163  -0.000034
    14  H   -0.011700   0.630976  -0.010670  -0.000212   0.000023   0.000000
    15  H   -0.000191  -0.010670   0.619824  -0.010670  -0.000191  -0.000000
    16  H    0.000023  -0.000212  -0.010670   0.630976  -0.011700   0.000023
    17  H   -0.000163   0.000023  -0.000191  -0.011700   0.647263   0.000168
    18  H   -0.000034   0.000000  -0.000000   0.000023   0.000168   0.647263
    19  H    0.000000   0.000000  -0.000000  -0.000000   0.000023  -0.011700
    20  H   -0.000000  -0.000000  -0.000000  -0.000000  -0.000000  -0.000191
    21  H    0.000023  -0.000000  -0.000000   0.000000   0.000000   0.000023
    22  H    0.000168   0.000023  -0.000000   0.000000  -0.000034  -0.000163
              19         20         21         22
     1  C    0.014729  -0.001480   0.014729  -0.067423
     2  C   -0.000274   0.000031  -0.000274  -0.020897
     3  C    0.000002  -0.000000   0.000001   0.004788
     4  C   -0.000000   0.000000  -0.000001   0.000436
     5  C    0.000000   0.000000   0.000000  -0.000043
     6  C   -0.000001   0.000000  -0.000000   0.000009
     7  C    0.000001  -0.000000   0.000002  -0.000383
     8  C   -0.061712   0.012920  -0.001649   0.013732
     9  C    0.447129  -0.063725   0.013020  -0.001952
    10  C   -0.067499   0.446308  -0.067499   0.013392
    11  C    0.013020  -0.063725   0.447129  -0.054754
    12  C   -0.001649   0.012920  -0.061712   0.446474
    13  H    0.000000  -0.000000   0.000023   0.000168
    14  H    0.000000  -0.000000  -0.000000   0.000023
    15  H   -0.000000  -0.000000  -0.000000  -0.000000
    16  H   -0.000000  -0.000000   0.000000   0.000000
    17  H    0.000023  -0.000000   0.000000  -0.000034
    18  H   -0.011700  -0.000191   0.000023  -0.000163
    19  H    0.630976  -0.010670  -0.000212   0.000023
    20  H   -0.010670   0.619824  -0.010670  -0.000191
    21  H   -0.000212  -0.010670   0.630976  -0.011700
    22  H    0.000023  -0.000191  -0.011700   0.647263
          Atomic-Atomic Spin Densities.
               1          2          3          4          5          6
     1  C    0.174000  -0.054533  -0.007182   0.000631   0.000100   0.000631
     2  C   -0.054533   0.174000   0.026627  -0.001168  -0.008155  -0.001168
     3  C   -0.007182   0.026627   0.099426  -0.018483  -0.003651  -0.002819
     4  C    0.000631  -0.001168  -0.018483  -0.040666   0.008777   0.001843
     5  C    0.000100  -0.008155  -0.003651   0.008777   0.272142   0.008777
     6  C    0.000631  -0.001168  -0.002819   0.001843   0.008777  -0.040666
     7  C   -0.007182   0.026627   0.003674  -0.002819  -0.003651  -0.018483
     8  C    0.026627  -0.007182  -0.000662   0.000022   0.000009   0.000018
     9  C   -0.001168   0.000631   0.000022  -0.000001  -0.000000   0.000001
    10  C   -0.008155   0.000100   0.000009  -0.000000  -0.000000  -0.000000
    11  C   -0.001168   0.000631   0.000018   0.000001  -0.000000  -0.000001
    12  C    0.026627  -0.007182   0.000064   0.000018   0.000009   0.000022
    13  H   -0.000095  -0.000465   0.001999  -0.000008   0.000026  -0.000067
    14  H   -0.000007   0.000150   0.000102   0.000370  -0.000708   0.000089
    15  H    0.000002  -0.000011  -0.000165  -0.000426   0.003032  -0.000426
    16  H   -0.000007   0.000150  -0.000056   0.000089  -0.000708   0.000370
    17  H   -0.000095  -0.000465  -0.000003  -0.000067   0.000026  -0.000008
    18  H   -0.000465  -0.000095   0.000031  -0.000003  -0.000002   0.000010
    19  H    0.000150  -0.000007  -0.000000   0.000000   0.000000  -0.000000
    20  H   -0.000011   0.000002  -0.000000  -0.000000   0.000000  -0.000000
    21  H    0.000150  -0.000007  -0.000000  -0.000000   0.000000   0.000000
    22  H   -0.000465  -0.000095  -0.000072   0.000010  -0.000002  -0.000003
               7          8          9         10         11         12
     1  C   -0.007182   0.026627  -0.001168  -0.008155  -0.001168   0.026627
     2  C    0.026627  -0.007182   0.000631   0.000100   0.000631  -0.007182
     3  C    0.003674  -0.000662   0.000022   0.000009   0.000018   0.000064
     4  C   -0.002819   0.000022  -0.000001  -0.000000   0.000001   0.000018
     5  C   -0.003651   0.000009  -0.000000  -0.000000  -0.000000   0.000009
     6  C   -0.018483   0.000018   0.000001  -0.000000  -0.000001   0.000022
     7  C    0.099426   0.000064   0.000018   0.000009   0.000022  -0.000662
     8  C    0.000064   0.099426  -0.018483  -0.003651  -0.002819   0.003674
     9  C    0.000018  -0.018483  -0.040666   0.008777   0.001843  -0.002819
    10  C    0.000009  -0.003651   0.008777   0.272142   0.008777  -0.003651
    11  C    0.000022  -0.002819   0.001843   0.008777  -0.040666  -0.018483
    12  C   -0.000662   0.003674  -0.002819  -0.003651  -0.018483   0.099426
    13  H   -0.000003   0.000031  -0.000003  -0.000002   0.000010  -0.000072
    14  H   -0.000056  -0.000000   0.000000   0.000000  -0.000000  -0.000000
    15  H   -0.000165  -0.000000  -0.000000   0.000000  -0.000000  -0.000000
    16  H    0.000102  -0.000000  -0.000000   0.000000   0.000000  -0.000000
    17  H    0.001999  -0.000072   0.000010  -0.000002  -0.000003   0.000031
    18  H   -0.000072   0.001999  -0.000008   0.000026  -0.000067  -0.000003
    19  H   -0.000000   0.000102   0.000370  -0.000708   0.000089  -0.000056
    20  H   -0.000000  -0.000165  -0.000426   0.003032  -0.000426  -0.000165
    21  H   -0.000000  -0.000056   0.000089  -0.000708   0.000370   0.000102
    22  H    0.000031  -0.000003  -0.000067   0.000026  -0.000008   0.001999
              13         14         15         16         17         18
     1  C   -0.000095  -0.000007   0.000002  -0.000007  -0.000095  -0.000465
     2  C   -0.000465   0.000150  -0.000011   0.000150  -0.000465  -0.000095
     3  C    0.001999   0.000102  -0.000165  -0.000056  -0.000003   0.000031
     4  C   -0.000008   0.000370  -0.000426   0.000089  -0.000067  -0.000003
     5  C    0.000026  -0.000708   0.003032  -0.000708   0.000026  -0.000002
     6  C   -0.000067   0.000089  -0.000426   0.000370  -0.000008   0.000010
     7  C   -0.000003  -0.000056  -0.000165   0.000102   0.001999  -0.000072
     8  C    0.000031  -0.000000  -0.000000  -0.000000  -0.000072   0.001999
     9  C   -0.000003   0.000000  -0.000000  -0.000000   0.000010  -0.000008
    10  C   -0.000002   0.000000   0.000000   0.000000  -0.000002   0.000026
    11  C    0.000010  -0.000000  -0.000000   0.000000  -0.000003  -0.000067
    12  C   -0.000072  -0.000000  -0.000000  -0.000000   0.000031  -0.000003
    13  H   -0.006244   0.000083   0.000005  -0.000001   0.000005  -0.000002
    14  H    0.000083   0.001183   0.000117  -0.000002  -0.000001   0.000000
    15  H    0.000005   0.000117  -0.013616   0.000117   0.000005   0.000000
    16  H   -0.000001  -0.000002   0.000117   0.001183   0.000083  -0.000001
    17  H    0.000005  -0.000001   0.000005   0.000083  -0.006244   0.000046
    18  H   -0.000002   0.000000   0.000000  -0.000001   0.000046  -0.006244
    19  H    0.000000  -0.000000   0.000000   0.000000  -0.000001   0.000083
    20  H    0.000000   0.000000   0.000000   0.000000   0.000000   0.000005
    21  H   -0.000001   0.000000   0.000000  -0.000000   0.000000  -0.000001
    22  H    0.000046  -0.000001   0.000000   0.000000  -0.000002   0.000005
              19         20         21         22
     1  C    0.000150  -0.000011   0.000150  -0.000465
     2  C   -0.000007   0.000002  -0.000007  -0.000095
     3  C   -0.000000  -0.000000  -0.000000  -0.000072
     4  C    0.000000  -0.000000  -0.000000   0.000010
     5  C    0.000000   0.000000   0.000000  -0.000002
     6  C   -0.000000  -0.000000   0.000000  -0.000003
     7  C   -0.000000  -0.000000  -0.000000   0.000031
     8  C    0.000102  -0.000165  -0.000056  -0.000003
     9  C    0.000370  -0.000426   0.000089  -0.000067
    10  C   -0.000708   0.003032  -0.000708   0.000026
    11  C    0.000089  -0.000426   0.000370  -0.000008
    12  C   -0.000056  -0.000165   0.000102   0.001999
    13  H    0.000000   0.000000  -0.000001   0.000046
    14  H   -0.000000   0.000000   0.000000  -0.000001
    15  H    0.000000   0.000000   0.000000   0.000000
    16  H    0.000000   0.000000  -0.000000   0.000000
    17  H   -0.000001   0.000000   0.000000  -0.000002
    18  H    0.000083   0.000005  -0.000001   0.000005
    19  H    0.001183   0.000117  -0.000002  -0.000001
    20  H    0.000117  -0.013616   0.000117   0.000005
    21  H   -0.000002   0.000117   0.001183   0.000083
    22  H   -0.000001   0.000005   0.000083  -0.006244
 Mulliken charges and spin densities:
               1          2
     1  C    0.083364   0.148386
     2  C    0.083364   0.148386
     3  C    0.019351   0.098879
     4  C    0.038501  -0.051879
     5  C    0.084191   0.276022
     6  C    0.038501  -0.051879
     7  C    0.019351   0.098879
     8  C    0.019351   0.098879
     9  C    0.038501  -0.051879
    10  C    0.084191   0.276022
    11  C    0.038501  -0.051879
    12  C    0.019351   0.098879
    13  H    0.031230  -0.004759
    14  H    0.047814   0.001320
    15  H    0.058652  -0.011530
    16  H    0.047814   0.001320
    17  H    0.031230  -0.004759
    18  H    0.031230  -0.004759
    19  H    0.047814   0.001320
    20  H    0.058652  -0.011530
    21  H    0.047814   0.001320
    22  H    0.031230  -0.004759
 Sum of Mulliken charges =   1.00000   1.00000
 Mulliken charges and spin densities with hydrogens summed into heavy atoms:
               1          2
     1  C    0.083364   0.148386
     2  C    0.083364   0.148386
     3  C    0.050581   0.094120
     4  C    0.086315  -0.050559
     5  C    0.142843   0.264492
     6  C    0.086315  -0.050559
     7  C    0.050581   0.094120
     8  C    0.050581   0.094120
     9  C    0.086315  -0.050559
    10  C    0.142843   0.264492
    11  C    0.086315  -0.050559
    12  C    0.050581   0.094120
 Electronic spatial extent (au):  <R**2>=           2274.8242
 Charge=              1.0000 electrons
 Dipole moment (field-independent basis, Debye):
    X=              0.0000    Y=              0.0000    Z=             -0.0000  Tot=              0.0000
 Quadrupole moment (field-independent basis, Debye-Ang):
   XX=            -69.6160   YY=            -53.1007   ZZ=            -19.2894
   XY=              0.0000   XZ=              0.0000   YZ=             -0.0000
 Traceless Quadrupole moment (field-independent basis, Debye-Ang):
   XX=            -22.2806   YY=             -5.7653   ZZ=             28.0459
   XY=              0.0000   XZ=              0.0000   YZ=             -0.0000
 Octapole moment (field-independent basis, Debye-Ang**2):
  XXX=              0.0000  YYY=             -0.0000  ZZZ=              0.0000  XYY=              0.0000
  XXY=              0.0000  XXZ=              0.0000  XZZ=             -0.0000  YZZ=              0.0000
  YYZ=              0.0000  XYZ=             14.6163
 Hexadecapole moment (field-independent basis, Debye-Ang**3):
 XXXX=           -129.6597 YYYY=           -450.7837 ZZZZ=          -1657.5988 XXXY=             -0.0000
 XXXZ=              0.0000 YYYX=             -0.0000 YYYZ=             -0.0000 ZZZX=              0.0000
 ZZZY=             -0.0000 XXYY=           -102.4251 XXZZ=           -448.9594 YYZZ=           -403.3105
 XXYZ=             -0.0000 YYXZ=              0.0000 ZZXY=             -0.0000
 N-N= 5.980440276526D+02 E-N=-2.251887627470D+03  KE= 4.574931269938D+02
 Symmetry A    KE= 1.487504454348D+02
 Symmetry B1   KE= 1.459320552121D+02
 Symmetry B2   KE= 8.055548603282D+01
 Symmetry B3   KE= 8.225514031403D+01
 Symmetry A    SP= 8.603501686576D-15
 Symmetry B1   SP= 2.816293917095D-14
 Symmetry B2   SP= 1.000000000000D+00
 Symmetry B3   SP=-1.378263636168D-14
                          Isotropic Fermi Contact Couplings
        Atom                 a.u.       MegaHertz       Gauss      10(-4) cm-1
     1  C(13)              0.01477      16.60741       5.92594       5.53964
     2  C(13)              0.01477      16.60741       5.92594       5.53964
     3  C(13)              0.01522      17.11184       6.10593       5.70790
     4  C(13)             -0.01478     -16.62031      -5.93054      -5.54394
     5  C(13)              0.04227      47.52110      16.95671      15.85133
     6  C(13)             -0.01478     -16.62031      -5.93054      -5.54394
     7  C(13)              0.01522      17.11184       6.10593       5.70790
     8  C(13)              0.01522      17.11184       6.10593       5.70790
     9  C(13)             -0.01478     -16.62031      -5.93054      -5.54394
    10  C(13)              0.04227      47.52110      16.95671      15.85133
    11  C(13)             -0.01478     -16.62031      -5.93054      -5.54394
    12  C(13)              0.01522      17.11184       6.10593       5.70790
    13  H(1)              -0.00156      -6.95383      -2.48130      -2.31955
    14  H(1)               0.00037       1.66695       0.59481       0.55603
    15  H(1)              -0.00361     -16.13476      -5.75728      -5.38198
    16  H(1)               0.00037       1.66695       0.59481       0.55603
    17  H(1)              -0.00156      -6.95383      -2.48130      -2.31955
    18  H(1)              -0.00156      -6.95383      -2.48130      -2.31955
    19  H(1)               0.00037       1.66695       0.59481       0.55603
    20  H(1)              -0.00361     -16.13476      -5.75728      -5.38198
    21  H(1)               0.00037       1.66695       0.59481       0.55603
    22  H(1)              -0.00156      -6.95383      -2.48130      -2.31955
 --------------------------------------------------------
       Center         ----  Spin Dipole Couplings  ----
                      3XX-RR        3YY-RR        3ZZ-RR
 --------------------------------------------------------
     1   Atom        0.174044     -0.083146     -0.090898
     2   Atom        0.174044     -0.083146     -0.090898
     3   Atom        0.084379     -0.027563     -0.056815
     4   Atom       -0.027354      0.011504      0.015849
     5   Atom        0.239775     -0.103017     -0.136758
     6   Atom       -0.027354      0.011504      0.015849
     7   Atom        0.084379     -0.027563     -0.056815
     8   Atom        0.084379     -0.027563     -0.056815
     9   Atom       -0.027354      0.011504      0.015849
    10   Atom        0.239775     -0.103017     -0.136758
    11   Atom       -0.027354      0.011504      0.015849
    12   Atom        0.084379     -0.027563     -0.056815
    13   Atom       -0.004319      0.009665     -0.005346
    14   Atom       -0.002620      0.003413     -0.000792
    15   Atom       -0.004191     -0.016603      0.020795
    16   Atom       -0.002620      0.003413     -0.000792
    17   Atom       -0.004319      0.009665     -0.005346
    18   Atom       -0.004319      0.009665     -0.005346
    19   Atom       -0.002620      0.003413     -0.000792
    20   Atom       -0.004191     -0.016603      0.020795
    21   Atom       -0.002620      0.003413     -0.000792
    22   Atom       -0.004319      0.009665     -0.005346
 --------------------------------------------------------
                        XY            XZ            YZ
 --------------------------------------------------------
     1   Atom       -0.057141     -0.000000     -0.000000
     2   Atom        0.057141      0.000000     -0.000000
     3   Atom        0.061917     -0.020975     -0.011308
     4   Atom       -0.010410     -0.008961     -0.000474
     5   Atom        0.125854      0.000000     -0.000000
     6   Atom       -0.010410      0.008961      0.000474
     7   Atom        0.061917      0.020975      0.011308
     8   Atom       -0.061917      0.020975     -0.011308
     9   Atom        0.010410      0.008961     -0.000474
    10   Atom       -0.125854      0.000000     -0.000000
    11   Atom        0.010410     -0.008961      0.000474
    12   Atom       -0.061917     -0.020975      0.011308
    13   Atom       -0.003130     -0.000523      0.003850
    14   Atom       -0.002858     -0.000211      0.000271
    15   Atom        0.004797     -0.000000      0.000000
    16   Atom       -0.002858      0.000211     -0.000271
    17   Atom       -0.003130      0.000523     -0.003850
    18   Atom        0.003130      0.000523      0.003850
    19   Atom        0.002858      0.000211      0.000271
    20   Atom       -0.004797     -0.000000     -0.000000
    21   Atom        0.002858     -0.000211     -0.000271
    22   Atom        0.003130     -0.000523     -0.003850
 --------------------------------------------------------


 ---------------------------------------------------------------------------------
              Anisotropic Spin Dipole Couplings in Principal Axis System
 ---------------------------------------------------------------------------------

       Atom             a.u.   MegaHertz   Gauss  10(-4) cm-1        Axes

              Baa    -0.0953   -12.784    -4.562    -4.264  0.2076  0.9782  0.0000
     1 C(13)  Bbb    -0.0909   -12.198    -4.352    -4.069 -0.0000 -0.0000  1.0000
              Bcc     0.1862    24.982     8.914     8.333  0.9782 -0.2076 -0.0000
 
              Baa    -0.0953   -12.784    -4.562    -4.264 -0.2076  0.9782  0.0000
     2 C(13)  Bbb    -0.0909   -12.198    -4.352    -4.069  0.0000 -0.0000  1.0000
              Bcc     0.1862    24.982     8.914     8.333  0.9782  0.2076  0.0000
 
              Baa    -0.0607    -8.142    -2.905    -2.716 -0.0054  0.3323  0.9432
     3 C(13)  Bbb    -0.0545    -7.310    -2.609    -2.438 -0.4259  0.8526 -0.3028
              Bcc     0.1152    15.453     5.514     5.154  0.9047  0.4034 -0.1369
 
              Baa    -0.0316    -4.241    -1.513    -1.415  0.9552  0.2327  0.1827
     4 C(13)  Bbb     0.0134     1.800     0.642     0.600 -0.1506  0.9140 -0.3766
              Bcc     0.0182     2.441     0.871     0.814 -0.2546  0.3322  0.9082
 
              Baa    -0.1443   -19.358    -6.908    -6.457 -0.3114  0.9503  0.0000
     5 C(13)  Bbb    -0.1368   -18.352    -6.548    -6.121  0.0000 -0.0000  1.0000
              Bcc     0.2810    37.710    13.456    12.579  0.9503  0.3114  0.0000
 
              Baa    -0.0316    -4.241    -1.513    -1.415  0.9552  0.2327 -0.1827
     6 C(13)  Bbb     0.0134     1.800     0.642     0.600 -0.1506  0.9140  0.3766
              Bcc     0.0182     2.441     0.871     0.814  0.2546 -0.3322  0.9082
 
              Baa    -0.0607    -8.142    -2.905    -2.716  0.0054 -0.3323  0.9432
     7 C(13)  Bbb    -0.0545    -7.310    -2.609    -2.438 -0.4259  0.8526  0.3028
              Bcc     0.1152    15.453     5.514     5.154  0.9047  0.4034  0.1369
 
              Baa    -0.0607    -8.142    -2.905    -2.716  0.0054  0.3323  0.9432
     8 C(13)  Bbb    -0.0545    -7.310    -2.609    -2.438  0.4259  0.8526 -0.3028
              Bcc     0.1152    15.453     5.514     5.154  0.9047 -0.4034  0.1369
 
              Baa    -0.0316    -4.241    -1.513    -1.415  0.9552 -0.2327 -0.1827
     9 C(13)  Bbb     0.0134     1.800     0.642     0.600  0.1506  0.9140 -0.3766
              Bcc     0.0182     2.441     0.871     0.814  0.2546  0.3322  0.9082
 
              Baa    -0.1443   -19.358    -6.908    -6.457  0.3114  0.9503  0.0000
    10 C(13)  Bbb    -0.1368   -18.352    -6.548    -6.121 -0.0000 -0.0000  1.0000
              Bcc     0.2810    37.710    13.456    12.579  0.9503 -0.3114  0.0000
 
              Baa    -0.0316    -4.241    -1.513    -1.415  0.9552 -0.2327  0.1827
    11 C(13)  Bbb     0.0134     1.800     0.642     0.600  0.1506  0.9140  0.3766
              Bcc     0.0182     2.441     0.871     0.814 -0.2546 -0.3322  0.9082
 
              Baa    -0.0607    -8.142    -2.905    -2.716 -0.0054 -0.3323  0.9432
    12 C(13)  Bbb    -0.0545    -7.310    -2.609    -2.438  0.4259  0.8526  0.3028
              Bcc     0.1152    15.453     5.514     5.154  0.9047 -0.4034 -0.1369
 
              Baa    -0.0063    -3.368    -1.202    -1.123 -0.1598 -0.2607  0.9521
    13 H(1)   Bbb    -0.0049    -2.628    -0.938    -0.877  0.9668  0.1535  0.2043
              Bcc     0.0112     5.996     2.140     2.000 -0.1994  0.9531  0.2275
 
              Baa    -0.0038    -2.007    -0.716    -0.670  0.9289  0.3688  0.0324
    14 H(1)   Bbb    -0.0008    -0.432    -0.154    -0.144 -0.0074 -0.0689  0.9976
              Bcc     0.0046     2.439     0.870     0.814 -0.3702  0.9269  0.0613
 
              Baa    -0.0182    -9.732    -3.473    -3.246 -0.3231  0.9464 -0.0000
    15 H(1)   Bbb    -0.0026    -1.363    -0.486    -0.454  0.9464  0.3231 -0.0000
              Bcc     0.0208    11.095     3.959     3.701 -0.0000  0.0000  1.0000
 
              Baa    -0.0038    -2.007    -0.716    -0.670  0.9289  0.3688 -0.0324
    16 H(1)   Bbb    -0.0008    -0.432    -0.154    -0.144  0.0074  0.0689  0.9976
              Bcc     0.0046     2.439     0.870     0.814 -0.3702  0.9269 -0.0613
 
              Baa    -0.0063    -3.368    -1.202    -1.123  0.1598  0.2607  0.9521
    17 H(1)   Bbb    -0.0049    -2.628    -0.938    -0.877  0.9668  0.1535 -0.2043
              Bcc     0.0112     5.996     2.140     2.000 -0.1994  0.9531 -0.2275
 
              Baa    -0.0063    -3.368    -1.202    -1.123  0.1598 -0.2607  0.9521
    18 H(1)   Bbb    -0.0049    -2.628    -0.938    -0.877  0.9668 -0.1535 -0.2043
              Bcc     0.0112     5.996     2.140     2.000  0.1994  0.9531  0.2275
 
              Baa    -0.0038    -2.007    -0.716    -0.670  0.9289 -0.3688 -0.0324
    19 H(1)   Bbb    -0.0008    -0.432    -0.154    -0.144  0.0074 -0.0689  0.9976
              Bcc     0.0046     2.439     0.870     0.814  0.3702  0.9269  0.0613
 
              Baa    -0.0182    -9.732    -3.473    -3.246  0.3231  0.9464  0.0000
    20 H(1)   Bbb    -0.0026    -1.363    -0.486    -0.454  0.9464 -0.3231 -0.0000
              Bcc     0.0208    11.095     3.959     3.701 -0.0000 -0.0000  1.0000
 
              Baa    -0.0038    -2.007    -0.716    -0.670  0.9289 -0.3688  0.0324
    21 H(1)   Bbb    -0.0008    -0.432    -0.154    -0.144 -0.0074  0.0689  0.9976
              Bcc     0.0046     2.439     0.870     0.814  0.3702  0.9269 -0.0613
 
              Baa    -0.0063    -3.368    -1.202    -1.123 -0.1598  0.2607  0.9521
    22 H(1)   Bbb    -0.0049    -2.628    -0.938    -0.877  0.9668 -0.1535  0.2043
              Bcc     0.0112     5.996     2.140     2.000  0.1994  0.9531 -0.2275
 

 ---------------------------------------------------------------------------------

 ******************************Gaussian NBO Version 3.1******************************
             N A T U R A L   A T O M I C   O R B I T A L   A N D
          N A T U R A L   B O N D   O R B I T A L   A N A L Y S I S
 ******************************Gaussian NBO Version 3.1******************************
       /RESON  / : Allow strongly delocalized NBO set

 Analyzing the SCF density

 Job title: 70                                                              

 Storage needed:    144264 in NPA,    191248 in NBO ( 939521500 available)
 GSVD:  LWork=       30604 too small for GESVD, short by        2426 words or        2426 for optimal perf.


 NATURAL POPULATIONS:  Natural atomic orbital occupancies 
                                                          
   NAO  Atom  No  lang   Type(AO)    Occupancy
 --------------------------------------------
     1    C    1  S      Cor( 1S)     1.99884
     2    C    1  S      Val( 2S)     0.86797
     3    C    1  S      Ryd( 3S)     0.00202
     4    C    1  px     Val( 2p)     0.92695
     5    C    1  px     Ryd( 3p)     0.00185
     6    C    1  py     Val( 2p)     1.09475
     7    C    1  py     Ryd( 3p)     0.00557
     8    C    1  pz     Val( 2p)     1.07821
     9    C    1  pz     Ryd( 3p)     0.00463
    10    C    1  dxy    Ryd( 3d)     0.00065
    11    C    1  dxz    Ryd( 3d)     0.00056
    12    C    1  dyz    Ryd( 3d)     0.00084
    13    C    1  dx2y2  Ryd( 3d)     0.00059
    14    C    1  dz2    Ryd( 3d)     0.00081

    15    C    2  S      Cor( 1S)     1.99884
    16    C    2  S      Val( 2S)     0.86797
    17    C    2  S      Ryd( 3S)     0.00202
    18    C    2  px     Val( 2p)     0.92695
    19    C    2  px     Ryd( 3p)     0.00185
    20    C    2  py     Val( 2p)     1.09475
    21    C    2  py     Ryd( 3p)     0.00557
    22    C    2  pz     Val( 2p)     1.07821
    23    C    2  pz     Ryd( 3p)     0.00463
    24    C    2  dxy    Ryd( 3d)     0.00065
    25    C    2  dxz    Ryd( 3d)     0.00056
    26    C    2  dyz    Ryd( 3d)     0.00084
    27    C    2  dx2y2  Ryd( 3d)     0.00059
    28    C    2  dz2    Ryd( 3d)     0.00081

    29    C    3  S      Cor( 1S)     1.99891
    30    C    3  S      Val( 2S)     0.94705
    31    C    3  S      Ryd( 3S)     0.00173
    32    C    3  px     Val( 2p)     0.95813
    33    C    3  px     Ryd( 3p)     0.00136
    34    C    3  py     Val( 2p)     1.12873
    35    C    3  py     Ryd( 3p)     0.00489
    36    C    3  pz     Val( 2p)     1.10885
    37    C    3  pz     Ryd( 3p)     0.00411
    38    C    3  dxy    Ryd( 3d)     0.00044
    39    C    3  dxz    Ryd( 3d)     0.00056
    40    C    3  dyz    Ryd( 3d)     0.00078
    41    C    3  dx2y2  Ryd( 3d)     0.00042
    42    C    3  dz2    Ryd( 3d)     0.00060

    43    C    4  S      Cor( 1S)     1.99896
    44    C    4  S      Val( 2S)     0.96011
    45    C    4  S      Ryd( 3S)     0.00121
    46    C    4  px     Val( 2p)     0.97113
    47    C    4  px     Ryd( 3p)     0.00123
    48    C    4  py     Val( 2p)     1.15079
    49    C    4  py     Ryd( 3p)     0.00552
    50    C    4  pz     Val( 2p)     1.09544
    51    C    4  pz     Ryd( 3p)     0.00472
    52    C    4  dxy    Ryd( 3d)     0.00047
    53    C    4  dxz    Ryd( 3d)     0.00049
    54    C    4  dyz    Ryd( 3d)     0.00073
    55    C    4  dx2y2  Ryd( 3d)     0.00047
    56    C    4  dz2    Ryd( 3d)     0.00064

    57    C    5  S      Cor( 1S)     1.99894
    58    C    5  S      Val( 2S)     0.97102
    59    C    5  S      Ryd( 3S)     0.00128
    60    C    5  px     Val( 2p)     0.85292
    61    C    5  px     Ryd( 3p)     0.00080
    62    C    5  py     Val( 2p)     1.03759
    63    C    5  py     Ryd( 3p)     0.00337
    64    C    5  pz     Val( 2p)     1.20698
    65    C    5  pz     Ryd( 3p)     0.00619
    66    C    5  dxy    Ryd( 3d)     0.00056
    67    C    5  dxz    Ryd( 3d)     0.00049
    68    C    5  dyz    Ryd( 3d)     0.00076
    69    C    5  dx2y2  Ryd( 3d)     0.00054
    70    C    5  dz2    Ryd( 3d)     0.00072

    71    C    6  S      Cor( 1S)     1.99896
    72    C    6  S      Val( 2S)     0.96011
    73    C    6  S      Ryd( 3S)     0.00121
    74    C    6  px     Val( 2p)     0.97113
    75    C    6  px     Ryd( 3p)     0.00123
    76    C    6  py     Val( 2p)     1.15079
    77    C    6  py     Ryd( 3p)     0.00552
    78    C    6  pz     Val( 2p)     1.09544
    79    C    6  pz     Ryd( 3p)     0.00472
    80    C    6  dxy    Ryd( 3d)     0.00047
    81    C    6  dxz    Ryd( 3d)     0.00049
    82    C    6  dyz    Ryd( 3d)     0.00073
    83    C    6  dx2y2  Ryd( 3d)     0.00047
    84    C    6  dz2    Ryd( 3d)     0.00064

    85    C    7  S      Cor( 1S)     1.99891
    86    C    7  S      Val( 2S)     0.94705
    87    C    7  S      Ryd( 3S)     0.00173
    88    C    7  px     Val( 2p)     0.95813
    89    C    7  px     Ryd( 3p)     0.00136
    90    C    7  py     Val( 2p)     1.12873
    91    C    7  py     Ryd( 3p)     0.00489
    92    C    7  pz     Val( 2p)     1.10885
    93    C    7  pz     Ryd( 3p)     0.00411
    94    C    7  dxy    Ryd( 3d)     0.00044
    95    C    7  dxz    Ryd( 3d)     0.00056
    96    C    7  dyz    Ryd( 3d)     0.00078
    97    C    7  dx2y2  Ryd( 3d)     0.00042
    98    C    7  dz2    Ryd( 3d)     0.00060

    99    C    8  S      Cor( 1S)     1.99891
   100    C    8  S      Val( 2S)     0.94705
   101    C    8  S      Ryd( 3S)     0.00173
   102    C    8  px     Val( 2p)     0.95813
   103    C    8  px     Ryd( 3p)     0.00136
   104    C    8  py     Val( 2p)     1.12873
   105    C    8  py     Ryd( 3p)     0.00489
   106    C    8  pz     Val( 2p)     1.10885
   107    C    8  pz     Ryd( 3p)     0.00411
   108    C    8  dxy    Ryd( 3d)     0.00044
   109    C    8  dxz    Ryd( 3d)     0.00056
   110    C    8  dyz    Ryd( 3d)     0.00078
   111    C    8  dx2y2  Ryd( 3d)     0.00042
   112    C    8  dz2    Ryd( 3d)     0.00060

   113    C    9  S      Cor( 1S)     1.99896
   114    C    9  S      Val( 2S)     0.96011
   115    C    9  S      Ryd( 3S)     0.00121
   116    C    9  px     Val( 2p)     0.97113
   117    C    9  px     Ryd( 3p)     0.00123
   118    C    9  py     Val( 2p)     1.15079
   119    C    9  py     Ryd( 3p)     0.00552
   120    C    9  pz     Val( 2p)     1.09544
   121    C    9  pz     Ryd( 3p)     0.00472
   122    C    9  dxy    Ryd( 3d)     0.00047
   123    C    9  dxz    Ryd( 3d)     0.00049
   124    C    9  dyz    Ryd( 3d)     0.00073
   125    C    9  dx2y2  Ryd( 3d)     0.00047
   126    C    9  dz2    Ryd( 3d)     0.00064

   127    C   10  S      Cor( 1S)     1.99894
   128    C   10  S      Val( 2S)     0.97102
   129    C   10  S      Ryd( 3S)     0.00128
   130    C   10  px     Val( 2p)     0.85292
   131    C   10  px     Ryd( 3p)     0.00080
   132    C   10  py     Val( 2p)     1.03759
   133    C   10  py     Ryd( 3p)     0.00337
   134    C   10  pz     Val( 2p)     1.20698
   135    C   10  pz     Ryd( 3p)     0.00619
   136    C   10  dxy    Ryd( 3d)     0.00056
   137    C   10  dxz    Ryd( 3d)     0.00049
   138    C   10  dyz    Ryd( 3d)     0.00076
   139    C   10  dx2y2  Ryd( 3d)     0.00054
   140    C   10  dz2    Ryd( 3d)     0.00072

   141    C   11  S      Cor( 1S)     1.99896
   142    C   11  S      Val( 2S)     0.96011
   143    C   11  S      Ryd( 3S)     0.00121
   144    C   11  px     Val( 2p)     0.97113
   145    C   11  px     Ryd( 3p)     0.00123
   146    C   11  py     Val( 2p)     1.15079
   147    C   11  py     Ryd( 3p)     0.00552
   148    C   11  pz     Val( 2p)     1.09544
   149    C   11  pz     Ryd( 3p)     0.00472
   150    C   11  dxy    Ryd( 3d)     0.00047
   151    C   11  dxz    Ryd( 3d)     0.00049
   152    C   11  dyz    Ryd( 3d)     0.00073
   153    C   11  dx2y2  Ryd( 3d)     0.00047
   154    C   11  dz2    Ryd( 3d)     0.00064

   155    C   12  S      Cor( 1S)     1.99891
   156    C   12  S      Val( 2S)     0.94705
   157    C   12  S      Ryd( 3S)     0.00173
   158    C   12  px     Val( 2p)     0.95813
   159    C   12  px     Ryd( 3p)     0.00136
   160    C   12  py     Val( 2p)     1.12873
   161    C   12  py     Ryd( 3p)     0.00489
   162    C   12  pz     Val( 2p)     1.10885
   163    C   12  pz     Ryd( 3p)     0.00411
   164    C   12  dxy    Ryd( 3d)     0.00044
   165    C   12  dxz    Ryd( 3d)     0.00056
   166    C   12  dyz    Ryd( 3d)     0.00078
   167    C   12  dx2y2  Ryd( 3d)     0.00042
   168    C   12  dz2    Ryd( 3d)     0.00060

   169    H   13  S      Val( 1S)     0.74940
   170    H   13  S      Ryd( 2S)     0.00155
   171    H   13  px     Ryd( 2p)     0.00023
   172    H   13  py     Ryd( 2p)     0.00060
   173    H   13  pz     Ryd( 2p)     0.00024

   174    H   14  S      Val( 1S)     0.74056
   175    H   14  S      Ryd( 2S)     0.00141
   176    H   14  px     Ryd( 2p)     0.00018
   177    H   14  py     Ryd( 2p)     0.00061
   178    H   14  pz     Ryd( 2p)     0.00027

   179    H   15  S      Val( 1S)     0.74397
   180    H   15  S      Ryd( 2S)     0.00144
   181    H   15  px     Ryd( 2p)     0.00010
   182    H   15  py     Ryd( 2p)     0.00007
   183    H   15  pz     Ryd( 2p)     0.00089

   184    H   16  S      Val( 1S)     0.74056
   185    H   16  S      Ryd( 2S)     0.00141
   186    H   16  px     Ryd( 2p)     0.00018
   187    H   16  py     Ryd( 2p)     0.00061
   188    H   16  pz     Ryd( 2p)     0.00027

   189    H   17  S      Val( 1S)     0.74940
   190    H   17  S      Ryd( 2S)     0.00155
   191    H   17  px     Ryd( 2p)     0.00023
   192    H   17  py     Ryd( 2p)     0.00060
   193    H   17  pz     Ryd( 2p)     0.00024

   194    H   18  S      Val( 1S)     0.74940
   195    H   18  S      Ryd( 2S)     0.00155
   196    H   18  px     Ryd( 2p)     0.00023
   197    H   18  py     Ryd( 2p)     0.00060
   198    H   18  pz     Ryd( 2p)     0.00024

   199    H   19  S      Val( 1S)     0.74056
   200    H   19  S      Ryd( 2S)     0.00141
   201    H   19  px     Ryd( 2p)     0.00018
   202    H   19  py     Ryd( 2p)     0.00061
   203    H   19  pz     Ryd( 2p)     0.00027

   204    H   20  S      Val( 1S)     0.74397
   205    H   20  S      Ryd( 2S)     0.00144
   206    H   20  px     Ryd( 2p)     0.00010
   207    H   20  py     Ryd( 2p)     0.00007
   208    H   20  pz     Ryd( 2p)     0.00089

   209    H   21  S      Val( 1S)     0.74056
   210    H   21  S      Ryd( 2S)     0.00141
   211    H   21  px     Ryd( 2p)     0.00018
   212    H   21  py     Ryd( 2p)     0.00061
   213    H   21  pz     Ryd( 2p)     0.00027

   214    H   22  S      Val( 1S)     0.74940
   215    H   22  S      Ryd( 2S)     0.00155
   216    H   22  px     Ryd( 2p)     0.00023
   217    H   22  py     Ryd( 2p)     0.00060
   218    H   22  pz     Ryd( 2p)     0.00024

 WARNING:  1 low occupancy (<1.9990e) core orbital  found on  C    1
           1 low occupancy (<1.9990e) core orbital  found on  C    2
           1 low occupancy (<1.9990e) core orbital  found on  C    3
           1 low occupancy (<1.9990e) core orbital  found on  C    4
           1 low occupancy (<1.9990e) core orbital  found on  C    5
           1 low occupancy (<1.9990e) core orbital  found on  C    6
           1 low occupancy (<1.9990e) core orbital  found on  C    7
           1 low occupancy (<1.9990e) core orbital  found on  C    8
           1 low occupancy (<1.9990e) core orbital  found on  C    9
           1 low occupancy (<1.9990e) core orbital  found on  C   10
           1 low occupancy (<1.9990e) core orbital  found on  C   11
           1 low occupancy (<1.9990e) core orbital  found on  C   12


 Summary of Natural Population Analysis:                  
                                                          
                                       Natural Population 
                Natural  -----------------------------------------------
    Atom  No    Charge         Core      Valence    Rydberg      Total
 -----------------------------------------------------------------------
      C    1    0.01574      1.99884     3.96789    0.01753     5.98426
      C    2    0.01574      1.99884     3.96789    0.01753     5.98426
      C    3   -0.15658      1.99891     4.14277    0.01490     6.15658
      C    4   -0.19193      1.99896     4.17748    0.01549     6.19193
      C    5   -0.08216      1.99894     4.06851    0.01471     6.08216
      C    6   -0.19193      1.99896     4.17748    0.01549     6.19193
      C    7   -0.15658      1.99891     4.14277    0.01490     6.15658
      C    8   -0.15658      1.99891     4.14277    0.01490     6.15658
      C    9   -0.19193      1.99896     4.17748    0.01549     6.19193
      C   10   -0.08216      1.99894     4.06851    0.01471     6.08216
      C   11   -0.19193      1.99896     4.17748    0.01549     6.19193
      C   12   -0.15658      1.99891     4.14277    0.01490     6.15658
      H   13    0.24798      0.00000     0.74940    0.00262     0.75202
      H   14    0.25697      0.00000     0.74056    0.00247     0.74303
      H   15    0.25353      0.00000     0.74397    0.00250     0.74647
      H   16    0.25697      0.00000     0.74056    0.00247     0.74303
      H   17    0.24798      0.00000     0.74940    0.00262     0.75202
      H   18    0.24798      0.00000     0.74940    0.00262     0.75202
      H   19    0.25697      0.00000     0.74056    0.00247     0.74303
      H   20    0.25353      0.00000     0.74397    0.00250     0.74647
      H   21    0.25697      0.00000     0.74056    0.00247     0.74303
      H   22    0.24798      0.00000     0.74940    0.00262     0.75202
 =======================================================================
   * Total *    1.00000     23.98702    56.80158    0.21140    81.00000

                                 Natural Population      
 --------------------------------------------------------
   Core                      23.98702 ( 99.9459% of  24)
   Valence                   56.80158 ( 99.6519% of  57)
   Natural Minimal Basis     80.78860 ( 99.7390% of  81)
   Natural Rydberg Basis      0.21140 (  0.2610% of  81)
 --------------------------------------------------------

    Atom  No          Natural Electron Configuration
 ----------------------------------------------------------------------------
      C    1      [core]2S( 0.87)2p( 3.10)3p( 0.01)
      C    2      [core]2S( 0.87)2p( 3.10)3p( 0.01)
      C    3      [core]2S( 0.95)2p( 3.20)3p( 0.01)
      C    4      [core]2S( 0.96)2p( 3.22)3p( 0.01)
      C    5      [core]2S( 0.97)2p( 3.10)3p( 0.01)
      C    6      [core]2S( 0.96)2p( 3.22)3p( 0.01)
      C    7      [core]2S( 0.95)2p( 3.20)3p( 0.01)
      C    8      [core]2S( 0.95)2p( 3.20)3p( 0.01)
      C    9      [core]2S( 0.96)2p( 3.22)3p( 0.01)
      C   10      [core]2S( 0.97)2p( 3.10)3p( 0.01)
      C   11      [core]2S( 0.96)2p( 3.22)3p( 0.01)
      C   12      [core]2S( 0.95)2p( 3.20)3p( 0.01)
      H   13            1S( 0.75)
      H   14            1S( 0.74)
      H   15            1S( 0.74)
      H   16            1S( 0.74)
      H   17            1S( 0.75)
      H   18            1S( 0.75)
      H   19            1S( 0.74)
      H   20            1S( 0.74)
      H   21            1S( 0.74)
      H   22            1S( 0.75)


 ***************************************************
 *******         Alpha spin orbitals         *******
 ***************************************************


 NATURAL POPULATIONS:  Natural atomic orbital occupancies 
                                                          
   NAO  Atom  No  lang   Type(AO)    Occupancy      Energy
 ----------------------------------------------------------
     1    C    1  S      Cor( 1S)     0.99942     -10.25814
     2    C    1  S      Val( 2S)     0.43569      -0.30044
     3    C    1  S      Ryd( 3S)     0.00102       0.38056
     4    C    1  px     Val( 2p)     0.52753      -0.29399
     5    C    1  px     Ryd( 3p)     0.00109       0.47821
     6    C    1  py     Val( 2p)     0.55217      -0.25275
     7    C    1  py     Ryd( 3p)     0.00284       0.74463
     8    C    1  pz     Val( 2p)     0.53894      -0.24184
     9    C    1  pz     Ryd( 3p)     0.00232       0.90179
    10    C    1  dxy    Ryd( 3d)     0.00034       1.85972
    11    C    1  dxz    Ryd( 3d)     0.00038       1.81205
    12    C    1  dyz    Ryd( 3d)     0.00042       2.24565
    13    C    1  dx2y2  Ryd( 3d)     0.00028       1.95996
    14    C    1  dz2    Ryd( 3d)     0.00039       2.15706

    15    C    2  S      Cor( 1S)     0.99942     -10.25814
    16    C    2  S      Val( 2S)     0.43569      -0.30044
    17    C    2  S      Ryd( 3S)     0.00102       0.38056
    18    C    2  px     Val( 2p)     0.52753      -0.29399
    19    C    2  px     Ryd( 3p)     0.00109       0.47821
    20    C    2  py     Val( 2p)     0.55217      -0.25275
    21    C    2  py     Ryd( 3p)     0.00284       0.74463
    22    C    2  pz     Val( 2p)     0.53894      -0.24184
    23    C    2  pz     Ryd( 3p)     0.00232       0.90179
    24    C    2  dxy    Ryd( 3d)     0.00034       1.85972
    25    C    2  dxz    Ryd( 3d)     0.00038       1.81205
    26    C    2  dyz    Ryd( 3d)     0.00042       2.24565
    27    C    2  dx2y2  Ryd( 3d)     0.00028       1.95996
    28    C    2  dz2    Ryd( 3d)     0.00039       2.15706

    29    C    3  S      Cor( 1S)     0.99946     -10.23912
    30    C    3  S      Val( 2S)     0.47527      -0.31686
    31    C    3  S      Ryd( 3S)     0.00086       0.41610
    32    C    3  px     Val( 2p)     0.51691      -0.27847
    33    C    3  px     Ryd( 3p)     0.00073       0.45871
    34    C    3  py     Val( 2p)     0.57066      -0.23246
    35    C    3  py     Ryd( 3p)     0.00246       0.72348
    36    C    3  pz     Val( 2p)     0.55546      -0.22140
    37    C    3  pz     Ryd( 3p)     0.00208       0.65116
    38    C    3  dxy    Ryd( 3d)     0.00024       1.88848
    39    C    3  dxz    Ryd( 3d)     0.00026       1.81643
    40    C    3  dyz    Ryd( 3d)     0.00039       2.25880
    41    C    3  dx2y2  Ryd( 3d)     0.00022       1.97175
    42    C    3  dz2    Ryd( 3d)     0.00030       2.23931

    43    C    4  S      Cor( 1S)     0.99948     -10.23309
    44    C    4  S      Val( 2S)     0.47878      -0.31283
    45    C    4  S      Ryd( 3S)     0.00061       0.42083
    46    C    4  px     Val( 2p)     0.47579      -0.26112
    47    C    4  px     Ryd( 3p)     0.00060       0.44419
    48    C    4  py     Val( 2p)     0.57329      -0.22560
    49    C    4  py     Ryd( 3p)     0.00279       0.73963
    50    C    4  pz     Val( 2p)     0.54651      -0.20681
    51    C    4  pz     Ryd( 3p)     0.00238       0.57952
    52    C    4  dxy    Ryd( 3d)     0.00026       1.88323
    53    C    4  dxz    Ryd( 3d)     0.00028       1.82604
    54    C    4  dyz    Ryd( 3d)     0.00037       2.26889
    55    C    4  dx2y2  Ryd( 3d)     0.00025       1.97980
    56    C    4  dz2    Ryd( 3d)     0.00032       2.23232

    57    C    5  S      Cor( 1S)     0.99947     -10.24740
    58    C    5  S      Val( 2S)     0.49014      -0.33525
    59    C    5  S      Ryd( 3S)     0.00064       0.41024
    60    C    5  px     Val( 2p)     0.52618      -0.28473
    61    C    5  px     Ryd( 3p)     0.00051       0.40168
    62    C    5  py     Val( 2p)     0.53145      -0.21528
    63    C    5  py     Ryd( 3p)     0.00168       0.47349
    64    C    5  pz     Val( 2p)     0.60576      -0.23118
    65    C    5  pz     Ryd( 3p)     0.00311       0.86377
    66    C    5  dxy    Ryd( 3d)     0.00027       1.88091
    67    C    5  dxz    Ryd( 3d)     0.00026       1.77695
    68    C    5  dyz    Ryd( 3d)     0.00039       2.19885
    69    C    5  dx2y2  Ryd( 3d)     0.00024       1.98138
    70    C    5  dz2    Ryd( 3d)     0.00034       2.25911

    71    C    6  S      Cor( 1S)     0.99948     -10.23309
    72    C    6  S      Val( 2S)     0.47878      -0.31283
    73    C    6  S      Ryd( 3S)     0.00061       0.42083
    74    C    6  px     Val( 2p)     0.47579      -0.26112
    75    C    6  px     Ryd( 3p)     0.00060       0.44419
    76    C    6  py     Val( 2p)     0.57329      -0.22560
    77    C    6  py     Ryd( 3p)     0.00279       0.73963
    78    C    6  pz     Val( 2p)     0.54651      -0.20681
    79    C    6  pz     Ryd( 3p)     0.00238       0.57952
    80    C    6  dxy    Ryd( 3d)     0.00026       1.88323
    81    C    6  dxz    Ryd( 3d)     0.00028       1.82604
    82    C    6  dyz    Ryd( 3d)     0.00037       2.26889
    83    C    6  dx2y2  Ryd( 3d)     0.00025       1.97980
    84    C    6  dz2    Ryd( 3d)     0.00032       2.23232

    85    C    7  S      Cor( 1S)     0.99946     -10.23912
    86    C    7  S      Val( 2S)     0.47527      -0.31686
    87    C    7  S      Ryd( 3S)     0.00086       0.41610
    88    C    7  px     Val( 2p)     0.51691      -0.27847
    89    C    7  px     Ryd( 3p)     0.00073       0.45871
    90    C    7  py     Val( 2p)     0.57066      -0.23246
    91    C    7  py     Ryd( 3p)     0.00246       0.72348
    92    C    7  pz     Val( 2p)     0.55546      -0.22140
    93    C    7  pz     Ryd( 3p)     0.00208       0.65116
    94    C    7  dxy    Ryd( 3d)     0.00024       1.88848
    95    C    7  dxz    Ryd( 3d)     0.00026       1.81643
    96    C    7  dyz    Ryd( 3d)     0.00039       2.25880
    97    C    7  dx2y2  Ryd( 3d)     0.00022       1.97175
    98    C    7  dz2    Ryd( 3d)     0.00030       2.23931

    99    C    8  S      Cor( 1S)     0.99946     -10.23912
   100    C    8  S      Val( 2S)     0.47527      -0.31686
   101    C    8  S      Ryd( 3S)     0.00086       0.41610
   102    C    8  px     Val( 2p)     0.51691      -0.27847
   103    C    8  px     Ryd( 3p)     0.00073       0.45871
   104    C    8  py     Val( 2p)     0.57066      -0.23246
   105    C    8  py     Ryd( 3p)     0.00246       0.72348
   106    C    8  pz     Val( 2p)     0.55546      -0.22140
   107    C    8  pz     Ryd( 3p)     0.00208       0.65116
   108    C    8  dxy    Ryd( 3d)     0.00024       1.88848
   109    C    8  dxz    Ryd( 3d)     0.00026       1.81643
   110    C    8  dyz    Ryd( 3d)     0.00039       2.25880
   111    C    8  dx2y2  Ryd( 3d)     0.00022       1.97175
   112    C    8  dz2    Ryd( 3d)     0.00030       2.23931

   113    C    9  S      Cor( 1S)     0.99948     -10.23309
   114    C    9  S      Val( 2S)     0.47878      -0.31283
   115    C    9  S      Ryd( 3S)     0.00061       0.42083
   116    C    9  px     Val( 2p)     0.47579      -0.26112
   117    C    9  px     Ryd( 3p)     0.00060       0.44419
   118    C    9  py     Val( 2p)     0.57329      -0.22560
   119    C    9  py     Ryd( 3p)     0.00279       0.73963
   120    C    9  pz     Val( 2p)     0.54651      -0.20681
   121    C    9  pz     Ryd( 3p)     0.00238       0.57952
   122    C    9  dxy    Ryd( 3d)     0.00026       1.88323
   123    C    9  dxz    Ryd( 3d)     0.00028       1.82604
   124    C    9  dyz    Ryd( 3d)     0.00037       2.26889
   125    C    9  dx2y2  Ryd( 3d)     0.00025       1.97980
   126    C    9  dz2    Ryd( 3d)     0.00032       2.23232

   127    C   10  S      Cor( 1S)     0.99947     -10.24740
   128    C   10  S      Val( 2S)     0.49014      -0.33525
   129    C   10  S      Ryd( 3S)     0.00064       0.41024
   130    C   10  px     Val( 2p)     0.52618      -0.28473
   131    C   10  px     Ryd( 3p)     0.00051       0.40168
   132    C   10  py     Val( 2p)     0.53145      -0.21528
   133    C   10  py     Ryd( 3p)     0.00168       0.47349
   134    C   10  pz     Val( 2p)     0.60576      -0.23118
   135    C   10  pz     Ryd( 3p)     0.00311       0.86377
   136    C   10  dxy    Ryd( 3d)     0.00027       1.88091
   137    C   10  dxz    Ryd( 3d)     0.00026       1.77695
   138    C   10  dyz    Ryd( 3d)     0.00039       2.19885
   139    C   10  dx2y2  Ryd( 3d)     0.00024       1.98138
   140    C   10  dz2    Ryd( 3d)     0.00034       2.25911

   141    C   11  S      Cor( 1S)     0.99948     -10.23309
   142    C   11  S      Val( 2S)     0.47878      -0.31283
   143    C   11  S      Ryd( 3S)     0.00061       0.42083
   144    C   11  px     Val( 2p)     0.47579      -0.26112
   145    C   11  px     Ryd( 3p)     0.00060       0.44419
   146    C   11  py     Val( 2p)     0.57329      -0.22560
   147    C   11  py     Ryd( 3p)     0.00279       0.73963
   148    C   11  pz     Val( 2p)     0.54651      -0.20681
   149    C   11  pz     Ryd( 3p)     0.00238       0.57952
   150    C   11  dxy    Ryd( 3d)     0.00026       1.88323
   151    C   11  dxz    Ryd( 3d)     0.00028       1.82604
   152    C   11  dyz    Ryd( 3d)     0.00037       2.26889
   153    C   11  dx2y2  Ryd( 3d)     0.00025       1.97980
   154    C   11  dz2    Ryd( 3d)     0.00032       2.23232

   155    C   12  S      Cor( 1S)     0.99946     -10.23912
   156    C   12  S      Val( 2S)     0.47527      -0.31686
   157    C   12  S      Ryd( 3S)     0.00086       0.41610
   158    C   12  px     Val( 2p)     0.51691      -0.27847
   159    C   12  px     Ryd( 3p)     0.00073       0.45871
   160    C   12  py     Val( 2p)     0.57066      -0.23246
   161    C   12  py     Ryd( 3p)     0.00246       0.72348
   162    C   12  pz     Val( 2p)     0.55546      -0.22140
   163    C   12  pz     Ryd( 3p)     0.00208       0.65116
   164    C   12  dxy    Ryd( 3d)     0.00024       1.88848
   165    C   12  dxz    Ryd( 3d)     0.00026       1.81643
   166    C   12  dyz    Ryd( 3d)     0.00039       2.25880
   167    C   12  dx2y2  Ryd( 3d)     0.00022       1.97175
   168    C   12  dz2    Ryd( 3d)     0.00030       2.23931

   169    H   13  S      Val( 1S)     0.37320      -0.07176
   170    H   13  S      Ryd( 2S)     0.00077       0.21277
   171    H   13  px     Ryd( 2p)     0.00012       1.57782
   172    H   13  py     Ryd( 2p)     0.00030       2.05560
   173    H   13  pz     Ryd( 2p)     0.00012       1.93973

   174    H   14  S      Val( 1S)     0.37067      -0.05442
   175    H   14  S      Ryd( 2S)     0.00070       0.19262
   176    H   14  px     Ryd( 2p)     0.00009       1.57281
   177    H   14  py     Ryd( 2p)     0.00030       2.06852
   178    H   14  pz     Ryd( 2p)     0.00014       1.92530

   179    H   15  S      Val( 1S)     0.36859      -0.06033
   180    H   15  S      Ryd( 2S)     0.00072       0.18878
   181    H   15  px     Ryd( 2p)     0.00006       1.52949
   182    H   15  py     Ryd( 2p)     0.00004       1.79135
   183    H   15  pz     Ryd( 2p)     0.00043       2.22776

   184    H   16  S      Val( 1S)     0.37067      -0.05442
   185    H   16  S      Ryd( 2S)     0.00070       0.19262
   186    H   16  px     Ryd( 2p)     0.00009       1.57281
   187    H   16  py     Ryd( 2p)     0.00030       2.06852
   188    H   16  pz     Ryd( 2p)     0.00014       1.92530

   189    H   17  S      Val( 1S)     0.37320      -0.07176
   190    H   17  S      Ryd( 2S)     0.00077       0.21277
   191    H   17  px     Ryd( 2p)     0.00012       1.57782
   192    H   17  py     Ryd( 2p)     0.00030       2.05560
   193    H   17  pz     Ryd( 2p)     0.00012       1.93973

   194    H   18  S      Val( 1S)     0.37320      -0.07176
   195    H   18  S      Ryd( 2S)     0.00077       0.21277
   196    H   18  px     Ryd( 2p)     0.00012       1.57782
   197    H   18  py     Ryd( 2p)     0.00030       2.05560
   198    H   18  pz     Ryd( 2p)     0.00012       1.93973

   199    H   19  S      Val( 1S)     0.37067      -0.05442
   200    H   19  S      Ryd( 2S)     0.00070       0.19262
   201    H   19  px     Ryd( 2p)     0.00009       1.57281
   202    H   19  py     Ryd( 2p)     0.00030       2.06852
   203    H   19  pz     Ryd( 2p)     0.00014       1.92530

   204    H   20  S      Val( 1S)     0.36859      -0.06033
   205    H   20  S      Ryd( 2S)     0.00072       0.18878
   206    H   20  px     Ryd( 2p)     0.00006       1.52949
   207    H   20  py     Ryd( 2p)     0.00004       1.79135
   208    H   20  pz     Ryd( 2p)     0.00043       2.22776

   209    H   21  S      Val( 1S)     0.37067      -0.05442
   210    H   21  S      Ryd( 2S)     0.00070       0.19262
   211    H   21  px     Ryd( 2p)     0.00009       1.57281
   212    H   21  py     Ryd( 2p)     0.00030       2.06852
   213    H   21  pz     Ryd( 2p)     0.00014       1.92530

   214    H   22  S      Val( 1S)     0.37320      -0.07176
   215    H   22  S      Ryd( 2S)     0.00077       0.21277
   216    H   22  px     Ryd( 2p)     0.00012       1.57782
   217    H   22  py     Ryd( 2p)     0.00030       2.05560
   218    H   22  pz     Ryd( 2p)     0.00012       1.93973


 Summary of Natural Population Analysis:                  
                                                          
                                       Natural Population 
                Natural  -----------------------------------------------
    Atom  No    Charge         Core      Valence    Rydberg      Total
 -----------------------------------------------------------------------
      C    1   -0.06285      0.99942     2.05434    0.00909     3.06285
      C    2   -0.06285      0.99942     2.05434    0.00909     3.06285
      C    3   -0.12531      0.99946     2.11830    0.00755     3.12531
      C    4   -0.08171      0.99948     2.07437    0.00787     3.08171
      C    5   -0.16045      0.99947     2.15353    0.00745     3.16045
      C    6   -0.08171      0.99948     2.07437    0.00787     3.08171
      C    7   -0.12531      0.99946     2.11830    0.00755     3.12531
      C    8   -0.12531      0.99946     2.11830    0.00755     3.12531
      C    9   -0.08171      0.99948     2.07437    0.00787     3.08171
      C   10   -0.16045      0.99947     2.15353    0.00745     3.16045
      C   11   -0.08171      0.99948     2.07437    0.00787     3.08171
      C   12   -0.12531      0.99946     2.11830    0.00755     3.12531
      H   13    0.12550      0.00000     0.37320    0.00130     0.37450
      H   14    0.12809      0.00000     0.37067    0.00123     0.37191
      H   15    0.13016      0.00000     0.36859    0.00125     0.36984
      H   16    0.12809      0.00000     0.37067    0.00123     0.37191
      H   17    0.12550      0.00000     0.37320    0.00130     0.37450
      H   18    0.12550      0.00000     0.37320    0.00130     0.37450
      H   19    0.12809      0.00000     0.37067    0.00123     0.37191
      H   20    0.13016      0.00000     0.36859    0.00125     0.36984
      H   21    0.12809      0.00000     0.37067    0.00123     0.37191
      H   22    0.12550      0.00000     0.37320    0.00130     0.37450
 =======================================================================
   * Total *    0.00000     11.99352    28.89911    0.10736    41.00000

                                 Natural Population      
 --------------------------------------------------------
   Core                      11.99352 ( 99.9460% of  12)
   Valence                   28.89911 ( 99.6521% of  29)
   Natural Minimal Basis     40.89264 ( 99.7381% of  41)
   Natural Rydberg Basis      0.10736 (  0.2619% of  41)
 --------------------------------------------------------

    Atom  No          Natural Electron Configuration
 ----------------------------------------------------------------------------
      C    1      [core]2S( 0.44)2p( 1.62)3p( 0.01)
      C    2      [core]2S( 0.44)2p( 1.62)3p( 0.01)
      C    3      [core]2S( 0.48)2p( 1.64)3p( 0.01)
      C    4      [core]2S( 0.48)2p( 1.60)3p( 0.01)
      C    5      [core]2S( 0.49)2p( 1.66)3p( 0.01)
      C    6      [core]2S( 0.48)2p( 1.60)3p( 0.01)
      C    7      [core]2S( 0.48)2p( 1.64)3p( 0.01)
      C    8      [core]2S( 0.48)2p( 1.64)3p( 0.01)
      C    9      [core]2S( 0.48)2p( 1.60)3p( 0.01)
      C   10      [core]2S( 0.49)2p( 1.66)3p( 0.01)
      C   11      [core]2S( 0.48)2p( 1.60)3p( 0.01)
      C   12      [core]2S( 0.48)2p( 1.64)3p( 0.01)
      H   13            1S( 0.37)
      H   14            1S( 0.37)
      H   15            1S( 0.37)
      H   16            1S( 0.37)
      H   17            1S( 0.37)
      H   18            1S( 0.37)
      H   19            1S( 0.37)
      H   20            1S( 0.37)
      H   21            1S( 0.37)
      H   22            1S( 0.37)


 NATURAL BOND ORBITAL ANALYSIS, alpha spin orbitals:

                       Occupancies       Lewis Structure    Low   High
           Occ.    -------------------  -----------------   occ   occ
  Cycle   Thresh.   Lewis   Non-Lewis     CR  BD  3C  LP    (L)   (NL)   Dev
 =============================================================================
   1(1)    0.90    37.85152   3.14848     12  23   0   6     6      6    0.03
   2(2)    0.90    37.85152   3.14848     12  23   0   6     6      6    0.03
   3(1)    0.80    39.70035   1.29965     12  29   0   0     0      6    0.03
 -----------------------------------------------------------------------------

 Structure accepted: No low occupancy Lewis orbitals

 --------------------------------------------------------
   Core                     11.99354 ( 99.946% of  12)
   Valence Lewis            27.70681 ( 95.541% of  29)
  ==================       ============================
   Total Lewis              39.70035 ( 96.830% of  41)
  -----------------------------------------------------
   Valence non-Lewis         1.22077 (  2.977% of  41)
   Rydberg non-Lewis         0.07888 (  0.192% of  41)
  ==================       ============================
   Total non-Lewis           1.29965 (  3.170% of  41)
 --------------------------------------------------------


       (Occupancy)   Bond orbital/ Coefficients/ Hybrids
 ---------------------------------------------------------------------------------
     1. (0.98436) BD ( 1) C   1 - C   2  
                ( 50.00%)   0.7071* C   1 s( 32.08%)p 2.12( 67.89%)d 0.00(  0.04%)
                                            0.0001  0.5664 -0.0034 -0.0011 -0.0000
                                            0.0003 -0.0000 -0.8237  0.0208  0.0014
                                           -0.0000  0.0000 -0.0007  0.0188
                ( 50.00%)   0.7071* C   2 s( 32.08%)p 2.12( 67.89%)d 0.00(  0.04%)
                                            0.0001  0.5664 -0.0034  0.0011  0.0000
                                            0.0003 -0.0000  0.8237 -0.0208 -0.0014
                                           -0.0000 -0.0000 -0.0007  0.0188
     2. (0.98578) BD ( 1) C   1 - C   8  
                ( 51.62%)   0.7184* C   1 s( 33.94%)p 1.94( 66.02%)d 0.00(  0.04%)
                                           -0.0001  0.5826  0.0014 -0.2035 -0.0081
                                           -0.6769 -0.0084  0.4004 -0.0093  0.0078
                                           -0.0040 -0.0146 -0.0100 -0.0014
                ( 48.38%)   0.6956* C   8 s( 34.79%)p 1.87( 65.16%)d 0.00(  0.05%)
                                            0.0001  0.5898  0.0033  0.2352 -0.0053
                                            0.6399 -0.0085 -0.4317 -0.0170  0.0090
                                           -0.0049 -0.0155 -0.0121 -0.0027
     3. (0.83629) BD ( 2) C   1 - C   8  
                ( 51.24%)   0.7158* C   1 s(  0.01%)p 1.00( 99.95%)d 0.00(  0.04%)
                                            0.0000 -0.0072 -0.0014  0.9546  0.0071
                                           -0.2970  0.0055 -0.0063  0.0001 -0.0097
                                            0.0158 -0.0053 -0.0073 -0.0001
                ( 48.76%)   0.6983* C   8 s(  0.01%)p 1.00( 99.94%)d 0.00(  0.06%)
                                           -0.0001 -0.0071 -0.0032  0.9405  0.0062
                                           -0.3388 -0.0008  0.0002  0.0047  0.0192
                                           -0.0007  0.0006  0.0144  0.0005
     4. (0.98577) BD ( 1) C   1 - C  12  
                ( 51.62%)   0.7184* C   1 s( 33.94%)p 1.95( 66.02%)d 0.00(  0.04%)
                                           -0.0001  0.5826  0.0013  0.2163  0.0082
                                            0.6730  0.0085  0.4003 -0.0093  0.0077
                                            0.0042  0.0145 -0.0101 -0.0014
                ( 48.38%)   0.6956* C  12 s( 34.79%)p 1.87( 65.16%)d 0.00(  0.05%)
                                            0.0001  0.5898  0.0033 -0.2271  0.0053
                                           -0.6428  0.0085 -0.4317 -0.0170  0.0089
                                            0.0050  0.0155 -0.0122 -0.0027
     5. (0.98577) BD ( 1) C   2 - C   3  
                ( 51.62%)   0.7184* C   2 s( 33.94%)p 1.95( 66.02%)d 0.00(  0.04%)
                                           -0.0001  0.5826  0.0013 -0.2163 -0.0082
                                            0.6730  0.0085 -0.4003  0.0093 -0.0077
                                            0.0042 -0.0145 -0.0101 -0.0014
                ( 48.38%)   0.6956* C   3 s( 34.79%)p 1.87( 65.16%)d 0.00(  0.05%)
                                            0.0001  0.5898  0.0033  0.2271 -0.0053
                                           -0.6428  0.0085  0.4317  0.0170 -0.0089
                                            0.0050 -0.0155 -0.0122 -0.0027
     6. (0.98578) BD ( 1) C   2 - C   7  
                ( 51.62%)   0.7184* C   2 s( 33.94%)p 1.94( 66.02%)d 0.00(  0.04%)
                                           -0.0001  0.5826  0.0014  0.2035  0.0081
                                           -0.6769 -0.0084 -0.4004  0.0093 -0.0078
                                           -0.0040  0.0146 -0.0100 -0.0014
                ( 48.38%)   0.6956* C   7 s( 34.79%)p 1.87( 65.16%)d 0.00(  0.05%)
                                            0.0001  0.5898  0.0033 -0.2352  0.0053
                                            0.6399 -0.0085  0.4317  0.0170 -0.0090
                                           -0.0049  0.0155 -0.0121 -0.0027
     7. (0.83629) BD ( 2) C   2 - C   7  
                ( 51.24%)   0.7158* C   2 s(  0.01%)p 1.00( 99.95%)d 0.00(  0.04%)
                                           -0.0000  0.0072  0.0014  0.9546  0.0071
                                            0.2970 -0.0055 -0.0063  0.0001 -0.0097
                                           -0.0158 -0.0053  0.0073  0.0001
                ( 48.76%)   0.6983* C   7 s(  0.01%)p 1.00( 99.94%)d 0.00(  0.06%)
                                            0.0001  0.0071  0.0032  0.9405  0.0062
                                            0.3388  0.0008  0.0002  0.0047  0.0192
                                            0.0007  0.0006 -0.0144 -0.0005
     8. (0.98902) BD ( 1) C   3 - C   4  
                ( 50.71%)   0.7121* C   3 s( 36.12%)p 1.77( 63.84%)d 0.00(  0.04%)
                                           -0.0000 -0.6009 -0.0136  0.0022  0.0119
                                           -0.0151 -0.0380  0.7978  0.0074  0.0002
                                            0.0009 -0.0030  0.0008 -0.0202
                ( 49.29%)   0.7021* C   4 s( 35.44%)p 1.82( 64.51%)d 0.00(  0.05%)
                                           -0.0001 -0.5953 -0.0091  0.0038  0.0133
                                           -0.0150 -0.0376 -0.8020 -0.0084  0.0010
                                           -0.0009  0.0031  0.0014 -0.0212
     9. (0.82057) BD ( 2) C   3 - C   4  
                ( 53.39%)   0.7307* C   3 s(  0.00%)p 1.00( 99.95%)d 0.00(  0.04%)
                                           -0.0000 -0.0027 -0.0019  0.9431 -0.0024
                                            0.3317 -0.0017  0.0016 -0.0032 -0.0112
                                           -0.0150 -0.0050  0.0084  0.0006
                ( 46.61%)   0.6827* C   4 s(  0.00%)p 1.00( 99.94%)d 0.00(  0.06%)
                                            0.0000  0.0019 -0.0009  0.9459 -0.0019
                                            0.3235 -0.0006 -0.0029 -0.0001 -0.0118
                                            0.0185  0.0064  0.0087  0.0001
    10. (0.98933) BD ( 1) C   3 - H  13  
                ( 62.67%)   0.7916* C   3 s( 29.00%)p 2.45( 70.98%)d 0.00(  0.03%)
                                           -0.0003  0.5383 -0.0148 -0.2417 -0.0037
                                            0.6895  0.0006  0.4191 -0.0170 -0.0073
                                           -0.0045  0.0120 -0.0083 -0.0010
                ( 37.33%)   0.6110* H  13 s( 99.90%)p 0.00(  0.10%)
                                            0.9995 -0.0025  0.0104 -0.0260 -0.0141
    11. (0.99007) BD ( 1) C   4 - C   5  
                ( 49.79%)   0.7056* C   4 s( 35.02%)p 1.85( 64.93%)d 0.00(  0.05%)
                                            0.0000  0.5917  0.0095  0.2186 -0.0038
                                           -0.6466  0.0108 -0.4262 -0.0407 -0.0094
                                           -0.0048  0.0143 -0.0127 -0.0035
                ( 50.21%)   0.7086* C   5 s( 35.33%)p 1.83( 64.62%)d 0.00(  0.04%)
                                            0.0000  0.5944  0.0065 -0.2223 -0.0085
                                            0.6705  0.0256  0.3816 -0.0299 -0.0072
                                           -0.0055  0.0164 -0.0096 -0.0011
    12. (0.98940) BD ( 1) C   4 - H  14  
                ( 62.91%)   0.7932* C   4 s( 29.45%)p 2.40( 70.53%)d 0.00(  0.03%)
                                           -0.0003  0.5425 -0.0142 -0.2381  0.0031
                                            0.6894 -0.0089 -0.4161  0.0055 -0.0071
                                            0.0039 -0.0112 -0.0092 -0.0010
                ( 37.09%)   0.6090* H  14 s( 99.90%)p 0.00(  0.10%)
                                            0.9995 -0.0021  0.0092 -0.0262  0.0158
    13. (0.99007) BD ( 1) C   5 - C   6  
                ( 50.21%)   0.7086* C   5 s( 35.33%)p 1.83( 64.62%)d 0.00(  0.04%)
                                            0.0000  0.5944  0.0065  0.2213  0.0085
                                           -0.6708 -0.0256  0.3816 -0.0299 -0.0072
                                            0.0055 -0.0164 -0.0096 -0.0011
                ( 49.79%)   0.7056* C   6 s( 35.02%)p 1.85( 64.93%)d 0.00(  0.05%)
                                            0.0000  0.5917  0.0095 -0.2191  0.0038
                                            0.6464 -0.0108 -0.4262 -0.0407 -0.0094
                                            0.0048 -0.0143 -0.0127 -0.0035
    14. (0.82729) BD ( 2) C   5 - C   6  
                ( 54.73%)   0.7398* C   5 s(  0.00%)p 1.00( 99.95%)d 0.00(  0.05%)
                                            0.0000  0.0005  0.0002  0.9491 -0.0092
                                            0.3139 -0.0034  0.0006  0.0000 -0.0073
                                            0.0205  0.0066  0.0055  0.0001
                ( 45.27%)   0.6729* C   6 s(  0.00%)p 1.00( 99.93%)d 0.00(  0.07%)
                                           -0.0000  0.0007  0.0004  0.9468 -0.0018
                                            0.3207 -0.0007  0.0006  0.0002  0.0213
                                            0.0001  0.0002 -0.0159 -0.0002
    15. (0.98989) BD ( 1) C   5 - H  15  
                ( 63.14%)   0.7946* C   5 s( 29.25%)p 2.42( 70.72%)d 0.00(  0.03%)
                                            0.0003 -0.5407  0.0146 -0.0003  0.0000
                                           -0.0001  0.0000  0.8409 -0.0109 -0.0004
                                           -0.0000 -0.0000 -0.0005 -0.0160
                ( 36.86%)   0.6071* H  15 s( 99.90%)p 0.00(  0.10%)
                                           -0.9995  0.0039  0.0000  0.0000 -0.0321
    16. (0.98902) BD ( 1) C   6 - C   7  
                ( 49.29%)   0.7021* C   6 s( 35.44%)p 1.82( 64.51%)d 0.00(  0.05%)
                                            0.0001  0.5953  0.0091  0.0041  0.0133
                                           -0.0149 -0.0376  0.8020  0.0084 -0.0009
                                           -0.0010  0.0031 -0.0014  0.0212
                ( 50.71%)   0.7121* C   7 s( 36.12%)p 1.77( 63.84%)d 0.00(  0.04%)
                                            0.0000  0.6009  0.0136  0.0012  0.0119
                                           -0.0154 -0.0380 -0.7978 -0.0074 -0.0003
                                            0.0009 -0.0030 -0.0007  0.0202
    17. (0.98940) BD ( 1) C   6 - H  16  
                ( 62.91%)   0.7932* C   6 s( 29.45%)p 2.40( 70.53%)d 0.00(  0.03%)
                                            0.0003 -0.5425  0.0142 -0.2339  0.0031
                                            0.6909 -0.0089  0.4161 -0.0055  0.0072
                                            0.0039 -0.0112  0.0091  0.0010
                ( 37.09%)   0.6090* H  16 s( 99.90%)p 0.00(  0.10%)
                                           -0.9995  0.0021  0.0092 -0.0262 -0.0158
    18. (0.98933) BD ( 1) C   7 - H  17  
                ( 62.67%)   0.7916* C   7 s( 29.00%)p 2.45( 70.97%)d 0.00(  0.03%)
                                            0.0003 -0.5383  0.0147 -0.2440 -0.0037
                                            0.6886  0.0006 -0.4191  0.0170  0.0073
                                           -0.0045  0.0120  0.0083  0.0010
                ( 37.33%)   0.6110* H  17 s( 99.90%)p 0.00(  0.10%)
                                           -0.9995  0.0025  0.0104 -0.0260  0.0141
    19. (0.98902) BD ( 1) C   8 - C   9  
                ( 50.71%)   0.7121* C   8 s( 36.12%)p 1.77( 63.84%)d 0.00(  0.04%)
                                            0.0000  0.6009  0.0136 -0.0012 -0.0119
                                           -0.0154 -0.0380  0.7978  0.0074  0.0003
                                            0.0009  0.0030 -0.0007  0.0202
                ( 49.29%)   0.7021* C   9 s( 35.44%)p 1.82( 64.51%)d 0.00(  0.05%)
                                            0.0001  0.5953  0.0091 -0.0041 -0.0133
                                           -0.0149 -0.0376 -0.8020 -0.0084  0.0009
                                           -0.0010 -0.0031 -0.0014  0.0212
    20. (0.98933) BD ( 1) C   8 - H  18  
                ( 62.67%)   0.7916* C   8 s( 29.00%)p 2.45( 70.97%)d 0.00(  0.03%)
                                            0.0003 -0.5383  0.0147  0.2440  0.0037
                                            0.6886  0.0006  0.4191 -0.0170 -0.0073
                                           -0.0045 -0.0120  0.0083  0.0010
                ( 37.33%)   0.6110* H  18 s( 99.90%)p 0.00(  0.10%)
                                           -0.9995  0.0025 -0.0104 -0.0260 -0.0141
    21. (0.99007) BD ( 1) C   9 - C  10  
                ( 49.79%)   0.7056* C   9 s( 35.02%)p 1.85( 64.93%)d 0.00(  0.05%)
                                            0.0000  0.5917  0.0095  0.2191 -0.0038
                                            0.6464 -0.0108  0.4262  0.0407  0.0094
                                            0.0048  0.0143 -0.0127 -0.0035
                ( 50.21%)   0.7086* C  10 s( 35.33%)p 1.83( 64.62%)d 0.00(  0.04%)
                                            0.0000  0.5944  0.0065 -0.2213 -0.0085
                                           -0.6708 -0.0256 -0.3816  0.0299  0.0072
                                            0.0055  0.0164 -0.0096 -0.0011
    22. (0.82729) BD ( 2) C   9 - C  10  
                ( 45.27%)   0.6729* C   9 s(  0.00%)p 1.00( 99.93%)d 0.00(  0.07%)
                                            0.0000 -0.0007 -0.0004  0.9468 -0.0018
                                           -0.3207  0.0007  0.0006  0.0002  0.0213
                                           -0.0001  0.0002  0.0159  0.0002
                ( 54.73%)   0.7398* C  10 s(  0.00%)p 1.00( 99.95%)d 0.00(  0.05%)
                                           -0.0000 -0.0005 -0.0002  0.9491 -0.0092
                                           -0.3139  0.0034  0.0006  0.0000 -0.0073
                                           -0.0205  0.0066 -0.0055 -0.0001
    23. (0.98940) BD ( 1) C   9 - H  19  
                ( 62.91%)   0.7932* C   9 s( 29.45%)p 2.40( 70.53%)d 0.00(  0.03%)
                                            0.0003 -0.5425  0.0142  0.2339 -0.0031
                                            0.6909 -0.0089 -0.4161  0.0055 -0.0072
                                            0.0039  0.0112  0.0091  0.0010
                ( 37.09%)   0.6090* H  19 s( 99.90%)p 0.00(  0.10%)
                                           -0.9995  0.0021 -0.0092 -0.0262  0.0158
    24. (0.99007) BD ( 1) C  10 - C  11  
                ( 50.21%)   0.7086* C  10 s( 35.33%)p 1.83( 64.62%)d 0.00(  0.04%)
                                            0.0000  0.5944  0.0065  0.2223  0.0085
                                            0.6705  0.0256 -0.3816  0.0299  0.0072
                                           -0.0055 -0.0164 -0.0096 -0.0011
                ( 49.79%)   0.7056* C  11 s( 35.02%)p 1.85( 64.93%)d 0.00(  0.05%)
                                            0.0000  0.5917  0.0095 -0.2186  0.0038
                                           -0.6466  0.0108  0.4262  0.0407  0.0094
                                           -0.0048 -0.0143 -0.0127 -0.0035
    25. (0.98989) BD ( 1) C  10 - H  20  
                ( 63.14%)   0.7946* C  10 s( 29.25%)p 2.42( 70.72%)d 0.00(  0.03%)
                                           -0.0003  0.5407 -0.0146 -0.0003  0.0000
                                            0.0001 -0.0000  0.8409 -0.0109 -0.0004
                                            0.0000 -0.0000  0.0005  0.0160
                ( 36.86%)   0.6071* H  20 s( 99.90%)p 0.00(  0.10%)
                                            0.9995 -0.0039  0.0000  0.0000 -0.0321
    26. (0.98902) BD ( 1) C  11 - C  12  
                ( 49.29%)   0.7021* C  11 s( 35.44%)p 1.82( 64.51%)d 0.00(  0.05%)
                                           -0.0001 -0.5953 -0.0091 -0.0038 -0.0133
                                           -0.0150 -0.0376  0.8020  0.0084 -0.0010
                                           -0.0009 -0.0031  0.0014 -0.0212
                ( 50.71%)   0.7121* C  12 s( 36.12%)p 1.77( 63.84%)d 0.00(  0.04%)
                                           -0.0000 -0.6009 -0.0136 -0.0022 -0.0119
                                           -0.0151 -0.0380 -0.7978 -0.0074 -0.0002
                                            0.0009  0.0030  0.0008 -0.0202
    27. (0.82057) BD ( 2) C  11 - C  12  
                ( 46.61%)   0.6827* C  11 s(  0.00%)p 1.00( 99.94%)d 0.00(  0.06%)
                                           -0.0000 -0.0019  0.0009  0.9459 -0.0019
                                           -0.3235  0.0006 -0.0029 -0.0001 -0.0118
                                           -0.0185  0.0064 -0.0087 -0.0001
                ( 53.39%)   0.7307* C  12 s(  0.00%)p 1.00( 99.95%)d 0.00(  0.04%)
                                            0.0000  0.0027  0.0019  0.9431 -0.0024
                                           -0.3317  0.0017  0.0016 -0.0032 -0.0112
                                            0.0150 -0.0050 -0.0084 -0.0006
    28. (0.98940) BD ( 1) C  11 - H  21  
                ( 62.91%)   0.7932* C  11 s( 29.45%)p 2.40( 70.53%)d 0.00(  0.03%)
                                           -0.0003  0.5425 -0.0142  0.2381 -0.0031
                                            0.6894 -0.0089  0.4161 -0.0055  0.0071
                                            0.0039  0.0112 -0.0092 -0.0010
                ( 37.09%)   0.6090* H  21 s( 99.90%)p 0.00(  0.10%)
                                            0.9995 -0.0021 -0.0092 -0.0262 -0.0158
    29. (0.98933) BD ( 1) C  12 - H  22  
                ( 62.67%)   0.7916* C  12 s( 29.00%)p 2.45( 70.98%)d 0.00(  0.03%)
                                           -0.0003  0.5383 -0.0148  0.2417  0.0037
                                            0.6895  0.0006 -0.4191  0.0170  0.0073
                                           -0.0045 -0.0120 -0.0083 -0.0010
                ( 37.33%)   0.6110* H  22 s( 99.90%)p 0.00(  0.10%)
                                            0.9995 -0.0025 -0.0104 -0.0260  0.0141
    30. (0.99942) CR ( 1) C   1           s(100.00%)p 0.00(  0.00%)
                                            1.0000  0.0000  0.0000 -0.0000 -0.0000
                                            0.0000 -0.0000  0.0002 -0.0000  0.0000
                                           -0.0000  0.0000 -0.0000 -0.0000
    31. (0.99942) CR ( 1) C   2           s(100.00%)p 0.00(  0.00%)
                                            1.0000  0.0000  0.0000  0.0000  0.0000
                                            0.0000 -0.0000 -0.0002  0.0000 -0.0000
                                           -0.0000 -0.0000 -0.0000 -0.0000
    32. (0.99946) CR ( 1) C   3           s(100.00%)p 0.00(  0.00%)
                                            1.0000  0.0001 -0.0000 -0.0001 -0.0000
                                            0.0003 -0.0000  0.0001 -0.0000 -0.0000
                                           -0.0000  0.0000 -0.0000 -0.0000
    33. (0.99948) CR ( 1) C   4           s(100.00%)p 0.00(  0.00%)
                                            1.0000  0.0001 -0.0000 -0.0001  0.0000
                                            0.0002 -0.0000 -0.0001  0.0000 -0.0000
                                            0.0000 -0.0000 -0.0000 -0.0000
    34. (0.99947) CR ( 1) C   5           s(100.00%)p 0.00(  0.00%)
                                            1.0000  0.0001 -0.0000 -0.0000  0.0000
                                           -0.0000  0.0000 -0.0003  0.0000  0.0000
                                           -0.0000 -0.0000  0.0000  0.0000
    35. (0.99948) CR ( 1) C   6           s(100.00%)p 0.00(  0.00%)
                                            1.0000  0.0001 -0.0000  0.0001 -0.0000
                                           -0.0002  0.0000 -0.0001  0.0000 -0.0000
                                           -0.0000  0.0000 -0.0000 -0.0000
    36. (0.99946) CR ( 1) C   7           s(100.00%)p 0.00(  0.00%)
                                            1.0000  0.0001 -0.0000  0.0001  0.0000
                                           -0.0003  0.0000  0.0001 -0.0000 -0.0000
                                            0.0000 -0.0000 -0.0000 -0.0000
    37. (0.99946) CR ( 1) C   8           s(100.00%)p 0.00(  0.00%)
                                            1.0000  0.0001 -0.0000 -0.0001 -0.0000
                                           -0.0003  0.0000 -0.0001  0.0000  0.0000
                                            0.0000  0.0000 -0.0000 -0.0000
    38. (0.99948) CR ( 1) C   9           s(100.00%)p 0.00(  0.00%)
                                            1.0000  0.0001 -0.0000 -0.0001  0.0000
                                           -0.0002  0.0000  0.0001 -0.0000  0.0000
                                           -0.0000 -0.0000 -0.0000 -0.0000
    39. (0.99947) CR ( 1) C  10           s(100.00%)p 0.00(  0.00%)
                                            1.0000  0.0001 -0.0000  0.0000 -0.0000
                                           -0.0000  0.0000  0.0003 -0.0000 -0.0000
                                           -0.0000  0.0000  0.0000  0.0000
    40. (0.99948) CR ( 1) C  11           s(100.00%)p 0.00(  0.00%)
                                            1.0000  0.0001 -0.0000  0.0001 -0.0000
                                            0.0002 -0.0000  0.0001 -0.0000  0.0000
                                            0.0000  0.0000 -0.0000 -0.0000
    41. (0.99946) CR ( 1) C  12           s(100.00%)p 0.00(  0.00%)
                                            1.0000  0.0001 -0.0000  0.0001  0.0000
                                            0.0003 -0.0000 -0.0001  0.0000  0.0000
                                           -0.0000 -0.0000 -0.0000 -0.0000
    42. (0.00304) RY*( 1) C   1           s(  0.00%)p 1.00( 96.69%)d 0.03(  3.31%)
                                           -0.0000 -0.0000  0.0010  0.0066  0.2830
                                            0.0032 -0.9417  0.0000  0.0008  0.0036
                                           -0.0741  0.1662  0.0029  0.0003
    43. (0.00249) RY*( 2) C   1           s( 12.89%)p 6.22( 80.16%)d 0.54(  6.95%)
                                            0.0000 -0.0014  0.3591  0.0006 -0.0002
                                           -0.0002  0.0012  0.0256  0.8949 -0.0539
                                           -0.0004 -0.0002  0.0813  0.2449
    44. (0.00093) RY*( 3) C   1           s(  0.01%)p 1.00( 85.29%)d 0.17( 14.71%)
                                            0.0000 -0.0000  0.0093 -0.0049  0.8828
                                           -0.0075  0.2711 -0.0001 -0.0038  0.0168
                                           -0.3609 -0.1281  0.0115 -0.0012
    45. (0.00080) RY*( 4) C   1           s( 86.27%)p 0.13( 10.90%)d 0.03(  2.83%)
                                           -0.0000  0.0000  0.9288  0.0021 -0.0122
                                           -0.0005 -0.0025 -0.0146 -0.3296  0.1135
                                           -0.0003  0.0009 -0.0425 -0.1169
    46. (0.00048) RY*( 5) C   1           s(  0.40%)p 0.54(  0.21%)d99.99( 99.39%)
                                           -0.0000  0.0006  0.0629 -0.0128  0.0409
                                            0.0029  0.0048 -0.0012 -0.0157 -0.7897
                                            0.0473  0.0064 -0.6066 -0.0071
    47. (0.00020) RY*( 6) C   1           s(  0.00%)p 1.00( 14.34%)d 5.97( 85.66%)
                                            0.0000 -0.0000  0.0006 -0.0183  0.3589
                                           -0.0143  0.1187 -0.0000  0.0004  0.0466
                                            0.8195  0.4263  0.0331 -0.0017
    48. (0.00010) RY*( 7) C   1           s(  0.30%)p28.97(  8.68%)d99.99( 91.02%)
                                            0.0000  0.0021  0.0547  0.0002  0.0003
                                           -0.0002  0.0010  0.0105 -0.2944 -0.3398
                                            0.0003  0.0047  0.4466  0.7715
    49. (0.00007) RY*( 8) C   1           s(  0.00%)p 1.00(  3.57%)d26.98( 96.43%)
    50. (0.00001) RY*( 9) C   1           s(  0.17%)p 1.76(  0.29%)d99.99( 99.54%)
    51. (0.00304) RY*( 1) C   2           s(  0.00%)p 1.00( 96.69%)d 0.03(  3.31%)
                                            0.0000 -0.0000  0.0010 -0.0066 -0.2830
                                            0.0032 -0.9417 -0.0000 -0.0008 -0.0036
                                           -0.0741 -0.1662  0.0029  0.0003
    52. (0.00249) RY*( 2) C   2           s( 12.89%)p 6.22( 80.16%)d 0.54(  6.95%)
                                            0.0000 -0.0014  0.3591 -0.0006  0.0002
                                           -0.0002  0.0012 -0.0256 -0.8949  0.0539
                                           -0.0004  0.0002  0.0813  0.2449
    53. (0.00093) RY*( 3) C   2           s(  0.01%)p 1.00( 85.29%)d 0.17( 14.71%)
                                           -0.0000 -0.0000  0.0093  0.0049 -0.8828
                                           -0.0075  0.2711  0.0001  0.0038 -0.0168
                                           -0.3609  0.1281  0.0115 -0.0012
    54. (0.00080) RY*( 4) C   2           s( 86.27%)p 0.13( 10.90%)d 0.03(  2.83%)
                                           -0.0000  0.0000  0.9288 -0.0021  0.0122
                                           -0.0005 -0.0025  0.0146  0.3296 -0.1135
                                           -0.0003 -0.0009 -0.0425 -0.1169
    55. (0.00048) RY*( 5) C   2           s(  0.40%)p 0.54(  0.21%)d99.99( 99.39%)
                                           -0.0000  0.0006  0.0629  0.0128 -0.0409
                                            0.0029  0.0048  0.0012  0.0157  0.7897
                                            0.0473 -0.0064 -0.6066 -0.0071
    56. (0.00020) RY*( 6) C   2           s(  0.00%)p 1.00( 14.34%)d 5.97( 85.66%)
                                           -0.0000 -0.0000  0.0006  0.0183 -0.3589
                                           -0.0143  0.1187  0.0000 -0.0004 -0.0466
                                            0.8195 -0.4263  0.0331 -0.0017
    57. (0.00010) RY*( 7) C   2           s(  0.30%)p28.97(  8.68%)d99.99( 91.02%)
                                            0.0000  0.0021  0.0547 -0.0002 -0.0003
                                           -0.0002  0.0010 -0.0105  0.2944  0.3398
                                            0.0003 -0.0047  0.4466  0.7715
    58. (0.00007) RY*( 8) C   2           s(  0.00%)p 1.00(  3.57%)d26.98( 96.43%)
    59. (0.00001) RY*( 9) C   2           s(  0.17%)p 1.76(  0.29%)d99.99( 99.54%)
    60. (0.00273) RY*( 1) C   3           s(  0.32%)p99.99( 93.47%)d19.59(  6.21%)
                                            0.0000 -0.0204  0.0525 -0.0054 -0.2596
                                            0.0229  0.6868  0.0184  0.6283  0.0563
                                            0.0577 -0.2033  0.0623  0.1020
    61. (0.00134) RY*( 2) C   3           s( 11.26%)p 7.71( 86.74%)d 0.18(  2.00%)
                                            0.0000  0.0200  0.3349 -0.0032  0.2168
                                            0.0162 -0.5756 -0.0130  0.6990  0.0189
                                           -0.0417  0.0757  0.0100  0.1100
    62. (0.00054) RY*( 3) C   3           s( 60.06%)p 0.51( 30.88%)d 0.15(  9.05%)
                                            0.0000 -0.0087  0.7749 -0.0030 -0.4926
                                            0.0055 -0.0457  0.0146 -0.2526  0.1196
                                           -0.1548 -0.1540 -0.1675  0.0223
    63. (0.00052) RY*( 4) C   3           s( 26.82%)p 2.16( 57.88%)d 0.57( 15.30%)
                                            0.0000 -0.0036  0.5179  0.0007  0.6632
                                            0.0062  0.3424  0.0128 -0.1471 -0.2573
                                            0.2605  0.0159  0.1316 -0.0363
    64. (0.00027) RY*( 5) C   3           s(  0.08%)p99.99( 18.08%)d99.99( 81.85%)
                                           -0.0000 -0.0010  0.0277  0.0073 -0.3968
                                            0.0027 -0.1526 -0.0000 -0.0014 -0.2438
                                            0.8083  0.2499  0.1968  0.0665
    65. (0.00007) RY*( 6) C   3           s(  0.65%)p 5.30(  3.46%)d99.99( 95.89%)
    66. (0.00004) RY*( 7) C   3           s(  0.59%)p 6.96(  4.13%)d99.99( 95.27%)
    67. (0.00000) RY*( 8) C   3           s(  0.28%)p 6.21(  1.74%)d99.99( 97.98%)
    68. (0.00001) RY*( 9) C   3           s(  0.03%)p99.99(  3.69%)d99.99( 96.28%)
    69. (0.00281) RY*( 1) C   4           s(  0.11%)p99.99( 93.20%)d60.94(  6.69%)
                                           -0.0000  0.0285  0.0170  0.0097  0.2754
                                           -0.0280 -0.8153  0.0189  0.4361 -0.0538
                                            0.0706 -0.2116 -0.0722 -0.0952
    70. (0.00140) RY*( 2) C   4           s(  0.07%)p99.99( 98.63%)d18.45(  1.30%)
                                           -0.0000  0.0025  0.0265  0.0066 -0.1567
                                           -0.0193  0.4277 -0.0312  0.8817 -0.0334
                                           -0.0087  0.0311 -0.0467 -0.0933
    71. (0.00043) RY*( 3) C   4           s( 91.61%)p 0.01(  0.66%)d 0.08(  7.72%)
                                            0.0000 -0.0042  0.9571 -0.0038 -0.0501
                                            0.0183 -0.0607 -0.0095  0.0004 -0.0673
                                           -0.1835  0.1230  0.0187  0.1533
    72. (0.00036) RY*( 4) C   4           s(  2.47%)p 5.02( 12.38%)d34.53( 85.15%)
                                            0.0000 -0.0005  0.1570 -0.0100  0.3357
                                           -0.0002  0.1051 -0.0014  0.0031  0.3168
                                            0.7755  0.2990 -0.2440  0.0280
    73. (0.00031) RY*( 5) C   4           s(  0.01%)p 1.00( 81.01%)d 0.23( 18.98%)
                                           -0.0000  0.0003  0.0073  0.0000  0.8516
                                           -0.0002  0.2913 -0.0000  0.0107 -0.3122
                                           -0.1877 -0.0551  0.2326  0.0026
    74. (0.00007) RY*( 6) C   4           s(  0.03%)p44.48(  1.32%)d99.99( 98.65%)
    75. (0.00003) RY*( 7) C   4           s(  5.71%)p 0.93(  5.29%)d15.59( 89.00%)
    76. (0.00000) RY*( 8) C   4           s(  0.03%)p99.99(  3.75%)d99.99( 96.22%)
    77. (0.00000) RY*( 9) C   4           s(  0.05%)p73.24(  3.85%)d99.99( 96.09%)
    78. (0.00256) RY*( 1) C   5           s(  0.40%)p99.99( 91.27%)d20.90(  8.33%)
                                           -0.0000  0.0281  0.0565 -0.0001  0.0001
                                           -0.0000  0.0000  0.0345  0.9548  0.0665
                                            0.0000  0.0000  0.0902  0.2659
    79. (0.00120) RY*( 2) C   5           s(  0.00%)p 1.00( 98.52%)d 0.02(  1.48%)
                                           -0.0000  0.0000 -0.0000  0.0112 -0.3166
                                           -0.0331  0.9401  0.0000  0.0000  0.0003
                                            0.0378 -0.1156 -0.0002 -0.0000
    80. (0.00050) RY*( 3) C   5           s( 92.23%)p 0.00(  0.07%)d 0.08(  7.70%)
                                            0.0000 -0.0012  0.9604 -0.0006  0.0056
                                           -0.0002  0.0019 -0.0206  0.0150 -0.1746
                                            0.0016  0.0006 -0.1404 -0.1638
    81. (0.00035) RY*( 4) C   5           s(  0.24%)p44.95( 10.85%)d99.99( 88.91%)
                                            0.0000  0.0000  0.0491  0.0069 -0.3117
                                            0.0024 -0.1059 -0.0011  0.0049  0.7390
                                           -0.0891 -0.0334 -0.5777 -0.0167
    82. (0.00030) RY*( 5) C   5           s(  0.01%)p99.99( 81.43%)d99.99( 18.55%)
                                            0.0000  0.0000  0.0116  0.0062  0.8547
                                            0.0016  0.2893 -0.0003  0.0016  0.2706
                                            0.2442  0.0929 -0.2098 -0.0051
    83. (0.00008) RY*( 6) C   5           s(  0.00%)p 1.00(  1.54%)d63.77( 98.46%)
    84. (0.00002) RY*( 7) C   5           s(  7.14%)p 0.84(  5.97%)d12.17( 86.90%)
    85. (0.00000) RY*( 8) C   5           s(  0.00%)p 1.00(  7.77%)d11.87( 92.23%)
    86. (0.00000) RY*( 9) C   5           s(  0.06%)p41.64(  2.66%)d99.99( 97.27%)
    87. (0.00281) RY*( 1) C   6           s(  0.11%)p99.99( 93.20%)d60.92(  6.69%)
                                           -0.0000  0.0285  0.0170 -0.0096 -0.2755
                                            0.0280  0.8153  0.0189  0.4361 -0.0540
                                           -0.0703  0.2117 -0.0720 -0.0952
    88. (0.00140) RY*( 2) C   6           s(  0.07%)p99.99( 98.63%)d18.48(  1.30%)
                                           -0.0000  0.0025  0.0264 -0.0068  0.1569
                                            0.0192 -0.4276 -0.0312  0.8817 -0.0331
                                            0.0083 -0.0312 -0.0468 -0.0933
    89. (0.00043) RY*( 3) C   6           s( 91.99%)p 0.00(  0.22%)d 0.08(  7.79%)
                                            0.0000 -0.0042  0.9591  0.0077 -0.0037
                                           -0.0170  0.0423 -0.0095  0.0011 -0.0780
                                            0.1780 -0.1256  0.0267  0.1538
    90. (0.00037) RY*( 4) C   6           s(  1.72%)p 7.83( 13.46%)d49.33( 84.82%)
                                           -0.0000 -0.0007  0.1311 -0.0124  0.3441
                                           -0.0072  0.1266 -0.0012 -0.0053  0.4426
                                           -0.6867 -0.2585 -0.3367  0.0220
    91. (0.00031) RY*( 5) C   6           s(  0.38%)p99.99( 80.38%)d50.49( 19.24%)
                                           -0.0000  0.0001  0.0617 -0.0013 -0.8496
                                           -0.0014 -0.2861 -0.0005  0.0100 -0.0042
                                           -0.4082 -0.1600 -0.0009  0.0130
    92. (0.00007) RY*( 6) C   6           s(  0.03%)p44.51(  1.32%)d99.99( 98.65%)
    93. (0.00003) RY*( 7) C   6           s(  5.71%)p 0.93(  5.29%)d15.59( 89.00%)
    94. (0.00000) RY*( 8) C   6           s(  0.05%)p66.12(  3.02%)d99.99( 96.94%)
    95. (0.00000) RY*( 9) C   6           s(  0.04%)p99.99(  4.59%)d99.99( 95.37%)
    96. (0.00273) RY*( 1) C   7           s(  0.32%)p99.99( 93.47%)d19.60(  6.21%)
                                           -0.0000 -0.0204  0.0525  0.0039  0.2612
                                           -0.0234 -0.6863  0.0184  0.6281  0.0565
                                           -0.0578  0.2033  0.0621  0.1020
    97. (0.00134) RY*( 2) C   7           s( 11.26%)p 7.71( 86.75%)d 0.18(  2.00%)
                                            0.0000  0.0199  0.3349  0.0020 -0.2153
                                           -0.0166  0.5760 -0.0130  0.6992  0.0184
                                            0.0396 -0.0764  0.0105  0.1102
    98. (0.00062) RY*( 3) C   7           s(  2.42%)p29.39( 71.03%)d10.99( 26.55%)
                                           -0.0000 -0.0033  0.1554 -0.0133  0.7950
                                           -0.0049  0.2711  0.0007 -0.0678  0.2838
                                            0.3424  0.1309 -0.2221  0.0357
    99. (0.00054) RY*( 4) C   7           s( 84.48%)p 0.15( 13.02%)d 0.03(  2.50%)
                                           -0.0000 -0.0088  0.9191  0.0034 -0.0936
                                           -0.0077 -0.2004  0.0194 -0.2844 -0.0930
                                           -0.0760  0.0981 -0.0288 -0.0077
   100. (0.00024) RY*( 5) C   7           s(  0.06%)p99.99( 22.79%)d99.99( 77.15%)
                                            0.0000 -0.0011  0.0249  0.0046  0.4458
                                            0.0017  0.1705 -0.0001 -0.0049 -0.2278
                                           -0.7886 -0.2416  0.1848  0.0718
   101. (0.00007) RY*( 6) C   7           s(  0.65%)p 5.30(  3.46%)d99.99( 95.89%)
   102. (0.00004) RY*( 7) C   7           s(  0.59%)p 6.96(  4.13%)d99.99( 95.27%)
   103. (0.00000) RY*( 8) C   7           s(  0.28%)p 5.88(  1.67%)d99.99( 98.05%)
   104. (0.00001) RY*( 9) C   7           s(  0.03%)p99.99(  3.78%)d99.99( 96.20%)
   105. (0.00273) RY*( 1) C   8           s(  0.32%)p99.99( 93.47%)d19.60(  6.21%)
                                           -0.0000 -0.0204  0.0525 -0.0039 -0.2612
                                           -0.0234 -0.6863 -0.0184 -0.6281 -0.0565
                                           -0.0578 -0.2033  0.0621  0.1020
   106. (0.00134) RY*( 2) C   8           s( 11.26%)p 7.71( 86.75%)d 0.18(  2.00%)
                                            0.0000  0.0199  0.3349 -0.0020  0.2153
                                           -0.0166  0.5760  0.0130 -0.6992 -0.0184
                                            0.0396  0.0764  0.0105  0.1102
   107. (0.00062) RY*( 3) C   8           s(  2.42%)p29.39( 71.03%)d10.99( 26.55%)
                                           -0.0000 -0.0033  0.1554  0.0133 -0.7950
                                           -0.0049  0.2711 -0.0007  0.0678 -0.2838
                                            0.3424 -0.1309 -0.2221  0.0357
   108. (0.00054) RY*( 4) C   8           s( 84.48%)p 0.15( 13.02%)d 0.03(  2.50%)
                                           -0.0000 -0.0088  0.9191 -0.0034  0.0936
                                           -0.0077 -0.2004 -0.0194  0.2844  0.0930
                                           -0.0760 -0.0981 -0.0288 -0.0077
   109. (0.00024) RY*( 5) C   8           s(  0.06%)p99.99( 22.79%)d99.99( 77.15%)
                                            0.0000 -0.0011  0.0249 -0.0046 -0.4458
                                            0.0017  0.1705  0.0001  0.0049  0.2278
                                           -0.7886  0.2416  0.1848  0.0718
   110. (0.00007) RY*( 6) C   8           s(  0.65%)p 5.30(  3.46%)d99.99( 95.89%)
   111. (0.00004) RY*( 7) C   8           s(  0.59%)p 6.96(  4.13%)d99.99( 95.27%)
   112. (0.00000) RY*( 8) C   8           s(  0.28%)p 5.88(  1.67%)d99.99( 98.05%)
   113. (0.00001) RY*( 9) C   8           s(  0.03%)p99.99(  3.78%)d99.99( 96.20%)
   114. (0.00281) RY*( 1) C   9           s(  0.11%)p99.99( 93.20%)d60.92(  6.69%)
                                           -0.0000  0.0285  0.0170  0.0096  0.2755
                                            0.0280  0.8153 -0.0189 -0.4361  0.0540
                                           -0.0703 -0.2117 -0.0720 -0.0952
   115. (0.00140) RY*( 2) C   9           s(  0.07%)p99.99( 98.63%)d18.48(  1.30%)
                                           -0.0000  0.0025  0.0264  0.0068 -0.1569
                                            0.0192 -0.4276  0.0312 -0.8817  0.0331
                                            0.0083  0.0312 -0.0468 -0.0933
   116. (0.00043) RY*( 3) C   9           s( 91.99%)p 0.00(  0.22%)d 0.08(  7.79%)
                                            0.0000 -0.0042  0.9591 -0.0077  0.0037
                                           -0.0170  0.0423  0.0095 -0.0011  0.0780
                                            0.1780  0.1256  0.0267  0.1538
   117. (0.00037) RY*( 4) C   9           s(  1.72%)p 7.83( 13.46%)d49.33( 84.82%)
                                            0.0000 -0.0007  0.1311  0.0124 -0.3441
                                           -0.0072  0.1266  0.0012  0.0053 -0.4426
                                           -0.6867  0.2585 -0.3367  0.0220
   118. (0.00031) RY*( 5) C   9           s(  0.38%)p99.99( 80.38%)d50.49( 19.24%)
                                            0.0000  0.0001  0.0617  0.0013  0.8496
                                           -0.0014 -0.2861  0.0005 -0.0100  0.0042
                                           -0.4082  0.1600 -0.0009  0.0130
   119. (0.00007) RY*( 6) C   9           s(  0.03%)p44.51(  1.32%)d99.99( 98.65%)
   120. (0.00003) RY*( 7) C   9           s(  5.71%)p 0.93(  5.29%)d15.59( 89.00%)
   121. (0.00000) RY*( 8) C   9           s(  0.05%)p66.12(  3.02%)d99.99( 96.94%)
   122. (0.00000) RY*( 9) C   9           s(  0.04%)p99.99(  4.59%)d99.99( 95.37%)
   123. (0.00256) RY*( 1) C  10           s(  0.40%)p99.99( 91.27%)d20.90(  8.33%)
                                           -0.0000  0.0281  0.0565  0.0001 -0.0001
                                           -0.0000  0.0000 -0.0345 -0.9548 -0.0665
                                            0.0000 -0.0000  0.0902  0.2659
   124. (0.00120) RY*( 2) C  10           s(  0.00%)p 1.00( 98.52%)d 0.02(  1.48%)
                                            0.0000  0.0000 -0.0000 -0.0112  0.3166
                                           -0.0331  0.9401 -0.0000 -0.0000 -0.0003
                                            0.0378  0.1156 -0.0002 -0.0000
   125. (0.00050) RY*( 3) C  10           s( 92.23%)p 0.00(  0.07%)d 0.08(  7.70%)
                                            0.0000 -0.0012  0.9604  0.0006 -0.0056
                                           -0.0002  0.0019  0.0206 -0.0150  0.1746
                                            0.0016 -0.0006 -0.1404 -0.1638
   126. (0.00035) RY*( 4) C  10           s(  0.24%)p44.95( 10.85%)d99.99( 88.91%)
                                            0.0000  0.0000  0.0491 -0.0069  0.3117
                                            0.0024 -0.1059  0.0011 -0.0049 -0.7390
                                           -0.0891  0.0334 -0.5777 -0.0167
   127. (0.00030) RY*( 5) C  10           s(  0.01%)p99.99( 81.43%)d99.99( 18.55%)
                                            0.0000  0.0000  0.0116 -0.0062 -0.8547
                                            0.0016  0.2893  0.0003 -0.0016 -0.2706
                                            0.2442 -0.0929 -0.2098 -0.0051
   128. (0.00008) RY*( 6) C  10           s(  0.00%)p 1.00(  1.54%)d63.77( 98.46%)
   129. (0.00002) RY*( 7) C  10           s(  7.14%)p 0.84(  5.97%)d12.17( 86.90%)
   130. (0.00000) RY*( 8) C  10           s(  0.00%)p 1.00(  7.77%)d11.87( 92.23%)
   131. (0.00000) RY*( 9) C  10           s(  0.06%)p41.64(  2.66%)d99.99( 97.27%)
   132. (0.00281) RY*( 1) C  11           s(  0.11%)p99.99( 93.20%)d60.94(  6.69%)
                                           -0.0000  0.0285  0.0170 -0.0097 -0.2754
                                           -0.0280 -0.8153 -0.0189 -0.4361  0.0538
                                            0.0706  0.2116 -0.0722 -0.0952
   133. (0.00140) RY*( 2) C  11           s(  0.07%)p99.99( 98.63%)d18.45(  1.30%)
                                           -0.0000  0.0025  0.0265 -0.0066  0.1567
                                           -0.0193  0.4277  0.0312 -0.8817  0.0334
                                           -0.0087 -0.0311 -0.0467 -0.0933
   134. (0.00043) RY*( 3) C  11           s( 91.61%)p 0.01(  0.66%)d 0.08(  7.72%)
                                            0.0000 -0.0042  0.9571  0.0038  0.0501
                                            0.0183 -0.0607  0.0095 -0.0004  0.0673
                                           -0.1835 -0.1230  0.0187  0.1533
   135. (0.00036) RY*( 4) C  11           s(  2.47%)p 5.02( 12.38%)d34.53( 85.15%)
                                            0.0000 -0.0005  0.1570  0.0100 -0.3357
                                           -0.0002  0.1051  0.0014 -0.0031 -0.3168
                                            0.7755 -0.2990 -0.2440  0.0280
   136. (0.00031) RY*( 5) C  11           s(  0.01%)p 1.00( 81.01%)d 0.23( 18.98%)
                                           -0.0000  0.0003  0.0073 -0.0000 -0.8516
                                           -0.0002  0.2913  0.0000 -0.0107  0.3122
                                           -0.1877  0.0551  0.2326  0.0026
   137. (0.00007) RY*( 6) C  11           s(  0.03%)p44.48(  1.32%)d99.99( 98.65%)
   138. (0.00003) RY*( 7) C  11           s(  5.71%)p 0.93(  5.29%)d15.59( 89.00%)
   139. (0.00000) RY*( 8) C  11           s(  0.03%)p99.99(  3.75%)d99.99( 96.22%)
   140. (0.00000) RY*( 9) C  11           s(  0.05%)p73.24(  3.85%)d99.99( 96.09%)
   141. (0.00273) RY*( 1) C  12           s(  0.32%)p99.99( 93.47%)d19.59(  6.21%)
                                            0.0000 -0.0204  0.0525  0.0054  0.2596
                                            0.0229  0.6868 -0.0184 -0.6283 -0.0563
                                            0.0577  0.2033  0.0623  0.1020
   142. (0.00134) RY*( 2) C  12           s( 11.26%)p 7.71( 86.74%)d 0.18(  2.00%)
                                           -0.0000  0.0200  0.3349  0.0032 -0.2168
                                            0.0162 -0.5756  0.0130 -0.6990 -0.0189
                                           -0.0417 -0.0757  0.0100  0.1100
   143. (0.00054) RY*( 3) C  12           s( 60.06%)p 0.51( 30.88%)d 0.15(  9.05%)
                                            0.0000 -0.0087  0.7749  0.0030  0.4926
                                            0.0055 -0.0457 -0.0146  0.2526 -0.1196
                                           -0.1548  0.1540 -0.1675  0.0223
   144. (0.00052) RY*( 4) C  12           s( 26.82%)p 2.16( 57.88%)d 0.57( 15.30%)
                                            0.0000 -0.0036  0.5179 -0.0007 -0.6632
                                            0.0062  0.3424 -0.0128  0.1471  0.2573
                                            0.2605 -0.0159  0.1316 -0.0363
   145. (0.00027) RY*( 5) C  12           s(  0.08%)p99.99( 18.08%)d99.99( 81.85%)
                                            0.0000 -0.0010  0.0277 -0.0073  0.3968
                                            0.0027 -0.1526  0.0000  0.0014  0.2438
                                            0.8083 -0.2499  0.1968  0.0665
   146. (0.00007) RY*( 6) C  12           s(  0.65%)p 5.30(  3.46%)d99.99( 95.89%)
   147. (0.00004) RY*( 7) C  12           s(  0.59%)p 6.96(  4.13%)d99.99( 95.27%)
   148. (0.00000) RY*( 8) C  12           s(  0.28%)p 6.21(  1.74%)d99.99( 97.98%)
   149. (0.00001) RY*( 9) C  12           s(  0.03%)p99.99(  3.69%)d99.99( 96.28%)
   150. (0.00077) RY*( 1) H  13           s( 99.55%)p 0.00(  0.45%)
                                            0.0041  0.9977  0.0012  0.0310  0.0598
   151. (0.00008) RY*( 2) H  13           s(  0.03%)p99.99( 99.97%)
   152. (0.00003) RY*( 3) H  13           s(  0.16%)p99.99( 99.84%)
   153. (0.00004) RY*( 4) H  13           s(  0.36%)p99.99( 99.64%)
   154. (0.00071) RY*( 1) H  14           s( 99.53%)p 0.00(  0.47%)
                                            0.0043  0.9976 -0.0158  0.0575 -0.0344
   155. (0.00006) RY*( 2) H  14           s(  0.00%)p 1.00(100.00%)
   156. (0.00003) RY*( 3) H  14           s(  0.43%)p99.99( 99.57%)
   157. (0.00004) RY*( 4) H  14           s(  0.14%)p99.99( 99.86%)
   158. (0.00072) RY*( 1) H  15           s( 99.74%)p 0.00(  0.26%)
                                            0.0055  0.9987  0.0000  0.0000 -0.0508
   159. (0.00007) RY*( 2) H  15           s(  0.00%)p 1.00(100.00%)
   160. (0.00003) RY*( 3) H  15           s(  0.00%)p 1.00(100.00%)
   161. (0.00003) RY*( 4) H  15           s(  0.36%)p99.99( 99.64%)
   162. (0.00071) RY*( 1) H  16           s( 99.53%)p 0.00(  0.47%)
                                            0.0043  0.9976  0.0158 -0.0575 -0.0344
   163. (0.00006) RY*( 2) H  16           s(  0.00%)p 1.00(100.00%)
   164. (0.00003) RY*( 3) H  16           s(  0.43%)p99.99( 99.57%)
   165. (0.00004) RY*( 4) H  16           s(  0.14%)p99.99( 99.86%)
   166. (0.00077) RY*( 1) H  17           s( 99.55%)p 0.00(  0.45%)
                                            0.0041  0.9977 -0.0012 -0.0310  0.0598
   167. (0.00008) RY*( 2) H  17           s(  0.03%)p99.99( 99.97%)
   168. (0.00003) RY*( 3) H  17           s(  0.16%)p99.99( 99.84%)
   169. (0.00004) RY*( 4) H  17           s(  0.36%)p99.99( 99.64%)
   170. (0.00077) RY*( 1) H  18           s( 99.55%)p 0.00(  0.45%)
                                            0.0041  0.9977  0.0012 -0.0310 -0.0598
   171. (0.00008) RY*( 2) H  18           s(  0.03%)p99.99( 99.97%)
   172. (0.00003) RY*( 3) H  18           s(  0.16%)p99.99( 99.84%)
   173. (0.00004) RY*( 4) H  18           s(  0.36%)p99.99( 99.64%)
   174. (0.00071) RY*( 1) H  19           s( 99.53%)p 0.00(  0.47%)
                                            0.0043  0.9976 -0.0158 -0.0575  0.0344
   175. (0.00006) RY*( 2) H  19           s(  0.00%)p 1.00(100.00%)
   176. (0.00003) RY*( 3) H  19           s(  0.43%)p99.99( 99.57%)
   177. (0.00004) RY*( 4) H  19           s(  0.14%)p99.99( 99.86%)
   178. (0.00072) RY*( 1) H  20           s( 99.74%)p 0.00(  0.26%)
                                            0.0055  0.9987  0.0000  0.0000  0.0508
   179. (0.00007) RY*( 2) H  20           s(  0.00%)p 1.00(100.00%)
   180. (0.00003) RY*( 3) H  20           s(  0.00%)p 1.00(100.00%)
   181. (0.00003) RY*( 4) H  20           s(  0.36%)p99.99( 99.64%)
   182. (0.00071) RY*( 1) H  21           s( 99.53%)p 0.00(  0.47%)
                                            0.0043  0.9976  0.0158  0.0575  0.0344
   183. (0.00006) RY*( 2) H  21           s(  0.00%)p 1.00(100.00%)
   184. (0.00003) RY*( 3) H  21           s(  0.43%)p99.99( 99.57%)
   185. (0.00004) RY*( 4) H  21           s(  0.14%)p99.99( 99.86%)
   186. (0.00077) RY*( 1) H  22           s( 99.55%)p 0.00(  0.45%)
                                            0.0041  0.9977 -0.0012  0.0310 -0.0598
   187. (0.00008) RY*( 2) H  22           s(  0.03%)p99.99( 99.97%)
   188. (0.00003) RY*( 3) H  22           s(  0.16%)p99.99( 99.84%)
   189. (0.00004) RY*( 4) H  22           s(  0.36%)p99.99( 99.64%)
   190. (0.01717) BD*( 1) C   1 - C   2  
                ( 50.00%)   0.7071* C   1 s( 32.08%)p 2.12( 67.89%)d 0.00(  0.04%)
                                            0.0001  0.5664 -0.0034 -0.0011 -0.0000
                                            0.0003 -0.0000 -0.8237  0.0208  0.0014
                                           -0.0000  0.0000 -0.0007  0.0188
                ( 50.00%)  -0.7071* C   2 s( 32.08%)p 2.12( 67.89%)d 0.00(  0.04%)
                                            0.0001  0.5664 -0.0034  0.0011  0.0000
                                            0.0003 -0.0000  0.8237 -0.0208 -0.0014
                                           -0.0000 -0.0000 -0.0007  0.0188
   191. (0.01277) BD*( 1) C   1 - C   8  
                ( 48.38%)   0.6956* C   1 s( 33.94%)p 1.94( 66.02%)d 0.00(  0.04%)
                                            0.0001 -0.5826 -0.0014  0.2035  0.0081
                                            0.6769  0.0084 -0.4004  0.0093 -0.0078
                                            0.0040  0.0146  0.0100  0.0014
                ( 51.62%)  -0.7184* C   8 s( 34.79%)p 1.87( 65.16%)d 0.00(  0.05%)
                                           -0.0001 -0.5898 -0.0033 -0.2352  0.0053
                                           -0.6399  0.0085  0.4317  0.0170 -0.0090
                                            0.0049  0.0155  0.0121  0.0027
   192. (0.19694) BD*( 2) C   1 - C   8  
                ( 48.76%)   0.6983* C   1 s(  0.01%)p 1.00( 99.95%)d 0.00(  0.04%)
                                           -0.0000  0.0072  0.0014 -0.9546 -0.0071
                                            0.2970 -0.0055  0.0063 -0.0001  0.0097
                                           -0.0158  0.0053  0.0073  0.0001
                ( 51.24%)  -0.7158* C   8 s(  0.01%)p 1.00( 99.94%)d 0.00(  0.06%)
                                            0.0001  0.0071  0.0032 -0.9405 -0.0062
                                            0.3388  0.0008 -0.0002 -0.0047 -0.0192
                                            0.0007 -0.0006 -0.0144 -0.0005
   193. (0.01279) BD*( 1) C   1 - C  12  
                ( 48.38%)   0.6956* C   1 s( 33.94%)p 1.95( 66.02%)d 0.00(  0.04%)
                                            0.0001 -0.5826 -0.0013 -0.2163 -0.0082
                                           -0.6730 -0.0085 -0.4003  0.0093 -0.0077
                                           -0.0042 -0.0145  0.0101  0.0014
                ( 51.62%)  -0.7184* C  12 s( 34.79%)p 1.87( 65.16%)d 0.00(  0.05%)
                                           -0.0001 -0.5898 -0.0033  0.2271 -0.0053
                                            0.6428 -0.0085  0.4317  0.0170 -0.0089
                                           -0.0050 -0.0155  0.0122  0.0027
   194. (0.01279) BD*( 1) C   2 - C   3  
                ( 48.38%)   0.6956* C   2 s( 33.94%)p 1.95( 66.02%)d 0.00(  0.04%)
                                            0.0001 -0.5826 -0.0013  0.2163  0.0082
                                           -0.6730 -0.0085  0.4003 -0.0093  0.0077
                                           -0.0042  0.0145  0.0101  0.0014
                ( 51.62%)  -0.7184* C   3 s( 34.79%)p 1.87( 65.16%)d 0.00(  0.05%)
                                           -0.0001 -0.5898 -0.0033 -0.2271  0.0053
                                            0.6428 -0.0085 -0.4317 -0.0170  0.0089
                                           -0.0050  0.0155  0.0122  0.0027
   195. (0.01277) BD*( 1) C   2 - C   7  
                ( 48.38%)   0.6956* C   2 s( 33.94%)p 1.94( 66.02%)d 0.00(  0.04%)
                                            0.0001 -0.5826 -0.0014 -0.2035 -0.0081
                                            0.6769  0.0084  0.4004 -0.0093  0.0078
                                            0.0040 -0.0146  0.0100  0.0014
                ( 51.62%)  -0.7184* C   7 s( 34.79%)p 1.87( 65.16%)d 0.00(  0.05%)
                                           -0.0001 -0.5898 -0.0033  0.2352 -0.0053
                                           -0.6399  0.0085 -0.4317 -0.0170  0.0090
                                            0.0049 -0.0155  0.0121  0.0027
   196. (0.19694) BD*( 2) C   2 - C   7  
                ( 48.76%)   0.6983* C   2 s(  0.01%)p 1.00( 99.95%)d 0.00(  0.04%)
                                            0.0000 -0.0072 -0.0014 -0.9546 -0.0071
                                           -0.2970  0.0055  0.0063 -0.0001  0.0097
                                            0.0158  0.0053 -0.0073 -0.0001
                ( 51.24%)  -0.7158* C   7 s(  0.01%)p 1.00( 99.94%)d 0.00(  0.06%)
                                           -0.0001 -0.0071 -0.0032 -0.9405 -0.0062
                                           -0.3388 -0.0008 -0.0002 -0.0047 -0.0192
                                           -0.0007 -0.0006  0.0144  0.0005
   197. (0.00795) BD*( 1) C   3 - C   4  
                ( 49.29%)   0.7021* C   3 s( 36.12%)p 1.77( 63.84%)d 0.00(  0.04%)
                                            0.0000  0.6009  0.0136 -0.0022 -0.0119
                                            0.0151  0.0380 -0.7978 -0.0074 -0.0002
                                           -0.0009  0.0030 -0.0008  0.0202
                ( 50.71%)  -0.7121* C   4 s( 35.44%)p 1.82( 64.51%)d 0.00(  0.05%)
                                            0.0001  0.5953  0.0091 -0.0038 -0.0133
                                            0.0150  0.0376  0.8020  0.0084 -0.0010
                                            0.0009 -0.0031 -0.0014  0.0212
   198. (0.15161) BD*( 2) C   3 - C   4  
                ( 46.61%)   0.6827* C   3 s(  0.00%)p 1.00( 99.95%)d 0.00(  0.04%)
                                            0.0000  0.0027  0.0019 -0.9431  0.0024
                                           -0.3317  0.0017 -0.0016  0.0032  0.0112
                                            0.0150  0.0050 -0.0084 -0.0006
                ( 53.39%)  -0.7307* C   4 s(  0.00%)p 1.00( 99.94%)d 0.00(  0.06%)
                                           -0.0000 -0.0019  0.0009 -0.9459  0.0019
                                           -0.3235  0.0006  0.0029  0.0001  0.0118
                                           -0.0185 -0.0064 -0.0087 -0.0001
   199. (0.00678) BD*( 1) C   3 - H  13  
                ( 37.33%)   0.6110* C   3 s( 29.00%)p 2.45( 70.98%)d 0.00(  0.03%)
                                            0.0003 -0.5383  0.0148  0.2417  0.0037
                                           -0.6895 -0.0006 -0.4191  0.0170  0.0073
                                            0.0045 -0.0120  0.0083  0.0010
                ( 62.67%)  -0.7916* H  13 s( 99.90%)p 0.00(  0.10%)
                                           -0.9995  0.0025 -0.0104  0.0260  0.0141
   200. (0.00812) BD*( 1) C   4 - C   5  
                ( 50.21%)   0.7086* C   4 s( 35.02%)p 1.85( 64.93%)d 0.00(  0.05%)
                                            0.0000  0.5917  0.0095  0.2186 -0.0038
                                           -0.6466  0.0108 -0.4262 -0.0407 -0.0094
                                           -0.0048  0.0143 -0.0127 -0.0035
                ( 49.79%)  -0.7056* C   5 s( 35.33%)p 1.83( 64.62%)d 0.00(  0.04%)
                                            0.0000  0.5944  0.0065 -0.2223 -0.0085
                                            0.6705  0.0256  0.3816 -0.0299 -0.0072
                                           -0.0055  0.0164 -0.0096 -0.0011
   201. (0.00659) BD*( 1) C   4 - H  14  
                ( 37.09%)   0.6090* C   4 s( 29.45%)p 2.40( 70.53%)d 0.00(  0.03%)
                                            0.0003 -0.5425  0.0142  0.2381 -0.0031
                                           -0.6894  0.0089  0.4161 -0.0055  0.0071
                                           -0.0039  0.0112  0.0092  0.0010
                ( 62.91%)  -0.7932* H  14 s( 99.90%)p 0.00(  0.10%)
                                           -0.9995  0.0021 -0.0092  0.0262 -0.0158
   202. (0.00812) BD*( 1) C   5 - C   6  
                ( 49.79%)   0.7056* C   5 s( 35.33%)p 1.83( 64.62%)d 0.00(  0.04%)
                                           -0.0000 -0.5944 -0.0065 -0.2213 -0.0085
                                            0.6708  0.0256 -0.3816  0.0299  0.0072
                                           -0.0055  0.0164  0.0096  0.0011
                ( 50.21%)  -0.7086* C   6 s( 35.02%)p 1.85( 64.93%)d 0.00(  0.05%)
                                           -0.0000 -0.5917 -0.0095  0.2191 -0.0038
                                           -0.6464  0.0108  0.4262  0.0407  0.0094
                                           -0.0048  0.0143  0.0127  0.0035
   203. (0.16233) BD*( 2) C   5 - C   6  
                ( 45.27%)   0.6729* C   5 s(  0.00%)p 1.00( 99.95%)d 0.00(  0.05%)
                                           -0.0000 -0.0005 -0.0002 -0.9491  0.0092
                                           -0.3139  0.0034 -0.0006 -0.0000  0.0073
                                           -0.0205 -0.0066 -0.0055 -0.0001
                ( 54.73%)  -0.7398* C   6 s(  0.00%)p 1.00( 99.93%)d 0.00(  0.07%)
                                            0.0000 -0.0007 -0.0004 -0.9468  0.0018
                                           -0.3207  0.0007 -0.0006 -0.0002 -0.0213
                                           -0.0001 -0.0002  0.0159  0.0002
   204. (0.00647) BD*( 1) C   5 - H  15  
                ( 36.86%)   0.6071* C   5 s( 29.25%)p 2.42( 70.72%)d 0.00(  0.03%)
                                           -0.0003  0.5407 -0.0146  0.0003 -0.0000
                                            0.0001 -0.0000 -0.8409  0.0109  0.0004
                                            0.0000  0.0000  0.0005  0.0160
                ( 63.14%)  -0.7946* H  15 s( 99.90%)p 0.00(  0.10%)
                                            0.9995 -0.0039 -0.0000 -0.0000  0.0321
   205. (0.00795) BD*( 1) C   6 - C   7  
                ( 50.71%)   0.7121* C   6 s( 35.44%)p 1.82( 64.51%)d 0.00(  0.05%)
                                            0.0001  0.5953  0.0091  0.0041  0.0133
                                           -0.0149 -0.0376  0.8020  0.0084 -0.0009
                                           -0.0010  0.0031 -0.0014  0.0212
                ( 49.29%)  -0.7021* C   7 s( 36.12%)p 1.77( 63.84%)d 0.00(  0.04%)
                                            0.0000  0.6009  0.0136  0.0012  0.0119
                                           -0.0154 -0.0380 -0.7978 -0.0074 -0.0003
                                            0.0009 -0.0030 -0.0007  0.0202
   206. (0.00659) BD*( 1) C   6 - H  16  
                ( 37.09%)   0.6090* C   6 s( 29.45%)p 2.40( 70.53%)d 0.00(  0.03%)
                                           -0.0003  0.5425 -0.0142  0.2339 -0.0031
                                           -0.6909  0.0089 -0.4161  0.0055 -0.0072
                                           -0.0039  0.0112 -0.0091 -0.0010
                ( 62.91%)  -0.7932* H  16 s( 99.90%)p 0.00(  0.10%)
                                            0.9995 -0.0021 -0.0092  0.0262  0.0158
   207. (0.00678) BD*( 1) C   7 - H  17  
                ( 37.33%)   0.6110* C   7 s( 29.00%)p 2.45( 70.97%)d 0.00(  0.03%)
                                           -0.0003  0.5383 -0.0147  0.2440  0.0037
                                           -0.6886 -0.0006  0.4191 -0.0170 -0.0073
                                            0.0045 -0.0120 -0.0083 -0.0010
                ( 62.67%)  -0.7916* H  17 s( 99.90%)p 0.00(  0.10%)
                                            0.9995 -0.0025 -0.0104  0.0260 -0.0141
   208. (0.00795) BD*( 1) C   8 - C   9  
                ( 49.29%)   0.7021* C   8 s( 36.12%)p 1.77( 63.84%)d 0.00(  0.04%)
                                           -0.0000 -0.6009 -0.0136  0.0012  0.0119
                                            0.0154  0.0380 -0.7978 -0.0074 -0.0003
                                           -0.0009 -0.0030  0.0007 -0.0202
                ( 50.71%)  -0.7121* C   9 s( 35.44%)p 1.82( 64.51%)d 0.00(  0.05%)
                                           -0.0001 -0.5953 -0.0091  0.0041  0.0133
                                            0.0149  0.0376  0.8020  0.0084 -0.0009
                                            0.0010  0.0031  0.0014 -0.0212
   209. (0.00678) BD*( 1) C   8 - H  18  
                ( 37.33%)   0.6110* C   8 s( 29.00%)p 2.45( 70.97%)d 0.00(  0.03%)
                                           -0.0003  0.5383 -0.0147 -0.2440 -0.0037
                                           -0.6886 -0.0006 -0.4191  0.0170  0.0073
                                            0.0045  0.0120 -0.0083 -0.0010
                ( 62.67%)  -0.7916* H  18 s( 99.90%)p 0.00(  0.10%)
                                            0.9995 -0.0025  0.0104  0.0260  0.0141
   210. (0.00812) BD*( 1) C   9 - C  10  
                ( 50.21%)   0.7086* C   9 s( 35.02%)p 1.85( 64.93%)d 0.00(  0.05%)
                                            0.0000  0.5917  0.0095  0.2191 -0.0038
                                            0.6464 -0.0108  0.4262  0.0407  0.0094
                                            0.0048  0.0143 -0.0127 -0.0035
                ( 49.79%)  -0.7056* C  10 s( 35.33%)p 1.83( 64.62%)d 0.00(  0.04%)
                                            0.0000  0.5944  0.0065 -0.2213 -0.0085
                                           -0.6708 -0.0256 -0.3816  0.0299  0.0072
                                            0.0055  0.0164 -0.0096 -0.0011
   211. (0.16233) BD*( 2) C   9 - C  10  
                ( 54.73%)   0.7398* C   9 s(  0.00%)p 1.00( 99.93%)d 0.00(  0.07%)
                                            0.0000 -0.0007 -0.0004  0.9468 -0.0018
                                           -0.3207  0.0007  0.0006  0.0002  0.0213
                                           -0.0001  0.0002  0.0159  0.0002
                ( 45.27%)  -0.6729* C  10 s(  0.00%)p 1.00( 99.95%)d 0.00(  0.05%)
                                           -0.0000 -0.0005 -0.0002  0.9491 -0.0092
                                           -0.3139  0.0034  0.0006  0.0000 -0.0073
                                           -0.0205  0.0066 -0.0055 -0.0001
   212. (0.00659) BD*( 1) C   9 - H  19  
                ( 37.09%)   0.6090* C   9 s( 29.45%)p 2.40( 70.53%)d 0.00(  0.03%)
                                           -0.0003  0.5425 -0.0142 -0.2339  0.0031
                                           -0.6909  0.0089  0.4161 -0.0055  0.0072
                                           -0.0039 -0.0112 -0.0091 -0.0010
                ( 62.91%)  -0.7932* H  19 s( 99.90%)p 0.00(  0.10%)
                                            0.9995 -0.0021  0.0092  0.0262 -0.0158
   213. (0.00812) BD*( 1) C  10 - C  11  
                ( 49.79%)   0.7056* C  10 s( 35.33%)p 1.83( 64.62%)d 0.00(  0.04%)
                                           -0.0000 -0.5944 -0.0065 -0.2223 -0.0085
                                           -0.6705 -0.0256  0.3816 -0.0299 -0.0072
                                            0.0055  0.0164  0.0096  0.0011
                ( 50.21%)  -0.7086* C  11 s( 35.02%)p 1.85( 64.93%)d 0.00(  0.05%)
                                           -0.0000 -0.5917 -0.0095  0.2186 -0.0038
                                            0.6466 -0.0108 -0.4262 -0.0407 -0.0094
                                            0.0048  0.0143  0.0127  0.0035
   214. (0.00647) BD*( 1) C  10 - H  20  
                ( 36.86%)   0.6071* C  10 s( 29.25%)p 2.42( 70.72%)d 0.00(  0.03%)
                                            0.0003 -0.5407  0.0146  0.0003 -0.0000
                                           -0.0001  0.0000 -0.8409  0.0109  0.0004
                                           -0.0000  0.0000 -0.0005 -0.0160
                ( 63.14%)  -0.7946* H  20 s( 99.90%)p 0.00(  0.10%)
                                           -0.9995  0.0039 -0.0000 -0.0000  0.0321
   215. (0.00795) BD*( 1) C  11 - C  12  
                ( 50.71%)   0.7121* C  11 s( 35.44%)p 1.82( 64.51%)d 0.00(  0.05%)
                                           -0.0001 -0.5953 -0.0091 -0.0038 -0.0133
                                           -0.0150 -0.0376  0.8020  0.0084 -0.0010
                                           -0.0009 -0.0031  0.0014 -0.0212
                ( 49.29%)  -0.7021* C  12 s( 36.12%)p 1.77( 63.84%)d 0.00(  0.04%)
                                           -0.0000 -0.6009 -0.0136 -0.0022 -0.0119
                                           -0.0151 -0.0380 -0.7978 -0.0074 -0.0002
                                            0.0009  0.0030  0.0008 -0.0202
   216. (0.15161) BD*( 2) C  11 - C  12  
                ( 53.39%)   0.7307* C  11 s(  0.00%)p 1.00( 99.94%)d 0.00(  0.06%)
                                           -0.0000 -0.0019  0.0009  0.9459 -0.0019
                                           -0.3235  0.0006 -0.0029 -0.0001 -0.0118
                                           -0.0185  0.0064 -0.0087 -0.0001
                ( 46.61%)  -0.6827* C  12 s(  0.00%)p 1.00( 99.95%)d 0.00(  0.04%)
                                            0.0000  0.0027  0.0019  0.9431 -0.0024
                                           -0.3317  0.0017  0.0016 -0.0032 -0.0112
                                            0.0150 -0.0050 -0.0084 -0.0006
   217. (0.00659) BD*( 1) C  11 - H  21  
                ( 37.09%)   0.6090* C  11 s( 29.45%)p 2.40( 70.53%)d 0.00(  0.03%)
                                            0.0003 -0.5425  0.0142 -0.2381  0.0031
                                           -0.6894  0.0089 -0.4161  0.0055 -0.0071
                                           -0.0039 -0.0112  0.0092  0.0010
                ( 62.91%)  -0.7932* H  21 s( 99.90%)p 0.00(  0.10%)
                                           -0.9995  0.0021  0.0092  0.0262  0.0158
   218. (0.00678) BD*( 1) C  12 - H  22  
                ( 37.33%)   0.6110* C  12 s( 29.00%)p 2.45( 70.98%)d 0.00(  0.03%)
                                            0.0003 -0.5383  0.0148 -0.2417 -0.0037
                                           -0.6895 -0.0006  0.4191 -0.0170 -0.0073
                                            0.0045  0.0120  0.0083  0.0010
                ( 62.67%)  -0.7916* H  22 s( 99.90%)p 0.00(  0.10%)
                                           -0.9995  0.0025  0.0104  0.0260 -0.0141


 NHO Directionality and "Bond Bending" (deviations from line of nuclear centers)

         [Thresholds for printing:  angular deviation  >  1.0 degree]
                                    hybrid p-character > 25.0%
                                    orbital occupancy  >  0.10e

                                Line of Centers        Hybrid 1              Hybrid 2
                                ---------------  -------------------   ------------------
                NBO               Theta   Phi    Theta   Phi    Dev    Theta   Phi    Dev
 ========================================================================================
     2. BD (   1) C   1 - C   8    59.1  251.6    61.4  252.8   2.6    123.7   70.0   3.1
     3. BD (   2) C   1 - C   8    59.1  251.6    89.6  163.1  88.5     90.3  160.3  88.8
     4. BD (   1) C   1 - C  12    59.1   71.6    61.4   71.8   2.4    123.7  250.7   2.9
     5. BD (   1) C   2 - C   3   120.9  108.4   118.6  108.2   2.4     56.3  289.3   2.9
     6. BD (   1) C   2 - C   7   120.9  288.4   118.6  287.2   2.6     56.3  110.0   3.1
     7. BD (   2) C   2 - C   7   120.9  288.4    90.4   16.9  88.5     89.7   19.7  88.8
     8. BD (   1) C   3 - C   4   180.0    0.0   176.1  104.9   3.9      3.9  108.0   3.9
     9. BD (   2) C   3 - C   4   180.0    0.0    89.9  199.3  90.1     90.2   18.9  90.2
    11. BD (   1) C   4 - C   5   120.3  288.4   124.8  288.7   4.5     64.4  108.3   4.7
    13. BD (   1) C   5 - C   6    59.7  288.4    64.4  288.3   4.7    124.8  108.7   4.5
    14. BD (   2) C   5 - C   6    59.7  288.4    90.0   18.3  89.9     90.0   18.7  89.8
    16. BD (   1) C   6 - C   7     0.0    0.0     3.9  288.3   3.9    176.1  283.8   3.9
    19. BD (   1) C   8 - C   9     0.0    0.0     3.9  256.2   3.9    176.1  251.7   3.9
    21. BD (   1) C   9 - C  10    59.7   71.6    55.2   71.3   4.5    115.6  251.7   4.7
    22. BD (   2) C   9 - C  10    59.7   71.6    90.0  161.3  89.8     90.0  161.7  89.9
    24. BD (   1) C  10 - C  11   120.3   71.6   115.6   71.7   4.7     55.2  251.3   4.5
    26. BD (   1) C  11 - C  12   180.0    0.0   176.1   72.0   3.9      3.9   75.1   3.9
    27. BD (   2) C  11 - C  12   180.0    0.0    89.8  161.1  90.2     90.1  340.7  90.1
   192. BD*(   2) C   1 - C   8    59.1  251.6    89.6  163.1  88.5     90.3  160.3  88.8
   196. BD*(   2) C   2 - C   7   120.9  288.4    90.4   16.9  88.5     89.7   19.7  88.8
   198. BD*(   2) C   3 - C   4   180.0    0.0    89.9  199.3  90.1     90.2   18.9  90.2
   203. BD*(   2) C   5 - C   6    59.7  288.4    90.0   18.3  89.9     90.0   18.7  89.8
   211. BD*(   2) C   9 - C  10    59.7   71.6    90.0  161.3  89.8     90.0  161.7  89.9
   216. BD*(   2) C  11 - C  12   180.0    0.0    89.8  161.1  90.2     90.1  340.7  90.1


 Second Order Perturbation Theory Analysis of Fock Matrix in NBO Basis

     Threshold for printing:   0.25 kcal/mol
                                                                              E(2)  E(j)-E(i) F(i,j)
         Donor NBO (i)                     Acceptor NBO (j)                 kcal/mol   a.u.    a.u. 
 ===================================================================================================

 within unit  1
   1. BD (   1) C   1 - C   2        / 60. RY*(   1) C   3                    0.55    1.82    0.040
   1. BD (   1) C   1 - C   2        / 96. RY*(   1) C   7                    0.55    1.82    0.040
   1. BD (   1) C   1 - C   2        /105. RY*(   1) C   8                    0.55    1.82    0.040
   1. BD (   1) C   1 - C   2        /141. RY*(   1) C  12                    0.55    1.82    0.040
   1. BD (   1) C   1 - C   2        /191. BD*(   1) C   1 - C   8            1.44    1.20    0.052
   1. BD (   1) C   1 - C   2        /193. BD*(   1) C   1 - C  12            1.43    1.20    0.052
   1. BD (   1) C   1 - C   2        /194. BD*(   1) C   2 - C   3            1.43    1.20    0.052
   1. BD (   1) C   1 - C   2        /195. BD*(   1) C   2 - C   7            1.44    1.20    0.052
   1. BD (   1) C   1 - C   2        /197. BD*(   1) C   3 - C   4            1.06    1.23    0.046
   1. BD (   1) C   1 - C   2        /205. BD*(   1) C   6 - C   7            1.06    1.23    0.046
   1. BD (   1) C   1 - C   2        /208. BD*(   1) C   8 - C   9            1.06    1.23    0.046
   1. BD (   1) C   1 - C   2        /215. BD*(   1) C  11 - C  12            1.06    1.23    0.046
   2. BD (   1) C   1 - C   8        / 51. RY*(   1) C   2                    0.74    1.60    0.044
   2. BD (   1) C   1 - C   8        /114. RY*(   1) C   9                    0.58    1.87    0.042
   2. BD (   1) C   1 - C   8        /115. RY*(   2) C   9                    0.66    1.37    0.038
   2. BD (   1) C   1 - C   8        /141. RY*(   1) C  12                    0.34    1.86    0.032
   2. BD (   1) C   1 - C   8        /190. BD*(   1) C   1 - C   2            1.60    1.14    0.054
   2. BD (   1) C   1 - C   8        /193. BD*(   1) C   1 - C  12            1.88    1.24    0.061
   2. BD (   1) C   1 - C   8        /194. BD*(   1) C   2 - C   3            0.94    1.24    0.043
   2. BD (   1) C   1 - C   8        /208. BD*(   1) C   8 - C   9            1.41    1.27    0.054
   2. BD (   1) C   1 - C   8        /209. BD*(   1) C   8 - H  18            0.58    1.17    0.033
   2. BD (   1) C   1 - C   8        /212. BD*(   1) C   9 - H  19            1.03    1.19    0.044
   2. BD (   1) C   1 - C   8        /218. BD*(   1) C  12 - H  22            1.21    1.17    0.048
   3. BD (   2) C   1 - C   8        / 53. RY*(   3) C   2                    0.52    1.21    0.035
   3. BD (   2) C   1 - C   8        /118. RY*(   5) C   9                    1.06    1.08    0.047
   3. BD (   2) C   1 - C   8        /143. RY*(   3) C  12                    0.36    0.98    0.026
   3. BD (   2) C   1 - C   8        /144. RY*(   4) C  12                    0.79    1.05    0.040
   3. BD (   2) C   1 - C   8        /194. BD*(   1) C   2 - C   3            0.57    0.81    0.029
   3. BD (   2) C   1 - C   8        /195. BD*(   1) C   2 - C   7            0.40    0.81    0.025
   3. BD (   2) C   1 - C   8        /196. BD*(   2) C   2 - C   7            4.63    0.29    0.047
   3. BD (   2) C   1 - C   8        /211. BD*(   2) C   9 - C  10           10.79    0.30    0.072
   3. BD (   2) C   1 - C   8        /216. BD*(   2) C  11 - C  12            8.84    0.30    0.066
   4. BD (   1) C   1 - C  12        / 51. RY*(   1) C   2                    0.74    1.60    0.044
   4. BD (   1) C   1 - C  12        /105. RY*(   1) C   8                    0.34    1.86    0.032
   4. BD (   1) C   1 - C  12        /132. RY*(   1) C  11                    0.58    1.87    0.042
   4. BD (   1) C   1 - C  12        /133. RY*(   2) C  11                    0.66    1.37    0.038
   4. BD (   1) C   1 - C  12        /190. BD*(   1) C   1 - C   2            1.61    1.14    0.054
   4. BD (   1) C   1 - C  12        /191. BD*(   1) C   1 - C   8            1.87    1.24    0.061
   4. BD (   1) C   1 - C  12        /195. BD*(   1) C   2 - C   7            0.93    1.24    0.043
   4. BD (   1) C   1 - C  12        /209. BD*(   1) C   8 - H  18            1.21    1.17    0.048
   4. BD (   1) C   1 - C  12        /215. BD*(   1) C  11 - C  12            1.41    1.27    0.054
   4. BD (   1) C   1 - C  12        /217. BD*(   1) C  11 - H  21            1.03    1.19    0.044
   4. BD (   1) C   1 - C  12        /218. BD*(   1) C  12 - H  22            0.58    1.17    0.033
   5. BD (   1) C   2 - C   3        / 42. RY*(   1) C   1                    0.74    1.60    0.044
   5. BD (   1) C   2 - C   3        / 69. RY*(   1) C   4                    0.58    1.87    0.042
   5. BD (   1) C   2 - C   3        / 70. RY*(   2) C   4                    0.66    1.37    0.038
   5. BD (   1) C   2 - C   3        / 96. RY*(   1) C   7                    0.34    1.86    0.032
   5. BD (   1) C   2 - C   3        /190. BD*(   1) C   1 - C   2            1.61    1.14    0.054
   5. BD (   1) C   2 - C   3        /191. BD*(   1) C   1 - C   8            0.93    1.24    0.043
   5. BD (   1) C   2 - C   3        /195. BD*(   1) C   2 - C   7            1.87    1.24    0.061
   5. BD (   1) C   2 - C   3        /197. BD*(   1) C   3 - C   4            1.41    1.27    0.054
   5. BD (   1) C   2 - C   3        /199. BD*(   1) C   3 - H  13            0.58    1.17    0.033
   5. BD (   1) C   2 - C   3        /201. BD*(   1) C   4 - H  14            1.03    1.19    0.044
   5. BD (   1) C   2 - C   3        /207. BD*(   1) C   7 - H  17            1.21    1.17    0.048
   6. BD (   1) C   2 - C   7        / 42. RY*(   1) C   1                    0.74    1.60    0.044
   6. BD (   1) C   2 - C   7        / 60. RY*(   1) C   3                    0.34    1.86    0.032
   6. BD (   1) C   2 - C   7        / 87. RY*(   1) C   6                    0.58    1.87    0.042
   6. BD (   1) C   2 - C   7        / 88. RY*(   2) C   6                    0.66    1.37    0.038
   6. BD (   1) C   2 - C   7        /190. BD*(   1) C   1 - C   2            1.60    1.14    0.054
   6. BD (   1) C   2 - C   7        /193. BD*(   1) C   1 - C  12            0.94    1.24    0.043
   6. BD (   1) C   2 - C   7        /194. BD*(   1) C   2 - C   3            1.88    1.24    0.061
   6. BD (   1) C   2 - C   7        /199. BD*(   1) C   3 - H  13            1.21    1.17    0.048
   6. BD (   1) C   2 - C   7        /205. BD*(   1) C   6 - C   7            1.41    1.27    0.054
   6. BD (   1) C   2 - C   7        /206. BD*(   1) C   6 - H  16            1.03    1.19    0.044
   6. BD (   1) C   2 - C   7        /207. BD*(   1) C   7 - H  17            0.58    1.17    0.033
   7. BD (   2) C   2 - C   7        / 44. RY*(   3) C   1                    0.52    1.21    0.035
   7. BD (   2) C   2 - C   7        / 62. RY*(   3) C   3                    0.36    0.98    0.026
   7. BD (   2) C   2 - C   7        / 63. RY*(   4) C   3                    0.79    1.05    0.040
   7. BD (   2) C   2 - C   7        / 91. RY*(   5) C   6                    1.06    1.08    0.047
   7. BD (   2) C   2 - C   7        /191. BD*(   1) C   1 - C   8            0.40    0.81    0.025
   7. BD (   2) C   2 - C   7        /192. BD*(   2) C   1 - C   8            4.63    0.29    0.047
   7. BD (   2) C   2 - C   7        /193. BD*(   1) C   1 - C  12            0.57    0.81    0.029
   7. BD (   2) C   2 - C   7        /198. BD*(   2) C   3 - C   4            8.84    0.30    0.066
   7. BD (   2) C   2 - C   7        /203. BD*(   2) C   5 - C   6           10.79    0.30    0.072
   8. BD (   1) C   3 - C   4        / 51. RY*(   1) C   2                    0.34    1.59    0.029
   8. BD (   1) C   3 - C   4        / 52. RY*(   2) C   2                    0.55    1.82    0.040
   8. BD (   1) C   3 - C   4        / 78. RY*(   1) C   5                    0.44    1.89    0.037
   8. BD (   1) C   3 - C   4        / 79. RY*(   2) C   5                    0.59    1.36    0.036
   8. BD (   1) C   3 - C   4        /190. BD*(   1) C   1 - C   2            1.82    1.13    0.058
   8. BD (   1) C   3 - C   4        /194. BD*(   1) C   2 - C   3            1.62    1.23    0.056
   8. BD (   1) C   3 - C   4        /199. BD*(   1) C   3 - H  13            0.72    1.16    0.037
   8. BD (   1) C   3 - C   4        /200. BD*(   1) C   4 - C   5            1.28    1.25    0.051
   8. BD (   1) C   3 - C   4        /201. BD*(   1) C   4 - H  14            0.65    1.18    0.035
   8. BD (   1) C   3 - C   4        /204. BD*(   1) C   5 - H  15            1.14    1.17    0.046
   9. BD (   2) C   3 - C   4        / 73. RY*(   5) C   4                    0.25    1.06    0.023
   9. BD (   2) C   3 - C   4        / 82. RY*(   5) C   5                    0.93    1.04    0.043
   9. BD (   2) C   3 - C   4        /196. BD*(   2) C   2 - C   7           11.84    0.27    0.072
   9. BD (   2) C   3 - C   4        /203. BD*(   2) C   5 - C   6            8.56    0.28    0.063
  10. BD (   1) C   3 - H  13        / 52. RY*(   2) C   2                    0.41    1.64    0.033
  10. BD (   1) C   3 - H  13        / 69. RY*(   1) C   4                    0.38    1.69    0.032
  10. BD (   1) C   3 - H  13        /194. BD*(   1) C   2 - C   3            0.39    1.05    0.026
  10. BD (   1) C   3 - H  13        /195. BD*(   1) C   2 - C   7            2.23    1.05    0.061
  10. BD (   1) C   3 - H  13        /197. BD*(   1) C   3 - C   4            0.53    1.08    0.030
  10. BD (   1) C   3 - H  13        /200. BD*(   1) C   4 - C   5            1.89    1.08    0.057
  11. BD (   1) C   4 - C   5        / 60. RY*(   1) C   3                    0.34    1.86    0.032
  11. BD (   1) C   4 - C   5        / 61. RY*(   2) C   3                    0.70    1.43    0.040
  11. BD (   1) C   4 - C   5        / 87. RY*(   1) C   6                    0.43    1.87    0.036
  11. BD (   1) C   4 - C   5        / 88. RY*(   2) C   6                    0.73    1.37    0.040
  11. BD (   1) C   4 - C   5        /197. BD*(   1) C   3 - C   4            1.31    1.27    0.052
  11. BD (   1) C   4 - C   5        /199. BD*(   1) C   3 - H  13            1.21    1.17    0.047
  11. BD (   1) C   4 - C   5        /201. BD*(   1) C   4 - H  14            0.61    1.18    0.034
  11. BD (   1) C   4 - C   5        /202. BD*(   1) C   5 - C   6            1.11    1.26    0.047
  11. BD (   1) C   4 - C   5        /204. BD*(   1) C   5 - H  15            0.52    1.18    0.031
  11. BD (   1) C   4 - C   5        /206. BD*(   1) C   6 - H  16            1.28    1.18    0.049
  12. BD (   1) C   4 - H  14        / 60. RY*(   1) C   3                    0.30    1.66    0.028
  12. BD (   1) C   4 - H  14        / 78. RY*(   1) C   5                    0.32    1.70    0.030
  12. BD (   1) C   4 - H  14        /194. BD*(   1) C   2 - C   3            2.14    1.04    0.060
  12. BD (   1) C   4 - H  14        /197. BD*(   1) C   3 - C   4            0.49    1.07    0.029
  12. BD (   1) C   4 - H  14        /200. BD*(   1) C   4 - C   5            0.36    1.06    0.025
  12. BD (   1) C   4 - H  14        /202. BD*(   1) C   5 - C   6            1.83    1.06    0.056
  13. BD (   1) C   5 - C   6        / 69. RY*(   1) C   4                    0.43    1.87    0.036
  13. BD (   1) C   5 - C   6        / 70. RY*(   2) C   4                    0.73    1.37    0.040
  13. BD (   1) C   5 - C   6        / 96. RY*(   1) C   7                    0.34    1.86    0.032
  13. BD (   1) C   5 - C   6        / 97. RY*(   2) C   7                    0.70    1.43    0.040
  13. BD (   1) C   5 - C   6        /200. BD*(   1) C   4 - C   5            1.11    1.26    0.047
  13. BD (   1) C   5 - C   6        /201. BD*(   1) C   4 - H  14            1.28    1.18    0.049
  13. BD (   1) C   5 - C   6        /204. BD*(   1) C   5 - H  15            0.52    1.18    0.031
  13. BD (   1) C   5 - C   6        /205. BD*(   1) C   6 - C   7            1.31    1.27    0.052
  13. BD (   1) C   5 - C   6        /206. BD*(   1) C   6 - H  16            0.61    1.18    0.034
  13. BD (   1) C   5 - C   6        /207. BD*(   1) C   7 - H  17            1.21    1.17    0.047
  14. BD (   2) C   5 - C   6        / 73. RY*(   5) C   4                    1.13    1.07    0.048
  14. BD (   2) C   5 - C   6        / 82. RY*(   5) C   5                    0.27    1.05    0.024
  14. BD (   2) C   5 - C   6        / 91. RY*(   5) C   6                    0.26    1.07    0.023
  14. BD (   2) C   5 - C   6        /100. RY*(   5) C   7                    0.51    1.88    0.043
  14. BD (   2) C   5 - C   6        /196. BD*(   2) C   2 - C   7            9.50    0.28    0.065
  14. BD (   2) C   5 - C   6        /198. BD*(   2) C   3 - C   4           12.11    0.29    0.076
  15. BD (   1) C   5 - H  15        / 69. RY*(   1) C   4                    0.35    1.69    0.031
  15. BD (   1) C   5 - H  15        / 87. RY*(   1) C   6                    0.35    1.69    0.031
  15. BD (   1) C   5 - H  15        /197. BD*(   1) C   3 - C   4            1.99    1.08    0.059
  15. BD (   1) C   5 - H  15        /200. BD*(   1) C   4 - C   5            0.31    1.08    0.023
  15. BD (   1) C   5 - H  15        /202. BD*(   1) C   5 - C   6            0.31    1.08    0.023
  15. BD (   1) C   5 - H  15        /205. BD*(   1) C   6 - C   7            1.99    1.08    0.059
  16. BD (   1) C   6 - C   7        / 51. RY*(   1) C   2                    0.33    1.59    0.029
  16. BD (   1) C   6 - C   7        / 52. RY*(   2) C   2                    0.55    1.82    0.040
  16. BD (   1) C   6 - C   7        / 78. RY*(   1) C   5                    0.44    1.89    0.037
  16. BD (   1) C   6 - C   7        / 79. RY*(   2) C   5                    0.59    1.36    0.036
  16. BD (   1) C   6 - C   7        /190. BD*(   1) C   1 - C   2            1.82    1.13    0.058
  16. BD (   1) C   6 - C   7        /195. BD*(   1) C   2 - C   7            1.62    1.23    0.056
  16. BD (   1) C   6 - C   7        /202. BD*(   1) C   5 - C   6            1.28    1.25    0.051
  16. BD (   1) C   6 - C   7        /204. BD*(   1) C   5 - H  15            1.14    1.17    0.046
  16. BD (   1) C   6 - C   7        /206. BD*(   1) C   6 - H  16            0.65    1.18    0.035
  16. BD (   1) C   6 - C   7        /207. BD*(   1) C   7 - H  17            0.72    1.16    0.037
  17. BD (   1) C   6 - H  16        / 78. RY*(   1) C   5                    0.32    1.70    0.030
  17. BD (   1) C   6 - H  16        / 96. RY*(   1) C   7                    0.30    1.66    0.028
  17. BD (   1) C   6 - H  16        /195. BD*(   1) C   2 - C   7            2.14    1.04    0.060
  17. BD (   1) C   6 - H  16        /200. BD*(   1) C   4 - C   5            1.83    1.06    0.056
  17. BD (   1) C   6 - H  16        /202. BD*(   1) C   5 - C   6            0.36    1.06    0.025
  17. BD (   1) C   6 - H  16        /205. BD*(   1) C   6 - C   7            0.49    1.07    0.029
  18. BD (   1) C   7 - H  17        / 52. RY*(   2) C   2                    0.41    1.64    0.033
  18. BD (   1) C   7 - H  17        / 87. RY*(   1) C   6                    0.38    1.69    0.032
  18. BD (   1) C   7 - H  17        /194. BD*(   1) C   2 - C   3            2.23    1.05    0.061
  18. BD (   1) C   7 - H  17        /195. BD*(   1) C   2 - C   7            0.39    1.05    0.026
  18. BD (   1) C   7 - H  17        /202. BD*(   1) C   5 - C   6            1.89    1.08    0.057
  18. BD (   1) C   7 - H  17        /205. BD*(   1) C   6 - C   7            0.53    1.08    0.030
  19. BD (   1) C   8 - C   9        / 42. RY*(   1) C   1                    0.33    1.59    0.029
  19. BD (   1) C   8 - C   9        / 43. RY*(   2) C   1                    0.55    1.82    0.040
  19. BD (   1) C   8 - C   9        /123. RY*(   1) C  10                    0.44    1.89    0.037
  19. BD (   1) C   8 - C   9        /124. RY*(   2) C  10                    0.59    1.36    0.036
  19. BD (   1) C   8 - C   9        /190. BD*(   1) C   1 - C   2            1.82    1.13    0.058
  19. BD (   1) C   8 - C   9        /191. BD*(   1) C   1 - C   8            1.62    1.23    0.056
  19. BD (   1) C   8 - C   9        /209. BD*(   1) C   8 - H  18            0.72    1.16    0.037
  19. BD (   1) C   8 - C   9        /210. BD*(   1) C   9 - C  10            1.28    1.25    0.051
  19. BD (   1) C   8 - C   9        /212. BD*(   1) C   9 - H  19            0.65    1.18    0.035
  19. BD (   1) C   8 - C   9        /214. BD*(   1) C  10 - H  20            1.14    1.17    0.046
  20. BD (   1) C   8 - H  18        / 43. RY*(   2) C   1                    0.41    1.64    0.033
  20. BD (   1) C   8 - H  18        /114. RY*(   1) C   9                    0.38    1.69    0.032
  20. BD (   1) C   8 - H  18        /191. BD*(   1) C   1 - C   8            0.39    1.05    0.026
  20. BD (   1) C   8 - H  18        /193. BD*(   1) C   1 - C  12            2.23    1.05    0.061
  20. BD (   1) C   8 - H  18        /208. BD*(   1) C   8 - C   9            0.53    1.08    0.030
  20. BD (   1) C   8 - H  18        /210. BD*(   1) C   9 - C  10            1.89    1.08    0.057
  21. BD (   1) C   9 - C  10        /105. RY*(   1) C   8                    0.34    1.86    0.032
  21. BD (   1) C   9 - C  10        /106. RY*(   2) C   8                    0.70    1.43    0.040
  21. BD (   1) C   9 - C  10        /132. RY*(   1) C  11                    0.43    1.87    0.036
  21. BD (   1) C   9 - C  10        /133. RY*(   2) C  11                    0.73    1.37    0.040
  21. BD (   1) C   9 - C  10        /208. BD*(   1) C   8 - C   9            1.31    1.27    0.052
  21. BD (   1) C   9 - C  10        /209. BD*(   1) C   8 - H  18            1.21    1.17    0.047
  21. BD (   1) C   9 - C  10        /212. BD*(   1) C   9 - H  19            0.61    1.18    0.034
  21. BD (   1) C   9 - C  10        /213. BD*(   1) C  10 - C  11            1.11    1.26    0.047
  21. BD (   1) C   9 - C  10        /214. BD*(   1) C  10 - H  20            0.52    1.18    0.031
  21. BD (   1) C   9 - C  10        /217. BD*(   1) C  11 - H  21            1.28    1.18    0.049
  22. BD (   2) C   9 - C  10        /109. RY*(   5) C   8                    0.51    1.88    0.043
  22. BD (   2) C   9 - C  10        /118. RY*(   5) C   9                    0.26    1.07    0.023
  22. BD (   2) C   9 - C  10        /127. RY*(   5) C  10                    0.27    1.05    0.024
  22. BD (   2) C   9 - C  10        /136. RY*(   5) C  11                    1.13    1.07    0.048
  22. BD (   2) C   9 - C  10        /192. BD*(   2) C   1 - C   8            9.50    0.28    0.065
  22. BD (   2) C   9 - C  10        /216. BD*(   2) C  11 - C  12           12.11    0.29    0.076
  23. BD (   1) C   9 - H  19        /105. RY*(   1) C   8                    0.30    1.66    0.028
  23. BD (   1) C   9 - H  19        /123. RY*(   1) C  10                    0.32    1.70    0.030
  23. BD (   1) C   9 - H  19        /191. BD*(   1) C   1 - C   8            2.14    1.04    0.060
  23. BD (   1) C   9 - H  19        /208. BD*(   1) C   8 - C   9            0.49    1.07    0.029
  23. BD (   1) C   9 - H  19        /210. BD*(   1) C   9 - C  10            0.36    1.06    0.025
  23. BD (   1) C   9 - H  19        /213. BD*(   1) C  10 - C  11            1.83    1.06    0.056
  24. BD (   1) C  10 - C  11        /114. RY*(   1) C   9                    0.43    1.87    0.036
  24. BD (   1) C  10 - C  11        /115. RY*(   2) C   9                    0.73    1.37    0.040
  24. BD (   1) C  10 - C  11        /141. RY*(   1) C  12                    0.34    1.86    0.032
  24. BD (   1) C  10 - C  11        /142. RY*(   2) C  12                    0.70    1.43    0.040
  24. BD (   1) C  10 - C  11        /210. BD*(   1) C   9 - C  10            1.11    1.26    0.047
  24. BD (   1) C  10 - C  11        /212. BD*(   1) C   9 - H  19            1.28    1.18    0.049
  24. BD (   1) C  10 - C  11        /214. BD*(   1) C  10 - H  20            0.52    1.18    0.031
  24. BD (   1) C  10 - C  11        /215. BD*(   1) C  11 - C  12            1.31    1.27    0.052
  24. BD (   1) C  10 - C  11        /217. BD*(   1) C  11 - H  21            0.61    1.18    0.034
  24. BD (   1) C  10 - C  11        /218. BD*(   1) C  12 - H  22            1.21    1.17    0.047
  25. BD (   1) C  10 - H  20        /114. RY*(   1) C   9                    0.35    1.69    0.031
  25. BD (   1) C  10 - H  20        /132. RY*(   1) C  11                    0.35    1.69    0.031
  25. BD (   1) C  10 - H  20        /208. BD*(   1) C   8 - C   9            1.99    1.08    0.059
  25. BD (   1) C  10 - H  20        /210. BD*(   1) C   9 - C  10            0.31    1.08    0.023
  25. BD (   1) C  10 - H  20        /213. BD*(   1) C  10 - C  11            0.31    1.08    0.023
  25. BD (   1) C  10 - H  20        /215. BD*(   1) C  11 - C  12            1.99    1.08    0.059
  26. BD (   1) C  11 - C  12        / 42. RY*(   1) C   1                    0.34    1.59    0.029
  26. BD (   1) C  11 - C  12        / 43. RY*(   2) C   1                    0.55    1.82    0.040
  26. BD (   1) C  11 - C  12        /123. RY*(   1) C  10                    0.44    1.89    0.037
  26. BD (   1) C  11 - C  12        /124. RY*(   2) C  10                    0.59    1.36    0.036
  26. BD (   1) C  11 - C  12        /190. BD*(   1) C   1 - C   2            1.82    1.13    0.058
  26. BD (   1) C  11 - C  12        /193. BD*(   1) C   1 - C  12            1.62    1.23    0.056
  26. BD (   1) C  11 - C  12        /213. BD*(   1) C  10 - C  11            1.28    1.25    0.051
  26. BD (   1) C  11 - C  12        /214. BD*(   1) C  10 - H  20            1.14    1.17    0.046
  26. BD (   1) C  11 - C  12        /217. BD*(   1) C  11 - H  21            0.65    1.18    0.035
  26. BD (   1) C  11 - C  12        /218. BD*(   1) C  12 - H  22            0.72    1.16    0.037
  27. BD (   2) C  11 - C  12        /127. RY*(   5) C  10                    0.93    1.04    0.043
  27. BD (   2) C  11 - C  12        /136. RY*(   5) C  11                    0.25    1.06    0.023
  27. BD (   2) C  11 - C  12        /192. BD*(   2) C   1 - C   8           11.84    0.27    0.072
  27. BD (   2) C  11 - C  12        /211. BD*(   2) C   9 - C  10            8.56    0.28    0.063
  28. BD (   1) C  11 - H  21        /123. RY*(   1) C  10                    0.32    1.70    0.030
  28. BD (   1) C  11 - H  21        /141. RY*(   1) C  12                    0.30    1.66    0.028
  28. BD (   1) C  11 - H  21        /193. BD*(   1) C   1 - C  12            2.14    1.04    0.060
  28. BD (   1) C  11 - H  21        /210. BD*(   1) C   9 - C  10            1.83    1.06    0.056
  28. BD (   1) C  11 - H  21        /213. BD*(   1) C  10 - C  11            0.36    1.06    0.025
  28. BD (   1) C  11 - H  21        /215. BD*(   1) C  11 - C  12            0.49    1.07    0.029
  29. BD (   1) C  12 - H  22        / 43. RY*(   2) C   1                    0.41    1.64    0.033
  29. BD (   1) C  12 - H  22        /132. RY*(   1) C  11                    0.38    1.69    0.032
  29. BD (   1) C  12 - H  22        /191. BD*(   1) C   1 - C   8            2.23    1.05    0.061
  29. BD (   1) C  12 - H  22        /193. BD*(   1) C   1 - C  12            0.39    1.05    0.026
  29. BD (   1) C  12 - H  22        /213. BD*(   1) C  10 - C  11            1.89    1.08    0.057
  29. BD (   1) C  12 - H  22        /215. BD*(   1) C  11 - C  12            0.53    1.08    0.030
  30. CR (   1) C   1                / 54. RY*(   4) C   2                    0.34   10.74    0.076
  30. CR (   1) C   1                /106. RY*(   2) C   8                    0.83   10.84    0.120
  30. CR (   1) C   1                /142. RY*(   2) C  12                    0.83   10.84    0.120
  30. CR (   1) C   1                /194. BD*(   1) C   2 - C   3            0.42   10.64    0.085
  30. CR (   1) C   1                /195. BD*(   1) C   2 - C   7            0.42   10.64    0.085
  30. CR (   1) C   1                /208. BD*(   1) C   8 - C   9            0.41   10.67    0.084
  30. CR (   1) C   1                /209. BD*(   1) C   8 - H  18            0.28   10.57    0.069
  30. CR (   1) C   1                /215. BD*(   1) C  11 - C  12            0.41   10.67    0.084
  30. CR (   1) C   1                /218. BD*(   1) C  12 - H  22            0.28   10.57    0.069
  31. CR (   1) C   2                / 45. RY*(   4) C   1                    0.34   10.74    0.076
  31. CR (   1) C   2                / 61. RY*(   2) C   3                    0.83   10.84    0.120
  31. CR (   1) C   2                / 97. RY*(   2) C   7                    0.83   10.84    0.120
  31. CR (   1) C   2                /191. BD*(   1) C   1 - C   8            0.42   10.64    0.085
  31. CR (   1) C   2                /193. BD*(   1) C   1 - C  12            0.42   10.64    0.085
  31. CR (   1) C   2                /197. BD*(   1) C   3 - C   4            0.41   10.67    0.084
  31. CR (   1) C   2                /199. BD*(   1) C   3 - H  13            0.28   10.57    0.069
  31. CR (   1) C   2                /205. BD*(   1) C   6 - C   7            0.41   10.67    0.084
  31. CR (   1) C   2                /207. BD*(   1) C   7 - H  17            0.28   10.57    0.069
  32. CR (   1) C   3                / 51. RY*(   1) C   2                    0.40   10.98    0.084
  32. CR (   1) C   3                / 52. RY*(   2) C   2                    0.30   11.21    0.073
  32. CR (   1) C   3                / 70. RY*(   2) C   4                    0.78   10.75    0.115
  32. CR (   1) C   3                /150. RY*(   1) H  13                    0.39   10.47    0.080
  32. CR (   1) C   3                /190. BD*(   1) C   1 - C   2            0.57   10.52    0.099
  32. CR (   1) C   3                /195. BD*(   1) C   2 - C   7            0.53   10.62    0.095
  32. CR (   1) C   3                /200. BD*(   1) C   4 - C   5            0.47   10.64    0.089
  32. CR (   1) C   3                /201. BD*(   1) C   4 - H  14            0.29   10.57    0.070
  33. CR (   1) C   4                / 61. RY*(   2) C   3                    0.27   10.81    0.068
  33. CR (   1) C   4                / 62. RY*(   3) C   3                    0.40   10.78    0.083
  33. CR (   1) C   4                / 79. RY*(   2) C   5                    0.71   10.74    0.110
  33. CR (   1) C   4                /154. RY*(   1) H  14                    0.39   10.45    0.081
  33. CR (   1) C   4                /194. BD*(   1) C   2 - C   3            0.55   10.61    0.097
  33. CR (   1) C   4                /199. BD*(   1) C   3 - H  13            0.33   10.54    0.074
  33. CR (   1) C   4                /202. BD*(   1) C   5 - C   6            0.43   10.64    0.085
  33. CR (   1) C   4                /204. BD*(   1) C   5 - H  15            0.29   10.55    0.070
  34. CR (   1) C   5                / 70. RY*(   2) C   4                    0.71   10.76    0.110
  34. CR (   1) C   5                / 71. RY*(   3) C   4                    0.28   10.80    0.069
  34. CR (   1) C   5                / 88. RY*(   2) C   6                    0.71   10.76    0.110
  34. CR (   1) C   5                / 89. RY*(   3) C   6                    0.28   10.80    0.069
  34. CR (   1) C   5                /158. RY*(   1) H  15                    0.40   10.45    0.082
  34. CR (   1) C   5                /197. BD*(   1) C   3 - C   4            0.45   10.66    0.088
  34. CR (   1) C   5                /201. BD*(   1) C   4 - H  14            0.30   10.58    0.072
  34. CR (   1) C   5                /205. BD*(   1) C   6 - C   7            0.45   10.66    0.088
  34. CR (   1) C   5                /206. BD*(   1) C   6 - H  16            0.30   10.58    0.072
  35. CR (   1) C   6                / 79. RY*(   2) C   5                    0.71   10.74    0.110
  35. CR (   1) C   6                / 97. RY*(   2) C   7                    0.27   10.81    0.068
  35. CR (   1) C   6                / 99. RY*(   4) C   7                    0.55   10.71    0.097
  35. CR (   1) C   6                /162. RY*(   1) H  16                    0.39   10.45    0.081
  35. CR (   1) C   6                /195. BD*(   1) C   2 - C   7            0.55   10.61    0.097
  35. CR (   1) C   6                /200. BD*(   1) C   4 - C   5            0.43   10.64    0.085
  35. CR (   1) C   6                /204. BD*(   1) C   5 - H  15            0.29   10.55    0.070
  35. CR (   1) C   6                /207. BD*(   1) C   7 - H  17            0.33   10.54    0.074
  36. CR (   1) C   7                / 51. RY*(   1) C   2                    0.41   10.98    0.084
  36. CR (   1) C   7                / 52. RY*(   2) C   2                    0.29   11.21    0.073
  36. CR (   1) C   7                / 88. RY*(   2) C   6                    0.78   10.75    0.115
  36. CR (   1) C   7                /166. RY*(   1) H  17                    0.39   10.47    0.080
  36. CR (   1) C   7                /190. BD*(   1) C   1 - C   2            0.57   10.52    0.099
  36. CR (   1) C   7                /194. BD*(   1) C   2 - C   3            0.53   10.62    0.095
  36. CR (   1) C   7                /202. BD*(   1) C   5 - C   6            0.47   10.64    0.089
  36. CR (   1) C   7                /206. BD*(   1) C   6 - H  16            0.29   10.57    0.070
  37. CR (   1) C   8                / 42. RY*(   1) C   1                    0.41   10.98    0.084
  37. CR (   1) C   8                / 43. RY*(   2) C   1                    0.29   11.21    0.073
  37. CR (   1) C   8                /115. RY*(   2) C   9                    0.78   10.75    0.115
  37. CR (   1) C   8                /170. RY*(   1) H  18                    0.39   10.47    0.080
  37. CR (   1) C   8                /190. BD*(   1) C   1 - C   2            0.57   10.52    0.099
  37. CR (   1) C   8                /193. BD*(   1) C   1 - C  12            0.53   10.62    0.095
  37. CR (   1) C   8                /210. BD*(   1) C   9 - C  10            0.47   10.64    0.089
  37. CR (   1) C   8                /212. BD*(   1) C   9 - H  19            0.29   10.57    0.070
  38. CR (   1) C   9                /106. RY*(   2) C   8                    0.27   10.81    0.068
  38. CR (   1) C   9                /108. RY*(   4) C   8                    0.55   10.71    0.097
  38. CR (   1) C   9                /124. RY*(   2) C  10                    0.71   10.74    0.110
  38. CR (   1) C   9                /174. RY*(   1) H  19                    0.39   10.45    0.081
  38. CR (   1) C   9                /191. BD*(   1) C   1 - C   8            0.55   10.61    0.097
  38. CR (   1) C   9                /209. BD*(   1) C   8 - H  18            0.33   10.54    0.074
  38. CR (   1) C   9                /213. BD*(   1) C  10 - C  11            0.43   10.64    0.085
  38. CR (   1) C   9                /214. BD*(   1) C  10 - H  20            0.29   10.55    0.070
  39. CR (   1) C  10                /115. RY*(   2) C   9                    0.71   10.76    0.110
  39. CR (   1) C  10                /116. RY*(   3) C   9                    0.28   10.80    0.069
  39. CR (   1) C  10                /133. RY*(   2) C  11                    0.71   10.76    0.110
  39. CR (   1) C  10                /134. RY*(   3) C  11                    0.28   10.80    0.069
  39. CR (   1) C  10                /178. RY*(   1) H  20                    0.40   10.45    0.082
  39. CR (   1) C  10                /208. BD*(   1) C   8 - C   9            0.45   10.66    0.088
  39. CR (   1) C  10                /212. BD*(   1) C   9 - H  19            0.30   10.58    0.072
  39. CR (   1) C  10                /215. BD*(   1) C  11 - C  12            0.45   10.66    0.088
  39. CR (   1) C  10                /217. BD*(   1) C  11 - H  21            0.30   10.58    0.072
  40. CR (   1) C  11                /124. RY*(   2) C  10                    0.71   10.74    0.110
  40. CR (   1) C  11                /142. RY*(   2) C  12                    0.27   10.81    0.068
  40. CR (   1) C  11                /143. RY*(   3) C  12                    0.40   10.78    0.083
  40. CR (   1) C  11                /182. RY*(   1) H  21                    0.39   10.45    0.081
  40. CR (   1) C  11                /193. BD*(   1) C   1 - C  12            0.55   10.61    0.097
  40. CR (   1) C  11                /210. BD*(   1) C   9 - C  10            0.43   10.64    0.085
  40. CR (   1) C  11                /214. BD*(   1) C  10 - H  20            0.29   10.55    0.070
  40. CR (   1) C  11                /218. BD*(   1) C  12 - H  22            0.33   10.54    0.074
  41. CR (   1) C  12                / 42. RY*(   1) C   1                    0.40   10.98    0.084
  41. CR (   1) C  12                / 43. RY*(   2) C   1                    0.30   11.21    0.073
  41. CR (   1) C  12                /133. RY*(   2) C  11                    0.78   10.75    0.115
  41. CR (   1) C  12                /186. RY*(   1) H  22                    0.39   10.47    0.080
  41. CR (   1) C  12                /190. BD*(   1) C   1 - C   2            0.57   10.52    0.099
  41. CR (   1) C  12                /191. BD*(   1) C   1 - C   8            0.53   10.62    0.095
  41. CR (   1) C  12                /213. BD*(   1) C  10 - C  11            0.47   10.64    0.089
  41. CR (   1) C  12                /217. BD*(   1) C  11 - H  21            0.29   10.57    0.070
 192. BD*(   2) C   1 - C   8        / 46. RY*(   5) C   1                    0.26    1.88    0.063
 192. BD*(   2) C   1 - C   8        /107. RY*(   3) C   8                    1.47    0.90    0.104
 192. BD*(   2) C   1 - C   8        /118. RY*(   5) C   9                    0.39    0.80    0.050
 192. BD*(   2) C   1 - C   8        /144. RY*(   4) C  12                    0.28    0.77    0.042
 192. BD*(   2) C   1 - C   8        /195. BD*(   1) C   2 - C   7            0.28    0.53    0.034
 192. BD*(   2) C   1 - C   8        /211. BD*(   2) C   9 - C  10          133.48    0.01    0.087
 192. BD*(   2) C   1 - C   8        /216. BD*(   2) C  11 - C  12           87.71    0.02    0.080
 196. BD*(   2) C   2 - C   7        / 55. RY*(   5) C   2                    0.26    1.88    0.063
 196. BD*(   2) C   2 - C   7        / 63. RY*(   4) C   3                    0.28    0.77    0.042
 196. BD*(   2) C   2 - C   7        / 91. RY*(   5) C   6                    0.39    0.80    0.050
 196. BD*(   2) C   2 - C   7        / 98. RY*(   3) C   7                    1.47    0.90    0.104
 196. BD*(   2) C   2 - C   7        /191. BD*(   1) C   1 - C   8            0.28    0.53    0.034
 196. BD*(   2) C   2 - C   7        /198. BD*(   2) C   3 - C   4           87.71    0.02    0.080
 196. BD*(   2) C   2 - C   7        /203. BD*(   2) C   5 - C   6          133.48    0.01    0.087
 198. BD*(   2) C   3 - C   4        / 64. RY*(   5) C   3                    0.47    1.65    0.091
 198. BD*(   2) C   3 - C   4        / 72. RY*(   4) C   4                    0.37    1.70    0.082
 198. BD*(   2) C   3 - C   4        / 73. RY*(   5) C   4                    0.61    0.78    0.070
 198. BD*(   2) C   3 - C   4        / 82. RY*(   5) C   5                    0.32    0.75    0.050
 203. BD*(   2) C   5 - C   6        / 73. RY*(   5) C   4                    0.28    0.78    0.046
 203. BD*(   2) C   5 - C   6        / 81. RY*(   4) C   5                    0.39    1.73    0.082
 203. BD*(   2) C   5 - C   6        / 82. RY*(   5) C   5                    0.49    0.76    0.061
 203. BD*(   2) C   5 - C   6        / 90. RY*(   4) C   6                    0.45    1.70    0.087
 203. BD*(   2) C   5 - C   6        / 91. RY*(   5) C   6                    0.58    0.78    0.067
 211. BD*(   2) C   9 - C  10        /117. RY*(   4) C   9                    0.45    1.70    0.087
 211. BD*(   2) C   9 - C  10        /118. RY*(   5) C   9                    0.58    0.78    0.067
 211. BD*(   2) C   9 - C  10        /126. RY*(   4) C  10                    0.39    1.73    0.082
 211. BD*(   2) C   9 - C  10        /127. RY*(   5) C  10                    0.49    0.76    0.061
 211. BD*(   2) C   9 - C  10        /136. RY*(   5) C  11                    0.28    0.78    0.046
 216. BD*(   2) C  11 - C  12        /127. RY*(   5) C  10                    0.32    0.75    0.050
 216. BD*(   2) C  11 - C  12        /135. RY*(   4) C  11                    0.37    1.70    0.082
 216. BD*(   2) C  11 - C  12        /136. RY*(   5) C  11                    0.61    0.78    0.070
 216. BD*(   2) C  11 - C  12        /145. RY*(   5) C  12                    0.47    1.65    0.091


 Natural Bond Orbitals (Summary):

                                                            Principal Delocalizations
           NBO                        Occupancy    Energy   (geminal,vicinal,remote)
 ====================================================================================
 Molecular unit  1  (C12H10)
     1. BD (   1) C   1 - C   2          0.98436    -0.81844  191(g),195(g),193(g),194(g)
                                                    197(v),215(v),205(v),208(v)
                                                    60(v),96(v),105(v),141(v)
     2. BD (   1) C   1 - C   8          0.98578    -0.85981  193(g),190(g),208(g),218(v)
                                                    212(v),194(v),51(v),115(v)
                                                    114(v),209(g),141(v)
     3. BD (   2) C   1 - C   8          0.83629    -0.43381  211(v),216(v),196(v),118(v)
                                                    144(v),194(v),53(v),195(v)
                                                    143(v)
     4. BD (   1) C   1 - C  12          0.98577    -0.85993  191(g),190(g),215(g),209(v)
                                                    217(v),195(v),51(v),133(v)
                                                    132(v),218(g),105(v)
     5. BD (   1) C   2 - C   3          0.98577    -0.85993  195(g),190(g),197(g),207(v)
                                                    201(v),191(v),42(v),70(v)
                                                    69(v),199(g),96(v)
     6. BD (   1) C   2 - C   7          0.98578    -0.85981  194(g),190(g),205(g),199(v)
                                                    206(v),193(v),42(v),88(v)
                                                    87(v),207(g),60(v)
     7. BD (   2) C   2 - C   7          0.83629    -0.43381  203(v),198(v),192(v),91(v)
                                                    63(v),193(v),44(v),191(v)
                                                    62(v)
     8. BD (   1) C   3 - C   4          0.98902    -0.85083  190(v),194(g),200(g),204(v)
                                                    199(g),201(g),79(v),52(v)
                                                    78(v),51(v)
     9. BD (   2) C   3 - C   4          0.82057    -0.41878  196(v),203(v),82(v),73(g)
    10. BD (   1) C   3 - H  13          0.98933    -0.67276  195(v),200(v),197(g),52(v)
                                                    194(g),69(v)
    11. BD (   1) C   4 - C   5          0.99007    -0.85545  197(g),206(v),199(v),202(g)
                                                    88(v),61(v),201(g),204(g)
                                                    87(v),60(v)
    12. BD (   1) C   4 - H  14          0.98940    -0.66121  194(v),202(v),197(g),200(g)
                                                    78(v),60(v)
    13. BD (   1) C   5 - C   6          0.99007    -0.85545  205(g),201(v),207(v),200(g)
                                                    70(v),97(v),206(g),204(g)
                                                    69(v),96(v)
    14. BD (   2) C   5 - C   6          0.82729    -0.42392  198(v),196(v),73(v),100(v)
                                                    82(g),91(g)
    15. BD (   1) C   5 - H  15          0.98989    -0.67235  197(v),205(v),69(v),87(v)
                                                    200(g),202(g)
    16. BD (   1) C   6 - C   7          0.98902    -0.85083  190(v),195(g),202(g),204(v)
                                                    207(g),206(g),79(v),52(v)
                                                    78(v),51(v)
    17. BD (   1) C   6 - H  16          0.98940    -0.66121  195(v),200(v),205(g),202(g)
                                                    78(v),96(v)
    18. BD (   1) C   7 - H  17          0.98933    -0.67277  194(v),202(v),205(g),52(v)
                                                    195(g),87(v)
    19. BD (   1) C   8 - C   9          0.98902    -0.85083  190(v),191(g),210(g),214(v)
                                                    209(g),212(g),124(v),43(v)
                                                    123(v),42(v)
    20. BD (   1) C   8 - H  18          0.98933    -0.67277  193(v),210(v),208(g),43(v)
                                                    191(g),114(v)
    21. BD (   1) C   9 - C  10          0.99007    -0.85545  208(g),217(v),209(v),213(g)
                                                    133(v),106(v),212(g),214(g)
                                                    132(v),105(v)
    22. BD (   2) C   9 - C  10          0.82729    -0.42392  216(v),192(v),136(v),109(v)
                                                    127(g),118(g)
    23. BD (   1) C   9 - H  19          0.98940    -0.66121  191(v),213(v),208(g),210(g)
                                                    123(v),105(v)
    24. BD (   1) C  10 - C  11          0.99007    -0.85545  215(g),212(v),218(v),210(g)
                                                    115(v),142(v),217(g),214(g)
                                                    114(v),141(v)
    25. BD (   1) C  10 - H  20          0.98989    -0.67235  208(v),215(v),114(v),132(v)
                                                    210(g),213(g)
    26. BD (   1) C  11 - C  12          0.98902    -0.85083  190(v),193(g),213(g),214(v)
                                                    218(g),217(g),124(v),43(v)
                                                    123(v),42(v)
    27. BD (   2) C  11 - C  12          0.82057    -0.41878  192(v),211(v),127(v),136(g)
    28. BD (   1) C  11 - H  21          0.98940    -0.66121  193(v),210(v),215(g),213(g)
                                                    123(v),141(v)
    29. BD (   1) C  12 - H  22          0.98933    -0.67276  191(v),213(v),215(g),43(v)
                                                    193(g),132(v)
    30. CR (   1) C   1                  0.99942   -10.25819  106(v),142(v),194(v),195(v)
                                                    208(v),215(v),54(v),209(v)
                                                    218(v)
    31. CR (   1) C   2                  0.99942   -10.25819  97(v),61(v),191(v),193(v)
                                                    197(v),205(v),45(v),199(v)
                                                    207(v)
    32. CR (   1) C   3                  0.99946   -10.23932  70(v),190(v),195(v),200(v)
                                                    51(v),150(v),52(v),201(v)
    33. CR (   1) C   4                  0.99948   -10.23326  79(v),194(v),202(v),62(v)
                                                    154(v),199(v),204(v),61(v)
    34. CR (   1) C   5                  0.99947   -10.24762  70(v),88(v),197(v),205(v)
                                                    158(v),201(v),206(v),89(v)
                                                    71(v)
    35. CR (   1) C   6                  0.99948   -10.23326  79(v),195(v),99(v),200(v)
                                                    162(v),207(v),204(v),97(v)
    36. CR (   1) C   7                  0.99946   -10.23932  88(v),190(v),194(v),202(v)
                                                    51(v),166(v),52(v),206(v)
    37. CR (   1) C   8                  0.99946   -10.23932  115(v),190(v),193(v),210(v)
                                                    42(v),170(v),43(v),212(v)
    38. CR (   1) C   9                  0.99948   -10.23326  124(v),191(v),108(v),213(v)
                                                    174(v),209(v),214(v),106(v)
    39. CR (   1) C  10                  0.99947   -10.24762  115(v),133(v),208(v),215(v)
                                                    178(v),212(v),217(v),116(v)
                                                    134(v)
    40. CR (   1) C  11                  0.99948   -10.23326  124(v),193(v),210(v),143(v)
                                                    182(v),218(v),214(v),142(v)
    41. CR (   1) C  12                  0.99946   -10.23932  133(v),190(v),191(v),213(v)
                                                    42(v),186(v),43(v),217(v)
    42. RY*(   1) C   1                  0.00304     0.74124   
    43. RY*(   2) C   1                  0.00249     0.97034   
    44. RY*(   3) C   1                  0.00093     0.77521   
    45. RY*(   4) C   1                  0.00080     0.47850   
    46. RY*(   5) C   1                  0.00048     1.73203   
    47. RY*(   6) C   1                  0.00020     1.77119   
    48. RY*(   7) C   1                  0.00010     2.07373   
    49. RY*(   8) C   1                  0.00007     1.98793   
    50. RY*(   9) C   1                  0.00001     2.00130   
    51. RY*(   1) C   2                  0.00304     0.74124   
    52. RY*(   2) C   2                  0.00249     0.97034   
    53. RY*(   3) C   2                  0.00093     0.77521   
    54. RY*(   4) C   2                  0.00080     0.47850   
    55. RY*(   5) C   2                  0.00048     1.73203   
    56. RY*(   6) C   2                  0.00020     1.77119   
    57. RY*(   7) C   2                  0.00010     2.07373   
    58. RY*(   8) C   2                  0.00007     1.98793   
    59. RY*(   9) C   2                  0.00001     2.00130   
    60. RY*(   1) C   3                  0.00273     1.00047   
    61. RY*(   2) C   3                  0.00134     0.57756   
    62. RY*(   3) C   3                  0.00054     0.54968   
    63. RY*(   4) C   3                  0.00052     0.61803   
    64. RY*(   5) C   3                  0.00027     1.51865   
    65. RY*(   6) C   3                  0.00007     2.18065   
    66. RY*(   7) C   3                  0.00004     2.17542   
    67. RY*(   8) C   3                  0.00000     1.93632   
    68. RY*(   9) C   3                  0.00001     1.85321   
    69. RY*(   1) C   4                  0.00281     1.01323   
    70. RY*(   2) C   4                  0.00140     0.51033   
    71. RY*(   3) C   4                  0.00043     0.54897   
    72. RY*(   4) C   4                  0.00036     1.56777   
    73. RY*(   5) C   4                  0.00031     0.64355   
    74. RY*(   6) C   4                  0.00007     2.22793   
    75. RY*(   7) C   4                  0.00003     2.09805   
    76. RY*(   8) C   4                  0.00000     1.88013   
    77. RY*(   9) C   4                  0.00000     1.86747   
    78. RY*(   1) C   5                  0.00256     1.04121   
    79. RY*(   2) C   5                  0.00120     0.50596   
    80. RY*(   3) C   5                  0.00050     0.54362   
    81. RY*(   4) C   5                  0.00035     1.59655   
    82. RY*(   5) C   5                  0.00030     0.62209   
    83. RY*(   6) C   5                  0.00008     2.21518   
    84. RY*(   7) C   5                  0.00002     2.01946   
    85. RY*(   8) C   5                  0.00000     1.64581   
    86. RY*(   9) C   5                  0.00000     2.04164   
    87. RY*(   1) C   6                  0.00281     1.01323   
    88. RY*(   2) C   6                  0.00140     0.51033   
    89. RY*(   3) C   6                  0.00043     0.55013   
    90. RY*(   4) C   6                  0.00037     1.56120   
    91. RY*(   5) C   6                  0.00031     0.64891   
    92. RY*(   6) C   6                  0.00007     2.22793   
    93. RY*(   7) C   6                  0.00003     2.09803   
    94. RY*(   8) C   6                  0.00000     1.93787   
    95. RY*(   9) C   6                  0.00000     1.80965   
    96. RY*(   1) C   7                  0.00273     1.00049   
    97. RY*(   2) C   7                  0.00134     0.57742   
    98. RY*(   3) C   7                  0.00062     0.75628   
    99. RY*(   4) C   7                  0.00054     0.47334   
   100. RY*(   5) C   7                  0.00024     1.45599   
   101. RY*(   6) C   7                  0.00007     2.18066   
   102. RY*(   7) C   7                  0.00004     2.17515   
   103. RY*(   8) C   7                  0.00000     1.94290   
   104. RY*(   9) C   7                  0.00001     1.84650   
   105. RY*(   1) C   8                  0.00273     1.00049   
   106. RY*(   2) C   8                  0.00134     0.57742   
   107. RY*(   3) C   8                  0.00062     0.75628   
   108. RY*(   4) C   8                  0.00054     0.47334   
   109. RY*(   5) C   8                  0.00024     1.45599   
   110. RY*(   6) C   8                  0.00007     2.18066   
   111. RY*(   7) C   8                  0.00004     2.17515   
   112. RY*(   8) C   8                  0.00000     1.94290   
   113. RY*(   9) C   8                  0.00001     1.84650   
   114. RY*(   1) C   9                  0.00281     1.01323   
   115. RY*(   2) C   9                  0.00140     0.51033   
   116. RY*(   3) C   9                  0.00043     0.55013   
   117. RY*(   4) C   9                  0.00037     1.56120   
   118. RY*(   5) C   9                  0.00031     0.64891   
   119. RY*(   6) C   9                  0.00007     2.22793   
   120. RY*(   7) C   9                  0.00003     2.09803   
   121. RY*(   8) C   9                  0.00000     1.93787   
   122. RY*(   9) C   9                  0.00000     1.80965   
   123. RY*(   1) C  10                  0.00256     1.04121   
   124. RY*(   2) C  10                  0.00120     0.50596   
   125. RY*(   3) C  10                  0.00050     0.54362   
   126. RY*(   4) C  10                  0.00035     1.59655   
   127. RY*(   5) C  10                  0.00030     0.62209   
   128. RY*(   6) C  10                  0.00008     2.21518   
   129. RY*(   7) C  10                  0.00002     2.01946   
   130. RY*(   8) C  10                  0.00000     1.64581   
   131. RY*(   9) C  10                  0.00000     2.04164   
   132. RY*(   1) C  11                  0.00281     1.01323   
   133. RY*(   2) C  11                  0.00140     0.51033   
   134. RY*(   3) C  11                  0.00043     0.54897   
   135. RY*(   4) C  11                  0.00036     1.56777   
   136. RY*(   5) C  11                  0.00031     0.64355   
   137. RY*(   6) C  11                  0.00007     2.22793   
   138. RY*(   7) C  11                  0.00003     2.09805   
   139. RY*(   8) C  11                  0.00000     1.88013   
   140. RY*(   9) C  11                  0.00000     1.86747   
   141. RY*(   1) C  12                  0.00273     1.00047   
   142. RY*(   2) C  12                  0.00134     0.57756   
   143. RY*(   3) C  12                  0.00054     0.54968   
   144. RY*(   4) C  12                  0.00052     0.61803   
   145. RY*(   5) C  12                  0.00027     1.51865   
   146. RY*(   6) C  12                  0.00007     2.18065   
   147. RY*(   7) C  12                  0.00004     2.17542   
   148. RY*(   8) C  12                  0.00000     1.93632   
   149. RY*(   9) C  12                  0.00001     1.85321   
   150. RY*(   1) H  13                  0.00077     0.23146   
   151. RY*(   2) H  13                  0.00008     1.50744   
   152. RY*(   3) H  13                  0.00003     2.11463   
   153. RY*(   4) H  13                  0.00004     1.92322   
   154. RY*(   1) H  14                  0.00071     0.21581   
   155. RY*(   2) H  14                  0.00006     1.50751   
   156. RY*(   3) H  14                  0.00003     2.10962   
   157. RY*(   4) H  14                  0.00004     1.91695   
   158. RY*(   1) H  15                  0.00072     0.20291   
   159. RY*(   2) H  15                  0.00007     1.49813   
   160. RY*(   3) H  15                  0.00003     1.82271   
   161. RY*(   4) H  15                  0.00003     2.20370   
   162. RY*(   1) H  16                  0.00071     0.21581   
   163. RY*(   2) H  16                  0.00006     1.50751   
   164. RY*(   3) H  16                  0.00003     2.10962   
   165. RY*(   4) H  16                  0.00004     1.91695   
   166. RY*(   1) H  17                  0.00077     0.23146   
   167. RY*(   2) H  17                  0.00008     1.50744   
   168. RY*(   3) H  17                  0.00003     2.11463   
   169. RY*(   4) H  17                  0.00004     1.92322   
   170. RY*(   1) H  18                  0.00077     0.23146   
   171. RY*(   2) H  18                  0.00008     1.50744   
   172. RY*(   3) H  18                  0.00003     2.11463   
   173. RY*(   4) H  18                  0.00004     1.92322   
   174. RY*(   1) H  19                  0.00071     0.21581   
   175. RY*(   2) H  19                  0.00006     1.50751   
   176. RY*(   3) H  19                  0.00003     2.10962   
   177. RY*(   4) H  19                  0.00004     1.91695   
   178. RY*(   1) H  20                  0.00072     0.20291   
   179. RY*(   2) H  20                  0.00007     1.49813   
   180. RY*(   3) H  20                  0.00003     1.82271   
   181. RY*(   4) H  20                  0.00003     2.20370   
   182. RY*(   1) H  21                  0.00071     0.21581   
   183. RY*(   2) H  21                  0.00006     1.50751   
   184. RY*(   3) H  21                  0.00003     2.10962   
   185. RY*(   4) H  21                  0.00004     1.91695   
   186. RY*(   1) H  22                  0.00077     0.23146   
   187. RY*(   2) H  22                  0.00008     1.50744   
   188. RY*(   3) H  22                  0.00003     2.11463   
   189. RY*(   4) H  22                  0.00004     1.92322   
   190. BD*(   1) C   1 - C   2          0.01717     0.28290   
   191. BD*(   1) C   1 - C   8          0.01277     0.37960   
   192. BD*(   2) C   1 - C   8          0.19694    -0.14737  196(v),211(v),216(v),107(g)
                                                    118(v),144(v),195(v),46(g)
   193. BD*(   1) C   1 - C  12          0.01279     0.37976   
   194. BD*(   1) C   2 - C   3          0.01279     0.37976   
   195. BD*(   1) C   2 - C   7          0.01277     0.37960   
   196. BD*(   2) C   2 - C   7          0.19694    -0.14737  192(v),203(v),198(v),98(g)
                                                    91(v),63(v),191(v),55(g)
   197. BD*(   1) C   3 - C   4          0.00795     0.41147   
   198. BD*(   2) C   3 - C   4          0.15161    -0.13147  216(r),203(v),196(v),73(g)
                                                    64(g),72(g),82(v)
   199. BD*(   1) C   3 - H  13          0.00678     0.31038   
   200. BD*(   1) C   4 - C   5          0.00812     0.40357   
   201. BD*(   1) C   4 - H  14          0.00659     0.32748   
   202. BD*(   1) C   5 - C   6          0.00812     0.40357   
   203. BD*(   2) C   5 - C   6          0.16233    -0.13472  211(r),198(v),196(v),91(g)
                                                    82(g),90(g),81(g),73(v)
   204. BD*(   1) C   5 - H  15          0.00647     0.32091   
   205. BD*(   1) C   6 - C   7          0.00795     0.41147   
   206. BD*(   1) C   6 - H  16          0.00659     0.32748   
   207. BD*(   1) C   7 - H  17          0.00678     0.31039   
   208. BD*(   1) C   8 - C   9          0.00795     0.41147   
   209. BD*(   1) C   8 - H  18          0.00678     0.31039   
   210. BD*(   1) C   9 - C  10          0.00812     0.40357   
   211. BD*(   2) C   9 - C  10          0.16233    -0.13472  203(r),216(v),192(v),118(g)
                                                    127(g),117(g),126(g),136(v)
   212. BD*(   1) C   9 - H  19          0.00659     0.32748   
   213. BD*(   1) C  10 - C  11          0.00812     0.40357   
   214. BD*(   1) C  10 - H  20          0.00647     0.32091   
   215. BD*(   1) C  11 - C  12          0.00795     0.41147   
   216. BD*(   2) C  11 - C  12          0.15161    -0.13147  198(r),211(v),192(v),136(g)
                                                    145(g),135(g),127(v)
   217. BD*(   1) C  11 - H  21          0.00659     0.32748   
   218. BD*(   1) C  12 - H  22          0.00678     0.31038   
       -------------------------------
              Total Lewis   39.70035  ( 96.8301%)
        Valence non-Lewis    1.22077  (  2.9775%)
        Rydberg non-Lewis    0.07888  (  0.1924%)
       -------------------------------
            Total unit  1   41.00000  (100.0000%)
           Charge unit  1    0.00000


 ***************************************************
 *******         Beta  spin orbitals         *******
 ***************************************************


 NATURAL POPULATIONS:  Natural atomic orbital occupancies 
                                                          
   NAO  Atom  No  lang   Type(AO)    Occupancy      Energy
 ----------------------------------------------------------
     1    C    1  S      Cor( 1S)     0.99942     -10.25617
     2    C    1  S      Val( 2S)     0.43228      -0.28879
     3    C    1  S      Ryd( 3S)     0.00100       0.38602
     4    C    1  px     Val( 2p)     0.39942      -0.26474
     5    C    1  px     Ryd( 3p)     0.00077       0.48724
     6    C    1  py     Val( 2p)     0.54258      -0.24733
     7    C    1  py     Ryd( 3p)     0.00273       0.74823
     8    C    1  pz     Val( 2p)     0.53928      -0.23828
     9    C    1  pz     Ryd( 3p)     0.00231       0.90440
    10    C    1  dxy    Ryd( 3d)     0.00031       1.87138
    11    C    1  dxz    Ryd( 3d)     0.00018       1.82278
    12    C    1  dyz    Ryd( 3d)     0.00042       2.24819
    13    C    1  dx2y2  Ryd( 3d)     0.00031       1.97107
    14    C    1  dz2    Ryd( 3d)     0.00042       2.16224

    15    C    2  S      Cor( 1S)     0.99942     -10.25617
    16    C    2  S      Val( 2S)     0.43228      -0.28879
    17    C    2  S      Ryd( 3S)     0.00100       0.38602
    18    C    2  px     Val( 2p)     0.39942      -0.26474
    19    C    2  px     Ryd( 3p)     0.00077       0.48724
    20    C    2  py     Val( 2p)     0.54258      -0.24733
    21    C    2  py     Ryd( 3p)     0.00273       0.74823
    22    C    2  pz     Val( 2p)     0.53928      -0.23828
    23    C    2  pz     Ryd( 3p)     0.00231       0.90440
    24    C    2  dxy    Ryd( 3d)     0.00031       1.87138
    25    C    2  dxz    Ryd( 3d)     0.00018       1.82278
    26    C    2  dyz    Ryd( 3d)     0.00042       2.24819
    27    C    2  dx2y2  Ryd( 3d)     0.00031       1.97107
    28    C    2  dz2    Ryd( 3d)     0.00042       2.16224

    29    C    3  S      Cor( 1S)     0.99945     -10.23779
    30    C    3  S      Val( 2S)     0.47178      -0.30901
    31    C    3  S      Ryd( 3S)     0.00086       0.41921
    32    C    3  px     Val( 2p)     0.44122      -0.26171
    33    C    3  px     Ryd( 3p)     0.00063       0.46367
    34    C    3  py     Val( 2p)     0.55807      -0.22722
    35    C    3  py     Ryd( 3p)     0.00243       0.72513
    36    C    3  pz     Val( 2p)     0.55339      -0.21858
    37    C    3  pz     Ryd( 3p)     0.00204       0.65195
    38    C    3  dxy    Ryd( 3d)     0.00020       1.89611
    39    C    3  dxz    Ryd( 3d)     0.00030       1.82272
    40    C    3  dyz    Ryd( 3d)     0.00039       2.26128
    41    C    3  dx2y2  Ryd( 3d)     0.00020       1.97906
    42    C    3  dz2    Ryd( 3d)     0.00030       2.24266

    43    C    4  S      Cor( 1S)     0.99948     -10.23357
    44    C    4  S      Val( 2S)     0.48132      -0.31485
    45    C    4  S      Ryd( 3S)     0.00060       0.42007
    46    C    4  px     Val( 2p)     0.49534      -0.26497
    47    C    4  px     Ryd( 3p)     0.00063       0.44351
    48    C    4  py     Val( 2p)     0.57750      -0.22686
    49    C    4  py     Ryd( 3p)     0.00273       0.73982
    50    C    4  pz     Val( 2p)     0.54893      -0.20775
    51    C    4  pz     Ryd( 3p)     0.00234       0.57959
    52    C    4  dxy    Ryd( 3d)     0.00021       1.88190
    53    C    4  dxz    Ryd( 3d)     0.00021       1.82494
    54    C    4  dyz    Ryd( 3d)     0.00036       2.26859
    55    C    4  dx2y2  Ryd( 3d)     0.00022       1.97822
    56    C    4  dz2    Ryd( 3d)     0.00032       2.23152

    57    C    5  S      Cor( 1S)     0.99947     -10.24407
    58    C    5  S      Val( 2S)     0.48088      -0.31574
    59    C    5  S      Ryd( 3S)     0.00064       0.41855
    60    C    5  px     Val( 2p)     0.32674      -0.24084
    61    C    5  px     Ryd( 3p)     0.00029       0.41361
    62    C    5  py     Val( 2p)     0.50614      -0.20425
    63    C    5  py     Ryd( 3p)     0.00169       0.47630
    64    C    5  pz     Val( 2p)     0.60122      -0.22419
    65    C    5  pz     Ryd( 3p)     0.00308       0.86607
    66    C    5  dxy    Ryd( 3d)     0.00029       1.89885
    67    C    5  dxz    Ryd( 3d)     0.00023       1.79367
    68    C    5  dyz    Ryd( 3d)     0.00038       2.20351
    69    C    5  dx2y2  Ryd( 3d)     0.00029       1.99928
    70    C    5  dz2    Ryd( 3d)     0.00038       2.26755

    71    C    6  S      Cor( 1S)     0.99948     -10.23357
    72    C    6  S      Val( 2S)     0.48132      -0.31485
    73    C    6  S      Ryd( 3S)     0.00060       0.42007
    74    C    6  px     Val( 2p)     0.49534      -0.26497
    75    C    6  px     Ryd( 3p)     0.00063       0.44351
    76    C    6  py     Val( 2p)     0.57750      -0.22686
    77    C    6  py     Ryd( 3p)     0.00273       0.73982
    78    C    6  pz     Val( 2p)     0.54893      -0.20775
    79    C    6  pz     Ryd( 3p)     0.00234       0.57959
    80    C    6  dxy    Ryd( 3d)     0.00021       1.88190
    81    C    6  dxz    Ryd( 3d)     0.00021       1.82494
    82    C    6  dyz    Ryd( 3d)     0.00036       2.26859
    83    C    6  dx2y2  Ryd( 3d)     0.00022       1.97822
    84    C    6  dz2    Ryd( 3d)     0.00032       2.23152

    85    C    7  S      Cor( 1S)     0.99945     -10.23779
    86    C    7  S      Val( 2S)     0.47178      -0.30901
    87    C    7  S      Ryd( 3S)     0.00086       0.41921
    88    C    7  px     Val( 2p)     0.44122      -0.26171
    89    C    7  px     Ryd( 3p)     0.00063       0.46367
    90    C    7  py     Val( 2p)     0.55807      -0.22722
    91    C    7  py     Ryd( 3p)     0.00243       0.72513
    92    C    7  pz     Val( 2p)     0.55339      -0.21858
    93    C    7  pz     Ryd( 3p)     0.00204       0.65195
    94    C    7  dxy    Ryd( 3d)     0.00020       1.89611
    95    C    7  dxz    Ryd( 3d)     0.00030       1.82272
    96    C    7  dyz    Ryd( 3d)     0.00039       2.26128
    97    C    7  dx2y2  Ryd( 3d)     0.00020       1.97906
    98    C    7  dz2    Ryd( 3d)     0.00030       2.24266

    99    C    8  S      Cor( 1S)     0.99945     -10.23779
   100    C    8  S      Val( 2S)     0.47178      -0.30901
   101    C    8  S      Ryd( 3S)     0.00086       0.41921
   102    C    8  px     Val( 2p)     0.44122      -0.26171
   103    C    8  px     Ryd( 3p)     0.00063       0.46367
   104    C    8  py     Val( 2p)     0.55807      -0.22722
   105    C    8  py     Ryd( 3p)     0.00243       0.72513
   106    C    8  pz     Val( 2p)     0.55339      -0.21858
   107    C    8  pz     Ryd( 3p)     0.00204       0.65195
   108    C    8  dxy    Ryd( 3d)     0.00020       1.89611
   109    C    8  dxz    Ryd( 3d)     0.00030       1.82272
   110    C    8  dyz    Ryd( 3d)     0.00039       2.26128
   111    C    8  dx2y2  Ryd( 3d)     0.00020       1.97906
   112    C    8  dz2    Ryd( 3d)     0.00030       2.24266

   113    C    9  S      Cor( 1S)     0.99948     -10.23357
   114    C    9  S      Val( 2S)     0.48132      -0.31485
   115    C    9  S      Ryd( 3S)     0.00060       0.42007
   116    C    9  px     Val( 2p)     0.49534      -0.26497
   117    C    9  px     Ryd( 3p)     0.00063       0.44351
   118    C    9  py     Val( 2p)     0.57750      -0.22686
   119    C    9  py     Ryd( 3p)     0.00273       0.73982
   120    C    9  pz     Val( 2p)     0.54893      -0.20775
   121    C    9  pz     Ryd( 3p)     0.00234       0.57959
   122    C    9  dxy    Ryd( 3d)     0.00021       1.88190
   123    C    9  dxz    Ryd( 3d)     0.00021       1.82494
   124    C    9  dyz    Ryd( 3d)     0.00036       2.26859
   125    C    9  dx2y2  Ryd( 3d)     0.00022       1.97822
   126    C    9  dz2    Ryd( 3d)     0.00032       2.23152

   127    C   10  S      Cor( 1S)     0.99947     -10.24407
   128    C   10  S      Val( 2S)     0.48088      -0.31574
   129    C   10  S      Ryd( 3S)     0.00064       0.41855
   130    C   10  px     Val( 2p)     0.32674      -0.24084
   131    C   10  px     Ryd( 3p)     0.00029       0.41361
   132    C   10  py     Val( 2p)     0.50614      -0.20425
   133    C   10  py     Ryd( 3p)     0.00169       0.47630
   134    C   10  pz     Val( 2p)     0.60122      -0.22419
   135    C   10  pz     Ryd( 3p)     0.00308       0.86607
   136    C   10  dxy    Ryd( 3d)     0.00029       1.89885
   137    C   10  dxz    Ryd( 3d)     0.00023       1.79367
   138    C   10  dyz    Ryd( 3d)     0.00038       2.20351
   139    C   10  dx2y2  Ryd( 3d)     0.00029       1.99928
   140    C   10  dz2    Ryd( 3d)     0.00038       2.26755

   141    C   11  S      Cor( 1S)     0.99948     -10.23357
   142    C   11  S      Val( 2S)     0.48132      -0.31485
   143    C   11  S      Ryd( 3S)     0.00060       0.42007
   144    C   11  px     Val( 2p)     0.49534      -0.26497
   145    C   11  px     Ryd( 3p)     0.00063       0.44351
   146    C   11  py     Val( 2p)     0.57750      -0.22686
   147    C   11  py     Ryd( 3p)     0.00273       0.73982
   148    C   11  pz     Val( 2p)     0.54893      -0.20775
   149    C   11  pz     Ryd( 3p)     0.00234       0.57959
   150    C   11  dxy    Ryd( 3d)     0.00021       1.88190
   151    C   11  dxz    Ryd( 3d)     0.00021       1.82494
   152    C   11  dyz    Ryd( 3d)     0.00036       2.26859
   153    C   11  dx2y2  Ryd( 3d)     0.00022       1.97822
   154    C   11  dz2    Ryd( 3d)     0.00032       2.23152

   155    C   12  S      Cor( 1S)     0.99945     -10.23779
   156    C   12  S      Val( 2S)     0.47178      -0.30901
   157    C   12  S      Ryd( 3S)     0.00086       0.41921
   158    C   12  px     Val( 2p)     0.44122      -0.26171
   159    C   12  px     Ryd( 3p)     0.00063       0.46367
   160    C   12  py     Val( 2p)     0.55807      -0.22722
   161    C   12  py     Ryd( 3p)     0.00243       0.72513
   162    C   12  pz     Val( 2p)     0.55339      -0.21858
   163    C   12  pz     Ryd( 3p)     0.00204       0.65195
   164    C   12  dxy    Ryd( 3d)     0.00020       1.89611
   165    C   12  dxz    Ryd( 3d)     0.00030       1.82272
   166    C   12  dyz    Ryd( 3d)     0.00039       2.26128
   167    C   12  dx2y2  Ryd( 3d)     0.00020       1.97906
   168    C   12  dz2    Ryd( 3d)     0.00030       2.24266

   169    H   13  S      Val( 1S)     0.37620      -0.07268
   170    H   13  S      Ryd( 2S)     0.00078       0.21264
   171    H   13  px     Ryd( 2p)     0.00011       1.57807
   172    H   13  py     Ryd( 2p)     0.00030       2.05565
   173    H   13  pz     Ryd( 2p)     0.00012       1.93940

   174    H   14  S      Val( 1S)     0.36989      -0.05425
   175    H   14  S      Ryd( 2S)     0.00071       0.19266
   176    H   14  px     Ryd( 2p)     0.00009       1.57279
   177    H   14  py     Ryd( 2p)     0.00030       2.06856
   178    H   14  pz     Ryd( 2p)     0.00013       1.92535

   179    H   15  S      Val( 1S)     0.37537      -0.06236
   180    H   15  S      Ryd( 2S)     0.00073       0.18851
   181    H   15  px     Ryd( 2p)     0.00003       1.53035
   182    H   15  py     Ryd( 2p)     0.00004       1.79083
   183    H   15  pz     Ryd( 2p)     0.00046       2.22774

   184    H   16  S      Val( 1S)     0.36989      -0.05425
   185    H   16  S      Ryd( 2S)     0.00071       0.19266
   186    H   16  px     Ryd( 2p)     0.00009       1.57279
   187    H   16  py     Ryd( 2p)     0.00030       2.06856
   188    H   16  pz     Ryd( 2p)     0.00013       1.92535

   189    H   17  S      Val( 1S)     0.37620      -0.07268
   190    H   17  S      Ryd( 2S)     0.00078       0.21264
   191    H   17  px     Ryd( 2p)     0.00011       1.57807
   192    H   17  py     Ryd( 2p)     0.00030       2.05565
   193    H   17  pz     Ryd( 2p)     0.00012       1.93940

   194    H   18  S      Val( 1S)     0.37620      -0.07268
   195    H   18  S      Ryd( 2S)     0.00078       0.21264
   196    H   18  px     Ryd( 2p)     0.00011       1.57807
   197    H   18  py     Ryd( 2p)     0.00030       2.05565
   198    H   18  pz     Ryd( 2p)     0.00012       1.93940

   199    H   19  S      Val( 1S)     0.36989      -0.05425
   200    H   19  S      Ryd( 2S)     0.00071       0.19266
   201    H   19  px     Ryd( 2p)     0.00009       1.57279
   202    H   19  py     Ryd( 2p)     0.00030       2.06856
   203    H   19  pz     Ryd( 2p)     0.00013       1.92535

   204    H   20  S      Val( 1S)     0.37537      -0.06236
   205    H   20  S      Ryd( 2S)     0.00073       0.18851
   206    H   20  px     Ryd( 2p)     0.00003       1.53035
   207    H   20  py     Ryd( 2p)     0.00004       1.79083
   208    H   20  pz     Ryd( 2p)     0.00046       2.22774

   209    H   21  S      Val( 1S)     0.36989      -0.05425
   210    H   21  S      Ryd( 2S)     0.00071       0.19266
   211    H   21  px     Ryd( 2p)     0.00009       1.57279
   212    H   21  py     Ryd( 2p)     0.00030       2.06856
   213    H   21  pz     Ryd( 2p)     0.00013       1.92535

   214    H   22  S      Val( 1S)     0.37620      -0.07268
   215    H   22  S      Ryd( 2S)     0.00078       0.21264
   216    H   22  px     Ryd( 2p)     0.00011       1.57807
   217    H   22  py     Ryd( 2p)     0.00030       2.05565
   218    H   22  pz     Ryd( 2p)     0.00012       1.93940


 Summary of Natural Population Analysis:                  
                                                          
                                       Natural Population 
                Natural  -----------------------------------------------
    Atom  No    Charge         Core      Valence    Rydberg      Total
 -----------------------------------------------------------------------
      C    1    0.07858      0.99942     1.91355    0.00844     2.92142
      C    2    0.07858      0.99942     1.91355    0.00844     2.92142
      C    3   -0.03127      0.99945     2.02447    0.00735     3.03127
      C    4   -0.11021      0.99948     2.10311    0.00763     3.11021
      C    5    0.07829      0.99947     1.91498    0.00726     2.92171
      C    6   -0.11021      0.99948     2.10311    0.00763     3.11021
      C    7   -0.03127      0.99945     2.02447    0.00735     3.03127
      C    8   -0.03127      0.99945     2.02447    0.00735     3.03127
      C    9   -0.11021      0.99948     2.10311    0.00763     3.11021
      C   10    0.07829      0.99947     1.91498    0.00726     2.92171
      C   11   -0.11021      0.99948     2.10311    0.00763     3.11021
      C   12   -0.03127      0.99945     2.02447    0.00735     3.03127
      H   13    0.12248      0.00000     0.37620    0.00132     0.37752
      H   14    0.12887      0.00000     0.36989    0.00124     0.37113
      H   15    0.12337      0.00000     0.37537    0.00125     0.37663
      H   16    0.12887      0.00000     0.36989    0.00124     0.37113
      H   17    0.12248      0.00000     0.37620    0.00132     0.37752
      H   18    0.12248      0.00000     0.37620    0.00132     0.37752
      H   19    0.12887      0.00000     0.36989    0.00124     0.37113
      H   20    0.12337      0.00000     0.37537    0.00125     0.37663
      H   21    0.12887      0.00000     0.36989    0.00124     0.37113
      H   22    0.12248      0.00000     0.37620    0.00132     0.37752
 =======================================================================
   * Total *    1.00000     11.99350    27.90247    0.10404    40.00000

                                 Natural Population      
 --------------------------------------------------------
   Core                      11.99350 ( 99.9458% of  12)
   Valence                   27.90247 ( 99.6517% of  28)
   Natural Minimal Basis     39.89596 ( 99.7399% of  40)
   Natural Rydberg Basis      0.10404 (  0.2601% of  40)
 --------------------------------------------------------

    Atom  No          Natural Electron Configuration
 ----------------------------------------------------------------------------
      C    1      [core]2S( 0.43)2p( 1.48)3p( 0.01)
      C    2      [core]2S( 0.43)2p( 1.48)3p( 0.01)
      C    3      [core]2S( 0.47)2p( 1.55)3p( 0.01)
      C    4      [core]2S( 0.48)2p( 1.62)3p( 0.01)
      C    5      [core]2S( 0.48)2p( 1.43)3p( 0.01)
      C    6      [core]2S( 0.48)2p( 1.62)3p( 0.01)
      C    7      [core]2S( 0.47)2p( 1.55)3p( 0.01)
      C    8      [core]2S( 0.47)2p( 1.55)3p( 0.01)
      C    9      [core]2S( 0.48)2p( 1.62)3p( 0.01)
      C   10      [core]2S( 0.48)2p( 1.43)3p( 0.01)
      C   11      [core]2S( 0.48)2p( 1.62)3p( 0.01)
      C   12      [core]2S( 0.47)2p( 1.55)3p( 0.01)
      H   13            1S( 0.38)
      H   14            1S( 0.37)
      H   15            1S( 0.38)
      H   16            1S( 0.37)
      H   17            1S( 0.38)
      H   18            1S( 0.38)
      H   19            1S( 0.37)
      H   20            1S( 0.38)
      H   21            1S( 0.37)
      H   22            1S( 0.38)


 NATURAL BOND ORBITAL ANALYSIS, beta spin orbitals:

                       Occupancies       Lewis Structure    Low   High
           Occ.    -------------------  -----------------   occ   occ
  Cycle   Thresh.   Lewis   Non-Lewis     CR  BD  3C  LP    (L)   (NL)   Dev
 =============================================================================
   1(1)    0.90    37.08296   2.91704     12  23   0   5     5      0    0.02
   2(2)    0.90    37.08296   2.91704     12  23   0   5     5      0    0.02
   3(1)    0.80    38.46708   1.53292     12  27   0   1     1      0    0.02
   4(2)    0.80    38.46708   1.53292     12  27   0   1     1      0    0.02
   5(1)    0.70    38.46708   1.53292     12  27   0   1     1      0    0.02
   6(2)    0.70    38.46708   1.53292     12  27   0   1     1      0    0.02
   7(1)    0.60    34.67610   5.32390     12  18   0  10     0      1    0.23

    The hybrids on atom 10 are linearly dependent.  An eigenvalue (  0.000064)
    of the hybrid overlap matrix is too small (<0.00010).

    PRJTHR will be raised from  0.200 to 0.250 and the NBO search repeated.

   8(2)    0.60    34.67610   5.32390     12  18   0  10     0      1    0.23

    The hybrids on atom  1 are linearly dependent.  An eigenvalue (  0.000065)
    of the hybrid overlap matrix is too small (<0.00010).

    PRJTHR will be raised from  0.250 to 0.300 and the NBO search repeated.


    The hybrids on atom  1 are linearly dependent.  An eigenvalue (  0.000065)
    of the hybrid overlap matrix is too small (<0.00010).

    PRJTHR will be raised from  0.300 to 0.350 and the NBO search repeated.

   9(1)    0.50    29.99525  10.00475     12  10   0  18     0      6    0.40
  10(2)    0.50    29.99528  10.00472     12  10   0  18     0      7    0.40
  11(1)    0.80    38.46708   1.53292     12  27   0   1     1      0    0.02
 -----------------------------------------------------------------------------

 Structure accepted: RESONANCE keyword permits strongly delocalized structure

 --------------------------------------------------------
   Core                     11.99351 ( 99.946% of  12)
   Valence Lewis            26.47356 ( 94.548% of  28)
  ==================       ============================
   Total Lewis              38.46708 ( 96.168% of  40)
  -----------------------------------------------------
   Valence non-Lewis         1.45857 (  3.646% of  40)
   Rydberg non-Lewis         0.07436 (  0.186% of  40)
  ==================       ============================
   Total non-Lewis           1.53292 (  3.832% of  40)
 --------------------------------------------------------


       (Occupancy)   Bond orbital/ Coefficients/ Hybrids
 ---------------------------------------------------------------------------------
     1. (0.98400) BD ( 1) C   1 - C   2  
                ( 50.00%)   0.7071* C   1 s( 32.14%)p 2.11( 67.81%)d 0.00(  0.04%)
                                            0.0001  0.5669 -0.0029  0.0000  0.0000
                                            0.0000  0.0000 -0.8232  0.0211  0.0024
                                            0.0000  0.0000 -0.0018  0.0204
                ( 50.00%)   0.7071* C   2 s( 32.14%)p 2.11( 67.81%)d 0.00(  0.04%)
                                            0.0001  0.5669 -0.0029 -0.0000 -0.0000
                                           -0.0000 -0.0000  0.8232 -0.0211 -0.0024
                                            0.0000  0.0000 -0.0018  0.0204
     2. (0.98508) BD ( 1) C   1 - C   8  
                ( 51.56%)   0.7180* C   1 s( 33.90%)p 1.95( 66.05%)d 0.00(  0.05%)
                                           -0.0001  0.5822  0.0046 -0.1739 -0.0078
                                           -0.6851 -0.0087  0.4008 -0.0083  0.0085
                                           -0.0029 -0.0146 -0.0130  0.0002
                ( 48.44%)   0.6960* C   8 s( 34.84%)p 1.87( 65.10%)d 0.00(  0.06%)
                                            0.0001  0.5903  0.0048  0.2388 -0.0041
                                            0.6382 -0.0082 -0.4316 -0.0168  0.0115
                                           -0.0064 -0.0148 -0.0130 -0.0014
     3. (0.98508) BD ( 1) C   1 - C  12  
                ( 51.56%)   0.7180* C   1 s( 33.90%)p 1.95( 66.05%)d 0.00(  0.05%)
                                           -0.0001  0.5822  0.0046  0.1739  0.0078
                                            0.6851  0.0087  0.4008 -0.0083  0.0085
                                            0.0029  0.0146 -0.0130  0.0002
                ( 48.44%)   0.6960* C  12 s( 34.84%)p 1.87( 65.10%)d 0.00(  0.06%)
                                            0.0001  0.5903  0.0048 -0.2388  0.0041
                                           -0.6382  0.0082 -0.4316 -0.0168  0.0115
                                            0.0064  0.0148 -0.0130 -0.0014
     4. (0.98508) BD ( 1) C   2 - C   3  
                ( 51.56%)   0.7180* C   2 s( 33.90%)p 1.95( 66.05%)d 0.00(  0.05%)
                                           -0.0001  0.5822  0.0046 -0.1739 -0.0078
                                            0.6851  0.0087 -0.4008  0.0083 -0.0085
                                            0.0029 -0.0146 -0.0130  0.0002
                ( 48.44%)   0.6960* C   3 s( 34.84%)p 1.87( 65.10%)d 0.00(  0.06%)
                                            0.0001  0.5903  0.0048  0.2388 -0.0041
                                           -0.6382  0.0082  0.4316  0.0168 -0.0115
                                            0.0064 -0.0148 -0.0130 -0.0014
     5. (0.98508) BD ( 1) C   2 - C   7  
                ( 51.56%)   0.7180* C   2 s( 33.90%)p 1.95( 66.05%)d 0.00(  0.05%)
                                           -0.0001  0.5822  0.0046  0.1739  0.0078
                                           -0.6851 -0.0087 -0.4008  0.0083 -0.0085
                                           -0.0029  0.0146 -0.0130  0.0002
                ( 48.44%)   0.6960* C   7 s( 34.84%)p 1.87( 65.10%)d 0.00(  0.06%)
                                            0.0001  0.5903  0.0048 -0.2388  0.0041
                                            0.6382 -0.0082  0.4316  0.0168 -0.0115
                                           -0.0064  0.0148 -0.0130 -0.0014
     6. (0.98883) BD ( 1) C   3 - C   4  
                ( 50.46%)   0.7104* C   3 s( 36.11%)p 1.77( 63.85%)d 0.00(  0.04%)
                                           -0.0000 -0.6007 -0.0146  0.0104  0.0118
                                           -0.0126 -0.0381  0.7978  0.0073  0.0008
                                            0.0009 -0.0029  0.0017 -0.0209
                ( 49.54%)   0.7038* C   4 s( 35.43%)p 1.82( 64.53%)d 0.00(  0.05%)
                                           -0.0001 -0.5952 -0.0081  0.0065  0.0133
                                           -0.0154 -0.0374 -0.8021 -0.0082  0.0008
                                           -0.0006  0.0032  0.0009 -0.0211
     7. (0.83853) BD ( 2) C   3 - C   4  
                ( 45.88%)   0.6774* C   3 s(  0.00%)p 1.00( 99.94%)d 0.00(  0.06%)
                                           -0.0001 -0.0048 -0.0019  0.9400 -0.0049
                                            0.3400 -0.0022 -0.0106 -0.0026 -0.0087
                                           -0.0211 -0.0071  0.0072  0.0004
                ( 54.12%)   0.7356* C   4 s(  0.00%)p 1.00( 99.94%)d 0.00(  0.05%)
                                            0.0000  0.0051 -0.0008  0.9446 -0.0104
                                            0.3271 -0.0041 -0.0023 -0.0003 -0.0115
                                            0.0175  0.0060  0.0086  0.0000
     8. (0.98938) BD ( 1) C   3 - H  13  
                ( 62.37%)   0.7898* C   3 s( 28.95%)p 2.45( 71.02%)d 0.00(  0.03%)
                                           -0.0003  0.5378 -0.0136 -0.2421 -0.0035
                                            0.6897  0.0003  0.4190 -0.0168 -0.0080
                                           -0.0040  0.0121 -0.0093 -0.0004
                ( 37.63%)   0.6134* H  13 s( 99.90%)p 0.00(  0.10%)
                                            0.9995 -0.0014  0.0107 -0.0261 -0.0141
     9. (0.98984) BD ( 1) C   4 - C   5  
                ( 50.33%)   0.7095* C   4 s( 35.16%)p 1.84( 64.79%)d 0.00(  0.05%)
                                            0.0000  0.5929  0.0092  0.2193 -0.0036
                                           -0.6455  0.0103 -0.4258 -0.0404 -0.0099
                                           -0.0047  0.0142 -0.0130 -0.0035
                ( 49.67%)   0.7048* C   5 s( 35.27%)p 1.83( 64.67%)d 0.00(  0.05%)
                                            0.0000  0.5938  0.0102 -0.2204 -0.0086
                                            0.6711  0.0260  0.3823 -0.0294 -0.0094
                                           -0.0053  0.0164 -0.0126  0.0013
    10. (0.98928) BD ( 1) C   4 - H  14  
                ( 62.99%)   0.7937* C   4 s( 29.31%)p 2.41( 70.66%)d 0.00(  0.03%)
                                           -0.0003  0.5412 -0.0143 -0.2425  0.0033
                                            0.6888 -0.0089 -0.4163  0.0052 -0.0068
                                            0.0041 -0.0110 -0.0090 -0.0012
                ( 37.01%)   0.6084* H  14 s( 99.90%)p 0.00(  0.10%)
                                            0.9995 -0.0024  0.0089 -0.0263  0.0158
    11. (0.98984) BD ( 1) C   5 - C   6  
                ( 49.67%)   0.7048* C   5 s( 35.27%)p 1.83( 64.67%)d 0.00(  0.05%)
                                            0.0000  0.5938  0.0102  0.2204  0.0086
                                           -0.6711 -0.0260  0.3823 -0.0294 -0.0094
                                            0.0053 -0.0164 -0.0126  0.0013
                ( 50.33%)   0.7095* C   6 s( 35.16%)p 1.84( 64.79%)d 0.00(  0.05%)
                                            0.0000  0.5929  0.0092 -0.2193  0.0036
                                            0.6455 -0.0103 -0.4258 -0.0404 -0.0099
                                            0.0047 -0.0142 -0.0130 -0.0035
    12. (0.98983) BD ( 1) C   5 - H  15  
                ( 62.45%)   0.7903* C   5 s( 29.35%)p 2.41( 70.62%)d 0.00(  0.03%)
                                            0.0003 -0.5416  0.0118 -0.0000 -0.0000
                                            0.0000  0.0000  0.8403 -0.0112  0.0015
                                           -0.0000  0.0000  0.0019 -0.0178
                ( 37.55%)   0.6128* H  15 s( 99.89%)p 0.00(  0.11%)
                                           -0.9995  0.0011  0.0000  0.0000 -0.0326
    13. (0.98883) BD ( 1) C   6 - C   7  
                ( 49.54%)   0.7038* C   6 s( 35.43%)p 1.82( 64.53%)d 0.00(  0.05%)
                                            0.0001  0.5952  0.0081  0.0065  0.0133
                                           -0.0154 -0.0374  0.8021  0.0082 -0.0008
                                           -0.0006  0.0032 -0.0009  0.0211
                ( 50.46%)   0.7104* C   7 s( 36.11%)p 1.77( 63.85%)d 0.00(  0.04%)
                                            0.0000  0.6007  0.0146  0.0104  0.0118
                                           -0.0126 -0.0381 -0.7978 -0.0073 -0.0008
                                            0.0009 -0.0029 -0.0017  0.0209
    14. (0.83853) BD ( 2) C   6 - C   7  
                ( 54.12%)   0.7356* C   6 s(  0.00%)p 1.00( 99.94%)d 0.00(  0.05%)
                                           -0.0000 -0.0051  0.0008  0.9446 -0.0104
                                            0.3271 -0.0041  0.0023  0.0003  0.0115
                                            0.0175  0.0060 -0.0086 -0.0000
                ( 45.88%)   0.6774* C   7 s(  0.00%)p 1.00( 99.94%)d 0.00(  0.06%)
                                            0.0001  0.0048  0.0019  0.9400 -0.0049
                                            0.3400 -0.0022  0.0106  0.0026  0.0087
                                           -0.0211 -0.0071 -0.0072 -0.0004
    15. (0.98928) BD ( 1) C   6 - H  16  
                ( 62.99%)   0.7937* C   6 s( 29.31%)p 2.41( 70.66%)d 0.00(  0.03%)
                                            0.0003 -0.5412  0.0143 -0.2425  0.0033
                                            0.6888 -0.0089  0.4163 -0.0052  0.0068
                                            0.0041 -0.0110  0.0090  0.0012
                ( 37.01%)   0.6084* H  16 s( 99.90%)p 0.00(  0.10%)
                                           -0.9995  0.0024  0.0089 -0.0263 -0.0158
    16. (0.98938) BD ( 1) C   7 - H  17  
                ( 62.37%)   0.7898* C   7 s( 28.95%)p 2.45( 71.02%)d 0.00(  0.03%)
                                            0.0003 -0.5378  0.0136 -0.2421 -0.0035
                                            0.6897  0.0003 -0.4190  0.0168  0.0080
                                           -0.0040  0.0121  0.0093  0.0004
                ( 37.63%)   0.6134* H  17 s( 99.90%)p 0.00(  0.10%)
                                           -0.9995  0.0014  0.0107 -0.0261  0.0141
    17. (0.98883) BD ( 1) C   8 - C   9  
                ( 50.46%)   0.7104* C   8 s( 36.11%)p 1.77( 63.85%)d 0.00(  0.04%)
                                            0.0000  0.6007  0.0146 -0.0104 -0.0118
                                           -0.0126 -0.0381  0.7978  0.0073  0.0008
                                            0.0009  0.0029 -0.0017  0.0209
                ( 49.54%)   0.7038* C   9 s( 35.43%)p 1.82( 64.53%)d 0.00(  0.05%)
                                            0.0001  0.5952  0.0081 -0.0065 -0.0133
                                           -0.0154 -0.0374 -0.8021 -0.0082  0.0008
                                           -0.0006 -0.0032 -0.0009  0.0211
    18. (0.83853) BD ( 2) C   8 - C   9  
                ( 45.88%)   0.6774* C   8 s(  0.00%)p 1.00( 99.94%)d 0.00(  0.06%)
                                           -0.0001 -0.0048 -0.0019  0.9400 -0.0049
                                           -0.3400  0.0022  0.0106  0.0026  0.0087
                                            0.0211 -0.0071  0.0072  0.0004
                ( 54.12%)   0.7356* C   9 s(  0.00%)p 1.00( 99.94%)d 0.00(  0.05%)
                                            0.0000  0.0051 -0.0008  0.9446 -0.0104
                                           -0.3271  0.0041  0.0023  0.0003  0.0115
                                           -0.0175  0.0060  0.0086  0.0000
    19. (0.98938) BD ( 1) C   8 - H  18  
                ( 62.37%)   0.7898* C   8 s( 28.95%)p 2.45( 71.02%)d 0.00(  0.03%)
                                            0.0003 -0.5378  0.0136  0.2421  0.0035
                                            0.6897  0.0003  0.4190 -0.0168 -0.0080
                                           -0.0040 -0.0121  0.0093  0.0004
                ( 37.63%)   0.6134* H  18 s( 99.90%)p 0.00(  0.10%)
                                           -0.9995  0.0014 -0.0107 -0.0261 -0.0141
    20. (0.98984) BD ( 1) C   9 - C  10  
                ( 50.33%)   0.7095* C   9 s( 35.16%)p 1.84( 64.79%)d 0.00(  0.05%)
                                            0.0000  0.5929  0.0092  0.2193 -0.0036
                                            0.6455 -0.0103  0.4258  0.0404  0.0099
                                            0.0047  0.0142 -0.0130 -0.0035
                ( 49.67%)   0.7048* C  10 s( 35.27%)p 1.83( 64.67%)d 0.00(  0.05%)
                                            0.0000  0.5938  0.0102 -0.2204 -0.0086
                                           -0.6711 -0.0260 -0.3823  0.0294  0.0094
                                            0.0053  0.0164 -0.0126  0.0013
    21. (0.98928) BD ( 1) C   9 - H  19  
                ( 62.99%)   0.7937* C   9 s( 29.31%)p 2.41( 70.66%)d 0.00(  0.03%)
                                            0.0003 -0.5412  0.0143  0.2425 -0.0033
                                            0.6888 -0.0089 -0.4163  0.0052 -0.0068
                                            0.0041  0.0110  0.0090  0.0012
                ( 37.01%)   0.6084* H  19 s( 99.90%)p 0.00(  0.10%)
                                           -0.9995  0.0024 -0.0089 -0.0263  0.0158
    22. (0.98984) BD ( 1) C  10 - C  11  
                ( 49.67%)   0.7048* C  10 s( 35.27%)p 1.83( 64.67%)d 0.00(  0.05%)
                                            0.0000  0.5938  0.0102  0.2204  0.0086
                                            0.6711  0.0260 -0.3823  0.0294  0.0094
                                           -0.0053 -0.0164 -0.0126  0.0013
                ( 50.33%)   0.7095* C  11 s( 35.16%)p 1.84( 64.79%)d 0.00(  0.05%)
                                            0.0000  0.5929  0.0092 -0.2193  0.0036
                                           -0.6455  0.0103  0.4258  0.0404  0.0099
                                           -0.0047 -0.0142 -0.0130 -0.0035
    23. (0.98983) BD ( 1) C  10 - H  20  
                ( 62.45%)   0.7903* C  10 s( 29.35%)p 2.41( 70.62%)d 0.00(  0.03%)
                                           -0.0003  0.5416 -0.0118 -0.0000 -0.0000
                                           -0.0000 -0.0000  0.8403 -0.0112  0.0015
                                            0.0000  0.0000 -0.0019  0.0178
                ( 37.55%)   0.6128* H  20 s( 99.89%)p 0.00(  0.11%)
                                            0.9995 -0.0011  0.0000  0.0000 -0.0326
    24. (0.98883) BD ( 1) C  11 - C  12  
                ( 49.54%)   0.7038* C  11 s( 35.43%)p 1.82( 64.53%)d 0.00(  0.05%)
                                           -0.0001 -0.5952 -0.0081 -0.0065 -0.0133
                                           -0.0154 -0.0374  0.8021  0.0082 -0.0008
                                           -0.0006 -0.0032  0.0009 -0.0211
                ( 50.46%)   0.7104* C  12 s( 36.11%)p 1.77( 63.85%)d 0.00(  0.04%)
                                           -0.0000 -0.6007 -0.0146 -0.0104 -0.0118
                                           -0.0126 -0.0381 -0.7978 -0.0073 -0.0008
                                            0.0009  0.0029  0.0017 -0.0209
    25. (0.83853) BD ( 2) C  11 - C  12  
                ( 54.12%)   0.7356* C  11 s(  0.00%)p 1.00( 99.94%)d 0.00(  0.05%)
                                           -0.0000 -0.0051  0.0008  0.9446 -0.0104
                                           -0.3271  0.0041 -0.0023 -0.0003 -0.0115
                                           -0.0175  0.0060 -0.0086 -0.0000
                ( 45.88%)   0.6774* C  12 s(  0.00%)p 1.00( 99.94%)d 0.00(  0.06%)
                                            0.0001  0.0048  0.0019  0.9400 -0.0049
                                           -0.3400  0.0022 -0.0106 -0.0026 -0.0087
                                            0.0211 -0.0071 -0.0072 -0.0004
    26. (0.98928) BD ( 1) C  11 - H  21  
                ( 62.99%)   0.7937* C  11 s( 29.31%)p 2.41( 70.66%)d 0.00(  0.03%)
                                           -0.0003  0.5412 -0.0143  0.2425 -0.0033
                                            0.6888 -0.0089  0.4163 -0.0052  0.0068
                                            0.0041  0.0110 -0.0090 -0.0012
                ( 37.01%)   0.6084* H  21 s( 99.90%)p 0.00(  0.10%)
                                            0.9995 -0.0024 -0.0089 -0.0263 -0.0158
    27. (0.98938) BD ( 1) C  12 - H  22  
                ( 62.37%)   0.7898* C  12 s( 28.95%)p 2.45( 71.02%)d 0.00(  0.03%)
                                           -0.0003  0.5378 -0.0136  0.2421  0.0035
                                            0.6897  0.0003 -0.4190  0.0168  0.0080
                                           -0.0040 -0.0121 -0.0093 -0.0004
                ( 37.63%)   0.6134* H  22 s( 99.90%)p 0.00(  0.10%)
                                            0.9995 -0.0014 -0.0107 -0.0261  0.0141
    28. (0.99942) CR ( 1) C   1           s(100.00%)p 0.00(  0.00%)
                                            1.0000  0.0000  0.0000  0.0000  0.0000
                                            0.0000  0.0000  0.0002 -0.0000  0.0000
                                            0.0000  0.0000 -0.0000 -0.0000
    29. (0.99942) CR ( 1) C   2           s(100.00%)p 0.00(  0.00%)
                                            1.0000  0.0000  0.0000 -0.0000 -0.0000
                                           -0.0000 -0.0000 -0.0002  0.0000 -0.0000
                                            0.0000  0.0000 -0.0000 -0.0000
    30. (0.99945) CR ( 1) C   3           s(100.00%)p 0.00(  0.00%)
                                            1.0000  0.0001 -0.0000 -0.0001 -0.0000
                                            0.0003 -0.0000  0.0001 -0.0000 -0.0000
                                           -0.0000  0.0000 -0.0000 -0.0000
    31. (0.99948) CR ( 1) C   4           s(100.00%)p 0.00(  0.00%)
                                            1.0000  0.0001 -0.0000 -0.0001  0.0000
                                            0.0002 -0.0000 -0.0002  0.0000 -0.0000
                                            0.0000 -0.0000 -0.0000 -0.0000
    32. (0.99947) CR ( 1) C   5           s(100.00%)p 0.00(  0.00%)
                                            1.0000  0.0001 -0.0000 -0.0000 -0.0000
                                            0.0000  0.0000 -0.0003  0.0000  0.0000
                                           -0.0000  0.0000  0.0000  0.0000
    33. (0.99948) CR ( 1) C   6           s(100.00%)p 0.00(  0.00%)
                                            1.0000  0.0001 -0.0000  0.0001 -0.0000
                                           -0.0002  0.0000 -0.0002  0.0000 -0.0000
                                           -0.0000  0.0000 -0.0000 -0.0000
    34. (0.99945) CR ( 1) C   7           s(100.00%)p 0.00(  0.00%)
                                            1.0000  0.0001 -0.0000  0.0001  0.0000
                                           -0.0003  0.0000  0.0001 -0.0000 -0.0000
                                            0.0000 -0.0000 -0.0000 -0.0000
    35. (0.99945) CR ( 1) C   8           s(100.00%)p 0.00(  0.00%)
                                            1.0000  0.0001 -0.0000 -0.0001 -0.0000
                                           -0.0003  0.0000 -0.0001  0.0000  0.0000
                                            0.0000  0.0000 -0.0000 -0.0000
    36. (0.99948) CR ( 1) C   9           s(100.00%)p 0.00(  0.00%)
                                            1.0000  0.0001 -0.0000 -0.0001  0.0000
                                           -0.0002  0.0000  0.0002 -0.0000  0.0000
                                           -0.0000 -0.0000 -0.0000 -0.0000
    37. (0.99947) CR ( 1) C  10           s(100.00%)p 0.00(  0.00%)
                                            1.0000  0.0001 -0.0000 -0.0000 -0.0000
                                           -0.0000 -0.0000  0.0003 -0.0000 -0.0000
                                            0.0000  0.0000  0.0000  0.0000
    38. (0.99948) CR ( 1) C  11           s(100.00%)p 0.00(  0.00%)
                                            1.0000  0.0001 -0.0000  0.0001 -0.0000
                                            0.0002 -0.0000  0.0002 -0.0000  0.0000
                                            0.0000  0.0000 -0.0000 -0.0000
    39. (0.99945) CR ( 1) C  12           s(100.00%)p 0.00(  0.00%)
                                            1.0000  0.0001 -0.0000  0.0001  0.0000
                                            0.0003 -0.0000 -0.0001  0.0000  0.0000
                                           -0.0000 -0.0000 -0.0000 -0.0000
    40. (0.38614) LP ( 1) C   1           s(  0.00%)p 1.00( 99.99%)d 0.00(  0.01%)
                                            0.0000 -0.0000 -0.0000  0.9692  0.0114
                                           -0.2460 -0.0015 -0.0000  0.0000 -0.0000
                                           -0.0033 -0.0064  0.0000 -0.0000
    41. (0.38614) LP*( 1) C   2           s(  0.00%)p 1.00( 99.99%)d 0.00(  0.01%)
                                           -0.0000  0.0000 -0.0000  0.9692  0.0114
                                            0.2460  0.0015 -0.0000 -0.0000  0.0000
                                            0.0033 -0.0064  0.0000 -0.0000
    42. (0.30522) LP*( 1) C   5           s(  0.00%)p 1.00( 99.93%)d 0.00(  0.07%)
                                           -0.0000 -0.0000  0.0000  0.9498 -0.0010
                                            0.3119 -0.0015 -0.0000 -0.0000 -0.0000
                                            0.0241  0.0086 -0.0000 -0.0000
    43. (0.30522) LP*( 1) C  10           s(  0.00%)p 1.00( 99.93%)d 0.00(  0.07%)
                                            0.0000  0.0000  0.0000  0.9498 -0.0010
                                           -0.3119  0.0015 -0.0000  0.0000  0.0000
                                           -0.0241  0.0086 -0.0000  0.0000
    44. (0.00288) RY*( 1) C   1           s(  0.00%)p 1.00( 96.36%)d 0.04(  3.64%)
                                            0.0000 -0.0000 -0.0000  0.0013 -0.2169
                                           -0.0060  0.9573 -0.0000  0.0000 -0.0000
                                            0.0174 -0.1901  0.0000 -0.0000
    45. (0.00248) RY*( 2) C   1           s( 12.21%)p 6.62( 80.81%)d 0.57(  6.98%)
                                            0.0000 -0.0043  0.3494  0.0000  0.0000
                                            0.0000  0.0000  0.0246  0.8986 -0.0550
                                            0.0000  0.0000  0.0834  0.2446
    46. (0.00076) RY*( 3) C   1           s( 87.32%)p 0.12( 10.20%)d 0.03(  2.48%)
                                           -0.0000 -0.0033  0.9345 -0.0000 -0.0000
                                           -0.0000 -0.0000 -0.0163 -0.3189  0.0642
                                           -0.0000 -0.0000 -0.0781 -0.1206
    47. (0.00056) RY*( 4) C   1           s(  0.00%)p 1.00( 99.93%)d 0.00(  0.07%)
                                            0.0000 -0.0000 -0.0000 -0.0138  0.9737
                                           -0.0110  0.2255 -0.0000  0.0000 -0.0000
                                           -0.0099  0.0241  0.0000 -0.0000
    48. (0.00032) RY*( 5) C   1           s(  0.00%)p 0.00(  0.00%)d 1.00( 99.99%)
                                           -0.0000 -0.0007  0.0065 -0.0000 -0.0000
                                           -0.0000 -0.0000 -0.0014  0.0037 -0.8020
                                           -0.0000 -0.0000 -0.5972  0.0003
    49. (0.00017) RY*( 6) C   1           s(  0.00%)p 1.00(  0.07%)d99.99( 99.93%)
                                            0.0000 -0.0000 -0.0000  0.0024 -0.0009
                                           -0.0095  0.0237 -0.0000  0.0000 -0.0000
                                            0.9773  0.2102  0.0000 -0.0000
    50. (0.00010) RY*( 7) C   1           s(  0.35%)p25.20(  8.79%)d99.99( 90.86%)
                                            0.0000  0.0021  0.0590  0.0000  0.0000
                                            0.0000  0.0000  0.0110 -0.2963 -0.3285
                                            0.0000  0.0000  0.4404  0.7789
    51. (0.00008) RY*( 8) C   1           s(  0.00%)p 1.00(  3.70%)d26.06( 96.30%)
    52. (0.00001) RY*( 9) C   1           s(  0.16%)p 1.52(  0.24%)d99.99( 99.59%)
    53. (0.00288) RY*( 1) C   2           s(  0.00%)p 1.00( 96.36%)d 0.04(  3.64%)
                                            0.0000  0.0000  0.0000 -0.0013  0.2169
                                           -0.0060  0.9573 -0.0000  0.0000 -0.0000
                                            0.0174  0.1901 -0.0000 -0.0000
    54. (0.00248) RY*( 2) C   2           s( 12.21%)p 6.62( 80.81%)d 0.57(  6.98%)
                                            0.0000 -0.0043  0.3494  0.0000 -0.0000
                                           -0.0000  0.0000 -0.0246 -0.8986  0.0550
                                           -0.0000  0.0000  0.0834  0.2446
    55. (0.00076) RY*( 3) C   2           s( 87.32%)p 0.12( 10.20%)d 0.03(  2.48%)
                                           -0.0000 -0.0033  0.9345 -0.0000 -0.0000
                                            0.0000  0.0000  0.0163  0.3189 -0.0642
                                            0.0000 -0.0000 -0.0781 -0.1206
    56. (0.00056) RY*( 4) C   2           s(  0.00%)p 1.00( 99.93%)d 0.00(  0.07%)
                                           -0.0000 -0.0000 -0.0000 -0.0138  0.9737
                                            0.0110 -0.2255  0.0000 -0.0000  0.0000
                                            0.0099  0.0241  0.0000  0.0000
    57. (0.00032) RY*( 5) C   2           s(  0.00%)p 0.00(  0.00%)d 1.00( 99.99%)
                                           -0.0000 -0.0007  0.0065  0.0000  0.0000
                                           -0.0000  0.0000  0.0014 -0.0037  0.8020
                                            0.0000  0.0000 -0.5972  0.0003
    58. (0.00017) RY*( 6) C   2           s(  0.00%)p 1.00(  0.07%)d99.99( 99.93%)
                                            0.0000 -0.0000  0.0000 -0.0024  0.0009
                                           -0.0095  0.0237  0.0000  0.0000 -0.0000
                                            0.9773 -0.2102  0.0000 -0.0000
    59. (0.00010) RY*( 7) C   2           s(  0.35%)p25.20(  8.79%)d99.99( 90.86%)
                                            0.0000  0.0021  0.0590 -0.0000 -0.0000
                                            0.0000  0.0000 -0.0110  0.2963  0.3285
                                            0.0000 -0.0000  0.4404  0.7789
    60. (0.00008) RY*( 8) C   2           s(  0.00%)p 1.00(  3.70%)d26.06( 96.30%)
    61. (0.00001) RY*( 9) C   2           s(  0.16%)p 1.52(  0.24%)d99.99( 99.59%)
    62. (0.00271) RY*( 1) C   3           s(  0.47%)p99.99( 93.22%)d13.48(  6.32%)
                                            0.0000 -0.0202  0.0654 -0.0059 -0.2560
                                            0.0223  0.6913  0.0192  0.6228  0.0529
                                            0.0666 -0.2022  0.0671  0.1027
    63. (0.00133) RY*( 2) C   3           s( 10.61%)p 8.23( 87.32%)d 0.19(  2.07%)
                                            0.0000  0.0189  0.3252 -0.0037  0.2145
                                            0.0159 -0.5765 -0.0135  0.7032  0.0206
                                           -0.0406  0.0797  0.0138  0.1099
    64. (0.00057) RY*( 3) C   3           s( 74.24%)p 0.21( 15.22%)d 0.14( 10.54%)
                                            0.0000 -0.0098  0.8616 -0.0061 -0.2726
                                            0.0049  0.0408  0.0171 -0.2755  0.0893
                                           -0.2152 -0.1727 -0.1456  0.0096
    65. (0.00043) RY*( 4) C   3           s( 11.27%)p 6.10( 68.75%)d 1.77( 19.98%)
                                            0.0000 -0.0032  0.3358  0.0059  0.7558
                                            0.0079  0.3291  0.0073 -0.0881 -0.2801
                                            0.3051  0.0494  0.1461 -0.0668
    66. (0.00014) RY*( 5) C   3           s(  1.57%)p12.38( 19.44%)d50.30( 78.99%)
                                            0.0000 -0.0025  0.1253  0.0126 -0.4045
                                            0.0101 -0.1733 -0.0042 -0.0208 -0.1664
                                            0.8644  0.0959 -0.0096 -0.0760
    67. (0.00006) RY*( 6) C   3           s(  1.27%)p 3.02(  3.84%)d74.66( 94.89%)
    68. (0.00004) RY*( 7) C   3           s(  0.29%)p14.79(  4.26%)d99.99( 95.45%)
    69. (0.00000) RY*( 8) C   3           s(  0.36%)p 7.72(  2.79%)d99.99( 96.85%)
    70. (0.00000) RY*( 9) C   3           s(  0.02%)p99.99(  5.26%)d99.99( 94.72%)
    71. (0.00276) RY*( 1) C   4           s(  0.09%)p99.99( 92.96%)d78.01(  6.95%)
                                           -0.0000  0.0282  0.0099  0.0092  0.2840
                                           -0.0277 -0.8127  0.0193  0.4328 -0.0523
                                            0.0806 -0.2126 -0.0762 -0.0960
    72. (0.00138) RY*( 2) C   4           s(  0.13%)p99.99( 98.45%)d11.01(  1.42%)
                                            0.0000  0.0029  0.0358  0.0068 -0.1695
                                           -0.0188  0.4191 -0.0310  0.8825 -0.0388
                                           -0.0200  0.0318 -0.0471 -0.0952
    73. (0.00042) RY*( 3) C   4           s( 93.56%)p 0.00(  0.44%)d 0.06(  6.00%)
                                            0.0000 -0.0034  0.9673 -0.0055  0.0486
                                            0.0179 -0.0397 -0.0084 -0.0037 -0.0180
                                           -0.0341  0.1815 -0.0304  0.1571
    74. (0.00026) RY*( 4) C   4           s(  0.08%)p99.99( 88.31%)d99.99( 11.60%)
                                            0.0000 -0.0003  0.0289 -0.0063 -0.8848
                                           -0.0012 -0.3159 -0.0001 -0.0185  0.2704
                                            0.0372  0.0055 -0.2036  0.0088
    75. (0.00012) RY*( 5) C   4           s(  0.06%)p84.03(  4.68%)d99.99( 95.26%)
                                            0.0000 -0.0004  0.0236  0.0050 -0.1980
                                            0.0026 -0.0870 -0.0003 -0.0065 -0.4205
                                           -0.7906 -0.2563  0.2905  0.0262
    76. (0.00007) RY*( 6) C   4           s(  0.02%)p82.86(  1.46%)d99.99( 98.52%)
    77. (0.00003) RY*( 7) C   4           s(  6.08%)p 0.83(  5.05%)d14.61( 88.87%)
    78. (0.00000) RY*( 8) C   4           s(  0.03%)p99.99(  3.67%)d99.99( 96.30%)
    79. (0.00000) RY*( 9) C   4           s(  0.04%)p99.99(  5.06%)d99.99( 94.90%)
    80. (0.00256) RY*( 1) C   5           s(  0.30%)p99.99( 91.45%)d27.52(  8.25%)
                                            0.0000  0.0267  0.0478 -0.0000 -0.0000
                                            0.0000  0.0000  0.0345  0.9557  0.0693
                                           -0.0000  0.0000  0.0902  0.2638
    81. (0.00122) RY*( 2) C   5           s(  0.00%)p 1.00( 98.59%)d 0.01(  1.41%)
                                            0.0000  0.0000 -0.0000  0.0122 -0.3072
                                           -0.0335  0.9435  0.0000 -0.0000 -0.0000
                                            0.0396 -0.1121 -0.0000  0.0000
    82. (0.00048) RY*( 3) C   5           s( 92.97%)p 0.00(  0.09%)d 0.07(  6.94%)
                                            0.0000 -0.0070  0.9642 -0.0000 -0.0000
                                            0.0000  0.0000 -0.0207  0.0223 -0.1568
                                           -0.0000  0.0000 -0.1307 -0.1664
    83. (0.00029) RY*( 4) C   5           s(  0.18%)p 0.01(  0.00%)d99.99( 99.82%)
                                            0.0000 -0.0004  0.0420  0.0000 -0.0000
                                           -0.0000  0.0000 -0.0011  0.0036  0.7889
                                            0.0000 -0.0000 -0.6128 -0.0182
    84. (0.00013) RY*( 5) C   5           s(  0.00%)p 1.00( 91.52%)d 0.09(  8.48%)
                                           -0.0000  0.0000  0.0000 -0.0062  0.9123
                                            0.0002  0.2880  0.0000 -0.0000 -0.0000
                                            0.2901  0.0257 -0.0000  0.0000
    85. (0.00007) RY*( 6) C   5           s(  0.00%)p 1.00(  1.92%)d51.08( 98.08%)
    86. (0.00002) RY*( 7) C   5           s(  6.59%)p 1.00(  6.59%)d13.17( 86.82%)
    87. (0.00000) RY*( 8) C   5           s(  0.00%)p 1.00(  8.10%)d11.35( 91.90%)
    88. (0.00000) RY*( 9) C   5           s(  0.07%)p27.96(  1.84%)d99.99( 98.09%)
    89. (0.00276) RY*( 1) C   6           s(  0.09%)p99.99( 92.96%)d78.01(  6.95%)
                                           -0.0000  0.0282  0.0099 -0.0092 -0.2840
                                            0.0277  0.8127  0.0193  0.4328 -0.0523
                                           -0.0806  0.2126 -0.0762 -0.0960
    90. (0.00138) RY*( 2) C   6           s(  0.13%)p99.99( 98.45%)d11.01(  1.42%)
                                            0.0000  0.0029  0.0358 -0.0068  0.1695
                                            0.0188 -0.4191 -0.0310  0.8825 -0.0388
                                            0.0200 -0.0318 -0.0471 -0.0952
    91. (0.00042) RY*( 3) C   6           s( 93.56%)p 0.00(  0.44%)d 0.06(  6.00%)
                                            0.0000 -0.0034  0.9673  0.0055 -0.0486
                                           -0.0179  0.0397 -0.0084 -0.0037 -0.0180
                                            0.0341 -0.1815 -0.0304  0.1571
    92. (0.00026) RY*( 4) C   6           s(  0.08%)p99.99( 88.31%)d99.99( 11.60%)
                                            0.0000 -0.0003  0.0289  0.0063  0.8848
                                            0.0012  0.3159 -0.0001 -0.0185  0.2704
                                           -0.0372 -0.0055 -0.2036  0.0088
    93. (0.00012) RY*( 5) C   6           s(  0.06%)p84.03(  4.68%)d99.99( 95.26%)
                                            0.0000 -0.0004  0.0236 -0.0050  0.1980
                                           -0.0026  0.0870 -0.0003 -0.0065 -0.4205
                                            0.7906  0.2563  0.2905  0.0262
    94. (0.00007) RY*( 6) C   6           s(  0.02%)p82.86(  1.46%)d99.99( 98.52%)
    95. (0.00003) RY*( 7) C   6           s(  6.08%)p 0.83(  5.05%)d14.61( 88.87%)
    96. (0.00000) RY*( 8) C   6           s(  0.03%)p99.99(  3.67%)d99.99( 96.30%)
    97. (0.00000) RY*( 9) C   6           s(  0.04%)p99.99(  5.06%)d99.99( 94.90%)
    98. (0.00271) RY*( 1) C   7           s(  0.47%)p99.99( 93.22%)d13.48(  6.32%)
                                            0.0000 -0.0202  0.0654  0.0059  0.2560
                                           -0.0223 -0.6913  0.0192  0.6228  0.0529
                                           -0.0666  0.2022  0.0671  0.1027
    99. (0.00133) RY*( 2) C   7           s( 10.61%)p 8.23( 87.32%)d 0.19(  2.07%)
                                            0.0000  0.0189  0.3252  0.0037 -0.2145
                                           -0.0159  0.5765 -0.0135  0.7032  0.0206
                                            0.0406 -0.0797  0.0138  0.1099
   100. (0.00057) RY*( 3) C   7           s( 74.24%)p 0.21( 15.22%)d 0.14( 10.54%)
                                            0.0000 -0.0098  0.8616  0.0061  0.2726
                                           -0.0049 -0.0408  0.0171 -0.2755  0.0893
                                            0.2152  0.1727 -0.1456  0.0096
   101. (0.00043) RY*( 4) C   7           s( 11.27%)p 6.10( 68.75%)d 1.77( 19.98%)
                                            0.0000 -0.0032  0.3358 -0.0059 -0.7558
                                           -0.0079 -0.3291  0.0073 -0.0881 -0.2801
                                           -0.3051 -0.0494  0.1461 -0.0668
   102. (0.00014) RY*( 5) C   7           s(  1.57%)p12.38( 19.44%)d50.30( 78.99%)
                                            0.0000 -0.0025  0.1253 -0.0126  0.4045
                                           -0.0101  0.1733 -0.0042 -0.0208 -0.1664
                                           -0.8644 -0.0959 -0.0096 -0.0760
   103. (0.00006) RY*( 6) C   7           s(  1.27%)p 3.02(  3.84%)d74.66( 94.89%)
   104. (0.00004) RY*( 7) C   7           s(  0.29%)p14.79(  4.26%)d99.99( 95.45%)
   105. (0.00000) RY*( 8) C   7           s(  0.36%)p 7.72(  2.79%)d99.99( 96.85%)
   106. (0.00000) RY*( 9) C   7           s(  0.02%)p99.99(  5.26%)d99.99( 94.72%)
   107. (0.00271) RY*( 1) C   8           s(  0.47%)p99.99( 93.22%)d13.48(  6.32%)
                                            0.0000 -0.0202  0.0654 -0.0059 -0.2560
                                           -0.0223 -0.6913 -0.0192 -0.6228 -0.0529
                                           -0.0666 -0.2022  0.0671  0.1027
   108. (0.00133) RY*( 2) C   8           s( 10.61%)p 8.23( 87.32%)d 0.19(  2.07%)
                                            0.0000  0.0189  0.3252 -0.0037  0.2145
                                           -0.0159  0.5765  0.0135 -0.7032 -0.0206
                                            0.0406  0.0797  0.0138  0.1099
   109. (0.00057) RY*( 3) C   8           s( 74.24%)p 0.21( 15.22%)d 0.14( 10.54%)
                                            0.0000 -0.0098  0.8616 -0.0061 -0.2726
                                           -0.0049 -0.0408 -0.0171  0.2755 -0.0893
                                            0.2152 -0.1727 -0.1456  0.0096
   110. (0.00043) RY*( 4) C   8           s( 11.27%)p 6.10( 68.75%)d 1.77( 19.98%)
                                            0.0000 -0.0032  0.3358  0.0059  0.7558
                                           -0.0079 -0.3291 -0.0073  0.0881  0.2801
                                           -0.3051  0.0494  0.1461 -0.0668
   111. (0.00014) RY*( 5) C   8           s(  1.57%)p12.38( 19.44%)d50.30( 78.99%)
                                            0.0000 -0.0025  0.1253  0.0126 -0.4045
                                           -0.0101  0.1733  0.0042  0.0208  0.1664
                                           -0.8644  0.0959 -0.0096 -0.0760
   112. (0.00006) RY*( 6) C   8           s(  1.27%)p 3.02(  3.84%)d74.66( 94.89%)
   113. (0.00004) RY*( 7) C   8           s(  0.29%)p14.79(  4.26%)d99.99( 95.45%)
   114. (0.00000) RY*( 8) C   8           s(  0.36%)p 7.72(  2.79%)d99.99( 96.85%)
   115. (0.00000) RY*( 9) C   8           s(  0.02%)p99.99(  5.26%)d99.99( 94.72%)
   116. (0.00276) RY*( 1) C   9           s(  0.09%)p99.99( 92.96%)d78.01(  6.95%)
                                           -0.0000  0.0282  0.0099  0.0092  0.2840
                                            0.0277  0.8127 -0.0193 -0.4328  0.0523
                                           -0.0806 -0.2126 -0.0762 -0.0960
   117. (0.00138) RY*( 2) C   9           s(  0.13%)p99.99( 98.45%)d11.01(  1.42%)
                                            0.0000  0.0029  0.0358  0.0068 -0.1695
                                            0.0188 -0.4191  0.0310 -0.8825  0.0388
                                            0.0200  0.0318 -0.0471 -0.0952
   118. (0.00042) RY*( 3) C   9           s( 93.56%)p 0.00(  0.44%)d 0.06(  6.00%)
                                            0.0000 -0.0034  0.9673 -0.0055  0.0486
                                           -0.0179  0.0397  0.0084  0.0037  0.0180
                                            0.0341  0.1815 -0.0304  0.1571
   119. (0.00026) RY*( 4) C   9           s(  0.08%)p99.99( 88.31%)d99.99( 11.60%)
                                            0.0000 -0.0003  0.0289 -0.0063 -0.8848
                                            0.0012  0.3159  0.0001  0.0185 -0.2704
                                           -0.0372  0.0055 -0.2036  0.0088
   120. (0.00012) RY*( 5) C   9           s(  0.06%)p84.03(  4.68%)d99.99( 95.26%)
                                            0.0000 -0.0004  0.0236  0.0050 -0.1980
                                           -0.0026  0.0870  0.0003  0.0065  0.4205
                                            0.7906 -0.2563  0.2905  0.0262
   121. (0.00007) RY*( 6) C   9           s(  0.02%)p82.86(  1.46%)d99.99( 98.52%)
   122. (0.00003) RY*( 7) C   9           s(  6.08%)p 0.83(  5.05%)d14.61( 88.87%)
   123. (0.00000) RY*( 8) C   9           s(  0.03%)p99.99(  3.67%)d99.99( 96.30%)
   124. (0.00000) RY*( 9) C   9           s(  0.04%)p99.99(  5.06%)d99.99( 94.90%)
   125. (0.00256) RY*( 1) C  10           s(  0.30%)p99.99( 91.45%)d27.52(  8.25%)
                                            0.0000  0.0267  0.0478 -0.0000 -0.0000
                                           -0.0000 -0.0000 -0.0345 -0.9557 -0.0693
                                            0.0000  0.0000  0.0902  0.2638
   126. (0.00122) RY*( 2) C  10           s(  0.00%)p 1.00( 98.59%)d 0.01(  1.41%)
                                            0.0000  0.0000  0.0000 -0.0122  0.3072
                                           -0.0335  0.9435 -0.0000  0.0000  0.0000
                                            0.0396  0.1121 -0.0000  0.0000
   127. (0.00048) RY*( 3) C  10           s( 92.97%)p 0.00(  0.09%)d 0.07(  6.94%)
                                            0.0000 -0.0070  0.9642  0.0000  0.0000
                                            0.0000  0.0000  0.0207 -0.0223  0.1568
                                           -0.0000 -0.0000 -0.1307 -0.1664
   128. (0.00029) RY*( 4) C  10           s(  0.18%)p 0.01(  0.00%)d99.99( 99.82%)
                                            0.0000 -0.0004  0.0420  0.0000  0.0000
                                            0.0000  0.0000  0.0011 -0.0036 -0.7889
                                           -0.0000 -0.0000 -0.6128 -0.0182
   129. (0.00013) RY*( 5) C  10           s(  0.00%)p 1.00( 91.52%)d 0.09(  8.48%)
                                            0.0000  0.0000  0.0000 -0.0062  0.9123
                                           -0.0002 -0.2880 -0.0000  0.0000  0.0000
                                           -0.2901  0.0257 -0.0000  0.0000
   130. (0.00007) RY*( 6) C  10           s(  0.00%)p 1.00(  1.92%)d51.08( 98.08%)
   131. (0.00002) RY*( 7) C  10           s(  6.59%)p 1.00(  6.59%)d13.17( 86.82%)
   132. (0.00000) RY*( 8) C  10           s(  0.00%)p 1.00(  8.10%)d11.35( 91.90%)
   133. (0.00000) RY*( 9) C  10           s(  0.07%)p27.96(  1.84%)d99.99( 98.09%)
   134. (0.00276) RY*( 1) C  11           s(  0.09%)p99.99( 92.96%)d78.01(  6.95%)
                                           -0.0000  0.0282  0.0099 -0.0092 -0.2840
                                           -0.0277 -0.8127 -0.0193 -0.4328  0.0523
                                            0.0806  0.2126 -0.0762 -0.0960
   135. (0.00138) RY*( 2) C  11           s(  0.13%)p99.99( 98.45%)d11.01(  1.42%)
                                            0.0000  0.0029  0.0358 -0.0068  0.1695
                                           -0.0188  0.4191  0.0310 -0.8825  0.0388
                                           -0.0200 -0.0318 -0.0471 -0.0952
   136. (0.00042) RY*( 3) C  11           s( 93.56%)p 0.00(  0.44%)d 0.06(  6.00%)
                                            0.0000 -0.0034  0.9673  0.0055 -0.0486
                                            0.0179 -0.0397  0.0084  0.0037  0.0180
                                           -0.0341 -0.1815 -0.0304  0.1571
   137. (0.00026) RY*( 4) C  11           s(  0.08%)p99.99( 88.31%)d99.99( 11.60%)
                                            0.0000 -0.0003  0.0289  0.0063  0.8848
                                           -0.0012 -0.3159  0.0001  0.0185 -0.2704
                                            0.0372 -0.0055 -0.2036  0.0088
   138. (0.00012) RY*( 5) C  11           s(  0.06%)p84.03(  4.68%)d99.99( 95.26%)
                                            0.0000 -0.0004  0.0236 -0.0050  0.1980
                                            0.0026 -0.0870  0.0003  0.0065  0.4205
                                           -0.7906  0.2563  0.2905  0.0262
   139. (0.00007) RY*( 6) C  11           s(  0.02%)p82.86(  1.46%)d99.99( 98.52%)
   140. (0.00003) RY*( 7) C  11           s(  6.08%)p 0.83(  5.05%)d14.61( 88.87%)
   141. (0.00000) RY*( 8) C  11           s(  0.03%)p99.99(  3.67%)d99.99( 96.30%)
   142. (0.00000) RY*( 9) C  11           s(  0.04%)p99.99(  5.06%)d99.99( 94.90%)
   143. (0.00271) RY*( 1) C  12           s(  0.47%)p99.99( 93.22%)d13.48(  6.32%)
                                            0.0000 -0.0202  0.0654  0.0059  0.2560
                                            0.0223  0.6913 -0.0192 -0.6228 -0.0529
                                            0.0666  0.2022  0.0671  0.1027
   144. (0.00133) RY*( 2) C  12           s( 10.61%)p 8.23( 87.32%)d 0.19(  2.07%)
                                            0.0000  0.0189  0.3252  0.0037 -0.2145
                                            0.0159 -0.5765  0.0135 -0.7032 -0.0206
                                           -0.0406 -0.0797  0.0138  0.1099
   145. (0.00057) RY*( 3) C  12           s( 74.24%)p 0.21( 15.22%)d 0.14( 10.54%)
                                            0.0000 -0.0098  0.8616  0.0061  0.2726
                                            0.0049  0.0408 -0.0171  0.2755 -0.0893
                                           -0.2152  0.1727 -0.1456  0.0096
   146. (0.00043) RY*( 4) C  12           s( 11.27%)p 6.10( 68.75%)d 1.77( 19.98%)
                                            0.0000 -0.0032  0.3358 -0.0059 -0.7558
                                            0.0079  0.3291 -0.0073  0.0881  0.2801
                                            0.3051 -0.0494  0.1461 -0.0668
   147. (0.00014) RY*( 5) C  12           s(  1.57%)p12.38( 19.44%)d50.30( 78.99%)
                                            0.0000 -0.0025  0.1253 -0.0126  0.4045
                                            0.0101 -0.1733  0.0042  0.0208  0.1664
                                            0.8644 -0.0959 -0.0096 -0.0760
   148. (0.00006) RY*( 6) C  12           s(  1.27%)p 3.02(  3.84%)d74.66( 94.89%)
   149. (0.00004) RY*( 7) C  12           s(  0.29%)p14.79(  4.26%)d99.99( 95.45%)
   150. (0.00000) RY*( 8) C  12           s(  0.36%)p 7.72(  2.79%)d99.99( 96.85%)
   151. (0.00000) RY*( 9) C  12           s(  0.02%)p99.99(  5.26%)d99.99( 94.72%)
   152. (0.00079) RY*( 1) H  13           s( 99.53%)p 0.00(  0.47%)
                                            0.0031  0.9977 -0.0156  0.0273  0.0607
   153. (0.00007) RY*( 2) H  13           s(  0.00%)p 1.00(100.00%)
   154. (0.00003) RY*( 3) H  13           s(  0.17%)p99.99( 99.83%)
   155. (0.00004) RY*( 4) H  13           s(  0.39%)p99.99( 99.61%)
   156. (0.00071) RY*( 1) H  14           s( 99.56%)p 0.00(  0.44%)
                                            0.0046  0.9978 -0.0207  0.0528 -0.0339
   157. (0.00006) RY*( 2) H  14           s(  0.00%)p 1.00(100.00%)
   158. (0.00003) RY*( 3) H  14           s(  0.40%)p99.99( 99.60%)
   159. (0.00004) RY*( 4) H  14           s(  0.14%)p99.99( 99.86%)
   160. (0.00073) RY*( 1) H  15           s( 99.60%)p 0.00(  0.40%)
                                            0.0032  0.9980  0.0000  0.0000 -0.0635
   161. (0.00003) RY*( 2) H  15           s(  0.00%)p 1.00(100.00%)
   162. (0.00004) RY*( 3) H  15           s(  0.00%)p 1.00(100.00%)
   163. (0.00004) RY*( 4) H  15           s(  0.51%)p99.99( 99.49%)
   164. (0.00071) RY*( 1) H  16           s( 99.56%)p 0.00(  0.44%)
                                            0.0046  0.9978  0.0207 -0.0528 -0.0339
   165. (0.00006) RY*( 2) H  16           s(  0.00%)p 1.00(100.00%)
   166. (0.00003) RY*( 3) H  16           s(  0.40%)p99.99( 99.60%)
   167. (0.00004) RY*( 4) H  16           s(  0.14%)p99.99( 99.86%)
   168. (0.00079) RY*( 1) H  17           s( 99.53%)p 0.00(  0.47%)
                                            0.0031  0.9977  0.0156 -0.0273  0.0607
   169. (0.00007) RY*( 2) H  17           s(  0.00%)p 1.00(100.00%)
   170. (0.00003) RY*( 3) H  17           s(  0.17%)p99.99( 99.83%)
   171. (0.00004) RY*( 4) H  17           s(  0.39%)p99.99( 99.61%)
   172. (0.00079) RY*( 1) H  18           s( 99.53%)p 0.00(  0.47%)
                                            0.0031  0.9977 -0.0156 -0.0273 -0.0607
   173. (0.00007) RY*( 2) H  18           s(  0.00%)p 1.00(100.00%)
   174. (0.00003) RY*( 3) H  18           s(  0.17%)p99.99( 99.83%)
   175. (0.00004) RY*( 4) H  18           s(  0.39%)p99.99( 99.61%)
   176. (0.00071) RY*( 1) H  19           s( 99.56%)p 0.00(  0.44%)
                                            0.0046  0.9978 -0.0207 -0.0528  0.0339
   177. (0.00006) RY*( 2) H  19           s(  0.00%)p 1.00(100.00%)
   178. (0.00003) RY*( 3) H  19           s(  0.40%)p99.99( 99.60%)
   179. (0.00004) RY*( 4) H  19           s(  0.14%)p99.99( 99.86%)
   180. (0.00073) RY*( 1) H  20           s( 99.60%)p 0.00(  0.40%)
                                            0.0032  0.9980  0.0000  0.0000  0.0635
   181. (0.00003) RY*( 2) H  20           s(  0.00%)p 1.00(100.00%)
   182. (0.00004) RY*( 3) H  20           s(  0.00%)p 1.00(100.00%)
   183. (0.00004) RY*( 4) H  20           s(  0.51%)p99.99( 99.49%)
   184. (0.00071) RY*( 1) H  21           s( 99.56%)p 0.00(  0.44%)
                                            0.0046  0.9978  0.0207  0.0528  0.0339
   185. (0.00006) RY*( 2) H  21           s(  0.00%)p 1.00(100.00%)
   186. (0.00003) RY*( 3) H  21           s(  0.40%)p99.99( 99.60%)
   187. (0.00004) RY*( 4) H  21           s(  0.14%)p99.99( 99.86%)
   188. (0.00079) RY*( 1) H  22           s( 99.53%)p 0.00(  0.47%)
                                            0.0031  0.9977  0.0156  0.0273 -0.0607
   189. (0.00007) RY*( 2) H  22           s(  0.00%)p 1.00(100.00%)
   190. (0.00003) RY*( 3) H  22           s(  0.17%)p99.99( 99.83%)
   191. (0.00004) RY*( 4) H  22           s(  0.39%)p99.99( 99.61%)
   192. (0.01716) BD*( 1) C   1 - C   2  
                ( 50.00%)   0.7071* C   1 s( 32.14%)p 2.11( 67.81%)d 0.00(  0.04%)
                                            0.0001  0.5669 -0.0029  0.0000  0.0000
                                            0.0000  0.0000 -0.8232  0.0211  0.0024
                                            0.0000  0.0000 -0.0018  0.0204
                ( 50.00%)  -0.7071* C   2 s( 32.14%)p 2.11( 67.81%)d 0.00(  0.04%)
                                            0.0001  0.5669 -0.0029 -0.0000 -0.0000
                                           -0.0000 -0.0000  0.8232 -0.0211 -0.0024
                                            0.0000  0.0000 -0.0018  0.0204
   193. (0.01252) BD*( 1) C   1 - C   8  
                ( 48.44%)   0.6960* C   1 s( 33.90%)p 1.95( 66.05%)d 0.00(  0.05%)
                                            0.0001 -0.5822 -0.0046  0.1739  0.0078
                                            0.6851  0.0087 -0.4008  0.0083 -0.0085
                                            0.0029  0.0146  0.0130 -0.0002
                ( 51.56%)  -0.7180* C   8 s( 34.84%)p 1.87( 65.10%)d 0.00(  0.06%)
                                           -0.0001 -0.5903 -0.0048 -0.2388  0.0041
                                           -0.6382  0.0082  0.4316  0.0168 -0.0115
                                            0.0064  0.0148  0.0130  0.0014
   194. (0.01252) BD*( 1) C   1 - C  12  
                ( 48.44%)   0.6960* C   1 s( 33.90%)p 1.95( 66.05%)d 0.00(  0.05%)
                                            0.0001 -0.5822 -0.0046 -0.1739 -0.0078
                                           -0.6851 -0.0087 -0.4008  0.0083 -0.0085
                                           -0.0029 -0.0146  0.0130 -0.0002
                ( 51.56%)  -0.7180* C  12 s( 34.84%)p 1.87( 65.10%)d 0.00(  0.06%)
                                           -0.0001 -0.5903 -0.0048  0.2388 -0.0041
                                            0.6382 -0.0082  0.4316  0.0168 -0.0115
                                           -0.0064 -0.0148  0.0130  0.0014
   195. (0.01252) BD*( 1) C   2 - C   3  
                ( 48.44%)   0.6960* C   2 s( 33.90%)p 1.95( 66.05%)d 0.00(  0.05%)
                                            0.0001 -0.5822 -0.0046  0.1739  0.0078
                                           -0.6851 -0.0087  0.4008 -0.0083  0.0085
                                           -0.0029  0.0146  0.0130 -0.0002
                ( 51.56%)  -0.7180* C   3 s( 34.84%)p 1.87( 65.10%)d 0.00(  0.06%)
                                           -0.0001 -0.5903 -0.0048 -0.2388  0.0041
                                            0.6382 -0.0082 -0.4316 -0.0168  0.0115
                                           -0.0064  0.0148  0.0130  0.0014
   196. (0.01252) BD*( 1) C   2 - C   7  
                ( 48.44%)   0.6960* C   2 s( 33.90%)p 1.95( 66.05%)d 0.00(  0.05%)
                                            0.0001 -0.5822 -0.0046 -0.1739 -0.0078
                                            0.6851  0.0087  0.4008 -0.0083  0.0085
                                            0.0029 -0.0146  0.0130 -0.0002
                ( 51.56%)  -0.7180* C   7 s( 34.84%)p 1.87( 65.10%)d 0.00(  0.06%)
                                           -0.0001 -0.5903 -0.0048  0.2388 -0.0041
                                           -0.6382  0.0082 -0.4316 -0.0168  0.0115
                                            0.0064 -0.0148  0.0130  0.0014
   197. (0.00797) BD*( 1) C   3 - C   4  
                ( 49.54%)   0.7038* C   3 s( 36.11%)p 1.77( 63.85%)d 0.00(  0.04%)
                                            0.0000  0.6007  0.0146 -0.0104 -0.0118
                                            0.0126  0.0381 -0.7978 -0.0073 -0.0008
                                           -0.0009  0.0029 -0.0017  0.0209
                ( 50.46%)  -0.7104* C   4 s( 35.43%)p 1.82( 64.53%)d 0.00(  0.05%)
                                            0.0001  0.5952  0.0081 -0.0065 -0.0133
                                            0.0154  0.0374  0.8021  0.0082 -0.0008
                                            0.0006 -0.0032 -0.0009  0.0211
   198. (0.06565) BD*( 2) C   3 - C   4  
                ( 54.12%)   0.7356* C   3 s(  0.00%)p 1.00( 99.94%)d 0.00(  0.06%)
                                           -0.0001 -0.0048 -0.0019  0.9400 -0.0049
                                            0.3400 -0.0022 -0.0106 -0.0026 -0.0087
                                           -0.0211 -0.0071  0.0072  0.0004
                ( 45.88%)  -0.6774* C   4 s(  0.00%)p 1.00( 99.94%)d 0.00(  0.05%)
                                            0.0000  0.0051 -0.0008  0.9446 -0.0104
                                            0.3271 -0.0041 -0.0023 -0.0003 -0.0115
                                            0.0175  0.0060  0.0086  0.0000
   199. (0.00690) BD*( 1) C   3 - H  13  
                ( 37.63%)   0.6134* C   3 s( 28.95%)p 2.45( 71.02%)d 0.00(  0.03%)
                                            0.0003 -0.5378  0.0136  0.2421  0.0035
                                           -0.6897 -0.0003 -0.4190  0.0168  0.0080
                                            0.0040 -0.0121  0.0093  0.0004
                ( 62.37%)  -0.7898* H  13 s( 99.90%)p 0.00(  0.10%)
                                           -0.9995  0.0014 -0.0107  0.0261  0.0141
   200. (0.00825) BD*( 1) C   4 - C   5  
                ( 49.67%)   0.7048* C   4 s( 35.16%)p 1.84( 64.79%)d 0.00(  0.05%)
                                           -0.0000 -0.5929 -0.0092 -0.2193  0.0036
                                            0.6455 -0.0103  0.4258  0.0404  0.0099
                                            0.0047 -0.0142  0.0130  0.0035
                ( 50.33%)  -0.7095* C   5 s( 35.27%)p 1.83( 64.67%)d 0.00(  0.05%)
                                           -0.0000 -0.5938 -0.0102  0.2204  0.0086
                                           -0.6711 -0.0260 -0.3823  0.0294  0.0094
                                            0.0053 -0.0164  0.0126 -0.0013
   201. (0.00660) BD*( 1) C   4 - H  14  
                ( 37.01%)   0.6084* C   4 s( 29.31%)p 2.41( 70.66%)d 0.00(  0.03%)
                                            0.0003 -0.5412  0.0143  0.2425 -0.0033
                                           -0.6888  0.0089  0.4163 -0.0052  0.0068
                                           -0.0041  0.0110  0.0090  0.0012
                ( 62.99%)  -0.7937* H  14 s( 99.90%)p 0.00(  0.10%)
                                           -0.9995  0.0024 -0.0089  0.0263 -0.0158
   202. (0.00825) BD*( 1) C   5 - C   6  
                ( 50.33%)   0.7095* C   5 s( 35.27%)p 1.83( 64.67%)d 0.00(  0.05%)
                                            0.0000  0.5938  0.0102  0.2204  0.0086
                                           -0.6711 -0.0260  0.3823 -0.0294 -0.0094
                                            0.0053 -0.0164 -0.0126  0.0013
                ( 49.67%)  -0.7048* C   6 s( 35.16%)p 1.84( 64.79%)d 0.00(  0.05%)
                                            0.0000  0.5929  0.0092 -0.2193  0.0036
                                            0.6455 -0.0103 -0.4258 -0.0404 -0.0099
                                            0.0047 -0.0142 -0.0130 -0.0035
   203. (0.00663) BD*( 1) C   5 - H  15  
                ( 37.55%)   0.6128* C   5 s( 29.35%)p 2.41( 70.62%)d 0.00(  0.03%)
                                           -0.0003  0.5416 -0.0118  0.0000  0.0000
                                           -0.0000 -0.0000 -0.8403  0.0112 -0.0015
                                            0.0000 -0.0000 -0.0019  0.0178
                ( 62.45%)  -0.7903* H  15 s( 99.89%)p 0.00(  0.11%)
                                            0.9995 -0.0011 -0.0000 -0.0000  0.0326
   204. (0.00797) BD*( 1) C   6 - C   7  
                ( 50.46%)   0.7104* C   6 s( 35.43%)p 1.82( 64.53%)d 0.00(  0.05%)
                                            0.0001  0.5952  0.0081  0.0065  0.0133
                                           -0.0154 -0.0374  0.8021  0.0082 -0.0008
                                           -0.0006  0.0032 -0.0009  0.0211
                ( 49.54%)  -0.7038* C   7 s( 36.11%)p 1.77( 63.85%)d 0.00(  0.04%)
                                            0.0000  0.6007  0.0146  0.0104  0.0118
                                           -0.0126 -0.0381 -0.7978 -0.0073 -0.0008
                                            0.0009 -0.0029 -0.0017  0.0209
   205. (0.06565) BD*( 2) C   6 - C   7  
                ( 45.88%)   0.6774* C   6 s(  0.00%)p 1.00( 99.94%)d 0.00(  0.05%)
                                            0.0000  0.0051 -0.0008 -0.9446  0.0104
                                           -0.3271  0.0041 -0.0023 -0.0003 -0.0115
                                           -0.0175 -0.0060  0.0086  0.0000
                ( 54.12%)  -0.7356* C   7 s(  0.00%)p 1.00( 99.94%)d 0.00(  0.06%)
                                           -0.0001 -0.0048 -0.0019 -0.9400  0.0049
                                           -0.3400  0.0022 -0.0106 -0.0026 -0.0087
                                            0.0211  0.0071  0.0072  0.0004
   206. (0.00660) BD*( 1) C   6 - H  16  
                ( 37.01%)   0.6084* C   6 s( 29.31%)p 2.41( 70.66%)d 0.00(  0.03%)
                                           -0.0003  0.5412 -0.0143  0.2425 -0.0033
                                           -0.6888  0.0089 -0.4163  0.0052 -0.0068
                                           -0.0041  0.0110 -0.0090 -0.0012
                ( 62.99%)  -0.7937* H  16 s( 99.90%)p 0.00(  0.10%)
                                            0.9995 -0.0024 -0.0089  0.0263  0.0158
   207. (0.00690) BD*( 1) C   7 - H  17  
                ( 37.63%)   0.6134* C   7 s( 28.95%)p 2.45( 71.02%)d 0.00(  0.03%)
                                           -0.0003  0.5378 -0.0136  0.2421  0.0035
                                           -0.6897 -0.0003  0.4190 -0.0168 -0.0080
                                            0.0040 -0.0121 -0.0093 -0.0004
                ( 62.37%)  -0.7898* H  17 s( 99.90%)p 0.00(  0.10%)
                                            0.9995 -0.0014 -0.0107  0.0261 -0.0141
   208. (0.00797) BD*( 1) C   8 - C   9  
                ( 49.54%)   0.7038* C   8 s( 36.11%)p 1.77( 63.85%)d 0.00(  0.04%)
                                           -0.0000 -0.6007 -0.0146  0.0104  0.0118
                                            0.0126  0.0381 -0.7978 -0.0073 -0.0008
                                           -0.0009 -0.0029  0.0017 -0.0209
                ( 50.46%)  -0.7104* C   9 s( 35.43%)p 1.82( 64.53%)d 0.00(  0.05%)
                                           -0.0001 -0.5952 -0.0081  0.0065  0.0133
                                            0.0154  0.0374  0.8021  0.0082 -0.0008
                                            0.0006  0.0032  0.0009 -0.0211
   209. (0.06565) BD*( 2) C   8 - C   9  
                ( 54.12%)   0.7356* C   8 s(  0.00%)p 1.00( 99.94%)d 0.00(  0.06%)
                                           -0.0001 -0.0048 -0.0019  0.9400 -0.0049
                                           -0.3400  0.0022  0.0106  0.0026  0.0087
                                            0.0211 -0.0071  0.0072  0.0004
                ( 45.88%)  -0.6774* C   9 s(  0.00%)p 1.00( 99.94%)d 0.00(  0.05%)
                                            0.0000  0.0051 -0.0008  0.9446 -0.0104
                                           -0.3271  0.0041  0.0023  0.0003  0.0115
                                           -0.0175  0.0060  0.0086  0.0000
   210. (0.00690) BD*( 1) C   8 - H  18  
                ( 37.63%)   0.6134* C   8 s( 28.95%)p 2.45( 71.02%)d 0.00(  0.03%)
                                           -0.0003  0.5378 -0.0136 -0.2421 -0.0035
                                           -0.6897 -0.0003 -0.4190  0.0168  0.0080
                                            0.0040  0.0121 -0.0093 -0.0004
                ( 62.37%)  -0.7898* H  18 s( 99.90%)p 0.00(  0.10%)
                                            0.9995 -0.0014  0.0107  0.0261  0.0141
   211. (0.00825) BD*( 1) C   9 - C  10  
                ( 49.67%)   0.7048* C   9 s( 35.16%)p 1.84( 64.79%)d 0.00(  0.05%)
                                           -0.0000 -0.5929 -0.0092 -0.2193  0.0036
                                           -0.6455  0.0103 -0.4258 -0.0404 -0.0099
                                           -0.0047 -0.0142  0.0130  0.0035
                ( 50.33%)  -0.7095* C  10 s( 35.27%)p 1.83( 64.67%)d 0.00(  0.05%)
                                           -0.0000 -0.5938 -0.0102  0.2204  0.0086
                                            0.6711  0.0260  0.3823 -0.0294 -0.0094
                                           -0.0053 -0.0164  0.0126 -0.0013
   212. (0.00660) BD*( 1) C   9 - H  19  
                ( 37.01%)   0.6084* C   9 s( 29.31%)p 2.41( 70.66%)d 0.00(  0.03%)
                                           -0.0003  0.5412 -0.0143 -0.2425  0.0033
                                           -0.6888  0.0089  0.4163 -0.0052  0.0068
                                           -0.0041 -0.0110 -0.0090 -0.0012
                ( 62.99%)  -0.7937* H  19 s( 99.90%)p 0.00(  0.10%)
                                            0.9995 -0.0024  0.0089  0.0263 -0.0158
   213. (0.00825) BD*( 1) C  10 - C  11  
                ( 50.33%)   0.7095* C  10 s( 35.27%)p 1.83( 64.67%)d 0.00(  0.05%)
                                            0.0000  0.5938  0.0102  0.2204  0.0086
                                            0.6711  0.0260 -0.3823  0.0294  0.0094
                                           -0.0053 -0.0164 -0.0126  0.0013
                ( 49.67%)  -0.7048* C  11 s( 35.16%)p 1.84( 64.79%)d 0.00(  0.05%)
                                            0.0000  0.5929  0.0092 -0.2193  0.0036
                                           -0.6455  0.0103  0.4258  0.0404  0.0099
                                           -0.0047 -0.0142 -0.0130 -0.0035
   214. (0.00663) BD*( 1) C  10 - H  20  
                ( 37.55%)   0.6128* C  10 s( 29.35%)p 2.41( 70.62%)d 0.00(  0.03%)
                                            0.0003 -0.5416  0.0118  0.0000  0.0000
                                            0.0000  0.0000 -0.8403  0.0112 -0.0015
                                           -0.0000 -0.0000  0.0019 -0.0178
                ( 62.45%)  -0.7903* H  20 s( 99.89%)p 0.00(  0.11%)
                                           -0.9995  0.0011 -0.0000 -0.0000  0.0326
   215. (0.00797) BD*( 1) C  11 - C  12  
                ( 50.46%)   0.7104* C  11 s( 35.43%)p 1.82( 64.53%)d 0.00(  0.05%)
                                           -0.0001 -0.5952 -0.0081 -0.0065 -0.0133
                                           -0.0154 -0.0374  0.8021  0.0082 -0.0008
                                           -0.0006 -0.0032  0.0009 -0.0211
                ( 49.54%)  -0.7038* C  12 s( 36.11%)p 1.77( 63.85%)d 0.00(  0.04%)
                                           -0.0000 -0.6007 -0.0146 -0.0104 -0.0118
                                           -0.0126 -0.0381 -0.7978 -0.0073 -0.0008
                                            0.0009  0.0029  0.0017 -0.0209
   216. (0.06565) BD*( 2) C  11 - C  12  
                ( 45.88%)   0.6774* C  11 s(  0.00%)p 1.00( 99.94%)d 0.00(  0.05%)
                                            0.0000  0.0051 -0.0008 -0.9446  0.0104
                                            0.3271 -0.0041  0.0023  0.0003  0.0115
                                            0.0175 -0.0060  0.0086  0.0000
                ( 54.12%)  -0.7356* C  12 s(  0.00%)p 1.00( 99.94%)d 0.00(  0.06%)
                                           -0.0001 -0.0048 -0.0019 -0.9400  0.0049
                                            0.3400 -0.0022  0.0106  0.0026  0.0087
                                           -0.0211  0.0071  0.0072  0.0004
   217. (0.00660) BD*( 1) C  11 - H  21  
                ( 37.01%)   0.6084* C  11 s( 29.31%)p 2.41( 70.66%)d 0.00(  0.03%)
                                            0.0003 -0.5412  0.0143 -0.2425  0.0033
                                           -0.6888  0.0089 -0.4163  0.0052 -0.0068
                                           -0.0041 -0.0110  0.0090  0.0012
                ( 62.99%)  -0.7937* H  21 s( 99.90%)p 0.00(  0.10%)
                                           -0.9995  0.0024  0.0089  0.0263  0.0158
   218. (0.00690) BD*( 1) C  12 - H  22  
                ( 37.63%)   0.6134* C  12 s( 28.95%)p 2.45( 71.02%)d 0.00(  0.03%)
                                            0.0003 -0.5378  0.0136 -0.2421 -0.0035
                                           -0.6897 -0.0003  0.4190 -0.0168 -0.0080
                                            0.0040  0.0121  0.0093  0.0004
                ( 62.37%)  -0.7898* H  22 s( 99.90%)p 0.00(  0.10%)
                                           -0.9995  0.0014  0.0107  0.0261 -0.0141


 NHO Directionality and "Bond Bending" (deviations from line of nuclear centers)

         [Thresholds for printing:  angular deviation  >  1.0 degree]
                                    hybrid p-character > 25.0%
                                    orbital occupancy  >  0.10e

                                Line of Centers        Hybrid 1              Hybrid 2
                                ---------------  -------------------   ------------------
                NBO               Theta   Phi    Theta   Phi    Dev    Theta   Phi    Dev
 ========================================================================================
     2. BD (   1) C   1 - C   8    59.1  251.6    61.3  255.3   4.0    123.7   69.6   3.2
     3. BD (   1) C   1 - C  12    59.1   71.6    61.3   75.3   4.0    123.7  249.6   3.2
     4. BD (   1) C   2 - C   3   120.9  108.4   118.7  104.7   4.0     56.3  290.4   3.2
     5. BD (   1) C   2 - C   7   120.9  288.4   118.7  284.7   4.0     56.3  110.4   3.2
     6. BD (   1) C   3 - C   4   180.0    0.0   176.1  113.6   3.9      4.0  110.6   4.0
     7. BD (   2) C   3 - C   4   180.0    0.0    89.2  199.9  90.8     90.2   19.1  90.2
     9. BD (   1) C   4 - C   5   120.3  288.4   124.8  288.8   4.5     64.3  108.2   4.6
    11. BD (   1) C   5 - C   6    59.7  288.4    64.3  288.2   4.6    124.8  108.8   4.5
    13. BD (   1) C   6 - C   7     0.0    0.0     4.0  290.6   4.0    176.1  293.6   3.9
    14. BD (   2) C   6 - C   7     0.0    0.0    90.2  199.1  90.2     89.2   19.9  90.8
    17. BD (   1) C   8 - C   9     0.0    0.0     3.9  246.4   3.9    176.0  249.4   4.0
    18. BD (   2) C   8 - C   9     0.0    0.0    90.8  160.1  90.8     89.8  340.9  90.2
    20. BD (   1) C   9 - C  10    59.7   71.6    55.2   71.2   4.5    115.7  251.8   4.6
    22. BD (   1) C  10 - C  11   120.3   71.6   115.7   71.8   4.6     55.2  251.2   4.5
    24. BD (   1) C  11 - C  12   180.0    0.0   176.0   69.4   4.0      3.9   66.4   3.9
    25. BD (   2) C  11 - C  12   180.0    0.0    89.8  160.9  90.2     90.8  340.1  90.8
    40. LP (   1) C   1             --     --     90.0  345.8   --       --     --    --
    41. LP*(   1) C   2             --     --     90.0   14.2   --       --     --    --
    42. LP*(   1) C   5             --     --     90.0   18.1   --       --     --    --
    43. LP*(   1) C  10             --     --     90.0  341.9   --       --     --    --


 Second Order Perturbation Theory Analysis of Fock Matrix in NBO Basis

     Threshold for printing:   0.25 kcal/mol
                                                                              E(2)  E(j)-E(i) F(i,j)
         Donor NBO (i)                     Acceptor NBO (j)                 kcal/mol   a.u.    a.u. 
 ===================================================================================================

 within unit  1
   1. BD (   1) C   1 - C   2        / 62. RY*(   1) C   3                    0.56    1.82    0.040
   1. BD (   1) C   1 - C   2        / 98. RY*(   1) C   7                    0.56    1.82    0.040
   1. BD (   1) C   1 - C   2        /107. RY*(   1) C   8                    0.56    1.82    0.040
   1. BD (   1) C   1 - C   2        /143. RY*(   1) C  12                    0.56    1.82    0.040
   1. BD (   1) C   1 - C   2        /193. BD*(   1) C   1 - C   8            1.51    1.20    0.054
   1. BD (   1) C   1 - C   2        /194. BD*(   1) C   1 - C  12            1.51    1.20    0.054
   1. BD (   1) C   1 - C   2        /195. BD*(   1) C   2 - C   3            1.51    1.20    0.054
   1. BD (   1) C   1 - C   2        /196. BD*(   1) C   2 - C   7            1.51    1.20    0.054
   1. BD (   1) C   1 - C   2        /197. BD*(   1) C   3 - C   4            1.06    1.23    0.046
   1. BD (   1) C   1 - C   2        /204. BD*(   1) C   6 - C   7            1.06    1.23    0.046
   1. BD (   1) C   1 - C   2        /208. BD*(   1) C   8 - C   9            1.06    1.23    0.046
   1. BD (   1) C   1 - C   2        /215. BD*(   1) C  11 - C  12            1.06    1.23    0.046
   2. BD (   1) C   1 - C   8        / 53. RY*(   1) C   2                    0.69    1.63    0.043
   2. BD (   1) C   1 - C   8        /116. RY*(   1) C   9                    0.57    1.87    0.041
   2. BD (   1) C   1 - C   8        /117. RY*(   2) C   9                    0.64    1.36    0.038
   2. BD (   1) C   1 - C   8        /143. RY*(   1) C  12                    0.33    1.85    0.031
   2. BD (   1) C   1 - C   8        /192. BD*(   1) C   1 - C   2            1.65    1.14    0.055
   2. BD (   1) C   1 - C   8        /194. BD*(   1) C   1 - C  12            2.02    1.24    0.063
   2. BD (   1) C   1 - C   8        /195. BD*(   1) C   2 - C   3            1.00    1.24    0.044
   2. BD (   1) C   1 - C   8        /208. BD*(   1) C   8 - C   9            1.43    1.26    0.054
   2. BD (   1) C   1 - C   8        /210. BD*(   1) C   8 - H  18            0.62    1.16    0.034
   2. BD (   1) C   1 - C   8        /212. BD*(   1) C   9 - H  19            1.04    1.18    0.044
   2. BD (   1) C   1 - C   8        /218. BD*(   1) C  12 - H  22            1.21    1.16    0.047
   3. BD (   1) C   1 - C  12        / 53. RY*(   1) C   2                    0.69    1.63    0.043
   3. BD (   1) C   1 - C  12        /107. RY*(   1) C   8                    0.33    1.85    0.031
   3. BD (   1) C   1 - C  12        /134. RY*(   1) C  11                    0.57    1.87    0.041
   3. BD (   1) C   1 - C  12        /135. RY*(   2) C  11                    0.64    1.36    0.038
   3. BD (   1) C   1 - C  12        /192. BD*(   1) C   1 - C   2            1.65    1.14    0.055
   3. BD (   1) C   1 - C  12        /193. BD*(   1) C   1 - C   8            2.02    1.24    0.063
   3. BD (   1) C   1 - C  12        /196. BD*(   1) C   2 - C   7            1.00    1.24    0.044
   3. BD (   1) C   1 - C  12        /210. BD*(   1) C   8 - H  18            1.21    1.16    0.047
   3. BD (   1) C   1 - C  12        /215. BD*(   1) C  11 - C  12            1.43    1.26    0.054
   3. BD (   1) C   1 - C  12        /217. BD*(   1) C  11 - H  21            1.04    1.18    0.044
   3. BD (   1) C   1 - C  12        /218. BD*(   1) C  12 - H  22            0.62    1.16    0.034
   4. BD (   1) C   2 - C   3        / 44. RY*(   1) C   1                    0.69    1.63    0.043
   4. BD (   1) C   2 - C   3        / 71. RY*(   1) C   4                    0.57    1.87    0.041
   4. BD (   1) C   2 - C   3        / 72. RY*(   2) C   4                    0.64    1.36    0.038
   4. BD (   1) C   2 - C   3        / 98. RY*(   1) C   7                    0.33    1.85    0.031
   4. BD (   1) C   2 - C   3        /192. BD*(   1) C   1 - C   2            1.65    1.14    0.055
   4. BD (   1) C   2 - C   3        /193. BD*(   1) C   1 - C   8            1.00    1.24    0.044
   4. BD (   1) C   2 - C   3        /196. BD*(   1) C   2 - C   7            2.02    1.24    0.063
   4. BD (   1) C   2 - C   3        /197. BD*(   1) C   3 - C   4            1.43    1.26    0.054
   4. BD (   1) C   2 - C   3        /199. BD*(   1) C   3 - H  13            0.62    1.16    0.034
   4. BD (   1) C   2 - C   3        /201. BD*(   1) C   4 - H  14            1.04    1.18    0.044
   4. BD (   1) C   2 - C   3        /207. BD*(   1) C   7 - H  17            1.21    1.16    0.047
   5. BD (   1) C   2 - C   7        / 44. RY*(   1) C   1                    0.69    1.63    0.043
   5. BD (   1) C   2 - C   7        / 62. RY*(   1) C   3                    0.33    1.85    0.031
   5. BD (   1) C   2 - C   7        / 89. RY*(   1) C   6                    0.57    1.87    0.041
   5. BD (   1) C   2 - C   7        / 90. RY*(   2) C   6                    0.64    1.36    0.038
   5. BD (   1) C   2 - C   7        /192. BD*(   1) C   1 - C   2            1.65    1.14    0.055
   5. BD (   1) C   2 - C   7        /194. BD*(   1) C   1 - C  12            1.00    1.24    0.044
   5. BD (   1) C   2 - C   7        /195. BD*(   1) C   2 - C   3            2.02    1.24    0.063
   5. BD (   1) C   2 - C   7        /199. BD*(   1) C   3 - H  13            1.21    1.16    0.047
   5. BD (   1) C   2 - C   7        /204. BD*(   1) C   6 - C   7            1.43    1.26    0.054
   5. BD (   1) C   2 - C   7        /206. BD*(   1) C   6 - H  16            1.04    1.18    0.044
   5. BD (   1) C   2 - C   7        /207. BD*(   1) C   7 - H  17            0.62    1.16    0.034
   6. BD (   1) C   3 - C   4        / 53. RY*(   1) C   2                    0.37    1.63    0.031
   6. BD (   1) C   3 - C   4        / 54. RY*(   2) C   2                    0.56    1.83    0.040
   6. BD (   1) C   3 - C   4        / 80. RY*(   1) C   5                    0.44    1.89    0.037
   6. BD (   1) C   3 - C   4        / 81. RY*(   2) C   5                    0.60    1.36    0.036
   6. BD (   1) C   3 - C   4        /192. BD*(   1) C   1 - C   2            1.79    1.14    0.057
   6. BD (   1) C   3 - C   4        /195. BD*(   1) C   2 - C   3            1.69    1.24    0.058
   6. BD (   1) C   3 - C   4        /199. BD*(   1) C   3 - H  13            0.74    1.16    0.037
   6. BD (   1) C   3 - C   4        /200. BD*(   1) C   4 - C   5            1.29    1.26    0.051
   6. BD (   1) C   3 - C   4        /201. BD*(   1) C   4 - H  14            0.65    1.18    0.035
   6. BD (   1) C   3 - C   4        /203. BD*(   1) C   5 - H  15            1.14    1.18    0.046
   7. BD (   2) C   3 - C   4        / 41. LP*(   1) C   2                   23.58    0.15    0.085
   7. BD (   2) C   3 - C   4        / 42. LP*(   1) C   5                   29.76    0.17    0.097
   7. BD (   2) C   3 - C   4        / 56. RY*(   4) C   2                    0.29    0.94    0.023
   7. BD (   2) C   3 - C   4        / 74. RY*(   4) C   4                    0.26    0.95    0.022
   7. BD (   2) C   3 - C   4        / 84. RY*(   5) C   5                    0.81    0.91    0.037
   8. BD (   1) C   3 - H  13        / 54. RY*(   2) C   2                    0.41    1.65    0.033
   8. BD (   1) C   3 - H  13        / 71. RY*(   1) C   4                    0.37    1.69    0.032
   8. BD (   1) C   3 - H  13        /195. BD*(   1) C   2 - C   3            0.43    1.06    0.027
   8. BD (   1) C   3 - H  13        /196. BD*(   1) C   2 - C   7            2.18    1.06    0.061
   8. BD (   1) C   3 - H  13        /197. BD*(   1) C   3 - C   4            0.53    1.08    0.030
   8. BD (   1) C   3 - H  13        /200. BD*(   1) C   4 - C   5            1.86    1.08    0.057
   9. BD (   1) C   4 - C   5        / 62. RY*(   1) C   3                    0.33    1.85    0.032
   9. BD (   1) C   4 - C   5        / 63. RY*(   2) C   3                    0.70    1.43    0.040
   9. BD (   1) C   4 - C   5        / 89. RY*(   1) C   6                    0.43    1.87    0.036
   9. BD (   1) C   4 - C   5        / 90. RY*(   2) C   6                    0.71    1.36    0.040
   9. BD (   1) C   4 - C   5        /197. BD*(   1) C   3 - C   4            1.33    1.26    0.052
   9. BD (   1) C   4 - C   5        /199. BD*(   1) C   3 - H  13            1.23    1.16    0.048
   9. BD (   1) C   4 - C   5        /201. BD*(   1) C   4 - H  14            0.63    1.18    0.034
   9. BD (   1) C   4 - C   5        /202. BD*(   1) C   5 - C   6            1.20    1.26    0.049
   9. BD (   1) C   4 - C   5        /203. BD*(   1) C   5 - H  15            0.58    1.17    0.033
   9. BD (   1) C   4 - C   5        /206. BD*(   1) C   6 - H  16            1.26    1.18    0.049
  10. BD (   1) C   4 - H  14        / 62. RY*(   1) C   3                    0.30    1.66    0.029
  10. BD (   1) C   4 - H  14        / 80. RY*(   1) C   5                    0.33    1.70    0.030
  10. BD (   1) C   4 - H  14        /195. BD*(   1) C   2 - C   3            2.12    1.05    0.060
  10. BD (   1) C   4 - H  14        /197. BD*(   1) C   3 - C   4            0.48    1.07    0.029
  10. BD (   1) C   4 - H  14        /200. BD*(   1) C   4 - C   5            0.37    1.07    0.025
  10. BD (   1) C   4 - H  14        /202. BD*(   1) C   5 - C   6            1.83    1.07    0.056
  11. BD (   1) C   5 - C   6        / 71. RY*(   1) C   4                    0.43    1.87    0.036
  11. BD (   1) C   5 - C   6        / 72. RY*(   2) C   4                    0.71    1.36    0.040
  11. BD (   1) C   5 - C   6        / 98. RY*(   1) C   7                    0.33    1.85    0.032
  11. BD (   1) C   5 - C   6        / 99. RY*(   2) C   7                    0.70    1.43    0.040
  11. BD (   1) C   5 - C   6        /200. BD*(   1) C   4 - C   5            1.20    1.26    0.049
  11. BD (   1) C   5 - C   6        /201. BD*(   1) C   4 - H  14            1.26    1.18    0.049
  11. BD (   1) C   5 - C   6        /203. BD*(   1) C   5 - H  15            0.58    1.17    0.033
  11. BD (   1) C   5 - C   6        /204. BD*(   1) C   6 - C   7            1.33    1.26    0.052
  11. BD (   1) C   5 - C   6        /206. BD*(   1) C   6 - H  16            0.63    1.18    0.034
  11. BD (   1) C   5 - C   6        /207. BD*(   1) C   7 - H  17            1.23    1.16    0.048
  12. BD (   1) C   5 - H  15        / 71. RY*(   1) C   4                    0.34    1.68    0.030
  12. BD (   1) C   5 - H  15        / 89. RY*(   1) C   6                    0.34    1.68    0.030
  12. BD (   1) C   5 - H  15        /197. BD*(   1) C   3 - C   4            1.95    1.08    0.058
  12. BD (   1) C   5 - H  15        /200. BD*(   1) C   4 - C   5            0.37    1.08    0.025
  12. BD (   1) C   5 - H  15        /202. BD*(   1) C   5 - C   6            0.37    1.08    0.025
  12. BD (   1) C   5 - H  15        /204. BD*(   1) C   6 - C   7            1.95    1.08    0.058
  13. BD (   1) C   6 - C   7        / 53. RY*(   1) C   2                    0.37    1.63    0.031
  13. BD (   1) C   6 - C   7        / 54. RY*(   2) C   2                    0.56    1.83    0.040
  13. BD (   1) C   6 - C   7        / 80. RY*(   1) C   5                    0.44    1.89    0.037
  13. BD (   1) C   6 - C   7        / 81. RY*(   2) C   5                    0.60    1.36    0.036
  13. BD (   1) C   6 - C   7        /192. BD*(   1) C   1 - C   2            1.79    1.14    0.057
  13. BD (   1) C   6 - C   7        /196. BD*(   1) C   2 - C   7            1.69    1.24    0.058
  13. BD (   1) C   6 - C   7        /202. BD*(   1) C   5 - C   6            1.29    1.26    0.051
  13. BD (   1) C   6 - C   7        /203. BD*(   1) C   5 - H  15            1.14    1.18    0.046
  13. BD (   1) C   6 - C   7        /206. BD*(   1) C   6 - H  16            0.65    1.18    0.035
  13. BD (   1) C   6 - C   7        /207. BD*(   1) C   7 - H  17            0.74    1.16    0.037
  14. BD (   2) C   6 - C   7        / 41. LP*(   1) C   2                   23.58    0.15    0.085
  14. BD (   2) C   6 - C   7        / 42. LP*(   1) C   5                   29.76    0.17    0.097
  14. BD (   2) C   6 - C   7        / 56. RY*(   4) C   2                    0.29    0.94    0.023
  14. BD (   2) C   6 - C   7        / 84. RY*(   5) C   5                    0.81    0.91    0.037
  14. BD (   2) C   6 - C   7        / 92. RY*(   4) C   6                    0.26    0.95    0.022
  15. BD (   1) C   6 - H  16        / 80. RY*(   1) C   5                    0.33    1.70    0.030
  15. BD (   1) C   6 - H  16        / 98. RY*(   1) C   7                    0.30    1.66    0.029
  15. BD (   1) C   6 - H  16        /196. BD*(   1) C   2 - C   7            2.12    1.05    0.060
  15. BD (   1) C   6 - H  16        /200. BD*(   1) C   4 - C   5            1.83    1.07    0.056
  15. BD (   1) C   6 - H  16        /202. BD*(   1) C   5 - C   6            0.37    1.07    0.025
  15. BD (   1) C   6 - H  16        /204. BD*(   1) C   6 - C   7            0.48    1.07    0.029
  16. BD (   1) C   7 - H  17        / 54. RY*(   2) C   2                    0.41    1.65    0.033
  16. BD (   1) C   7 - H  17        / 89. RY*(   1) C   6                    0.37    1.69    0.032
  16. BD (   1) C   7 - H  17        /195. BD*(   1) C   2 - C   3            2.18    1.06    0.061
  16. BD (   1) C   7 - H  17        /196. BD*(   1) C   2 - C   7            0.43    1.06    0.027
  16. BD (   1) C   7 - H  17        /202. BD*(   1) C   5 - C   6            1.86    1.08    0.057
  16. BD (   1) C   7 - H  17        /204. BD*(   1) C   6 - C   7            0.53    1.08    0.030
  17. BD (   1) C   8 - C   9        / 44. RY*(   1) C   1                    0.37    1.63    0.031
  17. BD (   1) C   8 - C   9        / 45. RY*(   2) C   1                    0.56    1.83    0.040
  17. BD (   1) C   8 - C   9        /125. RY*(   1) C  10                    0.44    1.89    0.037
  17. BD (   1) C   8 - C   9        /126. RY*(   2) C  10                    0.60    1.36    0.036
  17. BD (   1) C   8 - C   9        /192. BD*(   1) C   1 - C   2            1.79    1.14    0.057
  17. BD (   1) C   8 - C   9        /193. BD*(   1) C   1 - C   8            1.69    1.24    0.058
  17. BD (   1) C   8 - C   9        /210. BD*(   1) C   8 - H  18            0.74    1.16    0.037
  17. BD (   1) C   8 - C   9        /211. BD*(   1) C   9 - C  10            1.29    1.26    0.051
  17. BD (   1) C   8 - C   9        /212. BD*(   1) C   9 - H  19            0.65    1.18    0.035
  17. BD (   1) C   8 - C   9        /214. BD*(   1) C  10 - H  20            1.14    1.18    0.046
  18. BD (   2) C   8 - C   9        / 40. LP (   1) C   1                   23.58    0.15    0.085
  18. BD (   2) C   8 - C   9        / 43. LP*(   1) C  10                   29.76    0.17    0.097
  18. BD (   2) C   8 - C   9        / 47. RY*(   4) C   1                    0.29    0.94    0.023
  18. BD (   2) C   8 - C   9        /119. RY*(   4) C   9                    0.26    0.95    0.022
  18. BD (   2) C   8 - C   9        /129. RY*(   5) C  10                    0.81    0.91    0.037
  19. BD (   1) C   8 - H  18        / 45. RY*(   2) C   1                    0.41    1.65    0.033
  19. BD (   1) C   8 - H  18        /116. RY*(   1) C   9                    0.37    1.69    0.032
  19. BD (   1) C   8 - H  18        /193. BD*(   1) C   1 - C   8            0.43    1.06    0.027
  19. BD (   1) C   8 - H  18        /194. BD*(   1) C   1 - C  12            2.18    1.06    0.061
  19. BD (   1) C   8 - H  18        /208. BD*(   1) C   8 - C   9            0.53    1.08    0.030
  19. BD (   1) C   8 - H  18        /211. BD*(   1) C   9 - C  10            1.86    1.08    0.057
  20. BD (   1) C   9 - C  10        /107. RY*(   1) C   8                    0.33    1.85    0.032
  20. BD (   1) C   9 - C  10        /108. RY*(   2) C   8                    0.70    1.43    0.040
  20. BD (   1) C   9 - C  10        /134. RY*(   1) C  11                    0.43    1.87    0.036
  20. BD (   1) C   9 - C  10        /135. RY*(   2) C  11                    0.71    1.36    0.040
  20. BD (   1) C   9 - C  10        /208. BD*(   1) C   8 - C   9            1.33    1.26    0.052
  20. BD (   1) C   9 - C  10        /210. BD*(   1) C   8 - H  18            1.23    1.16    0.048
  20. BD (   1) C   9 - C  10        /212. BD*(   1) C   9 - H  19            0.63    1.18    0.034
  20. BD (   1) C   9 - C  10        /213. BD*(   1) C  10 - C  11            1.20    1.26    0.049
  20. BD (   1) C   9 - C  10        /214. BD*(   1) C  10 - H  20            0.58    1.17    0.033
  20. BD (   1) C   9 - C  10        /217. BD*(   1) C  11 - H  21            1.26    1.18    0.049
  21. BD (   1) C   9 - H  19        /107. RY*(   1) C   8                    0.30    1.66    0.029
  21. BD (   1) C   9 - H  19        /125. RY*(   1) C  10                    0.33    1.70    0.030
  21. BD (   1) C   9 - H  19        /193. BD*(   1) C   1 - C   8            2.12    1.05    0.060
  21. BD (   1) C   9 - H  19        /208. BD*(   1) C   8 - C   9            0.48    1.07    0.029
  21. BD (   1) C   9 - H  19        /211. BD*(   1) C   9 - C  10            0.37    1.07    0.025
  21. BD (   1) C   9 - H  19        /213. BD*(   1) C  10 - C  11            1.83    1.07    0.056
  22. BD (   1) C  10 - C  11        /116. RY*(   1) C   9                    0.43    1.87    0.036
  22. BD (   1) C  10 - C  11        /117. RY*(   2) C   9                    0.71    1.36    0.040
  22. BD (   1) C  10 - C  11        /143. RY*(   1) C  12                    0.33    1.85    0.032
  22. BD (   1) C  10 - C  11        /144. RY*(   2) C  12                    0.70    1.43    0.040
  22. BD (   1) C  10 - C  11        /211. BD*(   1) C   9 - C  10            1.20    1.26    0.049
  22. BD (   1) C  10 - C  11        /212. BD*(   1) C   9 - H  19            1.26    1.18    0.049
  22. BD (   1) C  10 - C  11        /214. BD*(   1) C  10 - H  20            0.58    1.17    0.033
  22. BD (   1) C  10 - C  11        /215. BD*(   1) C  11 - C  12            1.33    1.26    0.052
  22. BD (   1) C  10 - C  11        /217. BD*(   1) C  11 - H  21            0.63    1.18    0.034
  22. BD (   1) C  10 - C  11        /218. BD*(   1) C  12 - H  22            1.23    1.16    0.048
  23. BD (   1) C  10 - H  20        /116. RY*(   1) C   9                    0.34    1.68    0.030
  23. BD (   1) C  10 - H  20        /134. RY*(   1) C  11                    0.34    1.68    0.030
  23. BD (   1) C  10 - H  20        /208. BD*(   1) C   8 - C   9            1.95    1.08    0.058
  23. BD (   1) C  10 - H  20        /211. BD*(   1) C   9 - C  10            0.37    1.08    0.025
  23. BD (   1) C  10 - H  20        /213. BD*(   1) C  10 - C  11            0.37    1.08    0.025
  23. BD (   1) C  10 - H  20        /215. BD*(   1) C  11 - C  12            1.95    1.08    0.058
  24. BD (   1) C  11 - C  12        / 44. RY*(   1) C   1                    0.37    1.63    0.031
  24. BD (   1) C  11 - C  12        / 45. RY*(   2) C   1                    0.56    1.83    0.040
  24. BD (   1) C  11 - C  12        /125. RY*(   1) C  10                    0.44    1.89    0.037
  24. BD (   1) C  11 - C  12        /126. RY*(   2) C  10                    0.60    1.36    0.036
  24. BD (   1) C  11 - C  12        /192. BD*(   1) C   1 - C   2            1.79    1.14    0.057
  24. BD (   1) C  11 - C  12        /194. BD*(   1) C   1 - C  12            1.69    1.24    0.058
  24. BD (   1) C  11 - C  12        /213. BD*(   1) C  10 - C  11            1.29    1.26    0.051
  24. BD (   1) C  11 - C  12        /214. BD*(   1) C  10 - H  20            1.14    1.18    0.046
  24. BD (   1) C  11 - C  12        /217. BD*(   1) C  11 - H  21            0.65    1.18    0.035
  24. BD (   1) C  11 - C  12        /218. BD*(   1) C  12 - H  22            0.74    1.16    0.037
  25. BD (   2) C  11 - C  12        / 40. LP (   1) C   1                   23.58    0.15    0.085
  25. BD (   2) C  11 - C  12        / 43. LP*(   1) C  10                   29.76    0.17    0.097
  25. BD (   2) C  11 - C  12        / 47. RY*(   4) C   1                    0.29    0.94    0.023
  25. BD (   2) C  11 - C  12        /129. RY*(   5) C  10                    0.81    0.91    0.037
  25. BD (   2) C  11 - C  12        /137. RY*(   4) C  11                    0.26    0.95    0.022
  26. BD (   1) C  11 - H  21        /125. RY*(   1) C  10                    0.33    1.70    0.030
  26. BD (   1) C  11 - H  21        /143. RY*(   1) C  12                    0.30    1.66    0.029
  26. BD (   1) C  11 - H  21        /194. BD*(   1) C   1 - C  12            2.12    1.05    0.060
  26. BD (   1) C  11 - H  21        /211. BD*(   1) C   9 - C  10            1.83    1.07    0.056
  26. BD (   1) C  11 - H  21        /213. BD*(   1) C  10 - C  11            0.37    1.07    0.025
  26. BD (   1) C  11 - H  21        /215. BD*(   1) C  11 - C  12            0.48    1.07    0.029
  27. BD (   1) C  12 - H  22        / 45. RY*(   2) C   1                    0.41    1.65    0.033
  27. BD (   1) C  12 - H  22        /134. RY*(   1) C  11                    0.37    1.69    0.032
  27. BD (   1) C  12 - H  22        /193. BD*(   1) C   1 - C   8            2.18    1.06    0.061
  27. BD (   1) C  12 - H  22        /194. BD*(   1) C   1 - C  12            0.43    1.06    0.027
  27. BD (   1) C  12 - H  22        /213. BD*(   1) C  10 - C  11            1.86    1.08    0.057
  27. BD (   1) C  12 - H  22        /215. BD*(   1) C  11 - C  12            0.53    1.08    0.030
  28. CR (   1) C   1                / 55. RY*(   3) C   2                    0.33   10.73    0.075
  28. CR (   1) C   1                /108. RY*(   2) C   8                    0.84   10.84    0.120
  28. CR (   1) C   1                /144. RY*(   2) C  12                    0.84   10.84    0.120
  28. CR (   1) C   1                /195. BD*(   1) C   2 - C   3            0.42   10.64    0.085
  28. CR (   1) C   1                /196. BD*(   1) C   2 - C   7            0.42   10.64    0.085
  28. CR (   1) C   1                /208. BD*(   1) C   8 - C   9            0.41   10.67    0.084
  28. CR (   1) C   1                /210. BD*(   1) C   8 - H  18            0.29   10.57    0.070
  28. CR (   1) C   1                /215. BD*(   1) C  11 - C  12            0.41   10.67    0.084
  28. CR (   1) C   1                /218. BD*(   1) C  12 - H  22            0.29   10.57    0.070
  29. CR (   1) C   2                / 46. RY*(   3) C   1                    0.33   10.73    0.075
  29. CR (   1) C   2                / 63. RY*(   2) C   3                    0.84   10.84    0.120
  29. CR (   1) C   2                / 99. RY*(   2) C   7                    0.84   10.84    0.120
  29. CR (   1) C   2                /193. BD*(   1) C   1 - C   8            0.42   10.64    0.085
  29. CR (   1) C   2                /194. BD*(   1) C   1 - C  12            0.42   10.64    0.085
  29. CR (   1) C   2                /197. BD*(   1) C   3 - C   4            0.41   10.67    0.084
  29. CR (   1) C   2                /199. BD*(   1) C   3 - H  13            0.29   10.57    0.070
  29. CR (   1) C   2                /204. BD*(   1) C   6 - C   7            0.41   10.67    0.084
  29. CR (   1) C   2                /207. BD*(   1) C   7 - H  17            0.29   10.57    0.070
  30. CR (   1) C   3                / 53. RY*(   1) C   2                    0.44   11.02    0.088
  30. CR (   1) C   3                / 54. RY*(   2) C   2                    0.30   11.22    0.073
  30. CR (   1) C   3                / 72. RY*(   2) C   4                    0.78   10.75    0.116
  30. CR (   1) C   3                /152. RY*(   1) H  13                    0.38   10.47    0.080
  30. CR (   1) C   3                /192. BD*(   1) C   1 - C   2            0.57   10.53    0.099
  30. CR (   1) C   3                /196. BD*(   1) C   2 - C   7            0.52   10.62    0.095
  30. CR (   1) C   3                /200. BD*(   1) C   4 - C   5            0.46   10.65    0.089
  30. CR (   1) C   3                /201. BD*(   1) C   4 - H  14            0.29   10.57    0.070
  31. CR (   1) C   4                / 63. RY*(   2) C   3                    0.27   10.81    0.069
  31. CR (   1) C   4                / 64. RY*(   3) C   3                    0.49   10.81    0.091
  31. CR (   1) C   4                / 81. RY*(   2) C   5                    0.71   10.74    0.110
  31. CR (   1) C   4                / 82. RY*(   3) C   5                    0.26   10.77    0.066
  31. CR (   1) C   4                /156. RY*(   1) H  14                    0.39   10.45    0.081
  31. CR (   1) C   4                /195. BD*(   1) C   2 - C   3            0.55   10.62    0.097
  31. CR (   1) C   4                /199. BD*(   1) C   3 - H  13            0.33   10.55    0.075
  31. CR (   1) C   4                /202. BD*(   1) C   5 - C   6            0.43   10.64    0.085
  31. CR (   1) C   4                /203. BD*(   1) C   5 - H  15            0.29   10.56    0.070
  32. CR (   1) C   5                / 72. RY*(   2) C   4                    0.69   10.76    0.109
  32. CR (   1) C   5                / 73. RY*(   3) C   4                    0.30   10.77    0.072
  32. CR (   1) C   5                / 90. RY*(   2) C   6                    0.69   10.76    0.109
  32. CR (   1) C   5                / 91. RY*(   3) C   6                    0.30   10.77    0.072
  32. CR (   1) C   5                /160. RY*(   1) H  15                    0.40   10.45    0.081
  32. CR (   1) C   5                /197. BD*(   1) C   3 - C   4            0.46   10.66    0.089
  32. CR (   1) C   5                /201. BD*(   1) C   4 - H  14            0.30   10.57    0.072
  32. CR (   1) C   5                /204. BD*(   1) C   6 - C   7            0.46   10.66    0.089
  32. CR (   1) C   5                /206. BD*(   1) C   6 - H  16            0.30   10.57    0.072
  33. CR (   1) C   6                / 81. RY*(   2) C   5                    0.71   10.74    0.110
  33. CR (   1) C   6                / 82. RY*(   3) C   5                    0.26   10.77    0.066
  33. CR (   1) C   6                / 99. RY*(   2) C   7                    0.27   10.81    0.069
  33. CR (   1) C   6                /100. RY*(   3) C   7                    0.49   10.81    0.091
  33. CR (   1) C   6                /164. RY*(   1) H  16                    0.39   10.45    0.081
  33. CR (   1) C   6                /196. BD*(   1) C   2 - C   7            0.55   10.62    0.097
  33. CR (   1) C   6                /200. BD*(   1) C   4 - C   5            0.43   10.64    0.085
  33. CR (   1) C   6                /203. BD*(   1) C   5 - H  15            0.29   10.56    0.070
  33. CR (   1) C   6                /207. BD*(   1) C   7 - H  17            0.33   10.55    0.075
  34. CR (   1) C   7                / 53. RY*(   1) C   2                    0.44   11.02    0.088
  34. CR (   1) C   7                / 54. RY*(   2) C   2                    0.30   11.22    0.073
  34. CR (   1) C   7                / 90. RY*(   2) C   6                    0.78   10.75    0.116
  34. CR (   1) C   7                /168. RY*(   1) H  17                    0.38   10.47    0.080
  34. CR (   1) C   7                /192. BD*(   1) C   1 - C   2            0.57   10.53    0.099
  34. CR (   1) C   7                /195. BD*(   1) C   2 - C   3            0.52   10.62    0.095
  34. CR (   1) C   7                /202. BD*(   1) C   5 - C   6            0.46   10.65    0.089
  34. CR (   1) C   7                /206. BD*(   1) C   6 - H  16            0.29   10.57    0.070
  35. CR (   1) C   8                / 44. RY*(   1) C   1                    0.44   11.02    0.088
  35. CR (   1) C   8                / 45. RY*(   2) C   1                    0.30   11.22    0.073
  35. CR (   1) C   8                /117. RY*(   2) C   9                    0.78   10.75    0.116
  35. CR (   1) C   8                /172. RY*(   1) H  18                    0.38   10.47    0.080
  35. CR (   1) C   8                /192. BD*(   1) C   1 - C   2            0.57   10.53    0.099
  35. CR (   1) C   8                /194. BD*(   1) C   1 - C  12            0.52   10.62    0.095
  35. CR (   1) C   8                /211. BD*(   1) C   9 - C  10            0.46   10.65    0.089
  35. CR (   1) C   8                /212. BD*(   1) C   9 - H  19            0.29   10.57    0.070
  36. CR (   1) C   9                /108. RY*(   2) C   8                    0.27   10.81    0.069
  36. CR (   1) C   9                /109. RY*(   3) C   8                    0.49   10.81    0.091
  36. CR (   1) C   9                /126. RY*(   2) C  10                    0.71   10.74    0.110
  36. CR (   1) C   9                /127. RY*(   3) C  10                    0.26   10.77    0.066
  36. CR (   1) C   9                /176. RY*(   1) H  19                    0.39   10.45    0.081
  36. CR (   1) C   9                /193. BD*(   1) C   1 - C   8            0.55   10.62    0.097
  36. CR (   1) C   9                /210. BD*(   1) C   8 - H  18            0.33   10.55    0.075
  36. CR (   1) C   9                /213. BD*(   1) C  10 - C  11            0.43   10.64    0.085
  36. CR (   1) C   9                /214. BD*(   1) C  10 - H  20            0.29   10.56    0.070
  37. CR (   1) C  10                /117. RY*(   2) C   9                    0.69   10.76    0.109
  37. CR (   1) C  10                /118. RY*(   3) C   9                    0.30   10.77    0.072
  37. CR (   1) C  10                /135. RY*(   2) C  11                    0.69   10.76    0.109
  37. CR (   1) C  10                /136. RY*(   3) C  11                    0.30   10.77    0.072
  37. CR (   1) C  10                /180. RY*(   1) H  20                    0.40   10.45    0.081
  37. CR (   1) C  10                /208. BD*(   1) C   8 - C   9            0.46   10.66    0.089
  37. CR (   1) C  10                /212. BD*(   1) C   9 - H  19            0.30   10.57    0.072
  37. CR (   1) C  10                /215. BD*(   1) C  11 - C  12            0.46   10.66    0.089
  37. CR (   1) C  10                /217. BD*(   1) C  11 - H  21            0.30   10.57    0.072
  38. CR (   1) C  11                /126. RY*(   2) C  10                    0.71   10.74    0.110
  38. CR (   1) C  11                /127. RY*(   3) C  10                    0.26   10.77    0.066
  38. CR (   1) C  11                /144. RY*(   2) C  12                    0.27   10.81    0.069
  38. CR (   1) C  11                /145. RY*(   3) C  12                    0.49   10.81    0.091
  38. CR (   1) C  11                /184. RY*(   1) H  21                    0.39   10.45    0.081
  38. CR (   1) C  11                /194. BD*(   1) C   1 - C  12            0.55   10.62    0.097
  38. CR (   1) C  11                /211. BD*(   1) C   9 - C  10            0.43   10.64    0.085
  38. CR (   1) C  11                /214. BD*(   1) C  10 - H  20            0.29   10.56    0.070
  38. CR (   1) C  11                /218. BD*(   1) C  12 - H  22            0.33   10.55    0.075
  39. CR (   1) C  12                / 44. RY*(   1) C   1                    0.44   11.02    0.088
  39. CR (   1) C  12                / 45. RY*(   2) C   1                    0.30   11.22    0.073
  39. CR (   1) C  12                /135. RY*(   2) C  11                    0.78   10.75    0.116
  39. CR (   1) C  12                /188. RY*(   1) H  22                    0.38   10.47    0.080
  39. CR (   1) C  12                /192. BD*(   1) C   1 - C   2            0.57   10.53    0.099
  39. CR (   1) C  12                /193. BD*(   1) C   1 - C   8            0.52   10.62    0.095
  39. CR (   1) C  12                /213. BD*(   1) C  10 - C  11            0.46   10.65    0.089
  39. CR (   1) C  12                /217. BD*(   1) C  11 - H  21            0.29   10.57    0.070
  40. LP (   1) C   1                / 42. LP*(   1) C   5                    0.36    0.02    0.004
  40. LP (   1) C   1                / 43. LP*(   1) C  10                    1.27    0.02    0.008
  40. LP (   1) C   1                / 47. RY*(   4) C   1                    1.05    0.79    0.058
  40. LP (   1) C   1                / 58. RY*(   6) C   2                    0.32    2.16    0.053
  40. LP (   1) C   1                /109. RY*(   3) C   8                    0.26    0.85    0.030
  40. LP (   1) C   1                /110. RY*(   4) C   8                    1.04    0.95    0.064
  40. LP (   1) C   1                /145. RY*(   3) C  12                    0.26    0.85    0.030
  40. LP (   1) C   1                /146. RY*(   4) C  12                    1.04    0.95    0.064
  40. LP (   1) C   1                /195. BD*(   1) C   2 - C   3            0.49    0.65    0.036
  40. LP (   1) C   1                /196. BD*(   1) C   2 - C   7            0.49    0.65    0.036
  40. LP (   1) C   1                /209. BD*(   2) C   8 - C   9           21.05    0.15    0.104
  40. LP (   1) C   1                /216. BD*(   2) C  11 - C  12           21.05    0.15    0.104
  41. LP*(   1) C   2                / 42. LP*(   1) C   5                    1.27    0.02    0.008
  41. LP*(   1) C   2                / 43. LP*(   1) C  10                    0.36    0.02    0.004
  41. LP*(   1) C   2                / 49. RY*(   6) C   1                    0.32    2.16    0.053
  41. LP*(   1) C   2                / 56. RY*(   4) C   2                    1.05    0.79    0.058
  41. LP*(   1) C   2                / 64. RY*(   3) C   3                    0.26    0.85    0.030
  41. LP*(   1) C   2                / 65. RY*(   4) C   3                    1.04    0.95    0.064
  41. LP*(   1) C   2                /100. RY*(   3) C   7                    0.26    0.85    0.030
  41. LP*(   1) C   2                /101. RY*(   4) C   7                    1.04    0.95    0.064
  41. LP*(   1) C   2                /193. BD*(   1) C   1 - C   8            0.49    0.65    0.036
  41. LP*(   1) C   2                /194. BD*(   1) C   1 - C  12            0.49    0.65    0.036
  41. LP*(   1) C   2                /198. BD*(   2) C   3 - C   4           21.05    0.15    0.104
  41. LP*(   1) C   2                /205. BD*(   2) C   6 - C   7           21.05    0.15    0.104
  42. LP*(   1) C   5                / 74. RY*(   4) C   4                    0.93    0.78    0.062
  42. LP*(   1) C   5                / 84. RY*(   5) C   5                    2.00    0.74    0.088
  42. LP*(   1) C   5                / 92. RY*(   4) C   6                    0.93    0.78    0.062
  42. LP*(   1) C   5                /198. BD*(   2) C   3 - C   4           18.43    0.12    0.099
  42. LP*(   1) C   5                /205. BD*(   2) C   6 - C   7           18.43    0.12    0.099
  43. LP*(   1) C  10                /119. RY*(   4) C   9                    0.93    0.78    0.062
  43. LP*(   1) C  10                /129. RY*(   5) C  10                    2.00    0.74    0.088
  43. LP*(   1) C  10                /137. RY*(   4) C  11                    0.93    0.78    0.062
  43. LP*(   1) C  10                /209. BD*(   2) C   8 - C   9           18.43    0.12    0.099
  43. LP*(   1) C  10                /216. BD*(   2) C  11 - C  12           18.43    0.12    0.099
 198. BD*(   2) C   3 - C   4        / 66. RY*(   5) C   3                    0.26    1.62    0.101
 198. BD*(   2) C   3 - C   4        / 74. RY*(   4) C   4                    0.38    0.66    0.078
 205. BD*(   2) C   6 - C   7        / 92. RY*(   4) C   6                    0.38    0.66    0.078
 205. BD*(   2) C   6 - C   7        /102. RY*(   5) C   7                    0.26    1.62    0.101
 209. BD*(   2) C   8 - C   9        /111. RY*(   5) C   8                    0.26    1.62    0.101
 209. BD*(   2) C   8 - C   9        /119. RY*(   4) C   9                    0.38    0.66    0.078
 216. BD*(   2) C  11 - C  12        /137. RY*(   4) C  11                    0.38    0.66    0.078
 216. BD*(   2) C  11 - C  12        /147. RY*(   5) C  12                    0.26    1.62    0.101


 Natural Bond Orbitals (Summary):

                                                            Principal Delocalizations
           NBO                        Occupancy    Energy   (geminal,vicinal,remote)
 ====================================================================================
 Molecular unit  1  (C12H10)
     1. BD (   1) C   1 - C   2          0.98400    -0.81606  193(g),194(g),195(g),196(g)
                                                    197(v),204(v),208(v),215(v)
                                                    62(v),98(v),107(v),143(v)
     2. BD (   1) C   1 - C   8          0.98508    -0.85165  194(g),192(g),208(g),218(v)
                                                    212(v),195(v),53(v),117(v)
                                                    210(g),116(v),41(v),143(v)
     3. BD (   1) C   1 - C  12          0.98508    -0.85165  193(g),192(g),215(g),210(v)
                                                    217(v),196(v),53(v),135(v)
                                                    218(g),134(v),41(v),107(v)
     4. BD (   1) C   2 - C   3          0.98508    -0.85165  196(g),192(g),197(g),207(v)
                                                    201(v),193(v),44(v),72(v)
                                                    199(g),71(v),40(v),98(v)
     5. BD (   1) C   2 - C   7          0.98508    -0.85165  195(g),192(g),204(g),199(v)
                                                    206(v),194(v),44(v),90(v)
                                                    207(g),89(v),40(v),62(v)
     6. BD (   1) C   3 - C   4          0.98883    -0.85060  192(v),195(g),200(g),203(v)
                                                    199(g),201(g),81(v),54(v)
                                                    80(v),53(v)
     7. BD (   2) C   3 - C   4          0.83853    -0.41500  42(v),41(v),84(v),56(v)
                                                    74(g)
     8. BD (   1) C   3 - H  13          0.98938    -0.67097  196(v),200(v),197(g),195(g)
                                                    54(v),71(v)
     9. BD (   1) C   4 - C   5          0.98984    -0.84965  197(g),206(v),199(v),202(g)
                                                    90(v),63(v),201(g),203(g)
                                                    89(v),62(v)
    10. BD (   1) C   4 - H  14          0.98928    -0.66146  195(v),202(v),197(g),200(g)
                                                    80(v),62(v)
    11. BD (   1) C   5 - C   6          0.98984    -0.84965  204(g),201(v),207(v),200(g)
                                                    72(v),99(v),206(g),203(g)
                                                    71(v),98(v)
    12. BD (   1) C   5 - H  15          0.98983    -0.66800  197(v),204(v),200(g),202(g)
                                                    71(v),89(v)
    13. BD (   1) C   6 - C   7          0.98883    -0.85060  192(v),196(g),202(g),203(v)
                                                    207(g),206(g),81(v),54(v)
                                                    80(v),53(v)
    14. BD (   2) C   6 - C   7          0.83853    -0.41500  42(v),41(v),84(v),56(v)
                                                    92(g)
    15. BD (   1) C   6 - H  16          0.98928    -0.66146  196(v),200(v),204(g),202(g)
                                                    80(v),98(v)
    16. BD (   1) C   7 - H  17          0.98938    -0.67097  195(v),202(v),204(g),196(g)
                                                    54(v),89(v)
    17. BD (   1) C   8 - C   9          0.98883    -0.85060  192(v),193(g),211(g),214(v)
                                                    210(g),212(g),126(v),45(v)
                                                    125(v),44(v)
    18. BD (   2) C   8 - C   9          0.83853    -0.41500  43(v),40(v),129(v),47(v)
                                                    119(g)
    19. BD (   1) C   8 - H  18          0.98938    -0.67097  194(v),211(v),208(g),193(g)
                                                    45(v),116(v)
    20. BD (   1) C   9 - C  10          0.98984    -0.84965  208(g),217(v),210(v),213(g)
                                                    135(v),108(v),212(g),214(g)
                                                    134(v),107(v)
    21. BD (   1) C   9 - H  19          0.98928    -0.66146  193(v),213(v),208(g),211(g)
                                                    125(v),107(v)
    22. BD (   1) C  10 - C  11          0.98984    -0.84965  215(g),212(v),218(v),211(g)
                                                    117(v),144(v),217(g),214(g)
                                                    116(v),143(v)
    23. BD (   1) C  10 - H  20          0.98983    -0.66800  208(v),215(v),211(g),213(g)
                                                    116(v),134(v)
    24. BD (   1) C  11 - C  12          0.98883    -0.85060  192(v),194(g),213(g),214(v)
                                                    218(g),217(g),126(v),45(v)
                                                    125(v),44(v)
    25. BD (   2) C  11 - C  12          0.83853    -0.41500  43(v),40(v),129(v),47(v)
                                                    137(g)
    26. BD (   1) C  11 - H  21          0.98928    -0.66146  194(v),211(v),215(g),213(g)
                                                    125(v),143(v)
    27. BD (   1) C  12 - H  22          0.98938    -0.67097  193(v),213(v),215(g),194(g)
                                                    45(v),134(v)
    28. CR (   1) C   1                  0.99942   -10.25622  108(v),144(v),195(v),196(v)
                                                    208(v),215(v),55(v),210(v)
                                                    218(v)
    29. CR (   1) C   2                  0.99942   -10.25622  63(v),99(v),193(v),194(v)
                                                    197(v),204(v),46(v),199(v)
                                                    207(v)
    30. CR (   1) C   3                  0.99945   -10.23799  72(v),192(v),196(v),200(v)
                                                    53(v),152(v),54(v),201(v)
    31. CR (   1) C   4                  0.99948   -10.23374  81(v),195(v),64(v),202(v)
                                                    156(v),199(v),203(v),63(v)
                                                    82(v)
    32. CR (   1) C   5                  0.99947   -10.24428  72(v),90(v),197(v),204(v)
                                                    160(v),201(v),206(v),73(v)
                                                    91(v)
    33. CR (   1) C   6                  0.99948   -10.23374  81(v),196(v),100(v),200(v)
                                                    164(v),207(v),203(v),99(v)
                                                    82(v)
    34. CR (   1) C   7                  0.99945   -10.23799  90(v),192(v),195(v),202(v)
                                                    53(v),168(v),54(v),206(v)
    35. CR (   1) C   8                  0.99945   -10.23799  117(v),192(v),194(v),211(v)
                                                    44(v),172(v),45(v),212(v)
    36. CR (   1) C   9                  0.99948   -10.23374  126(v),193(v),109(v),213(v)
                                                    176(v),210(v),214(v),108(v)
                                                    127(v)
    37. CR (   1) C  10                  0.99947   -10.24428  117(v),135(v),208(v),215(v)
                                                    180(v),212(v),217(v),118(v)
                                                    136(v)
    38. CR (   1) C  11                  0.99948   -10.23374  126(v),194(v),145(v),211(v)
                                                    184(v),218(v),214(v),144(v)
                                                    127(v)
    39. CR (   1) C  12                  0.99945   -10.23799  135(v),192(v),193(v),213(v)
                                                    44(v),188(v),45(v),217(v)
    40. LP (   1) C   1                  0.38614    -0.26628  41(v),209(v),216(v),47(g)
                                                    110(v),146(v),43(r),195(v)
                                                    196(v),58(v),109(v),145(v)
    41. LP*(   1) C   2                  0.38614    -0.26628  40(v),198(v),205(v),56(g)
                                                    65(v),101(v),42(r),193(v)
                                                    194(v),49(v),64(v),100(v)
    42. LP*(   1) C   5                  0.30522    -0.24450  43(r),198(v),205(v),84(g)
                                                    74(v),92(v),41(r)
    43. LP*(   1) C  10                  0.30522    -0.24450  42(r),209(v),216(v),129(g)
                                                    119(v),137(v),40(r)
    44. RY*(   1) C   1                  0.00288     0.78166   
    45. RY*(   2) C   1                  0.00248     0.97857   
    46. RY*(   3) C   1                  0.00076     0.47443   
    47. RY*(   4) C   1                  0.00056     0.52748   
    48. RY*(   5) C   1                  0.00032     1.75154   
    49. RY*(   6) C   1                  0.00017     1.89310   
    50. RY*(   7) C   1                  0.00010     2.07317   
    51. RY*(   8) C   1                  0.00008     2.09683   
    52. RY*(   9) C   1                  0.00001     2.01511   
    53. RY*(   1) C   2                  0.00288     0.78166   
    54. RY*(   2) C   2                  0.00248     0.97857   
    55. RY*(   3) C   2                  0.00076     0.47443   
    56. RY*(   4) C   2                  0.00056     0.52748   
    57. RY*(   5) C   2                  0.00032     1.75154   
    58. RY*(   6) C   2                  0.00017     1.89310   
    59. RY*(   7) C   2                  0.00010     2.07317   
    60. RY*(   8) C   2                  0.00008     2.09683   
    61. RY*(   9) C   2                  0.00001     2.01511   
    62. RY*(   1) C   3                  0.00271     1.00170   
    63. RY*(   2) C   3                  0.00133     0.58050   
    64. RY*(   3) C   3                  0.00057     0.58060   
    65. RY*(   4) C   3                  0.00043     0.68464   
    66. RY*(   5) C   3                  0.00014     1.50208   
    67. RY*(   6) C   3                  0.00006     2.13895   
    68. RY*(   7) C   3                  0.00004     2.19680   
    69. RY*(   8) C   3                  0.00000     1.92407   
    70. RY*(   9) C   3                  0.00000     1.83735   
    71. RY*(   1) C   4                  0.00276     1.01654   
    72. RY*(   2) C   4                  0.00138     0.51289   
    73. RY*(   3) C   4                  0.00042     0.52663   
    74. RY*(   4) C   4                  0.00026     0.53836   
    75. RY*(   5) C   4                  0.00012     1.70824   
    76. RY*(   6) C   4                  0.00007     2.22525   
    77. RY*(   7) C   4                  0.00003     2.08635   
    78. RY*(   8) C   4                  0.00000     1.94108   
    79. RY*(   9) C   4                  0.00000     1.79736   
    80. RY*(   1) C   5                  0.00256     1.04154   
    81. RY*(   2) C   5                  0.00122     0.50606   
    82. RY*(   3) C   5                  0.00048     0.54002   
    83. RY*(   4) C   5                  0.00029     1.76622   
    84. RY*(   5) C   5                  0.00013     0.49643   
    85. RY*(   6) C   5                  0.00007     2.21161   
    86. RY*(   7) C   5                  0.00002     2.04158   
    87. RY*(   8) C   5                  0.00000     1.65915   
    88. RY*(   9) C   5                  0.00000     2.05650   
    89. RY*(   1) C   6                  0.00276     1.01654   
    90. RY*(   2) C   6                  0.00138     0.51289   
    91. RY*(   3) C   6                  0.00042     0.52663   
    92. RY*(   4) C   6                  0.00026     0.53836   
    93. RY*(   5) C   6                  0.00012     1.70824   
    94. RY*(   6) C   6                  0.00007     2.22525   
    95. RY*(   7) C   6                  0.00003     2.08635   
    96. RY*(   8) C   6                  0.00000     1.94108   
    97. RY*(   9) C   6                  0.00000     1.79736   
    98. RY*(   1) C   7                  0.00271     1.00170   
    99. RY*(   2) C   7                  0.00133     0.58050   
   100. RY*(   3) C   7                  0.00057     0.58060   
   101. RY*(   4) C   7                  0.00043     0.68464   
   102. RY*(   5) C   7                  0.00014     1.50208   
   103. RY*(   6) C   7                  0.00006     2.13895   
   104. RY*(   7) C   7                  0.00004     2.19680   
   105. RY*(   8) C   7                  0.00000     1.92407   
   106. RY*(   9) C   7                  0.00000     1.83735   
   107. RY*(   1) C   8                  0.00271     1.00170   
   108. RY*(   2) C   8                  0.00133     0.58050   
   109. RY*(   3) C   8                  0.00057     0.58060   
   110. RY*(   4) C   8                  0.00043     0.68464   
   111. RY*(   5) C   8                  0.00014     1.50208   
   112. RY*(   6) C   8                  0.00006     2.13895   
   113. RY*(   7) C   8                  0.00004     2.19680   
   114. RY*(   8) C   8                  0.00000     1.92407   
   115. RY*(   9) C   8                  0.00000     1.83735   
   116. RY*(   1) C   9                  0.00276     1.01654   
   117. RY*(   2) C   9                  0.00138     0.51289   
   118. RY*(   3) C   9                  0.00042     0.52663   
   119. RY*(   4) C   9                  0.00026     0.53836   
   120. RY*(   5) C   9                  0.00012     1.70824   
   121. RY*(   6) C   9                  0.00007     2.22525   
   122. RY*(   7) C   9                  0.00003     2.08635   
   123. RY*(   8) C   9                  0.00000     1.94108   
   124. RY*(   9) C   9                  0.00000     1.79736   
   125. RY*(   1) C  10                  0.00256     1.04154   
   126. RY*(   2) C  10                  0.00122     0.50606   
   127. RY*(   3) C  10                  0.00048     0.54002   
   128. RY*(   4) C  10                  0.00029     1.76622   
   129. RY*(   5) C  10                  0.00013     0.49643   
   130. RY*(   6) C  10                  0.00007     2.21161   
   131. RY*(   7) C  10                  0.00002     2.04158   
   132. RY*(   8) C  10                  0.00000     1.65915   
   133. RY*(   9) C  10                  0.00000     2.05650   
   134. RY*(   1) C  11                  0.00276     1.01654   
   135. RY*(   2) C  11                  0.00138     0.51289   
   136. RY*(   3) C  11                  0.00042     0.52663   
   137. RY*(   4) C  11                  0.00026     0.53836   
   138. RY*(   5) C  11                  0.00012     1.70824   
   139. RY*(   6) C  11                  0.00007     2.22525   
   140. RY*(   7) C  11                  0.00003     2.08635   
   141. RY*(   8) C  11                  0.00000     1.94108   
   142. RY*(   9) C  11                  0.00000     1.79736   
   143. RY*(   1) C  12                  0.00271     1.00170   
   144. RY*(   2) C  12                  0.00133     0.58050   
   145. RY*(   3) C  12                  0.00057     0.58060   
   146. RY*(   4) C  12                  0.00043     0.68464   
   147. RY*(   5) C  12                  0.00014     1.50208   
   148. RY*(   6) C  12                  0.00006     2.13895   
   149. RY*(   7) C  12                  0.00004     2.19680   
   150. RY*(   8) C  12                  0.00000     1.92407   
   151. RY*(   9) C  12                  0.00000     1.83735   
   152. RY*(   1) H  13                  0.00079     0.23243   
   153. RY*(   2) H  13                  0.00007     1.50814   
   154. RY*(   3) H  13                  0.00003     2.11327   
   155. RY*(   4) H  13                  0.00004     1.92309   
   156. RY*(   1) H  14                  0.00071     0.21442   
   157. RY*(   2) H  14                  0.00006     1.50725   
   158. RY*(   3) H  14                  0.00003     2.11112   
   159. RY*(   4) H  14                  0.00004     1.91712   
   160. RY*(   1) H  15                  0.00073     0.20918   
   161. RY*(   2) H  15                  0.00003     1.53035   
   162. RY*(   3) H  15                  0.00004     1.79083   
   163. RY*(   4) H  15                  0.00004     2.19794   
   164. RY*(   1) H  16                  0.00071     0.21442   
   165. RY*(   2) H  16                  0.00006     1.50725   
   166. RY*(   3) H  16                  0.00003     2.11112   
   167. RY*(   4) H  16                  0.00004     1.91712   
   168. RY*(   1) H  17                  0.00079     0.23243   
   169. RY*(   2) H  17                  0.00007     1.50814   
   170. RY*(   3) H  17                  0.00003     2.11327   
   171. RY*(   4) H  17                  0.00004     1.92309   
   172. RY*(   1) H  18                  0.00079     0.23243   
   173. RY*(   2) H  18                  0.00007     1.50814   
   174. RY*(   3) H  18                  0.00003     2.11327   
   175. RY*(   4) H  18                  0.00004     1.92309   
   176. RY*(   1) H  19                  0.00071     0.21442   
   177. RY*(   2) H  19                  0.00006     1.50725   
   178. RY*(   3) H  19                  0.00003     2.11112   
   179. RY*(   4) H  19                  0.00004     1.91712   
   180. RY*(   1) H  20                  0.00073     0.20918   
   181. RY*(   2) H  20                  0.00003     1.53035   
   182. RY*(   3) H  20                  0.00004     1.79083   
   183. RY*(   4) H  20                  0.00004     2.19794   
   184. RY*(   1) H  21                  0.00071     0.21442   
   185. RY*(   2) H  21                  0.00006     1.50725   
   186. RY*(   3) H  21                  0.00003     2.11112   
   187. RY*(   4) H  21                  0.00004     1.91712   
   188. RY*(   1) H  22                  0.00079     0.23243   
   189. RY*(   2) H  22                  0.00007     1.50814   
   190. RY*(   3) H  22                  0.00003     2.11327   
   191. RY*(   4) H  22                  0.00004     1.92309   
   192. BD*(   1) C   1 - C   2          0.01716     0.28809   
   193. BD*(   1) C   1 - C   8          0.01252     0.38573   
   194. BD*(   1) C   1 - C  12          0.01252     0.38573   
   195. BD*(   1) C   2 - C   3          0.01252     0.38573   
   196. BD*(   1) C   2 - C   7          0.01252     0.38573   
   197. BD*(   1) C   3 - C   4          0.00797     0.41250   
   198. BD*(   2) C   3 - C   4          0.06565    -0.12120   
   199. BD*(   1) C   3 - H  13          0.00690     0.31184   
   200. BD*(   1) C   4 - C   5          0.00825     0.40922   
   201. BD*(   1) C   4 - H  14          0.00660     0.32702   
   202. BD*(   1) C   5 - C   6          0.00825     0.40922   
   203. BD*(   1) C   5 - H  15          0.00663     0.32471   
   204. BD*(   1) C   6 - C   7          0.00797     0.41250   
   205. BD*(   2) C   6 - C   7          0.06565    -0.12120   
   206. BD*(   1) C   6 - H  16          0.00660     0.32702   
   207. BD*(   1) C   7 - H  17          0.00690     0.31184   
   208. BD*(   1) C   8 - C   9          0.00797     0.41250   
   209. BD*(   2) C   8 - C   9          0.06565    -0.12120   
   210. BD*(   1) C   8 - H  18          0.00690     0.31184   
   211. BD*(   1) C   9 - C  10          0.00825     0.40922   
   212. BD*(   1) C   9 - H  19          0.00660     0.32702   
   213. BD*(   1) C  10 - C  11          0.00825     0.40922   
   214. BD*(   1) C  10 - H  20          0.00663     0.32471   
   215. BD*(   1) C  11 - C  12          0.00797     0.41250   
   216. BD*(   2) C  11 - C  12          0.06565    -0.12120   
   217. BD*(   1) C  11 - H  21          0.00660     0.32702   
   218. BD*(   1) C  12 - H  22          0.00690     0.31184   
       -------------------------------
              Total Lewis   38.46708  ( 96.1677%)
        Valence non-Lewis    1.45857  (  3.6464%)
        Rydberg non-Lewis    0.07436  (  0.1859%)
       -------------------------------
            Total unit  1   40.00000  (100.0000%)
           Charge unit  1    1.00000
 Unable to Open any file for archive entry.
 1\1\GINC-COMPUTE-0-9\SP\UB3LYP\def2SVP\C12H10(1+,2)\ZAHRT2\13-Mar-2021
 \0\\# b3lyp/def2svp geom=NewRedundant pop=NBO\\70\\1,2\C,0,-0.73550976
 2,0.0291781734,0.2206859466\C,0,0.7355097627,-0.0291781875,0.029723676
 5\C,0,1.5089913876,1.1455024362,0.0054484993\C,0,2.891938668,1.0911767
 009,-0.1738937549\C,0,3.5335975661,-0.1401802639,-0.3335136497\C,0,2.7
 785346215,-1.3161283081,-0.3118163225\C,0,1.3956767795,-1.2607326433,-
 0.1321120678\C,0,-1.588921592,-0.8593897775,-0.4581902725\C,0,-2.97187
 49674,-0.8050422251,-0.2789016357\C,0,-3.5335975654,0.1401802499,0.583
 9232728\C,0,-2.6985983206,1.0299938043,1.2654309592\C,0,-1.3157465735,
 0.9746199565,1.0856730871\H,0,1.0155503834,2.1147218695,0.1037761507\H
 ,0,3.4711557172,2.0175555227,-0.1977569681\H,0,4.6162183172,-0.1831285
 771,-0.4740554392\H,0,3.2707057333,-2.2850098385,-0.4270367257\H,0,0.8
 195160201,-2.1875202356,-0.0915880061\H,0,-1.1634136692,-1.5854406184,
 -1.154129814\H,0,-3.6157118585,-1.5001122991,-0.8235035219\H,0,-4.6162
 183165,0.1831285631,0.7244650623\H,0,-3.1261495905,1.7675665869,1.9491
 164619\H,0,-0.6716527328,1.6582389565,1.6427609156\\Version=ES64L-G16R
 evC.01\State=2-B2\HF=-462.6830956\S2=0.763158\S2-1=0.\S2A=0.750135\RMS
 D=7.720e-09\Dipole=0.,0.,0.\Quadrupole=20.2620176,-5.9725768,-14.28944
 08,-0.4972685,-4.3886336,4.3666296\PG=D02 [C2(H1C1C1.C1C1H1),X(C8H8)]\
 \@
 The archive entry for this job was punched.


 I DO NOT DEFINE TIME, SPACE, PLACE, AND MOTION, AS BEING WELL KNOWN TO ALL.
                                            -- NEWTON (1642-1726), PRINCIPIA
 File lengths (MBytes):  RWF=     37 Int=      0 D2E=      0 Chk=      4 Scr=      1
 Normal termination of Gaussian 16
