# Supplementary material for: Machine-Learning-Guided Discovery of Electrochemical Reactions
Source: J Am Chem Soc. 2022 Dec 2;144(49):22599–610. doi: 10.1021/jacs.2c08997 (PMC9756344; doi:10.1021/jacs.2c08997)
Supplement: Supplementary file 4 — ja2c08997_si_004.zip [file ja2c08997_si_004.zip › Reactivity Prediction/Ologs_notimes/88.log]

 Entering Gaussian System, Link 0=g16
 Input=88.com
 Output=88.log
 Initial command:
  
 Copyright (c) 1988-2019, Gaussian, Inc.  All Rights Reserved.
  
 This is part of the Gaussian(R) 16 program.  It is based on
 the Gaussian(R) 09 system (copyright 2009, Gaussian, Inc.),
 the Gaussian(R) 03 system (copyright 2003, Gaussian, Inc.),
 the Gaussian(R) 98 system (copyright 1998, Gaussian, Inc.),
 the Gaussian(R) 94 system (copyright 1995, Gaussian, Inc.),
 the Gaussian 92(TM) system (copyright 1992, Gaussian, Inc.),
 the Gaussian 90(TM) system (copyright 1990, Gaussian, Inc.),
 the Gaussian 88(TM) system (copyright 1988, Gaussian, Inc.),
 the Gaussian 86(TM) system (copyright 1986, Carnegie Mellon
 University), and the Gaussian 82(TM) system (copyright 1983,
 Carnegie Mellon University). Gaussian is a federally registered
 trademark of Gaussian, Inc.
  
 This software contains proprietary and confidential information,
 including trade secrets, belonging to Gaussian, Inc.
  
 This software is provided under written license and may be
 used, copied, transmitted, or stored only in accord with that
 written license.
  
 The following legend is applicable only to US Government
 contracts under FAR:
  
                    RESTRICTED RIGHTS LEGEND
  
 Use, reproduction and disclosure by the US Government is
 subject to restrictions as set forth in subparagraphs (a)
 and (c) of the Commercial Computer Software - Restricted
 Rights clause in FAR 52.227-19.
  
 Gaussian, Inc.
 340 Quinnipiac St., Bldg. 40, Wallingford CT 06492
  
  
 ---------------------------------------------------------------
 Warning -- This program may not be used in any manner that
 competes with the business of Gaussian, Inc. or will provide
 assistance to any competitor of Gaussian, Inc.  The licensee
 of this program is prohibited from giving any competitor of
 Gaussian, Inc. access to this program.  By using this program,
 the user acknowledges that Gaussian, Inc. is engaged in the
 business of creating and licensing software in the field of
 computational chemistry and represents and warrants to the
 licensee that it is not a competitor of Gaussian, Inc. and that
 it will not use this program in any manner prohibited above.
 ---------------------------------------------------------------
  

 Cite this work as:
 Gaussian 16, Revision C.01,
 M. J. Frisch, G. W. Trucks, H. B. Schlegel, G. E. Scuseria, 
 M. A. Robb, J. R. Cheeseman, G. Scalmani, V. Barone, 
 G. A. Petersson, H. Nakatsuji, X. Li, M. Caricato, A. V. Marenich, 
 J. Bloino, B. G. Janesko, R. Gomperts, B. Mennucci, H. P. Hratchian, 
 J. V. Ortiz, A. F. Izmaylov, J. L. Sonnenberg, D. Williams-Young, 
 F. Ding, F. Lipparini, F. Egidi, J. Goings, B. Peng, A. Petrone, 
 T. Henderson, D. Ranasinghe, V. G. Zakrzewski, J. Gao, N. Rega, 
 G. Zheng, W. Liang, M. Hada, M. Ehara, K. Toyota, R. Fukuda, 
 J. Hasegawa, M. Ishida, T. Nakajima, Y. Honda, O. Kitao, H. Nakai, 
 T. Vreven, K. Throssell, J. A. Montgomery, Jr., J. E. Peralta, 
 F. Ogliaro, M. J. Bearpark, J. J. Heyd, E. N. Brothers, K. N. Kudin, 
 V. N. Staroverov, T. A. Keith, R. Kobayashi, J. Normand, 
 K. Raghavachari, A. P. Rendell, J. C. Burant, S. S. Iyengar, 
 J. Tomasi, M. Cossi, J. M. Millam, M. Klene, C. Adamo, R. Cammi, 
 J. W. Ochterski, R. L. Martin, K. Morokuma, O. Farkas, 
 J. B. Foresman, and D. J. Fox, Gaussian, Inc., Wallingford CT, 2019.
 
 ******************************************
 Gaussian 16:  ES64L-G16RevC.01  3-Jul-2019
                13-Mar-2021 
 ******************************************
 %nprocshared=16
 Will use up to   16 processors via shared memory.
 %mem=7GB
 -----------------------------------------
 # b3lyp/def2svp geom=NewRedundant pop=NBO
 -----------------------------------------
 1/29=4000,38=1,172=1/1;
 2/12=2,17=6,18=5,40=1/2;
 3/5=43,7=101,11=2,25=1,30=1,74=-5/1,2,3;
 4//1;
 5/5=2,38=5/2;
 6/7=2,8=2,9=2,10=2,28=1,40=1/1,7;
 99/5=1,9=1/99;
 --
 88
 --
 Symbolic Z-matrix:
 Charge =  1 Multiplicity = 2
 O                     2.72457  -1.27837   1.03534 
 C                     2.71122  -0.94345  -0.27986 
 C                     2.3642    0.50694  -0.58274 
 C                     1.13513   1.06752   0.15554 
 C                     0.93301   2.53977  -0.21588 
 C                    -0.11009   0.20847  -0.1147 
 C                    -1.36758   0.62951   0.6599 
 C                    -2.50622  -0.33215   0.47412 
 C                    -3.68311  -0.03422  -0.08781 
 C                    -4.8169   -0.99306  -0.29244 
 O                     2.98061  -1.7626   -1.11309 
 H                     2.4772   -0.51477   1.57638 
 H                     3.25173   1.11831  -0.33838 
 H                     2.22132   0.57297  -1.67091 
 H                     1.33361   1.03561   1.24761 
 H                     1.84838   3.12526  -0.03578 
 H                     0.12276   3.00088   0.3671 
 H                     0.67787   2.63683  -1.28432 
 H                     0.11801  -0.84169   0.13634 
 H                    -0.32757   0.2201   -1.19737 
 H                    -1.11072   0.6945    1.73509 
 H                    -1.68837   1.6383    0.3544 
 H                    -2.32857  -1.36176   0.81481 
 H                    -3.84982   0.99592  -0.43205 
 H                    -5.08239  -1.0758   -1.36102 
 H                    -4.56904  -2.00031   0.07627 
 H                    -5.72862  -0.65228   0.2291 
 
                          Input orientation:                          
 ---------------------------------------------------------------------
 Center     Atomic      Atomic             Coordinates (Angstroms)
 Number     Number       Type             X           Y           Z
 ---------------------------------------------------------------------
      1          8           0        2.724566   -1.278367    1.035336
      2          6           0        2.711217   -0.943448   -0.279864
      3          6           0        2.364195    0.506942   -0.582737
      4          6           0        1.135133    1.067523    0.155536
      5          6           0        0.933006    2.539765   -0.215880
      6          6           0       -0.110093    0.208466   -0.114700
      7          6           0       -1.367581    0.629507    0.659901
      8          6           0       -2.506218   -0.332146    0.474120
      9          6           0       -3.683112   -0.034217   -0.087805
     10          6           0       -4.816900   -0.993063   -0.292437
     11          8           0        2.980615   -1.762605   -1.113091
     12          1           0        2.477205   -0.514771    1.576383
     13          1           0        3.251728    1.118312   -0.338382
     14          1           0        2.221325    0.572974   -1.670906
     15          1           0        1.333609    1.035615    1.247606
     16          1           0        1.848383    3.125260   -0.035777
     17          1           0        0.122764    3.000877    0.367096
     18          1           0        0.677872    2.636833   -1.284317
     19          1           0        0.118008   -0.841693    0.136345
     20          1           0       -0.327571    0.220098   -1.197369
     21          1           0       -1.110717    0.694502    1.735093
     22          1           0       -1.688371    1.638297    0.354402
     23          1           0       -2.328574   -1.361765    0.814811
     24          1           0       -3.849818    0.995916   -0.432054
     25          1           0       -5.082391   -1.075797   -1.361023
     26          1           0       -4.569044   -2.000307    0.076266
     27          1           0       -5.728618   -0.652279    0.229104
 ---------------------------------------------------------------------
                    Distance matrix (angstroms):
                    1          2          3          4          5
     1  O    0.000000
     2  C    1.357240   0.000000
     3  C    2.436259   1.521771   0.000000
     4  C    2.967077   2.591836   1.539445   0.000000
     5  C    4.399246   3.911381   2.513017   1.531764   0.000000
     6  C    3.401257   3.051881   2.535794   1.536749   2.556022
     7  C    4.530629   4.471458   3.935140   2.590333   3.115892
     8  C    5.345222   5.306958   5.053903   3.914078   4.533457
     9  C    6.623269   6.461504   6.091612   4.948589   5.286807
    10  C    7.662772   7.528291   7.341826   6.314538   6.748937
    11  O    2.217157   1.199108   2.410828   3.608994   4.848513
    12  H    0.967987   1.919421   2.391332   2.514680   3.863541
    13  H    2.812307   2.132236   1.105079   2.174053   2.722500
    14  H    3.317298   2.115308   1.099493   2.181807   2.764983
    15  H    2.708197   2.854410   2.166047   1.110418   2.136526
    16  H    4.615941   4.166346   2.724117   2.186231   1.101433
    17  H    5.052509   4.761969   3.485098   2.192603   1.099535
    18  H    4.989843   4.238139   2.805768   2.178301   1.102757
    19  H    2.791597   2.628368   2.716846   2.163335   3.496076
    20  H    4.067666   3.380811   2.775906   2.165175   2.816598
    21  H    4.369355   4.620618   4.181212   2.770919   3.374625
    22  H    5.333349   5.140435   4.310625   2.887474   2.830103
    23  H    5.058637   5.174244   5.240925   4.281746   5.188657
    24  H    7.109720   6.843353   6.235043   5.019973   5.030468
    25  H    8.168974   7.869355   7.652609   6.749176   7.111163
    26  H    7.391736   7.365187   7.402053   6.477307   7.139339
    27  H    8.514594   8.460180   8.215626   7.076314   7.400297
                    6          7          8          9         10
     6  C    0.000000
     7  C    1.535760   0.000000
     8  C    2.525941   1.501926   0.000000
     9  C    3.581352   2.522157   1.337760   0.000000
    10  C    4.860997   3.929056   2.522632   1.498911   0.000000
    11  O    3.799261   5.269963   5.888190   6.960157   7.878255
    12  H    3.174420   4.114813   5.107136   6.399215   7.544880
    13  H    3.489943   4.751160   5.993157   7.034424   8.340430
    14  H    2.826687   4.279732   5.269728   6.143067   7.340930
    15  H    2.150425   2.794056   4.148894   5.300505   6.657028
    16  H    3.514192   4.129791   5.583564   6.370434   7.839161
    17  H    2.843222   2.816072   4.246415   4.889113   6.386456
    18  H    2.808177   3.463123   4.695249   5.252079   6.659766
    19  H    1.103580   2.155346   2.694493   3.892400   4.955813
    20  H    1.104357   2.167646   2.800955   3.543369   4.737588
    21  H    2.158521   1.107358   2.142774   3.235925   4.549126
    22  H    2.180696   1.101769   2.136785   2.640425   4.138858
    23  H    2.872503   2.216454   1.098974   2.100446   2.748400
    24  H    3.834884   2.736443   2.095271   1.098850   2.216027
    25  H    5.284543   4.559825   3.249220   2.159619   1.104176
    26  H    4.979698   4.184007   2.682593   2.162708   1.100871
    27  H    5.694462   4.565874   3.247519   2.160214   1.104250
                   11         12         13         14         15
    11  O    0.000000
    12  H    3.007288   0.000000
    13  H    2.995557   2.633092   0.000000
    14  H    2.518454   3.434174   1.770522   0.000000
    15  H    4.014418   1.954380   2.490257   3.085416   0.000000
    16  H    5.131644   4.030422   2.467547   3.053996   2.505729
    17  H    5.748828   4.400630   3.719163   3.801595   2.470567
    18  H    4.968600   4.621018   3.134555   2.605995   3.066679
    19  H    3.256330   2.783235   3.726552   3.113099   2.497373
    20  H    3.857759   4.012542   3.788935   2.616415   3.066347
    21  H    5.557744   3.789552   4.848695   4.766351   2.515697
    22  H    5.959790   4.845716   5.015468   4.530177   3.208333
    23  H    5.662593   4.938917   6.214532   5.533858   4.398446
    24  H    7.397841   6.807879   7.103219   6.210669   5.448922
    25  H    8.096001   8.129612   8.678563   7.493913   7.240722
    26  H    7.646465   7.355732   8.429840   7.468835   6.740191
    27  H    8.881725   8.316826   9.170804   8.265160   7.332215
                   16         17         18         19         20
    16  H    0.000000
    17  H    1.776384   0.000000
    18  H    1.779749   1.779842   0.000000
    19  H    4.331344   3.849496   3.798930   0.000000
    20  H    3.811041   3.222279   2.618985   1.762025   0.000000
    21  H    4.219103   2.951653   4.011052   2.534888   3.072086
    22  H    3.856413   2.266494   3.046568   3.075859   2.504208
    23  H    6.189011   5.024157   5.425296   2.591632   3.248872
    24  H    6.095952   4.521053   4.890699   4.409482   3.686981
    25  H    8.212233   6.833689   6.853476   5.416739   4.930968
    26  H    8.213852   6.863635   7.133329   4.828504   4.954033
    27  H    8.470590   6.899512   7.358792   5.850429   5.653952
                   21         22         23         24         25
    21  H    0.000000
    22  H    1.769391   0.000000
    23  H    2.560923   3.101969   0.000000
    24  H    3.505718   2.388100   3.070426   0.000000
    25  H    5.337985   4.672083   3.521297   2.583450   0.000000
    26  H    4.687615   4.649202   2.443950   3.122984   1.784389
    27  H    5.040519   4.646078   3.522317   2.585260   1.767902
                   26         27
    26  H    0.000000
    27  H    1.784699   0.000000
 Stoichiometry    C9H16O2(1+,2)
 Framework group  C1[X(C9H16O2)]
 Deg. of freedom    75
 Full point group                 C1      NOp   1
 Largest Abelian subgroup         C1      NOp   1
 Largest concise Abelian subgroup C1      NOp   1
                         Standard orientation:                         
 ---------------------------------------------------------------------
 Center     Atomic      Atomic             Coordinates (Angstroms)
 Number     Number       Type             X           Y           Z
 ---------------------------------------------------------------------
      1          8           0        2.684232   -1.235381    1.180352
      2          6           0        2.707243   -0.947813   -0.145873
      3          6           0        2.367034    0.490019   -0.510132
      4          6           0        1.117123    1.073934    0.172991
      5          6           0        0.923641    2.531473   -0.256480
      6          6           0       -0.119002    0.202968   -0.100889
      7          6           0       -1.398171    0.648670    0.622736
      8          6           0       -2.529981   -0.321563    0.439875
      9          6           0       -3.691074   -0.046582   -0.164982
     10          6           0       -4.817513   -1.014674   -0.366640
     11          8           0        3.000839   -1.795683   -0.941347
     12          1           0        2.420900   -0.453451    1.686555
     13          1           0        3.246634    1.111732   -0.263199
     14          1           0        2.254558    0.516716   -1.603530
     15          1           0        1.285030    1.081604    1.270614
     16          1           0        1.832901    3.125087   -0.072029
     17          1           0        0.096849    3.011357    0.286756
     18          1           0        0.698356    2.589641   -1.334411
     19          1           0        0.103288   -0.837014    0.193922
     20          1           0       -0.306142    0.175329   -1.188923
     21          1           0       -1.171545    0.752706    1.701651
     22          1           0       -1.711540    1.645152    0.272424
     23          1           0       -2.360661   -1.337919    0.822096
     24          1           0       -3.849362    0.970184   -0.550471
     25          1           0       -5.052925   -1.136222   -1.438560
     26          1           0       -4.578819   -2.007510    0.044721
     27          1           0       -5.743875   -0.657469    0.116710
 ---------------------------------------------------------------------
 Rotational constants (GHZ):           1.6509386           0.4280170           0.3733199
 Standard basis: def2SVP (5D, 7F)
 There are   245 symmetry adapted cartesian basis functions of A   symmetry.
 There are   234 symmetry adapted basis functions of A   symmetry.
   234 basis functions,   387 primitive gaussians,   245 cartesian basis functions
    43 alpha electrons       42 beta electrons
       nuclear repulsion energy       605.7333887915 Hartrees.
 NAtoms=   27 NActive=   27 NUniq=   27 SFac= 1.00D+00 NAtFMM=   60 NAOKFM=F Big=F
 Integral buffers will be    131072 words long.
 Raffenetti 2 integral format.
 Two-electron integral symmetry is turned on.
 One-electron integrals computed using PRISM.
   1 Symmetry operations used in ECPInt.
 ECPInt:  NShTT=    6555 NPrTT=   22769 LenC2=    6170 LenP2D=   16249.
 LDataN:  DoStor=T MaxTD1= 4 Len=   56
 NBasis=   234 RedAO= T EigKep=  1.14D-03  NBF=   234
 NBsUse=   234 1.00D-06 EigRej= -1.00D+00 NBFU=   234
 ExpMin= 1.22D-01 ExpMax= 2.27D+03 ExpMxC= 3.41D+02 IAcc=3 IRadAn=         5 AccDes= 0.00D+00
 Harris functional with IExCor=  402 and IRadAn=       5 diagonalized for initial guess.
 HarFok:  IExCor=  402 AccDes= 0.00D+00 IRadAn=         5 IDoV= 1 UseB2=F ITyADJ=14
 ICtDFT=  3500011 ScaDFX=  1.000000  1.000000  1.000000  1.000000
 FoFCou: FMM=F IPFlag=           0 FMFlag=      100000 FMFlg1=           0
         NFxFlg=           0 DoJE=T BraDBF=F KetDBF=T FulRan=T
         wScrn=  0.000000 ICntrl=       500 IOpCl=  0 I1Cent=   200000004 NGrid=           0
         NMat0=    1 NMatS0=      1 NMatT0=    0 NMatD0=    1 NMtDS0=    0 NMtDT0=    0
 Petite list used in FoFCou.
 Initial guess <Sx>= 0.0000 <Sy>= 0.0000 <Sz>= 0.5000 <S**2>= 0.7500 S= 0.5000
 Requested convergence on RMS density matrix=1.00D-08 within 128 cycles.
 Requested convergence on MAX density matrix=1.00D-06.
 Requested convergence on             energy=1.00D-06.
 No special actions if energy rises.
 Integral accuracy reduced to 1.0D-05 until final iterations.
 EnCoef did     3 forward-backward iterations
 Rare condition: small coef for last iteration:  0.000D+00
 EnCoef did   100 forward-backward iterations
 EnCoef did   100 forward-backward iterations
 EnCoef did     1 forward-backward iterations
 Rare condition: small coef for last iteration:  0.000D+00
 Initial convergence to 1.0D-05 achieved.  Increase integral accuracy.
 SCF Done:  E(UB3LYP) =  -502.352712355     A.U. after   29 cycles
            NFock= 29  Conv=0.26D-08     -V/T= 2.0106
 <Sx>= 0.0000 <Sy>= 0.0000 <Sz>= 0.5000 <S**2>= 0.7527 S= 0.5013
 <L.S>= 0.000000000000E+00
 Annihilation of the first spin contaminant:
 S**2 before annihilation     0.7527,   after     0.7500

 **********************************************************************

            Population analysis using the SCF Density.

 **********************************************************************

 Orbital symmetries:
 Alpha Orbitals:
       Occupied  (A) (A) (A) (A) (A) (A) (A) (A) (A) (A) (A) (A)
                 (A) (A) (A) (A) (A) (A) (A) (A) (A) (A) (A) (A)
                 (A) (A) (A) (A) (A) (A) (A) (A) (A) (A) (A) (A)
                 (A) (A) (A) (A) (A) (A) (A)
       Virtual   (A) (A) (A) (A) (A) (A) (A) (A) (A) (A) (A) (A)
                 (A) (A) (A) (A) (A) (A) (A) (A) (A) (A) (A) (A)
                 (A) (A) (A) (A) (A) (A) (A) (A) (A) (A) (A) (A)
                 (A) (A) (A) (A) (A) (A) (A) (A) (A) (A) (A) (A)
                 (A) (A) (A) (A) (A) (A) (A) (A) (A) (A) (A) (A)
                 (A) (A) (A) (A) (A) (A) (A) (A) (A) (A) (A) (A)
                 (A) (A) (A) (A) (A) (A) (A) (A) (A) (A) (A) (A)
                 (A) (A) (A) (A) (A) (A) (A) (A) (A) (A) (A) (A)
                 (A) (A) (A) (A) (A) (A) (A) (A) (A) (A) (A) (A)
                 (A) (A) (A) (A) (A) (A) (A) (A) (A) (A) (A) (A)
                 (A) (A) (A) (A) (A) (A) (A) (A) (A) (A) (A) (A)
                 (A) (A) (A) (A) (A) (A) (A) (A) (A) (A) (A) (A)
                 (A) (A) (A) (A) (A) (A) (A) (A) (A) (A) (A) (A)
                 (A) (A) (A) (A) (A) (A) (A) (A) (A) (A) (A) (A)
                 (A) (A) (A) (A) (A) (A) (A) (A) (A) (A) (A) (A)
                 (A) (A) (A) (A) (A) (A) (A) (A) (A) (A) (A)
 Beta  Orbitals:
       Occupied  (A) (A) (A) (A) (A) (A) (A) (A) (A) (A) (A) (A)
                 (A) (A) (A) (A) (A) (A) (A) (A) (A) (A) (A) (A)
                 (A) (A) (A) (A) (A) (A) (A) (A) (A) (A) (A) (A)
                 (A) (A) (A) (A) (A) (A)
       Virtual   (A) (A) (A) (A) (A) (A) (A) (A) (A) (A) (A) (A)
                 (A) (A) (A) (A) (A) (A) (A) (A) (A) (A) (A) (A)
                 (A) (A) (A) (A) (A) (A) (A) (A) (A) (A) (A) (A)
                 (A) (A) (A) (A) (A) (A) (A) (A) (A) (A) (A) (A)
                 (A) (A) (A) (A) (A) (A) (A) (A) (A) (A) (A) (A)
                 (A) (A) (A) (A) (A) (A) (A) (A) (A) (A) (A) (A)
                 (A) (A) (A) (A) (A) (A) (A) (A) (A) (A) (A) (A)
                 (A) (A) (A) (A) (A) (A) (A) (A) (A) (A) (A) (A)
                 (A) (A) (A) (A) (A) (A) (A) (A) (A) (A) (A) (A)
                 (A) (A) (A) (A) (A) (A) (A) (A) (A) (A) (A) (A)
                 (A) (A) (A) (A) (A) (A) (A) (A) (A) (A) (A) (A)
                 (A) (A) (A) (A) (A) (A) (A) (A) (A) (A) (A) (A)
                 (A) (A) (A) (A) (A) (A) (A) (A) (A) (A) (A) (A)
                 (A) (A) (A) (A) (A) (A) (A) (A) (A) (A) (A) (A)
                 (A) (A) (A) (A) (A) (A) (A) (A) (A) (A) (A) (A)
                 (A) (A) (A) (A) (A) (A) (A) (A) (A) (A) (A) (A)
 The electronic state is 2-A.
 Alpha  occ. eigenvalues --  -19.33189 -19.30994 -10.47692 -10.41031 -10.40788
 Alpha  occ. eigenvalues --  -10.36775 -10.36216 -10.35772 -10.35495 -10.35443
 Alpha  occ. eigenvalues --  -10.32296  -1.25372  -1.17891  -1.00968  -0.97534
 Alpha  occ. eigenvalues --   -0.92109  -0.86733  -0.84508  -0.79343  -0.76873
 Alpha  occ. eigenvalues --   -0.73914  -0.72488  -0.67503  -0.64762  -0.64093
 Alpha  occ. eigenvalues --   -0.63182  -0.61743  -0.60288  -0.59498  -0.58297
 Alpha  occ. eigenvalues --   -0.57444  -0.54925  -0.54899  -0.53684  -0.53172
 Alpha  occ. eigenvalues --   -0.52664  -0.52222  -0.50026  -0.49355  -0.48481
 Alpha  occ. eigenvalues --   -0.48055  -0.46132  -0.45396
 Alpha virt. eigenvalues --   -0.19503  -0.15162  -0.11073  -0.08367  -0.07315
 Alpha virt. eigenvalues --   -0.06644  -0.06220  -0.04196  -0.02563  -0.01848
 Alpha virt. eigenvalues --   -0.01709  -0.00682  -0.00215   0.00291   0.00757
 Alpha virt. eigenvalues --    0.01320   0.02814   0.03890   0.05602   0.06227
 Alpha virt. eigenvalues --    0.07250   0.08085   0.08615   0.10221   0.12672
 Alpha virt. eigenvalues --    0.15691   0.18724   0.21017   0.21806   0.24296
 Alpha virt. eigenvalues --    0.25652   0.26257   0.26914   0.28737   0.29579
 Alpha virt. eigenvalues --    0.31355   0.32982   0.34952   0.36210   0.38064
 Alpha virt. eigenvalues --    0.38154   0.41012   0.42004   0.42819   0.43819
 Alpha virt. eigenvalues --    0.44604   0.44842   0.46671   0.46928   0.47645
 Alpha virt. eigenvalues --    0.48764   0.49317   0.49658   0.50197   0.51423
 Alpha virt. eigenvalues --    0.51611   0.52274   0.52339   0.53158   0.53475
 Alpha virt. eigenvalues --    0.54216   0.54655   0.55896   0.56032   0.57079
 Alpha virt. eigenvalues --    0.57384   0.58759   0.60891   0.63382   0.66508
 Alpha virt. eigenvalues --    0.67889   0.69544   0.71857   0.77127   0.79189
 Alpha virt. eigenvalues --    0.81978   0.83627   0.87992   0.89268   0.91966
 Alpha virt. eigenvalues --    0.92884   0.94671   0.95495   0.96972   0.98093
 Alpha virt. eigenvalues --    1.01330   1.03141   1.07169   1.09181   1.12735
 Alpha virt. eigenvalues --    1.15727   1.17042   1.19869   1.22305   1.22569
 Alpha virt. eigenvalues --    1.26972   1.28629   1.30325   1.35326   1.37416
 Alpha virt. eigenvalues --    1.39297   1.41708   1.44046   1.45484   1.47002
 Alpha virt. eigenvalues --    1.49315   1.50392   1.51359   1.52797   1.55389
 Alpha virt. eigenvalues --    1.58866   1.59033   1.59767   1.60741   1.61864
 Alpha virt. eigenvalues --    1.62396   1.62754   1.63490   1.63933   1.66068
 Alpha virt. eigenvalues --    1.66361   1.66867   1.67943   1.69738   1.71167
 Alpha virt. eigenvalues --    1.71780   1.72802   1.73922   1.75107   1.75925
 Alpha virt. eigenvalues --    1.78217   1.79960   1.81526   1.82467   1.83920
 Alpha virt. eigenvalues --    1.86301   1.89899   1.92416   1.93352   1.97521
 Alpha virt. eigenvalues --    1.99818   2.02178   2.04559   2.05808   2.07838
 Alpha virt. eigenvalues --    2.08043   2.09646   2.15219   2.16733   2.17809
 Alpha virt. eigenvalues --    2.18982   2.22017   2.25666   2.28058   2.29405
 Alpha virt. eigenvalues --    2.31468   2.32287   2.34220   2.38019   2.40108
 Alpha virt. eigenvalues --    2.41155   2.43337   2.44483   2.46610   2.49870
 Alpha virt. eigenvalues --    2.51708   2.52424   2.56495   2.61927   2.63403
 Alpha virt. eigenvalues --    2.67190   2.69481   2.71200   2.71673   2.75071
 Alpha virt. eigenvalues --    2.76927   2.77276   2.79157   2.83044   2.83878
 Alpha virt. eigenvalues --    2.86662   2.88832   2.90332   2.94608   2.96316
 Alpha virt. eigenvalues --    3.03853   3.05045   3.19977   3.26129   3.48189
 Alpha virt. eigenvalues --    3.65731
  Beta  occ. eigenvalues --  -19.33120 -19.30266 -10.47744 -10.40624 -10.40374
  Beta  occ. eigenvalues --  -10.36760 -10.36191 -10.35685 -10.35433 -10.35424
  Beta  occ. eigenvalues --  -10.32279  -1.24691  -1.16959  -0.99847  -0.97063
  Beta  occ. eigenvalues --   -0.91719  -0.86306  -0.84097  -0.78969  -0.76488
  Beta  occ. eigenvalues --   -0.73374  -0.72230  -0.67063  -0.64526  -0.63770
  Beta  occ. eigenvalues --   -0.62806  -0.61066  -0.59997  -0.58684  -0.57468
  Beta  occ. eigenvalues --   -0.56990  -0.54677  -0.54516  -0.53408  -0.52755
  Beta  occ. eigenvalues --   -0.52434  -0.51725  -0.49628  -0.49144  -0.48402
  Beta  occ. eigenvalues --   -0.47619  -0.40702
  Beta virt. eigenvalues --   -0.38850  -0.16365  -0.14951  -0.10999  -0.08284
  Beta virt. eigenvalues --   -0.07210  -0.06550  -0.06132  -0.04134  -0.02405
  Beta virt. eigenvalues --   -0.01767  -0.01564  -0.00482  -0.00072   0.00399
  Beta virt. eigenvalues --    0.00936   0.01433   0.02963   0.04002   0.05820
  Beta virt. eigenvalues --    0.06415   0.07523   0.08254   0.08796   0.10413
  Beta virt. eigenvalues --    0.13007   0.15889   0.19078   0.21541   0.22185
  Beta virt. eigenvalues --    0.24416   0.25778   0.26654   0.27797   0.29081
  Beta virt. eigenvalues --    0.29834   0.31563   0.33390   0.35460   0.36454
  Beta virt. eigenvalues --    0.38353   0.39223   0.41467   0.42327   0.43227
  Beta virt. eigenvalues --    0.44041   0.45016   0.45139   0.46929   0.47193
  Beta virt. eigenvalues --    0.47894   0.48965   0.49619   0.49867   0.50366
  Beta virt. eigenvalues --    0.51596   0.51813   0.52394   0.52537   0.53343
  Beta virt. eigenvalues --    0.53623   0.54325   0.54792   0.56078   0.56139
  Beta virt. eigenvalues --    0.57166   0.57475   0.58853   0.61013   0.63582
  Beta virt. eigenvalues --    0.66756   0.68265   0.69903   0.72263   0.77343
  Beta virt. eigenvalues --    0.79449   0.82117   0.83833   0.88281   0.89450
  Beta virt. eigenvalues --    0.92232   0.93071   0.94940   0.95941   0.97186
  Beta virt. eigenvalues --    0.98706   1.02041   1.03520   1.07828   1.09504
  Beta virt. eigenvalues --    1.13014   1.15891   1.17199   1.20070   1.22485
  Beta virt. eigenvalues --    1.22778   1.27144   1.28782   1.30794   1.36073
  Beta virt. eigenvalues --    1.37837   1.39447   1.41813   1.44093   1.45831
  Beta virt. eigenvalues --    1.47294   1.49560   1.50759   1.51653   1.52953
  Beta virt. eigenvalues --    1.55642   1.59060   1.59650   1.59962   1.61041
  Beta virt. eigenvalues --    1.62338   1.62692   1.63064   1.63935   1.64302
  Beta virt. eigenvalues --    1.66237   1.66443   1.67559   1.68179   1.69916
  Beta virt. eigenvalues --    1.71298   1.71991   1.72948   1.74101   1.75462
  Beta virt. eigenvalues --    1.76054   1.78397   1.80104   1.81826   1.82728
  Beta virt. eigenvalues --    1.84137   1.86425   1.90453   1.92660   1.93820
  Beta virt. eigenvalues --    1.97819   2.00075   2.02673   2.04948   2.05951
  Beta virt. eigenvalues --    2.08175   2.08549   2.10644   2.15318   2.17007
  Beta virt. eigenvalues --    2.18088   2.19453   2.22293   2.25876   2.28283
  Beta virt. eigenvalues --    2.29678   2.31728   2.32480   2.34605   2.38262
  Beta virt. eigenvalues --    2.40649   2.41385   2.43705   2.44980   2.48213
  Beta virt. eigenvalues --    2.50189   2.52747   2.53704   2.56938   2.62229
  Beta virt. eigenvalues --    2.63643   2.67403   2.69691   2.71282   2.71867
  Beta virt. eigenvalues --    2.75375   2.77126   2.77549   2.79330   2.83208
  Beta virt. eigenvalues --    2.84112   2.86948   2.89006   2.90463   2.94828
  Beta virt. eigenvalues --    2.96484   3.04174   3.05311   3.20450   3.26736
  Beta virt. eigenvalues --    3.48931   3.65970
          Condensed to atoms (all electrons):
               1          2          3          4          5          6
     1  O    7.595574   0.379910  -0.115141   0.014552   0.000066  -0.007526
     2  C    0.379910   4.569372   0.247108  -0.022427   0.007377   0.001936
     3  C   -0.115141   0.247108   5.096493   0.290285  -0.043427  -0.055452
     4  C    0.014552  -0.022427   0.290285   4.921185   0.414250   0.340643
     5  C    0.000066   0.007377  -0.043427   0.414250   4.519642  -0.057836
     6  C   -0.007526   0.001936  -0.055452   0.340643  -0.057836   4.799927
     7  C    0.000009  -0.000247   0.009317  -0.031133  -0.005869   0.373332
     8  C    0.000006  -0.000035  -0.000402   0.006357   0.000175  -0.041005
     9  C   -0.000000   0.000001  -0.000001  -0.000144  -0.000005  -0.000651
    10  C   -0.000000   0.000000  -0.000000   0.000006   0.000001  -0.000182
    11  O   -0.069731   0.671348  -0.078720   0.000213  -0.000100   0.001606
    12  H    0.324260  -0.007914  -0.006714  -0.000892  -0.000461  -0.000285
    13  H    0.001058   0.001157   0.340147  -0.007346  -0.008630   0.008983
    14  H    0.004998  -0.000371   0.335329  -0.010770  -0.004263  -0.012440
    15  H    0.000548  -0.013019  -0.023706   0.350236  -0.020549  -0.042236
    16  H    0.000003   0.000692  -0.006011  -0.014238   0.382160   0.008742
    17  H    0.000000  -0.000359   0.006628  -0.013291   0.384750  -0.010319
    18  H   -0.000013   0.000079  -0.008240  -0.022196   0.393880  -0.006701
    19  H    0.008012   0.016718  -0.023547  -0.005608   0.008530   0.365885
    20  H    0.000214  -0.003429  -0.001664  -0.020594  -0.009940   0.368240
    21  H    0.000062  -0.000232   0.000527  -0.008642  -0.003358  -0.008564
    22  H   -0.000004   0.000038   0.000059  -0.008981   0.008592  -0.016130
    23  H   -0.000012  -0.000003   0.000003  -0.000036   0.000018  -0.003833
    24  H    0.000000  -0.000000   0.000001  -0.000037  -0.000024  -0.000077
    25  H   -0.000000  -0.000000   0.000000  -0.000001   0.000000   0.000049
    26  H    0.000000  -0.000000   0.000000   0.000001  -0.000000  -0.000015
    27  H    0.000000  -0.000000  -0.000000  -0.000000  -0.000000  -0.000012
               7          8          9         10         11         12
     1  O    0.000009   0.000006  -0.000000  -0.000000  -0.069731   0.324260
     2  C   -0.000247  -0.000035   0.000001   0.000000   0.671348  -0.007914
     3  C    0.009317  -0.000402  -0.000001  -0.000000  -0.078720  -0.006714
     4  C   -0.031133   0.006357  -0.000144   0.000006   0.000213  -0.000892
     5  C   -0.005869   0.000175  -0.000005   0.000001  -0.000100  -0.000461
     6  C    0.373332  -0.041005  -0.000651  -0.000182   0.001606  -0.000285
     7  C    4.655911   0.363070  -0.038289   0.008842  -0.000005  -0.000213
     8  C    0.363070   4.840131   0.539743  -0.049324   0.000001  -0.000006
     9  C   -0.038289   0.539743   4.797323   0.396776   0.000000  -0.000000
    10  C    0.008842  -0.049324   0.396776   4.518849  -0.000000   0.000000
    11  O   -0.000005   0.000001   0.000000  -0.000000   7.526875   0.003713
    12  H   -0.000213  -0.000006  -0.000000   0.000000   0.003713   0.482567
    13  H   -0.000304   0.000010  -0.000000   0.000000   0.001272   0.000100
    14  H    0.000212   0.000017   0.000000  -0.000000   0.006415   0.000327
    15  H   -0.009634   0.000257  -0.000028  -0.000001  -0.000016   0.013386
    16  H    0.000175  -0.000003  -0.000001   0.000000   0.000003  -0.000053
    17  H    0.004671   0.000246   0.000001  -0.000001   0.000001  -0.000008
    18  H   -0.002837  -0.000071  -0.000006  -0.000000  -0.000010   0.000061
    19  H   -0.029112  -0.006315  -0.000052   0.000055  -0.001561  -0.000674
    20  H   -0.029285   0.001457   0.000295  -0.000260   0.000091   0.000090
    21  H    0.342511  -0.002556   0.003227  -0.000500  -0.000000  -0.000068
    22  H    0.379032  -0.026163  -0.009729   0.000661  -0.000000   0.000007
    23  H   -0.036515   0.396453  -0.037285  -0.010812   0.000000   0.000004
    24  H   -0.013129  -0.038930   0.399153  -0.034764  -0.000000   0.000000
    25  H   -0.000373   0.002607  -0.005539   0.370509  -0.000000   0.000000
    26  H    0.000633  -0.013271  -0.021653   0.400278  -0.000000   0.000000
    27  H   -0.000354   0.002942  -0.005192   0.369748   0.000000  -0.000000
              13         14         15         16         17         18
     1  O    0.001058   0.004998   0.000548   0.000003   0.000000  -0.000013
     2  C    0.001157  -0.000371  -0.013019   0.000692  -0.000359   0.000079
     3  C    0.340147   0.335329  -0.023706  -0.006011   0.006628  -0.008240
     4  C   -0.007346  -0.010770   0.350236  -0.014238  -0.013291  -0.022196
     5  C   -0.008630  -0.004263  -0.020549   0.382160   0.384750   0.393880
     6  C    0.008983  -0.012440  -0.042236   0.008742  -0.010319  -0.006701
     7  C   -0.000304   0.000212  -0.009634   0.000175   0.004671  -0.002837
     8  C    0.000010   0.000017   0.000257  -0.000003   0.000246  -0.000071
     9  C   -0.000000   0.000000  -0.000028  -0.000001   0.000001  -0.000006
    10  C    0.000000  -0.000000  -0.000001   0.000000  -0.000001  -0.000000
    11  O    0.001272   0.006415  -0.000016   0.000003   0.000001  -0.000010
    12  H    0.000100   0.000327   0.013386  -0.000053  -0.000008   0.000061
    13  H    0.594208  -0.010922  -0.008432   0.006094   0.000199  -0.001441
    14  H   -0.010922   0.616898   0.008520  -0.001439  -0.000070   0.005594
    15  H   -0.008432   0.008520   0.732449  -0.006666  -0.008479   0.008169
    16  H    0.006094  -0.001439  -0.006666   0.620554  -0.015576  -0.019152
    17  H    0.000199  -0.000070  -0.008479  -0.015576   0.629797  -0.023968
    18  H   -0.001441   0.005594   0.008169  -0.019152  -0.023968   0.632231
    19  H    0.000248  -0.000967  -0.007050  -0.000390  -0.000035  -0.000018
    20  H   -0.000143   0.006047   0.009418  -0.000060  -0.000465   0.006267
    21  H   -0.000004   0.000026   0.008386  -0.000044   0.001252   0.000210
    22  H    0.000004  -0.000004  -0.000783  -0.000487   0.003218   0.000894
    23  H   -0.000000   0.000002  -0.000008   0.000000  -0.000013   0.000001
    24  H   -0.000000   0.000000   0.000004   0.000001  -0.000030   0.000001
    25  H   -0.000000  -0.000000   0.000000  -0.000000  -0.000000   0.000000
    26  H   -0.000000  -0.000000   0.000000   0.000000   0.000000  -0.000000
    27  H    0.000000   0.000000   0.000000  -0.000000   0.000000  -0.000000
              19         20         21         22         23         24
     1  O    0.008012   0.000214   0.000062  -0.000004  -0.000012   0.000000
     2  C    0.016718  -0.003429  -0.000232   0.000038  -0.000003  -0.000000
     3  C   -0.023547  -0.001664   0.000527   0.000059   0.000003   0.000001
     4  C   -0.005608  -0.020594  -0.008642  -0.008981  -0.000036  -0.000037
     5  C    0.008530  -0.009940  -0.003358   0.008592   0.000018  -0.000024
     6  C    0.365885   0.368240  -0.008564  -0.016130  -0.003833  -0.000077
     7  C   -0.029112  -0.029285   0.342511   0.379032  -0.036515  -0.013129
     8  C   -0.006315   0.001457  -0.002556  -0.026163   0.396453  -0.038930
     9  C   -0.000052   0.000295   0.003227  -0.009729  -0.037285   0.399153
    10  C    0.000055  -0.000260  -0.000500   0.000661  -0.010812  -0.034764
    11  O   -0.001561   0.000091  -0.000000  -0.000000   0.000000  -0.000000
    12  H   -0.000674   0.000090  -0.000068   0.000007   0.000004   0.000000
    13  H    0.000248  -0.000143  -0.000004   0.000004  -0.000000  -0.000000
    14  H   -0.000967   0.006047   0.000026  -0.000004   0.000002   0.000000
    15  H   -0.007050   0.009418   0.008386  -0.000783  -0.000008   0.000004
    16  H   -0.000390  -0.000060  -0.000044  -0.000487   0.000000   0.000001
    17  H   -0.000035  -0.000465   0.001252   0.003218  -0.000013  -0.000030
    18  H   -0.000018   0.006267   0.000210   0.000894   0.000001   0.000001
    19  H    0.660634  -0.025007  -0.007791   0.007758   0.005924   0.000043
    20  H   -0.025007   0.663578   0.008351  -0.009947  -0.001029   0.000247
    21  H   -0.007791   0.008351   0.632111  -0.025862  -0.005225   0.000261
    22  H    0.007758  -0.009947  -0.025862   0.638969   0.006673   0.007850
    23  H    0.005924  -0.001029  -0.005225   0.006673   0.601486   0.007545
    24  H    0.000043   0.000247   0.000261   0.007850   0.007545   0.597926
    25  H   -0.000001   0.000000  -0.000002   0.000009   0.000137  -0.003345
    26  H   -0.000011   0.000012   0.000013  -0.000004   0.007067   0.005730
    27  H    0.000000   0.000004   0.000036  -0.000003   0.000080  -0.003173
              25         26         27
     1  O   -0.000000   0.000000   0.000000
     2  C   -0.000000  -0.000000  -0.000000
     3  C    0.000000   0.000000  -0.000000
     4  C   -0.000001   0.000001  -0.000000
     5  C    0.000000  -0.000000  -0.000000
     6  C    0.000049  -0.000015  -0.000012
     7  C   -0.000373   0.000633  -0.000354
     8  C    0.002607  -0.013271   0.002942
     9  C   -0.005539  -0.021653  -0.005192
    10  C    0.370509   0.400278   0.369748
    11  O   -0.000000  -0.000000   0.000000
    12  H    0.000000   0.000000  -0.000000
    13  H   -0.000000  -0.000000   0.000000
    14  H   -0.000000  -0.000000   0.000000
    15  H    0.000000   0.000000   0.000000
    16  H   -0.000000   0.000000  -0.000000
    17  H   -0.000000   0.000000   0.000000
    18  H    0.000000  -0.000000  -0.000000
    19  H   -0.000001  -0.000011   0.000000
    20  H    0.000000   0.000012   0.000004
    21  H   -0.000002   0.000013   0.000036
    22  H    0.000009  -0.000004  -0.000003
    23  H    0.000137   0.007067   0.000080
    24  H   -0.003345   0.005730  -0.003173
    25  H    0.564116  -0.018101  -0.008245
    26  H   -0.018101   0.593681  -0.017716
    27  H   -0.008245  -0.017716   0.562124
          Atomic-Atomic Spin Densities.
               1          2          3          4          5          6
     1  O    0.024187   0.002007  -0.003168   0.000566  -0.000035  -0.000047
     2  C    0.002007  -0.042260   0.023671  -0.000783  -0.000046  -0.000709
     3  C   -0.003168   0.023671   0.026096   0.009508  -0.002406   0.001358
     4  C    0.000566  -0.000783   0.009508   0.005747   0.001266  -0.001727
     5  C   -0.000035  -0.000046  -0.002406   0.001266   0.008295  -0.001466
     6  C   -0.000047  -0.000709   0.001358  -0.001727  -0.001466   0.036478
     7  C    0.000003   0.000048  -0.000141  -0.001955   0.000152   0.018145
     8  C   -0.000004  -0.000012   0.000104   0.000224   0.000048  -0.008929
     9  C   -0.000000  -0.000000   0.000004  -0.000000   0.000001  -0.000943
    10  C    0.000000   0.000000  -0.000000  -0.000000  -0.000000   0.000024
    11  O   -0.002400  -0.008834  -0.007796   0.000226  -0.000016  -0.000106
    12  H    0.000862   0.000498  -0.000783   0.000078   0.000020  -0.000102
    13  H   -0.000135  -0.000517   0.001867  -0.000126  -0.000018  -0.000021
    14  H    0.000180  -0.000500  -0.001067   0.000407  -0.000467  -0.000002
    15  H   -0.000089   0.000034  -0.000194   0.000526   0.000320  -0.000464
    16  H   -0.000003  -0.000026  -0.000073  -0.000226   0.000787  -0.000068
    17  H    0.000001   0.000009   0.000144  -0.001110   0.001251   0.001387
    18  H    0.000000   0.000014  -0.000153   0.000295   0.000012  -0.000074
    19  H   -0.000330   0.000173   0.000880  -0.000210   0.000057  -0.001695
    20  H   -0.000082  -0.000279   0.001178   0.000333   0.000496  -0.003250
    21  H   -0.000026   0.000002   0.000139   0.001371   0.000194  -0.007394
    22  H    0.000000   0.000001  -0.000002  -0.000000  -0.000007   0.000045
    23  H    0.000000  -0.000000  -0.000000  -0.000007  -0.000001   0.000208
    24  H   -0.000000   0.000000   0.000000   0.000001   0.000000   0.000007
    25  H    0.000000   0.000000  -0.000000  -0.000000  -0.000000   0.000017
    26  H    0.000000  -0.000000   0.000000  -0.000000  -0.000000   0.000000
    27  H   -0.000000  -0.000000   0.000000   0.000000   0.000000  -0.000007
               7          8          9         10         11         12
     1  O    0.000003  -0.000004  -0.000000   0.000000  -0.002400   0.000862
     2  C    0.000048  -0.000012  -0.000000   0.000000  -0.008834   0.000498
     3  C   -0.000141   0.000104   0.000004  -0.000000  -0.007796  -0.000783
     4  C   -0.001955   0.000224  -0.000000  -0.000000   0.000226   0.000078
     5  C    0.000152   0.000048   0.000001  -0.000000  -0.000016   0.000020
     6  C    0.018145  -0.008929  -0.000943   0.000024  -0.000106  -0.000102
     7  C   -0.004504  -0.027606  -0.007859   0.000139   0.000001   0.000005
     8  C   -0.027606   0.285132   0.063191  -0.007430  -0.000001   0.000007
     9  C   -0.007859   0.063191   0.263714  -0.024409  -0.000000   0.000000
    10  C    0.000139  -0.007430  -0.024409  -0.001345   0.000000  -0.000000
    11  O    0.000001  -0.000001  -0.000000   0.000000   0.293619  -0.000024
    12  H    0.000005   0.000007   0.000000  -0.000000  -0.000024  -0.001346
    13  H    0.000003  -0.000001  -0.000000   0.000000   0.000036   0.000085
    14  H    0.000037  -0.000029  -0.000002   0.000000   0.001261   0.000005
    15  H    0.000048   0.000022   0.000000  -0.000000  -0.000009   0.000058
    16  H    0.000004   0.000001   0.000000  -0.000000  -0.000001   0.000005
    17  H   -0.000267  -0.000035  -0.000001   0.000000   0.000000  -0.000003
    18  H    0.000002   0.000006   0.000001  -0.000000  -0.000000  -0.000001
    19  H    0.000332   0.000710   0.000071  -0.000003  -0.000008   0.000094
    20  H   -0.001317   0.002205   0.000525  -0.000016  -0.000146   0.000034
    21  H    0.008400  -0.005528  -0.000735   0.000011  -0.000000   0.000084
    22  H    0.001584  -0.000146   0.000363   0.000009   0.000000  -0.000001
    23  H    0.000241   0.002614  -0.000964   0.000419  -0.000000  -0.000000
    24  H    0.000409  -0.001075   0.002520   0.000536  -0.000000   0.000000
    25  H    0.000009  -0.000622  -0.006023   0.010262   0.000000  -0.000000
    26  H    0.000014   0.000228  -0.000082   0.001214   0.000000  -0.000000
    27  H    0.000011  -0.000638  -0.005661   0.009815  -0.000000   0.000000
              13         14         15         16         17         18
     1  O   -0.000135   0.000180  -0.000089  -0.000003   0.000001   0.000000
     2  C   -0.000517  -0.000500   0.000034  -0.000026   0.000009   0.000014
     3  C    0.001867  -0.001067  -0.000194  -0.000073   0.000144  -0.000153
     4  C   -0.000126   0.000407   0.000526  -0.000226  -0.001110   0.000295
     5  C   -0.000018  -0.000467   0.000320   0.000787   0.001251   0.000012
     6  C   -0.000021  -0.000002  -0.000464  -0.000068   0.001387  -0.000074
     7  C    0.000003   0.000037   0.000048   0.000004  -0.000267   0.000002
     8  C   -0.000001  -0.000029   0.000022   0.000001  -0.000035   0.000006
     9  C   -0.000000  -0.000002   0.000000   0.000000  -0.000001   0.000001
    10  C    0.000000   0.000000  -0.000000  -0.000000   0.000000  -0.000000
    11  O    0.000036   0.001261  -0.000009  -0.000001   0.000000  -0.000000
    12  H    0.000085   0.000005   0.000058   0.000005  -0.000003  -0.000001
    13  H   -0.003734   0.000107   0.000014  -0.000052  -0.000001   0.000015
    14  H    0.000107  -0.001039  -0.000069  -0.000059   0.000035   0.000007
    15  H    0.000014  -0.000069  -0.000930   0.000058  -0.000148  -0.000008
    16  H   -0.000052  -0.000059   0.000058   0.000259  -0.000211   0.000054
    17  H   -0.000001   0.000035  -0.000148  -0.000211   0.004388  -0.000085
    18  H    0.000015   0.000007  -0.000008   0.000054  -0.000085  -0.000495
    19  H   -0.000010  -0.000103   0.000084   0.000003  -0.000019   0.000003
    20  H   -0.000038  -0.000539   0.000034   0.000014  -0.000192   0.000026
    21  H   -0.000007  -0.000023   0.000254   0.000010  -0.000493   0.000009
    22  H    0.000000   0.000002  -0.000004  -0.000001   0.000060  -0.000003
    23  H    0.000000   0.000000   0.000000  -0.000000   0.000000  -0.000000
    24  H    0.000000  -0.000000  -0.000000   0.000000   0.000000  -0.000000
    25  H    0.000000   0.000000  -0.000000  -0.000000   0.000000  -0.000000
    26  H   -0.000000   0.000000   0.000000  -0.000000   0.000000  -0.000000
    27  H   -0.000000  -0.000000   0.000000   0.000000  -0.000000   0.000000
              19         20         21         22         23         24
     1  O   -0.000330  -0.000082  -0.000026   0.000000   0.000000  -0.000000
     2  C    0.000173  -0.000279   0.000002   0.000001  -0.000000   0.000000
     3  C    0.000880   0.001178   0.000139  -0.000002  -0.000000   0.000000
     4  C   -0.000210   0.000333   0.001371  -0.000000  -0.000007   0.000001
     5  C    0.000057   0.000496   0.000194  -0.000007  -0.000001   0.000000
     6  C   -0.001695  -0.003250  -0.007394   0.000045   0.000208   0.000007
     7  C    0.000332  -0.001317   0.008400   0.001584   0.000241   0.000409
     8  C    0.000710   0.002205  -0.005528  -0.000146   0.002614  -0.001075
     9  C    0.000071   0.000525  -0.000735   0.000363  -0.000964   0.002520
    10  C   -0.000003  -0.000016   0.000011   0.000009   0.000419   0.000536
    11  O   -0.000008  -0.000146  -0.000000   0.000000  -0.000000  -0.000000
    12  H    0.000094   0.000034   0.000084  -0.000001  -0.000000   0.000000
    13  H   -0.000010  -0.000038  -0.000007   0.000000   0.000000   0.000000
    14  H   -0.000103  -0.000539  -0.000023   0.000002   0.000000  -0.000000
    15  H    0.000084   0.000034   0.000254  -0.000004   0.000000  -0.000000
    16  H    0.000003   0.000014   0.000010  -0.000001  -0.000000   0.000000
    17  H   -0.000019  -0.000192  -0.000493   0.000060   0.000000   0.000000
    18  H    0.000003   0.000026   0.000009  -0.000003  -0.000000  -0.000000
    19  H   -0.000990   0.000689   0.000349  -0.000029  -0.000071  -0.000000
    20  H    0.000689   0.001766   0.000407  -0.000048   0.000014  -0.000003
    21  H    0.000349   0.000407   0.031411  -0.000490   0.000094  -0.000006
    22  H   -0.000029  -0.000048  -0.000490  -0.001236  -0.000109  -0.000092
    23  H   -0.000071   0.000014   0.000094  -0.000109  -0.014435  -0.000143
    24  H   -0.000000  -0.000003  -0.000006  -0.000092  -0.000143  -0.013918
    25  H   -0.000001  -0.000011  -0.000008   0.000003  -0.000007   0.000051
    26  H   -0.000000   0.000000   0.000001  -0.000002  -0.000075  -0.000104
    27  H    0.000001   0.000002   0.000015  -0.000002  -0.000005   0.000070
              25         26         27
     1  O    0.000000   0.000000  -0.000000
     2  C    0.000000  -0.000000  -0.000000
     3  C   -0.000000   0.000000   0.000000
     4  C   -0.000000  -0.000000   0.000000
     5  C   -0.000000  -0.000000   0.000000
     6  C    0.000017   0.000000  -0.000007
     7  C    0.000009   0.000014   0.000011
     8  C   -0.000622   0.000228  -0.000638
     9  C   -0.006023  -0.000082  -0.005661
    10  C    0.010262   0.001214   0.009815
    11  O    0.000000   0.000000  -0.000000
    12  H   -0.000000  -0.000000   0.000000
    13  H    0.000000  -0.000000  -0.000000
    14  H    0.000000   0.000000  -0.000000
    15  H   -0.000000   0.000000   0.000000
    16  H   -0.000000  -0.000000   0.000000
    17  H    0.000000   0.000000  -0.000000
    18  H   -0.000000  -0.000000   0.000000
    19  H   -0.000001  -0.000000   0.000001
    20  H   -0.000011   0.000000   0.000002
    21  H   -0.000008   0.000001   0.000015
    22  H    0.000003  -0.000002  -0.000002
    23  H   -0.000007  -0.000075  -0.000005
    24  H    0.000051  -0.000104   0.000070
    25  H    0.032471  -0.000184  -0.005190
    26  H   -0.000184  -0.001135  -0.000227
    27  H   -0.005190  -0.000227   0.032386
 Mulliken charges and spin densities:
               1          2
     1  O   -0.136844   0.021485
     2  C    0.152302  -0.027512
     3  C    0.037127   0.049167
     4  C   -0.171392   0.014402
     5  C    0.035020   0.008437
     6  C   -0.006078   0.030664
     7  C    0.059583  -0.014066
     8  C    0.024609   0.302436
     9  C   -0.017945   0.283710
    10  C    0.030119  -0.010775
    11  O   -0.061396   0.275802
    12  H    0.192776  -0.000426
    13  H    0.083742  -0.002534
    14  H    0.056861  -0.001858
    15  H    0.009233  -0.000464
    16  H    0.045697   0.000475
    17  H    0.041849   0.004713
    18  H    0.037266  -0.000375
    19  H    0.034331  -0.000025
    20  H    0.037512   0.001803
    21  H    0.065876   0.028039
    22  H    0.044332  -0.000106
    23  H    0.069376  -0.012229
    24  H    0.074747  -0.011747
    25  H    0.098179   0.030768
    26  H    0.063357  -0.000352
    27  H    0.099760   0.030568
 Sum of Mulliken charges =   1.00000   1.00000
 Mulliken charges and spin densities with hydrogens summed into heavy atoms:
               1          2
     1  O    0.055931   0.021060
     2  C    0.152302  -0.027512
     3  C    0.177730   0.044775
     4  C   -0.162159   0.013938
     5  C    0.159833   0.013249
     6  C    0.065765   0.032442
     7  C    0.169791   0.013867
     8  C    0.093985   0.290206
     9  C    0.056801   0.271963
    10  C    0.291416   0.050210
    11  O   -0.061396   0.275802
 Electronic spatial extent (au):  <R**2>=           2979.1989
 Charge=              1.0000 electrons
 Dipole moment (field-independent basis, Debye):
    X=             -6.8432    Y=              2.5208    Z=              1.1581  Tot=              7.3841
 Quadrupole moment (field-independent basis, Debye-Ang):
   XX=            -17.4785   YY=            -63.5089   ZZ=            -61.7743
   XY=             12.6894   XZ=              4.7678   YZ=             -0.8139
 Traceless Quadrupole moment (field-independent basis, Debye-Ang):
   XX=             30.1087   YY=            -15.9216   ZZ=            -14.1871
   XY=             12.6894   XZ=              4.7678   YZ=             -0.8139
 Octapole moment (field-independent basis, Debye-Ang**2):
  XXX=           -154.8598  YYY=              3.1416  ZZZ=              6.6092  XYY=            -13.5346
  XXY=             -3.8294  XXZ=             -6.2836  XZZ=              3.7558  YZZ=              0.1438
  YYZ=              0.9903  XYZ=             -2.9330
 Hexadecapole moment (field-independent basis, Debye-Ang**3):
 XXXX=          -1911.2240 YYYY=           -679.0179 ZZZZ=           -211.3601 XXXY=            160.6029
 XXXZ=             94.8088 YYYX=             17.7551 YYYZ=             -3.5203 ZZZX=             26.4699
 ZZZY=             -0.3750 XXYY=           -577.6984 XXZZ=           -494.7055 YYZZ=           -161.2761
 XXYZ=              2.6312 YYXZ=              4.7297 ZZXY=              7.3083
 N-N= 6.057333887915D+02 E-N=-2.364702988350D+03  KE= 4.970772467952D+02
                          Isotropic Fermi Contact Couplings
        Atom                 a.u.       MegaHertz       Gauss      10(-4) cm-1
     1  O(17)              0.00703      -4.26266      -1.52102      -1.42187
     2  C(13)             -0.01513     -17.00418      -6.06752      -5.67198
     3  C(13)              0.00271       3.04826       1.08769       1.01679
     4  C(13)             -0.00301      -3.38393      -1.20747      -1.12876
     5  C(13)              0.00340       3.81872       1.36261       1.27379
     6  C(13)              0.02339      26.29200       9.38164       8.77007
     7  C(13)             -0.01046     -11.76260      -4.19719      -3.92358
     8  C(13)              0.03830      43.05911      15.36456      14.36297
     9  C(13)              0.03680      41.36604      14.76043      13.79823
    10  C(13)             -0.01227     -13.79032      -4.92073      -4.59996
    11  O(17)              0.08769     -53.15754     -18.96793     -17.73145
    12  H(1)              -0.00019      -0.82866      -0.29569      -0.27641
    13  H(1)              -0.00089      -3.97860      -1.41966      -1.32712
    14  H(1)              -0.00083      -3.72918      -1.33066      -1.24392
    15  H(1)              -0.00022      -0.96140      -0.34305      -0.32069
    16  H(1)               0.00033       1.49455       0.53329       0.49853
    17  H(1)               0.00233      10.39606       3.70957       3.46775
    18  H(1)              -0.00012      -0.55208      -0.19700      -0.18415
    19  H(1)              -0.00037      -1.66596      -0.59445      -0.55570
    20  H(1)               0.00009       0.39024       0.13925       0.13017
    21  H(1)               0.01280      57.20238      20.41123      19.08066
    22  H(1)              -0.00015      -0.66962      -0.23894      -0.22336
    23  H(1)              -0.00394     -17.61042      -6.28384      -5.87420
    24  H(1)              -0.00385     -17.22679      -6.14695      -5.74624
    25  H(1)               0.01447      64.67608      23.07803      21.57362
    26  H(1)              -0.00021      -0.92111      -0.32867      -0.30725
    27  H(1)               0.01437      64.23807      22.92174      21.42751
 --------------------------------------------------------
       Center         ----  Spin Dipole Couplings  ----
                      3XX-RR        3YY-RR        3ZZ-RR
 --------------------------------------------------------
     1   Atom       -0.075062     -0.037755      0.112817
     2   Atom       -0.030531      0.027854      0.002677
     3   Atom       -0.015397      0.055985     -0.040587
     4   Atom        0.027279     -0.009538     -0.017742
     5   Atom        0.001606      0.007677     -0.009283
     6   Atom        0.036534     -0.024247     -0.012286
     7   Atom       -0.001519     -0.019429      0.020948
     8   Atom       -0.080464     -0.140289      0.220752
     9   Atom       -0.081459     -0.133642      0.215101
    10   Atom       -0.007629     -0.018307      0.025935
    11   Atom       -0.460839      0.285701      0.175137
    12   Atom       -0.003473      0.001749      0.001724
    13   Atom        0.002966      0.002533     -0.005499
    14   Atom       -0.003961      0.001380      0.002582
    15   Atom        0.000896     -0.002303      0.001407
    16   Atom       -0.000045      0.002125     -0.002080
    17   Atom        0.000341      0.000660     -0.001001
    18   Atom       -0.000451      0.000339      0.000112
    19   Atom        0.005449     -0.000233     -0.005215
    20   Atom        0.003841     -0.005331      0.001490
    21   Atom        0.000346     -0.005220      0.004874
    22   Atom       -0.000505      0.004961     -0.004455
    23   Atom       -0.013777      0.015996     -0.002219
    24   Atom       -0.013922      0.015663     -0.001741
    25   Atom       -0.000291     -0.005412      0.005703
    26   Atom       -0.000715      0.004554     -0.003838
    27   Atom        0.011486     -0.004753     -0.006733
 --------------------------------------------------------
                        XY            XZ            YZ
 --------------------------------------------------------
     1   Atom       -0.007073     -0.002794     -0.050644
     2   Atom       -0.019005     -0.007589      0.020221
     3   Atom       -0.049878     -0.003784      0.008398
     4   Atom       -0.017565     -0.003323      0.000899
     5   Atom       -0.010026      0.000749     -0.001458
     6   Atom       -0.013917     -0.031209      0.007674
     7   Atom       -0.005003     -0.026278      0.018529
     8   Atom       -0.056506     -0.168704      0.115403
     9   Atom       -0.057485     -0.161380      0.119381
    10   Atom       -0.001825     -0.020159      0.018186
    11   Atom       -0.100348      0.120120     -0.786661
    12   Atom       -0.002698     -0.000919      0.002773
    13   Atom        0.003156      0.000992      0.001747
    14   Atom       -0.002929      0.000770     -0.002105
    15   Atom       -0.000353     -0.000493      0.001157
    16   Atom        0.001653     -0.000064      0.000335
    17   Atom        0.000520     -0.001581      0.000548
    18   Atom       -0.000034     -0.000233     -0.001176
    19   Atom       -0.003904     -0.001203     -0.000411
    20   Atom        0.000294     -0.002400      0.000247
    21   Atom        0.002508      0.006999      0.001507
    22   Atom        0.003532      0.000395     -0.000959
    23   Atom       -0.014291      0.000338     -0.012957
    24   Atom       -0.013801      0.000754     -0.013325
    25   Atom        0.002646      0.008047      0.001600
    26   Atom        0.003720      0.000374     -0.001159
    27   Atom       -0.001846     -0.002367      0.000891
 --------------------------------------------------------


 ---------------------------------------------------------------------------------
              Anisotropic Spin Dipole Couplings in Principal Axis System
 ---------------------------------------------------------------------------------

       Atom             a.u.   MegaHertz   Gauss  10(-4) cm-1        Axes

              Baa    -0.0774     5.603     1.999     1.869  0.9544  0.2848  0.0898
     1 O(17)  Bbb    -0.0508     3.678     1.312     1.227 -0.2986  0.9132  0.2775
              Bcc     0.1283    -9.281    -3.312    -3.096 -0.0030 -0.2917  0.9565
 
              Baa    -0.0362    -4.864    -1.735    -1.622  0.9616  0.2703  0.0471
     2 C(13)  Bbb    -0.0083    -1.119    -0.399    -0.373  0.0836 -0.4522  0.8880
              Bcc     0.0446     5.982     2.135     1.995 -0.2613  0.8500  0.4575
 
              Baa    -0.0416    -5.588    -1.994    -1.864 -0.5202 -0.3334  0.7863
     3 C(13)  Bbb    -0.0407    -5.458    -1.947    -1.820  0.7223  0.3194  0.6134
              Bcc     0.0823    11.046     3.941     3.685 -0.4557  0.8870  0.0746
 
              Baa    -0.0181    -2.425    -0.865    -0.809  0.1544  0.2162  0.9641
     4 C(13)  Bbb    -0.0165    -2.210    -0.788    -0.737  0.3431  0.9033 -0.2575
              Bcc     0.0345     4.635     1.654     1.546  0.9265 -0.3706 -0.0653
 
              Baa    -0.0094    -1.263    -0.451    -0.421  0.0206  0.0970  0.9951
     5 C(13)  Bbb    -0.0058    -0.780    -0.278    -0.260  0.8042  0.5897 -0.0741
              Bcc     0.0152     2.043     0.729     0.681 -0.5940  0.8018 -0.0659
 
              Baa    -0.0282    -3.791    -1.353    -1.264  0.1955 -0.6783  0.7083
     6 C(13)  Bbb    -0.0267    -3.580    -1.277    -1.194  0.4318  0.7080  0.5588
              Bcc     0.0549     7.371     2.630     2.459  0.8805 -0.1966 -0.4313
 
              Baa    -0.0283    -3.795    -1.354    -1.266 -0.3150  0.8205 -0.4770
     7 C(13)  Bbb    -0.0153    -2.057    -0.734    -0.686  0.8029  0.4983  0.3271
              Bcc     0.0436     5.852     2.088     1.952 -0.5061  0.2800  0.8158
 
              Baa    -0.1762   -23.639    -8.435    -7.885  0.2934  0.9442 -0.1498
     8 C(13)  Bbb    -0.1551   -20.814    -7.427    -6.943  0.8699 -0.1987  0.4515
              Bcc     0.3313    44.453    15.862    14.828 -0.3965  0.2628  0.8796
 
              Baa    -0.1729   -23.201    -8.279    -7.739  0.3025  0.9391 -0.1631
     9 C(13)  Bbb    -0.1514   -20.314    -7.248    -6.776  0.8703 -0.2023  0.4491
              Bcc     0.3243    43.515    15.527    14.515 -0.3888  0.2778  0.8785
 
              Baa    -0.0268    -3.603    -1.286    -1.202 -0.3676  0.8270 -0.4253
    10 C(13)  Bbb    -0.0136    -1.831    -0.653    -0.611  0.8490  0.4851  0.2095
              Bcc     0.0405     5.434     1.939     1.813 -0.3796  0.2841  0.8805
 
              Baa    -0.5626    40.706    14.525    13.578 -0.2193  0.6494  0.7282
    11 O(17)  Bbb    -0.4726    34.197    12.202    11.407  0.9702  0.2241  0.0923
              Bcc     1.0351   -74.902   -26.727   -24.985 -0.1033  0.7267 -0.6791
 
              Baa    -0.0046    -2.469    -0.881    -0.823  0.9128  0.4059 -0.0451
    12 H(1)   Bbb    -0.0007    -0.348    -0.124    -0.116  0.2897 -0.5658  0.7720
              Bcc     0.0053     2.817     1.005     0.940 -0.2878  0.7178  0.6340
 
              Baa    -0.0059    -3.136    -1.119    -1.046 -0.0431 -0.1876  0.9813
    13 H(1)   Bbb    -0.0004    -0.187    -0.067    -0.062 -0.7017  0.7048  0.1039
              Bcc     0.0062     3.323     1.186     1.108  0.7111  0.6841  0.1621
 
              Baa    -0.0053    -2.805    -1.001    -0.936  0.9123  0.4090  0.0203
    14 H(1)   Bbb     0.0004     0.209     0.075     0.070 -0.2996  0.6330  0.7138
              Bcc     0.0049     2.596     0.926     0.866  0.2791 -0.6573  0.7000
 
              Baa    -0.0026    -1.412    -0.504    -0.471  0.0586  0.9618 -0.2673
    15 H(1)   Bbb     0.0006     0.330     0.118     0.110  0.8896  0.0712  0.4512
              Bcc     0.0020     1.082     0.386     0.361 -0.4530  0.2642  0.8514
 
              Baa    -0.0021    -1.138    -0.406    -0.380  0.1317 -0.1285  0.9829
    16 H(1)   Bbb    -0.0009    -0.480    -0.171    -0.160  0.8718 -0.4569 -0.1766
              Bcc     0.0030     1.617     0.577     0.539  0.4718  0.8802  0.0519
 
              Baa    -0.0022    -1.195    -0.426    -0.399  0.5420 -0.2491  0.8026
    17 H(1)   Bbb     0.0008     0.439     0.157     0.146 -0.0477  0.9444  0.3253
              Bcc     0.0014     0.756     0.270     0.252  0.8390  0.2146 -0.5000
 
              Baa    -0.0010    -0.546    -0.195    -0.182  0.3269  0.6222  0.7113
    18 H(1)   Bbb    -0.0004    -0.210    -0.075    -0.070  0.9424 -0.2710 -0.1961
              Bcc     0.0014     0.756     0.270     0.252  0.0707  0.7344 -0.6750
 
              Baa    -0.0055    -2.949    -1.052    -0.984  0.1789  0.2067  0.9619
    19 H(1)   Bbb    -0.0020    -1.052    -0.375    -0.351  0.4152  0.8705 -0.2643
              Bcc     0.0075     4.001     1.428     1.335  0.8919 -0.4467 -0.0699
 
              Baa    -0.0054    -2.858    -1.020    -0.953 -0.0454  0.9976 -0.0519
    20 H(1)   Bbb     0.0000     0.009     0.003     0.003  0.5267  0.0680  0.8473
              Bcc     0.0053     2.849     1.017     0.950  0.8488  0.0111 -0.5285
 
              Baa    -0.0064    -3.433    -1.225    -1.145 -0.5281  0.8209  0.2174
    21 H(1)   Bbb    -0.0040    -2.133    -0.761    -0.712  0.6108  0.5450 -0.5744
              Bcc     0.0104     5.566     1.986     1.857  0.5900  0.1705  0.7892
 
              Baa    -0.0047    -2.528    -0.902    -0.843 -0.2408  0.1820  0.9534
    22 H(1)   Bbb    -0.0020    -1.066    -0.380    -0.356  0.8677 -0.3997  0.2955
              Bcc     0.0067     3.594     1.282     1.199  0.4349  0.8984 -0.0616
 
              Baa    -0.0209   -11.137    -3.974    -3.715  0.8560  0.4317  0.2844
    23 H(1)   Bbb    -0.0060    -3.211    -1.146    -1.071 -0.4151  0.2460  0.8759
              Bcc     0.0269    14.348     5.120     4.786 -0.3082  0.8678 -0.3898
 
              Baa    -0.0205   -10.955    -3.909    -3.654  0.8629  0.4280  0.2688
    24 H(1)   Bbb    -0.0063    -3.346    -1.194    -1.116 -0.4071  0.2733  0.8715
              Bcc     0.0268    14.301     5.103     4.770 -0.2995  0.8615 -0.4101
 
              Baa    -0.0071    -3.800    -1.356    -1.268 -0.6425  0.6981  0.3160
    25 H(1)   Bbb    -0.0046    -2.474    -0.883    -0.825  0.5094  0.6972 -0.5044
              Bcc     0.0118     6.274     2.239     2.093  0.5724  0.1631  0.8036
 
              Baa    -0.0043    -2.318    -0.827    -0.773 -0.3684  0.2699  0.8897
    26 H(1)   Bbb    -0.0022    -1.176    -0.420    -0.392  0.8130 -0.3706  0.4491
              Bcc     0.0065     3.494     1.247     1.166  0.4508  0.8887 -0.0829
 
              Baa    -0.0072    -3.853    -1.375    -1.285  0.0939 -0.2751  0.9568
    27 H(1)   Bbb    -0.0048    -2.557    -0.912    -0.853  0.1461  0.9545  0.2601
              Bcc     0.0120     6.410     2.287     2.138  0.9848 -0.1153 -0.1298
 

 ---------------------------------------------------------------------------------

 ******************************Gaussian NBO Version 3.1******************************
             N A T U R A L   A T O M I C   O R B I T A L   A N D
          N A T U R A L   B O N D   O R B I T A L   A N A L Y S I S
 ******************************Gaussian NBO Version 3.1******************************
       /RESON  / : Allow strongly delocalized NBO set

 Analyzing the SCF density

 Job title: 88                                                              

 Storage needed:    166716 in NPA,    220469 in NBO ( 939520181 available)
 GSVD:  LWork=       32714 too small for GESVD, short by       10443 words or       10443 for optimal perf.


 NATURAL POPULATIONS:  Natural atomic orbital occupancies 
                                                          
   NAO  Atom  No  lang   Type(AO)    Occupancy
 --------------------------------------------
     1    O    1  S      Cor( 1S)     1.99968
     2    O    1  S      Val( 2S)     1.67327
     3    O    1  S      Ryd( 3S)     0.00163
     4    O    1  px     Val( 2p)     1.78923
     5    O    1  px     Ryd( 3p)     0.00110
     6    O    1  py     Val( 2p)     1.71462
     7    O    1  py     Ryd( 3p)     0.00125
     8    O    1  pz     Val( 2p)     1.47214
     9    O    1  pz     Ryd( 3p)     0.00201
    10    O    1  dxy    Ryd( 3d)     0.00113
    11    O    1  dxz    Ryd( 3d)     0.00056
    12    O    1  dyz    Ryd( 3d)     0.00125
    13    O    1  dx2y2  Ryd( 3d)     0.00110
    14    O    1  dz2    Ryd( 3d)     0.00089

    15    C    2  S      Cor( 1S)     1.99927
    16    C    2  S      Val( 2S)     0.75973
    17    C    2  S      Ryd( 3S)     0.00617
    18    C    2  px     Val( 2p)     0.75906
    19    C    2  px     Ryd( 3p)     0.00403
    20    C    2  py     Val( 2p)     0.87639
    21    C    2  py     Ryd( 3p)     0.01522
    22    C    2  pz     Val( 2p)     0.69145
    23    C    2  pz     Ryd( 3p)     0.01168
    24    C    2  dxy    Ryd( 3d)     0.00202
    25    C    2  dxz    Ryd( 3d)     0.00364
    26    C    2  dyz    Ryd( 3d)     0.00323
    27    C    2  dx2y2  Ryd( 3d)     0.00182
    28    C    2  dz2    Ryd( 3d)     0.00473

    29    C    3  S      Cor( 1S)     1.99903
    30    C    3  S      Val( 2S)     1.04867
    31    C    3  S      Ryd( 3S)     0.00227
    32    C    3  px     Val( 2p)     1.14893
    33    C    3  px     Ryd( 3p)     0.00265
    34    C    3  py     Val( 2p)     1.08613
    35    C    3  py     Ryd( 3p)     0.00424
    36    C    3  pz     Val( 2p)     1.23634
    37    C    3  pz     Ryd( 3p)     0.00400
    38    C    3  dxy    Ryd( 3d)     0.00054
    39    C    3  dxz    Ryd( 3d)     0.00045
    40    C    3  dyz    Ryd( 3d)     0.00034
    41    C    3  dx2y2  Ryd( 3d)     0.00072
    42    C    3  dz2    Ryd( 3d)     0.00087

    43    C    4  S      Cor( 1S)     1.99901
    44    C    4  S      Val( 2S)     0.94481
    45    C    4  S      Ryd( 3S)     0.00145
    46    C    4  px     Val( 2p)     1.02858
    47    C    4  px     Ryd( 3p)     0.00238
    48    C    4  py     Val( 2p)     1.07480
    49    C    4  py     Ryd( 3p)     0.00410
    50    C    4  pz     Val( 2p)     1.17719
    51    C    4  pz     Ryd( 3p)     0.00330
    52    C    4  dxy    Ryd( 3d)     0.00094
    53    C    4  dxz    Ryd( 3d)     0.00054
    54    C    4  dyz    Ryd( 3d)     0.00054
    55    C    4  dx2y2  Ryd( 3d)     0.00083
    56    C    4  dz2    Ryd( 3d)     0.00109

    57    C    5  S      Cor( 1S)     1.99921
    58    C    5  S      Val( 2S)     1.08269
    59    C    5  S      Ryd( 3S)     0.00097
    60    C    5  px     Val( 2p)     1.23886
    61    C    5  px     Ryd( 3p)     0.00366
    62    C    5  py     Val( 2p)     1.07480
    63    C    5  py     Ryd( 3p)     0.00261
    64    C    5  pz     Val( 2p)     1.22071
    65    C    5  pz     Ryd( 3p)     0.00230
    66    C    5  dxy    Ryd( 3d)     0.00059
    67    C    5  dxz    Ryd( 3d)     0.00035
    68    C    5  dyz    Ryd( 3d)     0.00034
    69    C    5  dx2y2  Ryd( 3d)     0.00047
    70    C    5  dz2    Ryd( 3d)     0.00072

    71    C    6  S      Cor( 1S)     1.99907
    72    C    6  S      Val( 2S)     1.00885
    73    C    6  S      Ryd( 3S)     0.00219
    74    C    6  px     Val( 2p)     1.02563
    75    C    6  px     Ryd( 3p)     0.00310
    76    C    6  py     Val( 2p)     1.17671
    77    C    6  py     Ryd( 3p)     0.00339
    78    C    6  pz     Val( 2p)     1.19501
    79    C    6  pz     Ryd( 3p)     0.00354
    80    C    6  dxy    Ryd( 3d)     0.00062
    81    C    6  dxz    Ryd( 3d)     0.00062
    82    C    6  dyz    Ryd( 3d)     0.00029
    83    C    6  dx2y2  Ryd( 3d)     0.00074
    84    C    6  dz2    Ryd( 3d)     0.00092

    85    C    7  S      Cor( 1S)     1.99909
    86    C    7  S      Val( 2S)     1.02481
    87    C    7  S      Ryd( 3S)     0.00146
    88    C    7  px     Val( 2p)     1.06618
    89    C    7  px     Ryd( 3p)     0.00427
    90    C    7  py     Val( 2p)     1.16899
    91    C    7  py     Ryd( 3p)     0.00277
    92    C    7  pz     Val( 2p)     1.20117
    93    C    7  pz     Ryd( 3p)     0.00334
    94    C    7  dxy    Ryd( 3d)     0.00085
    95    C    7  dxz    Ryd( 3d)     0.00045
    96    C    7  dyz    Ryd( 3d)     0.00033
    97    C    7  dx2y2  Ryd( 3d)     0.00055
    98    C    7  dz2    Ryd( 3d)     0.00090

    99    C    8  S      Cor( 1S)     1.99891
   100    C    8  S      Val( 2S)     0.98523
   101    C    8  S      Ryd( 3S)     0.00260
   102    C    8  px     Val( 2p)     1.01872
   103    C    8  px     Ryd( 3p)     0.00362
   104    C    8  py     Val( 2p)     1.13889
   105    C    8  py     Ryd( 3p)     0.00432
   106    C    8  pz     Val( 2p)     0.85144
   107    C    8  pz     Ryd( 3p)     0.00246
   108    C    8  dxy    Ryd( 3d)     0.00068
   109    C    8  dxz    Ryd( 3d)     0.00077
   110    C    8  dyz    Ryd( 3d)     0.00034
   111    C    8  dx2y2  Ryd( 3d)     0.00095
   112    C    8  dz2    Ryd( 3d)     0.00065

   113    C    9  S      Cor( 1S)     1.99891
   114    C    9  S      Val( 2S)     0.99380
   115    C    9  S      Ryd( 3S)     0.00148
   116    C    9  px     Val( 2p)     1.02046
   117    C    9  px     Ryd( 3p)     0.00223
   118    C    9  py     Val( 2p)     1.13869
   119    C    9  py     Ryd( 3p)     0.00434
   120    C    9  pz     Val( 2p)     0.83413
   121    C    9  pz     Ryd( 3p)     0.00157
   122    C    9  dxy    Ryd( 3d)     0.00067
   123    C    9  dxz    Ryd( 3d)     0.00081
   124    C    9  dyz    Ryd( 3d)     0.00036
   125    C    9  dx2y2  Ryd( 3d)     0.00102
   126    C    9  dz2    Ryd( 3d)     0.00065

   127    C   10  S      Cor( 1S)     1.99919
   128    C   10  S      Val( 2S)     1.11407
   129    C   10  S      Ryd( 3S)     0.00052
   130    C   10  px     Val( 2p)     1.15257
   131    C   10  px     Ryd( 3p)     0.00235
   132    C   10  py     Val( 2p)     1.17422
   133    C   10  py     Ryd( 3p)     0.00209
   134    C   10  pz     Val( 2p)     1.23139
   135    C   10  pz     Ryd( 3p)     0.00140
   136    C   10  dxy    Ryd( 3d)     0.00065
   137    C   10  dxz    Ryd( 3d)     0.00030
   138    C   10  dyz    Ryd( 3d)     0.00032
   139    C   10  dx2y2  Ryd( 3d)     0.00042
   140    C   10  dz2    Ryd( 3d)     0.00062

   141    O   11  S      Cor( 1S)     1.99970
   142    O   11  S      Val( 2S)     1.69910
   143    O   11  S      Ryd( 3S)     0.00174
   144    O   11  px     Val( 2p)     1.47579
   145    O   11  px     Ryd( 3p)     0.00069
   146    O   11  py     Val( 2p)     1.58395
   147    O   11  py     Ryd( 3p)     0.00145
   148    O   11  pz     Val( 2p)     1.62708
   149    O   11  pz     Ryd( 3p)     0.00173
   150    O   11  dxy    Ryd( 3d)     0.00115
   151    O   11  dxz    Ryd( 3d)     0.00099
   152    O   11  dyz    Ryd( 3d)     0.00128
   153    O   11  dx2y2  Ryd( 3d)     0.00096
   154    O   11  dz2    Ryd( 3d)     0.00123

   155    H   12  S      Val( 1S)     0.50324
   156    H   12  S      Ryd( 2S)     0.00079
   157    H   12  px     Ryd( 2p)     0.00140
   158    H   12  py     Ryd( 2p)     0.00179
   159    H   12  pz     Ryd( 2p)     0.00159

   160    H   13  S      Val( 1S)     0.72152
   161    H   13  S      Ryd( 2S)     0.00177
   162    H   13  px     Ryd( 2p)     0.00052
   163    H   13  py     Ryd( 2p)     0.00036
   164    H   13  pz     Ryd( 2p)     0.00021

   165    H   14  S      Val( 1S)     0.73095
   166    H   14  S      Ryd( 2S)     0.00291
   167    H   14  px     Ryd( 2p)     0.00010
   168    H   14  py     Ryd( 2p)     0.00014
   169    H   14  pz     Ryd( 2p)     0.00075

   170    H   15  S      Val( 1S)     0.78306
   171    H   15  S      Ryd( 2S)     0.00395
   172    H   15  px     Ryd( 2p)     0.00015
   173    H   15  py     Ryd( 2p)     0.00021
   174    H   15  pz     Ryd( 2p)     0.00069

   175    H   16  S      Val( 1S)     0.75639
   176    H   16  S      Ryd( 2S)     0.00112
   177    H   16  px     Ryd( 2p)     0.00050
   178    H   16  py     Ryd( 2p)     0.00034
   179    H   16  pz     Ryd( 2p)     0.00019

   180    H   17  S      Val( 1S)     0.76653
   181    H   17  S      Ryd( 2S)     0.00109
   182    H   17  px     Ryd( 2p)     0.00045
   183    H   17  py     Ryd( 2p)     0.00030
   184    H   17  pz     Ryd( 2p)     0.00029

   185    H   18  S      Val( 1S)     0.77060
   186    H   18  S      Ryd( 2S)     0.00148
   187    H   18  px     Ryd( 2p)     0.00021
   188    H   18  py     Ryd( 2p)     0.00014
   189    H   18  pz     Ryd( 2p)     0.00068

   190    H   19  S      Val( 1S)     0.76615
   191    H   19  S      Ryd( 2S)     0.00271
   192    H   19  px     Ryd( 2p)     0.00014
   193    H   19  py     Ryd( 2p)     0.00066
   194    H   19  pz     Ryd( 2p)     0.00022

   195    H   20  S      Val( 1S)     0.75898
   196    H   20  S      Ryd( 2S)     0.00274
   197    H   20  px     Ryd( 2p)     0.00011
   198    H   20  py     Ryd( 2p)     0.00016
   199    H   20  pz     Ryd( 2p)     0.00073

   200    H   21  S      Val( 1S)     0.72493
   201    H   21  S      Ryd( 2S)     0.00230
   202    H   21  px     Ryd( 2p)     0.00017
   203    H   21  py     Ryd( 2p)     0.00020
   204    H   21  pz     Ryd( 2p)     0.00072

   205    H   22  S      Val( 1S)     0.75605
   206    H   22  S      Ryd( 2S)     0.00218
   207    H   22  px     Ryd( 2p)     0.00017
   208    H   22  py     Ryd( 2p)     0.00063
   209    H   22  pz     Ryd( 2p)     0.00018

   210    H   23  S      Val( 1S)     0.76917
   211    H   23  S      Ryd( 2S)     0.00227
   212    H   23  px     Ryd( 2p)     0.00010
   213    H   23  py     Ryd( 2p)     0.00075
   214    H   23  pz     Ryd( 2p)     0.00019

   215    H   24  S      Val( 1S)     0.76975
   216    H   24  S      Ryd( 2S)     0.00222
   217    H   24  px     Ryd( 2p)     0.00011
   218    H   24  py     Ryd( 2p)     0.00075
   219    H   24  pz     Ryd( 2p)     0.00019

   220    H   25  S      Val( 1S)     0.71681
   221    H   25  S      Ryd( 2S)     0.00097
   222    H   25  px     Ryd( 2p)     0.00022
   223    H   25  py     Ryd( 2p)     0.00020
   224    H   25  pz     Ryd( 2p)     0.00070

   225    H   26  S      Val( 1S)     0.75601
   226    H   26  S      Ryd( 2S)     0.00128
   227    H   26  px     Ryd( 2p)     0.00014
   228    H   26  py     Ryd( 2p)     0.00064
   229    H   26  pz     Ryd( 2p)     0.00020

   230    H   27  S      Val( 1S)     0.71582
   231    H   27  S      Ryd( 2S)     0.00099
   232    H   27  px     Ryd( 2p)     0.00061
   233    H   27  py     Ryd( 2p)     0.00019
   234    H   27  pz     Ryd( 2p)     0.00031

 WARNING:  1 low occupancy (<1.9990e) core orbital  found on  C    8
           1 low occupancy (<1.9990e) core orbital  found on  C    9


 Summary of Natural Population Analysis:                  
                                                          
                                       Natural Population 
                Natural  -----------------------------------------------
    Atom  No    Charge         Core      Valence    Rydberg      Total
 -----------------------------------------------------------------------
      O    1   -0.65986      1.99968     6.64926    0.01091     8.65986
      C    2    0.86155      1.99927     3.08663    0.05254     5.13845
      C    3   -0.53517      1.99903     4.52007    0.01607     6.53517
      C    4   -0.23954      1.99901     4.22538    0.01516     6.23954
      C    5   -0.62828      1.99921     4.61707    0.01200     6.62828
      C    6   -0.42069      1.99907     4.40620    0.01542     6.42069
      C    7   -0.47516      1.99909     4.46115    0.01492     6.47516
      C    8   -0.00959      1.99891     3.99428    0.01639     6.00959
      C    9    0.00088      1.99891     3.98709    0.01312     5.99912
      C   10   -0.68012      1.99919     4.67225    0.00868     6.68012
      O   11   -0.39686      1.99970     6.38592    0.01123     8.39686
      H   12    0.49119      0.00000     0.50324    0.00557     0.50881
      H   13    0.27563      0.00000     0.72152    0.00285     0.72437
      H   14    0.26515      0.00000     0.73095    0.00390     0.73485
      H   15    0.21195      0.00000     0.78306    0.00499     0.78805
      H   16    0.24146      0.00000     0.75639    0.00215     0.75854
      H   17    0.23134      0.00000     0.76653    0.00213     0.76866
      H   18    0.22688      0.00000     0.77060    0.00252     0.77312
      H   19    0.23012      0.00000     0.76615    0.00373     0.76988
      H   20    0.23728      0.00000     0.75898    0.00373     0.76272
      H   21    0.27167      0.00000     0.72493    0.00339     0.72833
      H   22    0.24078      0.00000     0.75605    0.00317     0.75922
      H   23    0.22752      0.00000     0.76917    0.00331     0.77248
      H   24    0.22698      0.00000     0.76975    0.00327     0.77302
      H   25    0.28110      0.00000     0.71681    0.00209     0.71890
      H   26    0.24173      0.00000     0.75601    0.00226     0.75827
      H   27    0.28207      0.00000     0.71582    0.00211     0.71793
 =======================================================================
   * Total *    1.00000     21.99109    62.77127    0.23765    85.00000

                                 Natural Population      
 --------------------------------------------------------
   Core                      21.99109 ( 99.9595% of  22)
   Valence                   62.77127 ( 99.6369% of  63)
   Natural Minimal Basis     84.76235 ( 99.7204% of  85)
   Natural Rydberg Basis      0.23765 (  0.2796% of  85)
 --------------------------------------------------------

    Atom  No          Natural Electron Configuration
 ----------------------------------------------------------------------------
      O    1      [core]2S( 1.67)2p( 4.98)
      C    2      [core]2S( 0.76)2p( 2.33)3S( 0.01)3p( 0.03)3d( 0.02)
      C    3      [core]2S( 1.05)2p( 3.47)3p( 0.01)
      C    4      [core]2S( 0.94)2p( 3.28)3p( 0.01)
      C    5      [core]2S( 1.08)2p( 3.53)3p( 0.01)
      C    6      [core]2S( 1.01)2p( 3.40)3p( 0.01)
      C    7      [core]2S( 1.02)2p( 3.44)3p( 0.01)
      C    8      [core]2S( 0.99)2p( 3.01)3p( 0.01)
      C    9      [core]2S( 0.99)2p( 2.99)3p( 0.01)
      C   10      [core]2S( 1.11)2p( 3.56)3p( 0.01)
      O   11      [core]2S( 1.70)2p( 4.69)3d( 0.01)
      H   12            1S( 0.50)
      H   13            1S( 0.72)
      H   14            1S( 0.73)
      H   15            1S( 0.78)
      H   16            1S( 0.76)
      H   17            1S( 0.77)
      H   18            1S( 0.77)
      H   19            1S( 0.77)
      H   20            1S( 0.76)
      H   21            1S( 0.72)
      H   22            1S( 0.76)
      H   23            1S( 0.77)
      H   24            1S( 0.77)
      H   25            1S( 0.72)
      H   26            1S( 0.76)
      H   27            1S( 0.72)


 ***************************************************
 *******         Alpha spin orbitals         *******
 ***************************************************


 NATURAL POPULATIONS:  Natural atomic orbital occupancies 
                                                          
   NAO  Atom  No  lang   Type(AO)    Occupancy      Energy
 ----------------------------------------------------------
     1    O    1  S      Cor( 1S)     0.99984     -19.14382
     2    O    1  S      Val( 2S)     0.83652      -1.04338
     3    O    1  S      Ryd( 3S)     0.00080       1.31678
     4    O    1  px     Val( 2p)     0.89333      -0.47678
     5    O    1  px     Ryd( 3p)     0.00053       0.88015
     6    O    1  py     Val( 2p)     0.85891      -0.48137
     7    O    1  py     Ryd( 3p)     0.00064       1.06195
     8    O    1  pz     Val( 2p)     0.74674      -0.48709
     9    O    1  pz     Ryd( 3p)     0.00100       0.99429
    10    O    1  dxy    Ryd( 3d)     0.00057       2.67092
    11    O    1  dxz    Ryd( 3d)     0.00028       2.62097
    12    O    1  dyz    Ryd( 3d)     0.00064       2.95296
    13    O    1  dx2y2  Ryd( 3d)     0.00055       2.77950
    14    O    1  dz2    Ryd( 3d)     0.00046       2.98755

    15    C    2  S      Cor( 1S)     0.99964     -10.37383
    16    C    2  S      Val( 2S)     0.37910      -0.29678
    17    C    2  S      Ryd( 3S)     0.00301       0.41523
    18    C    2  px     Val( 2p)     0.37382      -0.27576
    19    C    2  px     Ryd( 3p)     0.00198       0.42945
    20    C    2  py     Val( 2p)     0.43604      -0.18905
    21    C    2  py     Ryd( 3p)     0.00752       0.45101
    22    C    2  pz     Val( 2p)     0.34159      -0.15844
    23    C    2  pz     Ryd( 3p)     0.00580       0.45650
    24    C    2  dxy    Ryd( 3d)     0.00101       1.82897
    25    C    2  dxz    Ryd( 3d)     0.00182       1.78148
    26    C    2  dyz    Ryd( 3d)     0.00162       2.17042
    27    C    2  dx2y2  Ryd( 3d)     0.00097       1.96603
    28    C    2  dz2    Ryd( 3d)     0.00262       2.12140

    29    C    3  S      Cor( 1S)     0.99951     -10.23483
    30    C    3  S      Val( 2S)     0.52465      -0.38949
    31    C    3  S      Ryd( 3S)     0.00110       0.76080
    32    C    3  px     Val( 2p)     0.57847      -0.24904
    33    C    3  px     Ryd( 3p)     0.00132       0.50191
    34    C    3  py     Val( 2p)     0.56038      -0.26561
    35    C    3  py     Ryd( 3p)     0.00213       0.54261
    36    C    3  pz     Val( 2p)     0.61839      -0.25445
    37    C    3  pz     Ryd( 3p)     0.00200       0.56546
    38    C    3  dxy    Ryd( 3d)     0.00027       2.12387
    39    C    3  dxz    Ryd( 3d)     0.00023       1.98207
    40    C    3  dyz    Ryd( 3d)     0.00018       1.94776
    41    C    3  dx2y2  Ryd( 3d)     0.00037       2.02906
    42    C    3  dz2    Ryd( 3d)     0.00044       2.30209

    43    C    4  S      Cor( 1S)     0.99950     -10.23463
    44    C    4  S      Val( 2S)     0.47222      -0.35193
    45    C    4  S      Ryd( 3S)     0.00072       0.78661
    46    C    4  px     Val( 2p)     0.52038      -0.24523
    47    C    4  px     Ryd( 3p)     0.00120       0.54459
    48    C    4  py     Val( 2p)     0.53800      -0.24900
    49    C    4  py     Ryd( 3p)     0.00205       0.57210
    50    C    4  pz     Val( 2p)     0.58840      -0.24271
    51    C    4  pz     Ryd( 3p)     0.00166       0.64687
    52    C    4  dxy    Ryd( 3d)     0.00047       2.06508
    53    C    4  dxz    Ryd( 3d)     0.00028       1.97072
    54    C    4  dyz    Ryd( 3d)     0.00027       1.92192
    55    C    4  dx2y2  Ryd( 3d)     0.00043       2.04211
    56    C    4  dz2    Ryd( 3d)     0.00055       2.27896

    57    C    5  S      Cor( 1S)     0.99961     -10.20308
    58    C    5  S      Val( 2S)     0.54149      -0.36952
    59    C    5  S      Ryd( 3S)     0.00050       0.74515
    60    C    5  px     Val( 2p)     0.62139      -0.21964
    61    C    5  px     Ryd( 3p)     0.00188       0.53680
    62    C    5  py     Val( 2p)     0.53980      -0.20606
    63    C    5  py     Ryd( 3p)     0.00131       0.41473
    64    C    5  pz     Val( 2p)     0.61033      -0.21680
    65    C    5  pz     Ryd( 3p)     0.00116       0.47604
    66    C    5  dxy    Ryd( 3d)     0.00030       2.21500
    67    C    5  dxz    Ryd( 3d)     0.00018       2.10721
    68    C    5  dyz    Ryd( 3d)     0.00017       2.01535
    69    C    5  dx2y2  Ryd( 3d)     0.00024       2.09062
    70    C    5  dz2    Ryd( 3d)     0.00036       2.27635

    71    C    6  S      Cor( 1S)     0.99954     -10.22937
    72    C    6  S      Val( 2S)     0.50569      -0.36994
    73    C    6  S      Ryd( 3S)     0.00110       0.76796
    74    C    6  px     Val( 2p)     0.52127      -0.23913
    75    C    6  px     Ryd( 3p)     0.00159       0.56425
    76    C    6  py     Val( 2p)     0.58960      -0.24165
    77    C    6  py     Ryd( 3p)     0.00170       0.54666
    78    C    6  pz     Val( 2p)     0.60087      -0.24385
    79    C    6  pz     Ryd( 3p)     0.00177       0.58587
    80    C    6  dxy    Ryd( 3d)     0.00032       2.07529
    81    C    6  dxz    Ryd( 3d)     0.00032       2.00823
    82    C    6  dyz    Ryd( 3d)     0.00015       1.95066
    83    C    6  dx2y2  Ryd( 3d)     0.00038       2.12757
    84    C    6  dz2    Ryd( 3d)     0.00046       2.27225

    85    C    7  S      Cor( 1S)     0.99954     -10.24440
    86    C    7  S      Val( 2S)     0.51146      -0.38720
    87    C    7  S      Ryd( 3S)     0.00075       0.73843
    88    C    7  px     Val( 2p)     0.53212      -0.25055
    89    C    7  px     Ryd( 3p)     0.00217       0.51121
    90    C    7  py     Val( 2p)     0.58405      -0.25527
    91    C    7  py     Ryd( 3p)     0.00140       0.51724
    92    C    7  pz     Val( 2p)     0.60626      -0.26154
    93    C    7  pz     Ryd( 3p)     0.00176       0.54057
    94    C    7  dxy    Ryd( 3d)     0.00042       2.12445
    95    C    7  dxz    Ryd( 3d)     0.00027       1.99524
    96    C    7  dyz    Ryd( 3d)     0.00016       1.96004
    97    C    7  dx2y2  Ryd( 3d)     0.00029       2.05784
    98    C    7  dz2    Ryd( 3d)     0.00047       2.23841

    99    C    8  S      Cor( 1S)     0.99946     -10.27817
   100    C    8  S      Val( 2S)     0.49722      -0.38025
   101    C    8  S      Ryd( 3S)     0.00130       0.40658
   102    C    8  px     Val( 2p)     0.53079      -0.24715
   103    C    8  px     Ryd( 3p)     0.00187       0.50179
   104    C    8  py     Val( 2p)     0.58125      -0.25469
   105    C    8  py     Ryd( 3p)     0.00218       0.71457
   106    C    8  pz     Val( 2p)     0.52940      -0.30659
   107    C    8  pz     Ryd( 3p)     0.00133       0.42279
   108    C    8  dxy    Ryd( 3d)     0.00037       2.10039
   109    C    8  dxz    Ryd( 3d)     0.00045       1.96363
   110    C    8  dyz    Ryd( 3d)     0.00016       1.88582
   111    C    8  dx2y2  Ryd( 3d)     0.00051       2.16573
   112    C    8  dz2    Ryd( 3d)     0.00042       1.86294

   113    C    9  S      Cor( 1S)     0.99946     -10.28234
   114    C    9  S      Val( 2S)     0.50138      -0.38501
   115    C    9  S      Ryd( 3S)     0.00073       0.36224
   116    C    9  px     Val( 2p)     0.52988      -0.24455
   117    C    9  px     Ryd( 3p)     0.00113       0.45726
   118    C    9  py     Val( 2p)     0.58162      -0.25502
   119    C    9  py     Ryd( 3p)     0.00219       0.71563
   120    C    9  pz     Val( 2p)     0.51618      -0.30264
   121    C    9  pz     Ryd( 3p)     0.00085       0.39732
   122    C    9  dxy    Ryd( 3d)     0.00036       2.09306
   123    C    9  dxz    Ryd( 3d)     0.00048       1.95040
   124    C    9  dyz    Ryd( 3d)     0.00016       1.87719
   125    C    9  dx2y2  Ryd( 3d)     0.00055       2.16344
   126    C    9  dz2    Ryd( 3d)     0.00042       1.84940

   127    C   10  S      Cor( 1S)     0.99960     -10.24013
   128    C   10  S      Val( 2S)     0.55599      -0.41159
   129    C   10  S      Ryd( 3S)     0.00028       0.67915
   130    C   10  px     Val( 2p)     0.57496      -0.24389
   131    C   10  px     Ryd( 3p)     0.00124       0.37884
   132    C   10  py     Val( 2p)     0.58684      -0.24167
   133    C   10  py     Ryd( 3p)     0.00106       0.39999
   134    C   10  pz     Val( 2p)     0.62327      -0.25157
   135    C   10  pz     Ryd( 3p)     0.00086       0.41280
   136    C   10  dxy    Ryd( 3d)     0.00032       2.11999
   137    C   10  dxz    Ryd( 3d)     0.00019       2.04726
   138    C   10  dyz    Ryd( 3d)     0.00016       2.00689
   139    C   10  dx2y2  Ryd( 3d)     0.00022       2.10526
   140    C   10  dz2    Ryd( 3d)     0.00033       2.21276

   141    O   11  S      Cor( 1S)     0.99985     -19.05300
   142    O   11  S      Val( 2S)     0.85168      -1.05023
   143    O   11  S      Ryd( 3S)     0.00085       1.31208
   144    O   11  px     Val( 2p)     0.74652      -0.42474
   145    O   11  px     Ryd( 3p)     0.00034       0.92388
   146    O   11  py     Val( 2p)     0.85927      -0.46951
   147    O   11  py     Ryd( 3p)     0.00070       0.93845
   148    O   11  pz     Val( 2p)     0.87493      -0.46666
   149    O   11  pz     Ryd( 3p)     0.00083       0.93914
   150    O   11  dxy    Ryd( 3d)     0.00058       2.65424
   151    O   11  dxz    Ryd( 3d)     0.00050       2.63541
   152    O   11  dyz    Ryd( 3d)     0.00064       3.02922
   153    O   11  dx2y2  Ryd( 3d)     0.00051       2.69379
   154    O   11  dz2    Ryd( 3d)     0.00069       2.74313

   155    H   12  S      Val( 1S)     0.25140      -0.05595
   156    H   12  S      Ryd( 2S)     0.00038       0.30502
   157    H   12  px     Ryd( 2p)     0.00070       1.57481
   158    H   12  py     Ryd( 2p)     0.00090       2.05216
   159    H   12  pz     Ryd( 2p)     0.00079       1.82456

   160    H   13  S      Val( 1S)     0.35976      -0.06945
   161    H   13  S      Ryd( 2S)     0.00086       0.23035
   162    H   13  px     Ryd( 2p)     0.00026       2.02776
   163    H   13  py     Ryd( 2p)     0.00018       1.86376
   164    H   13  pz     Ryd( 2p)     0.00010       1.71759

   165    H   14  S      Val( 1S)     0.36473      -0.05906
   166    H   14  S      Ryd( 2S)     0.00147       0.23710
   167    H   14  px     Ryd( 2p)     0.00005       1.67375
   168    H   14  py     Ryd( 2p)     0.00007       1.71350
   169    H   14  pz     Ryd( 2p)     0.00037       2.23099

   170    H   15  S      Val( 1S)     0.39133      -0.08975
   171    H   15  S      Ryd( 2S)     0.00198       0.28006
   172    H   15  px     Ryd( 2p)     0.00007       1.70766
   173    H   15  py     Ryd( 2p)     0.00010       1.72758
   174    H   15  pz     Ryd( 2p)     0.00034       2.20092

   175    H   16  S      Val( 1S)     0.37845      -0.05001
   176    H   16  S      Ryd( 2S)     0.00056       0.24601
   177    H   16  px     Ryd( 2p)     0.00025       2.05630
   178    H   16  py     Ryd( 2p)     0.00017       1.81155
   179    H   16  pz     Ryd( 2p)     0.00009       1.67304

   180    H   17  S      Val( 1S)     0.38509      -0.05934
   181    H   17  S      Ryd( 2S)     0.00054       0.27127
   182    H   17  px     Ryd( 2p)     0.00023       2.00030
   183    H   17  py     Ryd( 2p)     0.00015       1.76270
   184    H   17  pz     Ryd( 2p)     0.00015       1.78773

   185    H   18  S      Val( 1S)     0.38516      -0.06017
   186    H   18  S      Ryd( 2S)     0.00075       0.25002
   187    H   18  px     Ryd( 2p)     0.00010       1.70600
   188    H   18  py     Ryd( 2p)     0.00007       1.63222
   189    H   18  pz     Ryd( 2p)     0.00034       2.21743

   190    H   19  S      Val( 1S)     0.38277      -0.07862
   191    H   19  S      Ryd( 2S)     0.00136       0.28337
   192    H   19  px     Ryd( 2p)     0.00007       1.74098
   193    H   19  py     Ryd( 2p)     0.00033       2.17519
   194    H   19  pz     Ryd( 2p)     0.00011       1.72357

   195    H   20  S      Val( 1S)     0.37970      -0.07330
   196    H   20  S      Ryd( 2S)     0.00136       0.23830
   197    H   20  px     Ryd( 2p)     0.00005       1.74270
   198    H   20  py     Ryd( 2p)     0.00008       1.69304
   199    H   20  pz     Ryd( 2p)     0.00036       2.20666

   200    H   21  S      Val( 1S)     0.37407      -0.09235
   201    H   21  S      Ryd( 2S)     0.00123       0.22009
   202    H   21  px     Ryd( 2p)     0.00009       1.68475
   203    H   21  py     Ryd( 2p)     0.00010       1.66899
   204    H   21  pz     Ryd( 2p)     0.00038       2.16860

   205    H   22  S      Val( 1S)     0.37791      -0.08209
   206    H   22  S      Ryd( 2S)     0.00109       0.28178
   207    H   22  px     Ryd( 2p)     0.00008       1.72766
   208    H   22  py     Ryd( 2p)     0.00032       2.12968
   209    H   22  pz     Ryd( 2p)     0.00009       1.68350

   210    H   23  S      Val( 1S)     0.38089      -0.10098
   211    H   23  S      Ryd( 2S)     0.00113       0.20501
   212    H   23  px     Ryd( 2p)     0.00005       1.75462
   213    H   23  py     Ryd( 2p)     0.00037       2.11245
   214    H   23  pz     Ryd( 2p)     0.00010       1.59353

   215    H   24  S      Val( 1S)     0.38125      -0.09904
   216    H   24  S      Ryd( 2S)     0.00110       0.19729
   217    H   24  px     Ryd( 2p)     0.00006       1.72502
   218    H   24  py     Ryd( 2p)     0.00036       2.10980
   219    H   24  pz     Ryd( 2p)     0.00010       1.58783

   220    H   25  S      Val( 1S)     0.37078      -0.07964
   221    H   25  S      Ryd( 2S)     0.00057       0.20997
   222    H   25  px     Ryd( 2p)     0.00011       1.62699
   223    H   25  py     Ryd( 2p)     0.00010       1.59199
   224    H   25  pz     Ryd( 2p)     0.00037       2.16643

   225    H   26  S      Val( 1S)     0.37782      -0.07411
   226    H   26  S      Ryd( 2S)     0.00064       0.22789
   227    H   26  px     Ryd( 2p)     0.00007       1.60189
   228    H   26  py     Ryd( 2p)     0.00032       2.10782
   229    H   26  pz     Ryd( 2p)     0.00010       1.67179

   230    H   27  S      Val( 1S)     0.37019      -0.07858
   231    H   27  S      Ryd( 2S)     0.00058       0.21053
   232    H   27  px     Ryd( 2p)     0.00032       2.01759
   233    H   27  py     Ryd( 2p)     0.00010       1.62737
   234    H   27  pz     Ryd( 2p)     0.00015       1.74230


 Summary of Natural Population Analysis:                  
                                                          
                                       Natural Population 
                Natural  -----------------------------------------------
    Atom  No    Charge         Core      Valence    Rydberg      Total
 -----------------------------------------------------------------------
      O    1   -0.34082      0.99984     3.33551    0.00547     4.34082
      C    2    0.44346      0.99964     1.53054    0.02636     2.55654
      C    3   -0.28946      0.99951     2.28189    0.00806     3.28946
      C    4   -0.12613      0.99950     2.11899    0.00764     3.12613
      C    5   -0.31871      0.99961     2.31301    0.00609     3.31871
      C    6   -0.22475      0.99954     2.21742    0.00779     3.22475
      C    7   -0.24112      0.99954     2.23389    0.00769     3.24112
      C    8   -0.14671      0.99946     2.13865    0.00860     3.14671
      C    9   -0.13540      0.99946     2.12906    0.00687     3.13540
      C   10   -0.34532      0.99960     2.34107    0.00466     3.34532
      O   11   -0.33788      0.99985     3.33239    0.00564     4.33788
      H   12    0.24583      0.00000     0.25140    0.00277     0.25417
      H   13    0.13884      0.00000     0.35976    0.00140     0.36116
      H   14    0.13331      0.00000     0.36473    0.00196     0.36669
      H   15    0.10617      0.00000     0.39133    0.00250     0.39383
      H   16    0.12048      0.00000     0.37845    0.00108     0.37952
      H   17    0.11385      0.00000     0.38509    0.00106     0.38615
      H   18    0.11357      0.00000     0.38516    0.00126     0.38643
      H   19    0.11537      0.00000     0.38277    0.00186     0.38463
      H   20    0.11844      0.00000     0.37970    0.00186     0.38156
      H   21    0.12414      0.00000     0.37407    0.00179     0.37586
      H   22    0.12050      0.00000     0.37791    0.00159     0.37950
      H   23    0.11747      0.00000     0.38089    0.00164     0.38253
      H   24    0.11712      0.00000     0.38125    0.00162     0.38288
      H   25    0.12807      0.00000     0.37078    0.00114     0.37193
      H   26    0.12104      0.00000     0.37782    0.00113     0.37896
      H   27    0.12865      0.00000     0.37019    0.00116     0.37135
 =======================================================================
   * Total *   -0.00000     10.99556    31.88374    0.12071    43.00000

                                 Natural Population      
 --------------------------------------------------------
   Core                      10.99556 ( 99.9596% of  11)
   Valence                   31.88374 ( 99.6367% of  32)
   Natural Minimal Basis     42.87929 ( 99.7193% of  43)
   Natural Rydberg Basis      0.12071 (  0.2807% of  43)
 --------------------------------------------------------

    Atom  No          Natural Electron Configuration
 ----------------------------------------------------------------------------
      O    1      [core]2S( 0.84)2p( 2.50)
      C    2      [core]2S( 0.38)2p( 1.15)3p( 0.02)3d( 0.01)
      C    3      [core]2S( 0.52)2p( 1.76)3p( 0.01)
      C    4      [core]2S( 0.47)2p( 1.65)
      C    5      [core]2S( 0.54)2p( 1.77)
      C    6      [core]2S( 0.51)2p( 1.71)3p( 0.01)
      C    7      [core]2S( 0.51)2p( 1.72)3p( 0.01)
      C    8      [core]2S( 0.50)2p( 1.64)3p( 0.01)
      C    9      [core]2S( 0.50)2p( 1.63)
      C   10      [core]2S( 0.56)2p( 1.79)
      O   11      [core]2S( 0.85)2p( 2.48)
      H   12            1S( 0.25)
      H   13            1S( 0.36)
      H   14            1S( 0.36)
      H   15            1S( 0.39)
      H   16            1S( 0.38)
      H   17            1S( 0.39)
      H   18            1S( 0.39)
      H   19            1S( 0.38)
      H   20            1S( 0.38)
      H   21            1S( 0.37)
      H   22            1S( 0.38)
      H   23            1S( 0.38)
      H   24            1S( 0.38)
      H   25            1S( 0.37)
      H   26            1S( 0.38)
      H   27            1S( 0.37)


 NATURAL BOND ORBITAL ANALYSIS, alpha spin orbitals:

                       Occupancies       Lewis Structure    Low   High
           Occ.    -------------------  -----------------   occ   occ
  Cycle   Thresh.   Lewis   Non-Lewis     CR  BD  3C  LP    (L)   (NL)   Dev
 =============================================================================
   1(1)    0.90    42.50897   0.49103     11  28   0   4     0      1    0.04
 -----------------------------------------------------------------------------

 Structure accepted: No low occupancy Lewis orbitals

 --------------------------------------------------------
   Core                     10.99556 ( 99.960% of  11)
   Valence Lewis            31.51341 ( 98.479% of  32)
  ==================       ============================
   Total Lewis              42.50897 ( 98.858% of  43)
  -----------------------------------------------------
   Valence non-Lewis         0.40281 (  0.937% of  43)
   Rydberg non-Lewis         0.08822 (  0.205% of  43)
  ==================       ============================
   Total non-Lewis           0.49103 (  1.142% of  43)
 --------------------------------------------------------


       (Occupancy)   Bond orbital/ Coefficients/ Hybrids
 ---------------------------------------------------------------------------------
     1. (0.99813) BD ( 1) O   1 - C   2  
                ( 69.35%)   0.8327* O   1 s( 35.25%)p 1.84( 64.68%)d 0.00(  0.07%)
                                            0.0000 -0.5937  0.0017 -0.0110 -0.0031
                                           -0.1672  0.0069  0.7865  0.0050  0.0019
                                           -0.0022  0.0175  0.0053 -0.0198
                ( 30.65%)   0.5537* C   2 s( 26.64%)p 2.74( 73.02%)d 0.01(  0.34%)
                                            0.0001 -0.5159  0.0144  0.0009 -0.0098
                                            0.2251  0.0365 -0.8226 -0.0388 -0.0017
                                            0.0029  0.0189 -0.0007 -0.0549
     2. (0.99258) BD ( 1) O   1 - H  12  
                ( 74.92%)   0.8656* O   1 s( 22.64%)p 3.41( 77.28%)d 0.00(  0.08%)
                                            0.0003  0.4756  0.0134 -0.2314 -0.0042
                                            0.6837  0.0077  0.5004  0.0352 -0.0131
                                           -0.0035  0.0112 -0.0192 -0.0122
                ( 25.08%)   0.5008* H  12 s( 99.55%)p 0.00(  0.45%)
                                            0.9977 -0.0038  0.0164 -0.0493 -0.0427
     3. (0.99395) BD ( 1) C   2 - C   3  
                ( 47.97%)   0.6926* C   2 s( 40.44%)p 1.47( 59.50%)d 0.00(  0.06%)
                                            0.0002  0.6350  0.0343 -0.1809  0.0214
                                            0.7219 -0.0188 -0.1996 -0.0205 -0.0094
                                            0.0020 -0.0065 -0.0166 -0.0139
                ( 52.03%)   0.7213* C   3 s( 25.25%)p 2.96( 74.68%)d 0.00(  0.07%)
                                            0.0002  0.5025  0.0065  0.1738  0.0182
                                           -0.8158 -0.0044  0.2251 -0.0058 -0.0084
                                            0.0030 -0.0119 -0.0181 -0.0105
     4. (0.99754) BD ( 1) C   2 - O  11  
                ( 32.79%)   0.5726* C   2 s( 32.46%)p 2.07( 67.27%)d 0.01(  0.26%)
                                           -0.0001  0.5679 -0.0457  0.1237  0.0161
                                           -0.6144 -0.0517 -0.5257 -0.0257 -0.0116
                                           -0.0105  0.0433 -0.0221  0.0056
                ( 67.21%)   0.8198* O  11 s( 43.25%)p 1.31( 56.66%)d 0.00(  0.09%)
                                           -0.0000  0.6571 -0.0258 -0.2613  0.0051
                                            0.5009 -0.0150  0.4970 -0.0151 -0.0109
                                           -0.0105  0.0229 -0.0100  0.0047
     5. (0.99612) BD ( 2) C   2 - O  11  
                ( 29.05%)   0.5390* C   2 s(  0.23%)p99.99( 99.27%)d 2.25(  0.51%)
                                            0.0000  0.0457 -0.0129  0.9723 -0.0287
                                            0.2129 -0.0117  0.0304 -0.0035 -0.0452
                                           -0.0455 -0.0126  0.0277 -0.0051
                ( 70.95%)   0.8423* O  11 s(  0.32%)p99.99( 99.52%)d 0.49(  0.16%)
                                           -0.0000  0.0564 -0.0019  0.9422 -0.0037
                                            0.3090 -0.0023  0.1094 -0.0013  0.0238
                                            0.0234  0.0107 -0.0182  0.0038
     6. (0.98357) BD ( 1) C   3 - C   4  
                ( 50.26%)   0.7089* C   3 s( 29.60%)p 2.38( 70.36%)d 0.00(  0.04%)
                                            0.0002  0.5440 -0.0002 -0.6810  0.0066
                                            0.2972  0.0075  0.3891 -0.0006 -0.0069
                                           -0.0150  0.0048  0.0085 -0.0021
                ( 49.74%)   0.7053* C   4 s( 25.80%)p 2.87( 74.15%)d 0.00(  0.05%)
                                            0.0002  0.5079  0.0051  0.6971  0.0082
                                           -0.3407  0.0156 -0.3730  0.0042 -0.0135
                                           -0.0134  0.0070  0.0099 -0.0055
     7. (0.97838) BD ( 1) C   3 - H  13  
                ( 63.55%)   0.7972* C   3 s( 22.08%)p 3.53( 77.88%)d 0.00(  0.04%)
                                           -0.0003  0.4699  0.0014  0.7038  0.0034
                                            0.4939 -0.0028  0.1977 -0.0193  0.0121
                                            0.0095  0.0049  0.0091 -0.0075
                ( 36.45%)   0.6038* H  13 s( 99.90%)p 0.00(  0.10%)
                                            0.9995 -0.0026 -0.0242 -0.0191 -0.0029
     8. (0.98639) BD ( 1) C   3 - H  14  
                ( 63.44%)   0.7965* C   3 s( 23.00%)p 3.35( 76.97%)d 0.00(  0.04%)
                                            0.0002 -0.4796  0.0009  0.0994 -0.0190
                                           -0.0341 -0.0047  0.8708  0.0000 -0.0008
                                           -0.0031 -0.0021  0.0005 -0.0185
                ( 36.56%)   0.6047* H  14 s( 99.91%)p 0.00(  0.09%)
                                           -0.9995  0.0041 -0.0012  0.0017 -0.0303
     9. (0.98872) BD ( 1) C   4 - C   5  
                ( 52.36%)   0.7236* C   4 s( 27.31%)p 2.66( 72.65%)d 0.00(  0.04%)
                                            0.0002  0.5225  0.0089 -0.1148  0.0086
                                            0.8091  0.0054 -0.2416  0.0140 -0.0041
                                            0.0008 -0.0101 -0.0157 -0.0075
                ( 47.64%)   0.6902* C   5 s( 29.39%)p 2.40( 70.57%)d 0.00(  0.05%)
                                            0.0005  0.5421  0.0023  0.1034  0.0034
                                           -0.7984 -0.0004  0.2395  0.0132 -0.0042
                                            0.0010 -0.0099 -0.0166 -0.0084
    10. (0.98598) BD ( 1) C   4 - C   6  
                ( 50.01%)   0.7071* C   4 s( 26.76%)p 2.74( 73.19%)d 0.00(  0.04%)
                                            0.0002  0.5173  0.0037 -0.6925 -0.0009
                                           -0.4782 -0.0070 -0.1538  0.0025  0.0166
                                            0.0051  0.0040  0.0055 -0.0099
                ( 49.99%)   0.7071* C   6 s( 29.00%)p 2.45( 70.96%)d 0.00(  0.04%)
                                            0.0003  0.5385  0.0038  0.6670 -0.0037
                                            0.4893 -0.0078  0.1588  0.0038  0.0157
                                            0.0057  0.0047  0.0048 -0.0090
    11. (0.98256) BD ( 1) C   4 - H  15  
                ( 61.00%)   0.7810* C   4 s( 20.13%)p 3.97( 79.82%)d 0.00(  0.05%)
                                           -0.0003  0.4484 -0.0150  0.1425 -0.0015
                                           -0.0056  0.0155  0.8818 -0.0050 -0.0005
                                            0.0067 -0.0012  0.0012  0.0213
                ( 39.00%)   0.6245* H  15 s( 99.92%)p 0.00(  0.08%)
                                            0.9996 -0.0068 -0.0020 -0.0045 -0.0282
    12. (0.99339) BD ( 1) C   5 - H  16  
                ( 62.03%)   0.7876* C   5 s( 23.75%)p 3.21( 76.21%)d 0.00(  0.04%)
                                           -0.0000  0.4873  0.0025  0.7216 -0.0148
                                            0.4682  0.0147  0.1474 -0.0047  0.0144
                                            0.0052  0.0035  0.0083 -0.0088
                ( 37.97%)   0.6162* H  16 s( 99.91%)p 0.00(  0.09%)
                                            0.9996 -0.0007 -0.0223 -0.0185 -0.0040
    13. (0.99318) BD ( 1) C   5 - H  17  
                ( 61.35%)   0.7833* C   5 s( 23.70%)p 3.22( 76.26%)d 0.00(  0.04%)
                                           -0.0000  0.4868  0.0016 -0.6599  0.0106
                                            0.3743  0.0193  0.4318 -0.0081 -0.0102
                                           -0.0138  0.0070  0.0080 -0.0023
                ( 38.65%)   0.6217* H  17 s( 99.92%)p 0.00(  0.08%)
                                            0.9996 -0.0004  0.0197 -0.0156 -0.0133
    14. (0.99364) BD ( 1) C   5 - H  18  
                ( 61.45%)   0.7839* C   5 s( 23.09%)p 3.33( 76.87%)d 0.00(  0.04%)
                                            0.0000 -0.4805  0.0044  0.1795 -0.0003
                                           -0.0458 -0.0240  0.8566  0.0006  0.0000
                                           -0.0071 -0.0002 -0.0010 -0.0190
                ( 38.55%)   0.6209* H  18 s( 99.92%)p 0.00(  0.08%)
                                           -0.9996  0.0018 -0.0056  0.0051 -0.0279
    15. (0.98592) BD ( 1) C   6 - C   7  
                ( 49.29%)   0.7021* C   6 s( 27.43%)p 2.64( 72.51%)d 0.00(  0.06%)
                                            0.0004  0.5236  0.0128 -0.7061 -0.0018
                                            0.2561 -0.0023  0.4011  0.0013 -0.0096
                                           -0.0163  0.0053  0.0123 -0.0037
                ( 50.71%)   0.7121* C   7 s( 28.33%)p 2.53( 71.63%)d 0.00(  0.04%)
                                            0.0002  0.5322  0.0043  0.7024 -0.0028
                                           -0.2456 -0.0012 -0.4032 -0.0063 -0.0099
                                           -0.0136  0.0074  0.0090 -0.0031
    16. (0.98816) BD ( 1) C   6 - H  19  
                ( 61.69%)   0.7855* C   6 s( 21.79%)p 3.59( 78.17%)d 0.00(  0.05%)
                                            0.0001 -0.4668  0.0058 -0.1781  0.0051
                                            0.8329  0.0011 -0.2367  0.0143  0.0062
                                           -0.0016  0.0106  0.0154  0.0077
                ( 38.31%)   0.6189* H  19 s( 99.92%)p 0.00(  0.08%)
                                           -0.9996  0.0035  0.0057 -0.0277  0.0060
    17. (0.98848) BD ( 1) C   6 - H  20  
                ( 62.08%)   0.7879* C   6 s( 21.78%)p 3.59( 78.18%)d 0.00(  0.04%)
                                            0.0002 -0.4666  0.0054  0.1555 -0.0013
                                            0.0191  0.0146  0.8701  0.0015  0.0002
                                           -0.0073 -0.0007 -0.0009 -0.0194
                ( 37.92%)   0.6158* H  20 s( 99.91%)p 0.00(  0.09%)
                                           -0.9995  0.0044 -0.0038 -0.0018 -0.0294
    18. (0.98937) BD ( 1) C   7 - C   8  
                ( 49.60%)   0.7043* C   7 s( 27.22%)p 2.67( 72.73%)d 0.00(  0.05%)
                                            0.0003  0.5215  0.0151 -0.6448 -0.0071
                                           -0.5486 -0.0026 -0.1011  0.0146  0.0193
                                            0.0034  0.0039  0.0020 -0.0102
                ( 50.40%)   0.7099* C   8 s( 34.32%)p 1.91( 65.64%)d 0.00(  0.03%)
                                            0.0001  0.5858 -0.0070  0.6041 -0.0077
                                            0.5293 -0.0142  0.1046  0.0149  0.0154
                                            0.0013  0.0015  0.0004 -0.0086
    19. (0.98321) BD ( 1) C   7 - H  21  
                ( 62.50%)   0.7906* C   7 s( 21.72%)p 3.60( 78.24%)d 0.00(  0.04%)
                                           -0.0001  0.4660 -0.0048  0.1715 -0.0131
                                            0.0819  0.0133  0.8637 -0.0020  0.0004
                                            0.0058  0.0003  0.0007  0.0199
                ( 37.50%)   0.6124* H  21 s( 99.90%)p 0.00(  0.10%)
                                            0.9995 -0.0030 -0.0054 -0.0053 -0.0300
    20. (0.98927) BD ( 1) C   7 - H  22  
                ( 62.25%)   0.7890* C   7 s( 22.74%)p 3.40( 77.22%)d 0.00(  0.04%)
                                           -0.0002  0.4768 -0.0098 -0.2458  0.0037
                                            0.7944  0.0008 -0.2836  0.0173 -0.0094
                                            0.0042 -0.0100 -0.0114 -0.0063
                ( 37.75%)   0.6144* H  22 s( 99.91%)p 0.00(  0.09%)
                                            0.9996 -0.0036  0.0071 -0.0273  0.0075
    21. (0.99337) BD ( 1) C   8 - C   9  
                ( 50.17%)   0.7083* C   8 s( 38.25%)p 1.61( 61.69%)d 0.00(  0.05%)
                                            0.0002  0.6180  0.0241 -0.6815 -0.0221
                                            0.1640 -0.0050 -0.3535 -0.0100 -0.0087
                                            0.0143 -0.0021  0.0159 -0.0014
                ( 49.83%)   0.7059* C   9 s( 38.25%)p 1.61( 61.69%)d 0.00(  0.05%)
                                            0.0002  0.6182  0.0167  0.6792  0.0156
                                           -0.1667  0.0004  0.3572  0.0085 -0.0087
                                            0.0144 -0.0020  0.0160 -0.0016
    22. (0.98401) BD ( 2) C   8 - C   9  
                ( 50.87%)   0.7132* C   8 s(  0.01%)p 1.00( 99.86%)d 0.00(  0.13%)
                                           -0.0000  0.0016  0.0075 -0.3898  0.0107
                                            0.2696 -0.0032  0.8796 -0.0125 -0.0118
                                           -0.0207  0.0026  0.0099 -0.0251
                ( 49.13%)   0.7009* C   9 s(  0.00%)p 1.00( 99.86%)d 0.00(  0.14%)
                                            0.0000 -0.0016  0.0013 -0.3931  0.0046
                                            0.2728 -0.0035  0.8773 -0.0099  0.0119
                                            0.0218 -0.0024 -0.0104  0.0256
    23. (0.98845) BD ( 1) C   8 - H  23  
                ( 62.09%)   0.7880* C   8 s( 27.47%)p 2.64( 72.50%)d 0.00(  0.03%)
                                            0.0004 -0.5237  0.0202 -0.1298 -0.0031
                                            0.7869 -0.0067 -0.2980 -0.0033  0.0033
                                            0.0001  0.0088  0.0141  0.0055
                ( 37.91%)   0.6157* H  23 s( 99.90%)p 0.00(  0.10%)
                                           -0.9995  0.0065  0.0039 -0.0291  0.0112
    24. (0.99313) BD ( 1) C   9 - C  10  
                ( 51.45%)   0.7173* C   9 s( 34.27%)p 1.92( 65.70%)d 0.00(  0.03%)
                                           -0.0000  0.5854  0.0016 -0.6059 -0.0070
                                           -0.5273  0.0192 -0.1065 -0.0094  0.0152
                                            0.0018  0.0022 -0.0001 -0.0083
                ( 48.55%)   0.6968* C  10 s( 28.58%)p 2.50( 71.37%)d 0.00(  0.05%)
                                            0.0004  0.5344  0.0142  0.6364  0.0064
                                            0.5433  0.0143  0.1151 -0.0015  0.0191
                                            0.0032  0.0038  0.0028 -0.0101
    25. (0.98839) BD ( 1) C   9 - H  24  
                ( 62.03%)   0.7876* C   9 s( 27.53%)p 2.63( 72.44%)d 0.00(  0.03%)
                                           -0.0004  0.5243 -0.0212 -0.1254 -0.0123
                                            0.7865 -0.0100 -0.2998 -0.0020 -0.0024
                                           -0.0003 -0.0092 -0.0143 -0.0053
                ( 37.97%)   0.6162* H  24 s( 99.90%)p 0.00(  0.10%)
                                            0.9995 -0.0063  0.0051 -0.0290  0.0111
    26. (0.98628) BD ( 1) C  10 - H  25  
                ( 62.62%)   0.7914* C  10 s( 23.62%)p 3.23( 76.34%)d 0.00(  0.04%)
                                            0.0000 -0.4860  0.0014  0.1726  0.0082
                                            0.0948  0.0108  0.8511 -0.0063 -0.0004
                                           -0.0045 -0.0005 -0.0011 -0.0195
                ( 37.38%)   0.6114* H  25 s( 99.90%)p 0.00(  0.10%)
                                           -0.9995  0.0000 -0.0089 -0.0061 -0.0293
    27. (0.99439) BD ( 1) C  10 - H  26  
                ( 62.17%)   0.7885* C  10 s( 24.14%)p 3.14( 75.82%)d 0.00(  0.03%)
                                            0.0000 -0.4913  0.0075 -0.1965  0.0199
                                            0.7821  0.0015 -0.3279  0.0083  0.0080
                                           -0.0036  0.0111  0.0111  0.0050
                ( 37.83%)   0.6151* H  26 s( 99.91%)p 0.00(  0.09%)
                                           -0.9996  0.0014  0.0029 -0.0277  0.0099
    28. (0.98625) BD ( 1) C  10 - H  27  
                ( 62.68%)   0.7917* C  10 s( 23.66%)p 3.22( 76.30%)d 0.00(  0.04%)
                                            0.0000 -0.4864  0.0013  0.7249  0.0033
                                           -0.2881  0.0139 -0.3927  0.0038  0.0115
                                            0.0119 -0.0075 -0.0076  0.0037
                ( 37.32%)   0.6109* H  27 s( 99.90%)p 0.00(  0.10%)
                                           -0.9995  0.0001 -0.0276  0.0069  0.0129
    29. (0.99984) CR ( 1) O   1           s(100.00%)p 0.00(  0.00%)
                                            1.0000 -0.0002 -0.0000  0.0001  0.0000
                                           -0.0001 -0.0000 -0.0002 -0.0000  0.0000
                                            0.0000 -0.0000  0.0000  0.0000
    30. (0.99965) CR ( 1) C   2           s(100.00%)p 0.00(  0.00%)
                                            1.0000 -0.0001 -0.0000  0.0000 -0.0000
                                           -0.0002 -0.0000  0.0001  0.0000  0.0000
                                           -0.0000  0.0000  0.0000  0.0000
    31. (0.99951) CR ( 1) C   3           s(100.00%)p 0.00(  0.00%)
                                            1.0000  0.0000 -0.0000  0.0003  0.0000
                                            0.0002 -0.0000 -0.0003 -0.0000  0.0000
                                            0.0000  0.0000  0.0000  0.0000
    32. (0.99950) CR ( 1) C   4           s(100.00%)p 0.00(  0.00%)
                                            1.0000 -0.0002 -0.0000  0.0000 -0.0000
                                            0.0001  0.0000  0.0004 -0.0000  0.0000
                                            0.0000 -0.0000 -0.0000  0.0000
    33. (0.99961) CR ( 1) C   5           s(100.00%)p 0.00(  0.00%)
                                            1.0000 -0.0002 -0.0000 -0.0001 -0.0000
                                            0.0004  0.0000 -0.0001 -0.0000  0.0000
                                           -0.0000  0.0000  0.0000  0.0000
    34. (0.99954) CR ( 1) C   6           s(100.00%)p 0.00(  0.00%)
                                            1.0000 -0.0002 -0.0000  0.0000  0.0000
                                           -0.0003  0.0000 -0.0003 -0.0000 -0.0000
                                            0.0000 -0.0000 -0.0000  0.0000
    35. (0.99954) CR ( 1) C   7           s(100.00%)p 0.00(  0.00%)
                                            1.0000 -0.0002 -0.0000  0.0000  0.0000
                                            0.0004  0.0000  0.0002 -0.0000 -0.0000
                                            0.0000 -0.0000 -0.0000  0.0000
    36. (0.99946) CR ( 1) C   8           s(100.00%)p 0.00(  0.00%)
                                            1.0000  0.0001 -0.0000  0.0001  0.0000
                                           -0.0004  0.0000  0.0002  0.0000 -0.0000
                                           -0.0000 -0.0000 -0.0000 -0.0000
    37. (0.99946) CR ( 1) C   9           s(100.00%)p 0.00(  0.00%)
                                            1.0000  0.0001 -0.0000 -0.0002 -0.0000
                                            0.0003 -0.0000 -0.0002 -0.0000  0.0000
                                           -0.0000 -0.0000 -0.0000 -0.0000
    38. (0.99959) CR ( 1) C  10           s(100.00%)p 0.00(  0.00%)
                                            1.0000 -0.0002 -0.0000 -0.0002 -0.0000
                                           -0.0002 -0.0000 -0.0000  0.0000 -0.0000
                                           -0.0000 -0.0000 -0.0000  0.0000
    39. (0.99985) CR ( 1) O  11           s(100.00%)p 0.00(  0.00%)
                                            1.0000 -0.0004 -0.0000 -0.0001  0.0000
                                            0.0002 -0.0000  0.0003  0.0000 -0.0000
                                           -0.0000  0.0000 -0.0000  0.0000
    40. (0.98734) LP ( 1) O   1           s( 42.09%)p 1.37( 57.86%)d 0.00(  0.05%)
                                            0.0001  0.6488 -0.0029  0.1515 -0.0011
                                           -0.6571  0.0069  0.3518 -0.0033  0.0057
                                           -0.0045  0.0162  0.0115  0.0067
    41. (0.90080) LP ( 2) O   1           s(  0.00%)p 1.00( 99.91%)d 0.00(  0.08%)
                                           -0.0000  0.0056  0.0022  0.9603 -0.0140
                                            0.2667 -0.0025  0.0743 -0.0011  0.0211
                                           -0.0159 -0.0027 -0.0118 -0.0016
    42. (0.98879) LP ( 1) O  11           s( 56.46%)p 0.77( 43.52%)d 0.00(  0.02%)
                                            0.0006  0.7512  0.0145  0.1613 -0.0010
                                           -0.4782  0.0023 -0.4249 -0.0002  0.0043
                                            0.0041 -0.0129  0.0047 -0.0016
    43. (0.93365) LP ( 2) O  11           s(  0.04%)p99.99( 99.87%)d 2.76(  0.10%)
                                            0.0001  0.0187  0.0001 -0.1277 -0.0013
                                            0.6507  0.0057 -0.7476 -0.0071 -0.0082
                                            0.0032 -0.0031 -0.0137 -0.0263
    44. (0.00081) RY*( 1) O   1           s( 68.63%)p 0.44( 30.12%)d 0.02(  1.24%)
                                            0.0000 -0.0030  0.8284  0.0003 -0.1252
                                           -0.0067  0.5123 -0.0130 -0.1512 -0.0123
                                           -0.0086  0.0718 -0.0215 -0.0811
    45. (0.00042) RY*( 2) O   1           s( 22.36%)p 2.99( 66.80%)d 0.48( 10.84%)
                                            0.0000  0.0007  0.4729 -0.0008  0.1242
                                           -0.0015 -0.8039 -0.0002 -0.0797 -0.0151
                                           -0.0665  0.3219  0.0102  0.0009
    46. (0.00034) RY*( 3) O   1           s(  0.21%)p99.99( 92.95%)d32.58(  6.84%)
                                            0.0000 -0.0010  0.0458  0.0110  0.9454
                                            0.0025  0.1745  0.0006  0.0716 -0.0515
                                           -0.2470 -0.0336  0.0508 -0.0320
    47. (0.00004) RY*( 4) O   1           s(  0.68%)p99.99( 87.28%)d17.61( 12.04%)
    48. (0.00000) RY*( 5) O   1           s(  0.06%)p 9.52(  0.61%)d99.99( 99.33%)
    49. (0.00000) RY*( 6) O   1           s(  0.31%)p21.02(  6.48%)d99.99( 93.21%)
    50. (0.00001) RY*( 7) O   1           s(  6.89%)p 1.53( 10.55%)d11.98( 82.56%)
    51. (0.00000) RY*( 8) O   1           s(  0.01%)p41.61(  0.43%)d99.99( 99.56%)
    52. (0.00001) RY*( 9) O   1           s(  0.85%)p 5.94(  5.06%)d99.99( 94.09%)
    53. (0.00877) RY*( 1) C   2           s( 14.02%)p 6.10( 85.50%)d 0.03(  0.48%)
                                           -0.0000  0.0596  0.3696  0.0138 -0.2334
                                           -0.0346  0.7220 -0.0336  0.5261  0.0029
                                            0.0105 -0.0575  0.0236  0.0280
    54. (0.00583) RY*( 2) C   2           s(  0.93%)p68.61( 63.50%)d38.43( 35.57%)
                                            0.0000  0.0306  0.0912  0.0068 -0.0112
                                           -0.0380  0.4469  0.0574 -0.6561 -0.1293
                                            0.0372 -0.0831 -0.2114 -0.5348
    55. (0.00259) RY*( 3) C   2           s(  0.08%)p 9.99(  0.78%)d99.99( 99.14%)
                                            0.0000 -0.0031  0.0277 -0.0594  0.0621
                                           -0.0160 -0.0013 -0.0078 -0.0083 -0.2806
                                           -0.8774 -0.2563  0.2734 -0.0495
    56. (0.00182) RY*( 4) C   2           s(  0.02%)p99.99( 35.82%)d99.99( 64.16%)
                                           -0.0000  0.0088  0.0120  0.0045 -0.0036
                                            0.0075  0.3237 -0.0123 -0.5031  0.1999
                                           -0.0177  0.0452  0.3065  0.7109
    57. (0.00138) RY*( 5) C   2           s( 22.25%)p 2.16( 48.06%)d 1.33( 29.69%)
                                            0.0000 -0.0106  0.4715  0.0489  0.6875
                                           -0.0287 -0.0649 -0.0163  0.0177  0.3373
                                            0.0285 -0.4050 -0.1327  0.0263
    58. (0.00101) RY*( 6) C   2           s(  0.72%)p29.00( 20.98%)d99.99( 78.29%)
                                            0.0000  0.0078  0.0847 -0.0169 -0.4047
                                           -0.0252 -0.1958 -0.0330 -0.0756 -0.2320
                                            0.3182 -0.7731  0.1486  0.0901
    59. (0.00037) RY*( 7) C   2           s( 54.17%)p 0.19( 10.33%)d 0.66( 35.50%)
                                            0.0000 -0.0094  0.7359 -0.0044 -0.0766
                                           -0.0277 -0.2807  0.0167 -0.1328 -0.3511
                                            0.0962  0.3974  0.2539 -0.0119
    60. (0.00005) RY*( 8) C   2           s(  4.29%)p 6.52( 27.94%)d15.81( 67.78%)
    61. (0.00001) RY*( 9) C   2           s(  3.77%)p 2.13(  8.01%)d23.43( 88.22%)
    62. (0.00275) RY*( 1) C   3           s(  2.51%)p37.74( 94.75%)d 1.09(  2.74%)
                                            0.0000  0.0005  0.1584 -0.0168 -0.2694
                                           -0.0044 -0.7154 -0.0096 -0.6023  0.0881
                                            0.0157 -0.0293  0.1098 -0.0807
    63. (0.00159) RY*( 2) C   3           s( 22.97%)p 3.00( 68.94%)d 0.35(  8.09%)
                                            0.0000 -0.0022  0.4793 -0.0048 -0.3113
                                           -0.0015  0.6120 -0.0087 -0.4667 -0.1488
                                            0.1125 -0.0181 -0.0778 -0.1992
    64. (0.00110) RY*( 3) C   3           s( 42.39%)p 1.34( 56.78%)d 0.02(  0.83%)
                                            0.0000  0.0150  0.6509  0.0053 -0.3838
                                            0.0008 -0.2127 -0.0027  0.6126  0.0431
                                           -0.0355  0.0236  0.0680 -0.0042
    65. (0.00069) RY*( 4) C   3           s( 28.93%)p 2.08( 60.09%)d 0.38( 10.98%)
                                           -0.0000 -0.0210  0.5375  0.0010  0.7534
                                            0.0135 -0.1346  0.0069 -0.1221 -0.1896
                                           -0.0816  0.1384 -0.1707  0.1377
    66. (0.00009) RY*( 5) C   3           s(  0.57%)p10.67(  6.10%)d99.99( 93.33%)
    67. (0.00006) RY*( 6) C   3           s(  0.92%)p 0.39(  0.36%)d99.99( 98.72%)
    68. (0.00006) RY*( 7) C   3           s(  0.00%)p 1.00(  1.56%)d63.23( 98.44%)
    69. (0.00001) RY*( 8) C   3           s(  1.77%)p 6.35( 11.22%)d49.25( 87.01%)
    70. (0.00001) RY*( 9) C   3           s(  0.01%)p30.92(  0.32%)d99.99( 99.67%)
    71. (0.00235) RY*( 1) C   4           s( 15.09%)p 5.28( 79.64%)d 0.35(  5.27%)
                                            0.0000  0.0002  0.3885  0.0114 -0.0760
                                           -0.0073 -0.5172  0.0232  0.7227 -0.0149
                                           -0.0833 -0.0352 -0.0475 -0.2051
    72. (0.00174) RY*( 2) C   4           s(  3.34%)p27.39( 91.46%)d 1.56(  5.20%)
                                            0.0000 -0.0113  0.1824 -0.0118 -0.4452
                                            0.0001  0.7590  0.0014  0.3745  0.0034
                                           -0.1166  0.0065  0.1786 -0.0801
    73. (0.00110) RY*( 3) C   4           s(  0.59%)p99.99( 90.08%)d15.88(  9.33%)
                                            0.0000 -0.0141  0.0754 -0.0051  0.8435
                                           -0.0073  0.3601  0.0114  0.2437  0.0960
                                            0.0952  0.0609 -0.0739 -0.2567
    74. (0.00029) RY*( 4) C   4           s(  2.50%)p 0.33(  0.82%)d38.67( 96.68%)
                                            0.0000 -0.0008  0.1581 -0.0164  0.0639
                                            0.0025 -0.0112  0.0049 -0.0609 -0.8546
                                            0.2480  0.2731  0.3093 -0.0683
    75. (0.00024) RY*( 5) C   4           s( 16.07%)p 0.40(  6.37%)d 4.83( 77.57%)
                                            0.0000  0.0008  0.4008 -0.0007 -0.0884
                                           -0.0021  0.0620  0.0085 -0.2279  0.0119
                                           -0.1998  0.6171 -0.5931 -0.0545
    76. (0.00020) RY*( 6) C   4           s( 41.04%)p 0.28( 11.51%)d 1.16( 47.44%)
                                           -0.0000  0.0022  0.6406  0.0106  0.0267
                                            0.0124 -0.0660  0.0063 -0.3313  0.4043
                                            0.2243  0.0223  0.5087 -0.0385
    77. (0.00012) RY*( 7) C   4           s( 18.05%)p 0.21(  3.71%)d 4.34( 78.24%)
                                            0.0000 -0.0015  0.4248 -0.0015  0.0154
                                           -0.0197  0.1280 -0.0003 -0.1418 -0.2554
                                            0.1638 -0.6897 -0.4388  0.1487
    78. (0.00008) RY*( 8) C   4           s(  1.50%)p 4.84(  7.25%)d60.85( 91.25%)
    79. (0.00005) RY*( 9) C   4           s(  1.82%)p 5.12(  9.34%)d48.70( 88.83%)
    80. (0.00186) RY*( 1) C   5           s(  0.19%)p99.99( 94.42%)d28.61(  5.39%)
                                           -0.0000  0.0029  0.0433 -0.0218 -0.9544
                                           -0.0017 -0.1092  0.0022  0.1449  0.2269
                                           -0.0059 -0.0302 -0.0377 -0.0028
    81. (0.00169) RY*( 2) C   5           s( 14.15%)p 5.58( 79.01%)d 0.48(  6.83%)
                                           -0.0000  0.0148  0.3759 -0.0025 -0.0317
                                           -0.0048 -0.5370 -0.0119 -0.7075  0.0073
                                           -0.0634  0.1959 -0.0180 -0.1599
    82. (0.00045) RY*( 3) C   5           s( 44.59%)p 1.11( 49.64%)d 0.13(  5.77%)
                                            0.0000  0.0101  0.6677 -0.0019  0.1512
                                            0.0162 -0.3941 -0.0039  0.5639 -0.0444
                                            0.0505 -0.1469  0.0814  0.1580
    83. (0.00011) RY*( 4) C   5           s( 34.10%)p 1.68( 57.14%)d 0.26(  8.76%)
                                           -0.0000 -0.0194  0.5836  0.0032 -0.0905
                                           -0.0161  0.6839  0.0087 -0.3085  0.0292
                                            0.0398 -0.1913  0.1006  0.1962
    84. (0.00001) RY*( 5) C   5           s(  0.00%)p 1.00(  5.48%)d17.26( 94.52%)
    85. (0.00000) RY*( 6) C   5           s(  0.15%)p 4.73(  0.69%)d99.99( 99.16%)
    86. (0.00001) RY*( 7) C   5           s(  2.79%)p 2.84(  7.93%)d32.01( 89.28%)
    87. (0.00001) RY*( 8) C   5           s(  1.10%)p 0.46(  0.51%)d89.32( 98.39%)
    88. (0.00000) RY*( 9) C   5           s(  3.01%)p 1.75(  5.27%)d30.50( 91.72%)
    89. (0.00259) RY*( 1) C   6           s(  1.73%)p53.33( 92.13%)d 3.55(  6.14%)
                                           -0.0000  0.0033  0.1314 -0.0008 -0.1942
                                            0.0145  0.6230 -0.0136 -0.7037 -0.0313
                                           -0.0446 -0.0802 -0.1200 -0.1939
    90. (0.00175) RY*( 2) C   6           s( 21.13%)p 3.51( 74.22%)d 0.22(  4.65%)
                                           -0.0000 -0.0036  0.4597  0.0082  0.7381
                                           -0.0034 -0.2681 -0.0016 -0.3543 -0.0774
                                           -0.1361 -0.0459  0.1384 -0.0265
    91. (0.00138) RY*( 3) C   6           s( 27.17%)p 2.35( 63.81%)d 0.33(  9.03%)
                                            0.0000 -0.0123  0.5211 -0.0016 -0.6062
                                           -0.0074 -0.4914 -0.0041 -0.1707  0.1661
                                            0.0424 -0.0787  0.1973 -0.1254
    92. (0.00049) RY*( 4) C   6           s( 44.82%)p 1.03( 46.37%)d 0.20(  8.81%)
                                            0.0000  0.0064  0.6694  0.0035  0.0307
                                           -0.0124  0.4641 -0.0066  0.4972  0.1974
                                           -0.0610  0.0090 -0.1304  0.1684
    93. (0.00015) RY*( 5) C   6           s(  3.16%)p 0.32(  1.00%)d30.30( 95.84%)
                                            0.0000  0.0014  0.1778 -0.0033  0.0407
                                            0.0012  0.0559  0.0011  0.0723 -0.4737
                                            0.7933  0.2299  0.0340 -0.2252
    94. (0.00008) RY*( 6) C   6           s(  0.43%)p26.68( 11.47%)d99.99( 88.10%)
    95. (0.00004) RY*( 7) C   6           s(  1.37%)p 3.61(  4.95%)d68.25( 93.68%)
    96. (0.00001) RY*( 8) C   6           s(  0.00%)p 1.00(  0.41%)d99.99( 99.58%)
    97. (0.00001) RY*( 9) C   6           s(  0.19%)p30.91(  5.82%)d99.99( 94.00%)
    98. (0.00333) RY*( 1) C   7           s(  0.90%)p99.99( 96.06%)d 3.37(  3.04%)
                                            0.0000 -0.0014  0.0949 -0.0141 -0.6741
                                            0.0108  0.3675 -0.0175 -0.6087  0.0128
                                            0.0133  0.0684  0.0905  0.1312
    99. (0.00156) RY*( 2) C   7           s( 20.36%)p 3.55( 72.35%)d 0.36(  7.30%)
                                            0.0000 -0.0001  0.4512  0.0023  0.4764
                                            0.0068  0.7042 -0.0010 -0.0235  0.1701
                                           -0.0190 -0.0830  0.1827 -0.0582
   100. (0.00068) RY*( 3) C   7           s( 18.29%)p 3.26( 59.67%)d 1.20( 22.04%)
                                            0.0000 -0.0133  0.4275  0.0099 -0.5028
                                            0.0071  0.0111  0.0079  0.5861 -0.1666
                                           -0.1078 -0.1388  0.2750 -0.2935
   101. (0.00024) RY*( 4) C   7           s( 37.42%)p 0.92( 34.56%)d 0.75( 28.02%)
                                            0.0000  0.0057  0.6117  0.0002  0.1497
                                            0.0105 -0.4438  0.0089 -0.3549 -0.2145
                                            0.4282  0.1366  0.0130 -0.1789
   102. (0.00017) RY*( 5) C   7           s( 10.82%)p 1.65( 17.87%)d 6.59( 71.32%)
                                            0.0000  0.0030  0.3289 -0.0056  0.0492
                                            0.0148 -0.3770  0.0039 -0.1839  0.3243
                                           -0.6872 -0.2060  0.1122  0.2842
   103. (0.00008) RY*( 6) C   7           s(  6.20%)p 0.65(  4.06%)d14.47( 89.74%)
   104. (0.00005) RY*( 7) C   7           s(  5.94%)p 2.03( 12.07%)d13.81( 81.99%)
   105. (0.00003) RY*( 8) C   7           s(  0.04%)p77.27(  3.47%)d99.99( 96.49%)
   106. (0.00001) RY*( 9) C   7           s(  0.02%)p 4.58(  0.09%)d99.99( 99.89%)
   107. (0.00265) RY*( 1) C   8           s( 13.18%)p 5.93( 78.22%)d 0.65(  8.60%)
                                            0.0000 -0.0098  0.3629  0.0075 -0.1173
                                           -0.0258 -0.8752  0.0059  0.0410  0.1531
                                            0.0183  0.1206  0.2168 -0.0260
   108. (0.00207) RY*( 2) C   8           s(  4.01%)p21.56( 86.55%)d 2.35(  9.43%)
                                            0.0000  0.0145  0.1998  0.0163  0.7637
                                           -0.0005 -0.0475 -0.0214 -0.5285 -0.1224
                                           -0.1790 -0.1247  0.1459 -0.1024
   109. (0.00095) RY*( 3) C   8           s(  1.18%)p73.60( 87.12%)d 9.88( 11.70%)
                                            0.0000 -0.0055  0.1087  0.0188 -0.5802
                                           -0.0046  0.0644 -0.0013 -0.7281  0.1068
                                           -0.2391 -0.0916 -0.1227 -0.1580
   110. (0.00036) RY*( 4) C   8           s( 79.90%)p 0.21( 16.99%)d 0.04(  3.10%)
                                            0.0000  0.0011  0.8939  0.0211 -0.0476
                                           -0.0101  0.3809  0.0136  0.1478 -0.0143
                                            0.1343  0.0847 -0.0571  0.0486
   111. (0.00011) RY*( 5) C   8           s(  0.73%)p21.18( 15.47%)d99.99( 83.80%)
                                           -0.0000 -0.0015  0.0854 -0.0117  0.0520
                                           -0.0018 -0.0133 -0.0235  0.3888  0.2067
                                           -0.5947 -0.3446 -0.2088 -0.5285
   112. (0.00007) RY*( 6) C   8           s(  0.00%)p 1.00(  8.77%)d10.40( 91.23%)
   113. (0.00004) RY*( 7) C   8           s(  0.42%)p13.81(  5.83%)d99.99( 93.74%)
   114. (0.00001) RY*( 8) C   8           s(  0.04%)p 4.24(  0.19%)d99.99( 99.77%)
   115. (0.00001) RY*( 9) C   8           s(  0.47%)p 2.49(  1.16%)d99.99( 98.38%)
   116. (0.00268) RY*( 1) C   9           s(  6.78%)p12.51( 84.89%)d 1.23(  8.32%)
                                            0.0000 -0.0060  0.2604  0.0019  0.3446
                                            0.0287  0.8370 -0.0092 -0.1693  0.1743
                                            0.0426  0.1314  0.1828 -0.0188
   117. (0.00094) RY*( 2) C   9           s(  0.05%)p99.99( 67.85%)d99.99( 32.10%)
                                           -0.0000  0.0008  0.0217  0.0119  0.2669
                                           -0.0084 -0.2626 -0.0232 -0.7332  0.0535
                                            0.3852  0.1892 -0.2606  0.2570
   118. (0.00078) RY*( 3) C   9           s(  3.51%)p25.31( 88.92%)d 2.15(  7.56%)
                                            0.0000  0.0036  0.1874 -0.0169  0.7994
                                            0.0021 -0.2777 -0.0100  0.4155  0.1338
                                           -0.0915 -0.0162 -0.2172 -0.0436
   119. (0.00019) RY*( 4) C   9           s( 56.48%)p 0.17(  9.69%)d 0.60( 33.82%)
                                            0.0000 -0.0001  0.7516 -0.0230 -0.0803
                                            0.0167 -0.2987 -0.0126 -0.0160 -0.1744
                                            0.1335  0.0436  0.5365  0.0177
   120. (0.00013) RY*( 5) C   9           s(  8.56%)p 2.23( 19.08%)d 8.46( 72.36%)
                                           -0.0000 -0.0010  0.2925  0.0078 -0.0551
                                            0.0025 -0.0663  0.0183 -0.4278  0.1733
                                           -0.5157 -0.3667 -0.2365 -0.4871
   121. (0.00009) RY*( 6) C   9           s( 18.12%)p 1.31( 23.65%)d 3.21( 58.23%)
   122. (0.00003) RY*( 7) C   9           s(  1.80%)p 2.72(  4.90%)d51.84( 93.30%)
   123. (0.00000) RY*( 8) C   9           s(  2.15%)p 0.27(  0.57%)d45.17( 97.27%)
   124. (0.00000) RY*( 9) C   9           s(  2.49%)p 0.30(  0.74%)d38.84( 96.77%)
   125. (0.00196) RY*( 1) C  10           s(  4.16%)p21.92( 91.27%)d 1.10(  4.57%)
                                           -0.0000  0.0058  0.2040  0.0088  0.6360
                                           -0.0153 -0.5526  0.0084  0.4499 -0.0290
                                            0.0810  0.0510  0.1873  0.0241
   126. (0.00069) RY*( 2) C  10           s(  0.00%)p 1.00( 77.39%)d 0.29( 22.61%)
                                           -0.0000  0.0000 -0.0001 -0.0057 -0.3401
                                            0.0038  0.2388  0.0125  0.7752  0.0368
                                            0.3171  0.2067 -0.2147  0.1880
   127. (0.00029) RY*( 3) C  10           s( 17.33%)p 4.75( 82.40%)d 0.02(  0.27%)
                                            0.0000  0.0089  0.4162 -0.0207  0.5087
                                           -0.0196  0.7512 -0.0034 -0.0075 -0.0276
                                            0.0220  0.0012  0.0378  0.0071
   128. (0.00003) RY*( 4) C  10           s( 48.87%)p 0.18(  8.88%)d 0.86( 42.25%)
   129. (0.00001) RY*( 5) C  10           s(  0.05%)p 7.11(  0.39%)d99.99( 99.56%)
   130. (0.00000) RY*( 6) C  10           s(  0.08%)p99.99( 12.34%)d99.99( 87.57%)
   131. (0.00000) RY*( 7) C  10           s(  8.72%)p 0.75(  6.58%)d 9.71( 84.70%)
   132. (0.00000) RY*( 8) C  10           s( 18.09%)p 0.95( 17.12%)d 3.58( 64.79%)
   133. (0.00000) RY*( 9) C  10           s(  2.67%)p 1.43(  3.81%)d34.99( 93.52%)
   134. (0.00115) RY*( 1) O  11           s(  0.00%)p 1.00( 98.42%)d 0.02(  1.58%)
                                           -0.0000  0.0019 -0.0014 -0.0002  0.1994
                                            0.0029 -0.6325 -0.0043  0.7378 -0.0346
                                            0.0099 -0.0142 -0.0594 -0.1040
   135. (0.00033) RY*( 2) O  11           s(  1.47%)p65.56( 96.18%)d 1.60(  2.35%)
                                            0.0000  0.0006  0.1211  0.0080  0.9382
                                            0.0043  0.2853  0.0021 -0.0060 -0.0247
                                           -0.1466 -0.0209  0.0308 -0.0013
   136. (0.00021) RY*( 3) O  11           s( 94.83%)p 0.02(  1.49%)d 0.04(  3.68%)
                                           -0.0000  0.0048  0.9738 -0.0074 -0.1151
                                            0.0160 -0.0323  0.0148  0.0077 -0.0122
                                           -0.0235  0.1893 -0.0161  0.0024
   137. (0.00004) RY*( 4) O  11           s(  0.02%)p99.99( 99.07%)d50.04(  0.91%)
   138. (0.00000) RY*( 5) O  11           s(  0.02%)p12.97(  0.28%)d99.99( 99.70%)
   139. (0.00000) RY*( 6) O  11           s(  0.16%)p13.41(  2.13%)d99.99( 97.71%)
   140. (0.00001) RY*( 7) O  11           s(  3.42%)p 0.16(  0.55%)d28.06( 96.03%)
   141. (0.00000) RY*( 8) O  11           s(  0.02%)p35.12(  0.53%)d99.99( 99.46%)
   142. (0.00000) RY*( 9) O  11           s(  0.01%)p 1.00(  1.78%)d55.22( 98.22%)
   143. (0.00074) RY*( 1) H  12           s( 22.76%)p 3.39( 77.24%)
                                            0.0048  0.4770  0.7595 -0.0664  0.4371
   144. (0.00063) RY*( 2) H  12           s(  5.21%)p18.18( 94.79%)
                                            0.0053  0.2283 -0.5254 -0.5840  0.5751
   145. (0.00030) RY*( 3) H  12           s( 60.13%)p 0.66( 39.87%)
                                            0.0277  0.7750 -0.3648  0.4969 -0.1366
   146. (0.00002) RY*( 4) H  12           s( 12.35%)p 7.10( 87.65%)
   147. (0.00087) RY*( 1) H  13           s( 99.44%)p 0.01(  0.56%)
                                            0.0048  0.9972  0.0472  0.0578 -0.0045
   148. (0.00010) RY*( 2) H  13           s(  0.01%)p 1.00( 99.99%)
   149. (0.00007) RY*( 3) H  13           s(  0.01%)p99.99( 99.99%)
   150. (0.00002) RY*( 4) H  13           s(  0.64%)p99.99( 99.36%)
   151. (0.00148) RY*( 1) H  14           s( 99.79%)p 0.00(  0.21%)
                                            0.0051  0.9989  0.0206  0.0205 -0.0354
   152. (0.00008) RY*( 2) H  14           s(  0.03%)p99.99( 99.97%)
   153. (0.00005) RY*( 3) H  14           s(  0.01%)p 1.00( 99.99%)
   154. (0.00002) RY*( 4) H  14           s(  0.26%)p99.99( 99.74%)
   155. (0.00200) RY*( 1) H  15           s( 99.55%)p 0.00(  0.45%)
                                            0.0076  0.9977  0.0355 -0.0440  0.0365
   156. (0.00010) RY*( 2) H  15           s(  0.29%)p99.99( 99.71%)
   157. (0.00007) RY*( 3) H  15           s(  0.05%)p99.99( 99.95%)
   158. (0.00002) RY*( 4) H  15           s(  0.19%)p99.99( 99.81%)
   159. (0.00057) RY*( 1) H  16           s( 98.16%)p 0.02(  1.84%)
                                            0.0046  0.9908  0.1068  0.0834 -0.0040
   160. (0.00009) RY*( 2) H  16           s(  0.04%)p99.99( 99.96%)
   161. (0.00006) RY*( 3) H  16           s(  0.04%)p99.99( 99.96%)
   162. (0.00002) RY*( 4) H  16           s(  1.84%)p53.24( 98.16%)
   163. (0.00055) RY*( 1) H  17           s( 98.14%)p 0.02(  1.86%)
                                            0.0041  0.9906 -0.1186  0.0503  0.0449
   164. (0.00010) RY*( 2) H  17           s(  0.14%)p99.99( 99.86%)
                                            0.0002  0.0371  0.6959  0.3551  0.6231
   165. (0.00007) RY*( 3) H  17           s(  0.11%)p99.99( 99.89%)
   166. (0.00002) RY*( 4) H  17           s(  1.70%)p57.81( 98.30%)
   167. (0.00076) RY*( 1) H  18           s( 98.61%)p 0.01(  1.39%)
                                            0.0051  0.9930 -0.0304  0.0365 -0.1078
   168. (0.00009) RY*( 2) H  18           s(  0.01%)p 1.00( 99.99%)
   169. (0.00007) RY*( 3) H  18           s(  0.00%)p 1.00(100.00%)
   170. (0.00002) RY*( 4) H  18           s(  1.46%)p67.30( 98.54%)
   171. (0.00137) RY*( 1) H  19           s( 99.52%)p 0.00(  0.48%)
                                            0.0052  0.9976  0.0402 -0.0537 -0.0165
   172. (0.00010) RY*( 2) H  19           s(  0.03%)p99.99( 99.97%)
   173. (0.00006) RY*( 3) H  19           s(  0.08%)p99.99( 99.92%)
   174. (0.00002) RY*( 4) H  19           s(  0.45%)p99.99( 99.55%)
   175. (0.00138) RY*( 1) H  20           s( 99.65%)p 0.00(  0.35%)
                                            0.0058  0.9983 -0.0072 -0.0353 -0.0465
   176. (0.00008) RY*( 2) H  20           s(  0.05%)p99.99( 99.95%)
   177. (0.00004) RY*( 3) H  20           s(  0.02%)p99.99( 99.98%)
   178. (0.00002) RY*( 4) H  20           s(  0.36%)p99.99( 99.64%)
   179. (0.00124) RY*( 1) H  21           s( 99.56%)p 0.00(  0.44%)
                                            0.0048  0.9978  0.0080  0.0392  0.0525
   180. (0.00010) RY*( 2) H  21           s(  0.06%)p99.99( 99.94%)
   181. (0.00008) RY*( 3) H  21           s(  0.00%)p 1.00(100.00%)
   182. (0.00002) RY*( 4) H  21           s(  0.47%)p99.99( 99.53%)
   183. (0.00110) RY*( 1) H  22           s( 99.65%)p 0.00(  0.35%)
                                            0.0052  0.9982 -0.0083  0.0584 -0.0017
   184. (0.00008) RY*( 2) H  22           s(  0.01%)p99.99( 99.99%)
   185. (0.00006) RY*( 3) H  22           s(  0.01%)p 1.00( 99.99%)
   186. (0.00002) RY*( 4) H  22           s(  0.41%)p99.99( 99.59%)
   187. (0.00114) RY*( 1) H  23           s( 99.76%)p 0.00(  0.24%)
                                            0.0079  0.9988  0.0268 -0.0386  0.0124
   188. (0.00006) RY*( 2) H  23           s(  0.01%)p99.99( 99.99%)
   189. (0.00003) RY*( 3) H  23           s(  0.26%)p99.99( 99.74%)
   190. (0.00004) RY*( 4) H  23           s(  0.07%)p99.99( 99.93%)
   191. (0.00111) RY*( 1) H  24           s( 99.75%)p 0.00(  0.25%)
                                            0.0078  0.9987 -0.0195  0.0393 -0.0238
   192. (0.00005) RY*( 2) H  24           s(  0.08%)p99.99( 99.92%)
   193. (0.00005) RY*( 3) H  24           s(  0.03%)p99.99( 99.97%)
   194. (0.00003) RY*( 4) H  24           s(  0.23%)p99.99( 99.77%)
   195. (0.00058) RY*( 1) H  25           s( 97.38%)p 0.03(  2.62%)
                                            0.0046  0.9868 -0.1008 -0.0597 -0.1118
   196. (0.00010) RY*( 2) H  25           s(  0.03%)p99.99( 99.97%)
                                            0.0014  0.0169  0.7099 -0.6937 -0.1203
   197. (0.00008) RY*( 3) H  25           s(  0.16%)p99.99( 99.84%)
   198. (0.00001) RY*( 4) H  25           s(  2.53%)p38.48( 97.47%)
   199. (0.00066) RY*( 1) H  26           s( 98.08%)p 0.02(  1.92%)
                                            0.0053  0.9903 -0.0191 -0.1335  0.0322
   200. (0.00007) RY*( 2) H  26           s(  0.01%)p 1.00( 99.99%)
   201. (0.00007) RY*( 3) H  26           s(  0.00%)p 1.00(100.00%)
   202. (0.00001) RY*( 4) H  26           s(  2.00%)p49.05( 98.00%)
   203. (0.00059) RY*( 1) H  27           s( 97.51%)p 0.03(  2.49%)
                                            0.0044  0.9875 -0.1557 -0.0201  0.0152
   204. (0.00010) RY*( 2) H  27           s(  0.04%)p99.99( 99.96%)
                                            0.0016  0.0206  0.2660 -0.3754  0.8877
   205. (0.00008) RY*( 3) H  27           s(  0.16%)p99.99( 99.84%)
   206. (0.00001) RY*( 4) H  27           s(  2.38%)p41.03( 97.62%)
   207. (0.04626) BD*( 1) O   1 - C   2  
                ( 30.65%)   0.5537* O   1 s( 35.25%)p 1.84( 64.68%)d 0.00(  0.07%)
                                           -0.0000  0.5937 -0.0017  0.0110  0.0031
                                            0.1672 -0.0069 -0.7865 -0.0050 -0.0019
                                            0.0022 -0.0175 -0.0053  0.0198
                ( 69.35%)  -0.8327* C   2 s( 26.64%)p 2.74( 73.02%)d 0.01(  0.34%)
                                           -0.0001  0.5159 -0.0144 -0.0009  0.0098
                                           -0.2251 -0.0365  0.8226  0.0388  0.0017
                                           -0.0029 -0.0189  0.0007  0.0549
   208. (0.00477) BD*( 1) O   1 - H  12  
                ( 25.08%)   0.5008* O   1 s( 22.64%)p 3.41( 77.28%)d 0.00(  0.08%)
                                           -0.0003 -0.4756 -0.0134  0.2314  0.0042
                                           -0.6837 -0.0077 -0.5004 -0.0352  0.0131
                                            0.0035 -0.0112  0.0192  0.0122
                ( 74.92%)  -0.8656* H  12 s( 99.55%)p 0.00(  0.45%)
                                           -0.9977  0.0038 -0.0164  0.0493  0.0427
   209. (0.03038) BD*( 1) C   2 - C   3  
                ( 52.03%)   0.7213* C   2 s( 40.44%)p 1.47( 59.50%)d 0.00(  0.06%)
                                            0.0002  0.6350  0.0343 -0.1809  0.0214
                                            0.7219 -0.0188 -0.1996 -0.0205 -0.0094
                                            0.0020 -0.0065 -0.0166 -0.0139
                ( 47.97%)  -0.6926* C   3 s( 25.25%)p 2.96( 74.68%)d 0.00(  0.07%)
                                            0.0002  0.5025  0.0065  0.1738  0.0182
                                           -0.8158 -0.0044  0.2251 -0.0058 -0.0084
                                            0.0030 -0.0119 -0.0181 -0.0105
   210. (0.01158) BD*( 1) C   2 - O  11  
                ( 67.21%)   0.8198* C   2 s( 32.46%)p 2.07( 67.27%)d 0.01(  0.26%)
                                           -0.0001  0.5679 -0.0457  0.1237  0.0161
                                           -0.6144 -0.0517 -0.5257 -0.0257 -0.0116
                                           -0.0105  0.0433 -0.0221  0.0056
                ( 32.79%)  -0.5726* O  11 s( 43.25%)p 1.31( 56.66%)d 0.00(  0.09%)
                                           -0.0000  0.6571 -0.0258 -0.2613  0.0051
                                            0.5009 -0.0150  0.4970 -0.0151 -0.0109
                                           -0.0105  0.0229 -0.0100  0.0047
   211. (0.11301) BD*( 2) C   2 - O  11  
                ( 70.95%)   0.8423* C   2 s(  0.23%)p99.99( 99.27%)d 2.25(  0.51%)
                                            0.0000  0.0457 -0.0129  0.9723 -0.0287
                                            0.2129 -0.0117  0.0304 -0.0035 -0.0452
                                           -0.0455 -0.0126  0.0277 -0.0051
                ( 29.05%)  -0.5390* O  11 s(  0.32%)p99.99( 99.52%)d 0.49(  0.16%)
                                           -0.0000  0.0564 -0.0019  0.9422 -0.0037
                                            0.3090 -0.0023  0.1094 -0.0013  0.0238
                                            0.0234  0.0107 -0.0182  0.0038
   212. (0.01110) BD*( 1) C   3 - C   4  
                ( 49.74%)   0.7053* C   3 s( 29.60%)p 2.38( 70.36%)d 0.00(  0.04%)
                                           -0.0002 -0.5440  0.0002  0.6810 -0.0066
                                           -0.2972 -0.0075 -0.3891  0.0006  0.0069
                                            0.0150 -0.0048 -0.0085  0.0021
                ( 50.26%)  -0.7089* C   4 s( 25.80%)p 2.87( 74.15%)d 0.00(  0.05%)
                                           -0.0002 -0.5079 -0.0051 -0.6971 -0.0082
                                            0.3407 -0.0156  0.3730 -0.0042  0.0135
                                            0.0134 -0.0070 -0.0099  0.0055
   213. (0.00546) BD*( 1) C   3 - H  13  
                ( 36.45%)   0.6038* C   3 s( 22.08%)p 3.53( 77.88%)d 0.00(  0.04%)
                                            0.0003 -0.4699 -0.0014 -0.7038 -0.0034
                                           -0.4939  0.0028 -0.1977  0.0193 -0.0121
                                           -0.0095 -0.0049 -0.0091  0.0075
                ( 63.55%)  -0.7972* H  13 s( 99.90%)p 0.00(  0.10%)
                                           -0.9995  0.0026  0.0242  0.0191  0.0029
   214. (0.00695) BD*( 1) C   3 - H  14  
                ( 36.56%)   0.6047* C   3 s( 23.00%)p 3.35( 76.97%)d 0.00(  0.04%)
                                           -0.0002  0.4796 -0.0009 -0.0994  0.0190
                                            0.0341  0.0047 -0.8708 -0.0000  0.0008
                                            0.0031  0.0021 -0.0005  0.0185
                ( 63.44%)  -0.7965* H  14 s( 99.91%)p 0.00(  0.09%)
                                            0.9995 -0.0041  0.0012 -0.0017  0.0303
   215. (0.00809) BD*( 1) C   4 - C   5  
                ( 47.64%)   0.6902* C   4 s( 27.31%)p 2.66( 72.65%)d 0.00(  0.04%)
                                           -0.0002 -0.5225 -0.0089  0.1148 -0.0086
                                           -0.8091 -0.0054  0.2416 -0.0140  0.0041
                                           -0.0008  0.0101  0.0157  0.0075
                ( 52.36%)  -0.7236* C   5 s( 29.39%)p 2.40( 70.57%)d 0.00(  0.05%)
                                           -0.0005 -0.5421 -0.0023 -0.1034 -0.0034
                                            0.7984  0.0004 -0.2395 -0.0132  0.0042
                                           -0.0010  0.0099  0.0166  0.0084
   216. (0.01253) BD*( 1) C   4 - C   6  
                ( 49.99%)   0.7071* C   4 s( 26.76%)p 2.74( 73.19%)d 0.00(  0.04%)
                                           -0.0002 -0.5173 -0.0037  0.6925  0.0009
                                            0.4782  0.0070  0.1538 -0.0025 -0.0166
                                           -0.0051 -0.0040 -0.0055  0.0099
                ( 50.01%)  -0.7071* C   6 s( 29.00%)p 2.45( 70.96%)d 0.00(  0.04%)
                                           -0.0003 -0.5385 -0.0038 -0.6670  0.0037
                                           -0.4893  0.0078 -0.1588 -0.0038 -0.0157
                                           -0.0057 -0.0047 -0.0048  0.0090
   217. (0.01383) BD*( 1) C   4 - H  15  
                ( 39.00%)   0.6245* C   4 s( 20.13%)p 3.97( 79.82%)d 0.00(  0.05%)
                                            0.0003 -0.4484  0.0150 -0.1425  0.0015
                                            0.0056 -0.0155 -0.8818  0.0050  0.0005
                                           -0.0067  0.0012 -0.0012 -0.0213
                ( 61.00%)  -0.7810* H  15 s( 99.92%)p 0.00(  0.08%)
                                           -0.9996  0.0068  0.0020  0.0045  0.0282
   218. (0.00262) BD*( 1) C   5 - H  16  
                ( 37.97%)   0.6162* C   5 s( 23.75%)p 3.21( 76.21%)d 0.00(  0.04%)
                                            0.0000 -0.4873 -0.0025 -0.7216  0.0148
                                           -0.4682 -0.0147 -0.1474  0.0047 -0.0144
                                           -0.0052 -0.0035 -0.0083  0.0088
                ( 62.03%)  -0.7876* H  16 s( 99.91%)p 0.00(  0.09%)
                                           -0.9996  0.0007  0.0223  0.0185  0.0040
   219. (0.00257) BD*( 1) C   5 - H  17  
                ( 38.65%)   0.6217* C   5 s( 23.70%)p 3.22( 76.26%)d 0.00(  0.04%)
                                            0.0000 -0.4868 -0.0016  0.6599 -0.0106
                                           -0.3743 -0.0193 -0.4318  0.0081  0.0102
                                            0.0138 -0.0070 -0.0080  0.0023
                ( 61.35%)  -0.7833* H  17 s( 99.92%)p 0.00(  0.08%)
                                           -0.9996  0.0004 -0.0197  0.0156  0.0133
   220. (0.00400) BD*( 1) C   5 - H  18  
                ( 38.55%)   0.6209* C   5 s( 23.09%)p 3.33( 76.87%)d 0.00(  0.04%)
                                           -0.0000  0.4805 -0.0044 -0.1795  0.0003
                                            0.0458  0.0240 -0.8566 -0.0006 -0.0000
                                            0.0071  0.0002  0.0010  0.0190
                ( 61.45%)  -0.7839* H  18 s( 99.92%)p 0.00(  0.08%)
                                            0.9996 -0.0018  0.0056 -0.0051  0.0279
   221. (0.00835) BD*( 1) C   6 - C   7  
                ( 50.71%)   0.7121* C   6 s( 27.43%)p 2.64( 72.51%)d 0.00(  0.06%)
                                            0.0004  0.5236  0.0128 -0.7061 -0.0018
                                            0.2561 -0.0023  0.4011  0.0013 -0.0096
                                           -0.0163  0.0053  0.0123 -0.0037
                ( 49.29%)  -0.7021* C   7 s( 28.33%)p 2.53( 71.63%)d 0.00(  0.04%)
                                            0.0002  0.5322  0.0043  0.7024 -0.0028
                                           -0.2456 -0.0012 -0.4032 -0.0063 -0.0099
                                           -0.0136  0.0074  0.0090 -0.0031
   222. (0.00742) BD*( 1) C   6 - H  19  
                ( 38.31%)   0.6189* C   6 s( 21.79%)p 3.59( 78.17%)d 0.00(  0.05%)
                                           -0.0001  0.4668 -0.0058  0.1781 -0.0051
                                           -0.8329 -0.0011  0.2367 -0.0143 -0.0062
                                            0.0016 -0.0106 -0.0154 -0.0077
                ( 61.69%)  -0.7855* H  19 s( 99.92%)p 0.00(  0.08%)
                                            0.9996 -0.0035 -0.0057  0.0277 -0.0060
   223. (0.00838) BD*( 1) C   6 - H  20  
                ( 37.92%)   0.6158* C   6 s( 21.78%)p 3.59( 78.18%)d 0.00(  0.04%)
                                           -0.0002  0.4666 -0.0054 -0.1555  0.0013
                                           -0.0191 -0.0146 -0.8701 -0.0015 -0.0002
                                            0.0073  0.0007  0.0009  0.0194
                ( 62.08%)  -0.7879* H  20 s( 99.91%)p 0.00(  0.09%)
                                            0.9995 -0.0044  0.0038  0.0018  0.0294
   224. (0.00778) BD*( 1) C   7 - C   8  
                ( 50.40%)   0.7099* C   7 s( 27.22%)p 2.67( 72.73%)d 0.00(  0.05%)
                                            0.0003  0.5215  0.0151 -0.6448 -0.0071
                                           -0.5486 -0.0026 -0.1011  0.0146  0.0193
                                            0.0034  0.0039  0.0020 -0.0102
                ( 49.60%)  -0.7043* C   8 s( 34.32%)p 1.91( 65.64%)d 0.00(  0.03%)
                                            0.0001  0.5858 -0.0070  0.6041 -0.0077
                                            0.5293 -0.0142  0.1046  0.0149  0.0154
                                            0.0013  0.0015  0.0004 -0.0086
   225. (0.00917) BD*( 1) C   7 - H  21  
                ( 37.50%)   0.6124* C   7 s( 21.72%)p 3.60( 78.24%)d 0.00(  0.04%)
                                            0.0001 -0.4660  0.0048 -0.1715  0.0131
                                           -0.0819 -0.0133 -0.8637  0.0020 -0.0004
                                           -0.0058 -0.0003 -0.0007 -0.0199
                ( 62.50%)  -0.7906* H  21 s( 99.90%)p 0.00(  0.10%)
                                           -0.9995  0.0030  0.0054  0.0053  0.0300
   226. (0.00776) BD*( 1) C   7 - H  22  
                ( 37.75%)   0.6144* C   7 s( 22.74%)p 3.40( 77.22%)d 0.00(  0.04%)
                                            0.0002 -0.4768  0.0098  0.2458 -0.0037
                                           -0.7944 -0.0008  0.2836 -0.0173  0.0094
                                           -0.0042  0.0100  0.0114  0.0063
                ( 62.25%)  -0.7890* H  22 s( 99.91%)p 0.00(  0.09%)
                                           -0.9996  0.0036 -0.0071  0.0273 -0.0075
   227. (0.00623) BD*( 1) C   8 - C   9  
                ( 49.83%)   0.7059* C   8 s( 38.25%)p 1.61( 61.69%)d 0.00(  0.05%)
                                           -0.0002 -0.6180 -0.0241  0.6815  0.0221
                                           -0.1640  0.0050  0.3535  0.0100  0.0087
                                           -0.0143  0.0021 -0.0159  0.0014
                ( 50.17%)  -0.7083* C   9 s( 38.25%)p 1.61( 61.69%)d 0.00(  0.05%)
                                           -0.0002 -0.6182 -0.0167 -0.6792 -0.0156
                                            0.1667 -0.0004 -0.3572 -0.0085  0.0087
                                           -0.0144  0.0020 -0.0160  0.0016
   228. (0.03801) BD*( 2) C   8 - C   9  
                ( 49.13%)   0.7009* C   8 s(  0.01%)p 1.00( 99.86%)d 0.00(  0.13%)
                                            0.0000 -0.0016 -0.0075  0.3898 -0.0107
                                           -0.2696  0.0032 -0.8796  0.0125  0.0118
                                            0.0207 -0.0026 -0.0099  0.0251
                ( 50.87%)  -0.7132* C   9 s(  0.00%)p 1.00( 99.86%)d 0.00(  0.14%)
                                           -0.0000  0.0016 -0.0013  0.3931 -0.0046
                                           -0.2728  0.0035 -0.8773  0.0099 -0.0119
                                           -0.0218  0.0024  0.0104 -0.0256
   229. (0.01054) BD*( 1) C   8 - H  23  
                ( 37.91%)   0.6157* C   8 s( 27.47%)p 2.64( 72.50%)d 0.00(  0.03%)
                                           -0.0004  0.5237 -0.0202  0.1298  0.0031
                                           -0.7869  0.0067  0.2980  0.0033 -0.0033
                                           -0.0001 -0.0088 -0.0141 -0.0055
                ( 62.09%)  -0.7880* H  23 s( 99.90%)p 0.00(  0.10%)
                                            0.9995 -0.0065 -0.0039  0.0291 -0.0112
   230. (0.00460) BD*( 1) C   9 - C  10  
                ( 48.55%)   0.6968* C   9 s( 34.27%)p 1.92( 65.70%)d 0.00(  0.03%)
                                            0.0000 -0.5854 -0.0016  0.6059  0.0070
                                            0.5273 -0.0192  0.1065  0.0094 -0.0152
                                           -0.0018 -0.0022  0.0001  0.0083
                ( 51.45%)  -0.7173* C  10 s( 28.58%)p 2.50( 71.37%)d 0.00(  0.05%)
                                           -0.0004 -0.5344 -0.0142 -0.6364 -0.0064
                                           -0.5433 -0.0143 -0.1151  0.0015 -0.0191
                                           -0.0032 -0.0038 -0.0028  0.0101
   231. (0.01024) BD*( 1) C   9 - H  24  
                ( 37.97%)   0.6162* C   9 s( 27.53%)p 2.63( 72.44%)d 0.00(  0.03%)
                                            0.0004 -0.5243  0.0212  0.1254  0.0123
                                           -0.7865  0.0100  0.2998  0.0020  0.0024
                                            0.0003  0.0092  0.0143  0.0053
                ( 62.03%)  -0.7876* H  24 s( 99.90%)p 0.00(  0.10%)
                                           -0.9995  0.0063 -0.0051  0.0290 -0.0111
   232. (0.00401) BD*( 1) C  10 - H  25  
                ( 37.38%)   0.6114* C  10 s( 23.62%)p 3.23( 76.34%)d 0.00(  0.04%)
                                           -0.0000  0.4860 -0.0014 -0.1726 -0.0082
                                           -0.0948 -0.0108 -0.8511  0.0063  0.0004
                                            0.0045  0.0005  0.0011  0.0195
                ( 62.62%)  -0.7914* H  25 s( 99.90%)p 0.00(  0.10%)
                                            0.9995 -0.0000  0.0089  0.0061  0.0293
   233. (0.00311) BD*( 1) C  10 - H  26  
                ( 37.83%)   0.6151* C  10 s( 24.14%)p 3.14( 75.82%)d 0.00(  0.03%)
                                           -0.0000  0.4913 -0.0075  0.1965 -0.0199
                                           -0.7821 -0.0015  0.3279 -0.0083 -0.0080
                                            0.0036 -0.0111 -0.0111 -0.0050
                ( 62.17%)  -0.7885* H  26 s( 99.91%)p 0.00(  0.09%)
                                            0.9996 -0.0014 -0.0029  0.0277 -0.0099
   234. (0.00404) BD*( 1) C  10 - H  27  
                ( 37.32%)   0.6109* C  10 s( 23.66%)p 3.22( 76.30%)d 0.00(  0.04%)
                                           -0.0000  0.4864 -0.0013 -0.7249 -0.0033
                                            0.2881 -0.0139  0.3927 -0.0038 -0.0115
                                           -0.0119  0.0075  0.0076 -0.0037
                ( 62.68%)  -0.7917* H  27 s( 99.90%)p 0.00(  0.10%)
                                            0.9995 -0.0001  0.0276 -0.0069 -0.0129


 NHO Directionality and "Bond Bending" (deviations from line of nuclear centers)

         [Thresholds for printing:  angular deviation  >  1.0 degree]
                                    hybrid p-character > 25.0%
                                    orbital occupancy  >  0.10e

                                Line of Centers        Hybrid 1              Hybrid 2
                                ---------------  -------------------   ------------------
                NBO               Theta   Phi    Theta   Phi    Dev    Theta   Phi    Dev
 ========================================================================================
     1. BD (   1) O   1 - C   2   167.7   85.4     --     --    --      16.9  271.9   4.9
     2. BD (   1) O   1 - H  12    58.5  108.6    53.7  108.8   4.7      --     --    --
     3. BD (   1) C   2 - C   3   103.8  103.3   107.0  102.8   3.2      --     --    --
     4. BD (   1) C   2 - O  11   131.6  289.1   129.0  281.8   6.1     48.7  117.8   6.5
     5. BD (   2) C   2 - O  11   131.6  289.1    88.4   12.0  85.8     83.8   18.1  86.6
     6. BD (   1) C   3 - C   4    63.7  155.0    62.3  155.7   1.5      --     --    --
     7. BD (   1) C   3 - H  13    77.1   35.3    78.3   34.8   1.3      --     --    --
     8. BD (   1) C   3 - H  14   174.0  166.6   174.1  154.3   1.3      --     --    --
     9. BD (   1) C   4 - C   5   106.3   97.6     --     --    --      72.6  277.6   1.1
    10. BD (   1) C   4 - C   6   100.3  215.2     --     --    --      78.8   36.0   1.2
    12. BD (   1) C   5 - H  16    80.4   33.1    80.5   34.3   1.2      --     --    --
    13. BD (   1) C   5 - H  17    60.4  149.9    60.8  148.8   1.1      --     --    --
    14. BD (   1) C   5 - H  18   167.8  165.5   167.4  158.7   1.5      --     --    --
    18. BD (   1) C   7 - C   8    97.0  220.6    95.8  220.2   1.3     81.4   40.8   1.6
    19. BD (   1) C   7 - H  21    13.0   24.7    12.1   31.0   1.7      --     --    --
    22. BD (   2) C   8 - C   9   116.9  166.7    28.1  144.9  90.5    151.4  325.3  90.0
    24. BD (   1) C   9 - C  10    97.7  220.7    98.3  219.7   1.1      --     --    --
    25. BD (   1) C   9 - H  24   110.5   98.8   110.9  100.1   1.2      --     --    --
    40. LP (   1) O   1             --     --     62.4  283.0   --       --     --    --
    41. LP (   2) O   1             --     --     85.7   15.6   --       --     --    --
    42. LP (   1) O  11             --     --    130.2  288.6   --       --     --    --
    43. LP (   2) O  11             --     --    138.4  101.1   --       --     --    --
   211. BD*(   2) C   2 - O  11   131.6  289.1    88.4   12.0  85.8     83.8   18.1  86.6


 Second Order Perturbation Theory Analysis of Fock Matrix in NBO Basis

     Threshold for printing:   0.25 kcal/mol
                                                                              E(2)  E(j)-E(i) F(i,j)
         Donor NBO (i)                     Acceptor NBO (j)                 kcal/mol   a.u.    a.u. 
 ===================================================================================================

 within unit  1
   1. BD (   1) O   1 - C   2        /214. BD*(   1) C   3 - H  14            0.42    1.38    0.031
   2. BD (   1) O   1 - H  12        / 54. RY*(   2) C   2                    0.49    1.97    0.039
   2. BD (   1) O   1 - H  12        / 56. RY*(   4) C   2                    0.38    2.43    0.039
   2. BD (   1) O   1 - H  12        / 57. RY*(   5) C   2                    0.29    1.87    0.030
   2. BD (   1) O   1 - H  12        / 58. RY*(   6) C   2                    0.27    2.64    0.034
   2. BD (   1) O   1 - H  12        /210. BD*(   1) C   2 - O  11            2.68    1.37    0.076
   3. BD (   1) C   2 - C   3        / 45. RY*(   2) O   1                    0.26    2.09    0.030
   3. BD (   1) C   2 - C   3        / 71. RY*(   1) C   4                    0.46    1.60    0.034
   3. BD (   1) C   2 - C   3        /134. RY*(   1) O  11                    0.85    1.81    0.050
   3. BD (   1) C   2 - C   3        /210. BD*(   1) C   2 - O  11            0.67    1.27    0.037
   3. BD (   1) C   2 - C   3        /212. BD*(   1) C   3 - C   4            0.56    1.03    0.030
   3. BD (   1) C   2 - C   3        /215. BD*(   1) C   4 - C   5            0.93    1.05    0.040
   4. BD (   1) C   2 - O  11        / 53. RY*(   1) C   2                    1.01    1.64    0.051
   4. BD (   1) C   2 - O  11        / 62. RY*(   1) C   3                    0.29    1.98    0.030
   4. BD (   1) C   2 - O  11        /208. BD*(   1) O   1 - H  12            0.61    1.52    0.038
   4. BD (   1) C   2 - O  11        /209. BD*(   1) C   2 - C   3            0.66    1.48    0.040
   5. BD (   2) C   2 - O  11        / 46. RY*(   3) O   1                    0.27    1.52    0.026
   5. BD (   2) C   2 - O  11        /211. BD*(   2) C   2 - O  11            0.37    0.42    0.017
   5. BD (   2) C   2 - O  11        /212. BD*(   1) C   3 - C   4            0.54    0.78    0.026
   5. BD (   2) C   2 - O  11        /213. BD*(   1) C   3 - H  13            0.71    0.85    0.031
   6. BD (   1) C   3 - C   4        / 80. RY*(   1) C   5                    0.45    1.40    0.032
   6. BD (   1) C   3 - C   4        / 90. RY*(   2) C   6                    0.57    1.45    0.036
   6. BD (   1) C   3 - C   4        /209. BD*(   1) C   2 - C   3            0.32    0.98    0.023
   6. BD (   1) C   3 - C   4        /210. BD*(   1) C   2 - O  11            1.11    1.22    0.047
   6. BD (   1) C   3 - C   4        /211. BD*(   2) C   2 - O  11            0.86    0.62    0.031
   6. BD (   1) C   3 - C   4        /213. BD*(   1) C   3 - H  13            0.39    1.05    0.026
   6. BD (   1) C   3 - C   4        /214. BD*(   1) C   3 - H  14            0.37    1.06    0.025
   6. BD (   1) C   3 - C   4        /215. BD*(   1) C   4 - C   5            0.57    1.00    0.030
   6. BD (   1) C   3 - C   4        /216. BD*(   1) C   4 - C   6            0.60    0.99    0.031
   6. BD (   1) C   3 - C   4        /217. BD*(   1) C   4 - H  15            0.30    1.04    0.022
   6. BD (   1) C   3 - C   4        /219. BD*(   1) C   5 - H  17            0.84    1.07    0.038
   6. BD (   1) C   3 - C   4        /221. BD*(   1) C   6 - C   7            1.25    0.98    0.044
   7. BD (   1) C   3 - H  13        /210. BD*(   1) C   2 - O  11            0.83    1.11    0.038
   7. BD (   1) C   3 - H  13        /211. BD*(   2) C   2 - O  11            3.13    0.50    0.053
   7. BD (   1) C   3 - H  13        /216. BD*(   1) C   4 - C   6            1.80    0.87    0.050
   8. BD (   1) C   3 - H  14        / 53. RY*(   1) C   2                    0.31    1.02    0.022
   8. BD (   1) C   3 - H  14        / 73. RY*(   3) C   4                    0.30    1.36    0.026
   8. BD (   1) C   3 - H  14        /207. BD*(   1) O   1 - C   2            2.74    0.84    0.061
   8. BD (   1) C   3 - H  14        /210. BD*(   1) C   2 - O  11            0.28    1.11    0.022
   8. BD (   1) C   3 - H  14        /212. BD*(   1) C   3 - C   4            0.36    0.86    0.022
   8. BD (   1) C   3 - H  14        /217. BD*(   1) C   4 - H  15            1.64    0.92    0.049
   9. BD (   1) C   4 - C   5        / 63. RY*(   2) C   3                    0.58    1.48    0.037
   9. BD (   1) C   4 - C   5        / 89. RY*(   1) C   6                    0.69    1.56    0.041
   9. BD (   1) C   4 - C   5        /209. BD*(   1) C   2 - C   3            1.39    0.97    0.047
   9. BD (   1) C   4 - C   5        /212. BD*(   1) C   3 - C   4            0.77    0.97    0.034
   9. BD (   1) C   4 - C   5        /216. BD*(   1) C   4 - C   6            0.73    0.97    0.034
   9. BD (   1) C   4 - C   5        /217. BD*(   1) C   4 - H  15            0.45    1.02    0.027
   9. BD (   1) C   4 - C   5        /218. BD*(   1) C   5 - H  16            0.26    1.06    0.021
   9. BD (   1) C   4 - C   5        /219. BD*(   1) C   5 - H  17            0.26    1.06    0.021
   9. BD (   1) C   4 - C   5        /222. BD*(   1) C   6 - H  19            0.92    1.03    0.039
  10. BD (   1) C   4 - C   6        / 62. RY*(   1) C   3                    0.94    1.47    0.047
  10. BD (   1) C   4 - C   6        / 80. RY*(   1) C   5                    0.39    1.39    0.030
  10. BD (   1) C   4 - C   6        / 99. RY*(   2) C   7                    0.44    1.45    0.032
  10. BD (   1) C   4 - C   6        /212. BD*(   1) C   3 - C   4            0.53    0.97    0.029
  10. BD (   1) C   4 - C   6        /213. BD*(   1) C   3 - H  13            0.81    1.04    0.037
  10. BD (   1) C   4 - C   6        /215. BD*(   1) C   4 - C   5            0.69    0.99    0.033
  10. BD (   1) C   4 - C   6        /217. BD*(   1) C   4 - H  15            0.34    1.03    0.023
  10. BD (   1) C   4 - C   6        /218. BD*(   1) C   5 - H  16            0.78    1.07    0.037
  10. BD (   1) C   4 - C   6        /221. BD*(   1) C   6 - C   7            0.62    0.97    0.031
  10. BD (   1) C   4 - C   6        /222. BD*(   1) C   6 - H  19            0.37    1.04    0.025
  10. BD (   1) C   4 - C   6        /223. BD*(   1) C   6 - H  20            0.33    1.04    0.023
  10. BD (   1) C   4 - C   6        /224. BD*(   1) C   7 - C   8            0.93    1.00    0.039
  11. BD (   1) C   4 - H  15        / 81. RY*(   2) C   5                    0.34    1.31    0.027
  11. BD (   1) C   4 - H  15        /208. BD*(   1) O   1 - H  12            0.42    0.90    0.025
  11. BD (   1) C   4 - H  15        /214. BD*(   1) C   3 - H  14            1.53    0.94    0.048
  11. BD (   1) C   4 - H  15        /220. BD*(   1) C   5 - H  18            1.48    0.94    0.047
  11. BD (   1) C   4 - H  15        /223. BD*(   1) C   6 - H  20            1.59    0.92    0.049
  12. BD (   1) C   5 - H  16        /216. BD*(   1) C   4 - C   6            1.89    0.85    0.051
  13. BD (   1) C   5 - H  17        /212. BD*(   1) C   3 - C   4            1.74    0.85    0.049
  14. BD (   1) C   5 - H  18        / 72. RY*(   2) C   4                    0.29    1.34    0.025
  14. BD (   1) C   5 - H  18        /217. BD*(   1) C   4 - H  15            1.62    0.90    0.048
  15. BD (   1) C   6 - C   7        / 72. RY*(   2) C   4                    0.64    1.49    0.039
  15. BD (   1) C   6 - C   7        /107. RY*(   1) C   8                    0.28    1.60    0.027
  15. BD (   1) C   6 - C   7        /108. RY*(   2) C   8                    0.62    1.36    0.037
  15. BD (   1) C   6 - C   7        /212. BD*(   1) C   3 - C   4            0.98    0.99    0.039
  15. BD (   1) C   6 - C   7        /216. BD*(   1) C   4 - C   6            0.63    1.00    0.032
  15. BD (   1) C   6 - C   7        /222. BD*(   1) C   6 - H  19            0.27    1.06    0.021
  15. BD (   1) C   6 - C   7        /224. BD*(   1) C   7 - C   8            0.54    1.01    0.030
  15. BD (   1) C   6 - C   7        /225. BD*(   1) C   7 - H  21            0.32    1.03    0.023
  15. BD (   1) C   6 - C   7        /226. BD*(   1) C   7 - H  22            0.36    1.05    0.025
  15. BD (   1) C   6 - C   7        /227. BD*(   1) C   8 - C   9            0.64    1.23    0.035
  15. BD (   1) C   6 - C   7        /228. BD*(   2) C   8 - C   9            1.17    0.61    0.034
  16. BD (   1) C   6 - H  19        / 73. RY*(   3) C   4                    0.25    1.36    0.023
  16. BD (   1) C   6 - H  19        /211. BD*(   2) C   2 - O  11            0.30    0.50    0.016
  16. BD (   1) C   6 - H  19        /215. BD*(   1) C   4 - C   5            1.80    0.88    0.050
  16. BD (   1) C   6 - H  19        /216. BD*(   1) C   4 - C   6            0.26    0.87    0.019
  16. BD (   1) C   6 - H  19        /226. BD*(   1) C   7 - H  22            1.62    0.92    0.049
  17. BD (   1) C   6 - H  20        / 71. RY*(   1) C   4                    0.33    1.43    0.028
  17. BD (   1) C   6 - H  20        / 98. RY*(   1) C   7                    0.42    1.37    0.031
  17. BD (   1) C   6 - H  20        /217. BD*(   1) C   4 - H  15            1.58    0.91    0.048
  17. BD (   1) C   6 - H  20        /225. BD*(   1) C   7 - H  21            1.51    0.90    0.047
  18. BD (   1) C   7 - C   8        / 91. RY*(   3) C   6                    0.60    1.55    0.039
  18. BD (   1) C   7 - C   8        /116. RY*(   1) C   9                    1.11    1.67    0.055
  18. BD (   1) C   7 - C   8        /216. BD*(   1) C   4 - C   6            1.13    1.04    0.043
  18. BD (   1) C   7 - C   8        /221. BD*(   1) C   6 - C   7            0.60    1.03    0.031
  18. BD (   1) C   7 - C   8        /225. BD*(   1) C   7 - H  21            0.28    1.07    0.022
  18. BD (   1) C   7 - C   8        /227. BD*(   1) C   8 - C   9            1.12    1.27    0.048
  18. BD (   1) C   7 - C   8        /230. BD*(   1) C   9 - C  10            1.85    1.06    0.056
  19. BD (   1) C   7 - H  21        /108. RY*(   2) C   8                    0.35    1.25    0.027
  19. BD (   1) C   7 - H  21        /223. BD*(   1) C   6 - H  20            1.54    0.94    0.048
  19. BD (   1) C   7 - H  21        /227. BD*(   1) C   8 - C   9            0.86    1.12    0.039
  19. BD (   1) C   7 - H  21        /228. BD*(   2) C   8 - C   9            1.97    0.50    0.040
  20. BD (   1) C   7 - H  22        / 89. RY*(   1) C   6                    0.29    1.47    0.026
  20. BD (   1) C   7 - H  22        /109. RY*(   3) C   8                    0.28    1.33    0.025
  20. BD (   1) C   7 - H  22        /222. BD*(   1) C   6 - H  19            1.39    0.94    0.046
  20. BD (   1) C   7 - H  22        /229. BD*(   1) C   8 - H  23            1.81    0.93    0.052
  21. BD (   1) C   8 - C   9        / 98. RY*(   1) C   7                    0.95    1.68    0.051
  21. BD (   1) C   8 - C   9        /125. RY*(   1) C  10                    0.70    1.46    0.040
  21. BD (   1) C   8 - C   9        /221. BD*(   1) C   6 - C   7            0.29    1.17    0.023
  21. BD (   1) C   8 - C   9        /224. BD*(   1) C   7 - C   8            1.00    1.20    0.044
  21. BD (   1) C   8 - C   9        /229. BD*(   1) C   8 - H  23            0.44    1.23    0.029
  21. BD (   1) C   8 - C   9        /230. BD*(   1) C   9 - C  10            0.84    1.20    0.040
  21. BD (   1) C   8 - C   9        /231. BD*(   1) C   9 - H  24            0.37    1.23    0.027
  22. BD (   2) C   8 - C   9        /100. RY*(   3) C   7                    0.25    1.37    0.024
  22. BD (   2) C   8 - C   9        /126. RY*(   2) C  10                    0.47    1.29    0.031
  22. BD (   2) C   8 - C   9        /221. BD*(   1) C   6 - C   7            1.36    0.72    0.039
  22. BD (   2) C   8 - C   9        /225. BD*(   1) C   7 - H  21            1.36    0.76    0.041
  22. BD (   2) C   8 - C   9        /232. BD*(   1) C  10 - H  25            1.26    0.78    0.040
  22. BD (   2) C   8 - C   9        /234. BD*(   1) C  10 - H  27            1.27    0.78    0.040
  23. BD (   1) C   8 - H  23        / 98. RY*(   1) C   7                    0.46    1.43    0.032
  23. BD (   1) C   8 - H  23        /116. RY*(   1) C   9                    0.43    1.56    0.033
  23. BD (   1) C   8 - H  23        /226. BD*(   1) C   7 - H  22            1.21    0.98    0.043
  23. BD (   1) C   8 - H  23        /227. BD*(   1) C   8 - C   9            0.30    1.16    0.024
  23. BD (   1) C   8 - H  23        /231. BD*(   1) C   9 - H  24            2.53    0.98    0.063
  24. BD (   1) C   9 - C  10        /107. RY*(   1) C   8                    0.92    1.64    0.049
  24. BD (   1) C   9 - C  10        /224. BD*(   1) C   7 - C   8            1.96    1.06    0.057
  24. BD (   1) C   9 - C  10        /227. BD*(   1) C   8 - C   9            1.06    1.27    0.046
  25. BD (   1) C   9 - H  24        /107. RY*(   1) C   8                    0.36    1.53    0.030
  25. BD (   1) C   9 - H  24        /109. RY*(   3) C   8                    0.26    1.37    0.024
  25. BD (   1) C   9 - H  24        /125. RY*(   1) C  10                    0.42    1.21    0.028
  25. BD (   1) C   9 - H  24        /227. BD*(   1) C   8 - C   9            0.27    1.16    0.022
  25. BD (   1) C   9 - H  24        /229. BD*(   1) C   8 - H  23            2.73    0.97    0.065
  25. BD (   1) C   9 - H  24        /233. BD*(   1) C  10 - H  26            1.20    0.99    0.044
  26. BD (   1) C  10 - H  25        /117. RY*(   2) C   9                    0.41    1.46    0.031
  26. BD (   1) C  10 - H  25        /227. BD*(   1) C   8 - C   9            0.94    1.12    0.041
  26. BD (   1) C  10 - H  25        /228. BD*(   2) C   8 - C   9            2.15    0.50    0.042
  27. BD (   1) C  10 - H  26        /118. RY*(   3) C   9                    0.32    1.27    0.025
  27. BD (   1) C  10 - H  26        /231. BD*(   1) C   9 - H  24            1.86    0.93    0.053
  28. BD (   1) C  10 - H  27        /117. RY*(   2) C   9                    0.48    1.46    0.034
  28. BD (   1) C  10 - H  27        /227. BD*(   1) C   8 - C   9            0.92    1.12    0.041
  28. BD (   1) C  10 - H  27        /228. BD*(   2) C   8 - C   9            2.18    0.50    0.042
  29. CR (   1) O   1                / 54. RY*(   2) C   2                    1.52   20.22    0.222
  29. CR (   1) O   1                / 56. RY*(   4) C   2                    0.31   20.68    0.102
  29. CR (   1) O   1                /145. RY*(   3) H  12                    0.26   20.23    0.091
  31. CR (   1) C   3                / 54. RY*(   2) C   2                    0.45   11.31    0.090
  31. CR (   1) C   3                / 72. RY*(   2) C   4                    0.31   10.96    0.074
  31. CR (   1) C   3                /147. RY*(   1) H  13                    0.40   10.49    0.081
  31. CR (   1) C   3                /151. RY*(   1) H  14                    0.38   10.48    0.080
  31. CR (   1) C   3                /210. BD*(   1) C   2 - O  11            0.30   10.70    0.072
  32. CR (   1) C   4                / 64. RY*(   3) C   3                    0.29   10.80    0.071
  32. CR (   1) C   4                / 82. RY*(   3) C   5                    0.41   10.87    0.084
  32. CR (   1) C   4                / 92. RY*(   4) C   6                    0.26   10.96    0.067
  32. CR (   1) C   4                /155. RY*(   1) H  15                    0.31   10.53    0.073
  33. CR (   1) C   5                / 72. RY*(   2) C   4                    0.39   10.93    0.082
  33. CR (   1) C   5                /159. RY*(   1) H  16                    0.36   10.51    0.077
  33. CR (   1) C   5                /163. RY*(   1) H  17                    0.36   10.54    0.078
  33. CR (   1) C   5                /167. RY*(   1) H  18                    0.34   10.50    0.076
  34. CR (   1) C   6                / 73. RY*(   3) C   4                    0.53   10.95    0.096
  34. CR (   1) C   6                /171. RY*(   1) H  19                    0.34   10.53    0.075
  34. CR (   1) C   6                /175. RY*(   1) H  20                    0.33   10.48    0.074
  35. CR (   1) C   7                /179. RY*(   1) H  21                    0.38   10.48    0.080
  35. CR (   1) C   7                /183. RY*(   1) H  22                    0.36   10.54    0.077
  35. CR (   1) C   7                /227. BD*(   1) C   8 - C   9            0.37   10.71    0.079
  36. CR (   1) C   8                /118. RY*(   3) C   9                    1.10   10.90    0.138
  36. CR (   1) C   8                /187. RY*(   1) H  23                    0.39   10.49    0.081
  36. CR (   1) C   8                /227. BD*(   1) C   8 - C   9            0.28   10.74    0.070
  36. CR (   1) C   8                /230. BD*(   1) C   9 - C  10            0.50   10.53    0.092
  36. CR (   1) C   8                /231. BD*(   1) C   9 - H  24            0.29   10.56    0.070
  37. CR (   1) C   9                /109. RY*(   3) C   8                    0.82   10.96    0.120
  37. CR (   1) C   9                /110. RY*(   4) C   8                    0.33   10.77    0.075
  37. CR (   1) C   9                /127. RY*(   3) C  10                    0.74   10.67    0.112
  37. CR (   1) C   9                /191. RY*(   1) H  24                    0.39   10.49    0.081
  37. CR (   1) C   9                /224. BD*(   1) C   7 - C   8            0.54   10.53    0.095
  37. CR (   1) C   9                /227. BD*(   1) C   8 - C   9            0.31   10.75    0.073
  37. CR (   1) C   9                /229. BD*(   1) C   8 - H  23            0.31   10.56    0.073
  38. CR (   1) C  10                /195. RY*(   1) H  25                    0.43   10.52    0.085
  38. CR (   1) C  10                /199. RY*(   1) H  26                    0.37   10.53    0.079
  38. CR (   1) C  10                /203. RY*(   1) H  27                    0.43   10.52    0.085
  38. CR (   1) C  10                /227. BD*(   1) C   8 - C   9            0.40   10.70    0.083
  39. CR (   1) O  11                / 53. RY*(   1) C   2                    3.96   19.43    0.352
  39. CR (   1) O  11                /209. BD*(   1) C   2 - C   3            0.38   19.28    0.110
  40. LP (   1) O   1                / 54. RY*(   2) C   2                    1.53    1.79    0.066
  40. LP (   1) O   1                /144. RY*(   2) H  12                    0.32    2.20    0.034
  40. LP (   1) O   1                /209. BD*(   1) C   2 - C   3            2.86    0.95    0.066
  40. LP (   1) O   1                /210. BD*(   1) C   2 - O  11            0.76    1.19    0.038
  41. LP (   2) O   1                / 55. RY*(   3) C   2                    1.12    2.24    0.066
  41. LP (   2) O   1                / 60. RY*(   8) C   2                    0.29    1.83    0.030
  41. LP (   2) O   1                /143. RY*(   1) H  12                    0.62    1.73    0.043
  41. LP (   2) O   1                /144. RY*(   2) H  12                    0.34    1.96    0.034
  41. LP (   2) O   1                /211. BD*(   2) C   2 - O  11           23.69    0.34    0.114
  42. LP (   1) O  11                / 53. RY*(   1) C   2                    7.66    1.21    0.122
  42. LP (   1) O  11                /207. BD*(   1) O   1 - C   2            0.43    1.03    0.027
  42. LP (   1) O  11                /209. BD*(   1) C   2 - C   3            1.39    1.06    0.049
  43. LP (   2) O  11                / 54. RY*(   2) C   2                    1.57    1.52    0.064
  43. LP (   2) O  11                / 56. RY*(   4) C   2                    1.56    1.98    0.073
  43. LP (   2) O  11                /207. BD*(   1) O   1 - C   2           15.97    0.65    0.130
  43. LP (   2) O  11                /209. BD*(   1) C   2 - C   3            8.35    0.68    0.097
 211. BD*(   2) C   2 - O  11        / 55. RY*(   3) C   2                    1.03    1.90    0.165
 211. BD*(   2) C   2 - O  11        / 60. RY*(   8) C   2                    0.29    1.49    0.078
 211. BD*(   2) C   2 - O  11        /135. RY*(   2) O  11                    0.75    1.09    0.107
 211. BD*(   2) C   2 - O  11        /210. BD*(   1) C   2 - O  11            0.34    0.60    0.052
 211. BD*(   2) C   2 - O  11        /212. BD*(   1) C   3 - C   4            0.43    0.36    0.045
 211. BD*(   2) C   2 - O  11        /213. BD*(   1) C   3 - H  13            0.46    0.43    0.052


 Natural Bond Orbitals (Summary):

                                                            Principal Delocalizations
           NBO                        Occupancy    Energy   (geminal,vicinal,remote)
 ====================================================================================
 Molecular unit  1  (C9H16O2)
     1. BD (   1) O   1 - C   2          0.99813    -1.08000  214(v)
     2. BD (   1) O   1 - H  12          0.99258    -0.90024  210(v),54(v),56(v),57(v)
                                                    58(v)
     3. BD (   1) C   2 - C   3          0.99395    -0.80619  215(v),134(v),210(g),212(g)
                                                    71(v),45(v)
     4. BD (   1) C   2 - O  11          0.99754    -1.25896  53(g),209(g),208(v),62(v)
     5. BD (   2) C   2 - O  11          0.99612    -0.55874  213(v),212(v),211(g),46(v)
     6. BD (   1) C   3 - C   4          0.98357    -0.75670  221(v),210(v),211(v),219(v)
                                                    216(g),215(g),90(v),80(v)
                                                    213(g),214(g),209(g),217(g)
     7. BD (   1) C   3 - H  13          0.97838    -0.64237  211(v),216(v),210(v)
     8. BD (   1) C   3 - H  14          0.98639    -0.63984  207(v),217(v),212(g),53(v)
                                                    73(v),210(v)
     9. BD (   1) C   4 - C   5          0.98872    -0.74267  209(v),222(v),212(g),216(g)
                                                    89(v),63(v),217(g),219(g)
                                                    218(g)
    10. BD (   1) C   4 - C   6          0.98598    -0.75032  62(v),224(v),213(v),218(v)
                                                    215(g),221(g),212(g),99(v)
                                                    80(v),222(g),217(g),223(g)
    11. BD (   1) C   4 - H  15          0.98256    -0.63456  223(v),214(v),220(v),208(r)
                                                    81(v)
    12. BD (   1) C   5 - H  16          0.99339    -0.61936  216(v)
    13. BD (   1) C   5 - H  17          0.99318    -0.62523  212(v)
    14. BD (   1) C   5 - H  18          0.99364    -0.61951  217(v),72(v)
    15. BD (   1) C   6 - C   7          0.98592    -0.76353  228(v),212(v),72(v),227(v)
                                                    216(g),108(v),224(g),226(g)
                                                    225(g),107(v),222(g)
    16. BD (   1) C   6 - H  19          0.98816    -0.63926  215(v),226(v),211(r),216(g)
                                                    73(v)
    17. BD (   1) C   6 - H  20          0.98848    -0.63507  217(v),225(v),98(v),71(v)
    18. BD (   1) C   7 - C   8          0.98937    -0.80564  230(v),216(v),227(g),116(v)
                                                    221(g),91(v),225(g)
    19. BD (   1) C   7 - H  21          0.98321    -0.65258  228(v),223(v),227(v),108(v)
    20. BD (   1) C   7 - H  22          0.98927    -0.65163  229(v),222(v),89(v),109(v)
    21. BD (   1) C   8 - C   9          0.99337    -0.94658  224(g),98(v),230(g),125(v)
                                                    229(g),231(g),221(v)
    22. BD (   2) C   8 - C   9          0.98401    -0.49097  225(v),221(v),234(v),232(v)
                                                    126(v),100(v)
    23. BD (   1) C   8 - H  23          0.98845    -0.69266  231(v),226(v),98(v),116(v)
                                                    227(g)
    24. BD (   1) C   9 - C  10          0.99313    -0.80738  224(v),227(g),107(v)
    25. BD (   1) C   9 - H  24          0.98839    -0.69193  229(v),233(v),125(v),107(v)
                                                    227(g),109(v)
    26. BD (   1) C  10 - H  25          0.98628    -0.65163  228(v),227(v),117(v)
    27. BD (   1) C  10 - H  26          0.99439    -0.64801  231(v),118(v)
    28. BD (   1) C  10 - H  27          0.98625    -0.65129  228(v),227(v),117(v)
    29. CR (   1) O   1                  0.99984   -19.14438  54(v),56(v),145(v)
    30. CR (   1) C   2                  0.99965   -10.37376   
    31. CR (   1) C   3                  0.99951   -10.23487  54(v),147(v),151(v),72(v)
                                                    210(v)
    32. CR (   1) C   4                  0.99950   -10.23436  82(v),155(v),64(v),92(v)
    33. CR (   1) C   5                  0.99961   -10.20275  72(v),163(v),159(v),167(v)
    34. CR (   1) C   6                  0.99954   -10.22906  73(v),171(v),175(v)
    35. CR (   1) C   7                  0.99954   -10.24418  179(v),227(v),183(v)
    36. CR (   1) C   8                  0.99946   -10.27829  118(v),230(v),187(v),231(v)
                                                    227(g)
    37. CR (   1) C   9                  0.99946   -10.28254  109(v),127(v),224(v),191(v)
                                                    110(v),229(v),227(g)
    38. CR (   1) C  10                  0.99959   -10.23989  203(v),195(v),227(v),199(v)
    39. CR (   1) O  11                  0.99985   -19.05459  53(v),209(v)
    40. LP (   1) O   1                  0.98734    -0.72287  209(v),54(v),210(v),144(v)
    41. LP (   2) O   1                  0.90080    -0.47841  211(v),55(v),143(v),144(v)
                                                    60(v)
    42. LP (   1) O  11                  0.98879    -0.83348  53(v),209(v),207(v)
    43. LP (   2) O  11                  0.93365    -0.45172  207(v),209(v),56(v),54(v)
    44. RY*(   1) O   1                  0.00081     1.36623   
    45. RY*(   2) O   1                  0.00042     1.28592   
    46. RY*(   3) O   1                  0.00034     0.95883   
    47. RY*(   4) O   1                  0.00004     1.16046   
    48. RY*(   5) O   1                  0.00000     2.65356   
    49. RY*(   6) O   1                  0.00000     2.52319   
    50. RY*(   7) O   1                  0.00001     2.64443   
    51. RY*(   8) O   1                  0.00000     2.78091   
    52. RY*(   9) O   1                  0.00001     2.88830   
    53. RY*(   1) C   2                  0.00877     0.37859   
    54. RY*(   2) C   2                  0.00583     1.07077   
    55. RY*(   3) C   2                  0.00259     1.76221   
    56. RY*(   4) C   2                  0.00182     1.53320   
    57. RY*(   5) C   2                  0.00138     0.96857   
    58. RY*(   6) C   2                  0.00101     1.74281   
    59. RY*(   7) C   2                  0.00037     0.97300   
    60. RY*(   8) C   2                  0.00005     1.35492   
    61. RY*(   9) C   2                  0.00001     1.77991   
    62. RY*(   1) C   3                  0.00275     0.72262   
    63. RY*(   2) C   3                  0.00159     0.73970   
    64. RY*(   3) C   3                  0.00110     0.56767   
    65. RY*(   4) C   3                  0.00069     0.73992   
    66. RY*(   5) C   3                  0.00009     1.94586   
    67. RY*(   6) C   3                  0.00006     2.03531   
    68. RY*(   7) C   3                  0.00006     2.05794   
    69. RY*(   8) C   3                  0.00001     1.96077   
    70. RY*(   9) C   3                  0.00001     1.97288   
    71. RY*(   1) C   4                  0.00235     0.79580   
    72. RY*(   2) C   4                  0.00174     0.72344   
    73. RY*(   3) C   4                  0.00110     0.72422   
    74. RY*(   4) C   4                  0.00029     1.91907   
    75. RY*(   5) C   4                  0.00024     1.59299   
    76. RY*(   6) C   4                  0.00020     1.37277   
    77. RY*(   7) C   4                  0.00012     1.78718   
    78. RY*(   8) C   4                  0.00008     1.87654   
    79. RY*(   9) C   4                  0.00005     2.02256   
    80. RY*(   1) C   5                  0.00186     0.63932   
    81. RY*(   2) C   5                  0.00169     0.67399   
    82. RY*(   3) C   5                  0.00045     0.63773   
    83. RY*(   4) C   5                  0.00011     0.65190   
    84. RY*(   5) C   5                  0.00001     2.11196   
    85. RY*(   6) C   5                  0.00000     2.08564   
    86. RY*(   7) C   5                  0.00001     1.86451   
    87. RY*(   8) C   5                  0.00001     2.08639   
    88. RY*(   9) C   5                  0.00000     2.11102   
    89. RY*(   1) C   6                  0.00259     0.81661   
    90. RY*(   2) C   6                  0.00175     0.69793   
    91. RY*(   3) C   6                  0.00138     0.74661   
    92. RY*(   4) C   6                  0.00049     0.72112   
    93. RY*(   5) C   6                  0.00015     1.85615   
    94. RY*(   6) C   6                  0.00008     1.88971   
    95. RY*(   7) C   6                  0.00004     1.98733   
    96. RY*(   8) C   6                  0.00001     2.03640   
    97. RY*(   9) C   6                  0.00001     2.13244   
    98. RY*(   1) C   7                  0.00333     0.73653   
    99. RY*(   2) C   7                  0.00156     0.70334   
   100. RY*(   3) C   7                  0.00068     0.87588   
   101. RY*(   4) C   7                  0.00024     0.92704   
   102. RY*(   5) C   7                  0.00017     1.52551   
   103. RY*(   6) C   7                  0.00008     1.92008   
   104. RY*(   7) C   7                  0.00005     1.80710   
   105. RY*(   8) C   7                  0.00003     2.16681   
   106. RY*(   9) C   7                  0.00001     2.00437   
   107. RY*(   1) C   8                  0.00265     0.83617   
   108. RY*(   2) C   8                  0.00207     0.59768   
   109. RY*(   3) C   8                  0.00095     0.68031   
   110. RY*(   4) C   8                  0.00036     0.49056   
   111. RY*(   5) C   8                  0.00011     1.71393   
   112. RY*(   6) C   8                  0.00007     1.83914   
   113. RY*(   7) C   8                  0.00004     2.10055   
   114. RY*(   8) C   8                  0.00001     1.77231   
   115. RY*(   9) C   8                  0.00001     1.98017   
   116. RY*(   1) C   9                  0.00268     0.86791   
   117. RY*(   2) C   9                  0.00094     0.81062   
   118. RY*(   3) C   9                  0.00078     0.61946   
   119. RY*(   4) C   9                  0.00019     1.04837   
   120. RY*(   5) C   9                  0.00013     1.50729   
   121. RY*(   6) C   9                  0.00009     1.24679   
   122. RY*(   7) C   9                  0.00003     2.07491   
   123. RY*(   8) C   9                  0.00000     1.82613   
   124. RY*(   9) C   9                  0.00000     1.84920   
   125. RY*(   1) C  10                  0.00196     0.51593   
   126. RY*(   2) C  10                  0.00069     0.79973   
   127. RY*(   3) C  10                  0.00029     0.38933   
   128. RY*(   4) C  10                  0.00003     1.32715   
   129. RY*(   5) C  10                  0.00001     2.08950   
   130. RY*(   6) C  10                  0.00000     1.86123   
   131. RY*(   7) C  10                  0.00000     1.80316   
   132. RY*(   8) C  10                  0.00000     1.51275   
   133. RY*(   9) C  10                  0.00000     2.04636   
   134. RY*(   1) O  11                  0.00115     1.00788   
   135. RY*(   2) O  11                  0.00033     0.94991   
   136. RY*(   3) O  11                  0.00021     1.41821   
   137. RY*(   4) O  11                  0.00004     0.87962   
   138. RY*(   5) O  11                  0.00000     2.65020   
   139. RY*(   6) O  11                  0.00000     2.60615   
   140. RY*(   7) O  11                  0.00001     2.93943   
   141. RY*(   8) O  11                  0.00000     2.68988   
   142. RY*(   9) O  11                  0.00000     2.71991   
   143. RY*(   1) H  12                  0.00074     1.25130   
   144. RY*(   2) H  12                  0.00063     1.48056   
   145. RY*(   3) H  12                  0.00030     1.08234   
   146. RY*(   4) H  12                  0.00002     1.91220   
   147. RY*(   1) H  13                  0.00087     0.25437   
   148. RY*(   2) H  13                  0.00010     1.71472   
   149. RY*(   3) H  13                  0.00007     1.70432   
   150. RY*(   4) H  13                  0.00002     2.15739   
   151. RY*(   1) H  14                  0.00148     0.24625   
   152. RY*(   2) H  14                  0.00008     1.76004   
   153. RY*(   3) H  14                  0.00005     1.67938   
   154. RY*(   4) H  14                  0.00002     2.16047   
   155. RY*(   1) H  15                  0.00200     0.29428   
   156. RY*(   2) H  15                  0.00010     1.73256   
   157. RY*(   3) H  15                  0.00007     1.69260   
   158. RY*(   4) H  15                  0.00002     2.18761   
   159. RY*(   1) H  16                  0.00057     0.31069   
   160. RY*(   2) H  16                  0.00009     1.67481   
   161. RY*(   3) H  16                  0.00006     1.66133   
   162. RY*(   4) H  16                  0.00002     2.13248   
   163. RY*(   1) H  17                  0.00055     0.33711   
   164. RY*(   2) H  17                  0.00010     1.67575   
   165. RY*(   3) H  17                  0.00007     1.65593   
   166. RY*(   4) H  17                  0.00002     2.14597   
   167. RY*(   1) H  18                  0.00076     0.30093   
   168. RY*(   2) H  18                  0.00009     1.68170   
   169. RY*(   3) H  18                  0.00007     1.67327   
   170. RY*(   4) H  18                  0.00002     2.14206   
   171. RY*(   1) H  19                  0.00137     0.30254   
   172. RY*(   2) H  19                  0.00010     1.69531   
   173. RY*(   3) H  19                  0.00006     1.72741   
   174. RY*(   4) H  19                  0.00002     2.18944   
   175. RY*(   1) H  20                  0.00138     0.25321   
   176. RY*(   2) H  20                  0.00008     1.72527   
   177. RY*(   3) H  20                  0.00004     1.72390   
   178. RY*(   4) H  20                  0.00002     2.16933   
   179. RY*(   1) H  21                  0.00124     0.23905   
   180. RY*(   2) H  21                  0.00010     1.68302   
   181. RY*(   3) H  21                  0.00008     1.66411   
   182. RY*(   4) H  21                  0.00002     2.14750   
   183. RY*(   1) H  22                  0.00110     0.29852   
   184. RY*(   2) H  22                  0.00008     1.69217   
   185. RY*(   3) H  22                  0.00006     1.64277   
   186. RY*(   4) H  22                  0.00002     2.18066   
   187. RY*(   1) H  23                  0.00114     0.21592   
   188. RY*(   2) H  23                  0.00006     1.48342   
   189. RY*(   3) H  23                  0.00003     2.16655   
   190. RY*(   4) H  23                  0.00004     1.78946   
   191. RY*(   1) H  24                  0.00111     0.20931   
   192. RY*(   2) H  24                  0.00005     1.74309   
   193. RY*(   3) H  24                  0.00005     1.53929   
   194. RY*(   4) H  24                  0.00003     2.11801   
   195. RY*(   1) H  25                  0.00058     0.28359   
   196. RY*(   2) H  25                  0.00010     1.63221   
   197. RY*(   3) H  25                  0.00008     1.61110   
   198. RY*(   4) H  25                  0.00001     2.06078   
   199. RY*(   1) H  26                  0.00066     0.28956   
   200. RY*(   2) H  26                  0.00007     1.62935   
   201. RY*(   3) H  26                  0.00007     1.59118   
   202. RY*(   4) H  26                  0.00001     2.09154   
   203. RY*(   1) H  27                  0.00059     0.28021   
   204. RY*(   2) H  27                  0.00010     1.63314   
   205. RY*(   3) H  27                  0.00008     1.61373   
   206. RY*(   4) H  27                  0.00001     2.06300   
   207. BD*(   1) O   1 - C   2          0.04626     0.19655   
   208. BD*(   1) O   1 - H  12          0.00477     0.26501   
   209. BD*(   1) C   2 - C   3          0.03038     0.22428   
   210. BD*(   1) C   2 - O  11          0.01158     0.46516   
   211. BD*(   2) C   2 - O  11          0.11301    -0.13898  55(g),135(g),213(v),212(v)
                                                    210(g),60(g)
   212. BD*(   1) C   3 - C   4          0.01110     0.22284   
   213. BD*(   1) C   3 - H  13          0.00546     0.29121   
   214. BD*(   1) C   3 - H  14          0.00695     0.30285   
   215. BD*(   1) C   4 - C   5          0.00809     0.24457   
   216. BD*(   1) C   4 - C   6          0.01253     0.23232   
   217. BD*(   1) C   4 - H  15          0.01383     0.27875   
   218. BD*(   1) C   5 - H  16          0.00262     0.32039   
   219. BD*(   1) C   5 - H  17          0.00257     0.31792   
   220. BD*(   1) C   5 - H  18          0.00400     0.30969   
   221. BD*(   1) C   6 - C   7          0.00835     0.22435   
   222. BD*(   1) C   6 - H  19          0.00742     0.29221   
   223. BD*(   1) C   6 - H  20          0.00838     0.29041   
   224. BD*(   1) C   7 - C   8          0.00778     0.25040   
   225. BD*(   1) C   7 - H  21          0.00917     0.26897   
   226. BD*(   1) C   7 - H  22          0.00776     0.28498   
   227. BD*(   1) C   8 - C   9          0.00623     0.46392   
   228. BD*(   2) C   8 - C   9          0.03801    -0.15541   
   229. BD*(   1) C   8 - H  23          0.01054     0.27874   
   230. BD*(   1) C   9 - C  10          0.00460     0.25513   
   231. BD*(   1) C   9 - H  24          0.01024     0.28321   
   232. BD*(   1) C  10 - H  25          0.00401     0.28715   
   233. BD*(   1) C  10 - H  26          0.00311     0.29633   
   234. BD*(   1) C  10 - H  27          0.00404     0.28775   
       -------------------------------
              Total Lewis   42.50897  ( 98.8581%)
        Valence non-Lewis    0.40281  (  0.9368%)
        Rydberg non-Lewis    0.08822  (  0.2052%)
       -------------------------------
            Total unit  1   43.00000  (100.0000%)
           Charge unit  1    0.00000


 ***************************************************
 *******         Beta  spin orbitals         *******
 ***************************************************


 NATURAL POPULATIONS:  Natural atomic orbital occupancies 
                                                          
   NAO  Atom  No  lang   Type(AO)    Occupancy      Energy
 ----------------------------------------------------------
     1    O    1  S      Cor( 1S)     0.99984     -19.14320
     2    O    1  S      Val( 2S)     0.83675      -1.04118
     3    O    1  S      Ryd( 3S)     0.00083       1.31745
     4    O    1  px     Val( 2p)     0.89590      -0.47676
     5    O    1  px     Ryd( 3p)     0.00057       0.88028
     6    O    1  py     Val( 2p)     0.85571      -0.48003
     7    O    1  py     Ryd( 3p)     0.00060       1.06255
     8    O    1  pz     Val( 2p)     0.72540      -0.48048
     9    O    1  pz     Ryd( 3p)     0.00100       0.99614
    10    O    1  dxy    Ryd( 3d)     0.00056       2.67121
    11    O    1  dxz    Ryd( 3d)     0.00028       2.62277
    12    O    1  dyz    Ryd( 3d)     0.00061       2.95512
    13    O    1  dx2y2  Ryd( 3d)     0.00055       2.77980
    14    O    1  dz2    Ryd( 3d)     0.00043       2.99000

    15    C    2  S      Cor( 1S)     0.99963     -10.37427
    16    C    2  S      Val( 2S)     0.38063      -0.29804
    17    C    2  S      Ryd( 3S)     0.00316       0.41512
    18    C    2  px     Val( 2p)     0.38524      -0.27870
    19    C    2  px     Ryd( 3p)     0.00204       0.42909
    20    C    2  py     Val( 2p)     0.44036      -0.18888
    21    C    2  py     Ryd( 3p)     0.00770       0.45327
    22    C    2  pz     Val( 2p)     0.34986      -0.16054
    23    C    2  pz     Ryd( 3p)     0.00588       0.45765
    24    C    2  dxy    Ryd( 3d)     0.00101       1.82839
    25    C    2  dxz    Ryd( 3d)     0.00182       1.77957
    26    C    2  dyz    Ryd( 3d)     0.00162       2.17018
    27    C    2  dx2y2  Ryd( 3d)     0.00085       1.96579
    28    C    2  dz2    Ryd( 3d)     0.00211       2.12156

    29    C    3  S      Cor( 1S)     0.99951     -10.23406
    30    C    3  S      Val( 2S)     0.52402      -0.38587
    31    C    3  S      Ryd( 3S)     0.00117       0.76126
    32    C    3  px     Val( 2p)     0.57046      -0.24585
    33    C    3  px     Ryd( 3p)     0.00133       0.50241
    34    C    3  py     Val( 2p)     0.52575      -0.25670
    35    C    3  py     Ryd( 3p)     0.00211       0.54424
    36    C    3  pz     Val( 2p)     0.61795      -0.25320
    37    C    3  pz     Ryd( 3p)     0.00200       0.56572
    38    C    3  dxy    Ryd( 3d)     0.00027       2.12779
    39    C    3  dxz    Ryd( 3d)     0.00022       1.98336
    40    C    3  dyz    Ryd( 3d)     0.00015       1.95102
    41    C    3  dx2y2  Ryd( 3d)     0.00034       2.03287
    42    C    3  dz2    Ryd( 3d)     0.00043       2.30378

    43    C    4  S      Cor( 1S)     0.99950     -10.23440
    44    C    4  S      Val( 2S)     0.47259      -0.35074
    45    C    4  S      Ryd( 3S)     0.00073       0.78700
    46    C    4  px     Val( 2p)     0.50821      -0.24166
    47    C    4  px     Ryd( 3p)     0.00117       0.54537
    48    C    4  py     Val( 2p)     0.53680      -0.24830
    49    C    4  py     Ryd( 3p)     0.00204       0.57246
    50    C    4  pz     Val( 2p)     0.58879      -0.24239
    51    C    4  pz     Ryd( 3p)     0.00163       0.64715
    52    C    4  dxy    Ryd( 3d)     0.00047       2.06640
    53    C    4  dxz    Ryd( 3d)     0.00026       1.97210
    54    C    4  dyz    Ryd( 3d)     0.00027       1.92213
    55    C    4  dx2y2  Ryd( 3d)     0.00040       2.04368
    56    C    4  dz2    Ryd( 3d)     0.00054       2.27939

    57    C    5  S      Cor( 1S)     0.99960     -10.20293
    58    C    5  S      Val( 2S)     0.54120      -0.36877
    59    C    5  S      Ryd( 3S)     0.00047       0.74533
    60    C    5  px     Val( 2p)     0.61747      -0.21865
    61    C    5  px     Ryd( 3p)     0.00178       0.53711
    62    C    5  py     Val( 2p)     0.53499      -0.20473
    63    C    5  py     Ryd( 3p)     0.00130       0.41505
    64    C    5  pz     Val( 2p)     0.61038      -0.21655
    65    C    5  pz     Ryd( 3p)     0.00114       0.47615
    66    C    5  dxy    Ryd( 3d)     0.00029       2.21577
    67    C    5  dxz    Ryd( 3d)     0.00017       2.10760
    68    C    5  dyz    Ryd( 3d)     0.00017       2.01589
    69    C    5  dx2y2  Ryd( 3d)     0.00023       2.09144
    70    C    5  dz2    Ryd( 3d)     0.00036       2.27669

    71    C    6  S      Cor( 1S)     0.99953     -10.22871
    72    C    6  S      Val( 2S)     0.50316      -0.36703
    73    C    6  S      Ryd( 3S)     0.00108       0.76835
    74    C    6  px     Val( 2p)     0.50436      -0.23374
    75    C    6  px     Ryd( 3p)     0.00152       0.56538
    76    C    6  py     Val( 2p)     0.58711      -0.24023
    77    C    6  py     Ryd( 3p)     0.00169       0.54719
    78    C    6  pz     Val( 2p)     0.59414      -0.24148
    79    C    6  pz     Ryd( 3p)     0.00177       0.58632
    80    C    6  dxy    Ryd( 3d)     0.00030       2.07773
    81    C    6  dxz    Ryd( 3d)     0.00030       2.01087
    82    C    6  dyz    Ryd( 3d)     0.00014       1.95180
    83    C    6  dx2y2  Ryd( 3d)     0.00036       2.12984
    84    C    6  dz2    Ryd( 3d)     0.00046       2.27408

    85    C    7  S      Cor( 1S)     0.99955     -10.24426
    86    C    7  S      Val( 2S)     0.51335      -0.38636
    87    C    7  S      Ryd( 3S)     0.00071       0.73946
    88    C    7  px     Val( 2p)     0.53406      -0.25019
    89    C    7  px     Ryd( 3p)     0.00211       0.51189
    90    C    7  py     Val( 2p)     0.58494      -0.25512
    91    C    7  py     Ryd( 3p)     0.00137       0.51784
    92    C    7  pz     Val( 2p)     0.59491      -0.25831
    93    C    7  pz     Ryd( 3p)     0.00158       0.54253
    94    C    7  dxy    Ryd( 3d)     0.00043       2.12479
    95    C    7  dxz    Ryd( 3d)     0.00018       1.99680
    96    C    7  dyz    Ryd( 3d)     0.00016       1.96114
    97    C    7  dx2y2  Ryd( 3d)     0.00026       2.05803
    98    C    7  dz2    Ryd( 3d)     0.00043       2.24014

    99    C    8  S      Cor( 1S)     0.99945     -10.27442
   100    C    8  S      Val( 2S)     0.48801      -0.35721
   101    C    8  S      Ryd( 3S)     0.00130       0.41648
   102    C    8  px     Val( 2p)     0.48793      -0.23139
   103    C    8  px     Ryd( 3p)     0.00175       0.50621
   104    C    8  py     Val( 2p)     0.55764      -0.24308
   105    C    8  py     Ryd( 3p)     0.00214       0.71872
   106    C    8  pz     Val( 2p)     0.32204      -0.26016
   107    C    8  pz     Ryd( 3p)     0.00112       0.43597
   108    C    8  dxy    Ryd( 3d)     0.00031       2.10855
   109    C    8  dxz    Ryd( 3d)     0.00032       1.98377
   110    C    8  dyz    Ryd( 3d)     0.00018       1.90429
   111    C    8  dx2y2  Ryd( 3d)     0.00044       2.17401
   112    C    8  dz2    Ryd( 3d)     0.00023       1.88743

   113    C    9  S      Cor( 1S)     0.99945     -10.27865
   114    C    9  S      Val( 2S)     0.49242      -0.36235
   115    C    9  S      Ryd( 3S)     0.00074       0.37077
   116    C    9  px     Val( 2p)     0.49058      -0.22943
   117    C    9  px     Ryd( 3p)     0.00110       0.46125
   118    C    9  py     Val( 2p)     0.55707      -0.24331
   119    C    9  py     Ryd( 3p)     0.00215       0.71952
   120    C    9  pz     Val( 2p)     0.31796      -0.25732
   121    C    9  pz     Ryd( 3p)     0.00072       0.40968
   122    C    9  dxy    Ryd( 3d)     0.00031       2.10115
   123    C    9  dxz    Ryd( 3d)     0.00033       1.97016
   124    C    9  dyz    Ryd( 3d)     0.00019       1.89555
   125    C    9  dx2y2  Ryd( 3d)     0.00048       2.17164
   126    C    9  dz2    Ryd( 3d)     0.00023       1.87346

   127    C   10  S      Cor( 1S)     0.99960     -10.24004
   128    C   10  S      Val( 2S)     0.55808      -0.41083
   129    C   10  S      Ryd( 3S)     0.00025       0.68044
   130    C   10  px     Val( 2p)     0.57760      -0.24405
   131    C   10  px     Ryd( 3p)     0.00111       0.37937
   132    C   10  py     Val( 2p)     0.58738      -0.24154
   133    C   10  py     Ryd( 3p)     0.00103       0.40062
   134    C   10  pz     Val( 2p)     0.60812      -0.24795
   135    C   10  pz     Ryd( 3p)     0.00054       0.41460
   136    C   10  dxy    Ryd( 3d)     0.00033       2.12003
   137    C   10  dxz    Ryd( 3d)     0.00011       2.04862
   138    C   10  dyz    Ryd( 3d)     0.00016       2.00810
   139    C   10  dx2y2  Ryd( 3d)     0.00020       2.10523
   140    C   10  dz2    Ryd( 3d)     0.00028       2.21449

   141    O   11  S      Cor( 1S)     0.99985     -19.04651
   142    O   11  S      Val( 2S)     0.84742      -1.02517
   143    O   11  S      Ryd( 3S)     0.00089       1.31901
   144    O   11  px     Val( 2p)     0.72927      -0.41258
   145    O   11  px     Ryd( 3p)     0.00035       0.92885
   146    O   11  py     Val( 2p)     0.72468      -0.42936
   147    O   11  py     Ryd( 3p)     0.00075       0.95101
   148    O   11  pz     Val( 2p)     0.75216      -0.43032
   149    O   11  pz     Ryd( 3p)     0.00090       0.95078
   150    O   11  dxy    Ryd( 3d)     0.00056       2.66867
   151    O   11  dxz    Ryd( 3d)     0.00050       2.64867
   152    O   11  dyz    Ryd( 3d)     0.00065       3.04973
   153    O   11  dx2y2  Ryd( 3d)     0.00046       2.70824
   154    O   11  dz2    Ryd( 3d)     0.00055       2.76118

   155    H   12  S      Val( 1S)     0.25184      -0.05606
   156    H   12  S      Ryd( 2S)     0.00041       0.30505
   157    H   12  px     Ryd( 2p)     0.00070       1.57472
   158    H   12  py     Ryd( 2p)     0.00089       2.05225
   159    H   12  pz     Ryd( 2p)     0.00080       1.82459

   160    H   13  S      Val( 1S)     0.36176      -0.07004
   161    H   13  S      Ryd( 2S)     0.00090       0.23028
   162    H   13  px     Ryd( 2p)     0.00026       2.02776
   163    H   13  py     Ryd( 2p)     0.00018       1.86367
   164    H   13  pz     Ryd( 2p)     0.00010       1.71731

   165    H   14  S      Val( 1S)     0.36622      -0.05958
   166    H   14  S      Ryd( 2S)     0.00144       0.23707
   167    H   14  px     Ryd( 2p)     0.00005       1.67351
   168    H   14  py     Ryd( 2p)     0.00007       1.71340
   169    H   14  pz     Ryd( 2p)     0.00038       2.23093

   170    H   15  S      Val( 1S)     0.39173      -0.08987
   171    H   15  S      Ryd( 2S)     0.00197       0.28003
   172    H   15  px     Ryd( 2p)     0.00007       1.70771
   173    H   15  py     Ryd( 2p)     0.00010       1.72754
   174    H   15  pz     Ryd( 2p)     0.00035       2.20094

   175    H   16  S      Val( 1S)     0.37795      -0.04978
   176    H   16  S      Ryd( 2S)     0.00056       0.24605
   177    H   16  px     Ryd( 2p)     0.00025       2.05641
   178    H   16  py     Ryd( 2p)     0.00017       1.81174
   179    H   16  pz     Ryd( 2p)     0.00009       1.67317

   180    H   17  S      Val( 1S)     0.38144      -0.05758
   181    H   17  S      Ryd( 2S)     0.00055       0.27155
   182    H   17  px     Ryd( 2p)     0.00022       2.00118
   183    H   17  py     Ryd( 2p)     0.00015       1.76353
   184    H   17  pz     Ryd( 2p)     0.00014       1.78869

   185    H   18  S      Val( 1S)     0.38544      -0.06025
   186    H   18  S      Ryd( 2S)     0.00074       0.25001
   187    H   18  px     Ryd( 2p)     0.00010       1.70599
   188    H   18  py     Ryd( 2p)     0.00007       1.63221
   189    H   18  pz     Ryd( 2p)     0.00034       2.21744

   190    H   19  S      Val( 1S)     0.38338      -0.07876
   191    H   19  S      Ryd( 2S)     0.00136       0.28336
   192    H   19  px     Ryd( 2p)     0.00007       1.74098
   193    H   19  py     Ryd( 2p)     0.00033       2.17521
   194    H   19  pz     Ryd( 2p)     0.00011       1.72355

   195    H   20  S      Val( 1S)     0.37929      -0.07306
   196    H   20  S      Ryd( 2S)     0.00137       0.23807
   197    H   20  px     Ryd( 2p)     0.00005       1.74293
   198    H   20  py     Ryd( 2p)     0.00008       1.69317
   199    H   20  pz     Ryd( 2p)     0.00037       2.20684

   200    H   21  S      Val( 1S)     0.35086      -0.08274
   201    H   21  S      Ryd( 2S)     0.00107       0.22161
   202    H   21  px     Ryd( 2p)     0.00009       1.68938
   203    H   21  py     Ryd( 2p)     0.00010       1.67371
   204    H   21  pz     Ryd( 2p)     0.00035       2.17351

   205    H   22  S      Val( 1S)     0.37814      -0.08221
   206    H   22  S      Ryd( 2S)     0.00109       0.28172
   207    H   22  px     Ryd( 2p)     0.00009       1.72764
   208    H   22  py     Ryd( 2p)     0.00032       2.12967
   209    H   22  pz     Ryd( 2p)     0.00009       1.68363

   210    H   23  S      Val( 1S)     0.38828      -0.10320
   211    H   23  S      Ryd( 2S)     0.00114       0.20471
   212    H   23  px     Ryd( 2p)     0.00005       1.75438
   213    H   23  py     Ryd( 2p)     0.00039       2.11238
   214    H   23  pz     Ryd( 2p)     0.00009       1.59438

   215    H   24  S      Val( 1S)     0.38849      -0.10124
   216    H   24  S      Ryd( 2S)     0.00112       0.19700
   217    H   24  px     Ryd( 2p)     0.00006       1.72473
   218    H   24  py     Ryd( 2p)     0.00038       2.10971
   219    H   24  pz     Ryd( 2p)     0.00009       1.58860

   220    H   25  S      Val( 1S)     0.34603      -0.06868
   221    H   25  S      Ryd( 2S)     0.00040       0.21167
   222    H   25  px     Ryd( 2p)     0.00011       1.63233
   223    H   25  py     Ryd( 2p)     0.00010       1.59754
   224    H   25  pz     Ryd( 2p)     0.00034       2.17206

   225    H   26  S      Val( 1S)     0.37819      -0.07426
   226    H   26  S      Ryd( 2S)     0.00064       0.22784
   227    H   26  px     Ryd( 2p)     0.00007       1.60183
   228    H   26  py     Ryd( 2p)     0.00032       2.10780
   229    H   26  pz     Ryd( 2p)     0.00010       1.67189

   230    H   27  S      Val( 1S)     0.34563      -0.06771
   231    H   27  S      Ryd( 2S)     0.00041       0.21222
   232    H   27  px     Ryd( 2p)     0.00030       2.02321
   233    H   27  py     Ryd( 2p)     0.00009       1.63289
   234    H   27  pz     Ryd( 2p)     0.00016       1.74754


 Summary of Natural Population Analysis:                  
                                                          
                                       Natural Population 
                Natural  -----------------------------------------------
    Atom  No    Charge         Core      Valence    Rydberg      Total
 -----------------------------------------------------------------------
      O    1   -0.31904      0.99984     3.31376    0.00544     4.31904
      C    2    0.41810      0.99963     1.55609    0.02618     2.58190
      C    3   -0.24571      0.99951     2.23818    0.00801     3.24571
      C    4   -0.11341      0.99950     2.10639    0.00752     3.11341
      C    5   -0.30957      0.99960     2.30405    0.00591     3.30957
      C    6   -0.19594      0.99953     2.18878    0.00763     3.19594
      C    7   -0.23404      0.99955     2.22726    0.00723     3.23404
      C    8    0.13712      0.99945     1.85563    0.00779     2.86288
      C    9    0.13628      0.99945     1.85802    0.00625     2.86372
      C   10   -0.33480      0.99960     2.33118    0.00402     3.33480
      O   11   -0.05898      0.99985     3.05353    0.00560     4.05898
      H   12    0.24536      0.00000     0.25184    0.00280     0.25464
      H   13    0.13679      0.00000     0.36176    0.00144     0.36321
      H   14    0.13183      0.00000     0.36622    0.00194     0.36817
      H   15    0.10578      0.00000     0.39173    0.00250     0.39422
      H   16    0.12098      0.00000     0.37795    0.00107     0.37902
      H   17    0.11749      0.00000     0.38144    0.00107     0.38251
      H   18    0.11331      0.00000     0.38544    0.00126     0.38669
      H   19    0.11475      0.00000     0.38338    0.00187     0.38525
      H   20    0.11884      0.00000     0.37929    0.00187     0.38116
      H   21    0.14754      0.00000     0.35086    0.00160     0.35246
      H   22    0.12028      0.00000     0.37814    0.00158     0.37972
      H   23    0.11005      0.00000     0.38828    0.00167     0.38995
      H   24    0.10986      0.00000     0.38849    0.00165     0.39014
      H   25    0.15302      0.00000     0.34603    0.00095     0.34698
      H   26    0.12068      0.00000     0.37819    0.00113     0.37932
      H   27    0.15342      0.00000     0.34563    0.00096     0.34658
 =======================================================================
   * Total *    1.00000     10.99553    30.88753    0.11694    42.00000

                                 Natural Population      
 --------------------------------------------------------
   Core                      10.99553 ( 99.9593% of  11)
   Valence                   30.88753 ( 99.6372% of  31)
   Natural Minimal Basis     41.88306 ( 99.7216% of  42)
   Natural Rydberg Basis      0.11694 (  0.2784% of  42)
 --------------------------------------------------------

    Atom  No          Natural Electron Configuration
 ----------------------------------------------------------------------------
      O    1      [core]2S( 0.84)2p( 2.48)
      C    2      [core]2S( 0.38)2p( 1.18)3p( 0.02)3d( 0.01)
      C    3      [core]2S( 0.52)2p( 1.71)3p( 0.01)
      C    4      [core]2S( 0.47)2p( 1.63)
      C    5      [core]2S( 0.54)2p( 1.76)
      C    6      [core]2S( 0.50)2p( 1.69)
      C    7      [core]2S( 0.51)2p( 1.71)3p( 0.01)
      C    8      [core]2S( 0.49)2p( 1.37)3p( 0.01)
      C    9      [core]2S( 0.49)2p( 1.37)
      C   10      [core]2S( 0.56)2p( 1.77)
      O   11      [core]2S( 0.85)2p( 2.21)
      H   12            1S( 0.25)
      H   13            1S( 0.36)
      H   14            1S( 0.37)
      H   15            1S( 0.39)
      H   16            1S( 0.38)
      H   17            1S( 0.38)
      H   18            1S( 0.39)
      H   19            1S( 0.38)
      H   20            1S( 0.38)
      H   21            1S( 0.35)
      H   22            1S( 0.38)
      H   23            1S( 0.39)
      H   24            1S( 0.39)
      H   25            1S( 0.35)
      H   26            1S( 0.38)
      H   27            1S( 0.35)


 NATURAL BOND ORBITAL ANALYSIS, beta spin orbitals:

                       Occupancies       Lewis Structure    Low   High
           Occ.    -------------------  -----------------   occ   occ
  Cycle   Thresh.   Lewis   Non-Lewis     CR  BD  3C  LP    (L)   (NL)   Dev
 =============================================================================
   1(1)    0.90    41.06747   0.93253     11  27   0   4     1      0    0.07
   2(2)    0.90    41.06747   0.93253     11  27   0   4     1      0    0.07
   3(1)    0.80    41.06747   0.93253     11  27   0   4     1      0    0.07
   4(2)    0.80    41.06747   0.93253     11  27   0   4     1      0    0.07
   5(1)    0.70    40.60285   1.39715     11  26   0   5     0      0    0.18
   6(2)    0.70    40.36256   1.63744     11  26   0   5     0      0    0.27
   7(3)    0.70    40.60285   1.39715     11  26   0   5     0      0    0.18

    The hybrids on atom  5 are linearly dependent.  An eigenvalue (  0.000006)
    of the hybrid overlap matrix is too small (<0.00010).

    PRJTHR will be raised from  0.200 to 0.250 and the NBO search repeated.


    The hybrids on atom  5 are linearly dependent.  An eigenvalue (  0.000006)
    of the hybrid overlap matrix is too small (<0.00010).

    PRJTHR will be raised from  0.250 to 0.300 and the NBO search repeated.

   8(1)    0.60    34.61557   7.38443     11   9   0  22     0      0    0.44
   9(2)    0.60    34.61557   7.38443     11   9   0  22     0      0    0.44

    The hybrids on atom  4 are linearly dependent.  An eigenvalue (  0.000044)
    of the hybrid overlap matrix is too small (<0.00010).

    PRJTHR will be raised from  0.300 to 0.350 and the NBO search repeated.


    The hybrids on atom  4 are linearly dependent.  An eigenvalue (  0.000044)
    of the hybrid overlap matrix is too small (<0.00010).

    PRJTHR will be raised from  0.350 to 0.400 and the NBO search repeated.

  10(1)    0.50    32.16064   9.83936     11   4   0  27     0      3    0.44
  11(2)    0.50    32.16064   9.83936     11   4   0  27     0      3    0.44
  12(1)    0.90    41.06747   0.93253     11  27   0   4     1      0    0.07
 -----------------------------------------------------------------------------

 Structure accepted: RESONANCE keyword permits strongly delocalized structure

 --------------------------------------------------------
   Core                     10.99553 ( 99.959% of  11)
   Valence Lewis            30.07194 ( 97.006% of  31)
  ==================       ============================
   Total Lewis              41.06747 ( 97.780% of  42)
  -----------------------------------------------------
   Valence non-Lewis         0.84710 (  2.017% of  42)
   Rydberg non-Lewis         0.08543 (  0.203% of  42)
  ==================       ============================
   Total non-Lewis           0.93253 (  2.220% of  42)
 --------------------------------------------------------


       (Occupancy)   Bond orbital/ Coefficients/ Hybrids
 ---------------------------------------------------------------------------------
     1. (0.98897) BD ( 1) O   1 - C   2  
                ( 68.02%)   0.8247* O   1 s( 32.73%)p 2.05( 67.20%)d 0.00(  0.07%)
                                            0.0001 -0.5721 -0.0001 -0.0088 -0.0030
                                           -0.1868  0.0067  0.7981  0.0041  0.0020
                                           -0.0022  0.0176  0.0056 -0.0190
                ( 31.98%)   0.5655* C   2 s( 27.02%)p 2.69( 72.70%)d 0.01(  0.28%)
                                            0.0004 -0.5197  0.0125  0.0141 -0.0104
                                            0.2053  0.0344 -0.8259 -0.0358 -0.0013
                                            0.0018  0.0187  0.0015 -0.0496
     2. (0.99186) BD ( 1) O   1 - H  12  
                ( 74.88%)   0.8653* O   1 s( 22.86%)p 3.37( 77.06%)d 0.00(  0.08%)
                                            0.0003  0.4779  0.0129 -0.2307 -0.0042
                                            0.6832  0.0075  0.4993  0.0352 -0.0131
                                           -0.0035  0.0113 -0.0191 -0.0123
                ( 25.12%)   0.5012* H  12 s( 99.55%)p 0.00(  0.45%)
                                            0.9977 -0.0035  0.0163 -0.0488 -0.0432
     3. (0.96574) BD ( 1) C   2 - C   3  
                ( 49.67%)   0.7048* C   2 s( 39.80%)p 1.51( 60.17%)d 0.00(  0.03%)
                                            0.0005  0.6299  0.0348 -0.1741  0.0206
                                            0.7225 -0.0235 -0.2195 -0.0153 -0.0084
                                            0.0004 -0.0048 -0.0123 -0.0074
                ( 50.33%)   0.7094* C   3 s( 24.28%)p 3.12( 75.66%)d 0.00(  0.06%)
                                            0.0003  0.4927  0.0061  0.1830  0.0181
                                           -0.8208 -0.0023  0.2215 -0.0043 -0.0074
                                            0.0025 -0.0108 -0.0173 -0.0092
     4. (0.99728) BD ( 1) C   2 - O  11  
                ( 33.32%)   0.5772* C   2 s( 32.71%)p 2.05( 67.03%)d 0.01(  0.27%)
                                           -0.0001  0.5701 -0.0455  0.1263  0.0161
                                           -0.6230 -0.0506 -0.5125 -0.0267 -0.0126
                                           -0.0103  0.0430 -0.0234  0.0023
                ( 66.68%)   0.8166* O  11 s( 43.72%)p 1.29( 56.19%)d 0.00(  0.10%)
                                           -0.0001  0.6607 -0.0260 -0.2534  0.0050
                                            0.4630 -0.0152  0.5319 -0.0150 -0.0099
                                           -0.0110  0.0258 -0.0075  0.0055
     5. (0.99584) BD ( 2) C   2 - O  11  
                ( 30.65%)   0.5536* C   2 s(  0.23%)p99.99( 99.28%)d 2.16(  0.49%)
                                            0.0000  0.0457 -0.0132  0.9732 -0.0315
                                            0.2076 -0.0114  0.0397 -0.0052 -0.0453
                                           -0.0442 -0.0125  0.0258 -0.0081
                ( 69.35%)   0.8328* O  11 s(  0.31%)p99.99( 99.53%)d 0.51(  0.16%)
                                           -0.0000  0.0558 -0.0018  0.9484 -0.0019
                                            0.2739 -0.0020  0.1440 -0.0010  0.0245
                                            0.0235  0.0111 -0.0174  0.0050
     6. (0.96596) BD ( 1) C   3 - C   4  
                ( 50.20%)   0.7085* C   3 s( 30.07%)p 2.32( 69.90%)d 0.00(  0.03%)
                                            0.0002  0.5483 -0.0009 -0.6825  0.0067
                                            0.2825  0.0065  0.3916 -0.0032 -0.0063
                                           -0.0144  0.0035  0.0089 -0.0023
                ( 49.80%)   0.7057* C   4 s( 25.63%)p 2.90( 74.33%)d 0.00(  0.05%)
                                            0.0001  0.5062  0.0048  0.6942  0.0078
                                           -0.3483  0.0147 -0.3737  0.0051 -0.0136
                                           -0.0125  0.0074  0.0081 -0.0053
     7. (0.97836) BD ( 1) C   3 - H  13  
                ( 63.35%)   0.7959* C   3 s( 22.44%)p 3.45( 77.52%)d 0.00(  0.04%)
                                           -0.0003  0.4737  0.0013  0.7001  0.0033
                                            0.4944 -0.0029  0.2002 -0.0196  0.0127
                                            0.0095  0.0047  0.0092 -0.0073
                ( 36.65%)   0.6054* H  13 s( 99.90%)p 0.00(  0.10%)
                                            0.9995 -0.0019 -0.0241 -0.0193 -0.0030
     8. (0.98659) BD ( 1) C   3 - H  14  
                ( 63.29%)   0.7956* C   3 s( 23.14%)p 3.32( 76.82%)d 0.00(  0.04%)
                                            0.0002 -0.4811  0.0012  0.0993 -0.0191
                                           -0.0321 -0.0048  0.8700  0.0000 -0.0011
                                           -0.0032 -0.0018  0.0003 -0.0187
                ( 36.71%)   0.6059* H  14 s( 99.91%)p 0.00(  0.09%)
                                           -0.9995  0.0038 -0.0011  0.0016 -0.0304
     9. (0.98164) BD ( 1) C   4 - C   5  
                ( 52.55%)   0.7249* C   4 s( 27.55%)p 2.63( 72.41%)d 0.00(  0.04%)
                                            0.0002  0.5249  0.0088 -0.1081  0.0082
                                            0.8082  0.0052 -0.2428  0.0144 -0.0040
                                            0.0004 -0.0101 -0.0151 -0.0073
                ( 47.45%)   0.6889* C   5 s( 29.44%)p 2.40( 70.52%)d 0.00(  0.04%)
                                            0.0006  0.5425  0.0029  0.1040  0.0048
                                           -0.7981 -0.0002  0.2393  0.0126 -0.0046
                                            0.0010 -0.0096 -0.0163 -0.0084
    10. (0.98324) BD ( 1) C   4 - C   6  
                ( 49.93%)   0.7066* C   4 s( 26.74%)p 2.74( 73.21%)d 0.00(  0.05%)
                                            0.0002  0.5171  0.0037 -0.6960 -0.0012
                                           -0.4742 -0.0069 -0.1511  0.0031  0.0168
                                            0.0049  0.0038  0.0058 -0.0098
                ( 50.07%)   0.7076* C   6 s( 29.19%)p 2.42( 70.77%)d 0.00(  0.04%)
                                            0.0002  0.5402  0.0033  0.6634 -0.0035
                                            0.4910 -0.0085  0.1624  0.0037  0.0157
                                            0.0058  0.0046  0.0050 -0.0092
    11. (0.98255) BD ( 1) C   4 - H  15  
                ( 60.96%)   0.7807* C   4 s( 20.08%)p 3.98( 79.87%)d 0.00(  0.05%)
                                           -0.0003  0.4478 -0.0149  0.1451 -0.0015
                                           -0.0062  0.0155  0.8817 -0.0050 -0.0004
                                            0.0066 -0.0013  0.0010  0.0214
                ( 39.04%)   0.6249* H  15 s( 99.92%)p 0.00(  0.08%)
                                            0.9996 -0.0066 -0.0020 -0.0045 -0.0282
    12. (0.99233) BD ( 1) C   5 - H  16  
                ( 62.04%)   0.7877* C   5 s( 23.75%)p 3.21( 76.21%)d 0.00(  0.04%)
                                            0.0000  0.4873  0.0028  0.7211 -0.0146
                                            0.4690  0.0144  0.1473 -0.0048  0.0144
                                            0.0051  0.0036  0.0082 -0.0088
                ( 37.96%)   0.6161* H  16 s( 99.91%)p 0.00(  0.09%)
                                            0.9996 -0.0007 -0.0224 -0.0183 -0.0040
    13. (0.98679) BD ( 1) C   5 - H  17  
                ( 61.48%)   0.7841* C   5 s( 23.64%)p 3.23( 76.32%)d 0.00(  0.04%)
                                           -0.0001  0.4862  0.0007 -0.6602  0.0101
                                            0.3739  0.0195  0.4324 -0.0082 -0.0097
                                           -0.0138  0.0068  0.0080 -0.0021
                ( 38.52%)   0.6207* H  17 s( 99.92%)p 0.00(  0.08%)
                                            0.9996 -0.0003  0.0198 -0.0160 -0.0129
    14. (0.99355) BD ( 1) C   5 - H  18  
                ( 61.42%)   0.7837* C   5 s( 23.10%)p 3.33( 76.86%)d 0.00(  0.04%)
                                            0.0000 -0.4806  0.0044  0.1803 -0.0003
                                           -0.0463 -0.0240  0.8564  0.0006 -0.0001
                                           -0.0071 -0.0001 -0.0011 -0.0191
                ( 38.58%)   0.6211* H  18 s( 99.92%)p 0.00(  0.08%)
                                           -0.9996  0.0016 -0.0056  0.0051 -0.0279
    15. (0.95506) BD ( 1) C   6 - C   7  
                ( 48.26%)   0.6947* C   6 s( 26.81%)p 2.73( 73.14%)d 0.00(  0.05%)
                                            0.0007  0.5176  0.0138 -0.7084  0.0010
                                            0.2531 -0.0024  0.4069  0.0014 -0.0082
                                           -0.0155  0.0053  0.0108 -0.0026
                ( 51.74%)   0.7193* C   7 s( 28.86%)p 2.46( 71.11%)d 0.00(  0.03%)
                                            0.0003  0.5372  0.0024  0.7065 -0.0043
                                           -0.2433  0.0005 -0.3907 -0.0053 -0.0092
                                           -0.0098  0.0086  0.0069 -0.0020
    16. (0.98757) BD ( 1) C   6 - H  19  
                ( 61.61%)   0.7849* C   6 s( 21.79%)p 3.59( 78.16%)d 0.00(  0.05%)
                                            0.0002 -0.4668  0.0062 -0.1788  0.0050
                                            0.8328  0.0012 -0.2362  0.0144  0.0066
                                           -0.0018  0.0105  0.0156  0.0079
                ( 38.39%)   0.6196* H  19 s( 99.92%)p 0.00(  0.08%)
                                           -0.9996  0.0035  0.0058 -0.0279  0.0058
    17. (0.98678) BD ( 1) C   6 - H  20  
                ( 62.05%)   0.7877* C   6 s( 22.21%)p 3.50( 77.74%)d 0.00(  0.04%)
                                            0.0003 -0.4713  0.0059  0.1596 -0.0015
                                            0.0161  0.0149  0.8669  0.0014  0.0003
                                           -0.0071 -0.0008 -0.0007 -0.0196
                ( 37.95%)   0.6160* H  20 s( 99.91%)p 0.00(  0.09%)
                                           -0.9995  0.0046 -0.0036 -0.0020 -0.0296
    18. (0.98911) BD ( 1) C   7 - C   8  
                ( 50.25%)   0.7089* C   7 s( 27.62%)p 2.62( 72.33%)d 0.00(  0.05%)
                                            0.0003  0.5253  0.0139 -0.6426 -0.0068
                                           -0.5480 -0.0025 -0.0989  0.0146  0.0200
                                            0.0035  0.0038  0.0023 -0.0106
                ( 49.75%)   0.7053* C   8 s( 34.17%)p 1.93( 65.78%)d 0.00(  0.04%)
                                            0.0001  0.5846 -0.0032  0.6013 -0.0077
                                            0.5319 -0.0134  0.1135  0.0143  0.0165
                                            0.0039 -0.0001  0.0002 -0.0120
    19. (0.95515) BD ( 1) C   7 - H  21  
                ( 63.75%)   0.7984* C   7 s( 20.69%)p 3.83( 79.27%)d 0.00(  0.04%)
                                           -0.0003  0.4548 -0.0049  0.1649 -0.0133
                                            0.0851  0.0127  0.8706 -0.0029  0.0002
                                            0.0039 -0.0017  0.0020  0.0185
                ( 36.25%)   0.6021* H  21 s( 99.90%)p 0.00(  0.10%)
                                            0.9995 -0.0054 -0.0050 -0.0069 -0.0297
    20. (0.98898) BD ( 1) C   7 - H  22  
                ( 62.22%)   0.7888* C   7 s( 22.84%)p 3.38( 77.12%)d 0.00(  0.04%)
                                           -0.0002  0.4778 -0.0095 -0.2444  0.0037
                                            0.7952  0.0007 -0.2809  0.0173 -0.0095
                                            0.0042 -0.0102 -0.0111 -0.0065
                ( 37.78%)   0.6146* H  22 s( 99.91%)p 0.00(  0.09%)
                                            0.9996 -0.0033  0.0072 -0.0274  0.0074
    21. (0.99291) BD ( 1) C   8 - C   9  
                ( 50.17%)   0.7083* C   8 s( 38.40%)p 1.60( 61.53%)d 0.00(  0.07%)
                                            0.0002  0.6190  0.0293 -0.6794 -0.0233
                                            0.1636 -0.0038 -0.3554 -0.0108 -0.0070
                                            0.0184 -0.0050  0.0146 -0.0062
                ( 49.83%)   0.7059* C   9 s( 38.39%)p 1.60( 61.55%)d 0.00(  0.07%)
                                            0.0002  0.6192  0.0212  0.6801  0.0167
                                           -0.1682 -0.0004  0.3525  0.0092 -0.0070
                                            0.0182 -0.0050  0.0150 -0.0067
    22. (0.98842) BD ( 1) C   8 - H  23  
                ( 61.33%)   0.7831* C   8 s( 27.45%)p 2.64( 72.52%)d 0.00(  0.04%)
                                            0.0004 -0.5236  0.0172 -0.1313 -0.0021
                                            0.7873 -0.0068 -0.2967 -0.0028  0.0029
                                           -0.0022  0.0104  0.0144  0.0079
                ( 38.67%)   0.6218* H  23 s( 99.90%)p 0.00(  0.10%)
                                           -0.9995  0.0038  0.0040 -0.0296  0.0114
    23. (0.99304) BD ( 1) C   9 - C  10  
                ( 50.81%)   0.7128* C   9 s( 34.14%)p 1.93( 65.82%)d 0.00(  0.04%)
                                           -0.0000  0.5843  0.0049 -0.6078 -0.0068
                                           -0.5266  0.0185 -0.1048 -0.0092  0.0164
                                            0.0044  0.0006 -0.0003 -0.0113
                ( 49.19%)   0.7013* C  10 s( 28.89%)p 2.46( 71.06%)d 0.00(  0.05%)
                                            0.0003  0.5373  0.0129  0.6341  0.0059
                                            0.5432  0.0141  0.1151 -0.0016  0.0197
                                            0.0035  0.0039  0.0029 -0.0105
    24. (0.98837) BD ( 1) C   9 - H  24  
                ( 61.29%)   0.7829* C   9 s( 27.49%)p 2.64( 72.47%)d 0.00(  0.04%)
                                           -0.0004  0.5240 -0.0184 -0.1249 -0.0114
                                            0.7856 -0.0101 -0.3028 -0.0014 -0.0019
                                            0.0019 -0.0109 -0.0145 -0.0077
                ( 38.71%)   0.6222* H  24 s( 99.90%)p 0.00(  0.10%)
                                            0.9995 -0.0037  0.0053 -0.0296  0.0112
    25. (0.95494) BD ( 1) C  10 - H  25  
                ( 63.90%)   0.7994* C  10 s( 23.44%)p 3.26( 76.52%)d 0.00(  0.03%)
                                            0.0000 -0.4842  0.0024  0.1741  0.0068
                                            0.0944  0.0113  0.8519 -0.0063 -0.0002
                                           -0.0025  0.0016 -0.0027 -0.0177
                ( 36.10%)   0.6008* H  25 s( 99.90%)p 0.00(  0.10%)
                                           -0.9995  0.0024 -0.0080 -0.0078 -0.0292
    26. (0.99436) BD ( 1) C  10 - H  26  
                ( 62.13%)   0.7882* C  10 s( 24.25%)p 3.12( 75.71%)d 0.00(  0.04%)
                                            0.0000 -0.4924  0.0072 -0.1943  0.0198
                                            0.7824  0.0016 -0.3269  0.0082  0.0081
                                           -0.0039  0.0112  0.0109  0.0051
                ( 37.87%)   0.6154* H  26 s( 99.91%)p 0.00(  0.09%)
                                           -0.9996  0.0012  0.0029 -0.0277  0.0099
    27. (0.95523) BD ( 1) C  10 - H  27  
                ( 63.95%)   0.7997* C  10 s( 23.42%)p 3.27( 76.54%)d 0.00(  0.03%)
                                            0.0000 -0.4840  0.0023  0.7272  0.0024
                                           -0.2878  0.0140 -0.3919  0.0027  0.0112
                                            0.0091 -0.0088 -0.0059  0.0028
                ( 36.05%)   0.6004* H  27 s( 99.90%)p 0.00(  0.10%)
                                           -0.9995  0.0025 -0.0272  0.0056  0.0143
    28. (0.99984) CR ( 1) O   1           s(100.00%)p 0.00(  0.00%)
                                            1.0000 -0.0002 -0.0000  0.0001  0.0000
                                           -0.0001 -0.0000 -0.0002 -0.0000  0.0000
                                            0.0000 -0.0000  0.0000  0.0000
    29. (0.99964) CR ( 1) C   2           s(100.00%)p 0.00(  0.00%)
                                            1.0000 -0.0001 -0.0000  0.0001 -0.0000
                                           -0.0005 -0.0000  0.0004  0.0000  0.0000
                                           -0.0000 -0.0000  0.0000  0.0000
    30. (0.99951) CR ( 1) C   3           s(100.00%)p 0.00(  0.00%)
                                            1.0000 -0.0000 -0.0000  0.0002 -0.0000
                                            0.0003 -0.0000 -0.0003 -0.0000  0.0000
                                            0.0000  0.0000  0.0000  0.0000
    31. (0.99950) CR ( 1) C   4           s(100.00%)p 0.00(  0.00%)
                                            1.0000 -0.0001 -0.0000  0.0001 -0.0000
                                            0.0000  0.0000  0.0004 -0.0000 -0.0000
                                            0.0000 -0.0000  0.0000  0.0000
    32. (0.99960) CR ( 1) C   5           s(100.00%)p 0.00(  0.00%)
                                            1.0000 -0.0003 -0.0000 -0.0002 -0.0000
                                            0.0005  0.0000 -0.0001 -0.0000  0.0000
                                           -0.0000  0.0000  0.0000  0.0000
    33. (0.99953) CR ( 1) C   6           s(100.00%)p 0.00(  0.00%)
                                            1.0000 -0.0003 -0.0000  0.0004 -0.0000
                                           -0.0004 -0.0000 -0.0005 -0.0000  0.0000
                                            0.0000 -0.0000 -0.0000  0.0000
    34. (0.99954) CR ( 1) C   7           s(100.00%)p 0.00(  0.00%)
                                            1.0000 -0.0001 -0.0000 -0.0000  0.0000
                                            0.0004  0.0000  0.0004 -0.0000 -0.0000
                                            0.0000 -0.0000 -0.0000  0.0000
    35. (0.99946) CR ( 1) C   8           s(100.00%)p 0.00(  0.00%)
                                            1.0000  0.0001 -0.0000  0.0001  0.0000
                                           -0.0004  0.0000  0.0002  0.0000 -0.0000
                                           -0.0000 -0.0000 -0.0000 -0.0000
    36. (0.99946) CR ( 1) C   9           s(100.00%)p 0.00(  0.00%)
                                            1.0000  0.0001 -0.0000 -0.0002 -0.0000
                                            0.0003 -0.0000 -0.0002 -0.0000  0.0000
                                           -0.0000 -0.0000 -0.0000 -0.0000
    37. (0.99960) CR ( 1) C  10           s(100.00%)p 0.00(  0.00%)
                                            1.0000 -0.0001 -0.0000 -0.0002 -0.0000
                                           -0.0002 -0.0000 -0.0001  0.0000 -0.0000
                                           -0.0000 -0.0000 -0.0000  0.0000
    38. (0.99985) CR ( 1) O  11           s(100.00%)p 0.00(  0.00%)
                                            1.0000 -0.0004 -0.0000 -0.0001  0.0000
                                            0.0003 -0.0000  0.0003  0.0000 -0.0000
                                           -0.0000  0.0000 -0.0000  0.0000
    39. (0.98407) LP ( 1) O   1           s( 44.40%)p 1.25( 55.56%)d 0.00(  0.05%)
                                            0.0001  0.6663 -0.0045  0.1523 -0.0010
                                           -0.6526  0.0067  0.3263 -0.0036  0.0056
                                           -0.0044  0.0155  0.0114  0.0070
    40. (0.90361) LP ( 2) O   1           s(  0.00%)p 1.00( 99.91%)d 0.00(  0.08%)
                                           -0.0000  0.0040  0.0023  0.9604 -0.0145
                                            0.2661 -0.0026  0.0758 -0.0012  0.0210
                                           -0.0156 -0.0025 -0.0117 -0.0016
    41. (0.24989) LP*( 1) C   8           s(  0.00%)p 1.00( 99.96%)d 0.00(  0.04%)
                                           -0.0000 -0.0016  0.0031 -0.3974  0.0003
                                            0.2637 -0.0012  0.8787 -0.0075 -0.0083
                                           -0.0065  0.0085  0.0013 -0.0143
    42. (0.24500) LP*( 1) C   9           s(  0.00%)p 1.00( 99.96%)d 0.00(  0.04%)
                                            0.0000  0.0016  0.0019 -0.3888  0.0043
                                            0.2758 -0.0020  0.8788 -0.0083  0.0086
                                            0.0065 -0.0091 -0.0006  0.0136
    43. (0.98825) LP ( 1) O  11           s( 56.01%)p 0.79( 43.98%)d 0.00(  0.02%)
                                            0.0006  0.7482  0.0159  0.1550 -0.0003
                                           -0.4423  0.0005 -0.4691 -0.0029  0.0044
                                            0.0038 -0.0093  0.0059 -0.0040
    44. (0.67541) LP ( 2) O  11           s(  0.02%)p99.99( 99.88%)d 5.90(  0.10%)
                                            0.0000  0.0129 -0.0027 -0.1031 -0.0026
                                            0.7164  0.0109 -0.6889 -0.0135 -0.0078
                                            0.0038 -0.0008 -0.0158 -0.0265
    45. (0.00080) RY*( 1) O   1           s( 81.55%)p 0.21( 16.74%)d 0.02(  1.71%)
                                            0.0000 -0.0023  0.9031 -0.0006 -0.1240
                                           -0.0071  0.3365 -0.0093 -0.1965 -0.0167
                                           -0.0113  0.1111 -0.0232 -0.0618
    46. (0.00046) RY*( 2) O   1           s(  9.21%)p 8.83( 81.35%)d 1.02(  9.44%)
                                           -0.0000  0.0013  0.3035 -0.0011  0.1176
                                           -0.0009 -0.8932  0.0026 -0.0429 -0.0119
                                           -0.0557  0.3008  0.0134  0.0212
    47. (0.00038) RY*( 3) O   1           s(  0.68%)p99.99( 92.51%)d10.03(  6.81%)
                                            0.0000 -0.0010  0.0824  0.0115  0.9465
                                            0.0023  0.1584  0.0006  0.0635 -0.0512
                                           -0.2480 -0.0213  0.0489 -0.0332
    48. (0.00003) RY*( 4) O   1           s(  1.46%)p59.66( 87.29%)d 7.69( 11.25%)
    49. (0.00000) RY*( 5) O   1           s(  0.10%)p 6.23(  0.60%)d99.99( 99.30%)
    50. (0.00000) RY*( 6) O   1           s(  0.31%)p20.81(  6.41%)d99.99( 93.28%)
    51. (0.00001) RY*( 7) O   1           s(  5.98%)p 1.66(  9.94%)d14.06( 84.08%)
    52. (0.00000) RY*( 8) O   1           s(  0.01%)p35.65(  0.43%)d99.99( 99.56%)
    53. (0.00001) RY*( 9) O   1           s(  0.71%)p 7.03(  5.00%)d99.99( 94.29%)
    54. (0.00909) RY*( 1) C   2           s( 14.40%)p 5.90( 85.02%)d 0.04(  0.57%)
                                           -0.0000  0.0579  0.3751  0.0145 -0.2299
                                           -0.0338  0.6982 -0.0349  0.5543  0.0085
                                            0.0090 -0.0495  0.0293  0.0478
    55. (0.00550) RY*( 2) C   2           s(  0.61%)p99.99( 73.22%)d42.65( 26.16%)
                                            0.0000  0.0354  0.0699 -0.0031 -0.0429
                                           -0.0258  0.5191  0.0497 -0.6766 -0.1395
                                           -0.0039 -0.0675 -0.1650 -0.4587
    56. (0.00250) RY*( 3) C   2           s(  0.03%)p30.11(  0.97%)d99.99( 99.00%)
                                            0.0000 -0.0046  0.0173 -0.0596  0.0212
                                           -0.0159 -0.0511 -0.0077  0.0524 -0.2900
                                           -0.8762 -0.2561  0.2533 -0.0920
    57. (0.00151) RY*( 4) C   2           s( 10.52%)p 3.01( 31.64%)d 5.50( 57.84%)
                                            0.0000 -0.0004  0.3243  0.0302  0.3862
                                           -0.0154  0.1733 -0.0216 -0.3683  0.3325
                                           -0.0648 -0.2240  0.2125  0.6069
    58. (0.00136) RY*( 5) C   2           s( 13.40%)p 3.03( 40.55%)d 3.43( 46.04%)
                                            0.0000 -0.0107  0.3660  0.0377  0.5547
                                           -0.0273 -0.1924 -0.0015  0.2423  0.1447
                                            0.0602 -0.3689 -0.3151 -0.4478
    59. (0.00102) RY*( 6) C   2           s(  0.67%)p33.83( 22.82%)d99.99( 76.50%)
                                            0.0000  0.0091  0.0816 -0.0178 -0.4277
                                           -0.0260 -0.1939 -0.0309 -0.0755 -0.2359
                                            0.3323 -0.7576  0.1401  0.0733
    60. (0.00037) RY*( 7) C   2           s( 53.13%)p 0.21( 11.06%)d 0.67( 35.81%)
                                            0.0000 -0.0110  0.7288 -0.0048 -0.0875
                                           -0.0286 -0.2920  0.0191 -0.1283 -0.3534
                                            0.0953  0.4057  0.2371 -0.0576
    61. (0.00005) RY*( 8) C   2           s(  3.76%)p 7.31( 27.50%)d18.26( 68.74%)
    62. (0.00001) RY*( 9) C   2           s(  3.71%)p 2.17(  8.04%)d23.81( 88.25%)
    63. (0.00273) RY*( 1) C   3           s(  2.39%)p39.71( 94.94%)d 1.12(  2.67%)
                                           -0.0000  0.0002  0.1546 -0.0148 -0.2575
                                           -0.0071 -0.7311 -0.0099 -0.5902  0.0901
                                            0.0108 -0.0242  0.1099 -0.0760
    64. (0.00156) RY*( 2) C   3           s( 32.39%)p 1.85( 60.09%)d 0.23(  7.52%)
                                            0.0000 -0.0007  0.5691 -0.0043 -0.3454
                                           -0.0014  0.5633 -0.0092 -0.4051 -0.1448
                                            0.1023 -0.0010 -0.0677 -0.1980
    65. (0.00121) RY*( 3) C   3           s( 34.38%)p 1.87( 64.46%)d 0.03(  1.15%)
                                           -0.0000  0.0162  0.5861  0.0048 -0.3382
                                            0.0019 -0.2839 -0.0012  0.6705  0.0489
                                           -0.0489  0.0345  0.0740  0.0084
    66. (0.00069) RY*( 4) C   3           s( 27.12%)p 2.28( 61.94%)d 0.40( 10.95%)
                                            0.0000 -0.0202  0.5203  0.0011  0.7662
                                            0.0138 -0.1419  0.0073 -0.1088 -0.1946
                                           -0.0790  0.1287 -0.1728  0.1377
    67. (0.00008) RY*( 5) C   3           s(  0.72%)p 6.57(  4.75%)d99.99( 94.53%)
    68. (0.00006) RY*( 6) C   3           s(  0.92%)p 0.60(  0.55%)d99.99( 98.54%)
    69. (0.00006) RY*( 7) C   3           s(  0.26%)p 7.78(  2.00%)d99.99( 97.75%)
    70. (0.00001) RY*( 8) C   3           s(  1.84%)p 5.99( 11.02%)d47.37( 87.14%)
    71. (0.00001) RY*( 9) C   3           s(  0.05%)p 6.78(  0.36%)d99.99( 99.59%)
    72. (0.00233) RY*( 1) C   4           s( 15.61%)p 5.06( 79.03%)d 0.34(  5.36%)
                                            0.0000 -0.0006  0.3951  0.0112 -0.0632
                                           -0.0072 -0.5260  0.0240  0.7133 -0.0162
                                           -0.0814 -0.0356 -0.0480 -0.2077
    73. (0.00170) RY*( 2) C   4           s(  3.77%)p24.22( 91.44%)d 1.27(  4.79%)
                                            0.0000 -0.0118  0.1939 -0.0110 -0.4188
                                           -0.0005  0.7649  0.0020  0.3921  0.0027
                                           -0.1107  0.0095  0.1650 -0.0910
    74. (0.00109) RY*( 3) C   4           s(  0.39%)p99.99( 90.52%)d23.02(  9.08%)
                                            0.0000 -0.0133  0.0614 -0.0049  0.8596
                                           -0.0069  0.3375  0.0109  0.2286  0.0903
                                            0.0992  0.0610 -0.0764 -0.2516
    75. (0.00030) RY*( 4) C   4           s(  3.09%)p 0.28(  0.88%)d31.09( 96.03%)
                                            0.0000 -0.0003  0.1758 -0.0165  0.0570
                                            0.0020 -0.0058  0.0048 -0.0722 -0.8609
                                            0.2471  0.2889  0.2670 -0.0576
    76. (0.00024) RY*( 5) C   4           s( 15.08%)p 0.42(  6.28%)d 5.22( 78.64%)
                                            0.0000  0.0007  0.3883 -0.0009 -0.0805
                                           -0.0011  0.0560  0.0085 -0.2305  0.0558
                                           -0.2257  0.6170 -0.5905 -0.0544
    77. (0.00020) RY*( 6) C   4           s( 41.36%)p 0.27( 11.17%)d 1.15( 47.47%)
                                           -0.0000  0.0027  0.6431  0.0115  0.0284
                                            0.0115 -0.0546  0.0051 -0.3281  0.3967
                                            0.2554  0.0166  0.5012 -0.0228
    78. (0.00012) RY*( 7) C   4           s( 17.93%)p 0.23(  4.05%)d 4.35( 78.02%)
                                            0.0000 -0.0015  0.4234 -0.0027  0.0289
                                           -0.0193  0.1270  0.0000 -0.1521 -0.2526
                                            0.1033 -0.6902 -0.4529  0.1555
    79. (0.00007) RY*( 8) C   4           s(  1.46%)p 4.85(  7.07%)d62.80( 91.48%)
    80. (0.00005) RY*( 9) C   4           s(  1.30%)p 7.48(  9.75%)d68.23( 88.95%)
    81. (0.00180) RY*( 1) C   5           s(  3.38%)p26.98( 91.25%)d 1.59(  5.37%)
                                           -0.0000  0.0084  0.1837 -0.0211 -0.9055
                                           -0.0041 -0.2894 -0.0018 -0.0917  0.2174
                                           -0.0272  0.0350 -0.0391 -0.0539
    82. (0.00162) RY*( 2) C   5           s(  9.71%)p 8.56( 83.08%)d 0.74(  7.21%)
                                           -0.0000  0.0124  0.3113  0.0043  0.2858
                                           -0.0035 -0.4575 -0.0120 -0.7346 -0.0709
                                           -0.0576  0.1996 -0.0081 -0.1545
    83. (0.00044) RY*( 3) C   5           s( 44.97%)p 1.10( 49.60%)d 0.12(  5.43%)
                                            0.0000  0.0107  0.6705 -0.0020  0.1806
                                            0.0167 -0.4118 -0.0041  0.5417 -0.0531
                                            0.0509 -0.1371  0.0803  0.1539
    84. (0.00011) RY*( 4) C   5           s( 34.79%)p 1.61( 56.17%)d 0.26(  9.05%)
                                           -0.0000 -0.0193  0.5895  0.0032 -0.0855
                                           -0.0154  0.6777  0.0087 -0.3077  0.0232
                                            0.0439 -0.1957  0.1001  0.1992
    85. (0.00001) RY*( 5) C   5           s(  0.01%)p 1.00(  5.60%)d16.85( 94.39%)
    86. (0.00000) RY*( 6) C   5           s(  0.18%)p 3.89(  0.68%)d99.99( 99.14%)
    87. (0.00001) RY*( 7) C   5           s(  2.86%)p 2.79(  7.98%)d31.15( 89.15%)
    88. (0.00001) RY*( 8) C   5           s(  1.19%)p 0.48(  0.58%)d82.28( 98.23%)
    89. (0.00000) RY*( 9) C   5           s(  2.99%)p 1.72(  5.15%)d30.73( 91.86%)
    90. (0.00259) RY*( 1) C   6           s(  1.68%)p54.95( 92.14%)d 3.69(  6.18%)
                                           -0.0000  0.0041  0.1294 -0.0011 -0.1950
                                            0.0150  0.6197 -0.0136 -0.7064 -0.0304
                                           -0.0436 -0.0812 -0.1188 -0.1956
    91. (0.00175) RY*( 2) C   6           s( 24.47%)p 2.89( 70.71%)d 0.20(  4.82%)
                                            0.0000 -0.0053  0.4946  0.0095  0.7039
                                           -0.0046 -0.2897 -0.0029 -0.3571 -0.0679
                                           -0.1330 -0.0509  0.1494 -0.0324
    92. (0.00128) RY*( 3) C   6           s( 22.30%)p 3.05( 68.02%)d 0.43(  9.68%)
                                            0.0000 -0.0112  0.4721 -0.0032 -0.6444
                                           -0.0069 -0.4885 -0.0036 -0.1618  0.1659
                                            0.0520 -0.0836  0.2032 -0.1352
    93. (0.00046) RY*( 4) C   6           s( 45.72%)p 1.04( 47.66%)d 0.14(  6.63%)
                                            0.0000  0.0065  0.6761  0.0049  0.0062
                                           -0.0133  0.4684 -0.0082  0.5069  0.1957
                                           -0.0550 -0.0133 -0.0845  0.1327
    94. (0.00015) RY*( 5) C   6           s(  2.61%)p 0.45(  1.17%)d36.93( 96.22%)
                                           -0.0000  0.0014  0.1614 -0.0037  0.0447
                                            0.0010  0.0620  0.0003  0.0767 -0.4653
                                            0.7948  0.2108  0.0712 -0.2539
    95. (0.00008) RY*( 6) C   6           s(  1.78%)p 5.05(  9.01%)d49.99( 89.20%)
    96. (0.00004) RY*( 7) C   6           s(  1.23%)p 4.22(  5.20%)d75.95( 93.57%)
    97. (0.00001) RY*( 8) C   6           s(  0.21%)p27.87(  5.88%)d99.99( 93.91%)
    98. (0.00001) RY*( 9) C   6           s(  0.00%)p 1.00(  0.39%)d99.99( 99.61%)
    99. (0.00322) RY*( 1) C   7           s(  0.59%)p99.99( 96.33%)d 5.24(  3.09%)
                                           -0.0000 -0.0019  0.0767 -0.0149 -0.6905
                                            0.0106  0.3574 -0.0174 -0.5984  0.0121
                                            0.0108  0.0677  0.0974  0.1286
   100. (0.00160) RY*( 2) C   7           s( 20.61%)p 3.46( 71.33%)d 0.39(  8.07%)
                                            0.0000  0.0007  0.4540  0.0022  0.4659
                                            0.0068  0.7027 -0.0013 -0.0481  0.1671
                                           -0.0377 -0.0905  0.1983 -0.0617
   101. (0.00046) RY*( 3) C   7           s( 27.82%)p 1.62( 45.00%)d 0.98( 27.18%)
                                            0.0000 -0.0114  0.5273  0.0108 -0.4412
                                            0.0068 -0.0544  0.0081  0.5022 -0.2474
                                            0.1515 -0.0455  0.2514 -0.3498
   102. (0.00022) RY*( 4) C   7           s( 38.54%)p 1.58( 60.76%)d 0.02(  0.70%)
                                            0.0000  0.0098  0.6207 -0.0043  0.2151
                                            0.0135 -0.5671  0.0066 -0.4894 -0.0306
                                           -0.0327  0.0237  0.0147  0.0649
   103. (0.00013) RY*( 5) C   7           s(  1.45%)p 6.95( 10.06%)d61.13( 88.49%)
                                            0.0000 -0.0040  0.1203  0.0007 -0.1936
                                            0.0080 -0.0895 -0.0029  0.2346  0.3373
                                           -0.7784 -0.2423  0.1063  0.3086
   104. (0.00007) RY*( 6) C   7           s(  3.05%)p 1.72(  5.25%)d30.04( 91.70%)
   105. (0.00005) RY*( 7) C   7           s(  7.77%)p 1.04(  8.11%)d10.82( 84.12%)
   106. (0.00003) RY*( 8) C   7           s(  0.15%)p22.22(  3.23%)d99.99( 96.62%)
   107. (0.00001) RY*( 9) C   7           s(  0.02%)p 4.36(  0.10%)d99.99( 99.88%)
   108. (0.00263) RY*( 1) C   8           s( 11.73%)p 6.79( 79.61%)d 0.74(  8.66%)
                                            0.0000 -0.0122  0.3423  0.0056 -0.1722
                                           -0.0250 -0.8711  0.0084  0.0825  0.1607
                                            0.0327  0.1300  0.2063 -0.0167
   109. (0.00176) RY*( 2) C   8           s(  6.15%)p14.11( 86.73%)d 1.16(  7.13%)
                                           -0.0000  0.0136  0.2475  0.0085  0.8067
                                            0.0021 -0.1069 -0.0044 -0.4527 -0.1175
                                           -0.1328 -0.0966  0.1612 -0.0668
   110. (0.00091) RY*( 3) C   8           s(  3.69%)p23.06( 85.02%)d 3.06( 11.30%)
                                            0.0000 -0.0073  0.1919  0.0209 -0.5044
                                           -0.0044  0.0719  0.0016 -0.7682  0.0997
                                           -0.2349 -0.0957 -0.1228 -0.1536
   111. (0.00033) RY*( 4) C   8           s( 76.46%)p 0.26( 19.85%)d 0.05(  3.69%)
                                            0.0000 -0.0057  0.8744  0.0211 -0.0482
                                           -0.0113  0.3833  0.0132  0.2203 -0.0154
                                            0.1489  0.1001 -0.0332  0.0579
   112. (0.00010) RY*( 5) C   8           s(  0.84%)p16.49( 13.86%)d99.99( 85.30%)
   113. (0.00006) RY*( 6) C   8           s(  0.00%)p 1.00(  8.16%)d11.25( 91.84%)
   114. (0.00004) RY*( 7) C   8           s(  0.65%)p 9.27(  6.02%)d99.99( 93.33%)
   115. (0.00001) RY*( 8) C   8           s(  0.03%)p11.18(  0.29%)d99.99( 99.69%)
   116. (0.00001) RY*( 9) C   8           s(  0.44%)p 1.53(  0.67%)d99.99( 98.89%)
   117. (0.00267) RY*( 1) C   9           s(  6.39%)p13.35( 85.31%)d 1.30(  8.29%)
                                            0.0000 -0.0071  0.2527  0.0022  0.3476
                                            0.0280  0.8389 -0.0099 -0.1664  0.1736
                                            0.0421  0.1314  0.1829 -0.0184
   118. (0.00077) RY*( 2) C   9           s(  3.90%)p22.65( 88.23%)d 2.02(  7.87%)
                                            0.0000  0.0002  0.1974 -0.0186  0.7509
                                            0.0027 -0.2435 -0.0085  0.5086  0.1282
                                           -0.1396 -0.0438 -0.1870 -0.0770
   119. (0.00069) RY*( 3) C   9           s(  0.40%)p99.99( 70.00%)d74.68( 29.60%)
                                           -0.0000  0.0006  0.0630  0.0036  0.3694
                                           -0.0036 -0.3017 -0.0114 -0.6873  0.0650
                                            0.3549  0.1845 -0.2838  0.2264
   120. (0.00018) RY*( 4) C   9           s( 55.99%)p 0.17(  9.24%)d 0.62( 34.77%)
                                            0.0000 -0.0048  0.7482 -0.0217 -0.1011
                                            0.0165 -0.2846 -0.0157  0.0146 -0.1537
                                            0.1640  0.0629  0.5403  0.0350
   121. (0.00011) RY*( 5) C   9           s( 16.63%)p 0.88( 14.71%)d 4.13( 68.66%)
                                           -0.0000 -0.0052  0.4078  0.0138 -0.1681
                                            0.0013 -0.0450  0.0063 -0.3415  0.2789
                                           -0.4698 -0.3121 -0.3238 -0.4310
   122. (0.00008) RY*( 6) C   9           s(  9.06%)p 2.93( 26.56%)d 7.11( 64.39%)
   123. (0.00003) RY*( 7) C   9           s(  3.51%)p 1.45(  5.08%)d26.03( 91.41%)
   124. (0.00000) RY*( 8) C   9           s(  1.53%)p 0.22(  0.33%)d64.04( 98.13%)
   125. (0.00000) RY*( 9) C   9           s(  2.57%)p 0.28(  0.73%)d37.56( 96.70%)
   126. (0.00188) RY*( 1) C  10           s(  3.42%)p26.72( 91.45%)d 1.50(  5.13%)
                                           -0.0000  0.0051  0.1849  0.0101  0.6313
                                           -0.0148 -0.5581  0.0088  0.4517 -0.0274
                                            0.0887  0.0536  0.1983  0.0224
   127. (0.00030) RY*( 2) C  10           s( 18.59%)p 4.36( 81.09%)d 0.02(  0.31%)
                                            0.0000  0.0093  0.4311 -0.0199  0.5088
                                           -0.0191  0.7425 -0.0031  0.0063 -0.0335
                                            0.0209  0.0064  0.0353  0.0172
   128. (0.00020) RY*( 3) C  10           s(  0.00%)p 1.00( 63.99%)d 0.56( 36.00%)
                                            0.0000  0.0001  0.0026  0.0043  0.3175
                                           -0.0032 -0.2090 -0.0100 -0.7038 -0.0373
                                           -0.3972 -0.2727  0.2736 -0.2273
   129. (0.00003) RY*( 4) C  10           s( 42.23%)p 0.18(  7.70%)d 1.19( 50.08%)
   130. (0.00001) RY*( 5) C  10           s(  0.54%)p 1.30(  0.71%)d99.99( 98.75%)
   131. (0.00000) RY*( 6) C  10           s(  0.05%)p99.99( 15.32%)d99.99( 84.63%)
   132. (0.00000) RY*( 7) C  10           s( 12.21%)p 0.72(  8.77%)d 6.47( 79.03%)
   133. (0.00000) RY*( 8) C  10           s( 17.70%)p 1.27( 22.49%)d 3.38( 59.81%)
   134. (0.00000) RY*( 9) C  10           s(  5.25%)p 1.65(  8.65%)d16.41( 86.10%)
   135. (0.00114) RY*( 1) O  11           s(  0.00%)p 1.00( 98.48%)d 0.02(  1.51%)
                                            0.0000  0.0026  0.0014 -0.0010  0.2136
                                            0.0090 -0.6258 -0.0099  0.7398 -0.0352
                                            0.0080 -0.0159 -0.0585 -0.1008
   136. (0.00033) RY*( 2) O  11           s(  1.50%)p64.31( 96.23%)d 1.52(  2.27%)
                                            0.0000  0.0004  0.1223  0.0062  0.9353
                                            0.0036  0.2952  0.0026 -0.0181 -0.0225
                                           -0.1442 -0.0220  0.0302  0.0006
   137. (0.00022) RY*( 3) O  11           s( 95.19%)p 0.02(  1.54%)d 0.03(  3.27%)
                                           -0.0000  0.0036  0.9756 -0.0077 -0.1183
                                            0.0175 -0.0252  0.0155  0.0134 -0.0142
                                           -0.0220  0.1776 -0.0213  0.0053
   138. (0.00004) RY*( 4) O  11           s(  0.03%)p99.99( 99.00%)d32.52(  0.97%)
   139. (0.00001) RY*( 5) O  11           s(  3.20%)p 0.15(  0.49%)d30.09( 96.31%)
   140. (0.00000) RY*( 6) O  11           s(  0.02%)p99.99(  2.24%)d99.99( 97.74%)
   141. (0.00000) RY*( 7) O  11           s(  0.00%)p 1.00(  0.29%)d99.99( 99.71%)
   142. (0.00000) RY*( 8) O  11           s(  0.01%)p41.46(  0.53%)d99.99( 99.46%)
   143. (0.00000) RY*( 9) O  11           s(  0.00%)p 1.00(  1.62%)d60.66( 98.38%)
   144. (0.00075) RY*( 1) H  12           s( 26.41%)p 2.79( 73.59%)
                                            0.0057  0.5139  0.7358 -0.0608  0.4368
   145. (0.00063) RY*( 2) H  12           s(  6.48%)p14.43( 93.52%)
                                            0.0065  0.2545 -0.5546 -0.5638  0.5565
   146. (0.00031) RY*( 3) H  12           s( 55.99%)p 0.79( 44.01%)
                                            0.0260  0.7478 -0.3697  0.5189 -0.1850
   147. (0.00002) RY*( 4) H  12           s( 11.58%)p 7.64( 88.42%)
   148. (0.00091) RY*( 1) H  13           s( 99.42%)p 0.01(  0.58%)
                                            0.0042  0.9971  0.0481  0.0589 -0.0045
   149. (0.00010) RY*( 2) H  13           s(  0.01%)p 1.00( 99.99%)
   150. (0.00006) RY*( 3) H  13           s(  0.01%)p99.99( 99.99%)
   151. (0.00002) RY*( 4) H  13           s(  0.66%)p99.99( 99.34%)
   152. (0.00145) RY*( 1) H  14           s( 99.76%)p 0.00(  0.24%)
                                            0.0051  0.9988  0.0206  0.0129 -0.0427
   153. (0.00008) RY*( 2) H  14           s(  0.01%)p 1.00( 99.99%)
   154. (0.00005) RY*( 3) H  14           s(  0.01%)p99.99( 99.99%)
   155. (0.00002) RY*( 4) H  14           s(  0.31%)p99.99( 99.69%)
   156. (0.00200) RY*( 1) H  15           s( 99.47%)p 0.01(  0.53%)
                                            0.0075  0.9973  0.0403 -0.0479  0.0366
   157. (0.00009) RY*( 2) H  15           s(  0.33%)p99.99( 99.67%)
   158. (0.00007) RY*( 3) H  15           s(  0.08%)p99.99( 99.92%)
   159. (0.00002) RY*( 4) H  15           s(  0.19%)p99.99( 99.81%)
   160. (0.00057) RY*( 1) H  16           s( 98.10%)p 0.02(  1.90%)
                                            0.0046  0.9904  0.1083  0.0854 -0.0030
   161. (0.00009) RY*( 2) H  16           s(  0.04%)p99.99( 99.96%)
   162. (0.00006) RY*( 3) H  16           s(  0.04%)p99.99( 99.96%)
   163. (0.00002) RY*( 4) H  16           s(  1.91%)p51.32( 98.09%)
   164. (0.00056) RY*( 1) H  17           s( 98.22%)p 0.02(  1.78%)
                                            0.0040  0.9910 -0.1157  0.0500  0.0438
   165. (0.00010) RY*( 2) H  17           s(  0.13%)p99.99( 99.87%)
                                           -0.0001  0.0362  0.6996  0.3633  0.6142
   166. (0.00007) RY*( 3) H  17           s(  0.09%)p99.99( 99.91%)
   167. (0.00002) RY*( 4) H  17           s(  1.64%)p59.98( 98.36%)
   168. (0.00075) RY*( 1) H  18           s( 98.52%)p 0.01(  1.48%)
                                            0.0051  0.9926 -0.0346  0.0398 -0.1095
   169. (0.00009) RY*( 2) H  18           s(  0.01%)p99.99( 99.99%)
   170. (0.00007) RY*( 3) H  18           s(  0.00%)p 1.00(100.00%)
   171. (0.00002) RY*( 4) H  18           s(  1.55%)p63.56( 98.45%)
   172. (0.00137) RY*( 1) H  19           s( 99.56%)p 0.00(  0.44%)
                                            0.0051  0.9978  0.0402 -0.0514 -0.0123
   173. (0.00010) RY*( 2) H  19           s(  0.02%)p99.99( 99.98%)
   174. (0.00006) RY*( 3) H  19           s(  0.08%)p99.99( 99.92%)
   175. (0.00002) RY*( 4) H  19           s(  0.43%)p99.99( 99.57%)
   176. (0.00139) RY*( 1) H  20           s( 99.67%)p 0.00(  0.33%)
                                            0.0061  0.9983 -0.0082 -0.0333 -0.0466
   177. (0.00008) RY*( 2) H  20           s(  0.04%)p99.99( 99.96%)
   178. (0.00004) RY*( 3) H  20           s(  0.02%)p99.99( 99.98%)
   179. (0.00002) RY*( 4) H  20           s(  0.36%)p99.99( 99.64%)
   180. (0.00108) RY*( 1) H  21           s( 99.58%)p 0.00(  0.42%)
                                            0.0074  0.9979  0.0016  0.0211  0.0615
   181. (0.00009) RY*( 2) H  21           s(  0.00%)p 1.00(100.00%)
   182. (0.00008) RY*( 3) H  21           s(  0.02%)p99.99( 99.98%)
   183. (0.00002) RY*( 4) H  21           s(  0.50%)p99.99( 99.50%)
   184. (0.00110) RY*( 1) H  22           s( 99.64%)p 0.00(  0.36%)
                                            0.0050  0.9982 -0.0095  0.0590  0.0023
   185. (0.00008) RY*( 2) H  22           s(  0.02%)p99.99( 99.98%)
   186. (0.00005) RY*( 3) H  22           s(  0.00%)p 1.00(100.00%)
   187. (0.00002) RY*( 4) H  22           s(  0.42%)p99.99( 99.58%)
   188. (0.00115) RY*( 1) H  23           s( 99.62%)p 0.00(  0.38%)
                                            0.0056  0.9981  0.0294 -0.0467  0.0281
   189. (0.00004) RY*( 2) H  23           s(  0.09%)p99.99( 99.91%)
   190. (0.00003) RY*( 3) H  23           s(  0.31%)p99.99( 99.69%)
   191. (0.00004) RY*( 4) H  23           s(  0.09%)p99.99( 99.91%)
   192. (0.00113) RY*( 1) H  24           s( 99.60%)p 0.00(  0.40%)
                                            0.0056  0.9980 -0.0261  0.0501 -0.0293
   193. (0.00005) RY*( 2) H  24           s(  0.15%)p99.99( 99.85%)
   194. (0.00003) RY*( 3) H  24           s(  0.25%)p99.99( 99.75%)
   195. (0.00004) RY*( 4) H  24           s(  0.10%)p99.99( 99.90%)
   196. (0.00042) RY*( 1) H  25           s( 95.74%)p 0.04(  4.26%)
                                            0.0080  0.9784 -0.1397 -0.0151 -0.1511
   197. (0.00009) RY*( 2) H  25           s(  0.32%)p99.99( 99.68%)
   198. (0.00008) RY*( 3) H  25           s(  0.12%)p99.99( 99.88%)
   199. (0.00001) RY*( 4) H  25           s(  3.92%)p24.50( 96.08%)
   200. (0.00065) RY*( 1) H  26           s( 98.09%)p 0.02(  1.91%)
                                            0.0051  0.9904 -0.0207 -0.1330  0.0310
   201. (0.00007) RY*( 2) H  26           s(  0.01%)p 1.00( 99.99%)
   202. (0.00006) RY*( 3) H  26           s(  0.00%)p 1.00(100.00%)
   203. (0.00001) RY*( 4) H  26           s(  1.98%)p49.38( 98.02%)
   204. (0.00043) RY*( 1) H  27           s( 95.82%)p 0.04(  4.18%)
                                            0.0079  0.9789 -0.2026  0.0236 -0.0130
   205. (0.00010) RY*( 2) H  27           s(  0.50%)p99.99( 99.50%)
   206. (0.00008) RY*( 3) H  27           s(  0.00%)p 1.00(100.00%)
   207. (0.00001) RY*( 4) H  27           s(  3.77%)p25.51( 96.23%)
   208. (0.04118) BD*( 1) O   1 - C   2  
                ( 31.98%)   0.5655* O   1 s( 32.73%)p 2.05( 67.20%)d 0.00(  0.07%)
                                           -0.0001  0.5721  0.0001  0.0088  0.0030
                                            0.1868 -0.0067 -0.7981 -0.0041 -0.0020
                                            0.0022 -0.0176 -0.0056  0.0190
                ( 68.02%)  -0.8247* C   2 s( 27.02%)p 2.69( 72.70%)d 0.01(  0.28%)
                                           -0.0004  0.5197 -0.0125 -0.0141  0.0104
                                           -0.2053 -0.0344  0.8259  0.0358  0.0013
                                           -0.0018 -0.0187 -0.0015  0.0496
   209. (0.00505) BD*( 1) O   1 - H  12  
                ( 25.12%)   0.5012* O   1 s( 22.86%)p 3.37( 77.06%)d 0.00(  0.08%)
                                           -0.0003 -0.4779 -0.0129  0.2307  0.0042
                                           -0.6832 -0.0075 -0.4993 -0.0352  0.0131
                                            0.0035 -0.0113  0.0191  0.0123
                ( 74.88%)  -0.8653* H  12 s( 99.55%)p 0.00(  0.45%)
                                           -0.9977  0.0035 -0.0163  0.0488  0.0432
   210. (0.02838) BD*( 1) C   2 - C   3  
                ( 50.33%)   0.7094* C   2 s( 39.80%)p 1.51( 60.17%)d 0.00(  0.03%)
                                            0.0005  0.6299  0.0348 -0.1741  0.0206
                                            0.7225 -0.0235 -0.2195 -0.0153 -0.0084
                                            0.0004 -0.0048 -0.0123 -0.0074
                ( 49.67%)  -0.7048* C   3 s( 24.28%)p 3.12( 75.66%)d 0.00(  0.06%)
                                            0.0003  0.4927  0.0061  0.1830  0.0181
                                           -0.8208 -0.0023  0.2215 -0.0043 -0.0074
                                            0.0025 -0.0108 -0.0173 -0.0092
   211. (0.01257) BD*( 1) C   2 - O  11  
                ( 66.68%)   0.8166* C   2 s( 32.71%)p 2.05( 67.03%)d 0.01(  0.27%)
                                           -0.0001  0.5701 -0.0455  0.1263  0.0161
                                           -0.6230 -0.0506 -0.5125 -0.0267 -0.0126
                                           -0.0103  0.0430 -0.0234  0.0023
                ( 33.32%)  -0.5772* O  11 s( 43.72%)p 1.29( 56.19%)d 0.00(  0.10%)
                                           -0.0001  0.6607 -0.0260 -0.2534  0.0050
                                            0.4630 -0.0152  0.5319 -0.0150 -0.0099
                                           -0.0110  0.0258 -0.0075  0.0055
   212. (0.11063) BD*( 2) C   2 - O  11  
                ( 69.35%)   0.8328* C   2 s(  0.23%)p99.99( 99.28%)d 2.16(  0.49%)
                                            0.0000  0.0457 -0.0132  0.9732 -0.0315
                                            0.2076 -0.0114  0.0397 -0.0052 -0.0453
                                           -0.0442 -0.0125  0.0258 -0.0081
                ( 30.65%)  -0.5536* O  11 s(  0.31%)p99.99( 99.53%)d 0.51(  0.16%)
                                           -0.0000  0.0558 -0.0018  0.9484 -0.0019
                                            0.2739 -0.0020  0.1440 -0.0010  0.0245
                                            0.0235  0.0111 -0.0174  0.0050
   213. (0.01183) BD*( 1) C   3 - C   4  
                ( 49.80%)   0.7057* C   3 s( 30.07%)p 2.32( 69.90%)d 0.00(  0.03%)
                                           -0.0002 -0.5483  0.0009  0.6825 -0.0067
                                           -0.2825 -0.0065 -0.3916  0.0032  0.0063
                                            0.0144 -0.0035 -0.0089  0.0023
                ( 50.20%)  -0.7085* C   4 s( 25.63%)p 2.90( 74.33%)d 0.00(  0.05%)
                                           -0.0001 -0.5062 -0.0048 -0.6942 -0.0078
                                            0.3483 -0.0147  0.3737 -0.0051  0.0136
                                            0.0125 -0.0074 -0.0081  0.0053
   214. (0.00554) BD*( 1) C   3 - H  13  
                ( 36.65%)   0.6054* C   3 s( 22.44%)p 3.45( 77.52%)d 0.00(  0.04%)
                                            0.0003 -0.4737 -0.0013 -0.7001 -0.0033
                                           -0.4944  0.0029 -0.2002  0.0196 -0.0127
                                           -0.0095 -0.0047 -0.0092  0.0073
                ( 63.35%)  -0.7959* H  13 s( 99.90%)p 0.00(  0.10%)
                                           -0.9995  0.0019  0.0241  0.0193  0.0030
   215. (0.00698) BD*( 1) C   3 - H  14  
                ( 36.71%)   0.6059* C   3 s( 23.14%)p 3.32( 76.82%)d 0.00(  0.04%)
                                           -0.0002  0.4811 -0.0012 -0.0993  0.0191
                                            0.0321  0.0048 -0.8700 -0.0000  0.0011
                                            0.0032  0.0018 -0.0003  0.0187
                ( 63.29%)  -0.7956* H  14 s( 99.91%)p 0.00(  0.09%)
                                            0.9995 -0.0038  0.0011 -0.0016  0.0304
   216. (0.00774) BD*( 1) C   4 - C   5  
                ( 47.45%)   0.6889* C   4 s( 27.55%)p 2.63( 72.41%)d 0.00(  0.04%)
                                           -0.0002 -0.5249 -0.0088  0.1081 -0.0082
                                           -0.8082 -0.0052  0.2428 -0.0144  0.0040
                                           -0.0004  0.0101  0.0151  0.0073
                ( 52.55%)  -0.7249* C   5 s( 29.44%)p 2.40( 70.52%)d 0.00(  0.04%)
                                           -0.0006 -0.5425 -0.0029 -0.1040 -0.0048
                                            0.7981  0.0002 -0.2393 -0.0126  0.0046
                                           -0.0010  0.0096  0.0163  0.0084
   217. (0.01232) BD*( 1) C   4 - C   6  
                ( 50.07%)   0.7076* C   4 s( 26.74%)p 2.74( 73.21%)d 0.00(  0.05%)
                                            0.0002  0.5171  0.0037 -0.6960 -0.0012
                                           -0.4742 -0.0069 -0.1511  0.0031  0.0168
                                            0.0049  0.0038  0.0058 -0.0098
                ( 49.93%)  -0.7066* C   6 s( 29.19%)p 2.42( 70.77%)d 0.00(  0.04%)
                                            0.0002  0.5402  0.0033  0.6634 -0.0035
                                            0.4910 -0.0085  0.1624  0.0037  0.0157
                                            0.0058  0.0046  0.0050 -0.0092
   218. (0.01379) BD*( 1) C   4 - H  15  
                ( 39.04%)   0.6249* C   4 s( 20.08%)p 3.98( 79.87%)d 0.00(  0.05%)
                                            0.0003 -0.4478  0.0149 -0.1451  0.0015
                                            0.0062 -0.0155 -0.8817  0.0050  0.0004
                                           -0.0066  0.0013 -0.0010 -0.0214
                ( 60.96%)  -0.7807* H  15 s( 99.92%)p 0.00(  0.08%)
                                           -0.9996  0.0066  0.0020  0.0045  0.0282
   219. (0.00259) BD*( 1) C   5 - H  16  
                ( 37.96%)   0.6161* C   5 s( 23.75%)p 3.21( 76.21%)d 0.00(  0.04%)
                                           -0.0000 -0.4873 -0.0028 -0.7211  0.0146
                                           -0.4690 -0.0144 -0.1473  0.0048 -0.0144
                                           -0.0051 -0.0036 -0.0082  0.0088
                ( 62.04%)  -0.7877* H  16 s( 99.91%)p 0.00(  0.09%)
                                           -0.9996  0.0007  0.0224  0.0183  0.0040
   220. (0.00260) BD*( 1) C   5 - H  17  
                ( 38.52%)   0.6207* C   5 s( 23.64%)p 3.23( 76.32%)d 0.00(  0.04%)
                                            0.0001 -0.4862 -0.0007  0.6602 -0.0101
                                           -0.3739 -0.0195 -0.4324  0.0082  0.0097
                                            0.0138 -0.0068 -0.0080  0.0021
                ( 61.48%)  -0.7841* H  17 s( 99.92%)p 0.00(  0.08%)
                                           -0.9996  0.0003 -0.0198  0.0160  0.0129
   221. (0.00400) BD*( 1) C   5 - H  18  
                ( 38.58%)   0.6211* C   5 s( 23.10%)p 3.33( 76.86%)d 0.00(  0.04%)
                                           -0.0000  0.4806 -0.0044 -0.1803  0.0003
                                            0.0463  0.0240 -0.8564 -0.0006  0.0001
                                            0.0071  0.0001  0.0011  0.0191
                ( 61.42%)  -0.7837* H  18 s( 99.92%)p 0.00(  0.08%)
                                            0.9996 -0.0016  0.0056 -0.0051  0.0279
   222. (0.00754) BD*( 1) C   6 - C   7  
                ( 51.74%)   0.7193* C   6 s( 26.81%)p 2.73( 73.14%)d 0.00(  0.05%)
                                            0.0007  0.5176  0.0138 -0.7084  0.0010
                                            0.2531 -0.0024  0.4069  0.0014 -0.0082
                                           -0.0155  0.0053  0.0108 -0.0026
                ( 48.26%)  -0.6947* C   7 s( 28.86%)p 2.46( 71.11%)d 0.00(  0.03%)
                                            0.0003  0.5372  0.0024  0.7065 -0.0043
                                           -0.2433  0.0005 -0.3907 -0.0053 -0.0092
                                           -0.0098  0.0086  0.0069 -0.0020
   223. (0.00748) BD*( 1) C   6 - H  19  
                ( 38.39%)   0.6196* C   6 s( 21.79%)p 3.59( 78.16%)d 0.00(  0.05%)
                                           -0.0002  0.4668 -0.0062  0.1788 -0.0050
                                           -0.8328 -0.0012  0.2362 -0.0144 -0.0066
                                            0.0018 -0.0105 -0.0156 -0.0079
                ( 61.61%)  -0.7849* H  19 s( 99.92%)p 0.00(  0.08%)
                                            0.9996 -0.0035 -0.0058  0.0279 -0.0058
   224. (0.00826) BD*( 1) C   6 - H  20  
                ( 37.95%)   0.6160* C   6 s( 22.21%)p 3.50( 77.74%)d 0.00(  0.04%)
                                           -0.0003  0.4713 -0.0059 -0.1596  0.0015
                                           -0.0161 -0.0149 -0.8669 -0.0014 -0.0003
                                            0.0071  0.0008  0.0007  0.0196
                ( 62.05%)  -0.7877* H  20 s( 99.91%)p 0.00(  0.09%)
                                            0.9995 -0.0046  0.0036  0.0020  0.0296
   225. (0.00779) BD*( 1) C   7 - C   8  
                ( 49.75%)   0.7053* C   7 s( 27.62%)p 2.62( 72.33%)d 0.00(  0.05%)
                                           -0.0003 -0.5253 -0.0139  0.6426  0.0068
                                            0.5480  0.0025  0.0989 -0.0146 -0.0200
                                           -0.0035 -0.0038 -0.0023  0.0106
                ( 50.25%)  -0.7089* C   8 s( 34.17%)p 1.93( 65.78%)d 0.00(  0.04%)
                                           -0.0001 -0.5846  0.0032 -0.6013  0.0077
                                           -0.5319  0.0134 -0.1135 -0.0143 -0.0165
                                           -0.0039  0.0001 -0.0002  0.0120
   226. (0.00777) BD*( 1) C   7 - H  21  
                ( 36.25%)   0.6021* C   7 s( 20.69%)p 3.83( 79.27%)d 0.00(  0.04%)
                                            0.0003 -0.4548  0.0049 -0.1649  0.0133
                                           -0.0851 -0.0127 -0.8706  0.0029 -0.0002
                                           -0.0039  0.0017 -0.0020 -0.0185
                ( 63.75%)  -0.7984* H  21 s( 99.90%)p 0.00(  0.10%)
                                           -0.9995  0.0054  0.0050  0.0069  0.0297
   227. (0.00778) BD*( 1) C   7 - H  22  
                ( 37.78%)   0.6146* C   7 s( 22.84%)p 3.38( 77.12%)d 0.00(  0.04%)
                                            0.0002 -0.4778  0.0095  0.2444 -0.0037
                                           -0.7952 -0.0007  0.2809 -0.0173  0.0095
                                           -0.0042  0.0102  0.0111  0.0065
                ( 62.22%)  -0.7888* H  22 s( 99.91%)p 0.00(  0.09%)
                                           -0.9996  0.0033 -0.0072  0.0274 -0.0074
   228. (0.00658) BD*( 1) C   8 - C   9  
                ( 49.83%)   0.7059* C   8 s( 38.40%)p 1.60( 61.53%)d 0.00(  0.07%)
                                           -0.0002 -0.6190 -0.0293  0.6794  0.0233
                                           -0.1636  0.0038  0.3554  0.0108  0.0070
                                           -0.0184  0.0050 -0.0146  0.0062
                ( 50.17%)  -0.7083* C   9 s( 38.39%)p 1.60( 61.55%)d 0.00(  0.07%)
                                           -0.0002 -0.6192 -0.0212 -0.6801 -0.0167
                                            0.1682  0.0004 -0.3525 -0.0092  0.0070
                                           -0.0182  0.0050 -0.0150  0.0067
   229. (0.01057) BD*( 1) C   8 - H  23  
                ( 38.67%)   0.6218* C   8 s( 27.45%)p 2.64( 72.52%)d 0.00(  0.04%)
                                           -0.0004  0.5236 -0.0172  0.1313  0.0021
                                           -0.7873  0.0068  0.2967  0.0028 -0.0029
                                            0.0022 -0.0104 -0.0144 -0.0079
                ( 61.33%)  -0.7831* H  23 s( 99.90%)p 0.00(  0.10%)
                                            0.9995 -0.0038 -0.0040  0.0296 -0.0114
   230. (0.00469) BD*( 1) C   9 - C  10  
                ( 49.19%)   0.7013* C   9 s( 34.14%)p 1.93( 65.82%)d 0.00(  0.04%)
                                            0.0000 -0.5843 -0.0049  0.6078  0.0068
                                            0.5266 -0.0185  0.1048  0.0092 -0.0164
                                           -0.0044 -0.0006  0.0003  0.0113
                ( 50.81%)  -0.7128* C  10 s( 28.89%)p 2.46( 71.06%)d 0.00(  0.05%)
                                           -0.0003 -0.5373 -0.0129 -0.6341 -0.0059
                                           -0.5432 -0.0141 -0.1151  0.0016 -0.0197
                                           -0.0035 -0.0039 -0.0029  0.0105
   231. (0.01028) BD*( 1) C   9 - H  24  
                ( 38.71%)   0.6222* C   9 s( 27.49%)p 2.64( 72.47%)d 0.00(  0.04%)
                                            0.0004 -0.5240  0.0184  0.1249  0.0114
                                           -0.7856  0.0101  0.3028  0.0014  0.0019
                                           -0.0019  0.0109  0.0145  0.0077
                ( 61.29%)  -0.7829* H  24 s( 99.90%)p 0.00(  0.10%)
                                           -0.9995  0.0037 -0.0053  0.0296 -0.0112
   232. (0.00254) BD*( 1) C  10 - H  25  
                ( 36.10%)   0.6008* C  10 s( 23.44%)p 3.26( 76.52%)d 0.00(  0.03%)
                                           -0.0000  0.4842 -0.0024 -0.1741 -0.0068
                                           -0.0944 -0.0113 -0.8519  0.0063  0.0002
                                            0.0025 -0.0016  0.0027  0.0177
                ( 63.90%)  -0.7994* H  25 s( 99.90%)p 0.00(  0.10%)
                                            0.9995 -0.0024  0.0080  0.0078  0.0292
   233. (0.00316) BD*( 1) C  10 - H  26  
                ( 37.87%)   0.6154* C  10 s( 24.25%)p 3.12( 75.71%)d 0.00(  0.04%)
                                           -0.0000  0.4924 -0.0072  0.1943 -0.0198
                                           -0.7824 -0.0016  0.3269 -0.0082 -0.0081
                                            0.0039 -0.0112 -0.0109 -0.0051
                ( 62.13%)  -0.7882* H  26 s( 99.91%)p 0.00(  0.09%)
                                            0.9996 -0.0012 -0.0029  0.0277 -0.0099
   234. (0.00257) BD*( 1) C  10 - H  27  
                ( 36.05%)   0.6004* C  10 s( 23.42%)p 3.27( 76.54%)d 0.00(  0.03%)
                                           -0.0000  0.4840 -0.0023 -0.7272 -0.0024
                                            0.2878 -0.0140  0.3919 -0.0027 -0.0112
                                           -0.0091  0.0088  0.0059 -0.0028
                ( 63.95%)  -0.7997* H  27 s( 99.90%)p 0.00(  0.10%)
                                            0.9995 -0.0025  0.0272 -0.0056 -0.0143


 NHO Directionality and "Bond Bending" (deviations from line of nuclear centers)

         [Thresholds for printing:  angular deviation  >  1.0 degree]
                                    hybrid p-character > 25.0%
                                    orbital occupancy  >  0.10e

                                Line of Centers        Hybrid 1              Hybrid 2
                                ---------------  -------------------   ------------------
                NBO               Theta   Phi    Theta   Phi    Dev    Theta   Phi    Dev
 ========================================================================================
     1. BD (   1) O   1 - C   2   167.7   85.4     --     --    --      15.5  269.1   3.4
     2. BD (   1) O   1 - H  12    58.5  108.6    53.8  108.8   4.7      --     --    --
     3. BD (   1) C   2 - C   3   103.8  103.3   108.2  102.4   4.4      --     --    --
     4. BD (   1) C   2 - O  11   131.6  289.1   128.1  281.9   6.5     44.7  119.0   8.1
     5. BD (   2) C   2 - O  11   131.6  289.1    87.9   11.8  85.9     81.7   16.0  86.8
     6. BD (   1) C   3 - C   4    63.7  155.0    62.2  156.8   2.3    115.4  334.6   1.0
     7. BD (   1) C   3 - H  13    77.1   35.3    78.1   34.9   1.1      --     --    --
     8. BD (   1) C   3 - H  14   174.0  166.6   174.2  155.3   1.2      --     --    --
     9. BD (   1) C   4 - C   5   106.3   97.6     --     --    --      72.6  277.8   1.1
    10. BD (   1) C   4 - C   6   100.3  215.2     --     --    --      78.5   36.2   1.6
    12. BD (   1) C   5 - H  16    80.4   33.1    80.6   34.4   1.2      --     --    --
    13. BD (   1) C   5 - H  17    60.4  149.9    60.8  148.8   1.0      --     --    --
    14. BD (   1) C   5 - H  18   167.8  165.5   167.3  158.7   1.6      --     --    --
    18. BD (   1) C   7 - C   8    97.0  220.6    95.7  220.3   1.4     80.8   41.1   2.3
    19. BD (   1) C   7 - H  21    13.0   24.7    11.7   32.8   2.2      --     --    --
    20. BD (   1) C   7 - H  22   108.5  107.5   107.6  106.8   1.1      --     --    --
    23. BD (   1) C   9 - C  10    97.7  220.7    98.1  219.6   1.2      --     --    --
    24. BD (   1) C   9 - H  24   110.5   98.8   111.1  100.0   1.2      --     --    --
    39. LP (   1) O   1             --     --     64.1  283.2   --       --     --    --
    40. LP (   2) O   1             --     --     85.7   15.6   --       --     --    --
    41. LP*(   1) C   8             --     --     28.7  146.5   --       --     --    --
    42. LP*(   1) C   9             --     --     28.5  144.5   --       --     --    --
    43. LP (   1) O  11             --     --    135.2  289.3   --       --     --    --
    44. LP (   2) O  11             --     --    133.7   98.3   --       --     --    --
   212. BD*(   2) C   2 - O  11   131.6  289.1    87.9   11.8  85.9     81.7   16.0  86.8


 Second Order Perturbation Theory Analysis of Fock Matrix in NBO Basis

     Threshold for printing:   0.25 kcal/mol
                                                                              E(2)  E(j)-E(i) F(i,j)
         Donor NBO (i)                     Acceptor NBO (j)                 kcal/mol   a.u.    a.u. 
 ===================================================================================================

 within unit  1
   1. BD (   1) O   1 - C   2        /215. BD*(   1) C   3 - H  14            0.46    1.37    0.032
   2. BD (   1) O   1 - H  12        / 55. RY*(   2) C   2                    0.69    1.81    0.045
   2. BD (   1) O   1 - H  12        / 58. RY*(   5) C   2                    0.53    2.16    0.043
   2. BD (   1) O   1 - H  12        / 59. RY*(   6) C   2                    0.26    2.61    0.033
   2. BD (   1) O   1 - H  12        /211. BD*(   1) C   2 - O  11            2.53    1.37    0.075
   3. BD (   1) C   2 - C   3        / 46. RY*(   2) O   1                    0.37    2.03    0.035
   3. BD (   1) C   2 - C   3        / 72. RY*(   1) C   4                    0.43    1.59    0.033
   3. BD (   1) C   2 - C   3        /135. RY*(   1) O  11                    0.93    1.83    0.053
   3. BD (   1) C   2 - C   3        /211. BD*(   1) C   2 - O  11            0.74    1.27    0.039
   3. BD (   1) C   2 - C   3        /213. BD*(   1) C   3 - C   4            0.32    1.02    0.023
   3. BD (   1) C   2 - C   3        /216. BD*(   1) C   4 - C   5            0.86    1.04    0.038
   4. BD (   1) C   2 - O  11        / 54. RY*(   1) C   2                    1.02    1.63    0.052
   4. BD (   1) C   2 - O  11        / 63. RY*(   1) C   3                    0.31    1.97    0.031
   4. BD (   1) C   2 - O  11        /209. BD*(   1) O   1 - H  12            0.65    1.52    0.040
   4. BD (   1) C   2 - O  11        /210. BD*(   1) C   2 - C   3            0.71    1.48    0.041
   5. BD (   2) C   2 - O  11        / 47. RY*(   3) O   1                    0.30    1.52    0.027
   5. BD (   2) C   2 - O  11        /212. BD*(   2) C   2 - O  11            0.38    0.42    0.017
   5. BD (   2) C   2 - O  11        /213. BD*(   1) C   3 - C   4            0.54    0.78    0.026
   5. BD (   2) C   2 - O  11        /214. BD*(   1) C   3 - H  13            0.77    0.84    0.032
   6. BD (   1) C   3 - C   4        / 57. RY*(   4) C   2                    0.32    2.17    0.034
   6. BD (   1) C   3 - C   4        / 82. RY*(   2) C   5                    0.42    1.43    0.031
   6. BD (   1) C   3 - C   4        / 91. RY*(   2) C   6                    0.58    1.46    0.037
   6. BD (   1) C   3 - C   4        /210. BD*(   1) C   2 - C   3            0.39    0.98    0.025
   6. BD (   1) C   3 - C   4        /211. BD*(   1) C   2 - O  11            1.18    1.22    0.048
   6. BD (   1) C   3 - C   4        /212. BD*(   2) C   2 - O  11            0.93    0.62    0.031
   6. BD (   1) C   3 - C   4        /214. BD*(   1) C   3 - H  13            0.35    1.04    0.024
   6. BD (   1) C   3 - C   4        /215. BD*(   1) C   3 - H  14            0.37    1.06    0.025
   6. BD (   1) C   3 - C   4        /216. BD*(   1) C   4 - C   5            0.48    1.00    0.028
   6. BD (   1) C   3 - C   4        /217. BD*(   1) C   4 - C   6            0.61    0.99    0.031
   6. BD (   1) C   3 - C   4        /218. BD*(   1) C   4 - H  15            0.28    1.03    0.022
   6. BD (   1) C   3 - C   4        /220. BD*(   1) C   5 - H  17            0.82    1.07    0.038
   6. BD (   1) C   3 - C   4        /222. BD*(   1) C   6 - C   7            1.32    0.98    0.046
   7. BD (   1) C   3 - H  13        /211. BD*(   1) C   2 - O  11            0.87    1.11    0.040
   7. BD (   1) C   3 - H  13        /212. BD*(   2) C   2 - O  11            2.92    0.51    0.051
   7. BD (   1) C   3 - H  13        /213. BD*(   1) C   3 - C   4            0.28    0.87    0.020
   7. BD (   1) C   3 - H  13        /217. BD*(   1) C   4 - C   6            1.81    0.88    0.051
   8. BD (   1) C   3 - H  14        / 54. RY*(   1) C   2                    0.30    1.02    0.022
   8. BD (   1) C   3 - H  14        / 74. RY*(   3) C   4                    0.31    1.36    0.026
   8. BD (   1) C   3 - H  14        /208. BD*(   1) O   1 - C   2            2.60    0.84    0.060
   8. BD (   1) C   3 - H  14        /213. BD*(   1) C   3 - C   4            0.36    0.86    0.022
   8. BD (   1) C   3 - H  14        /218. BD*(   1) C   4 - H  15            1.63    0.92    0.049
   9. BD (   1) C   4 - C   5        / 64. RY*(   2) C   3                    0.54    1.50    0.036
   9. BD (   1) C   4 - C   5        / 90. RY*(   1) C   6                    0.67    1.56    0.041
   9. BD (   1) C   4 - C   5        /210. BD*(   1) C   2 - C   3            1.56    0.97    0.049
   9. BD (   1) C   4 - C   5        /213. BD*(   1) C   3 - C   4            0.86    0.97    0.036
   9. BD (   1) C   4 - C   5        /217. BD*(   1) C   4 - C   6            0.70    0.97    0.033
   9. BD (   1) C   4 - C   5        /218. BD*(   1) C   4 - H  15            0.47    1.02    0.028
   9. BD (   1) C   4 - C   5        /219. BD*(   1) C   5 - H  16            0.26    1.06    0.021
   9. BD (   1) C   4 - C   5        /220. BD*(   1) C   5 - H  17            0.27    1.06    0.021
   9. BD (   1) C   4 - C   5        /223. BD*(   1) C   6 - H  19            0.91    1.03    0.039
  10. BD (   1) C   4 - C   6        / 63. RY*(   1) C   3                    0.92    1.47    0.047
  10. BD (   1) C   4 - C   6        / 81. RY*(   1) C   5                    0.53    1.39    0.034
  10. BD (   1) C   4 - C   6        /100. RY*(   2) C   7                    0.44    1.47    0.032
  10. BD (   1) C   4 - C   6        /213. BD*(   1) C   3 - C   4            0.47    0.97    0.027
  10. BD (   1) C   4 - C   6        /214. BD*(   1) C   3 - H  13            0.78    1.04    0.036
  10. BD (   1) C   4 - C   6        /216. BD*(   1) C   4 - C   5            0.75    1.00    0.035
  10. BD (   1) C   4 - C   6        /218. BD*(   1) C   4 - H  15            0.35    1.03    0.024
  10. BD (   1) C   4 - C   6        /219. BD*(   1) C   5 - H  16            0.78    1.07    0.037
  10. BD (   1) C   4 - C   6        /222. BD*(   1) C   6 - C   7            0.66    0.98    0.032
  10. BD (   1) C   4 - C   6        /223. BD*(   1) C   6 - H  19            0.37    1.04    0.025
  10. BD (   1) C   4 - C   6        /224. BD*(   1) C   6 - H  20            0.31    1.04    0.023
  10. BD (   1) C   4 - C   6        /225. BD*(   1) C   7 - C   8            0.92    1.01    0.039
  11. BD (   1) C   4 - H  15        / 82. RY*(   2) C   5                    0.30    1.31    0.025
  11. BD (   1) C   4 - H  15        /209. BD*(   1) O   1 - H  12            0.42    0.90    0.025
  11. BD (   1) C   4 - H  15        /215. BD*(   1) C   3 - H  14            1.53    0.94    0.048
  11. BD (   1) C   4 - H  15        /221. BD*(   1) C   5 - H  18            1.48    0.94    0.047
  11. BD (   1) C   4 - H  15        /224. BD*(   1) C   6 - H  20            1.58    0.93    0.048
  12. BD (   1) C   5 - H  16        /217. BD*(   1) C   4 - C   6            1.89    0.85    0.051
  13. BD (   1) C   5 - H  17        /213. BD*(   1) C   3 - C   4            1.79    0.85    0.049
  14. BD (   1) C   5 - H  18        / 73. RY*(   2) C   4                    0.30    1.34    0.026
  14. BD (   1) C   5 - H  18        /218. BD*(   1) C   4 - H  15            1.62    0.90    0.048
  15. BD (   1) C   6 - C   7        / 41. LP*(   1) C   8                    2.65    0.49    0.051
  15. BD (   1) C   6 - C   7        / 73. RY*(   2) C   4                    0.61    1.48    0.039
  15. BD (   1) C   6 - C   7        /109. RY*(   2) C   8                    0.58    1.34    0.036
  15. BD (   1) C   6 - C   7        /213. BD*(   1) C   3 - C   4            0.96    0.98    0.039
  15. BD (   1) C   6 - C   7        /217. BD*(   1) C   4 - C   6            0.53    0.99    0.029
  15. BD (   1) C   6 - C   7        /223. BD*(   1) C   6 - H  19            0.26    1.05    0.021
  15. BD (   1) C   6 - C   7        /225. BD*(   1) C   7 - C   8            0.50    1.01    0.029
  15. BD (   1) C   6 - C   7        /226. BD*(   1) C   7 - H  21            0.57    1.03    0.031
  15. BD (   1) C   6 - C   7        /227. BD*(   1) C   7 - H  22            0.37    1.04    0.025
  15. BD (   1) C   6 - C   7        /228. BD*(   1) C   8 - C   9            0.63    1.24    0.036
  16. BD (   1) C   6 - H  19        / 74. RY*(   3) C   4                    0.25    1.36    0.024
  16. BD (   1) C   6 - H  19        /212. BD*(   2) C   2 - O  11            0.29    0.50    0.016
  16. BD (   1) C   6 - H  19        /216. BD*(   1) C   4 - C   5            1.79    0.88    0.050
  16. BD (   1) C   6 - H  19        /217. BD*(   1) C   4 - C   6            0.26    0.87    0.019
  16. BD (   1) C   6 - H  19        /227. BD*(   1) C   7 - H  22            1.61    0.92    0.049
  17. BD (   1) C   6 - H  20        / 72. RY*(   1) C   4                    0.32    1.43    0.027
  17. BD (   1) C   6 - H  20        / 99. RY*(   1) C   7                    0.41    1.37    0.030
  17. BD (   1) C   6 - H  20        /218. BD*(   1) C   4 - H  15            1.58    0.91    0.048
  17. BD (   1) C   6 - H  20        /226. BD*(   1) C   7 - H  21            1.51    0.91    0.047
  18. BD (   1) C   7 - C   8        / 92. RY*(   3) C   6                    0.62    1.55    0.039
  18. BD (   1) C   7 - C   8        /117. RY*(   1) C   9                    1.12    1.67    0.055
  18. BD (   1) C   7 - C   8        /217. BD*(   1) C   4 - C   6            1.10    1.04    0.043
  18. BD (   1) C   7 - C   8        /222. BD*(   1) C   6 - C   7            0.70    1.03    0.034
  18. BD (   1) C   7 - C   8        /226. BD*(   1) C   7 - H  21            0.38    1.08    0.026
  18. BD (   1) C   7 - C   8        /227. BD*(   1) C   7 - H  22            0.25    1.09    0.021
  18. BD (   1) C   7 - C   8        /228. BD*(   1) C   8 - C   9            1.27    1.28    0.051
  18. BD (   1) C   7 - C   8        /230. BD*(   1) C   9 - C  10            1.80    1.06    0.055
  19. BD (   1) C   7 - H  21        / 41. LP*(   1) C   8                    4.35    0.38    0.057
  19. BD (   1) C   7 - H  21        /109. RY*(   2) C   8                    0.26    1.23    0.023
  19. BD (   1) C   7 - H  21        /224. BD*(   1) C   6 - H  20            1.51    0.93    0.048
  19. BD (   1) C   7 - H  21        /228. BD*(   1) C   8 - C   9            0.82    1.12    0.039
  20. BD (   1) C   7 - H  22        / 90. RY*(   1) C   6                    0.29    1.47    0.026
  20. BD (   1) C   7 - H  22        /222. BD*(   1) C   6 - C   7            0.26    0.88    0.019
  20. BD (   1) C   7 - H  22        /223. BD*(   1) C   6 - H  19            1.39    0.94    0.046
  20. BD (   1) C   7 - H  22        /229. BD*(   1) C   8 - H  23            1.82    0.93    0.052
  21. BD (   1) C   8 - C   9        / 99. RY*(   1) C   7                    0.88    1.66    0.048
  21. BD (   1) C   8 - C   9        /126. RY*(   1) C  10                    0.67    1.45    0.039
  21. BD (   1) C   8 - C   9        /222. BD*(   1) C   6 - C   7            0.29    1.15    0.023
  21. BD (   1) C   8 - C   9        /225. BD*(   1) C   7 - C   8            1.11    1.18    0.046
  21. BD (   1) C   8 - C   9        /229. BD*(   1) C   8 - H  23            0.53    1.21    0.032
  21. BD (   1) C   8 - C   9        /230. BD*(   1) C   9 - C  10            0.94    1.19    0.042
  21. BD (   1) C   8 - C   9        /231. BD*(   1) C   9 - H  24            0.46    1.22    0.030
  22. BD (   1) C   8 - H  23        / 99. RY*(   1) C   7                    0.45    1.42    0.032
  22. BD (   1) C   8 - H  23        /117. RY*(   1) C   9                    0.42    1.56    0.032
  22. BD (   1) C   8 - H  23        /227. BD*(   1) C   7 - H  22            1.21    0.97    0.043
  22. BD (   1) C   8 - H  23        /228. BD*(   1) C   8 - C   9            0.40    1.17    0.027
  22. BD (   1) C   8 - H  23        /231. BD*(   1) C   9 - H  24            2.48    0.98    0.062
  23. BD (   1) C   9 - C  10        /108. RY*(   1) C   8                    0.94    1.65    0.050
  23. BD (   1) C   9 - C  10        /225. BD*(   1) C   7 - C   8            1.91    1.06    0.057
  23. BD (   1) C   9 - C  10        /228. BD*(   1) C   8 - C   9            1.20    1.28    0.050
  23. BD (   1) C   9 - C  10        /234. BD*(   1) C  10 - H  27            0.25    1.10    0.021
  24. BD (   1) C   9 - H  24        /108. RY*(   1) C   8                    0.39    1.53    0.031
  24. BD (   1) C   9 - H  24        /126. RY*(   1) C  10                    0.41    1.21    0.028
  24. BD (   1) C   9 - H  24        /228. BD*(   1) C   8 - C   9            0.36    1.17    0.026
  24. BD (   1) C   9 - H  24        /229. BD*(   1) C   8 - H  23            2.68    0.97    0.064
  24. BD (   1) C   9 - H  24        /233. BD*(   1) C  10 - H  26            1.20    0.98    0.043
  25. BD (   1) C  10 - H  25        / 42. LP*(   1) C   9                    4.69    0.38    0.059
  25. BD (   1) C  10 - H  25        /119. RY*(   3) C   9                    0.38    1.43    0.030
  25. BD (   1) C  10 - H  25        /228. BD*(   1) C   8 - C   9            0.91    1.12    0.041
  26. BD (   1) C  10 - H  26        /118. RY*(   2) C   9                    0.31    1.27    0.025
  26. BD (   1) C  10 - H  26        /231. BD*(   1) C   9 - H  24            1.87    0.94    0.053
  27. BD (   1) C  10 - H  27        / 42. LP*(   1) C   9                    4.62    0.38    0.059
  27. BD (   1) C  10 - H  27        /119. RY*(   3) C   9                    0.49    1.43    0.034
  27. BD (   1) C  10 - H  27        /228. BD*(   1) C   8 - C   9            0.90    1.12    0.041
  28. CR (   1) O   1                / 55. RY*(   2) C   2                    1.55   20.06    0.223
  30. CR (   1) C   3                / 55. RY*(   2) C   2                    0.48   11.15    0.093
  30. CR (   1) C   3                / 73. RY*(   2) C   4                    0.30   10.95    0.072
  30. CR (   1) C   3                /148. RY*(   1) H  13                    0.39   10.49    0.081
  30. CR (   1) C   3                /152. RY*(   1) H  14                    0.38   10.48    0.080
  30. CR (   1) C   3                /211. BD*(   1) C   2 - O  11            0.33   10.70    0.076
  31. CR (   1) C   4                / 83. RY*(   3) C   5                    0.43   10.87    0.086
  31. CR (   1) C   4                / 93. RY*(   4) C   6                    0.25   10.93    0.066
  31. CR (   1) C   4                /156. RY*(   1) H  15                    0.31   10.53    0.073
  32. CR (   1) C   5                / 73. RY*(   2) C   4                    0.40   10.92    0.083
  32. CR (   1) C   5                /160. RY*(   1) H  16                    0.36   10.52    0.077
  32. CR (   1) C   5                /164. RY*(   1) H  17                    0.36   10.54    0.077
  32. CR (   1) C   5                /168. RY*(   1) H  18                    0.34   10.51    0.076
  33. CR (   1) C   6                / 74. RY*(   3) C   4                    0.53   10.95    0.096
  33. CR (   1) C   6                /102. RY*(   4) C   7                    0.40   10.74    0.083
  33. CR (   1) C   6                /172. RY*(   1) H  19                    0.34   10.53    0.075
  33. CR (   1) C   6                /176. RY*(   1) H  20                    0.33   10.48    0.074
  34. CR (   1) C   7                /180. RY*(   1) H  21                    0.39   10.48    0.080
  34. CR (   1) C   7                /184. RY*(   1) H  22                    0.35   10.54    0.077
  34. CR (   1) C   7                /228. BD*(   1) C   8 - C   9            0.36   10.72    0.079
  35. CR (   1) C   8                /118. RY*(   2) C   9                    1.12   10.90    0.139
  35. CR (   1) C   8                /188. RY*(   1) H  23                    0.39   10.50    0.081
  35. CR (   1) C   8                /228. BD*(   1) C   8 - C   9            0.28   10.76    0.070
  35. CR (   1) C   8                /230. BD*(   1) C   9 - C  10            0.51   10.54    0.093
  35. CR (   1) C   8                /231. BD*(   1) C   9 - H  24            0.29   10.56    0.071
  36. CR (   1) C   9                /110. RY*(   3) C   8                    0.85   10.95    0.122
  36. CR (   1) C   9                /111. RY*(   4) C   8                    0.31   10.78    0.072
  36. CR (   1) C   9                /127. RY*(   2) C  10                    0.73   10.67    0.112
  36. CR (   1) C   9                /192. RY*(   1) H  24                    0.39   10.49    0.081
  36. CR (   1) C   9                /225. BD*(   1) C   7 - C   8            0.55   10.54    0.096
  36. CR (   1) C   9                /228. BD*(   1) C   8 - C   9            0.31   10.76    0.073
  36. CR (   1) C   9                /229. BD*(   1) C   8 - H  23            0.32   10.56    0.074
  37. CR (   1) C  10                /196. RY*(   1) H  25                    0.44   10.56    0.087
  37. CR (   1) C  10                /200. RY*(   1) H  26                    0.37   10.53    0.079
  37. CR (   1) C  10                /204. RY*(   1) H  27                    0.45   10.56    0.087
  37. CR (   1) C  10                /228. BD*(   1) C   8 - C   9            0.40   10.72    0.083
  38. CR (   1) O  11                / 54. RY*(   1) C   2                    3.97   19.43    0.352
  38. CR (   1) O  11                /210. BD*(   1) C   2 - C   3            0.34   19.27    0.104
  39. LP (   1) O   1                / 55. RY*(   2) C   2                    1.49    1.65    0.063
  39. LP (   1) O   1                /145. RY*(   2) H  12                    0.28    2.19    0.031
  39. LP (   1) O   1                /210. BD*(   1) C   2 - C   3            3.04    0.96    0.069
  39. LP (   1) O   1                /211. BD*(   1) C   2 - O  11            0.83    1.20    0.040
  40. LP (   2) O   1                / 56. RY*(   3) C   2                    1.14    2.24    0.067
  40. LP (   2) O   1                / 61. RY*(   8) C   2                    0.26    1.85    0.029
  40. LP (   2) O   1                /144. RY*(   1) H  12                    0.61    1.68    0.043
  40. LP (   2) O   1                /145. RY*(   2) H  12                    0.37    1.94    0.035
  40. LP (   2) O   1                /212. BD*(   2) C   2 - O  11           23.04    0.34    0.113
  41. LP*(   1) C   8                /109. RY*(   2) C   8                    0.66    0.86    0.060
  41. LP*(   1) C   8                /122. RY*(   6) C   9                    0.41    1.59    0.064
  41. LP*(   1) C   8                /222. BD*(   1) C   6 - C   7            1.03    0.49    0.056
  41. LP*(   1) C   8                /226. BD*(   1) C   7 - H  21            1.03    0.54    0.059
  42. LP*(   1) C   9                /119. RY*(   3) C   9                    0.44    1.06    0.055
  42. LP*(   1) C   9                /232. BD*(   1) C  10 - H  25            0.98    0.56    0.059
  42. LP*(   1) C   9                /234. BD*(   1) C  10 - H  27            0.99    0.56    0.060
  43. LP (   1) O  11                / 54. RY*(   1) C   2                    7.86    1.20    0.123
  43. LP (   1) O  11                /208. BD*(   1) O   1 - C   2            0.80    1.01    0.036
  43. LP (   1) O  11                /210. BD*(   1) C   2 - C   3            1.00    1.04    0.041
  44. LP (   2) O  11                / 55. RY*(   2) C   2                    1.24    1.30    0.061
  44. LP (   2) O  11                / 57. RY*(   4) C   2                    0.72    1.80    0.055
  44. LP (   2) O  11                / 58. RY*(   5) C   2                    0.73    1.64    0.053
  44. LP (   2) O  11                /208. BD*(   1) O   1 - C   2           12.48    0.58    0.127
  44. LP (   2) O  11                /210. BD*(   1) C   2 - C   3            6.99    0.61    0.098
  44. LP (   2) O  11                /211. BD*(   1) C   2 - O  11            0.41    0.85    0.028
 208. BD*(   1) O   1 - C   2        / 45. RY*(   1) O   1                    0.35    1.20    0.126
 208. BD*(   1) O   1 - C   2        / 48. RY*(   4) O   1                    0.38    0.95    0.119
 208. BD*(   1) O   1 - C   2        / 55. RY*(   2) C   2                    0.71    0.72    0.131
 208. BD*(   1) O   1 - C   2        /209. BD*(   1) O   1 - H  12            0.67    0.07    0.040
 208. BD*(   1) O   1 - C   2        /210. BD*(   1) C   2 - C   3            0.86    0.03    0.024
 208. BD*(   1) O   1 - C   2        /213. BD*(   1) C   3 - C   4            1.16    0.03    0.032
 208. BD*(   1) O   1 - C   2        /215. BD*(   1) C   3 - H  14            0.39    0.11    0.037
 210. BD*(   1) C   2 - C   3        / 60. RY*(   7) C   2                    0.36    0.76    0.122
 210. BD*(   1) C   2 - C   3        /209. BD*(   1) O   1 - H  12            1.01    0.04    0.044
 210. BD*(   1) C   2 - C   3        /216. BD*(   1) C   4 - C   5            1.03    0.02    0.031
 210. BD*(   1) C   2 - C   3        /218. BD*(   1) C   4 - H  15            0.30    0.05    0.025
 212. BD*(   2) C   2 - O  11        / 56. RY*(   3) C   2                    0.95    1.89    0.159
 212. BD*(   2) C   2 - O  11        / 61. RY*(   8) C   2                    0.29    1.51    0.079
 212. BD*(   2) C   2 - O  11        /136. RY*(   2) O  11                    0.75    1.09    0.108
 212. BD*(   2) C   2 - O  11        /211. BD*(   1) C   2 - O  11            0.32    0.61    0.050
 212. BD*(   2) C   2 - O  11        /213. BD*(   1) C   3 - C   4            0.42    0.36    0.045
 212. BD*(   2) C   2 - O  11        /214. BD*(   1) C   3 - H  13            0.44    0.43    0.051


 Natural Bond Orbitals (Summary):

                                                            Principal Delocalizations
           NBO                        Occupancy    Energy   (geminal,vicinal,remote)
 ====================================================================================
 Molecular unit  1  (C9H16O2)
     1. BD (   1) O   1 - C   2          0.98897    -1.06412  215(v)
     2. BD (   1) O   1 - H  12          0.99186    -0.90062  211(v),55(v),58(v),59(v)
     3. BD (   1) C   2 - C   3          0.96574    -0.79691  135(v),216(v),211(g),72(v)
                                                    46(v),213(g)
     4. BD (   1) C   2 - O  11          0.99728    -1.25071  54(g),210(g),209(v),63(v)
     5. BD (   2) C   2 - O  11          0.99584    -0.55286  214(v),213(v),212(g),47(v)
     6. BD (   1) C   3 - C   4          0.96596    -0.75243  222(v),211(v),212(v),220(v)
                                                    217(g),91(v),216(g),82(v)
                                                    210(g),215(g),214(g),57(v)
                                                    218(g)
     7. BD (   1) C   3 - H  13          0.97836    -0.64234  212(v),217(v),211(v),213(g)
     8. BD (   1) C   3 - H  14          0.98659    -0.63966  208(v),218(v),213(g),74(v)
                                                    54(v)
     9. BD (   1) C   4 - C   5          0.98164    -0.74137  210(v),223(v),213(g),217(g)
                                                    90(v),64(v),218(g),220(g)
                                                    219(g)
    10. BD (   1) C   4 - C   6          0.98324    -0.74949  63(v),225(v),219(v),214(v)
                                                    216(g),222(g),81(v),213(g)
                                                    100(v),223(g),218(g),224(g)
    11. BD (   1) C   4 - H  15          0.98255    -0.63421  224(v),215(v),221(v),209(r)
                                                    82(v)
    12. BD (   1) C   5 - H  16          0.99233    -0.61900  217(v)
    13. BD (   1) C   5 - H  17          0.98679    -0.62345  213(v)
    14. BD (   1) C   5 - H  18          0.99355    -0.61940  218(v),73(v)
    15. BD (   1) C   6 - C   7          0.95506    -0.75551  41(v),213(v),228(v),73(v)
                                                    109(v),226(g),217(g),225(g)
                                                    227(g),223(g)
    16. BD (   1) C   6 - H  19          0.98757    -0.63878  216(v),227(v),212(r),74(v)
                                                    217(g)
    17. BD (   1) C   6 - H  20          0.98678    -0.63519  218(v),226(v),99(v),72(v)
    18. BD (   1) C   7 - C   8          0.98911    -0.80206  230(v),228(g),117(v),217(v)
                                                    222(g),92(v),226(g),227(g)
    19. BD (   1) C   7 - H  21          0.95515    -0.64289  41(v),224(v),228(v),109(v)
    20. BD (   1) C   7 - H  22          0.98898    -0.65159  229(v),223(v),90(v),222(g)
    21. BD (   1) C   8 - C   9          0.99291    -0.92800  225(g),230(g),99(v),126(v)
                                                    229(g),231(g),222(v)
    22. BD (   1) C   8 - H  23          0.98842    -0.68776  231(v),227(v),99(v),117(v)
                                                    228(g)
    23. BD (   1) C   9 - C  10          0.99304    -0.80395  225(v),228(g),108(v),234(g)
    24. BD (   1) C   9 - H  24          0.98837    -0.68712  229(v),233(v),126(v),108(v)
                                                    228(g)
    25. BD (   1) C  10 - H  25          0.95494    -0.64272  42(v),228(v),119(v)
    26. BD (   1) C  10 - H  26          0.99436    -0.64804  231(v),118(v)
    27. BD (   1) C  10 - H  27          0.95523    -0.64233  42(v),228(v),119(v)
    28. CR (   1) O   1                  0.99984   -19.14372  55(v)
    29. CR (   1) C   2                  0.99964   -10.37419   
    30. CR (   1) C   3                  0.99951   -10.23404  55(v),148(v),152(v),211(v)
                                                    73(v)
    31. CR (   1) C   4                  0.99950   -10.23419  83(v),156(v),93(v)
    32. CR (   1) C   5                  0.99960   -10.20255  73(v),164(v),160(v),168(v)
    33. CR (   1) C   6                  0.99953   -10.22830  74(v),102(v),172(v),176(v)
    34. CR (   1) C   7                  0.99954   -10.24407  180(v),228(v),184(v)
    35. CR (   1) C   8                  0.99946   -10.27452  118(v),230(v),188(v),231(v)
                                                    228(g)
    36. CR (   1) C   9                  0.99946   -10.27884  110(v),127(v),225(v),192(v)
                                                    229(v),228(g),111(v)
    37. CR (   1) C  10                  0.99960   -10.23984  204(v),196(v),228(v),200(v)
    38. CR (   1) O  11                  0.99985   -19.04810  54(v),210(v)
    39. LP (   1) O   1                  0.98407    -0.73295  210(v),55(v),211(v),145(v)
    40. LP (   2) O   1                  0.90361    -0.47845  212(v),56(v),144(v),145(v)
                                                    61(v)
    41. LP*(   1) C   8                  0.24989    -0.26739  42(v),226(v),222(v),109(g)
                                                    122(v)
    42. LP*(   1) C   9                  0.24500    -0.26648  41(v),234(v),232(v),119(g)
    43. LP (   1) O  11                  0.98825    -0.81565  54(v),210(v),208(v)
    44. LP (   2) O  11                  0.67541    -0.38430  208(v),210(v),55(v),58(v)
                                                    57(v),211(g)
    45. RY*(   1) O   1                  0.00080     1.39808   
    46. RY*(   2) O   1                  0.00046     1.23036   
    47. RY*(   3) O   1                  0.00038     0.96279   
    48. RY*(   4) O   1                  0.00003     1.14661   
    49. RY*(   5) O   1                  0.00000     2.65398   
    50. RY*(   6) O   1                  0.00000     2.52618   
    51. RY*(   7) O   1                  0.00001     2.67462   
    52. RY*(   8) O   1                  0.00000     2.78176   
    53. RY*(   9) O   1                  0.00001     2.89763   
    54. RY*(   1) C   2                  0.00909     0.38280   
    55. RY*(   2) C   2                  0.00550     0.91351   
    56. RY*(   3) C   2                  0.00250     1.75720   
    57. RY*(   4) C   2                  0.00151     1.41968   
    58. RY*(   5) C   2                  0.00136     1.25642   
    59. RY*(   6) C   2                  0.00102     1.70867   
    60. RY*(   7) C   2                  0.00037     0.98188   
    61. RY*(   8) C   2                  0.00005     1.36882   
    62. RY*(   9) C   2                  0.00001     1.78013   
    63. RY*(   1) C   3                  0.00273     0.71939   
    64. RY*(   2) C   3                  0.00156     0.75763   
    65. RY*(   3) C   3                  0.00121     0.55313   
    66. RY*(   4) C   3                  0.00069     0.73771   
    67. RY*(   5) C   3                  0.00008     1.94614   
    68. RY*(   6) C   3                  0.00006     2.02130   
    69. RY*(   7) C   3                  0.00006     2.08576   
    70. RY*(   8) C   3                  0.00001     1.97302   
    71. RY*(   9) C   3                  0.00001     1.96627   
    72. RY*(   1) C   4                  0.00233     0.79803   
    73. RY*(   2) C   4                  0.00170     0.71992   
    74. RY*(   3) C   4                  0.00109     0.71810   
    75. RY*(   4) C   4                  0.00030     1.91349   
    76. RY*(   5) C   4                  0.00024     1.60400   
    77. RY*(   6) C   4                  0.00020     1.37543   
    78. RY*(   7) C   4                  0.00012     1.78398   
    79. RY*(   8) C   4                  0.00007     1.87848   
    80. RY*(   9) C   4                  0.00005     2.03020   
    81. RY*(   1) C   5                  0.00180     0.64217   
    82. RY*(   2) C   5                  0.00162     0.67343   
    83. RY*(   3) C   5                  0.00044     0.63306   
    84. RY*(   4) C   5                  0.00011     0.66022   
    85. RY*(   5) C   5                  0.00001     2.10878   
    86. RY*(   6) C   5                  0.00000     2.08750   
    87. RY*(   7) C   5                  0.00001     1.86339   
    88. RY*(   8) C   5                  0.00001     2.08513   
    89. RY*(   9) C   5                  0.00000     2.11252   
    90. RY*(   1) C   6                  0.00259     0.81788   
    91. RY*(   2) C   6                  0.00175     0.70702   
    92. RY*(   3) C   6                  0.00128     0.74649   
    93. RY*(   4) C   6                  0.00046     0.69207   
    94. RY*(   5) C   6                  0.00015     1.86029   
    95. RY*(   6) C   6                  0.00008     1.91569   
    96. RY*(   7) C   6                  0.00004     1.98893   
    97. RY*(   8) C   6                  0.00001     2.13667   
    98. RY*(   9) C   6                  0.00001     2.03267   
    99. RY*(   1) C   7                  0.00322     0.73611   
   100. RY*(   2) C   7                  0.00160     0.71559   
   101. RY*(   3) C   7                  0.00046     0.96509   
   102. RY*(   4) C   7                  0.00022     0.51538   
   103. RY*(   5) C   7                  0.00013     1.76704   
   104. RY*(   6) C   7                  0.00007     1.96365   
   105. RY*(   7) C   7                  0.00005     1.83994   
   106. RY*(   8) C   7                  0.00003     2.17056   
   107. RY*(   9) C   7                  0.00001     2.00412   
   108. RY*(   1) C   8                  0.00263     0.84764   
   109. RY*(   2) C   8                  0.00176     0.58887   
   110. RY*(   3) C   8                  0.00091     0.67020   
   111. RY*(   4) C   8                  0.00033     0.50088   
   112. RY*(   5) C   8                  0.00010     1.79986   
   113. RY*(   6) C   8                  0.00006     1.82212   
   114. RY*(   7) C   8                  0.00004     2.10545   
   115. RY*(   8) C   8                  0.00001     1.85176   
   116. RY*(   9) C   8                  0.00001     1.93286   
   117. RY*(   1) C   9                  0.00267     0.87227   
   118. RY*(   2) C   9                  0.00077     0.62416   
   119. RY*(   3) C   9                  0.00069     0.79202   
   120. RY*(   4) C   9                  0.00018     1.07607   
   121. RY*(   5) C   9                  0.00011     1.50116   
   122. RY*(   6) C   9                  0.00008     1.32444   
   123. RY*(   7) C   9                  0.00003     2.04794   
   124. RY*(   8) C   9                  0.00000     1.82393   
   125. RY*(   9) C   9                  0.00000     1.89485   
   126. RY*(   1) C  10                  0.00188     0.52341   
   127. RY*(   2) C  10                  0.00030     0.39355   
   128. RY*(   3) C  10                  0.00020     1.02498   
   129. RY*(   4) C  10                  0.00003     1.45832   
   130. RY*(   5) C  10                  0.00001     2.08248   
   131. RY*(   6) C  10                  0.00000     1.77398   
   132. RY*(   7) C  10                  0.00000     1.75053   
   133. RY*(   8) C  10                  0.00000     1.41343   
   134. RY*(   9) C  10                  0.00000     1.93405   
   135. RY*(   1) O  11                  0.00114     1.02855   
   136. RY*(   2) O  11                  0.00033     0.95433   
   137. RY*(   3) O  11                  0.00022     1.42036   
   138. RY*(   4) O  11                  0.00004     0.88107   
   139. RY*(   5) O  11                  0.00001     3.06454   
   140. RY*(   6) O  11                  0.00000     2.57148   
   141. RY*(   7) O  11                  0.00000     2.62958   
   142. RY*(   8) O  11                  0.00000     2.68948   
   143. RY*(   9) O  11                  0.00000     2.73918   
   144. RY*(   1) H  12                  0.00075     1.20552   
   145. RY*(   2) H  12                  0.00063     1.46032   
   146. RY*(   3) H  12                  0.00031     1.13139   
   147. RY*(   4) H  12                  0.00002     1.92946   
   148. RY*(   1) H  13                  0.00091     0.25531   
   149. RY*(   2) H  13                  0.00010     1.71398   
   150. RY*(   3) H  13                  0.00006     1.70504   
   151. RY*(   4) H  13                  0.00002     2.15630   
   152. RY*(   1) H  14                  0.00145     0.24852   
   153. RY*(   2) H  14                  0.00008     1.75549   
   154. RY*(   3) H  14                  0.00005     1.68294   
   155. RY*(   4) H  14                  0.00002     2.15884   
   156. RY*(   1) H  15                  0.00200     0.29566   
   157. RY*(   2) H  15                  0.00009     1.73098   
   158. RY*(   3) H  15                  0.00007     1.69348   
   159. RY*(   4) H  15                  0.00002     2.18701   
   160. RY*(   1) H  16                  0.00057     0.31272   
   161. RY*(   2) H  16                  0.00009     1.67511   
   162. RY*(   3) H  16                  0.00006     1.66236   
   163. RY*(   4) H  16                  0.00002     2.12964   
   164. RY*(   1) H  17                  0.00056     0.33530   
   165. RY*(   2) H  17                  0.00010     1.67714   
   166. RY*(   3) H  17                  0.00007     1.65633   
   167. RY*(   4) H  17                  0.00002     2.14899   
   168. RY*(   1) H  18                  0.00075     0.30318   
   169. RY*(   2) H  18                  0.00009     1.68152   
   170. RY*(   3) H  18                  0.00007     1.67616   
   171. RY*(   4) H  18                  0.00002     2.13711   
   172. RY*(   1) H  19                  0.00137     0.30171   
   173. RY*(   2) H  19                  0.00010     1.69855   
   174. RY*(   3) H  19                  0.00006     1.72614   
   175. RY*(   4) H  19                  0.00002     2.18828   
   176. RY*(   1) H  20                  0.00139     0.25276   
   177. RY*(   2) H  20                  0.00008     1.72619   
   178. RY*(   3) H  20                  0.00004     1.71913   
   179. RY*(   4) H  20                  0.00002     2.17378   
   180. RY*(   1) H  21                  0.00108     0.24091   
   181. RY*(   2) H  21                  0.00009     1.68669   
   182. RY*(   3) H  21                  0.00008     1.66868   
   183. RY*(   4) H  21                  0.00002     2.15216   
   184. RY*(   1) H  22                  0.00110     0.29857   
   185. RY*(   2) H  22                  0.00008     1.69743   
   186. RY*(   3) H  22                  0.00005     1.64349   
   187. RY*(   4) H  22                  0.00002     2.17476   
   188. RY*(   1) H  23                  0.00115     0.22219   
   189. RY*(   2) H  23                  0.00004     1.75184   
   190. RY*(   3) H  23                  0.00003     2.09262   
   191. RY*(   4) H  23                  0.00004     1.58974   
   192. RY*(   1) H  24                  0.00113     0.21561   
   193. RY*(   2) H  24                  0.00005     1.75395   
   194. RY*(   3) H  24                  0.00003     2.05722   
   195. RY*(   4) H  24                  0.00004     1.58379   
   196. RY*(   1) H  25                  0.00042     0.32345   
   197. RY*(   2) H  25                  0.00009     1.64189   
   198. RY*(   3) H  25                  0.00008     1.60158   
   199. RY*(   4) H  25                  0.00001     2.03803   
   200. RY*(   1) H  26                  0.00065     0.28898   
   201. RY*(   2) H  26                  0.00007     1.63282   
   202. RY*(   3) H  26                  0.00006     1.59220   
   203. RY*(   4) H  26                  0.00001     2.08766   
   204. RY*(   1) H  27                  0.00043     0.32018   
   205. RY*(   2) H  27                  0.00010     1.64726   
   206. RY*(   3) H  27                  0.00008     1.60057   
   207. RY*(   4) H  27                  0.00001     2.03916   
   208. BD*(   1) O   1 - C   2          0.04118     0.19598   
   209. BD*(   1) O   1 - H  12          0.00505     0.26516   
   210. BD*(   1) C   2 - C   3          0.02838     0.22494   
   211. BD*(   1) C   2 - O  11          0.01257     0.47032   
   212. BD*(   2) C   2 - O  11          0.11063    -0.13699  56(g),136(g),214(v),213(v)
                                                    211(g),61(g)
   213. BD*(   1) C   3 - C   4          0.01183     0.22468   
   214. BD*(   1) C   3 - H  13          0.00554     0.29203   
   215. BD*(   1) C   3 - H  14          0.00698     0.30367   
   216. BD*(   1) C   4 - C   5          0.00774     0.24571   
   217. BD*(   1) C   4 - C   6          0.01232     0.23343   
   218. BD*(   1) C   4 - H  15          0.01379     0.27892   
   219. BD*(   1) C   5 - H  16          0.00259     0.32063   
   220. BD*(   1) C   5 - H  17          0.00260     0.31886   
   221. BD*(   1) C   5 - H  18          0.00400     0.30983   
   222. BD*(   1) C   6 - C   7          0.00754     0.22597   
   223. BD*(   1) C   6 - H  19          0.00748     0.29298   
   224. BD*(   1) C   6 - H  20          0.00826     0.29166   
   225. BD*(   1) C   7 - C   8          0.00779     0.25643   
   226. BD*(   1) C   7 - H  21          0.00777     0.27337   
   227. BD*(   1) C   7 - H  22          0.00778     0.28513   
   228. BD*(   1) C   8 - C   9          0.00658     0.48054   
   229. BD*(   1) C   8 - H  23          0.01057     0.28310   
   230. BD*(   1) C   9 - C  10          0.00469     0.26074   
   231. BD*(   1) C   9 - H  24          0.01028     0.28751   
   232. BD*(   1) C  10 - H  25          0.00254     0.29272   
   233. BD*(   1) C  10 - H  26          0.00316     0.29652   
   234. BD*(   1) C  10 - H  27          0.00257     0.29327   
       -------------------------------
              Total Lewis   41.06747  ( 97.7797%)
        Valence non-Lewis    0.84710  (  2.0169%)
        Rydberg non-Lewis    0.08543  (  0.2034%)
       -------------------------------
            Total unit  1   42.00000  (100.0000%)
           Charge unit  1    1.00000
 Unable to Open any file for archive entry.
 1\1\GINC-COMPUTE-0-5\SP\UB3LYP\def2SVP\C9H16O2(1+,2)\ZAHRT2\13-Mar-202
 1\0\\# b3lyp/def2svp geom=NewRedundant pop=NBO\\88\\1,2\O,0,2.72456576
 47,-1.2783669413,1.035336077\C,0,2.7112170896,-0.9434476594,-0.2798637
 403\C,0,2.3641951411,0.5069421625,-0.5827374385\C,0,1.1351334156,1.067
 5229853,0.1555355851\C,0,0.9330059082,2.539765165,-0.2158800941\C,0,-0
 .1100934301,0.2084659447,-0.1146997493\C,0,-1.3675812635,0.6295068088,
 0.6599014136\C,0,-2.5062176407,-0.3321455242,0.4741197047\C,0,-3.68311
 22247,-0.0342166705,-0.0878050836\C,0,-4.8168997036,-0.9930626851,-0.2
 924372993\O,0,2.9806146567,-1.762604552,-1.1130910067\H,0,2.4772046074
 ,-0.5147707247,1.5763830621\H,0,3.2517284433,1.1183124544,-0.338381778
 \H,0,2.2213248457,0.572974442,-1.6709063497\H,0,1.3336089264,1.0356148
 639,1.2476058473\H,0,1.848382666,3.1252596959,-0.0357767862\H,0,0.1227
 636978,3.0008772275,0.3670962955\H,0,0.67787237,2.6368329368,-1.284316
 6463\H,0,0.1180080184,-0.8416933576,0.1363448831\H,0,-0.3275705897,0.2
 200983807,-1.197368607\H,0,-1.1107166223,0.6945017622,1.7350933396\H,0
 ,-1.6883709784,1.6382973772,0.3544015165\H,0,-2.3285742417,-1.36176463
 86,0.8148106009\H,0,-3.8498180374,0.9959160055,-0.4320543044\H,0,-5.08
 23906933,-1.075797019,-1.3610226133\H,0,-4.5690442735,-2.0003070629,0.
 0762663263\H,0,-5.7286178518,-0.6522793769,0.2291038451\\Version=ES64L
 -G16RevC.01\State=2-A\HF=-502.3527124\S2=0.752653\S2-1=0.\S2A=0.750006
 \RMSD=2.566e-09\Dipole=-2.676333,0.9780956,0.5659354\Quadrupole=22.599
 0616,-11.8152104,-10.7838512,9.2369318,2.9517704,-0.9131133\PG=C01 [X(
 C9H16O2)]\\@
 The archive entry for this job was punched.


 REPARTEE - WHAT YOU THINK OF AFTER YOU BECOME A DEPARTEE.
 File lengths (MBytes):  RWF=     57 Int=      0 D2E=      0 Chk=      5 Scr=      1
 Normal termination of Gaussian 16
