# Supplementary material for: Machine-Learning-Guided Discovery of Electrochemical Reactions
Source: J Am Chem Soc. 2022 Dec 2;144(49):22599–610. doi: 10.1021/jacs.2c08997 (PMC9756344; doi:10.1021/jacs.2c08997)
Supplement: Supplementary file 4 — ja2c08997_si_004.zip [file ja2c08997_si_004.zip › Reactivity Prediction/Ologs_notimes/91.log]

 Entering Gaussian System, Link 0=g16
 Input=91.gjf
 Output=91.log
 Initial command:
  
 Copyright (c) 1988-2019, Gaussian, Inc.  All Rights Reserved.
  
 This is part of the Gaussian(R) 16 program.  It is based on
 the Gaussian(R) 09 system (copyright 2009, Gaussian, Inc.),
 the Gaussian(R) 03 system (copyright 2003, Gaussian, Inc.),
 the Gaussian(R) 98 system (copyright 1998, Gaussian, Inc.),
 the Gaussian(R) 94 system (copyright 1995, Gaussian, Inc.),
 the Gaussian 92(TM) system (copyright 1992, Gaussian, Inc.),
 the Gaussian 90(TM) system (copyright 1990, Gaussian, Inc.),
 the Gaussian 88(TM) system (copyright 1988, Gaussian, Inc.),
 the Gaussian 86(TM) system (copyright 1986, Carnegie Mellon
 University), and the Gaussian 82(TM) system (copyright 1983,
 Carnegie Mellon University). Gaussian is a federally registered
 trademark of Gaussian, Inc.
  
 This software contains proprietary and confidential information,
 including trade secrets, belonging to Gaussian, Inc.
  
 This software is provided under written license and may be
 used, copied, transmitted, or stored only in accord with that
 written license.
  
 The following legend is applicable only to US Government
 contracts under FAR:
  
                    RESTRICTED RIGHTS LEGEND
  
 Use, reproduction and disclosure by the US Government is
 subject to restrictions as set forth in subparagraphs (a)
 and (c) of the Commercial Computer Software - Restricted
 Rights clause in FAR 52.227-19.
  
 Gaussian, Inc.
 340 Quinnipiac St., Bldg. 40, Wallingford CT 06492
  
  
 ---------------------------------------------------------------
 Warning -- This program may not be used in any manner that
 competes with the business of Gaussian, Inc. or will provide
 assistance to any competitor of Gaussian, Inc.  The licensee
 of this program is prohibited from giving any competitor of
 Gaussian, Inc. access to this program.  By using this program,
 the user acknowledges that Gaussian, Inc. is engaged in the
 business of creating and licensing software in the field of
 computational chemistry and represents and warrants to the
 licensee that it is not a competitor of Gaussian, Inc. and that
 it will not use this program in any manner prohibited above.
 ---------------------------------------------------------------
  

 Cite this work as:
 Gaussian 16, Revision C.01,
 M. J. Frisch, G. W. Trucks, H. B. Schlegel, G. E. Scuseria, 
 M. A. Robb, J. R. Cheeseman, G. Scalmani, V. Barone, 
 G. A. Petersson, H. Nakatsuji, X. Li, M. Caricato, A. V. Marenich, 
 J. Bloino, B. G. Janesko, R. Gomperts, B. Mennucci, H. P. Hratchian, 
 J. V. Ortiz, A. F. Izmaylov, J. L. Sonnenberg, D. Williams-Young, 
 F. Ding, F. Lipparini, F. Egidi, J. Goings, B. Peng, A. Petrone, 
 T. Henderson, D. Ranasinghe, V. G. Zakrzewski, J. Gao, N. Rega, 
 G. Zheng, W. Liang, M. Hada, M. Ehara, K. Toyota, R. Fukuda, 
 J. Hasegawa, M. Ishida, T. Nakajima, Y. Honda, O. Kitao, H. Nakai, 
 T. Vreven, K. Throssell, J. A. Montgomery, Jr., J. E. Peralta, 
 F. Ogliaro, M. J. Bearpark, J. J. Heyd, E. N. Brothers, K. N. Kudin, 
 V. N. Staroverov, T. A. Keith, R. Kobayashi, J. Normand, 
 K. Raghavachari, A. P. Rendell, J. C. Burant, S. S. Iyengar, 
 J. Tomasi, M. Cossi, J. M. Millam, M. Klene, C. Adamo, R. Cammi, 
 J. W. Ochterski, R. L. Martin, K. Morokuma, O. Farkas, 
 J. B. Foresman, and D. J. Fox, Gaussian, Inc., Wallingford CT, 2019.
 
 ******************************************
 Gaussian 16:  ES64L-G16RevC.01  3-Jul-2019
                15-Mar-2021 
 ******************************************
 %nprocshared=4
 Will use up to    4 processors via shared memory.
 %mem=1500MB
 -------------------------------------------------------------------
 # b3lyp empiricaldispersion=gd3bj pop=nbo def2svp geom=newredundant
 -------------------------------------------------------------------
 1/29=4000,38=1,172=1/1;
 2/12=2,17=6,18=5,40=1/2;
 3/5=43,7=101,11=2,25=1,30=1,74=-5,124=41/1,2,3;
 4//1;
 5/5=2,38=5/2;
 6/7=2,8=2,9=2,10=2,28=1,40=1/1,7;
 99/5=1,9=1/99;
 -----------------------
 CC(C)(C)C1=CC=C(Cl)C=C1
 -----------------------
 Symbolic Z-matrix:
 Charge =  1 Multiplicity = 2
 C                    -2.79059  -0.738    -1.26049 
 C                    -2.29578   0.00246   0. 
 C                    -2.79059  -0.73801   1.26049 
 C                    -2.90246   1.41395   0.00001 
 C                    -0.76007   0.03228   0. 
 C                    -0.02021   1.22346   0. 
 C                     1.37799   1.22104   0. 
 C                     2.06246   0.00726   0. 
 Cl                    3.81122  -0.00906   0. 
 C                     1.35696  -1.1988    0. 
 C                    -0.0363   -1.17387   0. 
 H                    -2.42384  -1.77467  -1.29593 
 H                    -3.89195  -0.77142  -1.27892 
 H                    -2.44716  -0.22862  -2.17435 
 H                    -2.44716  -0.22863   2.17435 
 H                    -2.42384  -1.77468   1.29592 
 H                    -3.89195  -0.77142   1.27891 
 H                    -2.60531   1.98671   0.89197 
 H                    -2.60531   1.98671  -0.89196 
 H                    -4.0012    1.34604   0.00001 
 H                    -0.52842   2.18719   0. 
 H                     1.93569   2.15873   0. 
 H                     1.89973  -2.14519   0. 
 H                    -0.56855  -2.1273    0. 
 
                          Input orientation:                          
 ---------------------------------------------------------------------
 Center     Atomic      Atomic             Coordinates (Angstroms)
 Number     Number       Type             X           Y           Z
 ---------------------------------------------------------------------
      1          6           0       -2.790589   -0.738000   -1.260493
      2          6           0       -2.295784    0.002464    0.000000
      3          6           0       -2.790588   -0.738008    1.260489
      4          6           0       -2.902456    1.413946    0.000005
      5          6           0       -0.760065    0.032281    0.000000
      6          6           0       -0.020212    1.223457    0.000000
      7          6           0        1.377986    1.221037    0.000000
      8          6           0        2.062463    0.007259    0.000000
      9         17           0        3.811221   -0.009062    0.000000
     10          6           0        1.356958   -1.198802    0.000000
     11          6           0       -0.036299   -1.173867    0.000000
     12          1           0       -2.423838   -1.774674   -1.295927
     13          1           0       -3.891949   -0.771415   -1.278917
     14          1           0       -2.447160   -0.228616   -2.174346
     15          1           0       -2.447159   -0.228630    2.174345
     16          1           0       -2.423837   -1.774682    1.295915
     17          1           0       -3.891948   -0.771423    1.278912
     18          1           0       -2.605305    1.986707    0.891972
     19          1           0       -2.605306    1.986712   -0.891959
     20          1           0       -4.001198    1.346036    0.000005
     21          1           0       -0.528421    2.187189    0.000000
     22          1           0        1.935692    2.158729    0.000000
     23          1           0        1.899734   -2.145190    0.000000
     24          1           0       -0.568554   -2.127299    0.000000
 ---------------------------------------------------------------------
                    Distance matrix (angstroms):
                    1          2          3          4          5
     1  C    0.000000
     2  C    1.543360   0.000000
     3  C    2.520982   1.543361   0.000000
     4  C    2.496446   1.536337   2.496446   0.000000
     5  C    2.511016   1.536008   2.511016   2.549282   0.000000
     6  C    3.620931   2.582451   3.620934   2.888532   1.402242
     7  C    4.775321   3.870595   4.775322   4.284787   2.446304
     8  C    5.069158   4.358250   5.069158   5.160348   2.822639
     9  Cl   6.760480   6.107016   6.760479   6.862828   4.571473
    10  C    4.359281   3.845200   4.359278   4.996905   2.448949
    11  C    3.060218   2.547357   3.060215   3.861558   1.406638
    12  H    1.100207   2.203190   2.782884   3.475027   2.777166
    13  H    1.102021   2.186838   2.768157   2.718555   3.477104
    14  H    1.101155   2.191824   3.489343   2.762808   2.764442
    15  H    3.489343   2.191825   1.101155   2.762808   2.764442
    16  H    2.782883   2.203189   1.100206   3.475026   2.777166
    17  H    2.768156   2.186837   1.102021   2.718554   3.477103
    18  H    3.477278   2.197416   2.755759   1.100890   2.832014
    19  H    2.755758   2.197415   3.477278   1.100890   2.832014
    20  H    2.719859   2.171088   2.719860   1.100839   3.497270
    21  H    3.906786   2.810088   3.906790   2.496787   2.167323
    22  H    5.684858   4.749197   5.684861   4.895138   3.433495
    23  H    5.056496   4.713257   5.056492   5.977330   3.437428
    24  H    2.907995   2.742119   2.907988   4.241169   2.168055
                    6          7          8          9         10
     6  C    0.000000
     7  C    1.398200   0.000000
     8  C    2.411778   1.393473   0.000000
     9  Cl   4.024796   2.726495   1.748834   0.000000
    10  C    2.786384   2.419930   1.397255   2.727433   0.000000
    11  C    2.397378   2.781325   2.408290   4.019973   1.393480
    12  H    4.055322   5.010746   4.998161   6.608538   4.038004
    13  H    4.539327   5.777344   6.139787   7.845740   5.419346
    14  H    3.567404   4.632604   5.011997   6.628976   4.487801
    15  H    3.567409   4.632607   5.011997   6.628975   4.487796
    16  H    4.055323   5.010747   4.998159   6.608537   4.038000
    17  H    4.539328   5.777345   6.139786   7.845739   5.419343
    18  H    2.839167   4.153128   5.147998   6.778681   5.161648
    19  H    2.839165   4.153127   5.147999   6.778682   5.161650
    20  H    3.982873   5.380636   6.209695   7.929072   5.931782
    21  H    1.089521   2.137250   3.385967   4.863745   3.875511
    22  H    2.168016   1.091010   2.155202   2.866518   3.407044
    23  H    3.877367   3.406421   2.158592   2.866501   1.090989
    24  H    3.395327   3.873031   3.388007   4.865116   2.137686
                   11         12         13         14         15
    11  C    0.000000
    12  H    2.782218   0.000000
    13  H    4.082111   1.778249   0.000000
    14  H    3.381350   1.778330   1.784332   0.000000
    15  H    3.381345   3.799156   3.782466   4.348691   0.000000
    16  H    2.782214   2.591842   3.129162   3.799155   1.778331
    17  H    4.082108   3.129162   2.557829   3.782465   1.784332
    18  H    4.169488   4.355206   3.738375   3.786155   2.564607
    19  H    4.169490   3.787367   3.067972   2.564606   3.786155
    20  H    4.697908   3.729120   2.476121   3.101994   3.101994
    21  H    3.396893   4.579126   4.658571   3.774315   3.774323
    22  H    3.872331   6.013035   6.647012   5.443950   5.443955
    23  H    2.166031   4.528795   6.088225   5.224608   5.224601
    24  H    1.091938   2.290382   3.810381   3.444116   3.444108
                   16         17         18         19         20
    16  H    0.000000
    17  H    1.778248   0.000000
    18  H    3.787367   3.067972   0.000000
    19  H    4.355205   3.738374   1.783931   0.000000
    20  H    3.729119   2.476120   1.776114   1.776114   0.000000
    21  H    4.579129   4.658574   2.269197   2.269192   3.573194
    22  H    6.013037   6.647014   4.630967   4.630966   5.992256
    23  H    4.528790   6.088221   6.177666   6.177669   6.856359
    24  H    2.290373   3.810376   4.676432   4.676434   4.883349
                   21         22         23         24
    21  H    0.000000
    22  H    2.464277   0.000000
    23  H    4.966432   4.304069   0.000000
    24  H    4.314675   4.963999   2.468353   0.000000
 Stoichiometry    C10H13Cl(1+,2)
 Framework group  C1[X(C10H13Cl)]
 Deg. of freedom    66
 Full point group                 C1      NOp   1
 Largest Abelian subgroup         C1      NOp   1
 Largest concise Abelian subgroup C1      NOp   1
                         Standard orientation:                         
 ---------------------------------------------------------------------
 Center     Atomic      Atomic             Coordinates (Angstroms)
 Number     Number       Type             X           Y           Z
 ---------------------------------------------------------------------
      1          6           0        2.790589   -0.738000    1.260493
      2          6           0        2.295784    0.002464    0.000000
      3          6           0        2.790588   -0.738008   -1.260489
      4          6           0        2.902456    1.413946   -0.000005
      5          6           0        0.760065    0.032281    0.000000
      6          6           0        0.020212    1.223457    0.000000
      7          6           0       -1.377986    1.221037    0.000000
      8          6           0       -2.062463    0.007259    0.000000
      9         17           0       -3.811221   -0.009062    0.000000
     10          6           0       -1.356958   -1.198802    0.000000
     11          6           0        0.036299   -1.173867    0.000000
     12          1           0        2.423838   -1.774674    1.295927
     13          1           0        3.891949   -0.771415    1.278917
     14          1           0        2.447160   -0.228616    2.174346
     15          1           0        2.447159   -0.228630   -2.174345
     16          1           0        2.423837   -1.774682   -1.295915
     17          1           0        3.891948   -0.771423   -1.278912
     18          1           0        2.605305    1.986707   -0.891972
     19          1           0        2.605306    1.986712    0.891959
     20          1           0        4.001198    1.346036   -0.000005
     21          1           0        0.528421    2.187189    0.000000
     22          1           0       -1.935692    2.158729    0.000000
     23          1           0       -1.899734   -2.145190    0.000000
     24          1           0        0.568554   -2.127299    0.000000
 ---------------------------------------------------------------------
 Rotational constants (GHZ):           2.5420015           0.4570337           0.4237277
 Standard basis: def2SVP (5D, 7F)
 There are   234 symmetry adapted cartesian basis functions of A   symmetry.
 There are   223 symmetry adapted basis functions of A   symmetry.
   223 basis functions,   378 primitive gaussians,   234 cartesian basis functions
    45 alpha electrons       44 beta electrons
       nuclear repulsion energy       667.5196385000 Hartrees.
 NAtoms=   24 NActive=   24 NUniq=   24 SFac= 1.00D+00 NAtFMM=   60 NAOKFM=F Big=F
 Integral buffers will be    131072 words long.
 Raffenetti 2 integral format.
 Two-electron integral symmetry is turned on.
 Nuclear repulsion after empirical dispersion term =      667.4718894219 Hartrees.
 One-electron integrals computed using PRISM.
   1 Symmetry operations used in ECPInt.
 ECPInt:  NShTT=    5778 NPrTT=   20898 LenC2=    5584 LenP2D=   15571.
 LDataN:  DoStor=T MaxTD1= 4 Len=   56
 NBasis=   223 RedAO= T EigKep=  2.64D-04  NBF=   223
 NBsUse=   223 1.00D-06 EigRej= -1.00D+00 NBFU=   223
 ExpMin= 1.22D-01 ExpMax= 1.04D+04 ExpMxC= 1.57D+03 IAcc=3 IRadAn=         5 AccDes= 0.00D+00
 Harris functional with IExCor=  402 and IRadAn=       5 diagonalized for initial guess.
 HarFok:  IExCor=  402 AccDes= 0.00D+00 IRadAn=         5 IDoV= 1 UseB2=F ITyADJ=14
 ICtDFT=  3500011 ScaDFX=  1.000000  1.000000  1.000000  1.000000
 FoFCou: FMM=F IPFlag=           0 FMFlag=      100000 FMFlg1=           0
         NFxFlg=           0 DoJE=T BraDBF=F KetDBF=T FulRan=T
         wScrn=  0.000000 ICntrl=       500 IOpCl=  0 I1Cent=   200000004 NGrid=           0
         NMat0=    1 NMatS0=      1 NMatT0=    0 NMatD0=    1 NMtDS0=    0 NMtDT0=    0
 Petite list used in FoFCou.
 Initial guess <Sx>= 0.0000 <Sy>= 0.0000 <Sz>= 0.5000 <S**2>= 0.7500 S= 0.5000
 Requested convergence on RMS density matrix=1.00D-08 within 128 cycles.
 Requested convergence on MAX density matrix=1.00D-06.
 Requested convergence on             energy=1.00D-06.
 No special actions if energy rises.
 Integral accuracy reduced to 1.0D-05 until final iterations.
 Initial convergence to 1.0D-05 achieved.  Increase integral accuracy.
 SCF Done:  E(UB3LYP) =  -848.428501458     A.U. after   23 cycles
            NFock= 23  Conv=0.30D-08     -V/T= 2.0067
 <Sx>= 0.0000 <Sy>= 0.0000 <Sz>= 0.5000 <S**2>= 0.7567 S= 0.5033
 <L.S>= 0.000000000000E+00
 Annihilation of the first spin contaminant:
 S**2 before annihilation     0.7567,   after     0.7500

 **********************************************************************

            Population analysis using the SCF Density.

 **********************************************************************

 Orbital symmetries:
 Alpha Orbitals:
       Occupied  (A) (A) (A) (A) (A) (A) (A) (A) (A) (A) (A) (A)
                 (A) (A) (A) (A) (A) (A) (A) (A) (A) (A) (A) (A)
                 (A) (A) (A) (A) (A) (A) (A) (A) (A) (A) (A) (A)
                 (A) (A) (A) (A) (A) (A) (A) (A) (A)
       Virtual   (A) (A) (A) (A) (A) (A) (A) (A) (A) (A) (A) (A)
                 (A) (A) (A) (A) (A) (A) (A) (A) (A) (A) (A) (A)
                 (A) (A) (A) (A) (A) (A) (A) (A) (A) (A) (A) (A)
                 (A) (A) (A) (A) (A) (A) (A) (A) (A) (A) (A) (A)
                 (A) (A) (A) (A) (A) (A) (A) (A) (A) (A) (A) (A)
                 (A) (A) (A) (A) (A) (A) (A) (A) (A) (A) (A) (A)
                 (A) (A) (A) (A) (A) (A) (A) (A) (A) (A) (A) (A)
                 (A) (A) (A) (A) (A) (A) (A) (A) (A) (A) (A) (A)
                 (A) (A) (A) (A) (A) (A) (A) (A) (A) (A) (A) (A)
                 (A) (A) (A) (A) (A) (A) (A) (A) (A) (A) (A) (A)
                 (A) (A) (A) (A) (A) (A) (A) (A) (A) (A) (A) (A)
                 (A) (A) (A) (A) (A) (A) (A) (A) (A) (A) (A) (A)
                 (A) (A) (A) (A) (A) (A) (A) (A) (A) (A) (A) (A)
                 (A) (A) (A) (A) (A) (A) (A) (A) (A) (A) (A) (A)
                 (A) (A) (A) (A) (A) (A) (A) (A) (A) (A)
 Beta  Orbitals:
       Occupied  (A) (A) (A) (A) (A) (A) (A) (A) (A) (A) (A) (A)
                 (A) (A) (A) (A) (A) (A) (A) (A) (A) (A) (A) (A)
                 (A) (A) (A) (A) (A) (A) (A) (A) (A) (A) (A) (A)
                 (A) (A) (A) (A) (A) (A) (A) (A)
       Virtual   (A) (A) (A) (A) (A) (A) (A) (A) (A) (A) (A) (A)
                 (A) (A) (A) (A) (A) (A) (A) (A) (A) (A) (A) (A)
                 (A) (A) (A) (A) (A) (A) (A) (A) (A) (A) (A) (A)
                 (A) (A) (A) (A) (A) (A) (A) (A) (A) (A) (A) (A)
                 (A) (A) (A) (A) (A) (A) (A) (A) (A) (A) (A) (A)
                 (A) (A) (A) (A) (A) (A) (A) (A) (A) (A) (A) (A)
                 (A) (A) (A) (A) (A) (A) (A) (A) (A) (A) (A) (A)
                 (A) (A) (A) (A) (A) (A) (A) (A) (A) (A) (A) (A)
                 (A) (A) (A) (A) (A) (A) (A) (A) (A) (A) (A) (A)
                 (A) (A) (A) (A) (A) (A) (A) (A) (A) (A) (A) (A)
                 (A) (A) (A) (A) (A) (A) (A) (A) (A) (A) (A) (A)
                 (A) (A) (A) (A) (A) (A) (A) (A) (A) (A) (A) (A)
                 (A) (A) (A) (A) (A) (A) (A) (A) (A) (A) (A) (A)
                 (A) (A) (A) (A) (A) (A) (A) (A) (A) (A) (A) (A)
                 (A) (A) (A) (A) (A) (A) (A) (A) (A) (A) (A)
 The electronic state is 2-A.
 Alpha  occ. eigenvalues -- -101.71459 -10.46787 -10.41938 -10.40374 -10.39919
 Alpha  occ. eigenvalues --  -10.39701 -10.39328 -10.36739 -10.32660 -10.32659
 Alpha  occ. eigenvalues --  -10.31753  -9.66795  -7.43614  -7.43066  -7.42498
 Alpha  occ. eigenvalues --   -1.09425  -1.04283  -0.97828  -0.94663  -0.91421
 Alpha  occ. eigenvalues --   -0.83382  -0.82533  -0.80109  -0.79423  -0.72833
 Alpha  occ. eigenvalues --   -0.68399  -0.67611  -0.64003  -0.62515  -0.62057
 Alpha  occ. eigenvalues --   -0.61077  -0.58611  -0.57854  -0.57014  -0.55345
 Alpha  occ. eigenvalues --   -0.54755  -0.52022  -0.51986  -0.50623  -0.50188
 Alpha  occ. eigenvalues --   -0.49746  -0.48507  -0.47563  -0.46022  -0.44961
 Alpha virt. eigenvalues --   -0.22530  -0.21285  -0.15144  -0.08158  -0.06616
 Alpha virt. eigenvalues --   -0.06111  -0.05820  -0.03180  -0.02497  -0.01842
 Alpha virt. eigenvalues --   -0.01697  -0.00808   0.01668   0.03527   0.03902
 Alpha virt. eigenvalues --    0.04252   0.04664   0.05439   0.06136   0.06585
 Alpha virt. eigenvalues --    0.09297   0.09569   0.09836   0.13033   0.14301
 Alpha virt. eigenvalues --    0.16011   0.18160   0.22392   0.24002   0.24882
 Alpha virt. eigenvalues --    0.26640   0.27047   0.27198   0.27793   0.29238
 Alpha virt. eigenvalues --    0.30263   0.30384   0.34445   0.35069   0.38896
 Alpha virt. eigenvalues --    0.39568   0.39800   0.41625   0.43244   0.44616
 Alpha virt. eigenvalues --    0.45555   0.46152   0.47522   0.47836   0.47905
 Alpha virt. eigenvalues --    0.48690   0.50983   0.51194   0.51318   0.51729
 Alpha virt. eigenvalues --    0.51801   0.53061   0.54595   0.54916   0.55829
 Alpha virt. eigenvalues --    0.56985   0.57099   0.57923   0.58120   0.58498
 Alpha virt. eigenvalues --    0.58669   0.59978   0.60815   0.60888   0.61986
 Alpha virt. eigenvalues --    0.63665   0.65065   0.67037   0.68558   0.70511
 Alpha virt. eigenvalues --    0.74424   0.77519   0.81903   0.84710   0.87300
 Alpha virt. eigenvalues --    0.88972   0.89560   0.92991   0.99276   1.03170
 Alpha virt. eigenvalues --    1.04386   1.05167   1.05422   1.07605   1.10079
 Alpha virt. eigenvalues --    1.10937   1.11979   1.12633   1.15739   1.17232
 Alpha virt. eigenvalues --    1.21135   1.30846   1.32727   1.36988   1.38848
 Alpha virt. eigenvalues --    1.40351   1.40996   1.41242   1.47714   1.49400
 Alpha virt. eigenvalues --    1.50019   1.50774   1.53211   1.53809   1.54379
 Alpha virt. eigenvalues --    1.55600   1.58863   1.60133   1.60702   1.61750
 Alpha virt. eigenvalues --    1.64290   1.65860   1.67124   1.67837   1.69424
 Alpha virt. eigenvalues --    1.69639   1.70187   1.70720   1.73759   1.74233
 Alpha virt. eigenvalues --    1.75332   1.78431   1.78941   1.80633   1.81906
 Alpha virt. eigenvalues --    1.82199   1.85665   1.86514   1.90651   1.93047
 Alpha virt. eigenvalues --    1.95999   1.96281   2.01164   2.03509   2.04115
 Alpha virt. eigenvalues --    2.05468   2.06578   2.07280   2.13041   2.14579
 Alpha virt. eigenvalues --    2.15422   2.18375   2.23397   2.25711   2.27121
 Alpha virt. eigenvalues --    2.27967   2.29243   2.30736   2.35882   2.40978
 Alpha virt. eigenvalues --    2.41771   2.43326   2.43527   2.47720   2.48523
 Alpha virt. eigenvalues --    2.50782   2.54421   2.59117   2.63893   2.65402
 Alpha virt. eigenvalues --    2.67600   2.70421   2.73411   2.74690   2.78736
 Alpha virt. eigenvalues --    2.78891   2.81204   2.84788   2.86494   2.92642
 Alpha virt. eigenvalues --    2.93942   3.03450   3.34461
  Beta  occ. eigenvalues -- -101.71304 -10.46320 -10.41467 -10.40280 -10.39903
  Beta  occ. eigenvalues --  -10.39613 -10.39298 -10.36724 -10.32592 -10.32591
  Beta  occ. eigenvalues --  -10.31755  -9.66651  -7.43539  -7.42571  -7.42410
  Beta  occ. eigenvalues --   -1.08543  -1.03455  -0.97306  -0.94432  -0.90433
  Beta  occ. eigenvalues --   -0.83164  -0.82283  -0.79790  -0.78899  -0.72662
  Beta  occ. eigenvalues --   -0.68065  -0.67303  -0.63724  -0.62286  -0.61997
  Beta  occ. eigenvalues --   -0.59307  -0.57764  -0.57508  -0.56856  -0.55131
  Beta  occ. eigenvalues --   -0.53649  -0.51963  -0.50691  -0.50206  -0.49852
  Beta  occ. eigenvalues --   -0.49470  -0.47807  -0.47478  -0.45495
  Beta virt. eigenvalues --   -0.38007  -0.20207  -0.19567  -0.14539  -0.08070
  Beta virt. eigenvalues --   -0.06092  -0.05654  -0.05034  -0.03059  -0.02437
  Beta virt. eigenvalues --   -0.01749  -0.01630  -0.00744   0.01735   0.03561
  Beta virt. eigenvalues --    0.04332   0.04396   0.04807   0.05505   0.06436
  Beta virt. eigenvalues --    0.06684   0.09598   0.09879   0.10063   0.13398
  Beta virt. eigenvalues --    0.14665   0.16246   0.18577   0.22468   0.24039
  Beta virt. eigenvalues --    0.25021   0.26780   0.27484   0.27859   0.27987
  Beta virt. eigenvalues --    0.29550   0.30669   0.31310   0.34635   0.35326
  Beta virt. eigenvalues --    0.39545   0.40163   0.40316   0.41907   0.43434
  Beta virt. eigenvalues --    0.45186   0.45754   0.46520   0.47669   0.47984
  Beta virt. eigenvalues --    0.48347   0.48925   0.51286   0.51322   0.51521
  Beta virt. eigenvalues --    0.51895   0.52094   0.53255   0.55066   0.55157
  Beta virt. eigenvalues --    0.55988   0.57202   0.57210   0.58041   0.58537
  Beta virt. eigenvalues --    0.58797   0.59196   0.60557   0.60985   0.61659
  Beta virt. eigenvalues --    0.62267   0.63960   0.65287   0.67883   0.68733
  Beta virt. eigenvalues --    0.70806   0.75737   0.77803   0.82136   0.84814
  Beta virt. eigenvalues --    0.87398   0.89290   0.89619   0.93439   0.99631
  Beta virt. eigenvalues --    1.03330   1.04940   1.05468   1.05563   1.08134
  Beta virt. eigenvalues --    1.10319   1.11056   1.12417   1.12990   1.16094
  Beta virt. eigenvalues --    1.17353   1.21699   1.31772   1.32878   1.37066
  Beta virt. eigenvalues --    1.38974   1.40375   1.41051   1.41325   1.47823
  Beta virt. eigenvalues --    1.49761   1.50248   1.50994   1.53601   1.54157
  Beta virt. eigenvalues --    1.55084   1.56213   1.59004   1.60263   1.60980
  Beta virt. eigenvalues --    1.62601   1.64370   1.66108   1.67309   1.67932
  Beta virt. eigenvalues --    1.69741   1.70200   1.70246   1.71012   1.73897
  Beta virt. eigenvalues --    1.74491   1.75588   1.78590   1.79205   1.80900
  Beta virt. eigenvalues --    1.82125   1.82372   1.85756   1.86988   1.90736
  Beta virt. eigenvalues --    1.93254   1.96711   1.96958   2.01246   2.03659
  Beta virt. eigenvalues --    2.04384   2.05540   2.07801   2.08141   2.13665
  Beta virt. eigenvalues --    2.15000   2.15710   2.18609   2.23629   2.25852
  Beta virt. eigenvalues --    2.27288   2.28503   2.29587   2.30839   2.35952
  Beta virt. eigenvalues --    2.41504   2.42743   2.43663   2.43758   2.47928
  Beta virt. eigenvalues --    2.48629   2.50848   2.54450   2.59337   2.63970
  Beta virt. eigenvalues --    2.65749   2.67783   2.70600   2.73567   2.74727
  Beta virt. eigenvalues --    2.78885   2.79006   2.81266   2.84921   2.86580
  Beta virt. eigenvalues --    2.92750   2.94019   3.03585   3.34614
          Condensed to atoms (all electrons):
               1          2          3          4          5          6
     1  C    4.554553   0.385069  -0.053247  -0.053927  -0.043308   0.003983
     2  C    0.385069   5.251598   0.385069   0.402294   0.210934  -0.087132
     3  C   -0.053247   0.385069   4.554553  -0.053927  -0.043308   0.003983
     4  C   -0.053927   0.402294  -0.053927   4.521480  -0.062492   0.007664
     5  C   -0.043308   0.210934  -0.043308  -0.062492   5.569232   0.218732
     6  C    0.003983  -0.087132   0.003983   0.007664   0.218732   5.117307
     7  C   -0.000531   0.019195  -0.000531   0.000135   0.108094   0.236622
     8  C    0.000006  -0.001542   0.000006   0.000023  -0.192510   0.143226
     9  Cl   0.000000   0.000008   0.000000  -0.000000   0.000409   0.002696
    10  C    0.000005   0.009939   0.000005  -0.000364   0.112614  -0.127921
    11  C   -0.008739  -0.093317  -0.008739   0.015103   0.126652   0.055243
    12  H    0.381607  -0.013323  -0.006253   0.007672  -0.018044  -0.000769
    13  H    0.393568  -0.017181  -0.007436  -0.005086   0.007912  -0.000218
    14  H    0.385073  -0.024366   0.008040  -0.005768  -0.000498   0.001247
    15  H    0.008040  -0.024366   0.385074  -0.005768  -0.000498   0.001247
    16  H   -0.006253  -0.013323   0.381607   0.007672  -0.018045  -0.000769
    17  H   -0.007436  -0.017181   0.393568  -0.005086   0.007912  -0.000218
    18  H    0.008022   0.001213  -0.006720   0.370708  -0.018230   0.003788
    19  H   -0.006720   0.001213   0.008022   0.370708  -0.018230   0.003788
    20  H   -0.006159  -0.021051  -0.006159   0.389970   0.010031   0.000447
    21  H    0.000521  -0.028465   0.000521   0.019572  -0.058201   0.450931
    22  H    0.000003  -0.000145   0.000003   0.000008   0.015228  -0.047351
    23  H   -0.000001  -0.000144  -0.000001   0.000004   0.014807  -0.002405
    24  H    0.000598  -0.013692   0.000598   0.000552  -0.077174   0.012685
               7          8          9         10         11         12
     1  C   -0.000531   0.000006   0.000000   0.000005  -0.008739   0.381607
     2  C    0.019195  -0.001542   0.000008   0.009939  -0.093317  -0.013323
     3  C   -0.000531   0.000006   0.000000   0.000005  -0.008739  -0.006253
     4  C    0.000135   0.000023  -0.000000  -0.000364   0.015103   0.007672
     5  C    0.108094  -0.192510   0.000409   0.112614   0.126652  -0.018044
     6  C    0.236622   0.143226   0.002696  -0.127921   0.055243  -0.000769
     7  C    5.127767   0.134382  -0.056158   0.082720  -0.135323   0.000028
     8  C    0.134382   5.376223   0.295241   0.154463   0.140557  -0.000022
     9  Cl  -0.056158   0.295241  16.674641  -0.054761   0.002896  -0.000000
    10  C    0.082720   0.154463  -0.054761   5.027208   0.311871   0.000427
    11  C   -0.135323   0.140557   0.002896   0.311871   5.167705   0.009755
    12  H    0.000028  -0.000022  -0.000000   0.000427   0.009755   0.643497
    13  H    0.000011   0.000002   0.000000   0.000002   0.000217  -0.016378
    14  H   -0.000038  -0.000008  -0.000000  -0.000133  -0.003711  -0.022058
    15  H   -0.000038  -0.000008  -0.000000  -0.000133  -0.003711   0.000049
    16  H    0.000028  -0.000022  -0.000000   0.000427   0.009755   0.003390
    17  H    0.000011   0.000002   0.000000   0.000002   0.000217  -0.000743
    18  H    0.000995  -0.000056   0.000000   0.000018  -0.000726  -0.000509
    19  H    0.000995  -0.000056   0.000000   0.000018  -0.000726   0.000111
    20  H   -0.000057   0.000004  -0.000000   0.000008  -0.000258   0.000183
    21  H   -0.065965   0.015078  -0.000101  -0.002193   0.013768  -0.000036
    22  H    0.443062  -0.075001   0.000502   0.013795  -0.002418   0.000000
    23  H    0.013999  -0.073290   0.000390   0.444680  -0.050125   0.000022
    24  H   -0.002223   0.015122  -0.000109  -0.051930   0.454515   0.002116
              13         14         15         16         17         18
     1  C    0.393568   0.385073   0.008040  -0.006253  -0.007436   0.008022
     2  C   -0.017181  -0.024366  -0.024366  -0.013323  -0.017181   0.001213
     3  C   -0.007436   0.008040   0.385074   0.381607   0.393568  -0.006720
     4  C   -0.005086  -0.005768  -0.005768   0.007672  -0.005086   0.370708
     5  C    0.007912  -0.000498  -0.000498  -0.018045   0.007912  -0.018230
     6  C   -0.000218   0.001247   0.001247  -0.000769  -0.000218   0.003788
     7  C    0.000011  -0.000038  -0.000038   0.000028   0.000011   0.000995
     8  C    0.000002  -0.000008  -0.000008  -0.000022   0.000002  -0.000056
     9  Cl   0.000000  -0.000000  -0.000000  -0.000000   0.000000   0.000000
    10  C    0.000002  -0.000133  -0.000133   0.000427   0.000002   0.000018
    11  C    0.000217  -0.003711  -0.003711   0.009755   0.000217  -0.000726
    12  H   -0.016378  -0.022058   0.000049   0.003390  -0.000743  -0.000509
    13  H    0.597566  -0.018752   0.000088  -0.000743   0.004732   0.000239
    14  H   -0.018752   0.636858  -0.000470   0.000049   0.000088   0.000020
    15  H    0.000088  -0.000470   0.636858  -0.022058  -0.018752   0.005214
    16  H   -0.000743   0.000049  -0.022058   0.643497  -0.016378   0.000111
    17  H    0.004732   0.000088  -0.018752  -0.016378   0.597566  -0.001187
    18  H    0.000239   0.000020   0.005214   0.000111  -0.001187   0.648554
    19  H   -0.001187   0.005214   0.000020  -0.000509   0.000239  -0.028520
    20  H    0.003701  -0.000959  -0.000959   0.000183   0.003701  -0.016961
    21  H   -0.000032   0.000018   0.000018  -0.000036  -0.000032   0.001740
    22  H   -0.000000   0.000001   0.000001   0.000000  -0.000000   0.000018
    23  H   -0.000001   0.000002   0.000002   0.000022  -0.000001  -0.000000
    24  H   -0.000244  -0.000052  -0.000052   0.002116  -0.000244  -0.000007
              19         20         21         22         23         24
     1  C   -0.006720  -0.006159   0.000521   0.000003  -0.000001   0.000598
     2  C    0.001213  -0.021051  -0.028465  -0.000145  -0.000144  -0.013692
     3  C    0.008022  -0.006159   0.000521   0.000003  -0.000001   0.000598
     4  C    0.370708   0.389970   0.019572   0.000008   0.000004   0.000552
     5  C   -0.018230   0.010031  -0.058201   0.015228   0.014807  -0.077174
     6  C    0.003788   0.000447   0.450931  -0.047351  -0.002405   0.012685
     7  C    0.000995  -0.000057  -0.065965   0.443062   0.013999  -0.002223
     8  C   -0.000056   0.000004   0.015078  -0.075001  -0.073290   0.015122
     9  Cl   0.000000  -0.000000  -0.000101   0.000502   0.000390  -0.000109
    10  C    0.000018   0.000008  -0.002193   0.013795   0.444680  -0.051930
    11  C   -0.000726  -0.000258   0.013768  -0.002418  -0.050125   0.454515
    12  H    0.000111   0.000183  -0.000036   0.000000   0.000022   0.002116
    13  H   -0.001187   0.003701  -0.000032  -0.000000  -0.000001  -0.000244
    14  H    0.005214  -0.000959   0.000018   0.000001   0.000002  -0.000052
    15  H    0.000020  -0.000959   0.000018   0.000001   0.000002  -0.000052
    16  H   -0.000509   0.000183  -0.000036   0.000000   0.000022   0.002116
    17  H    0.000239   0.003701  -0.000032  -0.000000  -0.000001  -0.000244
    18  H   -0.028520  -0.016961   0.001740   0.000018  -0.000000  -0.000007
    19  H    0.648554  -0.016961   0.001740   0.000018  -0.000000  -0.000007
    20  H   -0.016961   0.613963  -0.000579  -0.000001  -0.000000  -0.000024
    21  H    0.001740  -0.000579   0.616423  -0.012063   0.000019  -0.000155
    22  H    0.000018  -0.000001  -0.012063   0.610767  -0.000192   0.000020
    23  H   -0.000000  -0.000000   0.000019  -0.000192   0.612597  -0.012199
    24  H   -0.000007  -0.000024  -0.000155   0.000020  -0.012199   0.616146
          Atomic-Atomic Spin Densities.
               1          2          3          4          5          6
     1  C    0.032745   0.011909  -0.005909  -0.000096  -0.008948  -0.000486
     2  C    0.011909   0.002648   0.011909   0.002434  -0.032257  -0.003142
     3  C   -0.005909   0.011909   0.032745  -0.000096  -0.008948  -0.000486
     4  C   -0.000096   0.002434  -0.000096  -0.002362  -0.000486   0.000624
     5  C   -0.008948  -0.032257  -0.008948  -0.000486   0.368232   0.025107
     6  C   -0.000486  -0.003142  -0.000486   0.000624   0.025107   0.011725
     7  C    0.000041   0.000180   0.000041   0.000019  -0.004283  -0.027596
     8  C    0.000035   0.000028   0.000035  -0.000001  -0.011670  -0.004245
     9  Cl  -0.000000   0.000000  -0.000000  -0.000000   0.000070   0.000251
    10  C    0.000097   0.000185   0.000097  -0.000005  -0.002925  -0.002312
    11  C   -0.001075  -0.003675  -0.001075   0.000023   0.026655   0.001823
    12  H    0.000247   0.000512  -0.000039  -0.000011  -0.000147   0.000022
    13  H   -0.000672  -0.000903   0.000979   0.000010   0.000504   0.000012
    14  H   -0.001757  -0.000533   0.000219  -0.000014   0.001548   0.000140
    15  H    0.000219  -0.000533  -0.001757  -0.000014   0.001548   0.000140
    16  H   -0.000039   0.000512   0.000247  -0.000011  -0.000147   0.000022
    17  H    0.000979  -0.000903  -0.000672   0.000010   0.000504   0.000012
    18  H    0.000201  -0.000216  -0.000553  -0.000150   0.000455   0.000295
    19  H   -0.000553  -0.000216   0.000201  -0.000150   0.000455   0.000295
    20  H    0.000053  -0.000135   0.000053   0.000150   0.000120  -0.000034
    21  H   -0.000002   0.000295  -0.000002  -0.000207  -0.001063   0.001612
    22  H   -0.000000   0.000004  -0.000000   0.000000   0.000076  -0.000112
    23  H    0.000000   0.000003   0.000000  -0.000000   0.000139  -0.000085
    24  H   -0.000031   0.000080  -0.000031   0.000002  -0.000793  -0.000002
               7          8          9         10         11         12
     1  C    0.000041   0.000035  -0.000000   0.000097  -0.001075   0.000247
     2  C    0.000180   0.000028   0.000000   0.000185  -0.003675   0.000512
     3  C    0.000041   0.000035  -0.000000   0.000097  -0.001075  -0.000039
     4  C    0.000019  -0.000001  -0.000000  -0.000005   0.000023  -0.000011
     5  C   -0.004283  -0.011670   0.000070  -0.002925   0.026655  -0.000147
     6  C   -0.027596  -0.004245   0.000251  -0.002312   0.001823   0.000022
     7  C    0.065106   0.030058  -0.004217   0.001620  -0.003702   0.000000
     8  C    0.030058   0.312281  -0.054813   0.023028  -0.003910  -0.000002
     9  Cl  -0.004217  -0.054813   0.258986  -0.002693   0.000269   0.000000
    10  C    0.001620   0.023028  -0.002693   0.005500  -0.023973  -0.000008
    11  C   -0.003702  -0.003910   0.000269  -0.023973   0.054572   0.000016
    12  H    0.000000  -0.000002   0.000000  -0.000008   0.000016  -0.001328
    13  H   -0.000001  -0.000000   0.000000  -0.000002   0.000035  -0.000079
    14  H   -0.000024  -0.000014   0.000000  -0.000027   0.000269   0.000152
    15  H   -0.000024  -0.000014   0.000000  -0.000027   0.000269  -0.000001
    16  H    0.000000  -0.000002   0.000000  -0.000008   0.000016   0.000014
    17  H   -0.000001  -0.000000   0.000000  -0.000002   0.000035  -0.000010
    18  H   -0.000023  -0.000004   0.000000  -0.000001   0.000023  -0.000000
    19  H   -0.000023  -0.000004   0.000000  -0.000001   0.000023   0.000002
    20  H   -0.000001   0.000000   0.000000   0.000000  -0.000003   0.000001
    21  H    0.000236   0.000111   0.000001  -0.000086   0.000033  -0.000000
    22  H    0.001861  -0.000699  -0.000110   0.000002  -0.000075   0.000000
    23  H    0.000071  -0.000560  -0.000141   0.001259  -0.000094  -0.000000
    24  H   -0.000085   0.000077   0.000001   0.000099   0.001940   0.000015
              13         14         15         16         17         18
     1  C   -0.000672  -0.001757   0.000219  -0.000039   0.000979   0.000201
     2  C   -0.000903  -0.000533  -0.000533   0.000512  -0.000903  -0.000216
     3  C    0.000979   0.000219  -0.001757   0.000247  -0.000672  -0.000553
     4  C    0.000010  -0.000014  -0.000014  -0.000011   0.000010  -0.000150
     5  C    0.000504   0.001548   0.001548  -0.000147   0.000504   0.000455
     6  C    0.000012   0.000140   0.000140   0.000022   0.000012   0.000295
     7  C   -0.000001  -0.000024  -0.000024   0.000000  -0.000001  -0.000023
     8  C   -0.000000  -0.000014  -0.000014  -0.000002  -0.000000  -0.000004
     9  Cl   0.000000   0.000000   0.000000   0.000000   0.000000   0.000000
    10  C   -0.000002  -0.000027  -0.000027  -0.000008  -0.000002  -0.000001
    11  C    0.000035   0.000269   0.000269   0.000016   0.000035   0.000023
    12  H   -0.000079   0.000152  -0.000001   0.000014  -0.000010  -0.000000
    13  H    0.007122   0.000839  -0.000038  -0.000010  -0.000628  -0.000036
    14  H    0.000839  -0.000288  -0.000007  -0.000001  -0.000038  -0.000025
    15  H   -0.000038  -0.000007  -0.000288   0.000152   0.000839   0.000144
    16  H   -0.000010  -0.000001   0.000152  -0.001328  -0.000079   0.000002
    17  H   -0.000628  -0.000038   0.000839  -0.000079   0.007122   0.000146
    18  H   -0.000036  -0.000025   0.000144   0.000002   0.000146   0.001104
    19  H    0.000146   0.000144  -0.000025  -0.000000  -0.000036  -0.000417
    20  H   -0.000078   0.000007   0.000007   0.000001  -0.000078   0.000074
    21  H    0.000000   0.000001   0.000001  -0.000000   0.000000   0.000021
    22  H    0.000000  -0.000000  -0.000000   0.000000   0.000000  -0.000000
    23  H   -0.000000  -0.000000  -0.000000  -0.000000  -0.000000   0.000000
    24  H    0.000006  -0.000006  -0.000006   0.000015   0.000006  -0.000000
              19         20         21         22         23         24
     1  C   -0.000553   0.000053  -0.000002  -0.000000   0.000000  -0.000031
     2  C   -0.000216  -0.000135   0.000295   0.000004   0.000003   0.000080
     3  C    0.000201   0.000053  -0.000002  -0.000000   0.000000  -0.000031
     4  C   -0.000150   0.000150  -0.000207   0.000000  -0.000000   0.000002
     5  C    0.000455   0.000120  -0.001063   0.000076   0.000139  -0.000793
     6  C    0.000295  -0.000034   0.001612  -0.000112  -0.000085  -0.000002
     7  C   -0.000023  -0.000001   0.000236   0.001861   0.000071  -0.000085
     8  C   -0.000004   0.000000   0.000111  -0.000699  -0.000560   0.000077
     9  Cl   0.000000   0.000000   0.000001  -0.000110  -0.000141   0.000001
    10  C   -0.000001   0.000000  -0.000086   0.000002   0.001259   0.000099
    11  C    0.000023  -0.000003   0.000033  -0.000075  -0.000094   0.001940
    12  H    0.000002   0.000001  -0.000000   0.000000  -0.000000   0.000015
    13  H    0.000146  -0.000078   0.000000   0.000000  -0.000000   0.000006
    14  H    0.000144   0.000007   0.000001  -0.000000  -0.000000  -0.000006
    15  H   -0.000025   0.000007   0.000001  -0.000000  -0.000000  -0.000006
    16  H   -0.000000   0.000001  -0.000000   0.000000  -0.000000   0.000015
    17  H   -0.000036  -0.000078   0.000000   0.000000  -0.000000   0.000006
    18  H   -0.000417   0.000074   0.000021  -0.000000   0.000000  -0.000000
    19  H    0.001104   0.000074   0.000021  -0.000000   0.000000  -0.000000
    20  H    0.000074  -0.000649   0.000005   0.000000   0.000000  -0.000000
    21  H    0.000021   0.000005  -0.002817   0.000149  -0.000001   0.000003
    22  H   -0.000000   0.000000   0.000149  -0.004754   0.000004  -0.000001
    23  H    0.000000   0.000000  -0.000001   0.000004  -0.002099   0.000139
    24  H   -0.000000  -0.000000   0.000003  -0.000001   0.000139  -0.004544
 Mulliken charges and spin densities:
               1          2
     1  C    0.065274   0.026957
     2  C   -0.311301  -0.011815
     3  C    0.065274   0.026957
     4  C    0.078855  -0.000332
     5  C    0.147982   0.353747
     6  C    0.003191   0.003578
     7  C    0.092822   0.059252
     8  C    0.068181   0.289714
     9  Cl   0.134346   0.197604
    10  C    0.079234  -0.000183
    11  C   -0.000461   0.048419
    12  H    0.029279  -0.000643
    13  H    0.059218   0.007205
    14  H    0.040203   0.000583
    15  H    0.040203   0.000583
    16  H    0.029279  -0.000643
    17  H    0.059218   0.007205
    18  H    0.032274   0.001039
    19  H    0.032274   0.001039
    20  H    0.047938  -0.000433
    21  H    0.047510  -0.001690
    22  H    0.053748  -0.003656
    23  H    0.051815  -0.001367
    24  H    0.053644  -0.003118
 Sum of Mulliken charges =   1.00000   1.00000
 Mulliken charges and spin densities with hydrogens summed into heavy atoms:
               1          2
     1  C    0.193974   0.034102
     2  C   -0.311301  -0.011815
     3  C    0.193974   0.034102
     4  C    0.191341   0.001312
     5  C    0.147982   0.353747
     6  C    0.050700   0.001888
     7  C    0.146570   0.055595
     8  C    0.068181   0.289714
     9  Cl   0.134346   0.197604
    10  C    0.131049  -0.001551
    11  C    0.053183   0.045301
 Electronic spatial extent (au):  <R**2>=           2596.3507
 Charge=              1.0000 electrons
 Dipole moment (field-independent basis, Debye):
    X=             -0.6762    Y=             -0.0703    Z=              0.0000  Tot=              0.6799
 Quadrupole moment (field-independent basis, Debye-Ang):
   XX=            -40.0732   YY=            -59.8407   ZZ=            -70.7316
   XY=             -0.7135   XZ=              0.0000   YZ=             -0.0000
 Traceless Quadrupole moment (field-independent basis, Debye-Ang):
   XX=             16.8086   YY=             -2.9589   ZZ=            -13.8498
   XY=             -0.7135   XZ=              0.0000   YZ=             -0.0000
 Octapole moment (field-independent basis, Debye-Ang**2):
  XXX=            -31.8390  YYY=              0.0211  ZZZ=             -0.0000  XYY=             -9.8866
  XXY=             -1.7298  XXZ=              0.0000  XZZ=             -0.3955  YZZ=              0.0158
  YYZ=              0.0000  XYZ=             -0.0000
 Hexadecapole moment (field-independent basis, Debye-Ang**3):
 XXXX=          -2174.6322 YYYY=           -430.4054 ZZZZ=           -242.9790 XXXY=             -7.0146
 XXXZ=              0.0001 YYYX=             -1.4560 YYYZ=             -0.0000 ZZZX=              0.0000
 ZZZY=             -0.0000 XXYY=           -490.7976 XXZZ=           -464.8938 YYZZ=           -125.1903
 XXYZ=             -0.0000 YYXZ=              0.0000 ZZXY=             -1.4578
 N-N= 6.674718894219D+02 E-N=-3.309772883075D+03  KE= 8.428090884699D+02
                          Isotropic Fermi Contact Couplings
        Atom                 a.u.       MegaHertz       Gauss      10(-4) cm-1
     1  C(13)              0.02369      26.63368       9.50356       8.88404
     2  C(13)             -0.00944     -10.61439      -3.78748      -3.54058
     3  C(13)              0.02369      26.63357       9.50352       8.88400
     4  C(13)             -0.00075      -0.83988      -0.29969      -0.28015
     5  C(13)              0.05121      57.57131      20.54288      19.20372
     6  C(13)             -0.00763      -8.58245      -3.06243      -2.86280
     7  C(13)              0.00172       1.93290       0.68971       0.64475
     8  C(13)              0.04914      55.23838      19.71043      18.42554
     9  Cl(35)             0.03525      15.45668       5.51533       5.15579
    10  C(13)             -0.00798      -8.97320      -3.20186      -2.99314
    11  C(13)              0.00039       0.43357       0.15471       0.14462
    12  H(1)              -0.00020      -0.88730      -0.31661      -0.29597
    13  H(1)               0.00306      13.68975       4.88484       4.56641
    14  H(1)              -0.00025      -1.12622      -0.40186      -0.37567
    15  H(1)              -0.00025      -1.12622      -0.40186      -0.37567
    16  H(1)              -0.00020      -0.88729      -0.31661      -0.29597
    17  H(1)               0.00306      13.68975       4.88484       4.56641
    18  H(1)               0.00015       0.68826       0.24559       0.22958
    19  H(1)               0.00015       0.68827       0.24559       0.22958
    20  H(1)              -0.00015      -0.65805      -0.23481      -0.21950
    21  H(1)              -0.00068      -3.05313      -1.08943      -1.01842
    22  H(1)              -0.00123      -5.49413      -1.96044      -1.83264
    23  H(1)              -0.00049      -2.21087      -0.78889      -0.73747
    24  H(1)              -0.00114      -5.09881      -1.81938      -1.70078
 --------------------------------------------------------
       Center         ----  Spin Dipole Couplings  ----
                      3XX-RR        3YY-RR        3ZZ-RR
 --------------------------------------------------------
     1   Atom        0.007169     -0.017471      0.010302
     2   Atom       -0.018076     -0.025327      0.043403
     3   Atom        0.007169     -0.017471      0.010302
     4   Atom        0.002900      0.000420     -0.003320
     5   Atom       -0.180478     -0.184609      0.365087
     6   Atom       -0.022136     -0.017247      0.039382
     7   Atom       -0.046255     -0.040193      0.086448
     8   Atom       -0.182889     -0.186173      0.369061
     9   Atom       -0.710959     -0.662645      1.373605
    10   Atom       -0.015201     -0.010944      0.026145
    11   Atom       -0.044457     -0.037483      0.081940
    12   Atom       -0.000722      0.003627     -0.002905
    13   Atom        0.005973     -0.003868     -0.002105
    14   Atom        0.000492     -0.004590      0.004098
    15   Atom        0.000492     -0.004590      0.004098
    16   Atom       -0.000722      0.003627     -0.002905
    17   Atom        0.005973     -0.003868     -0.002105
    18   Atom        0.001256      0.001069     -0.002324
    19   Atom        0.001256      0.001069     -0.002324
    20   Atom        0.002060     -0.000417     -0.001643
    21   Atom       -0.005083      0.009996     -0.004913
    22   Atom       -0.006303      0.011707     -0.005404
    23   Atom       -0.003900      0.009264     -0.005364
    24   Atom       -0.006447      0.011560     -0.005114
 --------------------------------------------------------
                        XY            XZ            YZ
 --------------------------------------------------------
     1   Atom       -0.015702      0.034232     -0.016553
     2   Atom        0.000619     -0.000000      0.000000
     3   Atom       -0.015702     -0.034232      0.016553
     4   Atom        0.003504     -0.000000     -0.000000
     5   Atom        0.000126     -0.000000      0.000000
     6   Atom       -0.003668      0.000000     -0.000000
     7   Atom        0.003074      0.000000     -0.000000
     8   Atom        0.001175      0.000000      0.000000
     9   Atom       -0.000759      0.000000     -0.000000
    10   Atom       -0.003212     -0.000000      0.000000
    11   Atom        0.003012     -0.000000      0.000000
    12   Atom       -0.002319      0.002135     -0.004086
    13   Atom       -0.000670      0.000327     -0.000636
    14   Atom       -0.001565      0.003200      0.001006
    15   Atom       -0.001565     -0.003200     -0.001006
    16   Atom       -0.002319     -0.002135      0.004086
    17   Atom       -0.000670     -0.000327      0.000636
    18   Atom        0.003281     -0.001291     -0.001270
    19   Atom        0.003281      0.001291      0.001270
    20   Atom        0.002084     -0.000000     -0.000000
    21   Atom        0.002239      0.000000      0.000000
    22   Atom       -0.004036     -0.000000      0.000000
    23   Atom        0.001071     -0.000000     -0.000000
    24   Atom       -0.004146      0.000000     -0.000000
 --------------------------------------------------------


 ---------------------------------------------------------------------------------
              Anisotropic Spin Dipole Couplings in Principal Axis System
 ---------------------------------------------------------------------------------

       Atom             a.u.   MegaHertz   Gauss  10(-4) cm-1        Axes

              Baa    -0.0255    -3.428    -1.223    -1.143 -0.6744  0.1642  0.7198
     1 C(13)  Bbb    -0.0251    -3.368    -1.202    -1.124  0.3412  0.9339  0.1067
              Bcc     0.0506     6.796     2.425     2.267  0.6547 -0.3176  0.6859
 
              Baa    -0.0254    -3.406    -1.215    -1.136 -0.0844  0.9964 -0.0000
     2 C(13)  Bbb    -0.0180    -2.419    -0.863    -0.807  0.9964  0.0844  0.0000
              Bcc     0.0434     5.824     2.078     1.943 -0.0000  0.0000  1.0000
 
              Baa    -0.0255    -3.428    -1.223    -1.143  0.6744 -0.1641  0.7198
     3 C(13)  Bbb    -0.0251    -3.368    -1.202    -1.124  0.3412  0.9339 -0.1067
              Bcc     0.0506     6.796     2.425     2.267 -0.6547  0.3176  0.6859
 
              Baa    -0.0033    -0.446    -0.159    -0.149  0.0000  0.0000  1.0000
     4 C(13)  Bbb    -0.0021    -0.276    -0.098    -0.092 -0.5772  0.8166  0.0000
              Bcc     0.0054     0.722     0.257     0.241  0.8166  0.5772 -0.0000
 
              Baa    -0.1846   -24.773    -8.840    -8.263 -0.0305  0.9995 -0.0000
     5 C(13)  Bbb    -0.1805   -24.218    -8.642    -8.078  0.9995  0.0305  0.0000
              Bcc     0.3651    48.991    17.481    16.342 -0.0000  0.0000  1.0000
 
              Baa    -0.0241    -3.234    -1.154    -1.079  0.8816  0.4720  0.0000
     6 C(13)  Bbb    -0.0153    -2.051    -0.732    -0.684 -0.4720  0.8816  0.0000
              Bcc     0.0394     5.285     1.886     1.763  0.0000 -0.0000  1.0000
 
              Baa    -0.0475    -6.380    -2.276    -2.128  0.9225 -0.3859 -0.0000
     7 C(13)  Bbb    -0.0389    -5.221    -1.863    -1.742  0.3859  0.9225  0.0000
              Bcc     0.0864    11.601     4.139     3.870  0.0000 -0.0000  1.0000
 
              Baa    -0.1865   -25.033    -8.932    -8.350 -0.3056  0.9522  0.0000
     8 C(13)  Bbb    -0.1825   -24.491    -8.739    -8.169  0.9522  0.3056 -0.0000
              Bcc     0.3691    49.525    17.672    16.520  0.0000  0.0000  1.0000
 
              Baa    -0.7110   -37.211   -13.278   -12.412  0.9999  0.0157 -0.0000
     9 Cl(35) Bbb    -0.6626   -34.681   -12.375   -11.568 -0.0157  0.9999  0.0000
              Bcc     1.3736    71.891    25.653    23.980  0.0000 -0.0000  1.0000
 
              Baa    -0.0169    -2.271    -0.810    -0.758  0.8810  0.4731  0.0000
    10 C(13)  Bbb    -0.0092    -1.237    -0.441    -0.413 -0.4731  0.8810 -0.0000
              Bcc     0.0261     3.508     1.252     1.170 -0.0000  0.0000  1.0000
 
              Baa    -0.0456    -6.116    -2.182    -2.040  0.9372 -0.3487  0.0000
    11 C(13)  Bbb    -0.0364    -4.879    -1.741    -1.628  0.3487  0.9372 -0.0000
              Bcc     0.0819    10.996     3.923     3.668 -0.0000  0.0000  1.0000
 
              Baa    -0.0051    -2.726    -0.973    -0.909 -0.2508  0.3547  0.9007
    12 H(1)   Bbb    -0.0017    -0.908    -0.324    -0.303  0.8927  0.4447  0.0734
              Bcc     0.0068     3.634     1.297     1.212 -0.3745  0.8224 -0.4282
 
              Baa    -0.0041    -2.189    -0.781    -0.730  0.0539  0.9541  0.2947
    13 H(1)   Bbb    -0.0019    -1.031    -0.368    -0.344 -0.0642 -0.2912  0.9545
              Bcc     0.0060     3.220     1.149     1.074  0.9965 -0.0704  0.0456
 
              Baa    -0.0054    -2.903    -1.036    -0.968  0.3560  0.9093 -0.2154
    14 H(1)   Bbb    -0.0005    -0.282    -0.101    -0.094  0.7877 -0.4160 -0.4544
              Bcc     0.0060     3.185     1.136     1.062  0.5028  0.0079  0.8644
 
              Baa    -0.0054    -2.903    -1.036    -0.968  0.3560  0.9093  0.2154
    15 H(1)   Bbb    -0.0005    -0.282    -0.101    -0.094  0.7877 -0.4160  0.4544
              Bcc     0.0060     3.185     1.136     1.062 -0.5028 -0.0079  0.8644
 
              Baa    -0.0051    -2.726    -0.973    -0.909  0.2508 -0.3547  0.9007
    16 H(1)   Bbb    -0.0017    -0.908    -0.324    -0.303  0.8927  0.4447 -0.0734
              Bcc     0.0068     3.634     1.297     1.212 -0.3745  0.8224  0.4282
 
              Baa    -0.0041    -2.189    -0.781    -0.730  0.0539  0.9541 -0.2947
    17 H(1)   Bbb    -0.0019    -1.031    -0.368    -0.344  0.0642  0.2912  0.9545
              Bcc     0.0060     3.220     1.149     1.074  0.9965 -0.0704 -0.0456
 
              Baa    -0.0028    -1.483    -0.529    -0.495  0.1629  0.1813  0.9698
    18 H(1)   Bbb    -0.0021    -1.131    -0.404    -0.377 -0.7000  0.7140 -0.0159
              Bcc     0.0049     2.614     0.933     0.872  0.6953  0.6763 -0.2432
 
              Baa    -0.0028    -1.483    -0.529    -0.495 -0.1629 -0.1813  0.9698
    19 H(1)   Bbb    -0.0021    -1.131    -0.404    -0.377 -0.7000  0.7140  0.0159
              Bcc     0.0049     2.614     0.933     0.872  0.6953  0.6763  0.2432
 
              Baa    -0.0016    -0.876    -0.313    -0.292 -0.0000  0.0000  1.0000
    20 H(1)   Bbb    -0.0016    -0.855    -0.305    -0.285 -0.4945  0.8692 -0.0000
              Bcc     0.0032     1.731     0.618     0.578  0.8692  0.4945 -0.0000
 
              Baa    -0.0054    -2.886    -1.030    -0.963  0.9896 -0.1438 -0.0000
    21 H(1)   Bbb    -0.0049    -2.621    -0.935    -0.874  0.0000 -0.0000  1.0000
              Bcc     0.0103     5.507     1.965     1.837  0.1438  0.9896  0.0000
 
              Baa    -0.0072    -3.824    -1.364    -1.275  0.9779  0.2091 -0.0000
    22 H(1)   Bbb    -0.0054    -2.883    -1.029    -0.962  0.0000 -0.0000  1.0000
              Bcc     0.0126     6.707     2.393     2.237 -0.2091  0.9779  0.0000
 
              Baa    -0.0054    -2.862    -1.021    -0.955  0.0000  0.0000  1.0000
    23 H(1)   Bbb    -0.0040    -2.127    -0.759    -0.710  0.9967 -0.0806 -0.0000
              Bcc     0.0094     4.989     1.780     1.664  0.0806  0.9967 -0.0000
 
              Baa    -0.0074    -3.925    -1.400    -1.309  0.9768  0.2141 -0.0000
    24 H(1)   Bbb    -0.0051    -2.728    -0.974    -0.910  0.0000  0.0000  1.0000
              Bcc     0.0125     6.653     2.374     2.219 -0.2141  0.9768 -0.0000
 

 ---------------------------------------------------------------------------------

 ******************************Gaussian NBO Version 3.1******************************
             N A T U R A L   A T O M I C   O R B I T A L   A N D
          N A T U R A L   B O N D   O R B I T A L   A N A L Y S I S
 ******************************Gaussian NBO Version 3.1******************************
       /RESON  / : Allow strongly delocalized NBO set

 Analyzing the SCF density

 Job title: CC(C)(C)C1=CC=C(Cl)C=C1                                         

 Storage needed:    151162 in NPA,    200179 in NBO ( 196604880 available)
 GSVD:  LWork=       31305 too small for GESVD, short by        4697 words or        4697 for optimal perf.


 NATURAL POPULATIONS:  Natural atomic orbital occupancies 
                                                          
   NAO  Atom  No  lang   Type(AO)    Occupancy
 --------------------------------------------
     1    C    1  S      Cor( 1S)     1.99916
     2    C    1  S      Val( 2S)     1.08179
     3    C    1  S      Ryd( 3S)     0.00144
     4    C    1  px     Val( 2p)     1.22544
     5    C    1  px     Ryd( 3p)     0.00313
     6    C    1  py     Val( 2p)     1.19016
     7    C    1  py     Ryd( 3p)     0.00342
     8    C    1  pz     Val( 2p)     1.10345
     9    C    1  pz     Ryd( 3p)     0.00282
    10    C    1  dxy    Ryd( 3d)     0.00031
    11    C    1  dxz    Ryd( 3d)     0.00033
    12    C    1  dyz    Ryd( 3d)     0.00052
    13    C    1  dx2y2  Ryd( 3d)     0.00066
    14    C    1  dz2    Ryd( 3d)     0.00067

    15    C    2  S      Cor( 1S)     1.99885
    16    C    2  S      Val( 2S)     0.88536
    17    C    2  S      Ryd( 3S)     0.00056
    18    C    2  px     Val( 2p)     1.02186
    19    C    2  px     Ryd( 3p)     0.00163
    20    C    2  py     Val( 2p)     1.10226
    21    C    2  py     Ryd( 3p)     0.00653
    22    C    2  pz     Val( 2p)     1.07442
    23    C    2  pz     Ryd( 3p)     0.00264
    24    C    2  dxy    Ryd( 3d)     0.00061
    25    C    2  dxz    Ryd( 3d)     0.00060
    26    C    2  dyz    Ryd( 3d)     0.00106
    27    C    2  dx2y2  Ryd( 3d)     0.00118
    28    C    2  dz2    Ryd( 3d)     0.00110

    29    C    3  S      Cor( 1S)     1.99916
    30    C    3  S      Val( 2S)     1.08179
    31    C    3  S      Ryd( 3S)     0.00144
    32    C    3  px     Val( 2p)     1.22544
    33    C    3  px     Ryd( 3p)     0.00313
    34    C    3  py     Val( 2p)     1.19016
    35    C    3  py     Ryd( 3p)     0.00342
    36    C    3  pz     Val( 2p)     1.10346
    37    C    3  pz     Ryd( 3p)     0.00282
    38    C    3  dxy    Ryd( 3d)     0.00031
    39    C    3  dxz    Ryd( 3d)     0.00033
    40    C    3  dyz    Ryd( 3d)     0.00052
    41    C    3  dx2y2  Ryd( 3d)     0.00066
    42    C    3  dz2    Ryd( 3d)     0.00067

    43    C    4  S      Cor( 1S)     1.99920
    44    C    4  S      Val( 2S)     1.07606
    45    C    4  S      Ryd( 3S)     0.00148
    46    C    4  px     Val( 2p)     1.23147
    47    C    4  px     Ryd( 3p)     0.00383
    48    C    4  py     Val( 2p)     1.08755
    49    C    4  py     Ryd( 3p)     0.00259
    50    C    4  pz     Val( 2p)     1.23518
    51    C    4  pz     Ryd( 3p)     0.00378
    52    C    4  dxy    Ryd( 3d)     0.00039
    53    C    4  dxz    Ryd( 3d)     0.00021
    54    C    4  dyz    Ryd( 3d)     0.00070
    55    C    4  dx2y2  Ryd( 3d)     0.00062
    56    C    4  dz2    Ryd( 3d)     0.00052

    57    C    5  S      Cor( 1S)     1.99884
    58    C    5  S      Val( 2S)     0.88225
    59    C    5  S      Ryd( 3S)     0.00430
    60    C    5  px     Val( 2p)     1.10417
    61    C    5  px     Ryd( 3p)     0.00605
    62    C    5  py     Val( 2p)     1.08208
    63    C    5  py     Ryd( 3p)     0.00495
    64    C    5  pz     Val( 2p)     0.75178
    65    C    5  pz     Ryd( 3p)     0.00336
    66    C    5  dxy    Ryd( 3d)     0.00117
    67    C    5  dxz    Ryd( 3d)     0.00083
    68    C    5  dyz    Ryd( 3d)     0.00065
    69    C    5  dx2y2  Ryd( 3d)     0.00078
    70    C    5  dz2    Ryd( 3d)     0.00043

    71    C    6  S      Cor( 1S)     1.99888
    72    C    6  S      Val( 2S)     0.94819
    73    C    6  S      Ryd( 3S)     0.00147
    74    C    6  px     Val( 2p)     1.09350
    75    C    6  px     Ryd( 3p)     0.00368
    76    C    6  py     Val( 2p)     1.18629
    77    C    6  py     Ryd( 3p)     0.00609
    78    C    6  pz     Val( 2p)     0.93057
    79    C    6  pz     Ryd( 3p)     0.00079
    80    C    6  dxy    Ryd( 3d)     0.00077
    81    C    6  dxz    Ryd( 3d)     0.00047
    82    C    6  dyz    Ryd( 3d)     0.00043
    83    C    6  dx2y2  Ryd( 3d)     0.00072
    84    C    6  dz2    Ryd( 3d)     0.00040

    85    C    7  S      Cor( 1S)     1.99881
    86    C    7  S      Val( 2S)     0.95894
    87    C    7  S      Ryd( 3S)     0.00169
    88    C    7  px     Val( 2p)     1.10812
    89    C    7  px     Ryd( 3p)     0.00614
    90    C    7  py     Val( 2p)     1.17334
    91    C    7  py     Ryd( 3p)     0.00610
    92    C    7  pz     Val( 2p)     0.90961
    93    C    7  pz     Ryd( 3p)     0.00097
    94    C    7  dxy    Ryd( 3d)     0.00083
    95    C    7  dxz    Ryd( 3d)     0.00051
    96    C    7  dyz    Ryd( 3d)     0.00046
    97    C    7  dx2y2  Ryd( 3d)     0.00062
    98    C    7  dz2    Ryd( 3d)     0.00041

    99    C    8  S      Cor( 1S)     1.99857
   100    C    8  S      Val( 2S)     0.93233
   101    C    8  S      Ryd( 3S)     0.00140
   102    C    8  px     Val( 2p)     0.93083
   103    C    8  px     Ryd( 3p)     0.00815
   104    C    8  py     Val( 2p)     1.11184
   105    C    8  py     Ryd( 3p)     0.00719
   106    C    8  pz     Val( 2p)     0.92389
   107    C    8  pz     Ryd( 3p)     0.00183
   108    C    8  dxy    Ryd( 3d)     0.00132
   109    C    8  dxz    Ryd( 3d)     0.00118
   110    C    8  dyz    Ryd( 3d)     0.00085
   111    C    8  dx2y2  Ryd( 3d)     0.00272
   112    C    8  dz2    Ryd( 3d)     0.00089

   113   Cl    9  S      Cor( 1S)     2.00000
   114   Cl    9  S      Cor( 2S)     1.99973
   115   Cl    9  S      Val( 3S)     1.83278
   116   Cl    9  S      Ryd( 4S)     0.00175
   117   Cl    9  px     Cor( 2p)     1.99989
   118   Cl    9  px     Val( 3p)     1.25073
   119   Cl    9  px     Ryd( 4p)     0.00124
   120   Cl    9  py     Cor( 2p)     1.99998
   121   Cl    9  py     Val( 3p)     1.97092
   122   Cl    9  py     Ryd( 4p)     0.00105
   123   Cl    9  pz     Cor( 2p)     1.99994
   124   Cl    9  pz     Val( 3p)     1.72058
   125   Cl    9  pz     Ryd( 4p)     0.00066
   126   Cl    9  dxy    Ryd( 3d)     0.00153
   127   Cl    9  dxz    Ryd( 3d)     0.00318
   128   Cl    9  dyz    Ryd( 3d)     0.00004
   129   Cl    9  dx2y2  Ryd( 3d)     0.00484
   130   Cl    9  dz2    Ryd( 3d)     0.00153

   131    C   10  S      Cor( 1S)     1.99881
   132    C   10  S      Val( 2S)     0.95650
   133    C   10  S      Ryd( 3S)     0.00168
   134    C   10  px     Val( 2p)     1.10662
   135    C   10  px     Ryd( 3p)     0.00612
   136    C   10  py     Val( 2p)     1.17607
   137    C   10  py     Ryd( 3p)     0.00630
   138    C   10  pz     Val( 2p)     0.93605
   139    C   10  pz     Ryd( 3p)     0.00100
   140    C   10  dxy    Ryd( 3d)     0.00081
   141    C   10  dxz    Ryd( 3d)     0.00049
   142    C   10  dyz    Ryd( 3d)     0.00046
   143    C   10  dx2y2  Ryd( 3d)     0.00061
   144    C   10  dz2    Ryd( 3d)     0.00041

   145    C   11  S      Cor( 1S)     1.99889
   146    C   11  S      Val( 2S)     0.94850
   147    C   11  S      Ryd( 3S)     0.00173
   148    C   11  px     Val( 2p)     1.09859
   149    C   11  px     Ryd( 3p)     0.00416
   150    C   11  py     Val( 2p)     1.17932
   151    C   11  py     Ryd( 3p)     0.00602
   152    C   11  pz     Val( 2p)     0.91052
   153    C   11  pz     Ryd( 3p)     0.00071
   154    C   11  dxy    Ryd( 3d)     0.00078
   155    C   11  dxz    Ryd( 3d)     0.00053
   156    C   11  dyz    Ryd( 3d)     0.00041
   157    C   11  dx2y2  Ryd( 3d)     0.00073
   158    C   11  dz2    Ryd( 3d)     0.00040

   159    H   12  S      Val( 1S)     0.77421
   160    H   12  S      Ryd( 2S)     0.00112
   161    H   12  px     Ryd( 2p)     0.00021
   162    H   12  py     Ryd( 2p)     0.00066
   163    H   12  pz     Ryd( 2p)     0.00015

   164    H   13  S      Val( 1S)     0.74535
   165    H   13  S      Ryd( 2S)     0.00106
   166    H   13  px     Ryd( 2p)     0.00072
   167    H   13  py     Ryd( 2p)     0.00017
   168    H   13  pz     Ryd( 2p)     0.00013

   169    H   14  S      Val( 1S)     0.76362
   170    H   14  S      Ryd( 2S)     0.00123
   171    H   14  px     Ryd( 2p)     0.00019
   172    H   14  py     Ryd( 2p)     0.00025
   173    H   14  pz     Ryd( 2p)     0.00057

   174    H   15  S      Val( 1S)     0.76362
   175    H   15  S      Ryd( 2S)     0.00123
   176    H   15  px     Ryd( 2p)     0.00019
   177    H   15  py     Ryd( 2p)     0.00025
   178    H   15  pz     Ryd( 2p)     0.00057

   179    H   16  S      Val( 1S)     0.77421
   180    H   16  S      Ryd( 2S)     0.00112
   181    H   16  px     Ryd( 2p)     0.00021
   182    H   16  py     Ryd( 2p)     0.00066
   183    H   16  pz     Ryd( 2p)     0.00015

   184    H   17  S      Val( 1S)     0.74535
   185    H   17  S      Ryd( 2S)     0.00106
   186    H   17  px     Ryd( 2p)     0.00072
   187    H   17  py     Ryd( 2p)     0.00017
   188    H   17  pz     Ryd( 2p)     0.00013

   189    H   18  S      Val( 1S)     0.76856
   190    H   18  S      Ryd( 2S)     0.00130
   191    H   18  px     Ryd( 2p)     0.00020
   192    H   18  py     Ryd( 2p)     0.00032
   193    H   18  pz     Ryd( 2p)     0.00053

   194    H   19  S      Val( 1S)     0.76856
   195    H   19  S      Ryd( 2S)     0.00130
   196    H   19  px     Ryd( 2p)     0.00020
   197    H   19  py     Ryd( 2p)     0.00032
   198    H   19  pz     Ryd( 2p)     0.00053

   199    H   20  S      Val( 1S)     0.74671
   200    H   20  S      Ryd( 2S)     0.00104
   201    H   20  px     Ryd( 2p)     0.00072
   202    H   20  py     Ryd( 2p)     0.00011
   203    H   20  pz     Ryd( 2p)     0.00019

   204    H   21  S      Val( 1S)     0.73103
   205    H   21  S      Ryd( 2S)     0.00148
   206    H   21  px     Ryd( 2p)     0.00025
   207    H   21  py     Ryd( 2p)     0.00069
   208    H   21  pz     Ryd( 2p)     0.00013

   209    H   22  S      Val( 1S)     0.72341
   210    H   22  S      Ryd( 2S)     0.00180
   211    H   22  px     Ryd( 2p)     0.00031
   212    H   22  py     Ryd( 2p)     0.00066
   213    H   22  pz     Ryd( 2p)     0.00012

   214    H   23  S      Val( 1S)     0.72290
   215    H   23  S      Ryd( 2S)     0.00176
   216    H   23  px     Ryd( 2p)     0.00030
   217    H   23  py     Ryd( 2p)     0.00067
   218    H   23  pz     Ryd( 2p)     0.00012

   219    H   24  S      Val( 1S)     0.73599
   220    H   24  S      Ryd( 2S)     0.00155
   221    H   24  px     Ryd( 2p)     0.00026
   222    H   24  py     Ryd( 2p)     0.00066
   223    H   24  pz     Ryd( 2p)     0.00014

 WARNING:  1 low occupancy (<1.9990e) core orbital  found on  C    2
           1 low occupancy (<1.9990e) core orbital  found on  C    5
           1 low occupancy (<1.9990e) core orbital  found on  C    6
           1 low occupancy (<1.9990e) core orbital  found on  C    7
           1 low occupancy (<1.9990e) core orbital  found on  C    8
           1 low occupancy (<1.9990e) core orbital  found on  C   10
           1 low occupancy (<1.9990e) core orbital  found on  C   11


 Summary of Natural Population Analysis:                  
                                                          
                                       Natural Population 
                Natural  -----------------------------------------------
    Atom  No    Charge         Core      Valence    Rydberg      Total
 -----------------------------------------------------------------------
      C    1   -0.61332      1.99916     4.60085    0.01331     6.61332
      C    2   -0.09865      1.99885     4.08390    0.01590     6.09865
      C    3   -0.61332      1.99916     4.60085    0.01331     6.61332
      C    4   -0.64357      1.99920     4.63026    0.01411     6.64357
      C    5    0.15837      1.99884     3.82028    0.02252     5.84163
      C    6   -0.17226      1.99888     4.15856    0.01482     6.17226
      C    7   -0.16655      1.99881     4.15001    0.01773     6.16655
      C    8    0.07700      1.99857     3.89889    0.02554     5.92300
     Cl    9    0.20962      9.99954     6.77501    0.01582    16.79038
      C   10   -0.19193      1.99881     4.17524    0.01788     6.19193
      C   11   -0.15129      1.99889     4.13693    0.01547     6.15129
      H   12    0.22364      0.00000     0.77421    0.00215     0.77636
      H   13    0.25258      0.00000     0.74535    0.00207     0.74742
      H   14    0.23414      0.00000     0.76362    0.00225     0.76586
      H   15    0.23414      0.00000     0.76362    0.00225     0.76586
      H   16    0.22364      0.00000     0.77421    0.00215     0.77636
      H   17    0.25258      0.00000     0.74535    0.00207     0.74742
      H   18    0.22909      0.00000     0.76856    0.00235     0.77091
      H   19    0.22909      0.00000     0.76856    0.00235     0.77091
      H   20    0.25123      0.00000     0.74671    0.00206     0.74877
      H   21    0.26642      0.00000     0.73103    0.00255     0.73358
      H   22    0.27370      0.00000     0.72341    0.00288     0.72630
      H   23    0.27425      0.00000     0.72290    0.00285     0.72575
      H   24    0.26140      0.00000     0.73599    0.00261     0.73860
 =======================================================================
   * Total *    1.00000     29.98872    58.79430    0.21699    89.00000

                                 Natural Population      
 --------------------------------------------------------
   Core                      29.98872 ( 99.9624% of  30)
   Valence                   58.79430 ( 99.6514% of  59)
   Natural Minimal Basis     88.78301 ( 99.7562% of  89)
   Natural Rydberg Basis      0.21699 (  0.2438% of  89)
 --------------------------------------------------------

    Atom  No          Natural Electron Configuration
 ----------------------------------------------------------------------------
      C    1      [core]2S( 1.08)2p( 3.52)3p( 0.01)
      C    2      [core]2S( 0.89)2p( 3.20)3p( 0.01)
      C    3      [core]2S( 1.08)2p( 3.52)3p( 0.01)
      C    4      [core]2S( 1.08)2p( 3.55)3p( 0.01)
      C    5      [core]2S( 0.88)2p( 2.94)3p( 0.01)
      C    6      [core]2S( 0.95)2p( 3.21)3p( 0.01)
      C    7      [core]2S( 0.96)2p( 3.19)3p( 0.01)
      C    8      [core]2S( 0.93)2p( 2.97)3p( 0.02)3d( 0.01)
     Cl    9      [core]3S( 1.83)3p( 4.94)3d( 0.01)
      C   10      [core]2S( 0.96)2p( 3.22)3p( 0.01)
      C   11      [core]2S( 0.95)2p( 3.19)3p( 0.01)
      H   12            1S( 0.77)
      H   13            1S( 0.75)
      H   14            1S( 0.76)
      H   15            1S( 0.76)
      H   16            1S( 0.77)
      H   17            1S( 0.75)
      H   18            1S( 0.77)
      H   19            1S( 0.77)
      H   20            1S( 0.75)
      H   21            1S( 0.73)
      H   22            1S( 0.72)
      H   23            1S( 0.72)
      H   24            1S( 0.74)


 ***************************************************
 *******         Alpha spin orbitals         *******
 ***************************************************


 NATURAL POPULATIONS:  Natural atomic orbital occupancies 
                                                          
   NAO  Atom  No  lang   Type(AO)    Occupancy      Energy
 ----------------------------------------------------------
     1    C    1  S      Cor( 1S)     0.99959     -10.20467
     2    C    1  S      Val( 2S)     0.54205      -0.37075
     3    C    1  S      Ryd( 3S)     0.00075       0.74453
     4    C    1  px     Val( 2p)     0.61720      -0.22436
     5    C    1  px     Ryd( 3p)     0.00157       0.51997
     6    C    1  py     Val( 2p)     0.59644      -0.21603
     7    C    1  py     Ryd( 3p)     0.00171       0.51119
     8    C    1  pz     Val( 2p)     0.55862      -0.21297
     9    C    1  pz     Ryd( 3p)     0.00141       0.43304
    10    C    1  dxy    Ryd( 3d)     0.00016       2.04668
    11    C    1  dxz    Ryd( 3d)     0.00017       2.00987
    12    C    1  dyz    Ryd( 3d)     0.00027       2.13255
    13    C    1  dx2y2  Ryd( 3d)     0.00034       2.30359
    14    C    1  dz2    Ryd( 3d)     0.00034       2.21606

    15    C    2  S      Cor( 1S)     0.99942     -10.23665
    16    C    2  S      Val( 2S)     0.44181      -0.32983
    17    C    2  S      Ryd( 3S)     0.00028       0.83899
    18    C    2  px     Val( 2p)     0.50766      -0.24545
    19    C    2  px     Ryd( 3p)     0.00082       0.55331
    20    C    2  py     Val( 2p)     0.55035      -0.25675
    21    C    2  py     Ryd( 3p)     0.00330       0.71050
    22    C    2  pz     Val( 2p)     0.54380      -0.25829
    23    C    2  pz     Ryd( 3p)     0.00140       0.59421
    24    C    2  dxy    Ryd( 3d)     0.00031       1.99678
    25    C    2  dxz    Ryd( 3d)     0.00034       1.88282
    26    C    2  dyz    Ryd( 3d)     0.00056       2.03381
    27    C    2  dx2y2  Ryd( 3d)     0.00058       2.11520
    28    C    2  dz2    Ryd( 3d)     0.00056       2.09260

    29    C    3  S      Cor( 1S)     0.99959     -10.20467
    30    C    3  S      Val( 2S)     0.54205      -0.37075
    31    C    3  S      Ryd( 3S)     0.00075       0.74453
    32    C    3  px     Val( 2p)     0.61720      -0.22436
    33    C    3  px     Ryd( 3p)     0.00157       0.51997
    34    C    3  py     Val( 2p)     0.59644      -0.21603
    35    C    3  py     Ryd( 3p)     0.00171       0.51118
    36    C    3  pz     Val( 2p)     0.55862      -0.21297
    37    C    3  pz     Ryd( 3p)     0.00141       0.43304
    38    C    3  dxy    Ryd( 3d)     0.00016       2.04668
    39    C    3  dxz    Ryd( 3d)     0.00017       2.00987
    40    C    3  dyz    Ryd( 3d)     0.00027       2.13255
    41    C    3  dx2y2  Ryd( 3d)     0.00034       2.30359
    42    C    3  dz2    Ryd( 3d)     0.00034       2.21606

    43    C    4  S      Cor( 1S)     0.99960     -10.19415
    44    C    4  S      Val( 2S)     0.53800      -0.36302
    45    C    4  S      Ryd( 3S)     0.00075       0.80217
    46    C    4  px     Val( 2p)     0.61576      -0.21983
    47    C    4  px     Ryd( 3p)     0.00192       0.58982
    48    C    4  py     Val( 2p)     0.54365      -0.20465
    49    C    4  py     Ryd( 3p)     0.00130       0.41986
    50    C    4  pz     Val( 2p)     0.61753      -0.21464
    51    C    4  pz     Ryd( 3p)     0.00193       0.54596
    52    C    4  dxy    Ryd( 3d)     0.00020       2.03245
    53    C    4  dxz    Ryd( 3d)     0.00010       2.01695
    54    C    4  dyz    Ryd( 3d)     0.00035       2.24586
    55    C    4  dx2y2  Ryd( 3d)     0.00031       2.23988
    56    C    4  dz2    Ryd( 3d)     0.00026       2.20257

    57    C    5  S      Cor( 1S)     0.99942     -10.27911
    58    C    5  S      Val( 2S)     0.44660      -0.33392
    59    C    5  S      Ryd( 3S)     0.00220       0.45176
    60    C    5  px     Val( 2p)     0.55457      -0.25968
    61    C    5  px     Ryd( 3p)     0.00305       0.92650
    62    C    5  py     Val( 2p)     0.54232      -0.25855
    63    C    5  py     Ryd( 3p)     0.00246       0.75999
    64    C    5  pz     Val( 2p)     0.51929      -0.32532
    65    C    5  pz     Ryd( 3p)     0.00196       0.48135
    66    C    5  dxy    Ryd( 3d)     0.00059       2.26459
    67    C    5  dxz    Ryd( 3d)     0.00053       1.73195
    68    C    5  dyz    Ryd( 3d)     0.00036       1.71473
    69    C    5  dx2y2  Ryd( 3d)     0.00039       2.17924
    70    C    5  dz2    Ryd( 3d)     0.00013       1.98750

    71    C    6  S      Cor( 1S)     0.99944     -10.26042
    72    C    6  S      Val( 2S)     0.47380      -0.33706
    73    C    6  S      Ryd( 3S)     0.00075       0.41205
    74    C    6  px     Val( 2p)     0.54589      -0.24062
    75    C    6  px     Ryd( 3p)     0.00186       0.70196
    76    C    6  py     Val( 2p)     0.59154      -0.25287
    77    C    6  py     Ryd( 3p)     0.00308       0.77834
    78    C    6  pz     Val( 2p)     0.48148      -0.30315
    79    C    6  pz     Ryd( 3p)     0.00046       0.39281
    80    C    6  dxy    Ryd( 3d)     0.00038       2.30738
    81    C    6  dxz    Ryd( 3d)     0.00026       1.72995
    82    C    6  dyz    Ryd( 3d)     0.00029       1.73657
    83    C    6  dx2y2  Ryd( 3d)     0.00035       2.29873
    84    C    6  dz2    Ryd( 3d)     0.00018       2.02523

    85    C    7  S      Cor( 1S)     0.99941     -10.26997
    86    C    7  S      Val( 2S)     0.48004      -0.35284
    87    C    7  S      Ryd( 3S)     0.00085       0.38963
    88    C    7  px     Val( 2p)     0.55386      -0.24869
    89    C    7  px     Ryd( 3p)     0.00309       0.56745
    90    C    7  py     Val( 2p)     0.58530      -0.26806
    91    C    7  py     Ryd( 3p)     0.00307       0.72565
    92    C    7  pz     Val( 2p)     0.48746      -0.31156
    93    C    7  pz     Ryd( 3p)     0.00055       0.36944
    94    C    7  dxy    Ryd( 3d)     0.00041       2.28945
    95    C    7  dxz    Ryd( 3d)     0.00026       1.72186
    96    C    7  dyz    Ryd( 3d)     0.00033       1.71137
    97    C    7  dx2y2  Ryd( 3d)     0.00031       2.24202
    98    C    7  dz2    Ryd( 3d)     0.00018       2.01859

    99    C    8  S      Cor( 1S)     0.99929     -10.34858
   100    C    8  S      Val( 2S)     0.47113      -0.42412
   101    C    8  S      Ryd( 3S)     0.00072       0.35495
   102    C    8  px     Val( 2p)     0.46658      -0.36066
   103    C    8  px     Ryd( 3p)     0.00408       0.71754
   104    C    8  py     Val( 2p)     0.55709      -0.29322
   105    C    8  py     Ryd( 3p)     0.00353       0.53975
   106    C    8  pz     Val( 2p)     0.58361      -0.37406
   107    C    8  pz     Ryd( 3p)     0.00068       0.37764
   108    C    8  dxy    Ryd( 3d)     0.00067       2.14736
   109    C    8  dxz    Ryd( 3d)     0.00066       1.56092
   110    C    8  dyz    Ryd( 3d)     0.00046       1.67748
   111    C    8  dx2y2  Ryd( 3d)     0.00135       2.04100
   112    C    8  dz2    Ryd( 3d)     0.00034       1.90161

   113   Cl    9  S      Cor( 1S)     1.00000    -100.83328
   114   Cl    9  S      Cor( 2S)     0.99986     -10.22315
   115   Cl    9  S      Val( 3S)     0.91734      -1.19357
   116   Cl    9  S      Ryd( 4S)     0.00090       0.50587
   117   Cl    9  px     Cor( 2p)     0.99994      -7.43060
   118   Cl    9  px     Val( 3p)     0.62278      -0.46113
   119   Cl    9  px     Ryd( 4p)     0.00065       0.78011
   120   Cl    9  py     Cor( 2p)     0.99999      -7.42133
   121   Cl    9  py     Val( 3p)     0.98567      -0.50380
   122   Cl    9  py     Ryd( 4p)     0.00052       0.75467
   123   Cl    9  pz     Cor( 2p)     1.00000      -7.42698
   124   Cl    9  pz     Val( 3p)     0.96600      -0.51433
   125   Cl    9  pz     Ryd( 4p)     0.00050       0.72286
   126   Cl    9  dxy    Ryd( 3d)     0.00075       0.86005
   127   Cl    9  dxz    Ryd( 3d)     0.00149       0.64551
   128   Cl    9  dyz    Ryd( 3d)     0.00002       0.57878
   129   Cl    9  dx2y2  Ryd( 3d)     0.00237       0.92443
   130   Cl    9  dz2    Ryd( 3d)     0.00080       0.69072

   131    C   10  S      Cor( 1S)     0.99940     -10.26557
   132    C   10  S      Val( 2S)     0.47781      -0.34735
   133    C   10  S      Ryd( 3S)     0.00084       0.38400
   134    C   10  px     Val( 2p)     0.55242      -0.24731
   135    C   10  px     Ryd( 3p)     0.00308       0.56288
   136    C   10  py     Val( 2p)     0.58631      -0.26611
   137    C   10  py     Ryd( 3p)     0.00317       0.73043
   138    C   10  pz     Val( 2p)     0.47812      -0.30494
   139    C   10  pz     Ryd( 3p)     0.00055       0.37414
   140    C   10  dxy    Ryd( 3d)     0.00040       2.28944
   141    C   10  dxz    Ryd( 3d)     0.00026       1.73126
   142    C   10  dyz    Ryd( 3d)     0.00031       1.71479
   143    C   10  dx2y2  Ryd( 3d)     0.00030       2.24863
   144    C   10  dz2    Ryd( 3d)     0.00019       2.02588

   145    C   11  S      Cor( 1S)     0.99945     -10.26392
   146    C   11  S      Val( 2S)     0.47475      -0.34226
   147    C   11  S      Ryd( 3S)     0.00088       0.40998
   148    C   11  px     Val( 2p)     0.54912      -0.24304
   149    C   11  px     Ryd( 3p)     0.00210       0.64986
   150    C   11  py     Val( 2p)     0.58835      -0.25438
   151    C   11  py     Ryd( 3p)     0.00303       0.76653
   152    C   11  pz     Val( 2p)     0.48686      -0.30816
   153    C   11  pz     Ryd( 3p)     0.00041       0.41014
   154    C   11  dxy    Ryd( 3d)     0.00039       2.29644
   155    C   11  dxz    Ryd( 3d)     0.00027       1.72797
   156    C   11  dyz    Ryd( 3d)     0.00028       1.72983
   157    C   11  dx2y2  Ryd( 3d)     0.00036       2.29390
   158    C   11  dz2    Ryd( 3d)     0.00018       2.02066

   159    H   12  S      Val( 1S)     0.38671      -0.06177
   160    H   12  S      Ryd( 2S)     0.00056       0.27164
   161    H   12  px     Ryd( 2p)     0.00011       1.74197
   162    H   12  py     Ryd( 2p)     0.00033       2.19124
   163    H   12  pz     Ryd( 2p)     0.00008       1.64136

   164    H   13  S      Val( 1S)     0.37498      -0.04853
   165    H   13  S      Ryd( 2S)     0.00052       0.25278
   166    H   13  px     Ryd( 2p)     0.00036       2.25030
   167    H   13  py     Ryd( 2p)     0.00008       1.67701
   168    H   13  pz     Ryd( 2p)     0.00007       1.64243

   169    H   14  S      Val( 1S)     0.38163      -0.05492
   170    H   14  S      Ryd( 2S)     0.00061       0.24673
   171    H   14  px     Ryd( 2p)     0.00010       1.71970
   172    H   14  py     Ryd( 2p)     0.00013       1.78721
   173    H   14  pz     Ryd( 2p)     0.00028       2.05996

   174    H   15  S      Val( 1S)     0.38163      -0.05492
   175    H   15  S      Ryd( 2S)     0.00061       0.24673
   176    H   15  px     Ryd( 2p)     0.00010       1.71970
   177    H   15  py     Ryd( 2p)     0.00013       1.78721
   178    H   15  pz     Ryd( 2p)     0.00028       2.05997

   179    H   16  S      Val( 1S)     0.38671      -0.06177
   180    H   16  S      Ryd( 2S)     0.00056       0.27165
   181    H   16  px     Ryd( 2p)     0.00011       1.74197
   182    H   16  py     Ryd( 2p)     0.00033       2.19124
   183    H   16  pz     Ryd( 2p)     0.00008       1.64136

   184    H   17  S      Val( 1S)     0.37498      -0.04853
   185    H   17  S      Ryd( 2S)     0.00052       0.25278
   186    H   17  px     Ryd( 2p)     0.00036       2.25030
   187    H   17  py     Ryd( 2p)     0.00008       1.67701
   188    H   17  pz     Ryd( 2p)     0.00007       1.64243

   189    H   18  S      Val( 1S)     0.38458      -0.05766
   190    H   18  S      Ryd( 2S)     0.00066       0.27105
   191    H   18  px     Ryd( 2p)     0.00010       1.71518
   192    H   18  py     Ryd( 2p)     0.00016       1.81109
   193    H   18  pz     Ryd( 2p)     0.00026       2.05301

   194    H   19  S      Val( 1S)     0.38458      -0.05766
   195    H   19  S      Ryd( 2S)     0.00066       0.27105
   196    H   19  px     Ryd( 2p)     0.00010       1.71518
   197    H   19  py     Ryd( 2p)     0.00016       1.81109
   198    H   19  pz     Ryd( 2p)     0.00026       2.05301

   199    H   20  S      Val( 1S)     0.37318      -0.04146
   200    H   20  S      Ryd( 2S)     0.00052       0.25909
   201    H   20  px     Ryd( 2p)     0.00036       2.26070
   202    H   20  py     Ryd( 2p)     0.00005       1.66297
   203    H   20  pz     Ryd( 2p)     0.00009       1.68503

   204    H   21  S      Val( 1S)     0.36494      -0.07807
   205    H   21  S      Ryd( 2S)     0.00073       0.23457
   206    H   21  px     Ryd( 2p)     0.00012       1.94189
   207    H   21  py     Ryd( 2p)     0.00034       2.13892
   208    H   21  pz     Ryd( 2p)     0.00007       1.49562

   209    H   22  S      Val( 1S)     0.36062      -0.08351
   210    H   22  S      Ryd( 2S)     0.00088       0.16949
   211    H   22  px     Ryd( 2p)     0.00015       1.92336
   212    H   22  py     Ryd( 2p)     0.00033       2.10352
   213    H   22  pz     Ryd( 2p)     0.00006       1.47926

   214    H   23  S      Val( 1S)     0.36104      -0.08151
   215    H   23  S      Ryd( 2S)     0.00086       0.17064
   216    H   23  px     Ryd( 2p)     0.00015       1.91113
   217    H   23  py     Ryd( 2p)     0.00033       2.11089
   218    H   23  pz     Ryd( 2p)     0.00006       1.48458

   219    H   24  S      Val( 1S)     0.36696      -0.08444
   220    H   24  S      Ryd( 2S)     0.00077       0.23667
   221    H   24  px     Ryd( 2p)     0.00013       1.94373
   222    H   24  py     Ryd( 2p)     0.00033       2.12358
   223    H   24  pz     Ryd( 2p)     0.00007       1.49118


 Summary of Natural Population Analysis:                  
                                                          
                                       Natural Population 
                Natural  -----------------------------------------------
    Atom  No    Charge         Core      Valence    Rydberg      Total
 -----------------------------------------------------------------------
      C    1   -0.32064      0.99959     2.31432    0.00673     3.32064
      C    2   -0.05120      0.99942     2.04363    0.00815     3.05120
      C    3   -0.32064      0.99959     2.31432    0.00673     3.32064
      C    4   -0.32165      0.99960     2.31494    0.00711     3.32165
      C    5   -0.07386      0.99942     2.06277    0.01166     3.07386
      C    6   -0.09977      0.99944     2.09271    0.00761     3.09977
      C    7   -0.11510      0.99941     2.10667    0.00903     3.11510
      C    8   -0.09018      0.99929     2.07840    0.01249     3.09018
     Cl    9    0.00043      4.99980     3.49178    0.00799     8.49957
      C   10   -0.10318      0.99940     2.09467    0.00910     3.10318
      C   11   -0.10644      0.99945     2.09909    0.00791     3.10644
      H   12    0.11221      0.00000     0.38671    0.00107     0.38779
      H   13    0.12398      0.00000     0.37498    0.00103     0.37602
      H   14    0.11725      0.00000     0.38163    0.00112     0.38275
      H   15    0.11725      0.00000     0.38163    0.00112     0.38275
      H   16    0.11221      0.00000     0.38671    0.00107     0.38779
      H   17    0.12398      0.00000     0.37498    0.00103     0.37602
      H   18    0.11424      0.00000     0.38458    0.00118     0.38576
      H   19    0.11424      0.00000     0.38458    0.00119     0.38576
      H   20    0.12580      0.00000     0.37318    0.00102     0.37420
      H   21    0.13380      0.00000     0.36494    0.00126     0.36620
      H   22    0.13796      0.00000     0.36062    0.00142     0.36204
      H   23    0.13755      0.00000     0.36104    0.00141     0.36245
      H   24    0.13175      0.00000     0.36696    0.00129     0.36825
 =======================================================================
   * Total *   -0.00000     14.99441    29.89584    0.10975    45.00000

                                 Natural Population      
 --------------------------------------------------------
   Core                      14.99441 ( 99.9627% of  15)
   Valence                   29.89584 ( 99.6528% of  30)
   Natural Minimal Basis     44.89025 ( 99.7561% of  45)
   Natural Rydberg Basis      0.10975 (  0.2439% of  45)
 --------------------------------------------------------

    Atom  No          Natural Electron Configuration
 ----------------------------------------------------------------------------
      C    1      [core]2S( 0.54)2p( 1.77)
      C    2      [core]2S( 0.44)2p( 1.60)3p( 0.01)
      C    3      [core]2S( 0.54)2p( 1.77)
      C    4      [core]2S( 0.54)2p( 1.78)3p( 0.01)
      C    5      [core]2S( 0.45)2p( 1.62)3p( 0.01)
      C    6      [core]2S( 0.47)2p( 1.62)3p( 0.01)
      C    7      [core]2S( 0.48)2p( 1.63)3p( 0.01)
      C    8      [core]2S( 0.47)2p( 1.61)3p( 0.01)
     Cl    9      [core]3S( 0.92)3p( 2.57)3d( 0.01)
      C   10      [core]2S( 0.48)2p( 1.62)3p( 0.01)
      C   11      [core]2S( 0.47)2p( 1.62)3p( 0.01)
      H   12            1S( 0.39)
      H   13            1S( 0.37)
      H   14            1S( 0.38)
      H   15            1S( 0.38)
      H   16            1S( 0.39)
      H   17            1S( 0.37)
      H   18            1S( 0.38)
      H   19            1S( 0.38)
      H   20            1S( 0.37)
      H   21            1S( 0.36)
      H   22            1S( 0.36)
      H   23            1S( 0.36)
      H   24            1S( 0.37)


 NATURAL BOND ORBITAL ANALYSIS, alpha spin orbitals:

                       Occupancies       Lewis Structure    Low   High
           Occ.    -------------------  -----------------   occ   occ
  Cycle   Thresh.   Lewis   Non-Lewis     CR  BD  3C  LP    (L)   (NL)   Dev
 =============================================================================
   1(1)    0.90    43.27412   1.72588     15  24   0   6     3      3    0.03
   2(2)    0.90    43.27412   1.72588     15  24   0   6     3      3    0.03
   3(1)    0.80    44.19789   0.80211     15  27   0   3     0      3    0.03
 -----------------------------------------------------------------------------

 Structure accepted: No low occupancy Lewis orbitals

 --------------------------------------------------------
   Core                     14.99442 ( 99.963% of  15)
   Valence Lewis            29.20347 ( 97.345% of  30)
  ==================       ============================
   Total Lewis              44.19789 ( 98.218% of  45)
  -----------------------------------------------------
   Valence non-Lewis         0.72304 (  1.607% of  45)
   Rydberg non-Lewis         0.07907 (  0.176% of  45)
  ==================       ============================
   Total non-Lewis           0.80211 (  1.782% of  45)
 --------------------------------------------------------


       (Occupancy)   Bond orbital/ Coefficients/ Hybrids
 ---------------------------------------------------------------------------------
     1. (0.98081) BD ( 1) C   1 - C   2  
                ( 47.47%)   0.6890* C   1 s( 29.56%)p 2.38( 70.38%)d 0.00(  0.05%)
                                            0.0007  0.5437 -0.0047 -0.2786  0.0041
                                            0.3967 -0.0005 -0.6847 -0.0002 -0.0066
                                            0.0117 -0.0148 -0.0013  0.0110
                ( 52.53%)   0.7248* C   2 s( 25.00%)p 3.00( 74.95%)d 0.00(  0.05%)
                                            0.0000  0.5000 -0.0017  0.2656  0.0090
                                           -0.4233  0.0055  0.7069  0.0032 -0.0046
                                            0.0067 -0.0162 -0.0032  0.0118
     2. (0.99365) BD ( 1) C   1 - H  12  
                ( 61.24%)   0.7825* C   1 s( 23.34%)p 3.28( 76.62%)d 0.00(  0.04%)
                                            0.0001 -0.4831 -0.0016  0.2953 -0.0148
                                            0.8231  0.0045 -0.0267 -0.0212 -0.0125
                                           -0.0002 -0.0007  0.0126  0.0106
                ( 38.76%)   0.6226* H  12 s( 99.92%)p 0.00(  0.08%)
                                           -0.9996  0.0009 -0.0064 -0.0274  0.0042
     3. (0.99211) BD ( 1) C   1 - H  13  
                ( 62.35%)   0.7896* C   1 s( 23.73%)p 3.21( 76.23%)d 0.00(  0.04%)
                                           -0.0001  0.4872  0.0037  0.8722 -0.0029
                                           -0.0261 -0.0113  0.0166  0.0189 -0.0005
                                           -0.0009  0.0001  0.0168 -0.0101
                ( 37.65%)   0.6136* H  13 s( 99.91%)p 0.00(  0.09%)
                                            0.9996 -0.0010 -0.0291  0.0017 -0.0025
     4. (0.99405) BD ( 1) C   1 - H  14  
                ( 61.75%)   0.7858* C   1 s( 23.26%)p 3.30( 76.70%)d 0.00(  0.04%)
                                           -0.0001  0.4822  0.0011 -0.2714  0.0128
                                            0.4045 -0.0149  0.7275  0.0134 -0.0059
                                           -0.0099  0.0140 -0.0018  0.0092
                ( 38.25%)   0.6185* H  14 s( 99.92%)p 0.00(  0.08%)
                                            0.9996 -0.0009  0.0066 -0.0117 -0.0258
     5. (0.98081) BD ( 1) C   2 - C   3  
                ( 52.53%)   0.7248* C   2 s( 25.00%)p 3.00( 74.95%)d 0.00(  0.05%)
                                            0.0000  0.5000 -0.0017  0.2656  0.0090
                                           -0.4233  0.0055 -0.7069 -0.0032 -0.0046
                                           -0.0067  0.0162 -0.0032  0.0118
                ( 47.47%)   0.6890* C   3 s( 29.56%)p 2.38( 70.38%)d 0.00(  0.05%)
                                            0.0007  0.5437 -0.0047 -0.2786  0.0041
                                            0.3967 -0.0005  0.6847  0.0002 -0.0066
                                           -0.0117  0.0148 -0.0013  0.0110
     6. (0.98584) BD ( 1) C   2 - C   4  
                ( 52.70%)   0.7259* C   2 s( 26.05%)p 2.84( 73.91%)d 0.00(  0.04%)
                                            0.0000  0.5104  0.0001  0.3147  0.0052
                                            0.8000 -0.0070 -0.0000  0.0000  0.0111
                                           -0.0000 -0.0000 -0.0134 -0.0105
                ( 47.30%)   0.6878* C   4 s( 29.61%)p 2.38( 70.34%)d 0.00(  0.05%)
                                            0.0005  0.5442 -0.0047 -0.3521  0.0065
                                           -0.7611 -0.0043  0.0000  0.0000  0.0142
                                           -0.0000 -0.0000 -0.0111 -0.0112
     7. (0.98113) BD ( 1) C   2 - C   5  
                ( 47.46%)   0.6889* C   2 s( 23.94%)p 3.17( 76.00%)d 0.00(  0.06%)
                                            0.0002  0.4892  0.0064 -0.8712 -0.0048
                                            0.0308  0.0054  0.0000  0.0000 -0.0008
                                           -0.0000 -0.0000  0.0211 -0.0115
                ( 52.54%)   0.7248* C   5 s( 33.84%)p 1.95( 66.13%)d 0.00(  0.02%)
                                            0.0001  0.5814 -0.0216  0.8121 -0.0411
                                           -0.0030  0.0085  0.0000 -0.0000 -0.0006
                                           -0.0000  0.0000  0.0125 -0.0076
     8. (0.99405) BD ( 1) C   3 - H  15  
                ( 61.75%)   0.7858* C   3 s( 23.26%)p 3.30( 76.70%)d 0.00(  0.04%)
                                            0.0001 -0.4822 -0.0011  0.2714 -0.0128
                                           -0.4045  0.0149  0.7275  0.0134  0.0059
                                           -0.0099  0.0140  0.0018 -0.0092
                ( 38.25%)   0.6185* H  15 s( 99.92%)p 0.00(  0.08%)
                                           -0.9996  0.0009 -0.0066  0.0117 -0.0258
     9. (0.99365) BD ( 1) C   3 - H  16  
                ( 61.24%)   0.7825* C   3 s( 23.34%)p 3.28( 76.62%)d 0.00(  0.04%)
                                            0.0001 -0.4831 -0.0016  0.2953 -0.0148
                                            0.8231  0.0045  0.0267  0.0212 -0.0125
                                            0.0002  0.0007  0.0126  0.0106
                ( 38.76%)   0.6226* H  16 s( 99.92%)p 0.00(  0.08%)
                                           -0.9996  0.0009 -0.0064 -0.0274 -0.0042
    10. (0.99211) BD ( 1) C   3 - H  17  
                ( 62.35%)   0.7896* C   3 s( 23.73%)p 3.21( 76.23%)d 0.00(  0.04%)
                                           -0.0001  0.4872  0.0037  0.8722 -0.0029
                                           -0.0261 -0.0113 -0.0166 -0.0189 -0.0005
                                            0.0009 -0.0001  0.0168 -0.0101
                ( 37.65%)   0.6136* H  17 s( 99.91%)p 0.00(  0.09%)
                                            0.9996 -0.0010 -0.0291  0.0017  0.0025
    11. (0.99369) BD ( 1) C   4 - H  18  
                ( 61.46%)   0.7839* C   4 s( 23.22%)p 3.30( 76.74%)d 0.00(  0.04%)
                                           -0.0001  0.4819 -0.0003 -0.2422  0.0211
                                            0.4564  0.0169 -0.7069  0.0035 -0.0062
                                            0.0088 -0.0142 -0.0019  0.0101
                ( 38.54%)   0.6208* H  18 s( 99.92%)p 0.00(  0.08%)
                                            0.9996 -0.0007  0.0034 -0.0169  0.0232
    12. (0.99369) BD ( 1) C   4 - H  19  
                ( 61.46%)   0.7839* C   4 s( 23.22%)p 3.30( 76.74%)d 0.00(  0.04%)
                                           -0.0001  0.4819 -0.0003 -0.2422  0.0211
                                            0.4564  0.0169  0.7069 -0.0035 -0.0062
                                           -0.0088  0.0142 -0.0019  0.0101
                ( 38.54%)   0.6208* H  19 s( 99.92%)p 0.00(  0.08%)
                                            0.9996 -0.0007  0.0034 -0.0169 -0.0232
    13. (0.99221) BD ( 1) C   4 - H  20  
                ( 62.52%)   0.7907* C   4 s( 23.84%)p 3.19( 76.13%)d 0.00(  0.04%)
                                           -0.0000  0.4882  0.0068  0.8705 -0.0036
                                           -0.0541  0.0250 -0.0000 -0.0000 -0.0035
                                            0.0000  0.0000  0.0168 -0.0094
                ( 37.48%)   0.6122* H  20 s( 99.91%)p 0.00(  0.09%)
                                            0.9996 -0.0007 -0.0293 -0.0007  0.0000
    14. (0.98746) BD ( 1) C   5 - C   6  
                ( 51.07%)   0.7147* C   5 s( 33.60%)p 1.97( 66.36%)d 0.00(  0.05%)
                                           -0.0001  0.5795  0.0129 -0.4116  0.0099
                                            0.7027  0.0170 -0.0000  0.0000 -0.0186
                                           -0.0000  0.0000 -0.0057 -0.0088
                ( 48.93%)   0.6995* C   6 s( 35.27%)p 1.83( 64.68%)d 0.00(  0.05%)
                                            0.0000  0.5939  0.0038  0.4351  0.0175
                                           -0.6761  0.0118 -0.0000  0.0000 -0.0158
                                            0.0000 -0.0000 -0.0100 -0.0117
    15. (0.83069) BD ( 2) C   5 - C   6  
                ( 52.87%)   0.7271* C   5 s(  0.00%)p 1.00( 99.93%)d 0.00(  0.07%)
                                            0.0000 -0.0000  0.0000 -0.0000  0.0000
                                            0.0000 -0.0000  0.9996  0.0078 -0.0000
                                           -0.0252  0.0105 -0.0000 -0.0000
                ( 47.13%)   0.6865* C   6 s(  0.00%)p 1.00( 99.93%)d 0.00(  0.07%)
                                           -0.0000  0.0000  0.0000 -0.0000  0.0000
                                            0.0000  0.0000  0.9996  0.0136 -0.0000
                                            0.0003 -0.0266 -0.0000 -0.0000
    16. (0.98700) BD ( 1) C   5 - C  11  
                ( 50.95%)   0.7138* C   5 s( 32.58%)p 2.07( 67.37%)d 0.00(  0.05%)
                                           -0.0001  0.5707  0.0080 -0.4105  0.0053
                                           -0.7107 -0.0149  0.0000  0.0000  0.0186
                                           -0.0000  0.0000 -0.0067 -0.0094
                ( 49.05%)   0.7004* C  11 s( 35.23%)p 1.84( 64.72%)d 0.00(  0.05%)
                                            0.0001  0.5936  0.0016  0.4242  0.0147
                                            0.6833 -0.0113  0.0000  0.0000  0.0157
                                           -0.0000  0.0000 -0.0107 -0.0115
    17. (0.98538) BD ( 1) C   6 - C   7  
                ( 49.70%)   0.7050* C   6 s( 35.08%)p 1.85( 64.87%)d 0.00(  0.04%)
                                            0.0001  0.5921  0.0134 -0.8043 -0.0046
                                            0.0031  0.0416 -0.0000 -0.0000  0.0037
                                           -0.0000  0.0000  0.0174 -0.0115
                ( 50.30%)   0.7092* C   7 s( 36.10%)p 1.77( 63.86%)d 0.00(  0.04%)
                                           -0.0002  0.6008  0.0044  0.7978  0.0027
                                            0.0132  0.0429 -0.0000  0.0000 -0.0049
                                            0.0000 -0.0000  0.0163 -0.0115
    18. (0.98793) BD ( 1) C   6 - H  21  
                ( 63.48%)   0.7967* C   6 s( 29.55%)p 2.38( 70.43%)d 0.00(  0.03%)
                                           -0.0004  0.5434 -0.0134  0.4027 -0.0162
                                            0.7361 -0.0003 -0.0000  0.0000  0.0113
                                            0.0000 -0.0000 -0.0074 -0.0093
                ( 36.52%)   0.6043* H  21 s( 99.90%)p 0.00(  0.10%)
                                            0.9995 -0.0021 -0.0143 -0.0285  0.0000
    19. (0.99067) BD ( 1) C   7 - C   8  
                ( 48.57%)   0.6969* C   7 s( 34.21%)p 1.92( 65.74%)d 0.00(  0.05%)
                                            0.0001  0.5846  0.0170 -0.4293 -0.0387
                                           -0.6867  0.0106  0.0000 -0.0000  0.0165
                                            0.0000 -0.0000 -0.0111 -0.0117
                ( 51.43%)   0.7171* C   8 s( 38.77%)p 1.58( 61.20%)d 0.00(  0.04%)
                                           -0.0000  0.6226 -0.0015  0.3280 -0.0243
                                            0.7095  0.0206  0.0000  0.0000  0.0147
                                            0.0000  0.0000 -0.0094 -0.0089
    20. (0.86253) BD ( 2) C   7 - C   8  
                ( 42.66%)   0.6531* C   7 s(  0.00%)p 1.00( 99.92%)d 0.00(  0.08%)
                                           -0.0000 -0.0000  0.0000  0.0000 -0.0000
                                            0.0000  0.0000  0.9995  0.0139  0.0000
                                           -0.0023 -0.0289 -0.0000  0.0000
                ( 57.34%)   0.7572* C   8 s(  0.00%)p 1.00( 99.97%)d 0.00(  0.03%)
                                           -0.0000  0.0000 -0.0000 -0.0000  0.0000
                                           -0.0000 -0.0000  0.9998  0.0083  0.0000
                                            0.0139  0.0120 -0.0000  0.0000
    21. (0.98774) BD ( 1) C   7 - H  22  
                ( 63.87%)   0.7992* C   7 s( 29.61%)p 2.38( 70.37%)d 0.00(  0.02%)
                                           -0.0003  0.5439 -0.0158 -0.4214  0.0140
                                            0.7252 -0.0049  0.0000 -0.0000 -0.0123
                                            0.0000 -0.0000 -0.0044 -0.0088
                ( 36.13%)   0.6011* H  22 s( 99.89%)p 0.00(  0.11%)
                                            0.9995 -0.0031  0.0168 -0.0281 -0.0000
    22. (0.99409) BD ( 1) C   8 -Cl   9  
                ( 45.62%)   0.6754* C   8 s( 22.31%)p 3.47( 77.44%)d 0.01(  0.25%)
                                           -0.0002  0.4723  0.0006 -0.8800  0.0068
                                           -0.0072 -0.0002 -0.0000  0.0000  0.0006
                                           -0.0000 -0.0000  0.0441 -0.0228
                ( 54.38%)   0.7374*Cl   9 s( 17.71%)p 4.62( 81.77%)d 0.03(  0.52%)
                                           -0.0000  0.0002  0.4192 -0.0373 -0.0001
                                            0.9036  0.0318 -0.0000  0.0088  0.0004
                                            0.0000 -0.0000  0.0000  0.0013 -0.0000
                                           -0.0000  0.0634 -0.0346
    23. (0.99047) BD ( 1) C   8 - C  10  
                ( 51.52%)   0.7178* C   8 s( 38.79%)p 1.58( 61.17%)d 0.00(  0.04%)
                                           -0.0000  0.6228 -0.0027  0.3397 -0.0243
                                           -0.7038 -0.0202 -0.0000  0.0000 -0.0147
                                           -0.0000 -0.0000 -0.0085 -0.0089
                ( 48.48%)   0.6963* C  10 s( 34.03%)p 1.94( 65.92%)d 0.00(  0.05%)
                                            0.0000  0.5831  0.0169 -0.4408 -0.0385
                                            0.6807 -0.0119 -0.0000 -0.0000 -0.0164
                                           -0.0000 -0.0000 -0.0107 -0.0121
    24. (0.98563) BD ( 1) C  10 - C  11  
                ( 50.16%)   0.7082* C  10 s( 36.15%)p 1.77( 63.81%)d 0.00(  0.04%)
                                           -0.0002  0.6012  0.0063  0.7976  0.0048
                                            0.0010 -0.0433  0.0000  0.0000  0.0054
                                           -0.0000  0.0000  0.0161 -0.0118
                ( 49.84%)   0.7060* C  11 s( 35.50%)p 1.82( 64.46%)d 0.00(  0.04%)
                                            0.0001  0.5956  0.0145 -0.8015 -0.0050
                                           -0.0203 -0.0412  0.0000 -0.0000 -0.0030
                                           -0.0000  0.0000  0.0176 -0.0113
    25. (0.82156) BD ( 2) C  10 - C  11  
                ( 49.36%)   0.7025* C  10 s(  0.00%)p 1.00( 99.94%)d 0.00(  0.06%)
                                            0.0000  0.0000 -0.0000 -0.0000  0.0000
                                            0.0000  0.0000  0.9997 -0.0016  0.0000
                                            0.0181  0.0171 -0.0000 -0.0000
                ( 50.64%)   0.7116* C  11 s(  0.00%)p 1.00( 99.94%)d 0.00(  0.06%)
                                            0.0000 -0.0000  0.0000 -0.0000  0.0000
                                            0.0000 -0.0000  0.9997  0.0044  0.0000
                                           -0.0182  0.0149  0.0000 -0.0000
    26. (0.98768) BD ( 1) C  10 - H  23  
                ( 63.83%)   0.7989* C  10 s( 29.74%)p 2.36( 70.23%)d 0.00(  0.02%)
                                            0.0003 -0.5451  0.0162  0.4097 -0.0135
                                            0.7309 -0.0057 -0.0000  0.0000 -0.0119
                                           -0.0000 -0.0000  0.0048  0.0092
                ( 36.17%)   0.6014* H  23 s( 99.89%)p 0.00(  0.11%)
                                           -0.9995  0.0027 -0.0161 -0.0284  0.0000
    27. (0.98829) BD ( 1) C  11 - H  24  
                ( 63.30%)   0.7956* C  11 s( 29.17%)p 2.43( 70.80%)d 0.00(  0.03%)
                                            0.0004 -0.5400  0.0133 -0.4196  0.0174
                                            0.7291  0.0013 -0.0000 -0.0000  0.0116
                                           -0.0000 -0.0000  0.0069  0.0091
                ( 36.70%)   0.6058* H  24 s( 99.90%)p 0.00(  0.10%)
                                           -0.9995  0.0028  0.0149 -0.0279  0.0000
    28. (0.99959) CR ( 1) C   1           s(100.00%)p 0.00(  0.00%)
                                            1.0000 -0.0003  0.0000  0.0002 -0.0000
                                           -0.0003 -0.0000  0.0005  0.0000  0.0000
                                           -0.0000  0.0000  0.0000 -0.0000
    29. (0.99942) CR ( 1) C   2           s(100.00%)p 0.00(  0.00%)
                                            1.0000 -0.0001 -0.0000  0.0001  0.0000
                                           -0.0000 -0.0000  0.0000 -0.0000 -0.0000
                                            0.0000 -0.0000 -0.0000  0.0000
    30. (0.99959) CR ( 1) C   3           s(100.00%)p 0.00(  0.00%)
                                            1.0000 -0.0003  0.0000  0.0002 -0.0000
                                           -0.0003 -0.0000 -0.0005 -0.0000  0.0000
                                            0.0000 -0.0000  0.0000 -0.0000
    31. (0.99960) CR ( 1) C   4           s(100.00%)p 0.00(  0.00%)
                                            1.0000 -0.0002  0.0000  0.0002 -0.0000
                                            0.0005  0.0000 -0.0000 -0.0000 -0.0000
                                            0.0000  0.0000  0.0000  0.0000
    32. (0.99942) CR ( 1) C   5           s(100.00%)p 0.00(  0.00%)
                                            1.0000  0.0000  0.0000 -0.0002  0.0000
                                            0.0000 -0.0000 -0.0000  0.0000 -0.0000
                                            0.0000 -0.0000 -0.0000 -0.0000
    33. (0.99944) CR ( 1) C   6           s(100.00%)p 0.00(  0.00%)
                                            1.0000  0.0001 -0.0000  0.0002 -0.0000
                                            0.0003 -0.0000  0.0000  0.0000  0.0000
                                            0.0000 -0.0000 -0.0000 -0.0000
    34. (0.99941) CR ( 1) C   7           s(100.00%)p 0.00(  0.00%)
                                            1.0000  0.0002 -0.0000  0.0000  0.0000
                                            0.0003  0.0000  0.0000  0.0000 -0.0000
                                           -0.0000 -0.0000  0.0000 -0.0000
    35. (0.99929) CR ( 1) C   8           s(100.00%)p 0.00(  0.00%)
                                            1.0000  0.0001 -0.0000 -0.0001 -0.0000
                                           -0.0000 -0.0000  0.0000  0.0000  0.0000
                                            0.0000  0.0000  0.0000 -0.0000
    36. (1.00000) CR ( 1)Cl   9           s(100.00%)
                                            1.0000 -0.0000  0.0000 -0.0000  0.0000
                                            0.0000  0.0000 -0.0000 -0.0000  0.0000
                                           -0.0000  0.0000 -0.0000  0.0000  0.0000
                                           -0.0000  0.0000 -0.0000
    37. (0.99986) CR ( 2)Cl   9           s(100.00%)p 0.00(  0.00%)
                                           -0.0000  1.0000  0.0002  0.0000  0.0000
                                           -0.0003 -0.0000  0.0000 -0.0000 -0.0000
                                           -0.0000  0.0000 -0.0000 -0.0000  0.0000
                                           -0.0000 -0.0000  0.0000
    38. (0.99994) CR ( 3)Cl   9           s(  0.00%)p 1.00(100.00%)
                                           -0.0000 -0.0000  0.0001  0.0000 -1.0000
                                           -0.0002 -0.0000  0.0000 -0.0000 -0.0000
                                           -0.0000  0.0000 -0.0000 -0.0000  0.0000
                                           -0.0000 -0.0000  0.0000
    39. (0.99999) CR ( 4)Cl   9           s(  0.00%)p 1.00(100.00%)
                                           -0.0000  0.0000 -0.0000 -0.0000 -0.0000
                                            0.0000  0.0000  1.0000 -0.0001  0.0000
                                           -0.0000  0.0000  0.0000 -0.0000 -0.0000
                                           -0.0000  0.0000 -0.0000
    40. (1.00000) CR ( 5)Cl   9           s(  0.00%)p 1.00(100.00%)
                                           -0.0000 -0.0000 -0.0000  0.0000  0.0000
                                           -0.0000 -0.0000 -0.0000  0.0000 -0.0000
                                            1.0000 -0.0000  0.0000 -0.0000 -0.0000
                                           -0.0000 -0.0000  0.0000
    41. (0.99941) CR ( 1) C  10           s(100.00%)p 0.00(  0.00%)
                                            1.0000  0.0002 -0.0000  0.0000  0.0000
                                           -0.0003 -0.0000 -0.0000  0.0000  0.0000
                                           -0.0000 -0.0000  0.0000 -0.0000
    42. (0.99945) CR ( 1) C  11           s(100.00%)p 0.00(  0.00%)
                                            1.0000  0.0001 -0.0000  0.0002 -0.0000
                                           -0.0003  0.0000 -0.0000  0.0000 -0.0000
                                            0.0000 -0.0000 -0.0000 -0.0000
    43. (0.99597) LP ( 1)Cl   9           s( 82.39%)p 0.21( 17.58%)d 0.00(  0.02%)
                                           -0.0000 -0.0003  0.9077  0.0094  0.0002
                                           -0.4193 -0.0078  0.0000 -0.0027 -0.0001
                                           -0.0000 -0.0000  0.0000 -0.0002  0.0000
                                           -0.0000 -0.0097  0.0115
    44. (0.98613) LP ( 2)Cl   9           s(  0.00%)p 1.00( 99.97%)d 0.00(  0.03%)
                                           -0.0000 -0.0000  0.0012 -0.0001  0.0000
                                            0.0091 -0.0001 -0.0001 -0.9997  0.0106
                                            0.0000  0.0000 -0.0000 -0.0179  0.0000
                                           -0.0000  0.0003  0.0001
    45. (0.96646) LP ( 3)Cl   9           s(  0.00%)p 1.00( 99.96%)d 0.00(  0.04%)
                                           -0.0000 -0.0000  0.0000  0.0000  0.0000
                                           -0.0000 -0.0000  0.0000  0.0000 -0.0000
                                            0.0000  0.9998 -0.0090  0.0000  0.0199
                                            0.0002 -0.0000  0.0000
    46. (0.00201) RY*( 1) C   1           s(  0.02%)p99.99( 93.59%)d99.99(  6.38%)
                                           -0.0000  0.0011  0.0155 -0.0029 -0.1843
                                            0.0111  0.7930  0.0065  0.5225 -0.0268
                                            0.0142 -0.1193 -0.0804 -0.2054
    47. (0.00163) RY*( 2) C   1           s(  1.39%)p65.97( 91.68%)d 4.98(  6.93%)
                                           -0.0000 -0.0006  0.1179  0.0166  0.8592
                                            0.0045  0.3504 -0.0013 -0.2358  0.0940
                                           -0.1496 -0.0552 -0.1741  0.0684
    48. (0.00094) RY*( 3) C   1           s( 72.75%)p 0.37( 26.90%)d 0.00(  0.35%)
                                           -0.0000  0.0165  0.8528 -0.0039 -0.2920
                                           -0.0030  0.1728  0.0035 -0.3923  0.0098
                                           -0.0235  0.0377  0.0146 -0.0349
    49. (0.00009) RY*( 4) C   1           s( 24.32%)p 3.02( 73.47%)d 0.09(  2.21%)
    50. (0.00001) RY*( 5) C   1           s(  0.18%)p 5.99(  1.07%)d99.99( 98.76%)
    51. (0.00001) RY*( 6) C   1           s(  0.50%)p 4.57(  2.29%)d99.99( 97.21%)
    52. (0.00001) RY*( 7) C   1           s(  0.52%)p 4.70(  2.46%)d99.99( 97.01%)
    53. (0.00001) RY*( 8) C   1           s(  0.00%)p 1.00(  3.69%)d26.14( 96.31%)
    54. (0.00001) RY*( 9) C   1           s(  0.42%)p11.61(  4.91%)d99.99( 94.66%)
    55. (0.00330) RY*( 1) C   2           s(  0.02%)p99.99( 97.80%)d99.99(  2.18%)
                                            0.0000 -0.0046  0.0124  0.0036  0.0046
                                            0.0130  0.9888 -0.0000 -0.0000 -0.1322
                                            0.0000  0.0000  0.0067  0.0656
    56. (0.00144) RY*( 2) C   2           s(  0.00%)p 1.00( 95.85%)d 0.04(  4.15%)
                                            0.0000 -0.0000  0.0000  0.0000  0.0000
                                            0.0000  0.0000  0.0000  0.9790  0.0000
                                           -0.1584  0.1281 -0.0000 -0.0000
    57. (0.00074) RY*( 3) C   2           s(  0.22%)p99.99( 98.71%)d 4.84(  1.07%)
                                           -0.0000  0.0091  0.0460  0.0085 -0.9935
                                           -0.0026  0.0003 -0.0000  0.0000  0.0136
                                           -0.0000 -0.0000 -0.0511  0.0887
    58. (0.00039) RY*( 4) C   2           s( 38.72%)p 0.01(  0.22%)d 1.58( 61.07%)
                                           -0.0000 -0.0005  0.6222  0.0260 -0.0384
                                           -0.0018  0.0024 -0.0000 -0.0000 -0.0591
                                           -0.0000 -0.0000  0.6997 -0.3430
    59. (0.00035) RY*( 5) C   2           s(  0.00%)p 1.00(  0.02%)d99.99( 99.98%)
                                            0.0000  0.0000  0.0000  0.0000 -0.0000
                                            0.0000 -0.0000  0.0126 -0.0062  0.0000
                                            0.6053  0.7959  0.0000 -0.0000
    60. (0.00033) RY*( 6) C   2           s(  0.15%)p 2.72(  0.42%)d99.99( 99.43%)
                                            0.0000 -0.0016  0.0392 -0.0020  0.0607
                                            0.0148 -0.0167 -0.0000  0.0000  0.3240
                                           -0.0000  0.0000  0.4119  0.8483
    61. (0.00022) RY*( 7) C   2           s(  0.00%)p 1.00(  4.19%)d22.86( 95.81%)
                                           -0.0000 -0.0000  0.0000 -0.0000  0.0000
                                           -0.0000  0.0000 -0.0218  0.2035  0.0000
                                            0.7801 -0.5913 -0.0000  0.0000
    62. (0.00019) RY*( 8) C   2           s( 60.81%)p 0.01(  0.76%)d 0.63( 38.43%)
                                            0.0000 -0.0020  0.7798 -0.0129  0.0856
                                           -0.0022 -0.0112  0.0000 -0.0000  0.0675
                                           -0.0000  0.0000 -0.5784  0.2126
    63. (0.00015) RY*( 9) C   2           s(  0.09%)p25.30(  2.22%)d99.99( 97.70%)
                                            0.0000  0.0008  0.0296 -0.0018  0.0146
                                            0.0169 -0.1471 -0.0000  0.0000 -0.9323
                                            0.0000  0.0000  0.0550  0.3237
    64. (0.00201) RY*( 1) C   3           s(  0.02%)p99.99( 93.59%)d99.99(  6.38%)
                                           -0.0000  0.0011  0.0155 -0.0029 -0.1843
                                            0.0111  0.7929 -0.0065 -0.5225 -0.0268
                                           -0.0142  0.1193 -0.0804 -0.2054
    65. (0.00163) RY*( 2) C   3           s(  1.39%)p65.97( 91.68%)d 4.98(  6.93%)
                                            0.0000 -0.0006  0.1179  0.0166  0.8592
                                            0.0045  0.3504  0.0013  0.2358  0.0940
                                            0.1496  0.0552 -0.1741  0.0684
    66. (0.00094) RY*( 3) C   3           s( 72.75%)p 0.37( 26.90%)d 0.00(  0.35%)
                                           -0.0000  0.0165  0.8528 -0.0039 -0.2920
                                           -0.0030  0.1728 -0.0035  0.3923  0.0098
                                            0.0235 -0.0377  0.0146 -0.0349
    67. (0.00009) RY*( 4) C   3           s( 24.32%)p 3.02( 73.47%)d 0.09(  2.21%)
    68. (0.00001) RY*( 5) C   3           s(  0.18%)p 5.99(  1.07%)d99.99( 98.76%)
    69. (0.00001) RY*( 6) C   3           s(  0.50%)p 4.57(  2.29%)d99.99( 97.21%)
    70. (0.00001) RY*( 7) C   3           s(  0.52%)p 4.70(  2.46%)d99.99( 97.01%)
    71. (0.00001) RY*( 8) C   3           s(  0.00%)p 1.00(  3.69%)d26.14( 96.31%)
    72. (0.00001) RY*( 9) C   3           s(  0.42%)p11.61(  4.91%)d99.99( 94.66%)
    73. (0.00205) RY*( 1) C   4           s(  0.00%)p 1.00( 94.04%)d 0.06(  5.96%)
                                           -0.0000 -0.0000 -0.0000  0.0000  0.0000
                                           -0.0000  0.0000  0.0093  0.9697 -0.0000
                                           -0.0278 -0.2426  0.0000  0.0000
    74. (0.00174) RY*( 2) C   4           s(  2.08%)p44.72( 92.80%)d 2.47(  5.13%)
                                            0.0000 -0.0069  0.1439  0.0224  0.8484
                                           -0.0068 -0.4556 -0.0000 -0.0000 -0.1276
                                            0.0000  0.0000 -0.1795  0.0526
    75. (0.00091) RY*( 3) C   4           s( 69.86%)p 0.43( 29.76%)d 0.01(  0.38%)
                                           -0.0000  0.0183  0.8356 -0.0060 -0.3665
                                            0.0083 -0.4039 -0.0000  0.0000 -0.0462
                                            0.0000  0.0000  0.0053  0.0402
    76. (0.00010) RY*( 4) C   4           s( 26.25%)p 2.72( 71.47%)d 0.09(  2.27%)
                                           -0.0000 -0.0279  0.5116 -0.0123  0.3280
                                           -0.0231  0.7787  0.0000 -0.0000 -0.1154
                                            0.0000  0.0000  0.0819  0.0521
    77. (0.00001) RY*( 5) C   4           s(  1.40%)p 1.31(  1.84%)d68.98( 96.76%)
    78. (0.00001) RY*( 6) C   4           s(  0.00%)p 1.00(  0.09%)d99.99( 99.91%)
    79. (0.00000) RY*( 7) C   4           s(  0.00%)p 1.00(  5.93%)d15.87( 94.07%)
    80. (0.00001) RY*( 8) C   4           s(  0.04%)p90.17(  3.88%)d99.99( 96.08%)
    81. (0.00001) RY*( 9) C   4           s(  0.47%)p 0.55(  0.26%)d99.99( 99.27%)
    82. (0.00250) RY*( 1) C   5           s( 17.41%)p 4.35( 75.76%)d 0.39(  6.83%)
                                            0.0000 -0.0144  0.4171 -0.0279 -0.8540
                                           -0.0016  0.1657 -0.0000 -0.0000  0.0361
                                           -0.0000  0.0000  0.2561 -0.0369
    83. (0.00230) RY*( 2) C   5           s(  0.68%)p99.99( 93.86%)d 8.02(  5.46%)
                                            0.0000  0.0041  0.0824  0.0015 -0.1420
                                            0.0157 -0.9582 -0.0000  0.0000 -0.2281
                                            0.0000 -0.0000  0.0475  0.0170
    84. (0.00212) RY*( 3) C   5           s(  0.00%)p 1.00( 89.18%)d 0.12( 10.82%)
                                            0.0000 -0.0000  0.0000 -0.0000 -0.0000
                                           -0.0000  0.0000  0.0015  0.9444  0.0000
                                            0.3176 -0.0853  0.0000  0.0000
    85. (0.00161) RY*( 4) C   5           s( 81.71%)p 0.21( 17.54%)d 0.01(  0.75%)
                                           -0.0000  0.0068  0.9039  0.0415  0.4165
                                           -0.0051  0.0148 -0.0000  0.0000 -0.0123
                                           -0.0000  0.0000 -0.0855  0.0046
    86. (0.00040) RY*( 5) C   5           s(  0.00%)p 1.00(  1.00%)d99.19( 99.00%)
                                           -0.0000 -0.0000 -0.0000 -0.0000 -0.0000
                                           -0.0000  0.0000 -0.0119  0.0992 -0.0000
                                           -0.0278  0.9946  0.0000  0.0000
    87. (0.00014) RY*( 6) C   5           s(  0.03%)p99.99(  5.45%)d99.99( 94.52%)
                                            0.0000  0.0006  0.0171  0.0029 -0.0146
                                            0.0307 -0.2309  0.0000 -0.0000  0.9667
                                            0.0000  0.0000 -0.0734 -0.0732
    88. (0.00011) RY*( 7) C   5           s(  0.10%)p69.77(  6.90%)d99.99( 93.00%)
                                           -0.0000 -0.0065  0.0308  0.0049 -0.2624
                                           -0.0010  0.0121 -0.0000  0.0000 -0.0863
                                           -0.0000 -0.0000 -0.9452 -0.1708
    89. (0.00007) RY*( 8) C   5           s(  0.00%)p 1.00(  9.89%)d 9.11( 90.11%)
    90. (0.00002) RY*( 9) C   5           s(  0.05%)p13.64(  0.62%)d99.99( 99.33%)
    91. (0.00289) RY*( 1) C   6           s(  0.08%)p99.99( 93.91%)d73.87(  6.01%)
                                           -0.0000  0.0254  0.0130 -0.0229 -0.4970
                                           -0.0221 -0.8313  0.0000 -0.0000  0.2031
                                            0.0000  0.0000 -0.1343 -0.0272
    92. (0.00131) RY*( 2) C   6           s( 13.20%)p 6.45( 85.17%)d 0.12(  1.63%)
                                           -0.0000  0.0143  0.3630 -0.0093  0.7904
                                            0.0186 -0.4759 -0.0000  0.0000  0.0358
                                            0.0000 -0.0000  0.1181 -0.0328
    93. (0.00057) RY*( 3) C   6           s(  0.00%)p 1.00( 73.87%)d 0.35( 26.13%)
                                           -0.0000  0.0000 -0.0000 -0.0000 -0.0000
                                           -0.0000 -0.0000 -0.0217  0.8592  0.0000
                                            0.3502 -0.3723 -0.0000  0.0000
    94. (0.00042) RY*( 4) C   6           s( 85.16%)p 0.14( 12.19%)d 0.03(  2.65%)
                                            0.0000 -0.0104  0.9228  0.0174 -0.2954
                                            0.0080  0.1851 -0.0000  0.0000 -0.0989
                                            0.0000 -0.0000 -0.1034 -0.0777
    95. (0.00028) RY*( 5) C   6           s(  0.00%)p 1.00( 22.12%)d 3.52( 77.88%)
                                           -0.0000  0.0000 -0.0000 -0.0000  0.0000
                                            0.0000 -0.0000 -0.0020 -0.4703  0.0000
                                            0.8274 -0.3070  0.0000  0.0000
    96. (0.00006) RY*( 6) C   6           s(  0.97%)p 3.17(  3.08%)d98.59( 95.94%)
    97. (0.00004) RY*( 7) C   6           s(  0.01%)p 1.00(  4.88%)d19.51( 95.12%)
    98. (0.00001) RY*( 8) C   6           s(  0.00%)p 1.00(  4.08%)d23.52( 95.92%)
    99. (0.00000) RY*( 9) C   6           s(  0.68%)p 1.16(  0.79%)d99.99( 98.53%)
   100. (0.00316) RY*( 1) C   7           s(  0.12%)p99.99( 95.88%)d33.90(  4.01%)
                                            0.0000  0.0290  0.0185  0.0129  0.7088
                                           -0.0359 -0.6744 -0.0000  0.0000 -0.1797
                                            0.0000 -0.0000 -0.0854 -0.0217
   101. (0.00163) RY*( 2) C   7           s(  0.02%)p99.99( 98.49%)d70.47(  1.49%)
                                            0.0000  0.0111  0.0094  0.0297 -0.6950
                                            0.0161 -0.7076  0.0000 -0.0000 -0.1076
                                            0.0000  0.0000  0.0544 -0.0189
   102. (0.00082) RY*( 3) C   7           s(  0.00%)p 1.00( 72.81%)d 0.37( 27.19%)
                                           -0.0000 -0.0000  0.0000 -0.0000 -0.0000
                                            0.0000 -0.0000 -0.0227  0.8530  0.0000
                                           -0.3913 -0.3446  0.0000 -0.0000
   103. (0.00059) RY*( 4) C   7           s( 96.46%)p 0.00(  0.09%)d 0.04(  3.45%)
                                            0.0000 -0.0047  0.9821 -0.0035  0.0114
                                            0.0249 -0.0116  0.0000 -0.0000  0.1486
                                           -0.0000  0.0000  0.0906 -0.0647
   104. (0.00022) RY*( 5) C   7           s(  0.00%)p 1.00( 24.06%)d 3.16( 75.94%)
                                            0.0000 -0.0000  0.0000 -0.0000 -0.0000
                                            0.0000  0.0000  0.0031  0.4905 -0.0000
                                            0.8270  0.2748  0.0000 -0.0000
   105. (0.00008) RY*( 6) C   7           s(  0.39%)p 5.33(  2.07%)d99.99( 97.54%)
   106. (0.00003) RY*( 7) C   7           s(  2.94%)p 1.05(  3.09%)d31.93( 93.97%)
   107. (0.00001) RY*( 8) C   7           s(  0.00%)p 1.00(  3.21%)d30.12( 96.79%)
   108. (0.00001) RY*( 9) C   7           s(  0.15%)p 2.76(  0.42%)d99.99( 99.43%)
   109. (0.00375) RY*( 1) C   8           s(  0.09%)p99.99( 94.23%)d61.87(  5.68%)
                                            0.0000  0.0231  0.0196  0.0328  0.9701
                                            0.0006 -0.0066 -0.0000  0.0000  0.0017
                                            0.0000  0.0000  0.2345 -0.0422
   110. (0.00351) RY*( 2) C   8           s(  0.01%)p 1.00( 95.56%)d 0.05(  4.44%)
                                            0.0000  0.0000  0.0075  0.0001  0.0070
                                           -0.0326  0.9770  0.0000 -0.0000  0.2106
                                            0.0000 -0.0000 -0.0034 -0.0004
   111. (0.00128) RY*( 3) C   8           s(  0.00%)p 1.00( 52.89%)d 0.89( 47.11%)
                                           -0.0000 -0.0000  0.0000 -0.0000 -0.0000
                                           -0.0000 -0.0000 -0.0166  0.7270  0.0000
                                            0.6811  0.0854  0.0000  0.0000
   112. (0.00076) RY*( 4) C   8           s( 88.16%)p 0.01(  0.92%)d 0.12( 10.92%)
                                            0.0000 -0.0069  0.9389  0.0147 -0.0948
                                           -0.0003 -0.0057  0.0000 -0.0000  0.0003
                                           -0.0000 -0.0000  0.2807 -0.1744
   113. (0.00053) RY*( 5) C   8           s(  0.00%)p 1.00(  0.23%)d99.99( 99.77%)
                                            0.0000  0.0000  0.0000 -0.0000  0.0000
                                           -0.0000 -0.0000 -0.0105 -0.0468  0.0000
                                           -0.0752  0.9960 -0.0000  0.0000
   114. (0.00038) RY*( 6) C   8           s(  9.92%)p 0.50(  4.97%)d 8.58( 85.10%)
                                           -0.0000  0.0179  0.3145 -0.0369  0.2193
                                            0.0007  0.0173  0.0000 -0.0000 -0.1130
                                            0.0000 -0.0000 -0.9094  0.1057
   115. (0.00034) RY*( 7) C   8           s(  0.12%)p37.54(  4.51%)d99.99( 95.37%)
                                            0.0000  0.0018  0.0346 -0.0036  0.0224
                                           -0.0142 -0.2106  0.0000  0.0000  0.9708
                                            0.0000 -0.0000 -0.1057  0.0121
   116. (0.00003) RY*( 8) C   8           s(  0.00%)p 1.00( 46.92%)d 1.13( 53.08%)
   117. (0.00001) RY*( 9) C   8           s(  1.83%)p 0.00(  0.00%)d53.54( 98.16%)
   118. (0.00153) RY*( 1)Cl   9           s(  0.00%)p 1.00( 27.57%)d 2.63( 72.43%)
                                           -0.0000 -0.0000 -0.0000 -0.0000  0.0000
                                           -0.0000  0.0000 -0.0000 -0.0000 -0.0000
                                           -0.0000 -0.0122  0.5250 -0.0000  0.8510
                                            0.0095  0.0000 -0.0000
   119. (0.00084) RY*( 2)Cl   9           s(  0.00%)p 1.00( 48.89%)d 1.05( 51.11%)
                                           -0.0000  0.0000  0.0000  0.0047 -0.0000
                                            0.0001  0.0044 -0.0000  0.0055 -0.6992
                                            0.0000  0.0000 -0.0000 -0.7147 -0.0000
                                            0.0000  0.0157 -0.0008
   120. (0.00019) RY*( 3)Cl   9           s( 54.33%)p 0.69( 37.73%)d 0.15(  7.94%)
                                            0.0000  0.0000  0.0102  0.7370 -0.0000
                                            0.0576 -0.6115  0.0000  0.0006  0.0033
                                           -0.0000 -0.0000 -0.0000 -0.0023  0.0000
                                           -0.0000  0.0059  0.2817
   121. (0.00007) RY*( 4)Cl   9           s(  3.40%)p 0.30(  1.02%)d28.12( 95.58%)
   122. (0.00002) RY*( 5)Cl   9           s(  0.00%)p 0.00(  0.00%)d 1.00(100.00%)
   123. (0.00000) RY*( 6)Cl   9           s(  0.00%)p 1.00( 51.14%)d 0.96( 48.86%)
   124. (0.00000) RY*( 7)Cl   9           s(  0.00%)p 1.00( 72.47%)d 0.38( 27.53%)
   125. (0.00001) RY*( 8)Cl   9           s( 30.98%)p 2.00( 61.90%)d 0.23(  7.12%)
   126. (0.00000) RY*( 9)Cl   9           s( 11.18%)p 0.00(  0.00%)d 7.95( 88.82%)
   127. (0.00317) RY*( 1) C  10           s(  0.12%)p99.99( 95.96%)d31.64(  3.91%)
                                           -0.0000  0.0288  0.0202  0.0119  0.6912
                                            0.0362  0.6931 -0.0000  0.0000  0.1748
                                            0.0000 -0.0000 -0.0904 -0.0200
   128. (0.00168) RY*( 2) C  10           s(  0.08%)p99.99( 98.52%)d17.75(  1.40%)
                                           -0.0000 -0.0117  0.0256 -0.0312  0.7126
                                            0.0143 -0.6900  0.0000  0.0000 -0.1066
                                           -0.0000  0.0000 -0.0481  0.0181
   129. (0.00066) RY*( 3) C  10           s(  0.00%)p 1.00( 77.11%)d 0.30( 22.89%)
                                            0.0000 -0.0000  0.0000 -0.0000 -0.0000
                                           -0.0000  0.0000  0.0022  0.8781  0.0000
                                           -0.3508  0.3253  0.0000  0.0000
   130. (0.00057) RY*( 4) C  10           s( 96.71%)p 0.00(  0.19%)d 0.03(  3.10%)
                                            0.0000 -0.0053  0.9834 -0.0040 -0.0152
                                           -0.0255  0.0322  0.0000 -0.0000 -0.1311
                                           -0.0000  0.0000  0.0983 -0.0644
   131. (0.00024) RY*( 5) C  10           s(  0.00%)p 1.00( 19.86%)d 4.04( 80.14%)
                                            0.0000 -0.0000  0.0000 -0.0000 -0.0000
                                           -0.0000 -0.0000 -0.0097  0.4455  0.0000
                                            0.8475 -0.2885  0.0000 -0.0000
   132. (0.00008) RY*( 6) C  10           s(  0.34%)p 5.84(  2.01%)d99.99( 97.64%)
   133. (0.00003) RY*( 7) C  10           s(  2.68%)p 1.08(  2.91%)d35.18( 94.41%)
   134. (0.00001) RY*( 8) C  10           s(  0.00%)p 1.00(  3.10%)d31.28( 96.90%)
   135. (0.00001) RY*( 9) C  10           s(  0.15%)p 2.96(  0.44%)d99.99( 99.41%)
   136. (0.00295) RY*( 1) C  11           s(  0.06%)p99.99( 94.00%)d99.99(  5.95%)
                                           -0.0000  0.0229  0.0058 -0.0219 -0.5689
                                            0.0212  0.7845  0.0000 -0.0000 -0.2055
                                           -0.0000 -0.0000 -0.1287 -0.0258
   137. (0.00156) RY*( 2) C  11           s( 16.76%)p 4.90( 82.07%)d 0.07(  1.17%)
                                           -0.0000  0.0182  0.4090 -0.0079  0.7354
                                           -0.0166  0.5288 -0.0000  0.0000 -0.0567
                                           -0.0000  0.0000  0.0883 -0.0255
   138. (0.00048) RY*( 3) C  11           s(  0.00%)p 1.00( 66.46%)d 0.50( 33.54%)
                                           -0.0000  0.0000 -0.0000 -0.0000  0.0000
                                            0.0000  0.0000 -0.0014  0.8152 -0.0000
                                            0.4355  0.3819  0.0000  0.0000
   139. (0.00047) RY*( 4) C  11           s( 82.16%)p 0.19( 15.54%)d 0.03(  2.30%)
                                            0.0000 -0.0117  0.9063  0.0196 -0.3180
                                           -0.0058 -0.2321 -0.0000  0.0000  0.0915
                                            0.0000  0.0000 -0.1117 -0.0469
   140. (0.00027) RY*( 5) C  11           s(  0.00%)p 1.00( 31.05%)d 2.22( 68.95%)
                                           -0.0000  0.0000 -0.0000 -0.0000  0.0000
                                            0.0000  0.0000  0.0119 -0.5571 -0.0000
                                            0.7697  0.3116  0.0000  0.0000
   141. (0.00007) RY*( 6) C  11           s(  0.82%)p 3.78(  3.11%)d99.99( 96.07%)
   142. (0.00005) RY*( 7) C  11           s(  0.01%)p 1.00(  4.18%)d22.93( 95.81%)
   143. (0.00002) RY*( 8) C  11           s(  0.00%)p 1.00(  2.55%)d38.21( 97.45%)
   144. (0.00001) RY*( 9) C  11           s(  0.30%)p 3.78(  1.13%)d99.99( 98.58%)
   145. (0.00057) RY*( 1) H  12           s( 98.31%)p 0.02(  1.69%)
                                            0.0044  0.9915 -0.0645 -0.1129  0.0033
   146. (0.00010) RY*( 2) H  12           s(  0.05%)p99.99( 99.95%)
   147. (0.00007) RY*( 3) H  12           s(  0.27%)p99.99( 99.73%)
   148. (0.00002) RY*( 4) H  12           s(  1.45%)p67.88( 98.55%)
   149. (0.00053) RY*( 1) H  13           s( 98.23%)p 0.02(  1.77%)
                                            0.0049  0.9911  0.1331 -0.0042  0.0040
   150. (0.00009) RY*( 2) H  13           s(  0.00%)p 1.00(100.00%)
   151. (0.00006) RY*( 3) H  13           s(  0.14%)p99.99( 99.86%)
   152. (0.00002) RY*( 4) H  13           s(  1.72%)p57.25( 98.28%)
   153. (0.00062) RY*( 1) H  14           s( 98.53%)p 0.01(  1.47%)
                                            0.0045  0.9926 -0.0344  0.0555  0.1023
   154. (0.00009) RY*( 2) H  14           s(  0.00%)p 1.00(100.00%)
   155. (0.00006) RY*( 3) H  14           s(  0.15%)p99.99( 99.85%)
   156. (0.00002) RY*( 4) H  14           s(  1.41%)p70.07( 98.59%)
   157. (0.00062) RY*( 1) H  15           s( 98.53%)p 0.01(  1.47%)
                                            0.0045  0.9926 -0.0344  0.0555 -0.1023
   158. (0.00009) RY*( 2) H  15           s(  0.00%)p 1.00(100.00%)
   159. (0.00006) RY*( 3) H  15           s(  0.15%)p99.99( 99.85%)
   160. (0.00002) RY*( 4) H  15           s(  1.41%)p70.07( 98.59%)
   161. (0.00057) RY*( 1) H  16           s( 98.31%)p 0.02(  1.69%)
                                            0.0044  0.9915 -0.0645 -0.1129 -0.0033
   162. (0.00010) RY*( 2) H  16           s(  0.05%)p99.99( 99.95%)
   163. (0.00007) RY*( 3) H  16           s(  0.27%)p99.99( 99.73%)
   164. (0.00002) RY*( 4) H  16           s(  1.45%)p67.88( 98.55%)
   165. (0.00053) RY*( 1) H  17           s( 98.23%)p 0.02(  1.77%)
                                            0.0049  0.9911  0.1331 -0.0042 -0.0040
   166. (0.00009) RY*( 2) H  17           s(  0.00%)p 1.00(100.00%)
   167. (0.00006) RY*( 3) H  17           s(  0.14%)p99.99( 99.86%)
   168. (0.00002) RY*( 4) H  17           s(  1.72%)p57.25( 98.28%)
   169. (0.00067) RY*( 1) H  18           s( 98.74%)p 0.01(  1.26%)
                                            0.0034  0.9937 -0.0715  0.0419 -0.0757
   170. (0.00010) RY*( 2) H  18           s(  0.18%)p99.99( 99.82%)
                                            0.0017  0.0419  0.8492 -0.3112 -0.4245
   171. (0.00006) RY*( 3) H  18           s(  0.24%)p99.99( 99.76%)
   172. (0.00002) RY*( 4) H  18           s(  0.93%)p99.99( 99.07%)
   173. (0.00067) RY*( 1) H  19           s( 98.74%)p 0.01(  1.26%)
                                            0.0034  0.9937 -0.0715  0.0419  0.0757
   174. (0.00010) RY*( 2) H  19           s(  0.18%)p99.99( 99.82%)
                                            0.0017  0.0419  0.8492 -0.3112  0.4245
   175. (0.00006) RY*( 3) H  19           s(  0.24%)p99.99( 99.76%)
   176. (0.00002) RY*( 4) H  19           s(  0.93%)p99.99( 99.07%)
   177. (0.00052) RY*( 1) H  20           s( 98.19%)p 0.02(  1.81%)
                                            0.0047  0.9909  0.1342  0.0084 -0.0000
   178. (0.00009) RY*( 2) H  20           s(  0.00%)p 1.00(100.00%)
   179. (0.00005) RY*( 3) H  20           s(  0.03%)p99.99( 99.97%)
   180. (0.00002) RY*( 4) H  20           s(  1.87%)p52.55( 98.13%)
   181. (0.00073) RY*( 1) H  21           s( 99.59%)p 0.00(  0.41%)
                                            0.0033  0.9980  0.0631  0.0095  0.0000
   182. (0.00007) RY*( 2) H  21           s(  0.00%)p 1.00(100.00%)
   183. (0.00004) RY*( 3) H  21           s(  0.44%)p99.99( 99.56%)
   184. (0.00003) RY*( 4) H  21           s(  0.07%)p99.99( 99.93%)
   185. (0.00089) RY*( 1) H  22           s( 99.62%)p 0.00(  0.38%)
                                            0.0050  0.9981 -0.0148  0.0598 -0.0000
   186. (0.00006) RY*( 2) H  22           s(  0.00%)p 1.00(100.00%)
   187. (0.00005) RY*( 3) H  22           s(  0.01%)p99.99( 99.99%)
   188. (0.00003) RY*( 4) H  22           s(  0.47%)p99.99( 99.53%)
   189. (0.00087) RY*( 1) H  23           s( 99.59%)p 0.00(  0.41%)
                                            0.0047  0.9979 -0.0160 -0.0618 -0.0000
   190. (0.00006) RY*( 2) H  23           s(  0.00%)p 1.00(100.00%)
   191. (0.00005) RY*( 3) H  23           s(  0.02%)p99.99( 99.98%)
   192. (0.00003) RY*( 4) H  23           s(  0.49%)p99.99( 99.51%)
   193. (0.00077) RY*( 1) H  24           s( 99.45%)p 0.01(  0.55%)
                                            0.0043  0.9972  0.0731 -0.0140  0.0000
   194. (0.00007) RY*( 2) H  24           s(  0.00%)p 1.00(100.00%)
   195. (0.00003) RY*( 3) H  24           s(  0.10%)p99.99( 99.90%)
   196. (0.00004) RY*( 4) H  24           s(  0.56%)p99.99( 99.44%)
   197. (0.01243) BD*( 1) C   1 - C   2  
                ( 52.53%)   0.7248* C   1 s( 29.56%)p 2.38( 70.38%)d 0.00(  0.05%)
                                            0.0007  0.5437 -0.0047 -0.2786  0.0041
                                            0.3967 -0.0005 -0.6847 -0.0002 -0.0066
                                            0.0117 -0.0148 -0.0013  0.0110
                ( 47.47%)  -0.6890* C   2 s( 25.00%)p 3.00( 74.95%)d 0.00(  0.05%)
                                            0.0000  0.5000 -0.0017  0.2656  0.0090
                                           -0.4233  0.0055  0.7069  0.0032 -0.0046
                                            0.0067 -0.0162 -0.0032  0.0118
   198. (0.00304) BD*( 1) C   1 - H  12  
                ( 38.76%)   0.6226* C   1 s( 23.34%)p 3.28( 76.62%)d 0.00(  0.04%)
                                           -0.0001  0.4831  0.0016 -0.2953  0.0148
                                           -0.8231 -0.0045  0.0267  0.0212  0.0125
                                            0.0002  0.0007 -0.0126 -0.0106
                ( 61.24%)  -0.7825* H  12 s( 99.92%)p 0.00(  0.08%)
                                            0.9996 -0.0009  0.0064  0.0274 -0.0042
   199. (0.00287) BD*( 1) C   1 - H  13  
                ( 37.65%)   0.6136* C   1 s( 23.73%)p 3.21( 76.23%)d 0.00(  0.04%)
                                            0.0001 -0.4872 -0.0037 -0.8722  0.0029
                                            0.0261  0.0113 -0.0166 -0.0189  0.0005
                                            0.0009 -0.0001 -0.0168  0.0101
                ( 62.35%)  -0.7896* H  13 s( 99.91%)p 0.00(  0.09%)
                                           -0.9996  0.0010  0.0291 -0.0017  0.0025
   200. (0.00283) BD*( 1) C   1 - H  14  
                ( 38.25%)   0.6185* C   1 s( 23.26%)p 3.30( 76.70%)d 0.00(  0.04%)
                                            0.0001 -0.4822 -0.0011  0.2714 -0.0128
                                           -0.4045  0.0149 -0.7275 -0.0134  0.0059
                                            0.0099 -0.0140  0.0018 -0.0092
                ( 61.75%)  -0.7858* H  14 s( 99.92%)p 0.00(  0.08%)
                                           -0.9996  0.0009 -0.0066  0.0117  0.0258
   201. (0.01243) BD*( 1) C   2 - C   3  
                ( 47.47%)   0.6890* C   2 s( 25.00%)p 3.00( 74.95%)d 0.00(  0.05%)
                                           -0.0000 -0.5000  0.0017 -0.2656 -0.0090
                                            0.4233 -0.0055  0.7069  0.0032  0.0046
                                            0.0067 -0.0162  0.0032 -0.0118
                ( 52.53%)  -0.7248* C   3 s( 29.56%)p 2.38( 70.38%)d 0.00(  0.05%)
                                           -0.0007 -0.5437  0.0047  0.2786 -0.0041
                                           -0.3967  0.0005 -0.6847 -0.0002  0.0066
                                            0.0117 -0.0148  0.0013 -0.0110
   202. (0.01086) BD*( 1) C   2 - C   4  
                ( 47.30%)   0.6878* C   2 s( 26.05%)p 2.84( 73.91%)d 0.00(  0.04%)
                                           -0.0000 -0.5104 -0.0001 -0.3147 -0.0052
                                           -0.8000  0.0070  0.0000 -0.0000 -0.0111
                                            0.0000  0.0000  0.0134  0.0105
                ( 52.70%)  -0.7259* C   4 s( 29.61%)p 2.38( 70.34%)d 0.00(  0.05%)
                                           -0.0005 -0.5442  0.0047  0.3521 -0.0065
                                            0.7611  0.0043 -0.0000 -0.0000 -0.0142
                                            0.0000  0.0000  0.0111  0.0112
   203. (0.02304) BD*( 1) C   2 - C   5  
                ( 52.54%)   0.7248* C   2 s( 23.94%)p 3.17( 76.00%)d 0.00(  0.06%)
                                            0.0002  0.4892  0.0064 -0.8712 -0.0048
                                            0.0308  0.0054  0.0000  0.0000 -0.0008
                                           -0.0000 -0.0000  0.0211 -0.0115
                ( 47.46%)  -0.6889* C   5 s( 33.84%)p 1.95( 66.13%)d 0.00(  0.02%)
                                            0.0001  0.5814 -0.0216  0.8121 -0.0411
                                           -0.0030  0.0085  0.0000 -0.0000 -0.0006
                                           -0.0000  0.0000  0.0125 -0.0076
   204. (0.00283) BD*( 1) C   3 - H  15  
                ( 38.25%)   0.6185* C   3 s( 23.26%)p 3.30( 76.70%)d 0.00(  0.04%)
                                           -0.0001  0.4822  0.0011 -0.2714  0.0128
                                            0.4045 -0.0149 -0.7275 -0.0134 -0.0059
                                            0.0099 -0.0140 -0.0018  0.0092
                ( 61.75%)  -0.7858* H  15 s( 99.92%)p 0.00(  0.08%)
                                            0.9996 -0.0009  0.0066 -0.0117  0.0258
   205. (0.00304) BD*( 1) C   3 - H  16  
                ( 38.76%)   0.6226* C   3 s( 23.34%)p 3.28( 76.62%)d 0.00(  0.04%)
                                           -0.0001  0.4831  0.0016 -0.2953  0.0148
                                           -0.8231 -0.0045 -0.0267 -0.0212  0.0125
                                           -0.0002 -0.0007 -0.0126 -0.0106
                ( 61.24%)  -0.7825* H  16 s( 99.92%)p 0.00(  0.08%)
                                            0.9996 -0.0009  0.0064  0.0274  0.0042
   206. (0.00287) BD*( 1) C   3 - H  17  
                ( 37.65%)   0.6136* C   3 s( 23.73%)p 3.21( 76.23%)d 0.00(  0.04%)
                                            0.0001 -0.4872 -0.0037 -0.8722  0.0029
                                            0.0261  0.0113  0.0166  0.0189  0.0005
                                           -0.0009  0.0001 -0.0168  0.0101
                ( 62.35%)  -0.7896* H  17 s( 99.91%)p 0.00(  0.09%)
                                           -0.9996  0.0010  0.0291 -0.0017 -0.0025
   207. (0.00311) BD*( 1) C   4 - H  18  
                ( 38.54%)   0.6208* C   4 s( 23.22%)p 3.30( 76.74%)d 0.00(  0.04%)
                                            0.0001 -0.4819  0.0003  0.2422 -0.0211
                                           -0.4564 -0.0169  0.7069 -0.0035  0.0062
                                           -0.0088  0.0142  0.0019 -0.0101
                ( 61.46%)  -0.7839* H  18 s( 99.92%)p 0.00(  0.08%)
                                           -0.9996  0.0007 -0.0034  0.0169 -0.0232
   208. (0.00311) BD*( 1) C   4 - H  19  
                ( 38.54%)   0.6208* C   4 s( 23.22%)p 3.30( 76.74%)d 0.00(  0.04%)
                                            0.0001 -0.4819  0.0003  0.2422 -0.0211
                                           -0.4564 -0.0169 -0.7069  0.0035  0.0062
                                            0.0088 -0.0142  0.0019 -0.0101
                ( 61.46%)  -0.7839* H  19 s( 99.92%)p 0.00(  0.08%)
                                           -0.9996  0.0007 -0.0034  0.0169  0.0232
   209. (0.00263) BD*( 1) C   4 - H  20  
                ( 37.48%)   0.6122* C   4 s( 23.84%)p 3.19( 76.13%)d 0.00(  0.04%)
                                            0.0000 -0.4882 -0.0068 -0.8705  0.0036
                                            0.0541 -0.0250  0.0000  0.0000  0.0035
                                           -0.0000 -0.0000 -0.0168  0.0094
                ( 62.52%)  -0.7907* H  20 s( 99.91%)p 0.00(  0.09%)
                                           -0.9996  0.0007  0.0293  0.0007 -0.0000
   210. (0.01228) BD*( 1) C   5 - C   6  
                ( 48.93%)   0.6995* C   5 s( 33.60%)p 1.97( 66.36%)d 0.00(  0.05%)
                                            0.0001 -0.5795 -0.0129  0.4116 -0.0099
                                           -0.7027 -0.0170  0.0000 -0.0000  0.0186
                                            0.0000 -0.0000  0.0057  0.0088
                ( 51.07%)  -0.7147* C   6 s( 35.27%)p 1.83( 64.68%)d 0.00(  0.05%)
                                           -0.0000 -0.5939 -0.0038 -0.4351 -0.0175
                                            0.6761 -0.0118  0.0000 -0.0000  0.0158
                                           -0.0000  0.0000  0.0100  0.0117
   211. (0.17049) BD*( 2) C   5 - C   6  
                ( 47.13%)   0.6865* C   5 s(  0.00%)p 1.00( 99.93%)d 0.00(  0.07%)
                                           -0.0000  0.0000 -0.0000  0.0000 -0.0000
                                           -0.0000  0.0000 -0.9996 -0.0078  0.0000
                                            0.0252 -0.0105  0.0000  0.0000
                ( 52.87%)  -0.7271* C   6 s(  0.00%)p 1.00( 99.93%)d 0.00(  0.07%)
                                            0.0000 -0.0000 -0.0000  0.0000 -0.0000
                                           -0.0000 -0.0000 -0.9996 -0.0136  0.0000
                                           -0.0003  0.0266  0.0000  0.0000
   212. (0.01221) BD*( 1) C   5 - C  11  
                ( 49.05%)   0.7004* C   5 s( 32.58%)p 2.07( 67.37%)d 0.00(  0.05%)
                                            0.0001 -0.5707 -0.0080  0.4105 -0.0053
                                            0.7107  0.0149 -0.0000 -0.0000 -0.0186
                                            0.0000 -0.0000  0.0067  0.0094
                ( 50.95%)  -0.7138* C  11 s( 35.23%)p 1.84( 64.72%)d 0.00(  0.05%)
                                           -0.0001 -0.5936 -0.0016 -0.4242 -0.0147
                                           -0.6833  0.0113 -0.0000 -0.0000 -0.0157
                                            0.0000 -0.0000  0.0107  0.0115
   213. (0.00847) BD*( 1) C   6 - C   7  
                ( 50.30%)   0.7092* C   6 s( 35.08%)p 1.85( 64.87%)d 0.00(  0.04%)
                                            0.0001  0.5921  0.0134 -0.8043 -0.0046
                                            0.0031  0.0416 -0.0000 -0.0000  0.0037
                                           -0.0000  0.0000  0.0174 -0.0115
                ( 49.70%)  -0.7050* C   7 s( 36.10%)p 1.77( 63.86%)d 0.00(  0.04%)
                                           -0.0002  0.6008  0.0044  0.7978  0.0027
                                            0.0132  0.0429 -0.0000  0.0000 -0.0049
                                            0.0000 -0.0000  0.0163 -0.0115
   214. (0.00710) BD*( 1) C   6 - H  21  
                ( 36.52%)   0.6043* C   6 s( 29.55%)p 2.38( 70.43%)d 0.00(  0.03%)
                                            0.0004 -0.5434  0.0134 -0.4027  0.0162
                                           -0.7361  0.0003  0.0000 -0.0000 -0.0113
                                           -0.0000  0.0000  0.0074  0.0093
                ( 63.48%)  -0.7967* H  21 s( 99.90%)p 0.00(  0.10%)
                                           -0.9995  0.0021  0.0143  0.0285 -0.0000
   215. (0.01429) BD*( 1) C   7 - C   8  
                ( 51.43%)   0.7171* C   7 s( 34.21%)p 1.92( 65.74%)d 0.00(  0.05%)
                                            0.0001  0.5846  0.0170 -0.4293 -0.0387
                                           -0.6867  0.0106  0.0000 -0.0000  0.0165
                                            0.0000 -0.0000 -0.0111 -0.0117
                ( 48.57%)  -0.6969* C   8 s( 38.77%)p 1.58( 61.20%)d 0.00(  0.04%)
                                           -0.0000  0.6226 -0.0015  0.3280 -0.0243
                                            0.7095  0.0206  0.0000  0.0000  0.0147
                                            0.0000  0.0000 -0.0094 -0.0089
   216. (0.20859) BD*( 2) C   7 - C   8  
                ( 57.34%)   0.7572* C   7 s(  0.00%)p 1.00( 99.92%)d 0.00(  0.08%)
                                           -0.0000 -0.0000  0.0000  0.0000 -0.0000
                                            0.0000  0.0000  0.9995  0.0139  0.0000
                                           -0.0023 -0.0289 -0.0000  0.0000
                ( 42.66%)  -0.6531* C   8 s(  0.00%)p 1.00( 99.97%)d 0.00(  0.03%)
                                           -0.0000  0.0000 -0.0000 -0.0000  0.0000
                                           -0.0000 -0.0000  0.9998  0.0083  0.0000
                                            0.0139  0.0120 -0.0000  0.0000
   217. (0.00648) BD*( 1) C   7 - H  22  
                ( 36.13%)   0.6011* C   7 s( 29.61%)p 2.38( 70.37%)d 0.00(  0.02%)
                                            0.0003 -0.5439  0.0158  0.4214 -0.0140
                                           -0.7252  0.0049 -0.0000  0.0000  0.0123
                                           -0.0000  0.0000  0.0044  0.0088
                ( 63.87%)  -0.7992* H  22 s( 99.89%)p 0.00(  0.11%)
                                           -0.9995  0.0031 -0.0168  0.0281  0.0000
   218. (0.01752) BD*( 1) C   8 -Cl   9  
                ( 54.38%)   0.7374* C   8 s( 22.31%)p 3.47( 77.44%)d 0.01(  0.25%)
                                           -0.0002  0.4723  0.0006 -0.8800  0.0068
                                           -0.0072 -0.0002 -0.0000  0.0000  0.0006
                                           -0.0000 -0.0000  0.0441 -0.0228
                ( 45.62%)  -0.6754*Cl   9 s( 17.71%)p 4.62( 81.77%)d 0.03(  0.52%)
                                           -0.0000  0.0002  0.4192 -0.0373 -0.0001
                                            0.9036  0.0318 -0.0000  0.0088  0.0004
                                            0.0000 -0.0000  0.0000  0.0013 -0.0000
                                           -0.0000  0.0634 -0.0346
   219. (0.01443) BD*( 1) C   8 - C  10  
                ( 48.48%)   0.6963* C   8 s( 38.79%)p 1.58( 61.17%)d 0.00(  0.04%)
                                            0.0000 -0.6228  0.0027 -0.3397  0.0243
                                            0.7038  0.0202  0.0000 -0.0000  0.0147
                                            0.0000  0.0000  0.0085  0.0089
                ( 51.52%)  -0.7178* C  10 s( 34.03%)p 1.94( 65.92%)d 0.00(  0.05%)
                                           -0.0000 -0.5831 -0.0169  0.4408  0.0385
                                           -0.6807  0.0119  0.0000  0.0000  0.0164
                                            0.0000  0.0000  0.0107  0.0121
   220. (0.00846) BD*( 1) C  10 - C  11  
                ( 49.84%)   0.7060* C  10 s( 36.15%)p 1.77( 63.81%)d 0.00(  0.04%)
                                            0.0002 -0.6012 -0.0063 -0.7976 -0.0048
                                           -0.0010  0.0433 -0.0000 -0.0000 -0.0054
                                            0.0000 -0.0000 -0.0161  0.0118
                ( 50.16%)  -0.7082* C  11 s( 35.50%)p 1.82( 64.46%)d 0.00(  0.04%)
                                           -0.0001 -0.5956 -0.0145  0.8015  0.0050
                                            0.0203  0.0412 -0.0000  0.0000  0.0030
                                            0.0000 -0.0000 -0.0176  0.0113
   221. (0.14382) BD*( 2) C  10 - C  11  
                ( 50.64%)   0.7116* C  10 s(  0.00%)p 1.00( 99.94%)d 0.00(  0.06%)
                                            0.0000  0.0000 -0.0000 -0.0000  0.0000
                                            0.0000  0.0000  0.9997 -0.0016  0.0000
                                            0.0181  0.0171 -0.0000 -0.0000
                ( 49.36%)  -0.7025* C  11 s(  0.00%)p 1.00( 99.94%)d 0.00(  0.06%)
                                            0.0000 -0.0000  0.0000 -0.0000  0.0000
                                            0.0000 -0.0000  0.9997  0.0044  0.0000
                                           -0.0182  0.0149  0.0000 -0.0000
   222. (0.00653) BD*( 1) C  10 - H  23  
                ( 36.17%)   0.6014* C  10 s( 29.74%)p 2.36( 70.23%)d 0.00(  0.02%)
                                           -0.0003  0.5451 -0.0162 -0.4097  0.0135
                                           -0.7309  0.0057  0.0000 -0.0000  0.0119
                                            0.0000  0.0000 -0.0048 -0.0092
                ( 63.83%)  -0.7989* H  23 s( 99.89%)p 0.00(  0.11%)
                                            0.9995 -0.0027  0.0161  0.0284 -0.0000
   223. (0.00725) BD*( 1) C  11 - H  24  
                ( 36.70%)   0.6058* C  11 s( 29.17%)p 2.43( 70.80%)d 0.00(  0.03%)
                                           -0.0004  0.5400 -0.0133  0.4196 -0.0174
                                           -0.7291 -0.0013  0.0000  0.0000 -0.0116
                                            0.0000  0.0000 -0.0069 -0.0091
                ( 63.30%)  -0.7956* H  24 s( 99.90%)p 0.00(  0.10%)
                                            0.9995 -0.0028 -0.0149  0.0279 -0.0000


 NHO Directionality and "Bond Bending" (deviations from line of nuclear centers)

         [Thresholds for printing:  angular deviation  >  1.0 degree]
                                    hybrid p-character > 25.0%
                                    orbital occupancy  >  0.10e

                                Line of Centers        Hybrid 1              Hybrid 2
                                ---------------  -------------------   ------------------
                NBO               Theta   Phi    Theta   Phi    Dev    Theta   Phi    Dev
 ========================================================================================
     2. BD (   1) C   1 - H  12    88.2  250.5    86.9  251.3   1.5      --     --    --
     3. BD (   1) C   1 - H  13    89.0  358.3    87.7  357.5   1.6      --     --    --
     4. BD (   1) C   1 - H  14    33.9  124.0    32.3  123.6   1.7      --     --    --
     6. BD (   1) C   2 - C   4    90.0   66.7    90.0   68.0   1.3     90.0  245.7   1.0
     7. BD (   1) C   2 - C   5    90.0  178.9    90.0  177.6   1.3     90.0    0.4   1.5
     8. BD (   1) C   3 - H  15   146.1  124.0   147.7  123.6   1.7      --     --    --
     9. BD (   1) C   3 - H  16    91.8  250.5    93.1  251.3   1.5      --     --    --
    10. BD (   1) C   3 - H  17    91.0  358.3    92.3  357.5   1.6      --     --    --
    11. BD (   1) C   4 - H  18   144.1  117.4   143.4  115.0   1.6      --     --    --
    12. BD (   1) C   4 - H  19    35.9  117.4    36.6  115.0   1.6      --     --    --
    13. BD (   1) C   4 - H  20    90.0  356.5    90.0  358.1   1.6      --     --    --
    14. BD (   1) C   5 - C   6    90.0  121.8    90.0  119.2   2.7     90.0  304.3   2.4
    15. BD (   2) C   5 - C   6    90.0  121.8     0.0    0.0  90.0      0.0    0.0  90.0
    16. BD (   1) C   5 - C  11    90.0  239.0    90.0  240.8   1.8     90.0   56.9   2.2
    17. BD (   1) C   6 - C   7    90.0  180.1    90.0  176.8   3.3     90.0    4.0   3.9
    19. BD (   1) C   7 - C   8    90.0  240.6    90.0  235.3   5.3     90.0   67.4   6.8
    20. BD (   2) C   7 - C   8    90.0  240.6     0.0    0.0  90.0      0.0    0.0  90.0
    21. BD (   1) C   7 - H  22    90.0  120.7    90.0  119.5   1.3      --     --    --
    23. BD (   1) C   8 - C  10    90.0  300.3    90.0  293.5   6.8     90.0  125.6   5.3
    24. BD (   1) C  10 - C  11    90.0    1.0    90.0  357.0   4.0     90.0  184.4   3.3
    25. BD (   2) C  10 - C  11    90.0    1.0     0.0    0.0  90.0      0.0    0.0  90.0
    26. BD (   1) C  10 - H  23    90.0  240.2    90.0  241.3   1.2      --     --    --
    44. LP (   2)Cl   9             --     --     90.0  270.5   --       --     --    --
    45. LP (   3)Cl   9             --     --      0.0    0.0   --       --     --    --
   211. BD*(   2) C   5 - C   6    90.0  121.8     0.0    0.0  90.0      0.0    0.0  90.0
   216. BD*(   2) C   7 - C   8    90.0  240.6     0.0    0.0  90.0      0.0    0.0  90.0
   221. BD*(   2) C  10 - C  11    90.0    1.0     0.0    0.0  90.0      0.0    0.0  90.0


 Second Order Perturbation Theory Analysis of Fock Matrix in NBO Basis

     Threshold for printing:   0.25 kcal/mol
                                                                              E(2)  E(j)-E(i) F(i,j)
         Donor NBO (i)                     Acceptor NBO (j)                 kcal/mol   a.u.    a.u. 
 ===================================================================================================

 within unit  1
   1. BD (   1) C   1 - C   2        / 64. RY*(   1) C   3                    0.60    1.39    0.037
   1. BD (   1) C   1 - C   2        / 73. RY*(   1) C   4                    0.51    1.39    0.034
   1. BD (   1) C   1 - C   2        / 84. RY*(   3) C   5                    0.63    1.34    0.037
   1. BD (   1) C   1 - C   2        /199. BD*(   1) C   1 - H  13            0.26    1.05    0.021
   1. BD (   1) C   1 - C   2        /201. BD*(   1) C   2 - C   3            0.68    0.96    0.032
   1. BD (   1) C   1 - C   2        /202. BD*(   1) C   2 - C   4            0.78    0.98    0.035
   1. BD (   1) C   1 - C   2        /203. BD*(   1) C   2 - C   5            0.68    0.96    0.032
   1. BD (   1) C   1 - C   2        /204. BD*(   1) C   3 - H  15            0.89    1.05    0.039
   1. BD (   1) C   1 - C   2        /207. BD*(   1) C   4 - H  18            1.02    1.05    0.042
   1. BD (   1) C   1 - C   2        /210. BD*(   1) C   5 - C   6            0.88    1.10    0.039
   1. BD (   1) C   1 - C   2        /211. BD*(   2) C   5 - C   6            1.10    0.57    0.034
   2. BD (   1) C   1 - H  12        / 56. RY*(   2) C   2                    0.31    1.31    0.026
   2. BD (   1) C   1 - H  12        /202. BD*(   1) C   2 - C   4            1.54    0.87    0.046
   3. BD (   1) C   1 - H  13        / 56. RY*(   2) C   2                    0.31    1.31    0.026
   3. BD (   1) C   1 - H  13        /203. BD*(   1) C   2 - C   5            1.88    0.84    0.051
   4. BD (   1) C   1 - H  14        /201. BD*(   1) C   2 - C   3            1.68    0.85    0.048
   5. BD (   1) C   2 - C   3        / 46. RY*(   1) C   1                    0.60    1.39    0.037
   5. BD (   1) C   2 - C   3        / 73. RY*(   1) C   4                    0.51    1.39    0.034
   5. BD (   1) C   2 - C   3        / 84. RY*(   3) C   5                    0.63    1.34    0.037
   5. BD (   1) C   2 - C   3        /197. BD*(   1) C   1 - C   2            0.68    0.96    0.032
   5. BD (   1) C   2 - C   3        /200. BD*(   1) C   1 - H  14            0.89    1.05    0.039
   5. BD (   1) C   2 - C   3        /202. BD*(   1) C   2 - C   4            0.78    0.98    0.035
   5. BD (   1) C   2 - C   3        /203. BD*(   1) C   2 - C   5            0.68    0.96    0.032
   5. BD (   1) C   2 - C   3        /206. BD*(   1) C   3 - H  17            0.26    1.05    0.021
   5. BD (   1) C   2 - C   3        /208. BD*(   1) C   4 - H  19            1.02    1.05    0.042
   5. BD (   1) C   2 - C   3        /210. BD*(   1) C   5 - C   6            0.88    1.10    0.039
   5. BD (   1) C   2 - C   3        /211. BD*(   2) C   5 - C   6            1.10    0.57    0.034
   6. BD (   1) C   2 - C   4        / 46. RY*(   1) C   1                    0.38    1.39    0.029
   6. BD (   1) C   2 - C   4        / 47. RY*(   2) C   1                    0.28    1.40    0.025
   6. BD (   1) C   2 - C   4        / 64. RY*(   1) C   3                    0.38    1.39    0.029
   6. BD (   1) C   2 - C   4        / 65. RY*(   2) C   3                    0.28    1.40    0.025
   6. BD (   1) C   2 - C   4        / 83. RY*(   2) C   5                    0.53    1.62    0.037
   6. BD (   1) C   2 - C   4        /197. BD*(   1) C   1 - C   2            0.80    0.96    0.035
   6. BD (   1) C   2 - C   4        /198. BD*(   1) C   1 - H  12            0.97    1.05    0.040
   6. BD (   1) C   2 - C   4        /201. BD*(   1) C   2 - C   3            0.80    0.96    0.035
   6. BD (   1) C   2 - C   4        /203. BD*(   1) C   2 - C   5            0.76    0.96    0.034
   6. BD (   1) C   2 - C   4        /205. BD*(   1) C   3 - H  16            0.97    1.05    0.040
   6. BD (   1) C   2 - C   4        /209. BD*(   1) C   4 - H  20            0.28    1.06    0.022
   6. BD (   1) C   2 - C   4        /212. BD*(   1) C   5 - C  11            1.51    1.09    0.051
   7. BD (   1) C   2 - C   5        / 47. RY*(   2) C   1                    0.39    1.44    0.030
   7. BD (   1) C   2 - C   5        / 65. RY*(   2) C   3                    0.39    1.44    0.030
   7. BD (   1) C   2 - C   5        / 74. RY*(   2) C   4                    0.38    1.47    0.030
   7. BD (   1) C   2 - C   5        / 91. RY*(   1) C   6                    0.61    1.79    0.042
   7. BD (   1) C   2 - C   5        /136. RY*(   1) C  11                    0.63    1.78    0.043
   7. BD (   1) C   2 - C   5        /197. BD*(   1) C   1 - C   2            0.52    1.00    0.029
   7. BD (   1) C   2 - C   5        /199. BD*(   1) C   1 - H  13            0.76    1.10    0.037
   7. BD (   1) C   2 - C   5        /201. BD*(   1) C   2 - C   3            0.52    1.00    0.029
   7. BD (   1) C   2 - C   5        /202. BD*(   1) C   2 - C   4            0.52    1.02    0.029
   7. BD (   1) C   2 - C   5        /206. BD*(   1) C   3 - H  17            0.76    1.10    0.037
   7. BD (   1) C   2 - C   5        /209. BD*(   1) C   4 - H  20            0.59    1.11    0.032
   7. BD (   1) C   2 - C   5        /210. BD*(   1) C   5 - C   6            1.44    1.15    0.051
   7. BD (   1) C   2 - C   5        /212. BD*(   1) C   5 - C  11            1.25    1.14    0.048
   7. BD (   1) C   2 - C   5        /213. BD*(   1) C   6 - C   7            1.27    1.16    0.049
   7. BD (   1) C   2 - C   5        /220. BD*(   1) C  10 - C  11            1.33    1.16    0.050
   8. BD (   1) C   3 - H  15        /197. BD*(   1) C   1 - C   2            1.68    0.85    0.048
   9. BD (   1) C   3 - H  16        / 56. RY*(   2) C   2                    0.31    1.31    0.026
   9. BD (   1) C   3 - H  16        /202. BD*(   1) C   2 - C   4            1.54    0.87    0.046
  10. BD (   1) C   3 - H  17        / 56. RY*(   2) C   2                    0.31    1.31    0.026
  10. BD (   1) C   3 - H  17        /203. BD*(   1) C   2 - C   5            1.88    0.84    0.051
  11. BD (   1) C   4 - H  18        /197. BD*(   1) C   1 - C   2            1.63    0.85    0.047
  12. BD (   1) C   4 - H  19        /201. BD*(   1) C   2 - C   3            1.63    0.85    0.047
  13. BD (   1) C   4 - H  20        / 55. RY*(   1) C   2                    0.35    1.38    0.028
  13. BD (   1) C   4 - H  20        /202. BD*(   1) C   2 - C   4            0.32    0.85    0.021
  13. BD (   1) C   4 - H  20        /203. BD*(   1) C   2 - C   5            2.22    0.84    0.055
  14. BD (   1) C   5 - C   6        / 55. RY*(   1) C   2                    0.67    1.65    0.042
  14. BD (   1) C   5 - C   6        /100. RY*(   1) C   7                    0.30    1.80    0.030
  14. BD (   1) C   5 - C   6        /101. RY*(   2) C   7                    1.02    1.39    0.048
  14. BD (   1) C   5 - C   6        /136. RY*(   1) C  11                    0.30    1.89    0.030
  14. BD (   1) C   5 - C   6        /203. BD*(   1) C   2 - C   5            1.56    1.11    0.053
  14. BD (   1) C   5 - C   6        /212. BD*(   1) C   5 - C  11            1.45    1.25    0.054
  14. BD (   1) C   5 - C   6        /213. BD*(   1) C   6 - C   7            1.47    1.27    0.055
  14. BD (   1) C   5 - C   6        /214. BD*(   1) C   6 - H  21            0.76    1.19    0.038
  14. BD (   1) C   5 - C   6        /217. BD*(   1) C   7 - H  22            0.98    1.18    0.043
  14. BD (   1) C   5 - C   6        /223. BD*(   1) C  11 - H  24            1.29    1.18    0.049
  15. BD (   2) C   5 - C   6        / 56. RY*(   2) C   2                    0.29    1.15    0.025
  15. BD (   2) C   5 - C   6        /104. RY*(   5) C   7                    0.56    1.85    0.045
  15. BD (   2) C   5 - C   6        /138. RY*(   3) C  11                    0.96    1.30    0.049
  15. BD (   2) C   5 - C   6        /197. BD*(   1) C   1 - C   2            1.14    0.68    0.038
  15. BD (   2) C   5 - C   6        /201. BD*(   1) C   2 - C   3            1.14    0.68    0.038
  15. BD (   2) C   5 - C   6        /216. BD*(   2) C   7 - C   8           11.48    0.27    0.071
  15. BD (   2) C   5 - C   6        /221. BD*(   2) C  10 - C  11           10.14    0.30    0.070
  16. BD (   1) C   5 - C  11        / 55. RY*(   1) C   2                    0.90    1.65    0.049
  16. BD (   1) C   5 - C  11        / 91. RY*(   1) C   6                    0.27    1.89    0.029
  16. BD (   1) C   5 - C  11        /127. RY*(   1) C  10                    0.30    1.80    0.029
  16. BD (   1) C   5 - C  11        /128. RY*(   2) C  10                    1.09    1.38    0.049
  16. BD (   1) C   5 - C  11        /202. BD*(   1) C   2 - C   4            0.61    1.12    0.033
  16. BD (   1) C   5 - C  11        /203. BD*(   1) C   2 - C   5            1.40    1.11    0.050
  16. BD (   1) C   5 - C  11        /210. BD*(   1) C   5 - C   6            1.40    1.25    0.053
  16. BD (   1) C   5 - C  11        /214. BD*(   1) C   6 - H  21            1.34    1.18    0.050
  16. BD (   1) C   5 - C  11        /220. BD*(   1) C  10 - C  11            1.43    1.27    0.054
  16. BD (   1) C   5 - C  11        /222. BD*(   1) C  10 - H  23            1.03    1.18    0.044
  16. BD (   1) C   5 - C  11        /223. BD*(   1) C  11 - H  24            0.62    1.18    0.034
  17. BD (   1) C   6 - C   7        / 82. RY*(   1) C   5                    0.32    1.80    0.030
  17. BD (   1) C   6 - C   7        / 83. RY*(   2) C   5                    0.71    1.76    0.045
  17. BD (   1) C   6 - C   7        /109. RY*(   1) C   8                    0.43    1.70    0.034
  17. BD (   1) C   6 - C   7        /110. RY*(   2) C   8                    0.59    1.46    0.037
  17. BD (   1) C   6 - C   7        /203. BD*(   1) C   2 - C   5            1.68    1.10    0.054
  17. BD (   1) C   6 - C   7        /210. BD*(   1) C   5 - C   6            1.57    1.25    0.056
  17. BD (   1) C   6 - C   7        /214. BD*(   1) C   6 - H  21            0.70    1.18    0.036
  17. BD (   1) C   6 - C   7        /215. BD*(   1) C   7 - C   8            1.52    1.23    0.055
  17. BD (   1) C   6 - C   7        /217. BD*(   1) C   7 - H  22            0.71    1.17    0.037
  17. BD (   1) C   6 - C   7        /218. BD*(   1) C   8 -Cl   9            2.44    0.83    0.057
  18. BD (   1) C   6 - H  21        / 82. RY*(   1) C   5                    0.45    1.61    0.034
  18. BD (   1) C   6 - H  21        /100. RY*(   1) C   7                    0.33    1.61    0.029
  18. BD (   1) C   6 - H  21        /210. BD*(   1) C   5 - C   6            0.61    1.06    0.032
  18. BD (   1) C   6 - H  21        /212. BD*(   1) C   5 - C  11            2.12    1.05    0.060
  18. BD (   1) C   6 - H  21        /213. BD*(   1) C   6 - C   7            0.49    1.07    0.029
  18. BD (   1) C   6 - H  21        /215. BD*(   1) C   7 - C   8            2.10    1.04    0.059
  19. BD (   1) C   7 - C   8        / 91. RY*(   1) C   6                    0.59    1.94    0.043
  19. BD (   1) C   7 - C   8        / 92. RY*(   2) C   6                    0.52    1.53    0.036
  19. BD (   1) C   7 - C   8        /127. RY*(   1) C  10                    0.64    1.84    0.043
  19. BD (   1) C   7 - C   8        /213. BD*(   1) C   6 - C   7            1.25    1.31    0.051
  19. BD (   1) C   7 - C   8        /214. BD*(   1) C   6 - H  21            0.96    1.23    0.043
  19. BD (   1) C   7 - C   8        /217. BD*(   1) C   7 - H  22            0.72    1.22    0.037
  19. BD (   1) C   7 - C   8        /219. BD*(   1) C   8 - C  10            1.79    1.28    0.061
  19. BD (   1) C   7 - C   8        /222. BD*(   1) C  10 - H  23            1.12    1.22    0.047
  20. BD (   2) C   7 - C   8        / 95. RY*(   5) C   6                    0.47    1.93    0.041
  20. BD (   2) C   7 - C   8        /118. RY*(   1)Cl   9                    0.98    1.09    0.044
  20. BD (   2) C   7 - C   8        /129. RY*(   3) C  10                    1.34    1.16    0.054
  20. BD (   2) C   7 - C   8        /211. BD*(   2) C   5 - C   6            7.88    0.32    0.065
  20. BD (   2) C   7 - C   8        /221. BD*(   2) C  10 - C  11           10.25    0.33    0.073
  21. BD (   1) C   7 - H  22        / 91. RY*(   1) C   6                    0.28    1.71    0.028
  21. BD (   1) C   7 - H  22        /109. RY*(   1) C   8                    0.52    1.52    0.036
  21. BD (   1) C   7 - H  22        /210. BD*(   1) C   5 - C   6            2.03    1.07    0.059
  21. BD (   1) C   7 - H  22        /213. BD*(   1) C   6 - C   7            0.58    1.08    0.032
  21. BD (   1) C   7 - H  22        /215. BD*(   1) C   7 - C   8            0.36    1.05    0.025
  21. BD (   1) C   7 - H  22        /218. BD*(   1) C   8 -Cl   9            0.33    0.65    0.019
  21. BD (   1) C   7 - H  22        /219. BD*(   1) C   8 - C  10            2.23    1.05    0.061
  22. BD (   1) C   8 -Cl   9        /100. RY*(   1) C   7                    0.48    1.83    0.038
  22. BD (   1) C   8 -Cl   9        /127. RY*(   1) C  10                    0.49    1.83    0.038
  22. BD (   1) C   8 -Cl   9        /213. BD*(   1) C   6 - C   7            1.27    1.30    0.051
  22. BD (   1) C   8 -Cl   9        /220. BD*(   1) C  10 - C  11            1.26    1.30    0.051
  23. BD (   1) C   8 - C  10        /100. RY*(   1) C   7                    0.63    1.84    0.043
  23. BD (   1) C   8 - C  10        /136. RY*(   1) C  11                    0.50    1.93    0.039
  23. BD (   1) C   8 - C  10        /137. RY*(   2) C  11                    0.60    1.47    0.038
  23. BD (   1) C   8 - C  10        /215. BD*(   1) C   7 - C   8            1.80    1.27    0.061
  23. BD (   1) C   8 - C  10        /217. BD*(   1) C   7 - H  22            1.15    1.21    0.047
  23. BD (   1) C   8 - C  10        /220. BD*(   1) C  10 - C  11            1.31    1.31    0.052
  23. BD (   1) C   8 - C  10        /222. BD*(   1) C  10 - H  23            0.73    1.22    0.038
  23. BD (   1) C   8 - C  10        /223. BD*(   1) C  11 - H  24            1.00    1.21    0.044
  24. BD (   1) C  10 - C  11        / 82. RY*(   1) C   5                    0.67    1.80    0.044
  24. BD (   1) C  10 - C  11        / 83. RY*(   2) C   5                    0.39    1.77    0.033
  24. BD (   1) C  10 - C  11        /109. RY*(   1) C   8                    0.41    1.70    0.034
  24. BD (   1) C  10 - C  11        /110. RY*(   2) C   8                    0.61    1.46    0.038
  24. BD (   1) C  10 - C  11        /203. BD*(   1) C   2 - C   5            1.53    1.10    0.052
  24. BD (   1) C  10 - C  11        /212. BD*(   1) C   5 - C  11            1.52    1.24    0.055
  24. BD (   1) C  10 - C  11        /218. BD*(   1) C   8 -Cl   9            2.36    0.83    0.056
  24. BD (   1) C  10 - C  11        /219. BD*(   1) C   8 - C  10            1.56    1.23    0.055
  24. BD (   1) C  10 - C  11        /222. BD*(   1) C  10 - H  23            0.76    1.18    0.038
  24. BD (   1) C  10 - C  11        /223. BD*(   1) C  11 - H  24            0.70    1.17    0.036
  25. BD (   2) C  10 - C  11        /111. RY*(   3) C   8                    0.34    1.37    0.030
  25. BD (   2) C  10 - C  11        /113. RY*(   5) C   8                    0.34    2.12    0.037
  25. BD (   2) C  10 - C  11        /129. RY*(   3) C  10                    0.33    1.13    0.027
  25. BD (   2) C  10 - C  11        /138. RY*(   3) C  11                    0.29    1.29    0.027
  25. BD (   2) C  10 - C  11        /211. BD*(   2) C   5 - C   6            9.95    0.28    0.067
  25. BD (   2) C  10 - C  11        /216. BD*(   2) C   7 - C   8            9.99    0.26    0.065
  26. BD (   1) C  10 - H  23        /109. RY*(   1) C   8                    0.53    1.52    0.036
  26. BD (   1) C  10 - H  23        /136. RY*(   1) C  11                    0.27    1.70    0.027
  26. BD (   1) C  10 - H  23        /212. BD*(   1) C   5 - C  11            2.04    1.05    0.059
  26. BD (   1) C  10 - H  23        /215. BD*(   1) C   7 - C   8            2.18    1.05    0.060
  26. BD (   1) C  10 - H  23        /218. BD*(   1) C   8 -Cl   9            0.32    0.65    0.018
  26. BD (   1) C  10 - H  23        /219. BD*(   1) C   8 - C  10            0.38    1.04    0.025
  26. BD (   1) C  10 - H  23        /220. BD*(   1) C  10 - C  11            0.63    1.08    0.033
  27. BD (   1) C  11 - H  24        / 82. RY*(   1) C   5                    0.36    1.61    0.031
  27. BD (   1) C  11 - H  24        /127. RY*(   1) C  10                    0.34    1.61    0.030
  27. BD (   1) C  11 - H  24        /210. BD*(   1) C   5 - C   6            2.13    1.06    0.060
  27. BD (   1) C  11 - H  24        /212. BD*(   1) C   5 - C  11            0.51    1.05    0.029
  27. BD (   1) C  11 - H  24        /219. BD*(   1) C   8 - C  10            2.14    1.04    0.060
  27. BD (   1) C  11 - H  24        /220. BD*(   1) C  10 - C  11            0.52    1.08    0.030
  28. CR (   1) C   1                / 56. RY*(   2) C   2                    0.50   10.89    0.093
  28. CR (   1) C   1                /145. RY*(   1) H  12                    0.35   10.54    0.076
  28. CR (   1) C   1                /149. RY*(   1) H  13                    0.37   10.52    0.079
  28. CR (   1) C   1                /153. RY*(   1) H  14                    0.33   10.51    0.075
  29. CR (   1) C   2                / 48. RY*(   3) C   1                    0.39   10.90    0.083
  29. CR (   1) C   2                / 66. RY*(   3) C   3                    0.39   10.90    0.083
  29. CR (   1) C   2                / 75. RY*(   3) C   4                    0.38   10.97    0.082
  29. CR (   1) C   2                / 85. RY*(   4) C   5                    0.31   10.83    0.073
  29. CR (   1) C   2                /210. BD*(   1) C   5 - C   6            0.42   10.60    0.085
  29. CR (   1) C   2                /212. BD*(   1) C   5 - C  11            0.36   10.59    0.079
  30. CR (   1) C   3                / 56. RY*(   2) C   2                    0.50   10.89    0.093
  30. CR (   1) C   3                /157. RY*(   1) H  15                    0.33   10.51    0.075
  30. CR (   1) C   3                /161. RY*(   1) H  16                    0.35   10.54    0.076
  30. CR (   1) C   3                /165. RY*(   1) H  17                    0.37   10.52    0.079
  31. CR (   1) C   4                / 55. RY*(   1) C   2                    0.60   10.96    0.103
  31. CR (   1) C   4                /169. RY*(   1) H  18                    0.33   10.51    0.074
  31. CR (   1) C   4                /173. RY*(   1) H  19                    0.33   10.51    0.074
  31. CR (   1) C   4                /177. RY*(   1) H  20                    0.36   10.52    0.078
  32. CR (   1) C   5                / 57. RY*(   3) C   2                    0.90   10.85    0.125
  32. CR (   1) C   5                / 92. RY*(   2) C   6                    0.82   10.88    0.119
  32. CR (   1) C   5                /137. RY*(   2) C  11                    0.81   10.83    0.118
  32. CR (   1) C   5                /213. BD*(   1) C   6 - C   7            0.43   10.66    0.086
  32. CR (   1) C   5                /214. BD*(   1) C   6 - H  21            0.30   10.58    0.071
  32. CR (   1) C   5                /220. BD*(   1) C  10 - C  11            0.42   10.66    0.085
  32. CR (   1) C   5                /223. BD*(   1) C  11 - H  24            0.28   10.57    0.069
  33. CR (   1) C   6                / 82. RY*(   1) C   5                    0.53   11.18    0.098
  33. CR (   1) C   6                / 83. RY*(   2) C   5                    0.52   11.15    0.096
  33. CR (   1) C   6                /101. RY*(   2) C   7                    0.52   10.76    0.094
  33. CR (   1) C   6                /181. RY*(   1) H  21                    0.42   10.51    0.084
  33. CR (   1) C   6                /203. BD*(   1) C   2 - C   5            0.56   10.48    0.098
  33. CR (   1) C   6                /212. BD*(   1) C   5 - C  11            0.50   10.62    0.092
  33. CR (   1) C   6                /215. BD*(   1) C   7 - C   8            0.53   10.61    0.095
  33. CR (   1) C   6                /217. BD*(   1) C   7 - H  22            0.29   10.55    0.071
  34. CR (   1) C   7                / 92. RY*(   2) C   6                    0.30   10.88    0.072
  34. CR (   1) C   7                / 94. RY*(   4) C   6                    0.53   10.76    0.095
  34. CR (   1) C   7                /110. RY*(   2) C   8                    1.19   10.85    0.144
  34. CR (   1) C   7                /185. RY*(   1) H  22                    0.42   10.46    0.084
  34. CR (   1) C   7                /210. BD*(   1) C   5 - C   6            0.55   10.64    0.098
  34. CR (   1) C   7                /214. BD*(   1) C   6 - H  21            0.28   10.57    0.068
  34. CR (   1) C   7                /218. BD*(   1) C   8 -Cl   9            0.41   10.22    0.082
  34. CR (   1) C   7                /219. BD*(   1) C   8 - C  10            0.60   10.62    0.102
  35. CR (   1) C   8                /101. RY*(   2) C   7                    0.88   10.85    0.124
  35. CR (   1) C   8                /103. RY*(   4) C   7                    0.29   10.80    0.071
  35. CR (   1) C   8                /128. RY*(   2) C  10                    0.85   10.84    0.121
  35. CR (   1) C   8                /130. RY*(   4) C  10                    0.33   10.78    0.075
  35. CR (   1) C   8                /213. BD*(   1) C   6 - C   7            0.38   10.73    0.081
  35. CR (   1) C   8                /215. BD*(   1) C   7 - C   8            0.33   10.70    0.076
  35. CR (   1) C   8                /217. BD*(   1) C   7 - H  22            0.32   10.64    0.073
  35. CR (   1) C   8                /218. BD*(   1) C   8 -Cl   9            0.97   10.30    0.127
  35. CR (   1) C   8                /219. BD*(   1) C   8 - C  10            0.32   10.70    0.075
  35. CR (   1) C   8                /220. BD*(   1) C  10 - C  11            0.38   10.73    0.081
  35. CR (   1) C   8                /222. BD*(   1) C  10 - H  23            0.32   10.64    0.073
  37. CR (   2)Cl   9                /109. RY*(   1) C   8                    0.98   11.05    0.132
  37. CR (   2)Cl   9                /215. BD*(   1) C   7 - C   8            0.44   10.57    0.087
  37. CR (   2)Cl   9                /219. BD*(   1) C   8 - C  10            0.44   10.57    0.086
  41. CR (   1) C  10                /110. RY*(   2) C   8                    1.13   10.85    0.140
  41. CR (   1) C  10                /137. RY*(   2) C  11                    0.26   10.82    0.066
  41. CR (   1) C  10                /139. RY*(   4) C  11                    0.57   10.74    0.099
  41. CR (   1) C  10                /189. RY*(   1) H  23                    0.42   10.46    0.084
  41. CR (   1) C  10                /212. BD*(   1) C   5 - C  11            0.56   10.62    0.098
  41. CR (   1) C  10                /215. BD*(   1) C   7 - C   8            0.61   10.62    0.102
  41. CR (   1) C  10                /218. BD*(   1) C   8 -Cl   9            0.40   10.22    0.082
  41. CR (   1) C  10                /223. BD*(   1) C  11 - H  24            0.29   10.56    0.070
  42. CR (   1) C  11                / 83. RY*(   2) C   5                    0.83   11.15    0.122
  42. CR (   1) C  11                /128. RY*(   2) C  10                    0.57   10.76    0.099
  42. CR (   1) C  11                /193. RY*(   1) H  24                    0.41   10.52    0.083
  42. CR (   1) C  11                /203. BD*(   1) C   2 - C   5            0.51   10.49    0.093
  42. CR (   1) C  11                /210. BD*(   1) C   5 - C   6            0.49   10.63    0.092
  42. CR (   1) C  11                /219. BD*(   1) C   8 - C  10            0.53   10.61    0.096
  42. CR (   1) C  11                /222. BD*(   1) C  10 - H  23            0.31   10.56    0.072
  43. LP (   1)Cl   9                /109. RY*(   1) C   8                    1.73    1.94    0.073
  43. LP (   1)Cl   9                /112. RY*(   4) C   8                    0.33    1.58    0.029
  43. LP (   1)Cl   9                /215. BD*(   1) C   7 - C   8            0.84    1.47    0.045
  43. LP (   1)Cl   9                /219. BD*(   1) C   8 - C  10            0.83    1.47    0.044
  44. LP (   2)Cl   9                /110. RY*(   2) C   8                    0.53    1.08    0.030
  44. LP (   2)Cl   9                /215. BD*(   1) C   7 - C   8            2.00    0.85    0.052
  44. LP (   2)Cl   9                /219. BD*(   1) C   8 - C  10            1.98    0.85    0.052
  45. LP (   3)Cl   9                /111. RY*(   3) C   8                    0.51    1.43    0.035
  45. LP (   3)Cl   9                /216. BD*(   2) C   7 - C   8            5.59    0.32    0.059
 211. BD*(   2) C   5 - C   6        / 89. RY*(   8) C   5                    0.28    1.78    0.068
 211. BD*(   2) C   5 - C   6        / 93. RY*(   3) C   6                    1.52    0.89    0.112
 211. BD*(   2) C   5 - C   6        /138. RY*(   3) C  11                    0.29    1.01    0.052
 211. BD*(   2) C   5 - C   6        /197. BD*(   1) C   1 - C   2            0.42    0.39    0.038
 211. BD*(   2) C   5 - C   6        /201. BD*(   1) C   2 - C   3            0.42    0.39    0.038
 216. BD*(   2) C   7 - C   8        / 95. RY*(   5) C   6                    0.27    1.64    0.058
 216. BD*(   2) C   7 - C   8        /102. RY*(   3) C   7                    1.89    0.92    0.115
 216. BD*(   2) C   7 - C   8        /111. RY*(   3) C   8                    0.75    1.11    0.079
 216. BD*(   2) C   7 - C   8        /118. RY*(   1)Cl   9                    0.32    0.80    0.044
 216. BD*(   2) C   7 - C   8        /129. RY*(   3) C  10                    0.39    0.87    0.051
 216. BD*(   2) C   7 - C   8        /211. BD*(   2) C   5 - C   6           72.25    0.03    0.090
 216. BD*(   2) C   7 - C   8        /221. BD*(   2) C  10 - C  11           44.48    0.03    0.079
 221. BD*(   2) C  10 - C  11        /129. RY*(   3) C  10                    0.33    0.84    0.055
 221. BD*(   2) C  10 - C  11        /131. RY*(   5) C  10                    0.50    1.62    0.095
 221. BD*(   2) C  10 - C  11        /140. RY*(   5) C  11                    0.59    1.49    0.099


 Natural Bond Orbitals (Summary):

                                                            Principal Delocalizations
           NBO                        Occupancy    Energy   (geminal,vicinal,remote)
 ====================================================================================
 Molecular unit  1  (C10H13Cl)
     1. BD (   1) C   1 - C   2          0.98081    -0.73617  211(v),207(v),204(v),210(v)
                                                    202(g),201(g),203(g),84(v)
                                                    64(v),73(v),199(g)
     2. BD (   1) C   1 - H  12          0.99365    -0.62593  202(v),56(v)
     3. BD (   1) C   1 - H  13          0.99211    -0.62035  203(v),56(v)
     4. BD (   1) C   1 - H  14          0.99405    -0.62144  201(v)
     5. BD (   1) C   2 - C   3          0.98081    -0.73617  211(v),208(v),200(v),210(v)
                                                    202(g),197(g),203(g),84(v)
                                                    46(v),73(v),206(g)
     6. BD (   1) C   2 - C   4          0.98584    -0.73550  212(v),198(v),205(v),197(g)
                                                    201(g),203(g),83(v),46(v)
                                                    64(v),209(g),47(v),65(v)
     7. BD (   1) C   2 - C   5          0.98113    -0.77911  210(g),220(v),213(v),212(g)
                                                    199(v),206(v),136(v),91(v)
                                                    209(v),197(g),201(g),202(g)
                                                    47(v),65(v),74(v)
     8. BD (   1) C   3 - H  15          0.99405    -0.62144  197(v)
     9. BD (   1) C   3 - H  16          0.99365    -0.62593  202(v),56(v)
    10. BD (   1) C   3 - H  17          0.99211    -0.62035  203(v),56(v)
    11. BD (   1) C   4 - H  18          0.99369    -0.62053  197(v)
    12. BD (   1) C   4 - H  19          0.99369    -0.62053  201(v)
    13. BD (   1) C   4 - H  20          0.99221    -0.61458  203(v),55(v),202(g)
    14. BD (   1) C   5 - C   6          0.98746    -0.88849  203(g),213(g),212(g),223(v)
                                                    101(v),217(v),214(g),55(v)
                                                    100(v),136(v)
    15. BD (   2) C   5 - C   6          0.83069    -0.45826  216(v),221(v),197(v),201(v)
                                                    138(v),104(v),56(v)
    16. BD (   1) C   5 - C  11          0.98700    -0.88527  220(g),203(g),210(g),214(v)
                                                    128(v),222(v),55(v),223(g)
                                                    202(v),127(v),91(v)
    17. BD (   1) C   6 - C   7          0.98538    -0.87866  218(v),203(v),210(g),215(g)
                                                    83(v),217(g),214(g),110(v)
                                                    109(v),82(v)
    18. BD (   1) C   6 - H  21          0.98793    -0.68968  212(v),215(v),210(g),213(g)
                                                    82(v),100(v)
    19. BD (   1) C   7 - C   8          0.99067    -0.92746  219(g),213(g),222(v),214(v)
                                                    217(g),127(v),91(v),92(v)
    20. BD (   2) C   7 - C   8          0.86253    -0.48896  221(v),211(v),129(v),118(v)
                                                    95(v)
    21. BD (   1) C   7 - H  22          0.98774    -0.69860  219(v),210(v),213(g),109(v)
                                                    215(g),218(v),91(v)
    22. BD (   1) C   8 -Cl   9          0.99409    -0.91775  213(v),220(v),127(v),100(v)
    23. BD (   1) C   8 - C  10          0.99047    -0.92184  215(g),220(g),217(v),223(v)
                                                    222(g),100(v),137(v),136(v)
    24. BD (   1) C  10 - C  11          0.98563    -0.88177  218(v),219(g),203(v),212(g)
                                                    222(g),223(g),82(v),110(v)
                                                    109(v),83(v)
    25. BD (   2) C  10 - C  11          0.82156    -0.44992  216(v),211(v),111(v),113(v)
                                                    129(g),138(g)
    26. BD (   1) C  10 - H  23          0.98768    -0.69580  215(v),212(v),220(g),109(v)
                                                    219(g),218(v),136(v)
    27. BD (   1) C  11 - H  24          0.98829    -0.69236  219(v),210(v),220(g),212(g)
                                                    82(v),127(v)
    28. CR (   1) C   1                  0.99959   -10.20430  56(v),149(v),145(v),153(v)
    29. CR (   1) C   2                  0.99942   -10.23647  210(v),48(v),66(v),75(v)
                                                    212(v),85(v)
    30. CR (   1) C   3                  0.99959   -10.20430  56(v),165(v),161(v),157(v)
    31. CR (   1) C   4                  0.99960   -10.19383  55(v),177(v),169(v),173(v)
    32. CR (   1) C   5                  0.99942   -10.27917  57(v),92(v),137(v),213(v)
                                                    220(v),214(v),223(v)
    33. CR (   1) C   6                  0.99944   -10.26062  203(v),215(v),82(v),101(v)
                                                    83(v),212(v),181(v),217(v)
    34. CR (   1) C   7                  0.99941   -10.27035  110(v),219(v),210(v),94(v)
                                                    185(v),218(v),92(v),214(v)
    35. CR (   1) C   8                  0.99929   -10.34876  218(g),101(v),128(v),220(v)
                                                    213(v),215(g),219(g),130(v)
                                                    217(v),222(v),103(v)
    36. CR (   1)Cl   9                  1.00000  -100.83331   
    37. CR (   2)Cl   9                  0.99986   -10.22396  109(v),215(v),219(v)
    38. CR (   3)Cl   9                  0.99994    -7.43054   
    39. CR (   4)Cl   9                  0.99999    -7.42137   
    40. CR (   5)Cl   9                  1.00000    -7.42700   
    41. CR (   1) C  10                  0.99941   -10.26595  110(v),215(v),139(v),212(v)
                                                    189(v),218(v),223(v),137(v)
    42. CR (   1) C  11                  0.99945   -10.26411  83(v),128(v),219(v),203(v)
                                                    210(v),193(v),222(v)
    43. LP (   1)Cl   9                  0.99597    -1.11992  109(v),215(v),219(v),112(v)
    44. LP (   2)Cl   9                  0.98613    -0.50385  215(v),219(v),110(v)
    45. LP (   3)Cl   9                  0.96646    -0.51442  216(v),111(v)
    46. RY*(   1) C   1                  0.00201     0.65124   
    47. RY*(   2) C   1                  0.00163     0.66146   
    48. RY*(   3) C   1                  0.00094     0.66112   
    49. RY*(   4) C   1                  0.00009     0.49811   
    50. RY*(   5) C   1                  0.00001     2.02985   
    51. RY*(   6) C   1                  0.00001     1.98095   
    52. RY*(   7) C   1                  0.00001     2.08840   
    53. RY*(   8) C   1                  0.00001     2.21344   
    54. RY*(   9) C   1                  0.00001     2.12045   
    55. RY*(   1) C   2                  0.00330     0.76454   
    56. RY*(   2) C   2                  0.00144     0.68860   
    57. RY*(   3) C   2                  0.00074     0.57370   
    58. RY*(   4) C   2                  0.00039     1.65407   
    59. RY*(   5) C   2                  0.00035     1.83171   
    60. RY*(   6) C   2                  0.00033     1.95298   
    61. RY*(   7) C   2                  0.00022     1.98682   
    62. RY*(   8) C   2                  0.00019     1.32419   
    63. RY*(   9) C   2                  0.00015     2.03058   
    64. RY*(   1) C   3                  0.00201     0.65124   
    65. RY*(   2) C   3                  0.00163     0.66146   
    66. RY*(   3) C   3                  0.00094     0.66112   
    67. RY*(   4) C   3                  0.00009     0.49811   
    68. RY*(   5) C   3                  0.00001     2.02985   
    69. RY*(   6) C   3                  0.00001     1.98095   
    70. RY*(   7) C   3                  0.00001     2.08840   
    71. RY*(   8) C   3                  0.00001     2.21344   
    72. RY*(   9) C   3                  0.00001     2.12045   
    73. RY*(   1) C   4                  0.00205     0.65329   
    74. RY*(   2) C   4                  0.00174     0.69250   
    75. RY*(   3) C   4                  0.00091     0.73334   
    76. RY*(   4) C   4                  0.00010     0.50832   
    77. RY*(   5) C   4                  0.00001     1.99714   
    78. RY*(   6) C   4                  0.00001     2.02043   
    79. RY*(   7) C   4                  0.00000     2.13039   
    80. RY*(   8) C   4                  0.00001     2.16567   
    81. RY*(   9) C   4                  0.00001     2.18143   
    82. RY*(   1) C   5                  0.00250     0.92050   
    83. RY*(   2) C   5                  0.00230     0.88569   
    84. RY*(   3) C   5                  0.00212     0.60533   
    85. RY*(   4) C   5                  0.00161     0.59470   
    86. RY*(   5) C   5                  0.00040     1.70472   
    87. RY*(   6) C   5                  0.00014     2.13326   
    88. RY*(   7) C   5                  0.00011     2.05486   
    89. RY*(   8) C   5                  0.00007     1.61619   
    90. RY*(   9) C   5                  0.00002     1.97832   
    91. RY*(   1) C   6                  0.00289     1.00942   
    92. RY*(   2) C   6                  0.00131     0.60559   
    93. RY*(   3) C   6                  0.00057     0.72655   
    94. RY*(   4) C   6                  0.00042     0.49367   
    95. RY*(   5) C   6                  0.00028     1.44478   
    96. RY*(   6) C   6                  0.00006     2.17754   
    97. RY*(   7) C   6                  0.00004     2.20203   
    98. RY*(   8) C   6                  0.00001     1.68502   
    99. RY*(   9) C   6                  0.00000     2.02253   
   100. RY*(   1) C   7                  0.00316     0.91559   
   101. RY*(   2) C   7                  0.00163     0.49884   
   102. RY*(   3) C   7                  0.00082     0.72685   
   103. RY*(   4) C   7                  0.00059     0.44700   
   104. RY*(   5) C   7                  0.00022     1.39431   
   105. RY*(   6) C   7                  0.00008     2.17983   
   106. RY*(   7) C   7                  0.00003     2.15886   
   107. RY*(   8) C   7                  0.00001     1.67822   
   108. RY*(   9) C   7                  0.00001     2.01712   
   109. RY*(   1) C   8                  0.00375     0.82280   
   110. RY*(   2) C   8                  0.00351     0.58105   
   111. RY*(   3) C   8                  0.00128     0.91686   
   112. RY*(   4) C   8                  0.00076     0.46297   
   113. RY*(   5) C   8                  0.00053     1.67377   
   114. RY*(   6) C   8                  0.00038     1.79618   
   115. RY*(   7) C   8                  0.00034     2.09326   
   116. RY*(   8) C   8                  0.00003     1.02386   
   117. RY*(   9) C   8                  0.00001     1.93370   
   118. RY*(   1)Cl   9                  0.00153     0.60365   
   119. RY*(   2)Cl   9                  0.00084     0.68890   
   120. RY*(   3)Cl   9                  0.00019     0.64956   
   121. RY*(   4)Cl   9                  0.00007     0.99358   
   122. RY*(   5)Cl   9                  0.00002     0.57877   
   123. RY*(   6)Cl   9                  0.00000     0.92586   
   124. RY*(   7)Cl   9                  0.00000     0.76484   
   125. RY*(   8)Cl   9                  0.00001     0.64112   
   126. RY*(   9)Cl   9                  0.00000     0.59973   
   127. RY*(   1) C  10                  0.00317     0.91523   
   128. RY*(   2) C  10                  0.00168     0.49580   
   129. RY*(   3) C  10                  0.00066     0.67604   
   130. RY*(   4) C  10                  0.00057     0.43509   
   131. RY*(   5) C  10                  0.00024     1.45734   
   132. RY*(   6) C  10                  0.00008     2.18557   
   133. RY*(   7) C  10                  0.00003     2.16754   
   134. RY*(   8) C  10                  0.00001     1.68599   
   135. RY*(   9) C  10                  0.00001     2.02617   
   136. RY*(   1) C  11                  0.00295     1.00338   
   137. RY*(   2) C  11                  0.00156     0.54940   
   138. RY*(   3) C  11                  0.00048     0.84171   
   139. RY*(   4) C  11                  0.00047     0.47407   
   140. RY*(   5) C  11                  0.00027     1.32654   
   141. RY*(   6) C  11                  0.00007     2.16030   
   142. RY*(   7) C  11                  0.00005     2.20867   
   143. RY*(   8) C  11                  0.00002     1.69808   
   144. RY*(   9) C  11                  0.00001     2.02875   
   145. RY*(   1) H  12                  0.00057     0.33334   
   146. RY*(   2) H  12                  0.00010     1.68277   
   147. RY*(   3) H  12                  0.00007     1.68582   
   148. RY*(   4) H  12                  0.00002     2.13695   
   149. RY*(   1) H  13                  0.00053     0.31649   
   150. RY*(   2) H  13                  0.00009     1.68889   
   151. RY*(   3) H  13                  0.00006     1.67223   
   152. RY*(   4) H  13                  0.00002     2.13718   
   153. RY*(   1) H  14                  0.00062     0.30225   
   154. RY*(   2) H  14                  0.00009     1.68611   
   155. RY*(   3) H  14                  0.00006     1.69570   
   156. RY*(   4) H  14                  0.00002     2.12196   
   157. RY*(   1) H  15                  0.00062     0.30225   
   158. RY*(   2) H  15                  0.00009     1.68611   
   159. RY*(   3) H  15                  0.00006     1.69570   
   160. RY*(   4) H  15                  0.00002     2.12196   
   161. RY*(   1) H  16                  0.00057     0.33334   
   162. RY*(   2) H  16                  0.00010     1.68277   
   163. RY*(   3) H  16                  0.00007     1.68582   
   164. RY*(   4) H  16                  0.00002     2.13695   
   165. RY*(   1) H  17                  0.00053     0.31649   
   166. RY*(   2) H  17                  0.00009     1.68889   
   167. RY*(   3) H  17                  0.00006     1.67223   
   168. RY*(   4) H  17                  0.00002     2.13718   
   169. RY*(   1) H  18                  0.00067     0.31655   
   170. RY*(   2) H  18                  0.00010     1.69501   
   171. RY*(   3) H  18                  0.00006     1.65081   
   172. RY*(   4) H  18                  0.00002     2.18065   
   173. RY*(   1) H  19                  0.00067     0.31655   
   174. RY*(   2) H  19                  0.00010     1.69501   
   175. RY*(   3) H  19                  0.00006     1.65081   
   176. RY*(   4) H  19                  0.00002     2.18065   
   177. RY*(   1) H  20                  0.00052     0.32463   
   178. RY*(   2) H  20                  0.00009     1.68503   
   179. RY*(   3) H  20                  0.00005     1.69076   
   180. RY*(   4) H  20                  0.00002     2.15967   
   181. RY*(   1) H  21                  0.00073     0.24932   
   182. RY*(   2) H  21                  0.00007     1.49562   
   183. RY*(   3) H  21                  0.00004     1.95983   
   184. RY*(   4) H  21                  0.00003     2.09710   
   185. RY*(   1) H  22                  0.00089     0.18774   
   186. RY*(   2) H  22                  0.00006     1.47926   
   187. RY*(   3) H  22                  0.00005     1.86507   
   188. RY*(   4) H  22                  0.00003     2.13370   
   189. RY*(   1) H  23                  0.00087     0.19022   
   190. RY*(   2) H  23                  0.00006     1.48458   
   191. RY*(   3) H  23                  0.00005     1.86999   
   192. RY*(   4) H  23                  0.00003     2.12270   
   193. RY*(   1) H  24                  0.00077     0.25439   
   194. RY*(   2) H  24                  0.00007     1.49118   
   195. RY*(   3) H  24                  0.00003     2.11421   
   196. RY*(   4) H  24                  0.00004     1.92619   
   197. BD*(   1) C   1 - C   2          0.01243     0.22485   
   198. BD*(   1) C   1 - H  12          0.00304     0.31459   
   199. BD*(   1) C   1 - H  13          0.00287     0.31853   
   200. BD*(   1) C   1 - H  14          0.00283     0.31601   
   201. BD*(   1) C   2 - C   3          0.01243     0.22485   
   202. BD*(   1) C   2 - C   4          0.01086     0.23910   
   203. BD*(   1) C   2 - C   5          0.02304     0.22090   
   204. BD*(   1) C   3 - H  15          0.00283     0.31601   
   205. BD*(   1) C   3 - H  16          0.00304     0.31459   
   206. BD*(   1) C   3 - H  17          0.00287     0.31853   
   207. BD*(   1) C   4 - H  18          0.00311     0.31541   
   208. BD*(   1) C   4 - H  19          0.00311     0.31541   
   209. BD*(   1) C   4 - H  20          0.00263     0.32604   
   210. BD*(   1) C   5 - C   6          0.01228     0.36691   
   211. BD*(   2) C   5 - C   6          0.17049    -0.16543  221(v),216(v),93(g),197(v)
                                                    201(v),138(v),89(g)
   212. BD*(   1) C   5 - C  11          0.01221     0.35658   
   213. BD*(   1) C   6 - C   7          0.00847     0.37878   
   214. BD*(   1) C   6 - H  21          0.00710     0.29950   
   215. BD*(   1) C   7 - C   8          0.01429     0.35045   
   216. BD*(   2) C   7 - C   8          0.20859    -0.19184  211(v),221(v),102(g),111(g)
                                                    129(v),118(v),95(v)
   217. BD*(   1) C   7 - H  22          0.00648     0.29172   
   218. BD*(   1) C   8 -Cl   9          0.01752    -0.04870   
   219. BD*(   1) C   8 - C  10          0.01443     0.34782   
   220. BD*(   1) C  10 - C  11          0.00846     0.38467   
   221. BD*(   2) C  10 - C  11          0.14382    -0.16075  211(v),216(v),140(g),131(g)
                                                    129(g)
   222. BD*(   1) C  10 - H  23          0.00653     0.29392   
   223. BD*(   1) C  11 - H  24          0.00725     0.29261   
       -------------------------------
              Total Lewis   44.19789  ( 98.2175%)
        Valence non-Lewis    0.72304  (  1.6068%)
        Rydberg non-Lewis    0.07907  (  0.1757%)
       -------------------------------
            Total unit  1   45.00000  (100.0000%)
           Charge unit  1    0.00000


 ***************************************************
 *******         Beta  spin orbitals         *******
 ***************************************************


 NATURAL POPULATIONS:  Natural atomic orbital occupancies 
                                                          
   NAO  Atom  No  lang   Type(AO)    Occupancy      Energy
 ----------------------------------------------------------
     1    C    1  S      Cor( 1S)     0.99957     -10.20404
     2    C    1  S      Val( 2S)     0.53974      -0.36794
     3    C    1  S      Ryd( 3S)     0.00069       0.74466
     4    C    1  px     Val( 2p)     0.60824      -0.22136
     5    C    1  px     Ryd( 3p)     0.00155       0.52056
     6    C    1  py     Val( 2p)     0.59372      -0.21428
     7    C    1  py     Ryd( 3p)     0.00171       0.51162
     8    C    1  pz     Val( 2p)     0.54483      -0.20914
     9    C    1  pz     Ryd( 3p)     0.00141       0.43386
    10    C    1  dxy    Ryd( 3d)     0.00015       2.04835
    11    C    1  dxz    Ryd( 3d)     0.00016       2.01223
    12    C    1  dyz    Ryd( 3d)     0.00025       2.13450
    13    C    1  dx2y2  Ryd( 3d)     0.00033       2.30534
    14    C    1  dz2    Ryd( 3d)     0.00033       2.21826

    15    C    2  S      Cor( 1S)     0.99942     -10.23651
    16    C    2  S      Val( 2S)     0.44355      -0.32904
    17    C    2  S      Ryd( 3S)     0.00027       0.83975
    18    C    2  px     Val( 2p)     0.51420      -0.24656
    19    C    2  px     Ryd( 3p)     0.00081       0.55333
    20    C    2  py     Val( 2p)     0.55191      -0.25690
    21    C    2  py     Ryd( 3p)     0.00323       0.71107
    22    C    2  pz     Val( 2p)     0.53062      -0.25361
    23    C    2  pz     Ryd( 3p)     0.00124       0.59679
    24    C    2  dxy    Ryd( 3d)     0.00031       1.99626
    25    C    2  dxz    Ryd( 3d)     0.00026       1.88426
    26    C    2  dyz    Ryd( 3d)     0.00050       2.03561
    27    C    2  dx2y2  Ryd( 3d)     0.00060       2.11488
    28    C    2  dz2    Ryd( 3d)     0.00054       2.09489

    29    C    3  S      Cor( 1S)     0.99957     -10.20404
    30    C    3  S      Val( 2S)     0.53974      -0.36794
    31    C    3  S      Ryd( 3S)     0.00069       0.74466
    32    C    3  px     Val( 2p)     0.60824      -0.22136
    33    C    3  px     Ryd( 3p)     0.00155       0.52056
    34    C    3  py     Val( 2p)     0.59372      -0.21428
    35    C    3  py     Ryd( 3p)     0.00171       0.51162
    36    C    3  pz     Val( 2p)     0.54483      -0.20914
    37    C    3  pz     Ryd( 3p)     0.00141       0.43386
    38    C    3  dxy    Ryd( 3d)     0.00015       2.04835
    39    C    3  dxz    Ryd( 3d)     0.00016       2.01223
    40    C    3  dyz    Ryd( 3d)     0.00025       2.13450
    41    C    3  dx2y2  Ryd( 3d)     0.00033       2.30534
    42    C    3  dz2    Ryd( 3d)     0.00033       2.21826

    43    C    4  S      Cor( 1S)     0.99960     -10.19417
    44    C    4  S      Val( 2S)     0.53806      -0.36308
    45    C    4  S      Ryd( 3S)     0.00074       0.80220
    46    C    4  px     Val( 2p)     0.61571      -0.21986
    47    C    4  px     Ryd( 3p)     0.00191       0.58996
    48    C    4  py     Val( 2p)     0.54390      -0.20473
    49    C    4  py     Ryd( 3p)     0.00130       0.41986
    50    C    4  pz     Val( 2p)     0.61765      -0.21469
    51    C    4  pz     Ryd( 3p)     0.00185       0.54601
    52    C    4  dxy    Ryd( 3d)     0.00020       2.03244
    53    C    4  dxz    Ryd( 3d)     0.00010       2.01693
    54    C    4  dyz    Ryd( 3d)     0.00035       2.24587
    55    C    4  dx2y2  Ryd( 3d)     0.00031       2.23986
    56    C    4  dz2    Ryd( 3d)     0.00026       2.20252

    57    C    5  S      Cor( 1S)     0.99941     -10.27488
    58    C    5  S      Val( 2S)     0.43565      -0.30922
    59    C    5  S      Ryd( 3S)     0.00211       0.46408
    60    C    5  px     Val( 2p)     0.54960      -0.25108
    61    C    5  px     Ryd( 3p)     0.00300       0.93085
    62    C    5  py     Val( 2p)     0.53977      -0.24986
    63    C    5  py     Ryd( 3p)     0.00249       0.76430
    64    C    5  pz     Val( 2p)     0.23249      -0.26256
    65    C    5  pz     Ryd( 3p)     0.00140       0.49981
    66    C    5  dxy    Ryd( 3d)     0.00058       2.26890
    67    C    5  dxz    Ryd( 3d)     0.00030       1.75443
    68    C    5  dyz    Ryd( 3d)     0.00029       1.73885
    69    C    5  dx2y2  Ryd( 3d)     0.00039       2.18311
    70    C    5  dz2    Ryd( 3d)     0.00030       2.01744

    71    C    6  S      Cor( 1S)     0.99944     -10.26013
    72    C    6  S      Val( 2S)     0.47440      -0.33447
    73    C    6  S      Ryd( 3S)     0.00072       0.41282
    74    C    6  px     Val( 2p)     0.54761      -0.24012
    75    C    6  px     Ryd( 3p)     0.00182       0.70254
    76    C    6  py     Val( 2p)     0.59475      -0.25246
    77    C    6  py     Ryd( 3p)     0.00302       0.77894
    78    C    6  pz     Val( 2p)     0.44909      -0.29554
    79    C    6  pz     Ryd( 3p)     0.00032       0.39514
    80    C    6  dxy    Ryd( 3d)     0.00039       2.30795
    81    C    6  dxz    Ryd( 3d)     0.00021       1.73303
    82    C    6  dyz    Ryd( 3d)     0.00014       1.74035
    83    C    6  dx2y2  Ryd( 3d)     0.00037       2.29896
    84    C    6  dz2    Ryd( 3d)     0.00022       2.02828

    85    C    7  S      Cor( 1S)     0.99941     -10.26910
    86    C    7  S      Val( 2S)     0.47890      -0.34717
    87    C    7  S      Ryd( 3S)     0.00084       0.39207
    88    C    7  px     Val( 2p)     0.55426      -0.24706
    89    C    7  px     Ryd( 3p)     0.00305       0.56821
    90    C    7  py     Val( 2p)     0.58804      -0.26657
    91    C    7  py     Ryd( 3p)     0.00303       0.72680
    92    C    7  pz     Val( 2p)     0.42214      -0.29649
    93    C    7  pz     Ryd( 3p)     0.00043       0.37371
    94    C    7  dxy    Ryd( 3d)     0.00041       2.29052
    95    C    7  dxz    Ryd( 3d)     0.00025       1.72752
    96    C    7  dyz    Ryd( 3d)     0.00014       1.71811
    97    C    7  dx2y2  Ryd( 3d)     0.00032       2.24274
    98    C    7  dz2    Ryd( 3d)     0.00023       2.02522

    99    C    8  S      Cor( 1S)     0.99928     -10.34433
   100    C    8  S      Val( 2S)     0.46120      -0.40146
   101    C    8  S      Ryd( 3S)     0.00068       0.36284
   102    C    8  px     Val( 2p)     0.46425      -0.35351
   103    C    8  px     Ryd( 3p)     0.00407       0.72053
   104    C    8  py     Val( 2p)     0.55475      -0.28508
   105    C    8  py     Ryd( 3p)     0.00366       0.54191
   106    C    8  pz     Val( 2p)     0.34027      -0.31775
   107    C    8  pz     Ryd( 3p)     0.00116       0.39431
   108    C    8  dxy    Ryd( 3d)     0.00065       2.15110
   109    C    8  dxz    Ryd( 3d)     0.00053       1.58226
   110    C    8  dyz    Ryd( 3d)     0.00038       1.69986
   111    C    8  dx2y2  Ryd( 3d)     0.00137       2.04445
   112    C    8  dz2    Ryd( 3d)     0.00054       1.92890

   113   Cl    9  S      Cor( 1S)     1.00000    -100.83183
   114   Cl    9  S      Cor( 2S)     0.99986     -10.22164
   115   Cl    9  S      Val( 3S)     0.91544      -1.18205
   116   Cl    9  S      Ryd( 4S)     0.00085       0.51035
   117   Cl    9  px     Cor( 2p)     0.99994      -7.42985
   118   Cl    9  px     Val( 3p)     0.62796      -0.45845
   119   Cl    9  px     Ryd( 4p)     0.00060       0.78229
   120   Cl    9  py     Cor( 2p)     0.99999      -7.42046
   121   Cl    9  py     Val( 3p)     0.98525      -0.50021
   122   Cl    9  py     Ryd( 4p)     0.00053       0.75690
   123   Cl    9  pz     Cor( 2p)     0.99995      -7.42205
   124   Cl    9  pz     Val( 3p)     0.75458      -0.47975
   125   Cl    9  pz     Ryd( 4p)     0.00015       0.73482
   126   Cl    9  dxy    Ryd( 3d)     0.00079       0.86168
   127   Cl    9  dxz    Ryd( 3d)     0.00170       0.65746
   128   Cl    9  dyz    Ryd( 3d)     0.00002       0.59125
   129   Cl    9  dx2y2  Ryd( 3d)     0.00247       0.92636
   130   Cl    9  dz2    Ryd( 3d)     0.00074       0.70671

   131    C   10  S      Cor( 1S)     0.99940     -10.26542
   132    C   10  S      Val( 2S)     0.47868      -0.34570
   133    C   10  S      Ryd( 3S)     0.00083       0.38473
   134    C   10  px     Val( 2p)     0.55420      -0.24719
   135    C   10  px     Ryd( 3p)     0.00304       0.56338
   136    C   10  py     Val( 2p)     0.58976      -0.26609
   137    C   10  py     Ryd( 3p)     0.00313       0.73115
   138    C   10  pz     Val( 2p)     0.45793      -0.29974
   139    C   10  pz     Ryd( 3p)     0.00045       0.37583
   140    C   10  dxy    Ryd( 3d)     0.00041       2.28976
   141    C   10  dxz    Ryd( 3d)     0.00023       1.73337
   142    C   10  dyz    Ryd( 3d)     0.00015       1.71763
   143    C   10  dx2y2  Ryd( 3d)     0.00031       2.24869
   144    C   10  dz2    Ryd( 3d)     0.00022       2.02789

   145    C   11  S      Cor( 1S)     0.99945     -10.26311
   146    C   11  S      Val( 2S)     0.47374      -0.33679
   147    C   11  S      Ryd( 3S)     0.00085       0.41195
   148    C   11  px     Val( 2p)     0.54947      -0.24148
   149    C   11  px     Ryd( 3p)     0.00206       0.65047
   150    C   11  py     Val( 2p)     0.59096      -0.25288
   151    C   11  py     Ryd( 3p)     0.00299       0.76745
   152    C   11  pz     Val( 2p)     0.42367      -0.29379
   153    C   11  pz     Ryd( 3p)     0.00030       0.41436
   154    C   11  dxy    Ryd( 3d)     0.00039       2.29750
   155    C   11  dxz    Ryd( 3d)     0.00026       1.73340
   156    C   11  dyz    Ryd( 3d)     0.00013       1.73632
   157    C   11  dx2y2  Ryd( 3d)     0.00037       2.29459
   158    C   11  dz2    Ryd( 3d)     0.00023       2.02701

   159    H   12  S      Val( 1S)     0.38750      -0.06196
   160    H   12  S      Ryd( 2S)     0.00056       0.27161
   161    H   12  px     Ryd( 2p)     0.00011       1.74190
   162    H   12  py     Ryd( 2p)     0.00033       2.19130
   163    H   12  pz     Ryd( 2p)     0.00008       1.64134

   164    H   13  S      Val( 1S)     0.37036      -0.04609
   165    H   13  S      Ryd( 2S)     0.00053       0.25318
   166    H   13  px     Ryd( 2p)     0.00036       2.25162
   167    H   13  py     Ryd( 2p)     0.00008       1.67817
   168    H   13  pz     Ryd( 2p)     0.00007       1.64369

   169    H   14  S      Val( 1S)     0.38199      -0.05501
   170    H   14  S      Ryd( 2S)     0.00061       0.24654
   171    H   14  px     Ryd( 2p)     0.00010       1.71969
   172    H   14  py     Ryd( 2p)     0.00013       1.78720
   173    H   14  pz     Ryd( 2p)     0.00029       2.05999

   174    H   15  S      Val( 1S)     0.38199      -0.05501
   175    H   15  S      Ryd( 2S)     0.00061       0.24654
   176    H   15  px     Ryd( 2p)     0.00010       1.71969
   177    H   15  py     Ryd( 2p)     0.00013       1.78720
   178    H   15  pz     Ryd( 2p)     0.00029       2.05999

   179    H   16  S      Val( 1S)     0.38750      -0.06196
   180    H   16  S      Ryd( 2S)     0.00056       0.27161
   181    H   16  px     Ryd( 2p)     0.00011       1.74190
   182    H   16  py     Ryd( 2p)     0.00033       2.19130
   183    H   16  pz     Ryd( 2p)     0.00008       1.64134

   184    H   17  S      Val( 1S)     0.37036      -0.04609
   185    H   17  S      Ryd( 2S)     0.00053       0.25318
   186    H   17  px     Ryd( 2p)     0.00036       2.25162
   187    H   17  py     Ryd( 2p)     0.00008       1.67817
   188    H   17  pz     Ryd( 2p)     0.00007       1.64369

   189    H   18  S      Val( 1S)     0.38398      -0.05749
   190    H   18  S      Ryd( 2S)     0.00064       0.27103
   191    H   18  px     Ryd( 2p)     0.00010       1.71530
   192    H   18  py     Ryd( 2p)     0.00016       1.81116
   193    H   18  pz     Ryd( 2p)     0.00026       2.05308

   194    H   19  S      Val( 1S)     0.38398      -0.05749
   195    H   19  S      Ryd( 2S)     0.00064       0.27103
   196    H   19  px     Ryd( 2p)     0.00010       1.71530
   197    H   19  py     Ryd( 2p)     0.00016       1.81117
   198    H   19  pz     Ryd( 2p)     0.00026       2.05308

   199    H   20  S      Val( 1S)     0.37353      -0.04158
   200    H   20  S      Ryd( 2S)     0.00053       0.25908
   201    H   20  px     Ryd( 2p)     0.00036       2.26064
   202    H   20  py     Ryd( 2p)     0.00005       1.66293
   203    H   20  pz     Ryd( 2p)     0.00009       1.68498

   204    H   21  S      Val( 1S)     0.36610      -0.07851
   205    H   21  S      Ryd( 2S)     0.00075       0.23461
   206    H   21  px     Ryd( 2p)     0.00012       1.94176
   207    H   21  py     Ryd( 2p)     0.00035       2.13892
   208    H   21  pz     Ryd( 2p)     0.00006       1.49576

   209    H   22  S      Val( 1S)     0.36279      -0.08426
   210    H   22  S      Ryd( 2S)     0.00091       0.16949
   211    H   22  px     Ryd( 2p)     0.00016       1.92309
   212    H   22  py     Ryd( 2p)     0.00033       2.10349
   213    H   22  pz     Ryd( 2p)     0.00006       1.47950

   214    H   23  S      Val( 1S)     0.36186      -0.08185
   215    H   23  S      Ryd( 2S)     0.00090       0.17069
   216    H   23  px     Ryd( 2p)     0.00015       1.91097
   217    H   23  py     Ryd( 2p)     0.00034       2.11088
   218    H   23  pz     Ryd( 2p)     0.00006       1.48462

   219    H   24  S      Val( 1S)     0.36903      -0.08514
   220    H   24  S      Ryd( 2S)     0.00079       0.23669
   221    H   24  px     Ryd( 2p)     0.00013       1.94349
   222    H   24  py     Ryd( 2p)     0.00033       2.12356
   223    H   24  pz     Ryd( 2p)     0.00007       1.49138


 Summary of Natural Population Analysis:                  
                                                          
                                       Natural Population 
                Natural  -----------------------------------------------
    Atom  No    Charge         Core      Valence    Rydberg      Total
 -----------------------------------------------------------------------
      C    1   -0.29268      0.99957     2.28653    0.00658     3.29268
      C    2   -0.04745      0.99942     2.04027    0.00775     3.04745
      C    3   -0.29268      0.99957     2.28653    0.00658     3.29268
      C    4   -0.32192      0.99960     2.31531    0.00700     3.32192
      C    5    0.23222      0.99941     1.75751    0.01085     2.76778
      C    6   -0.07249      0.99944     2.06584    0.00721     3.07249
      C    7   -0.05145      0.99941     2.04335    0.00870     3.05145
      C    8    0.16718      0.99928     1.82048    0.01305     2.83282
     Cl    9    0.20919      4.99975     3.28323    0.00783     8.29081
      C   10   -0.08875      0.99940     2.08057    0.00878     3.08875
      C   11   -0.04485      0.99945     2.03784    0.00756     3.04485
      H   12    0.11143      0.00000     0.38750    0.00107     0.38857
      H   13    0.12860      0.00000     0.37036    0.00104     0.37140
      H   14    0.11689      0.00000     0.38199    0.00113     0.38311
      H   15    0.11688      0.00000     0.38199    0.00113     0.38312
      H   16    0.11143      0.00000     0.38750    0.00107     0.38857
      H   17    0.12860      0.00000     0.37036    0.00104     0.37140
      H   18    0.11486      0.00000     0.38398    0.00116     0.38514
      H   19    0.11486      0.00000     0.38398    0.00116     0.38514
      H   20    0.12544      0.00000     0.37353    0.00103     0.37456
      H   21    0.13262      0.00000     0.36610    0.00128     0.36738
      H   22    0.13575      0.00000     0.36279    0.00146     0.36425
      H   23    0.13670      0.00000     0.36186    0.00144     0.36330
      H   24    0.12965      0.00000     0.36903    0.00131     0.37035
 =======================================================================
   * Total *    1.00000     14.99431    28.89845    0.10724    44.00000

                                 Natural Population      
 --------------------------------------------------------
   Core                      14.99431 ( 99.9621% of  15)
   Valence                   28.89845 ( 99.6498% of  29)
   Natural Minimal Basis     43.89276 ( 99.7563% of  44)
   Natural Rydberg Basis      0.10724 (  0.2437% of  44)
 --------------------------------------------------------

    Atom  No          Natural Electron Configuration
 ----------------------------------------------------------------------------
      C    1      [core]2S( 0.54)2p( 1.75)
      C    2      [core]2S( 0.44)2p( 1.60)3p( 0.01)
      C    3      [core]2S( 0.54)2p( 1.75)
      C    4      [core]2S( 0.54)2p( 1.78)3p( 0.01)
      C    5      [core]2S( 0.44)2p( 1.32)3p( 0.01)
      C    6      [core]2S( 0.47)2p( 1.59)3p( 0.01)
      C    7      [core]2S( 0.48)2p( 1.56)3p( 0.01)
      C    8      [core]2S( 0.46)2p( 1.36)3p( 0.01)
     Cl    9      [core]3S( 0.92)3p( 2.37)3d( 0.01)
      C   10      [core]2S( 0.48)2p( 1.60)3p( 0.01)
      C   11      [core]2S( 0.47)2p( 1.56)3p( 0.01)
      H   12            1S( 0.39)
      H   13            1S( 0.37)
      H   14            1S( 0.38)
      H   15            1S( 0.38)
      H   16            1S( 0.39)
      H   17            1S( 0.37)
      H   18            1S( 0.38)
      H   19            1S( 0.38)
      H   20            1S( 0.37)
      H   21            1S( 0.37)
      H   22            1S( 0.36)
      H   23            1S( 0.36)
      H   24            1S( 0.37)


 NATURAL BOND ORBITAL ANALYSIS, beta spin orbitals:

                       Occupancies       Lewis Structure    Low   High
           Occ.    -------------------  -----------------   occ   occ
  Cycle   Thresh.   Lewis   Non-Lewis     CR  BD  3C  LP    (L)   (NL)   Dev
 =============================================================================
   1(1)    0.90    42.49807   1.50193     15  25   0   4     2      0    0.02
   2(2)    0.90    42.49807   1.50193     15  25   0   4     2      0    0.02
   3(1)    0.80    43.29061   0.70939     15  27   0   2     0      0    0.02
 -----------------------------------------------------------------------------

 Structure accepted: No low occupancy Lewis orbitals

 --------------------------------------------------------
   Core                     14.99431 ( 99.962% of  15)
   Valence Lewis            28.29630 ( 97.573% of  29)
  ==================       ============================
   Total Lewis              43.29061 ( 98.388% of  44)
  -----------------------------------------------------
   Valence non-Lewis         0.63457 (  1.442% of  44)
   Rydberg non-Lewis         0.07482 (  0.170% of  44)
  ==================       ============================
   Total non-Lewis           0.70939 (  1.612% of  44)
 --------------------------------------------------------


       (Occupancy)   Bond orbital/ Coefficients/ Hybrids
 ---------------------------------------------------------------------------------
     1. (0.95506) BD ( 1) C   1 - C   2  
                ( 46.49%)   0.6819* C   1 s( 29.61%)p 2.38( 70.34%)d 0.00(  0.05%)
                                            0.0012  0.5442 -0.0029 -0.2717  0.0062
                                            0.3953 -0.0024 -0.6880 -0.0008 -0.0061
                                            0.0108 -0.0135 -0.0004  0.0106
                ( 53.51%)   0.7315* C   2 s( 24.63%)p 3.06( 75.33%)d 0.00(  0.04%)
                                           -0.0000  0.4963 -0.0023  0.2702  0.0086
                                           -0.4247  0.0063  0.7069  0.0009 -0.0047
                                            0.0038 -0.0148 -0.0030  0.0109
     2. (0.99352) BD ( 1) C   1 - H  12  
                ( 61.15%)   0.7820* C   1 s( 23.44%)p 3.27( 76.52%)d 0.00(  0.04%)
                                            0.0000 -0.4841 -0.0017  0.2946 -0.0150
                                            0.8228  0.0042 -0.0264 -0.0211 -0.0123
                                            0.0002 -0.0004  0.0128  0.0107
                ( 38.85%)   0.6233* H  12 s( 99.92%)p 0.00(  0.08%)
                                           -0.9996  0.0004 -0.0066 -0.0274  0.0040
     3. (0.98396) BD ( 1) C   1 - H  13  
                ( 62.51%)   0.7907* C   1 s( 23.34%)p 3.28( 76.62%)d 0.00(  0.04%)
                                           -0.0004  0.4831  0.0025  0.8744 -0.0037
                                           -0.0278 -0.0112  0.0206  0.0197 -0.0004
                                           -0.0012  0.0001  0.0165 -0.0103
                ( 37.49%)   0.6123* H  13 s( 99.91%)p 0.00(  0.09%)
                                            0.9996 -0.0009 -0.0292  0.0020 -0.0035
     4. (0.99319) BD ( 1) C   1 - H  14  
                ( 61.68%)   0.7854* C   1 s( 23.50%)p 3.25( 76.46%)d 0.00(  0.04%)
                                           -0.0001  0.4847  0.0006 -0.2723  0.0130
                                            0.4064 -0.0151  0.7244  0.0136 -0.0057
                                           -0.0101  0.0140 -0.0020  0.0095
                ( 38.32%)   0.6190* H  14 s( 99.91%)p 0.00(  0.09%)
                                            0.9996 -0.0008  0.0065 -0.0117 -0.0260
     5. (0.95506) BD ( 1) C   2 - C   3  
                ( 53.51%)   0.7315* C   2 s( 24.63%)p 3.06( 75.33%)d 0.00(  0.04%)
                                           -0.0000  0.4963 -0.0023  0.2702  0.0086
                                           -0.4247  0.0063 -0.7069 -0.0009 -0.0047
                                           -0.0038  0.0148 -0.0030  0.0109
                ( 46.49%)   0.6819* C   3 s( 29.61%)p 2.38( 70.34%)d 0.00(  0.05%)
                                            0.0012  0.5442 -0.0029 -0.2717  0.0062
                                            0.3953 -0.0024  0.6880  0.0008 -0.0061
                                           -0.0108  0.0135 -0.0004  0.0106
     6. (0.98578) BD ( 1) C   2 - C   4  
                ( 52.66%)   0.7257* C   2 s( 26.11%)p 2.83( 73.85%)d 0.00(  0.04%)
                                            0.0000  0.5110  0.0003  0.3172  0.0052
                                            0.7986 -0.0070 -0.0000  0.0000  0.0109
                                           -0.0000 -0.0000 -0.0134 -0.0108
                ( 47.34%)   0.6880* C   4 s( 29.63%)p 2.37( 70.33%)d 0.00(  0.05%)
                                            0.0005  0.5443 -0.0047 -0.3519  0.0066
                                           -0.7612 -0.0043  0.0000  0.0000  0.0142
                                           -0.0000 -0.0000 -0.0111 -0.0112
     7. (0.98046) BD ( 1) C   2 - C   5  
                ( 48.23%)   0.6945* C   2 s( 24.61%)p 3.06( 75.32%)d 0.00(  0.06%)
                                            0.0002  0.4961  0.0049 -0.8674 -0.0050
                                            0.0274  0.0055  0.0000  0.0000 -0.0009
                                           -0.0000 -0.0000  0.0220 -0.0120
                ( 51.77%)   0.7195* C   5 s( 33.74%)p 1.96( 66.23%)d 0.00(  0.03%)
                                            0.0002  0.5806 -0.0166  0.8127 -0.0411
                                           -0.0028  0.0088  0.0000 -0.0000 -0.0006
                                            0.0000  0.0000  0.0130 -0.0131
     8. (0.99319) BD ( 1) C   3 - H  15  
                ( 61.68%)   0.7854* C   3 s( 23.50%)p 3.25( 76.46%)d 0.00(  0.04%)
                                            0.0001 -0.4847 -0.0006  0.2723 -0.0130
                                           -0.4064  0.0151  0.7244  0.0136  0.0057
                                           -0.0101  0.0140  0.0020 -0.0095
                ( 38.32%)   0.6190* H  15 s( 99.91%)p 0.00(  0.09%)
                                           -0.9996  0.0008 -0.0065  0.0117 -0.0260
     9. (0.99352) BD ( 1) C   3 - H  16  
                ( 61.15%)   0.7820* C   3 s( 23.44%)p 3.27( 76.52%)d 0.00(  0.04%)
                                            0.0000 -0.4841 -0.0017  0.2946 -0.0150
                                            0.8228  0.0042  0.0264  0.0211 -0.0123
                                           -0.0002  0.0004  0.0128  0.0107
                ( 38.85%)   0.6233* H  16 s( 99.92%)p 0.00(  0.08%)
                                           -0.9996  0.0004 -0.0066 -0.0274 -0.0040
    10. (0.98396) BD ( 1) C   3 - H  17  
                ( 62.51%)   0.7907* C   3 s( 23.34%)p 3.28( 76.62%)d 0.00(  0.04%)
                                           -0.0004  0.4831  0.0025  0.8744 -0.0037
                                           -0.0278 -0.0112 -0.0206 -0.0197 -0.0004
                                            0.0012 -0.0001  0.0165 -0.0103
                ( 37.49%)   0.6123* H  17 s( 99.91%)p 0.00(  0.09%)
                                            0.9996 -0.0009 -0.0292  0.0020  0.0035
    11. (0.99332) BD ( 1) C   4 - H  18  
                ( 61.50%)   0.7842* C   4 s( 23.22%)p 3.31( 76.74%)d 0.00(  0.04%)
                                           -0.0001  0.4819 -0.0003 -0.2422  0.0211
                                            0.4564  0.0169 -0.7069  0.0033 -0.0062
                                            0.0088 -0.0141 -0.0019  0.0101
                ( 38.50%)   0.6205* H  18 s( 99.92%)p 0.00(  0.08%)
                                            0.9996 -0.0010  0.0035 -0.0169  0.0232
    12. (0.99332) BD ( 1) C   4 - H  19  
                ( 61.50%)   0.7842* C   4 s( 23.22%)p 3.31( 76.74%)d 0.00(  0.04%)
                                           -0.0001  0.4819 -0.0003 -0.2422  0.0211
                                            0.4564  0.0169  0.7069 -0.0033 -0.0062
                                           -0.0088  0.0141 -0.0019  0.0101
                ( 38.50%)   0.6205* H  19 s( 99.92%)p 0.00(  0.08%)
                                            0.9996 -0.0010  0.0035 -0.0169 -0.0232
    13. (0.99240) BD ( 1) C   4 - H  20  
                ( 62.50%)   0.7906* C   4 s( 23.82%)p 3.20( 76.14%)d 0.00(  0.04%)
                                           -0.0000  0.4881  0.0068  0.8705 -0.0036
                                           -0.0539  0.0250 -0.0000 -0.0000 -0.0035
                                            0.0000  0.0000  0.0168 -0.0094
                ( 37.50%)   0.6124* H  20 s( 99.91%)p 0.00(  0.09%)
                                            0.9996 -0.0006 -0.0292 -0.0007  0.0000
    14. (0.98707) BD ( 1) C   5 - C   6  
                ( 50.51%)   0.7107* C   5 s( 33.61%)p 1.97( 66.33%)d 0.00(  0.06%)
                                           -0.0001  0.5794  0.0186 -0.4111  0.0085
                                            0.7028  0.0181 -0.0000 -0.0000 -0.0182
                                            0.0000  0.0000 -0.0055 -0.0148
                ( 49.49%)   0.7035* C   6 s( 35.48%)p 1.82( 64.47%)d 0.00(  0.05%)
                                            0.0000  0.5956  0.0038  0.4345  0.0176
                                           -0.6749  0.0113 -0.0000  0.0000 -0.0157
                                           -0.0000  0.0000 -0.0102 -0.0138
    15. (0.98653) BD ( 1) C   5 - C  11  
                ( 50.47%)   0.7104* C   5 s( 32.63%)p 2.06( 67.31%)d 0.00(  0.06%)
                                           -0.0001  0.5711  0.0136 -0.4099  0.0039
                                           -0.7105 -0.0158  0.0000  0.0000  0.0183
                                            0.0000 -0.0000 -0.0066 -0.0154
                ( 49.53%)   0.7038* C  11 s( 35.44%)p 1.82( 64.51%)d 0.00(  0.06%)
                                            0.0001  0.5953  0.0021  0.4235  0.0147
                                            0.6822 -0.0106  0.0000  0.0000  0.0156
                                            0.0000  0.0000 -0.0108 -0.0142
    16. (0.98558) BD ( 1) C   6 - C   7  
                ( 49.79%)   0.7056* C   6 s( 35.04%)p 1.85( 64.92%)d 0.00(  0.05%)
                                            0.0001  0.5918  0.0131 -0.8046 -0.0045
                                            0.0048  0.0416 -0.0000 -0.0000  0.0036
                                            0.0000  0.0000  0.0177 -0.0118
                ( 50.21%)   0.7086* C   7 s( 36.00%)p 1.78( 63.96%)d 0.00(  0.04%)
                                           -0.0002  0.6000  0.0048  0.7984  0.0026
                                            0.0150  0.0429 -0.0000  0.0000 -0.0048
                                            0.0000  0.0000  0.0165 -0.0123
    17. (0.84679) BD ( 2) C   6 - C   7  
                ( 51.64%)   0.7186* C   6 s(  0.00%)p 1.00( 99.94%)d 0.00(  0.06%)
                                           -0.0000  0.0000  0.0000 -0.0000  0.0000
                                           -0.0000  0.0000  0.9997 -0.0027 -0.0000
                                           -0.0207 -0.0141 -0.0000 -0.0000
                ( 48.36%)   0.6954* C   7 s(  0.00%)p 1.00( 99.93%)d 0.00(  0.07%)
                                            0.0000  0.0000 -0.0000  0.0000 -0.0000
                                           -0.0000 -0.0000  0.9996 -0.0104 -0.0000
                                            0.0222 -0.0145  0.0000 -0.0000
    18. (0.98806) BD ( 1) C   6 - H  21  
                ( 63.37%)   0.7961* C   6 s( 29.38%)p 2.40( 70.59%)d 0.00(  0.03%)
                                           -0.0004  0.5419 -0.0128  0.4028 -0.0158
                                            0.7371 -0.0006  0.0000  0.0000  0.0112
                                            0.0000 -0.0000 -0.0074 -0.0098
                ( 36.63%)   0.6052* H  21 s( 99.90%)p 0.00(  0.10%)
                                            0.9995 -0.0018 -0.0142 -0.0286  0.0000
    19. (0.99028) BD ( 1) C   7 - C   8  
                ( 49.06%)   0.7005* C   7 s( 34.42%)p 1.90( 65.52%)d 0.00(  0.06%)
                                            0.0000  0.5864  0.0180 -0.4282 -0.0386
                                           -0.6858  0.0097 -0.0000 -0.0000  0.0163
                                            0.0000  0.0000 -0.0113 -0.0144
                ( 50.94%)   0.7137* C   8 s( 38.67%)p 1.58( 61.27%)d 0.00(  0.05%)
                                           -0.0000  0.6219  0.0032  0.3297 -0.0228
                                            0.7093  0.0210 -0.0000 -0.0000  0.0143
                                           -0.0000 -0.0000 -0.0090 -0.0153
    20. (0.98783) BD ( 1) C   7 - H  22  
                ( 63.66%)   0.7979* C   7 s( 29.49%)p 2.39( 70.49%)d 0.00(  0.03%)
                                           -0.0003  0.5428 -0.0148 -0.4213  0.0136
                                            0.7260 -0.0053  0.0000 -0.0000 -0.0122
                                           -0.0000 -0.0000 -0.0045 -0.0098
                ( 36.34%)   0.6028* H  22 s( 99.89%)p 0.00(  0.11%)
                                            0.9995 -0.0023  0.0168 -0.0282  0.0000
    21. (0.99414) BD ( 1) C   8 -Cl   9  
                ( 45.27%)   0.6728* C   8 s( 22.52%)p 3.43( 77.21%)d 0.01(  0.27%)
                                           -0.0002  0.4746  0.0007 -0.8786  0.0085
                                           -0.0074 -0.0001 -0.0000  0.0000  0.0006
                                            0.0000 -0.0000  0.0450 -0.0258
                ( 54.73%)   0.7398*Cl   9 s( 18.23%)p 4.46( 81.23%)d 0.03(  0.54%)
                                           -0.0000  0.0001  0.4254 -0.0364 -0.0001
                                            0.9007  0.0312 -0.0000  0.0086  0.0003
                                           -0.0000 -0.0000  0.0000  0.0013 -0.0000
                                           -0.0000  0.0643 -0.0359
    22. (0.94609) BD ( 2) C   8 -Cl   9  
                ( 23.87%)   0.4885* C   8 s(  0.00%)p 1.00( 99.86%)d 0.00(  0.14%)
                                           -0.0000  0.0000 -0.0000 -0.0000 -0.0000
                                           -0.0000  0.0000  0.9973 -0.0627  0.0000
                                           -0.0377  0.0004  0.0000 -0.0000
                ( 76.13%)   0.8726*Cl   9 s(  0.00%)p 1.00( 99.77%)d 0.00(  0.23%)
                                            0.0000 -0.0000  0.0000 -0.0000 -0.0000
                                            0.0000  0.0000  0.0000 -0.0000  0.0000
                                           -0.0007  0.9988 -0.0044 -0.0000  0.0477
                                            0.0006  0.0000 -0.0000
    23. (0.99013) BD ( 1) C   8 - C  10  
                ( 50.93%)   0.7136* C   8 s( 38.63%)p 1.59( 61.32%)d 0.00(  0.05%)
                                           -0.0000  0.6216  0.0020  0.3415 -0.0229
                                           -0.7040 -0.0204 -0.0000 -0.0000 -0.0144
                                           -0.0000  0.0000 -0.0082 -0.0150
                ( 49.07%)   0.7005* C  10 s( 34.24%)p 1.92( 65.70%)d 0.00(  0.06%)
                                            0.0000  0.5849  0.0170 -0.4399 -0.0383
                                            0.6796 -0.0112 -0.0000 -0.0000 -0.0163
                                            0.0000 -0.0000 -0.0109 -0.0139
    24. (0.98581) BD ( 1) C  10 - C  11  
                ( 50.24%)   0.7088* C  10 s( 36.08%)p 1.77( 63.88%)d 0.00(  0.04%)
                                           -0.0002  0.6006  0.0060  0.7980  0.0046
                                           -0.0008 -0.0433  0.0000  0.0000  0.0053
                                           -0.0000  0.0000  0.0164 -0.0120
                ( 49.76%)   0.7054* C  11 s( 35.42%)p 1.82( 64.54%)d 0.00(  0.05%)
                                            0.0001  0.5949  0.0149 -0.8020 -0.0049
                                           -0.0218 -0.0412  0.0000 -0.0000 -0.0029
                                           -0.0000 -0.0000  0.0178 -0.0120
    25. (0.85334) BD ( 2) C  10 - C  11  
                ( 52.08%)   0.7217* C  10 s(  0.00%)p 1.00( 99.93%)d 0.00(  0.07%)
                                           -0.0000  0.0000  0.0000 -0.0000 -0.0000
                                            0.0000  0.0000  0.9996 -0.0102  0.0000
                                            0.0205  0.0156 -0.0000 -0.0000
                ( 47.92%)   0.6922* C  11 s(  0.00%)p 1.00( 99.93%)d 0.00(  0.07%)
                                            0.0000 -0.0000  0.0000 -0.0000  0.0000
                                            0.0000 -0.0000  0.9996 -0.0024  0.0000
                                           -0.0234  0.0123  0.0000 -0.0000
    26. (0.98781) BD ( 1) C  10 - H  23  
                ( 63.75%)   0.7985* C  10 s( 29.59%)p 2.38( 70.38%)d 0.00(  0.03%)
                                            0.0003 -0.5438  0.0158  0.4098 -0.0130
                                            0.7319 -0.0060 -0.0000  0.0000 -0.0118
                                           -0.0000 -0.0000  0.0048  0.0095
                ( 36.25%)   0.6020* H  23 s( 99.89%)p 0.00(  0.11%)
                                           -0.9995  0.0024 -0.0161 -0.0285 -0.0000
    27. (0.98838) BD ( 1) C  11 - H  24  
                ( 63.09%)   0.7943* C  11 s( 29.04%)p 2.44( 70.93%)d 0.00(  0.03%)
                                            0.0004 -0.5388  0.0124 -0.4195  0.0170
                                            0.7301  0.0010 -0.0000 -0.0000  0.0115
                                           -0.0000 -0.0000  0.0070  0.0100
                ( 36.91%)   0.6075* H  24 s( 99.90%)p 0.00(  0.10%)
                                           -0.9995  0.0021  0.0149 -0.0280  0.0000
    28. (0.99957) CR ( 1) C   1           s(100.00%)p 0.00(  0.00%)
                                            1.0000 -0.0004  0.0000  0.0006 -0.0000
                                           -0.0005 -0.0000  0.0010  0.0000  0.0000
                                           -0.0000  0.0000  0.0000 -0.0000
    29. (0.99942) CR ( 1) C   2           s(100.00%)p 0.00(  0.00%)
                                            1.0000 -0.0001 -0.0000  0.0001  0.0000
                                           -0.0001 -0.0000  0.0000  0.0000 -0.0000
                                            0.0000 -0.0000 -0.0000  0.0000
    30. (0.99957) CR ( 1) C   3           s(100.00%)p 0.00(  0.00%)
                                            1.0000 -0.0004  0.0000  0.0006 -0.0000
                                           -0.0005 -0.0000 -0.0010 -0.0000  0.0000
                                            0.0000 -0.0000  0.0000 -0.0000
    31. (0.99960) CR ( 1) C   4           s(100.00%)p 0.00(  0.00%)
                                            1.0000 -0.0002  0.0000  0.0002 -0.0000
                                            0.0005  0.0000 -0.0000 -0.0000 -0.0000
                                            0.0000  0.0000  0.0000  0.0000
    32. (0.99941) CR ( 1) C   5           s(100.00%)p 0.00(  0.00%)
                                            1.0000  0.0000  0.0000 -0.0002  0.0000
                                            0.0000 -0.0000 -0.0000  0.0000 -0.0000
                                           -0.0000 -0.0000 -0.0000 -0.0000
    33. (0.99944) CR ( 1) C   6           s(100.00%)p 0.00(  0.00%)
                                            1.0000  0.0001 -0.0000  0.0002 -0.0000
                                            0.0003 -0.0000  0.0000  0.0000  0.0000
                                           -0.0000 -0.0000 -0.0000 -0.0000
    34. (0.99941) CR ( 1) C   7           s(100.00%)p 0.00(  0.00%)
                                            1.0000  0.0002 -0.0000  0.0000  0.0000
                                            0.0003  0.0000 -0.0000  0.0000 -0.0000
                                           -0.0000  0.0000  0.0000 -0.0000
    35. (0.99929) CR ( 1) C   8           s(100.00%)p 0.00(  0.00%)
                                            1.0000  0.0001  0.0000 -0.0001 -0.0000
                                           -0.0000 -0.0000  0.0000 -0.0000  0.0000
                                           -0.0000  0.0000  0.0000 -0.0000
    36. (1.00000) CR ( 1)Cl   9           s(100.00%)
                                            1.0000 -0.0000  0.0000 -0.0000  0.0000
                                            0.0000  0.0000 -0.0000 -0.0000  0.0000
                                            0.0000 -0.0000  0.0000  0.0000 -0.0000
                                           -0.0000  0.0000 -0.0000
    37. (0.99986) CR ( 2)Cl   9           s(100.00%)p 0.00(  0.00%)
                                           -0.0000  1.0000  0.0002  0.0000  0.0000
                                           -0.0003 -0.0000  0.0000 -0.0000 -0.0000
                                            0.0000  0.0000 -0.0000 -0.0000  0.0000
                                            0.0000 -0.0000  0.0000
    38. (0.99994) CR ( 3)Cl   9           s(  0.00%)p 1.00(100.00%)
                                           -0.0000 -0.0000  0.0001  0.0000 -1.0000
                                           -0.0002 -0.0000  0.0000 -0.0000 -0.0000
                                            0.0000 -0.0000  0.0000 -0.0000 -0.0000
                                            0.0000 -0.0000  0.0000
    39. (0.99999) CR ( 4)Cl   9           s(  0.00%)p 1.00(100.00%)
                                           -0.0000  0.0000 -0.0000 -0.0000 -0.0000
                                            0.0000  0.0000  1.0000 -0.0001  0.0000
                                            0.0000 -0.0000  0.0000 -0.0000 -0.0000
                                           -0.0000  0.0000 -0.0000
    40. (0.99995) CR ( 5)Cl   9           s(  0.00%)p 1.00(100.00%)
                                            0.0000  0.0000 -0.0000 -0.0000 -0.0000
                                            0.0000  0.0000  0.0000 -0.0000  0.0000
                                            1.0000  0.0007 -0.0000 -0.0000  0.0000
                                            0.0000  0.0000 -0.0000
    41. (0.99941) CR ( 1) C  10           s(100.00%)p 0.00(  0.00%)
                                            1.0000  0.0002 -0.0000  0.0000  0.0000
                                           -0.0003 -0.0000  0.0000  0.0000  0.0000
                                            0.0000  0.0000  0.0000 -0.0000
    42. (0.99945) CR ( 1) C  11           s(100.00%)p 0.00(  0.00%)
                                            1.0000  0.0001 -0.0000  0.0002 -0.0000
                                           -0.0003  0.0000 -0.0000  0.0000 -0.0000
                                            0.0000 -0.0000 -0.0000 -0.0000
    43. (0.23311) LP*( 1) C   5           s(  0.00%)p 1.00( 99.98%)d 0.00(  0.02%)
                                            0.0000 -0.0000 -0.0000 -0.0000  0.0000
                                            0.0000  0.0000  0.9987  0.0501  0.0000
                                           -0.0126 -0.0006 -0.0000  0.0000
    44. (0.99596) LP ( 1)Cl   9           s( 81.86%)p 0.22( 18.13%)d 0.00(  0.01%)
                                           -0.0000 -0.0003  0.9047  0.0089  0.0002
                                           -0.4257 -0.0058  0.0000 -0.0037 -0.0001
                                            0.0000  0.0000 -0.0000 -0.0002  0.0000
                                            0.0000 -0.0106  0.0036
    45. (0.98576) LP ( 2)Cl   9           s(  0.00%)p 1.00( 99.97%)d 0.00(  0.03%)
                                           -0.0000 -0.0000  0.0003 -0.0001  0.0000
                                            0.0094 -0.0001 -0.0001 -0.9997  0.0113
                                           -0.0000 -0.0000  0.0000 -0.0187 -0.0000
                                            0.0000  0.0004  0.0000
    46. (0.00200) RY*( 1) C   1           s(  0.18%)p99.99( 93.42%)d34.97(  6.40%)
                                           -0.0000  0.0024  0.0427 -0.0043 -0.1867
                                            0.0122  0.7975  0.0050  0.5130 -0.0278
                                            0.0149 -0.1159 -0.0743 -0.2098
    47. (0.00161) RY*( 2) C   1           s(  2.04%)p44.61( 91.18%)d 3.31(  6.77%)
                                            0.0000 -0.0006  0.1430  0.0178  0.8495
                                            0.0040  0.3547 -0.0001 -0.2531  0.0934
                                           -0.1491 -0.0531 -0.1708  0.0691
    48. (0.00086) RY*( 3) C   1           s( 71.50%)p 0.39( 28.22%)d 0.00(  0.28%)
                                           -0.0000  0.0169  0.8454 -0.0030 -0.3191
                                           -0.0035  0.1390  0.0044 -0.4012  0.0131
                                           -0.0211  0.0399  0.0069 -0.0241
    49. (0.00009) RY*( 4) C   1           s( 24.76%)p 2.95( 73.15%)d 0.08(  2.09%)
    50. (0.00001) RY*( 5) C   1           s(  0.25%)p 4.17(  1.06%)d99.99( 98.68%)
    51. (0.00001) RY*( 6) C   1           s(  0.59%)p 3.92(  2.30%)d99.99( 97.12%)
    52. (0.00001) RY*( 7) C   1           s(  0.46%)p 5.11(  2.34%)d99.99( 97.21%)
    53. (0.00001) RY*( 8) C   1           s(  0.06%)p54.73(  3.39%)d99.99( 96.55%)
    54. (0.00001) RY*( 9) C   1           s(  0.27%)p18.29(  4.99%)d99.99( 94.74%)
    55. (0.00322) RY*( 1) C   2           s(  0.03%)p99.99( 97.63%)d92.72(  2.34%)
                                            0.0000 -0.0053  0.0150  0.0031  0.0024
                                            0.0137  0.9880 -0.0000 -0.0000 -0.1374
                                            0.0000  0.0000  0.0058  0.0673
    56. (0.00127) RY*( 2) C   2           s(  0.00%)p 1.00( 97.03%)d 0.03(  2.97%)
                                            0.0000 -0.0000  0.0000  0.0000  0.0000
                                            0.0000  0.0000  0.0022  0.9850  0.0000
                                           -0.1066  0.1353 -0.0000 -0.0000
    57. (0.00073) RY*( 3) C   2           s(  0.29%)p99.99( 98.59%)d 3.93(  1.12%)
                                            0.0000  0.0088  0.0528  0.0084 -0.9929
                                           -0.0022 -0.0033 -0.0000  0.0000  0.0079
                                           -0.0000 -0.0000 -0.0503  0.0930
    58. (0.00040) RY*( 4) C   2           s( 35.86%)p 0.01(  0.20%)d 1.78( 63.93%)
                                            0.0000 -0.0008  0.5989  0.0261 -0.0367
                                           -0.0015  0.0009 -0.0000 -0.0000 -0.0630
                                           -0.0000 -0.0000  0.7220 -0.3378
    59. (0.00035) RY*( 5) C   2           s(  0.00%)p 1.00(  0.23%)d99.99( 99.77%)
                                            0.0000  0.0000  0.0000  0.0000 -0.0000
                                            0.0000 -0.0000  0.0136 -0.0455  0.0000
                                            0.5967  0.8011  0.0000 -0.0000
    60. (0.00032) RY*( 6) C   2           s(  0.01%)p 1.00(  0.40%)d99.99( 99.59%)
                                           -0.0000 -0.0005  0.0098 -0.0016  0.0607
                                            0.0141 -0.0123 -0.0000  0.0000  0.3435
                                           -0.0000  0.0000  0.4175  0.8388
    61. (0.00019) RY*( 7) C   2           s( 63.66%)p 0.01(  0.86%)d 0.56( 35.48%)
                                           -0.0000 -0.0003  0.7979 -0.0133  0.0912
                                           -0.0030 -0.0112 -0.0000  0.0000  0.0914
                                            0.0000 -0.0000 -0.5465  0.2185
    62. (0.00017) RY*( 8) C   2           s(  0.00%)p 1.00(  2.79%)d34.85( 97.21%)
                                            0.0000 -0.0000 -0.0000  0.0000 -0.0000
                                           -0.0000  0.0000 -0.0167  0.1662  0.0000
                                            0.7954 -0.5827  0.0000  0.0000
    63. (0.00015) RY*( 9) C   2           s(  0.16%)p15.15(  2.44%)d99.99( 97.40%)
                                           -0.0000  0.0012  0.0401 -0.0022  0.0253
                                            0.0167 -0.1531 -0.0000  0.0000 -0.9223
                                            0.0000  0.0000  0.0505  0.3477
    64. (0.00200) RY*( 1) C   3           s(  0.18%)p99.99( 93.42%)d34.97(  6.40%)
                                           -0.0000  0.0024  0.0427 -0.0043 -0.1867
                                            0.0122  0.7975 -0.0050 -0.5130 -0.0278
                                           -0.0149  0.1159 -0.0743 -0.2098
    65. (0.00161) RY*( 2) C   3           s(  2.04%)p44.61( 91.18%)d 3.31(  6.77%)
                                            0.0000 -0.0006  0.1430  0.0178  0.8495
                                            0.0040  0.3547  0.0001  0.2531  0.0934
                                            0.1491  0.0531 -0.1708  0.0691
    66. (0.00086) RY*( 3) C   3           s( 71.50%)p 0.39( 28.22%)d 0.00(  0.28%)
                                           -0.0000  0.0169  0.8454 -0.0030 -0.3191
                                           -0.0035  0.1390 -0.0044  0.4012  0.0131
                                            0.0211 -0.0399  0.0069 -0.0241
    67. (0.00009) RY*( 4) C   3           s( 24.76%)p 2.95( 73.15%)d 0.08(  2.09%)
    68. (0.00001) RY*( 5) C   3           s(  0.25%)p 4.17(  1.06%)d99.99( 98.68%)
    69. (0.00001) RY*( 6) C   3           s(  0.59%)p 3.92(  2.30%)d99.99( 97.12%)
    70. (0.00001) RY*( 7) C   3           s(  0.46%)p 5.11(  2.34%)d99.99( 97.21%)
    71. (0.00001) RY*( 8) C   3           s(  0.06%)p54.73(  3.39%)d99.99( 96.55%)
    72. (0.00001) RY*( 9) C   3           s(  0.27%)p18.30(  4.99%)d99.99( 94.74%)
    73. (0.00197) RY*( 1) C   4           s(  0.00%)p 1.00( 94.02%)d 0.06(  5.98%)
                                           -0.0000 -0.0000 -0.0000  0.0000  0.0000
                                           -0.0000  0.0000  0.0089  0.9696 -0.0000
                                           -0.0337 -0.2422 -0.0000  0.0000
    74. (0.00174) RY*( 2) C   4           s(  2.07%)p44.72( 92.70%)d 2.52(  5.23%)
                                            0.0000 -0.0068  0.1438  0.0225  0.8471
                                           -0.0067 -0.4570 -0.0000 -0.0000 -0.1272
                                            0.0000  0.0000 -0.1827  0.0526
    75. (0.00090) RY*( 3) C   4           s( 69.59%)p 0.43( 30.03%)d 0.01(  0.38%)
                                           -0.0000  0.0184  0.8340 -0.0060 -0.3682
                                            0.0084 -0.4057 -0.0000  0.0000 -0.0463
                                            0.0000  0.0000  0.0061  0.0402
    76. (0.00010) RY*( 4) C   4           s( 26.48%)p 2.69( 71.20%)d 0.09(  2.32%)
                                           -0.0000 -0.0278  0.5138 -0.0123  0.3279
                                           -0.0231  0.7771  0.0000 -0.0000 -0.1196
                                            0.0000  0.0000  0.0791  0.0512
    77. (0.00001) RY*( 5) C   4           s(  1.46%)p 1.28(  1.87%)d66.14( 96.67%)
    78. (0.00000) RY*( 6) C   4           s(  0.00%)p 1.00(  0.12%)d99.99( 99.88%)
    79. (0.00001) RY*( 7) C   4           s(  0.04%)p99.99(  3.95%)d99.99( 96.01%)
    80. (0.00000) RY*( 8) C   4           s(  0.00%)p 1.00(  5.91%)d15.92( 94.09%)
    81. (0.00001) RY*( 9) C   4           s(  0.47%)p 0.55(  0.26%)d99.99( 99.28%)
    82. (0.00248) RY*( 1) C   5           s( 15.36%)p 5.06( 77.72%)d 0.45(  6.92%)
                                            0.0000 -0.0200  0.3914 -0.0279 -0.8665
                                           -0.0016  0.1599  0.0000 -0.0000  0.0351
                                           -0.0000  0.0000  0.2587 -0.0327
    83. (0.00229) RY*( 2) C   5           s(  0.29%)p99.99( 94.23%)d18.70(  5.47%)
                                            0.0000  0.0037  0.0540  0.0008 -0.1483
                                            0.0173 -0.9592 -0.0000  0.0000 -0.2283
                                            0.0000  0.0000  0.0481  0.0177
    84. (0.00152) RY*( 3) C   5           s( 84.18%)p 0.18( 15.14%)d 0.01(  0.68%)
                                           -0.0000 -0.0012  0.9175  0.0407  0.3869
                                           -0.0047 -0.0074 -0.0000  0.0000 -0.0187
                                            0.0000 -0.0000 -0.0783  0.0180
    85. (0.00106) RY*( 4) C   5           s(  0.00%)p 1.00( 76.01%)d 0.32( 23.99%)
                                            0.0000  0.0000 -0.0000 -0.0000 -0.0000
                                           -0.0000  0.0000 -0.0378  0.8710  0.0000
                                            0.4717 -0.1318  0.0000  0.0000
    86. (0.00028) RY*( 5) C   5           s(  0.00%)p 1.00(  1.42%)d69.30( 98.58%)
                                           -0.0000  0.0000 -0.0000 -0.0000 -0.0000
                                           -0.0000  0.0000 -0.0046  0.1192 -0.0000
                                            0.0565  0.9913  0.0000  0.0000
    87. (0.00014) RY*( 6) C   5           s(  0.04%)p99.99(  5.46%)d99.99( 94.50%)
                                            0.0000 -0.0001  0.0189  0.0031 -0.0139
                                            0.0306 -0.2313  0.0000 -0.0000  0.9670
                                            0.0000  0.0000 -0.0714 -0.0695
    88. (0.00010) RY*( 7) C   5           s(  0.11%)p66.92(  7.09%)d99.99( 92.80%)
                                           -0.0000 -0.0075  0.0317  0.0056 -0.2659
                                           -0.0008  0.0121 -0.0000  0.0000 -0.0810
                                            0.0000  0.0000 -0.9513 -0.1282
    89. (0.00003) RY*( 8) C   5           s(  0.00%)p 1.00( 22.58%)d 3.43( 77.42%)
    90. (0.00002) RY*( 9) C   5           s(  0.06%)p 8.60(  0.48%)d99.99( 99.46%)
    91. (0.00283) RY*( 1) C   6           s(  0.06%)p99.99( 93.63%)d98.34(  6.31%)
                                           -0.0000  0.0251 -0.0031 -0.0234 -0.4964
                                           -0.0219 -0.8300  0.0000 -0.0000  0.2086
                                           -0.0000  0.0000 -0.1370 -0.0284
    92. (0.00129) RY*( 2) C   6           s( 12.67%)p 6.75( 85.59%)d 0.14(  1.74%)
                                           -0.0000  0.0137  0.3557 -0.0100  0.7896
                                            0.0182 -0.4817 -0.0000  0.0000  0.0412
                                           -0.0000 -0.0000  0.1207 -0.0336
    93. (0.00041) RY*( 3) C   6           s( 85.46%)p 0.13( 11.49%)d 0.04(  3.04%)
                                            0.0000 -0.0101  0.9244  0.0162 -0.2936
                                            0.0076  0.1685 -0.0000 -0.0000 -0.0995
                                           -0.0000  0.0000 -0.1182 -0.0809
    94. (0.00036) RY*( 4) C   6           s(  0.00%)p 1.00( 89.53%)d 0.12( 10.47%)
                                            0.0000 -0.0000  0.0000  0.0000 -0.0000
                                            0.0000  0.0000  0.0010  0.9462 -0.0000
                                            0.1283 -0.2971 -0.0000 -0.0000
    95. (0.00006) RY*( 5) C   6           s(  1.19%)p 2.74(  3.25%)d80.43( 95.56%)
    96. (0.00004) RY*( 6) C   6           s(  0.00%)p 1.00(  5.37%)d17.62( 94.63%)
    97. (0.00004) RY*( 7) C   6           s(  0.00%)p 1.00(  5.08%)d18.68( 94.92%)
    98. (0.00001) RY*( 8) C   6           s(  0.00%)p 1.00(  5.17%)d18.36( 94.83%)
    99. (0.00000) RY*( 9) C   6           s(  0.71%)p 1.37(  0.98%)d99.99( 98.31%)
   100. (0.00311) RY*( 1) C   7           s(  0.09%)p99.99( 95.75%)d45.12(  4.16%)
                                            0.0000  0.0286  0.0101  0.0135  0.7067
                                           -0.0354 -0.6758 -0.0000  0.0000 -0.1826
                                           -0.0000 -0.0000 -0.0876 -0.0236
   101. (0.00162) RY*( 2) C   7           s(  0.02%)p99.99( 98.39%)d63.73(  1.58%)
                                           -0.0000 -0.0103  0.0119 -0.0302  0.6968
                                           -0.0157  0.7051  0.0000  0.0000  0.1115
                                            0.0000  0.0000 -0.0555  0.0171
   102. (0.00059) RY*( 3) C   7           s( 96.50%)p 0.00(  0.17%)d 0.03(  3.32%)
                                            0.0000 -0.0058  0.9823 -0.0023  0.0027
                                            0.0249 -0.0331  0.0000  0.0000  0.1449
                                           -0.0000 -0.0000  0.0923 -0.0610
   103. (0.00047) RY*( 4) C   7           s(  0.00%)p 1.00( 84.22%)d 0.19( 15.78%)
                                           -0.0000 -0.0000 -0.0000 -0.0000 -0.0000
                                           -0.0000  0.0000  0.0117  0.9177 -0.0000
                                           -0.2809 -0.2808  0.0000  0.0000
   104. (0.00008) RY*( 5) C   7           s(  0.37%)p 5.63(  2.05%)d99.99( 97.58%)
   105. (0.00005) RY*( 6) C   7           s(  0.00%)p 1.00(  4.91%)d19.36( 95.09%)
   106. (0.00003) RY*( 7) C   7           s(  2.97%)p 1.07(  3.18%)d31.55( 93.84%)
   107. (0.00000) RY*( 8) C   7           s(  0.00%)p 1.00( 10.93%)d 8.15( 89.07%)
   108. (0.00001) RY*( 9) C   7           s(  0.13%)p 3.64(  0.48%)d99.99( 99.38%)
   109. (0.00381) RY*( 1) C   8           s(  0.05%)p99.99( 94.45%)d99.99(  5.50%)
                                            0.0000  0.0201  0.0108  0.0332  0.9711
                                            0.0008 -0.0184  0.0000  0.0000 -0.0008
                                            0.0000 -0.0000  0.2319 -0.0347
   110. (0.00365) RY*( 2) C   8           s(  0.01%)p 1.00( 95.56%)d 0.05(  4.43%)
                                            0.0000  0.0000  0.0071  0.0005  0.0185
                                           -0.0329  0.9768 -0.0000 -0.0000  0.2105
                                            0.0000 -0.0000  0.0002 -0.0009
   111. (0.00214) RY*( 3) C   8           s(  0.00%)p 1.00( 65.70%)d 0.52( 34.30%)
                                           -0.0000  0.0000  0.0000  0.0000 -0.0000
                                            0.0000  0.0000  0.0729  0.8073 -0.0000
                                            0.5849 -0.0288 -0.0000 -0.0000
   112. (0.00073) RY*( 4) C   8           s( 86.97%)p 0.01(  0.82%)d 0.14( 12.22%)
                                           -0.0000 -0.0141  0.9325  0.0129 -0.0893
                                           -0.0004 -0.0057 -0.0000 -0.0000  0.0016
                                           -0.0000  0.0000  0.3036 -0.1733
   113. (0.00038) RY*( 5) C   8           s(  0.00%)p 1.00(  0.13%)d99.99( 99.87%)
                                           -0.0000  0.0000 -0.0000 -0.0000  0.0000
                                           -0.0000 -0.0000  0.0019  0.0359  0.0000
                                           -0.0005  0.9994 -0.0000  0.0000
   114. (0.00037) RY*( 6) C   8           s( 11.49%)p 0.42(  4.87%)d 7.28( 83.64%)
                                           -0.0000  0.0176  0.3385 -0.0380  0.2169
                                            0.0004  0.0148 -0.0000 -0.0000 -0.0975
                                            0.0000  0.0000 -0.9005  0.1265
   115. (0.00033) RY*( 7) C   8           s(  0.09%)p48.04(  4.49%)d99.99( 95.42%)
                                            0.0000  0.0015  0.0305 -0.0031  0.0187
                                           -0.0137 -0.2106  0.0000  0.0000  0.9725
                                            0.0000 -0.0000 -0.0911  0.0109
   116. (0.00000) RY*( 8) C   8           s(  0.00%)p 1.00( 34.31%)d 1.91( 65.69%)
   117. (0.00001) RY*( 9) C   8           s(  1.56%)p 0.01(  0.01%)d62.99( 98.43%)
   118. (0.00084) RY*( 1)Cl   9           s(  0.00%)p 1.00( 47.40%)d 1.11( 52.60%)
                                            0.0000 -0.0000  0.0000  0.0020  0.0000
                                            0.0000  0.0061  0.0000  0.0057 -0.6885
                                           -0.0000  0.0000 -0.0000 -0.7251 -0.0000
                                            0.0000  0.0149 -0.0005
   119. (0.00038) RY*( 2)Cl   9           s(  0.00%)p 1.00( 30.95%)d 2.23( 69.05%)
                                           -0.0000 -0.0000  0.0000  0.0000  0.0000
                                            0.0000 -0.0000  0.0000  0.0000 -0.0000
                                            0.0000 -0.0372  0.5551 -0.0000  0.8309
                                           -0.0134 -0.0000  0.0000
   120. (0.00017) RY*( 3)Cl   9           s( 54.52%)p 0.70( 38.11%)d 0.14(  7.37%)
                                            0.0000  0.0000  0.0133  0.7383  0.0000
                                            0.0538 -0.6150 -0.0000  0.0006  0.0024
                                           -0.0000  0.0000 -0.0000 -0.0051  0.0000
                                           -0.0000  0.0243  0.2703
   121. (0.00008) RY*( 4)Cl   9           s(  3.21%)p 0.33(  1.07%)d29.82( 95.72%)
   122. (0.00002) RY*( 5)Cl   9           s(  0.00%)p 1.00(  0.19%)d99.99( 99.81%)
   123. (0.00000) RY*( 6)Cl   9           s(  0.00%)p 1.00( 69.09%)d 0.45( 30.91%)
   124. (0.00000) RY*( 7)Cl   9           s(  0.00%)p 1.00( 52.63%)d 0.90( 47.37%)
   125. (0.00001) RY*( 8)Cl   9           s( 26.17%)p 2.30( 60.23%)d 0.52( 13.60%)
   126. (0.00000) RY*( 9)Cl   9           s( 16.02%)p 0.08(  1.22%)d 5.17( 82.76%)
   127. (0.00312) RY*( 1) C  10           s(  0.09%)p99.99( 95.81%)d44.18(  4.10%)
                                           -0.0000  0.0286  0.0104  0.0124  0.6898
                                            0.0358  0.6934 -0.0000  0.0000  0.1783
                                           -0.0000  0.0000 -0.0933 -0.0224
   128. (0.00168) RY*( 2) C  10           s(  0.19%)p99.99( 98.30%)d 7.79(  1.50%)
                                           -0.0000 -0.0111  0.0425 -0.0315  0.7134
                                            0.0139 -0.6877  0.0000  0.0000 -0.1106
                                           -0.0000  0.0000 -0.0501  0.0173
   129. (0.00057) RY*( 3) C  10           s( 96.60%)p 0.00(  0.37%)d 0.03(  3.03%)
                                            0.0000 -0.0051  0.9829 -0.0029 -0.0202
                                           -0.0252  0.0512 -0.0000 -0.0000 -0.1277
                                            0.0000 -0.0000  0.0999 -0.0632
   130. (0.00047) RY*( 4) C  10           s(  0.00%)p 1.00( 87.60%)d 0.14( 12.40%)
                                            0.0000 -0.0000  0.0000 -0.0000 -0.0000
                                           -0.0000  0.0000  0.0104  0.9359  0.0000
                                           -0.2394  0.2583  0.0000  0.0000
   131. (0.00008) RY*( 5) C  10           s(  0.32%)p 6.18(  2.01%)d99.99( 97.67%)
   132. (0.00005) RY*( 6) C  10           s(  0.00%)p 1.00(  4.01%)d23.96( 95.99%)
   133. (0.00003) RY*( 7) C  10           s(  2.75%)p 1.09(  2.99%)d34.26( 94.26%)
   134. (0.00000) RY*( 8) C  10           s(  0.00%)p 1.00(  8.46%)d10.82( 91.54%)
   135. (0.00001) RY*( 9) C  10           s(  0.12%)p 4.55(  0.56%)d99.99( 99.32%)
   136. (0.00289) RY*( 1) C  11           s(  0.06%)p99.99( 93.76%)d99.99(  6.19%)
                                           -0.0000  0.0227 -0.0069 -0.0226 -0.5653
                                            0.0208  0.7855  0.0000 -0.0000 -0.2100
                                           -0.0000 -0.0000 -0.1305 -0.0267
   137. (0.00153) RY*( 2) C  11           s( 15.65%)p 5.31( 83.09%)d 0.08(  1.26%)
                                            0.0000  0.0174  0.3952 -0.0086  0.7391
                                           -0.0163  0.5332 -0.0000  0.0000 -0.0603
                                           -0.0000 -0.0000  0.0911 -0.0248
   138. (0.00046) RY*( 3) C  11           s( 83.08%)p 0.17( 14.33%)d 0.03(  2.59%)
                                           -0.0000 -0.0120  0.9114  0.0187 -0.3121
                                           -0.0056 -0.2133 -0.0000 -0.0000  0.0913
                                           -0.0000 -0.0000 -0.1232 -0.0483
   139. (0.00034) RY*( 4) C  11           s(  0.00%)p 1.00( 85.29%)d 0.17( 14.71%)
                                            0.0000 -0.0000  0.0000  0.0000 -0.0000
                                           -0.0000 -0.0000  0.0046  0.9235  0.0000
                                            0.2508  0.2901 -0.0000 -0.0000
   140. (0.00007) RY*( 5) C  11           s(  0.99%)p 3.24(  3.21%)d96.96( 95.81%)
   141. (0.00006) RY*( 6) C  11           s(  0.00%)p 1.00( 11.39%)d 7.78( 88.61%)
   142. (0.00005) RY*( 7) C  11           s(  0.02%)p99.99(  4.38%)d99.99( 95.60%)
   143. (0.00002) RY*( 8) C  11           s(  0.00%)p 1.00(  3.39%)d28.50( 96.61%)
   144. (0.00001) RY*( 9) C  11           s(  0.31%)p 4.06(  1.25%)d99.99( 98.44%)
   145. (0.00057) RY*( 1) H  12           s( 98.20%)p 0.02(  1.80%)
                                            0.0040  0.9910 -0.0655 -0.1168  0.0034
   146. (0.00010) RY*( 2) H  12           s(  0.05%)p99.99( 99.95%)
                                            0.0004  0.0223  0.8158 -0.2833 -0.5036
   147. (0.00007) RY*( 3) H  12           s(  0.30%)p99.99( 99.70%)
   148. (0.00002) RY*( 4) H  12           s(  1.52%)p64.62( 98.48%)
   149. (0.00054) RY*( 1) H  13           s( 98.35%)p 0.02(  1.65%)
                                            0.0047  0.9917  0.1282 -0.0054  0.0012
   150. (0.00009) RY*( 2) H  13           s(  0.00%)p 1.00(100.00%)
   151. (0.00006) RY*( 3) H  13           s(  0.15%)p99.99( 99.85%)
   152. (0.00002) RY*( 4) H  13           s(  1.59%)p62.07( 98.41%)
   153. (0.00062) RY*( 1) H  14           s( 98.50%)p 0.02(  1.50%)
                                            0.0043  0.9925 -0.0389  0.0571  0.1009
   154. (0.00009) RY*( 2) H  14           s(  0.00%)p 1.00(100.00%)
   155. (0.00006) RY*( 3) H  14           s(  0.18%)p99.99( 99.82%)
   156. (0.00002) RY*( 4) H  14           s(  1.40%)p70.20( 98.60%)
   157. (0.00062) RY*( 1) H  15           s( 98.50%)p 0.02(  1.50%)
                                            0.0043  0.9925 -0.0389  0.0571 -0.1009
   158. (0.00009) RY*( 2) H  15           s(  0.00%)p 1.00(100.00%)
   159. (0.00006) RY*( 3) H  15           s(  0.18%)p99.99( 99.82%)
   160. (0.00002) RY*( 4) H  15           s(  1.40%)p70.20( 98.60%)
   161. (0.00057) RY*( 1) H  16           s( 98.20%)p 0.02(  1.80%)
                                            0.0040  0.9910 -0.0655 -0.1168 -0.0034
   162. (0.00010) RY*( 2) H  16           s(  0.05%)p99.99( 99.95%)
                                            0.0004  0.0223  0.8158 -0.2833  0.5036
   163. (0.00007) RY*( 3) H  16           s(  0.30%)p99.99( 99.70%)
   164. (0.00002) RY*( 4) H  16           s(  1.52%)p64.62( 98.48%)
   165. (0.00054) RY*( 1) H  17           s( 98.35%)p 0.02(  1.65%)
                                            0.0047  0.9917  0.1282 -0.0054 -0.0012
   166. (0.00009) RY*( 2) H  17           s(  0.00%)p 1.00(100.00%)
   167. (0.00006) RY*( 3) H  17           s(  0.15%)p99.99( 99.85%)
   168. (0.00002) RY*( 4) H  17           s(  1.59%)p62.07( 98.41%)
   169. (0.00065) RY*( 1) H  18           s( 98.69%)p 0.01(  1.31%)
                                            0.0038  0.9934 -0.0720  0.0453 -0.0767
   170. (0.00010) RY*( 2) H  18           s(  0.18%)p99.99( 99.82%)
                                            0.0017  0.0427  0.8482 -0.3110 -0.4267
   171. (0.00006) RY*( 3) H  18           s(  0.22%)p99.99( 99.78%)
   172. (0.00002) RY*( 4) H  18           s(  0.99%)p99.79( 99.01%)
   173. (0.00065) RY*( 1) H  19           s( 98.69%)p 0.01(  1.31%)
                                            0.0038  0.9934 -0.0720  0.0453  0.0767
   174. (0.00010) RY*( 2) H  19           s(  0.18%)p99.99( 99.82%)
                                            0.0017  0.0427  0.8482 -0.3110  0.4267
   175. (0.00006) RY*( 3) H  19           s(  0.22%)p99.99( 99.78%)
   176. (0.00002) RY*( 4) H  19           s(  0.99%)p99.79( 99.01%)
   177. (0.00054) RY*( 1) H  20           s( 98.28%)p 0.02(  1.72%)
                                            0.0044  0.9913  0.1309  0.0090 -0.0000
   178. (0.00009) RY*( 2) H  20           s(  0.00%)p 1.00(100.00%)
   179. (0.00005) RY*( 3) H  20           s(  0.03%)p99.99( 99.97%)
   180. (0.00002) RY*( 4) H  20           s(  1.78%)p55.12( 98.22%)
   181. (0.00076) RY*( 1) H  21           s( 99.63%)p 0.00(  0.37%)
                                            0.0029  0.9981  0.0603  0.0085  0.0000
   182. (0.00006) RY*( 2) H  21           s(  0.00%)p 1.00(100.00%)
   183. (0.00004) RY*( 3) H  21           s(  0.40%)p99.99( 99.60%)
   184. (0.00003) RY*( 4) H  21           s(  0.08%)p99.99( 99.92%)
   185. (0.00092) RY*( 1) H  22           s( 99.61%)p 0.00(  0.39%)
                                            0.0042  0.9981 -0.0148  0.0605  0.0000
   186. (0.00005) RY*( 2) H  22           s(  0.01%)p 1.00( 99.99%)
   187. (0.00006) RY*( 3) H  22           s(  0.00%)p 1.00(100.00%)
   188. (0.00003) RY*( 4) H  22           s(  0.49%)p99.99( 99.51%)
   189. (0.00090) RY*( 1) H  23           s( 99.61%)p 0.00(  0.39%)
                                            0.0044  0.9981 -0.0145 -0.0603 -0.0000
   190. (0.00006) RY*( 2) H  23           s(  0.00%)p 1.00(100.00%)
   191. (0.00005) RY*( 3) H  23           s(  0.02%)p99.99( 99.98%)
   192. (0.00003) RY*( 4) H  23           s(  0.48%)p99.99( 99.52%)
   193. (0.00079) RY*( 1) H  24           s( 99.46%)p 0.01(  0.54%)
                                            0.0036  0.9973  0.0724 -0.0140  0.0000
   194. (0.00007) RY*( 2) H  24           s(  0.00%)p 1.00(100.00%)
   195. (0.00003) RY*( 3) H  24           s(  0.10%)p99.99( 99.90%)
   196. (0.00004) RY*( 4) H  24           s(  0.55%)p99.99( 99.45%)
   197. (0.01101) BD*( 1) C   1 - C   2  
                ( 53.51%)   0.7315* C   1 s( 29.61%)p 2.38( 70.34%)d 0.00(  0.05%)
                                            0.0012  0.5442 -0.0029 -0.2717  0.0062
                                            0.3953 -0.0024 -0.6880 -0.0008 -0.0061
                                            0.0108 -0.0135 -0.0004  0.0106
                ( 46.49%)  -0.6819* C   2 s( 24.63%)p 3.06( 75.33%)d 0.00(  0.04%)
                                           -0.0000  0.4963 -0.0023  0.2702  0.0086
                                           -0.4247  0.0063  0.7069  0.0009 -0.0047
                                            0.0038 -0.0148 -0.0030  0.0109
   198. (0.00300) BD*( 1) C   1 - H  12  
                ( 38.85%)   0.6233* C   1 s( 23.44%)p 3.27( 76.52%)d 0.00(  0.04%)
                                           -0.0000  0.4841  0.0017 -0.2946  0.0150
                                           -0.8228 -0.0042  0.0264  0.0211  0.0123
                                           -0.0002  0.0004 -0.0128 -0.0107
                ( 61.15%)  -0.7820* H  12 s( 99.92%)p 0.00(  0.08%)
                                            0.9996 -0.0004  0.0066  0.0274 -0.0040
   199. (0.00295) BD*( 1) C   1 - H  13  
                ( 37.49%)   0.6123* C   1 s( 23.34%)p 3.28( 76.62%)d 0.00(  0.04%)
                                            0.0004 -0.4831 -0.0025 -0.8744  0.0037
                                            0.0278  0.0112 -0.0206 -0.0197  0.0004
                                            0.0012 -0.0001 -0.0165  0.0103
                ( 62.51%)  -0.7907* H  13 s( 99.91%)p 0.00(  0.09%)
                                           -0.9996  0.0009  0.0292 -0.0020  0.0035
   200. (0.00281) BD*( 1) C   1 - H  14  
                ( 38.32%)   0.6190* C   1 s( 23.50%)p 3.25( 76.46%)d 0.00(  0.04%)
                                            0.0001 -0.4847 -0.0006  0.2723 -0.0130
                                           -0.4064  0.0151 -0.7244 -0.0136  0.0057
                                            0.0101 -0.0140  0.0020 -0.0095
                ( 61.68%)  -0.7854* H  14 s( 99.91%)p 0.00(  0.09%)
                                           -0.9996  0.0008 -0.0065  0.0117  0.0260
   201. (0.01101) BD*( 1) C   2 - C   3  
                ( 46.49%)   0.6819* C   2 s( 24.63%)p 3.06( 75.33%)d 0.00(  0.04%)
                                            0.0000 -0.4963  0.0023 -0.2702 -0.0086
                                            0.4247 -0.0063  0.7069  0.0009  0.0047
                                            0.0038 -0.0148  0.0030 -0.0109
                ( 53.51%)  -0.7315* C   3 s( 29.61%)p 2.38( 70.34%)d 0.00(  0.05%)
                                           -0.0012 -0.5442  0.0029  0.2717 -0.0062
                                           -0.3953  0.0024 -0.6880 -0.0008  0.0061
                                            0.0108 -0.0135  0.0004 -0.0106
   202. (0.01086) BD*( 1) C   2 - C   4  
                ( 47.34%)   0.6880* C   2 s( 26.11%)p 2.83( 73.85%)d 0.00(  0.04%)
                                           -0.0000 -0.5110 -0.0003 -0.3172 -0.0052
                                           -0.7986  0.0070  0.0000 -0.0000 -0.0109
                                            0.0000  0.0000  0.0134  0.0108
                ( 52.66%)  -0.7257* C   4 s( 29.63%)p 2.37( 70.33%)d 0.00(  0.05%)
                                           -0.0005 -0.5443  0.0047  0.3519 -0.0066
                                            0.7612  0.0043 -0.0000 -0.0000 -0.0142
                                            0.0000  0.0000  0.0111  0.0112
   203. (0.02269) BD*( 1) C   2 - C   5  
                ( 51.77%)   0.7195* C   2 s( 24.61%)p 3.06( 75.32%)d 0.00(  0.06%)
                                            0.0002  0.4961  0.0049 -0.8674 -0.0050
                                            0.0274  0.0055  0.0000  0.0000 -0.0009
                                           -0.0000 -0.0000  0.0220 -0.0120
                ( 48.23%)  -0.6945* C   5 s( 33.74%)p 1.96( 66.23%)d 0.00(  0.03%)
                                            0.0002  0.5806 -0.0166  0.8127 -0.0411
                                           -0.0028  0.0088  0.0000 -0.0000 -0.0006
                                            0.0000  0.0000  0.0130 -0.0131
   204. (0.00281) BD*( 1) C   3 - H  15  
                ( 38.32%)   0.6190* C   3 s( 23.50%)p 3.25( 76.46%)d 0.00(  0.04%)
                                           -0.0001  0.4847  0.0006 -0.2723  0.0130
                                            0.4064 -0.0151 -0.7244 -0.0136 -0.0057
                                            0.0101 -0.0140 -0.0020  0.0095
                ( 61.68%)  -0.7854* H  15 s( 99.91%)p 0.00(  0.09%)
                                            0.9996 -0.0008  0.0065 -0.0117  0.0260
   205. (0.00300) BD*( 1) C   3 - H  16  
                ( 38.85%)   0.6233* C   3 s( 23.44%)p 3.27( 76.52%)d 0.00(  0.04%)
                                           -0.0000  0.4841  0.0017 -0.2946  0.0150
                                           -0.8228 -0.0042 -0.0264 -0.0211  0.0123
                                            0.0002 -0.0004 -0.0128 -0.0107
                ( 61.15%)  -0.7820* H  16 s( 99.92%)p 0.00(  0.08%)
                                            0.9996 -0.0004  0.0066  0.0274  0.0040
   206. (0.00295) BD*( 1) C   3 - H  17  
                ( 37.49%)   0.6123* C   3 s( 23.34%)p 3.28( 76.62%)d 0.00(  0.04%)
                                            0.0004 -0.4831 -0.0025 -0.8744  0.0037
                                            0.0278  0.0112  0.0206  0.0197  0.0004
                                           -0.0012  0.0001 -0.0165  0.0103
                ( 62.51%)  -0.7907* H  17 s( 99.91%)p 0.00(  0.09%)
                                           -0.9996  0.0009  0.0292 -0.0020 -0.0035
   207. (0.00298) BD*( 1) C   4 - H  18  
                ( 38.50%)   0.6205* C   4 s( 23.22%)p 3.31( 76.74%)d 0.00(  0.04%)
                                            0.0001 -0.4819  0.0003  0.2422 -0.0211
                                           -0.4564 -0.0169  0.7069 -0.0033  0.0062
                                           -0.0088  0.0141  0.0019 -0.0101
                ( 61.50%)  -0.7842* H  18 s( 99.92%)p 0.00(  0.08%)
                                           -0.9996  0.0010 -0.0035  0.0169 -0.0232
   208. (0.00298) BD*( 1) C   4 - H  19  
                ( 38.50%)   0.6205* C   4 s( 23.22%)p 3.31( 76.74%)d 0.00(  0.04%)
                                            0.0001 -0.4819  0.0003  0.2422 -0.0211
                                           -0.4564 -0.0169 -0.7069  0.0033  0.0062
                                            0.0088 -0.0141  0.0019 -0.0101
                ( 61.50%)  -0.7842* H  19 s( 99.92%)p 0.00(  0.08%)
                                           -0.9996  0.0010 -0.0035  0.0169  0.0232
   209. (0.00270) BD*( 1) C   4 - H  20  
                ( 37.50%)   0.6124* C   4 s( 23.82%)p 3.20( 76.14%)d 0.00(  0.04%)
                                            0.0000 -0.4881 -0.0068 -0.8705  0.0036
                                            0.0539 -0.0250  0.0000  0.0000  0.0035
                                           -0.0000 -0.0000 -0.0168  0.0094
                ( 62.50%)  -0.7906* H  20 s( 99.91%)p 0.00(  0.09%)
                                           -0.9996  0.0006  0.0292  0.0007 -0.0000
   210. (0.01256) BD*( 1) C   5 - C   6  
                ( 49.49%)   0.7035* C   5 s( 33.61%)p 1.97( 66.33%)d 0.00(  0.06%)
                                            0.0001 -0.5794 -0.0186  0.4111 -0.0085
                                           -0.7028 -0.0181  0.0000  0.0000  0.0182
                                           -0.0000 -0.0000  0.0055  0.0148
                ( 50.51%)  -0.7107* C   6 s( 35.48%)p 1.82( 64.47%)d 0.00(  0.05%)
                                           -0.0000 -0.5956 -0.0038 -0.4345 -0.0176
                                            0.6749 -0.0113  0.0000 -0.0000  0.0157
                                            0.0000 -0.0000  0.0102  0.0138
   211. (0.01244) BD*( 1) C   5 - C  11  
                ( 49.53%)   0.7038* C   5 s( 32.63%)p 2.06( 67.31%)d 0.00(  0.06%)
                                            0.0001 -0.5711 -0.0136  0.4099 -0.0039
                                            0.7105  0.0158 -0.0000 -0.0000 -0.0183
                                           -0.0000  0.0000  0.0066  0.0154
                ( 50.47%)  -0.7104* C  11 s( 35.44%)p 1.82( 64.51%)d 0.00(  0.06%)
                                           -0.0001 -0.5953 -0.0021 -0.4235 -0.0147
                                           -0.6822  0.0106 -0.0000 -0.0000 -0.0156
                                           -0.0000 -0.0000  0.0108  0.0142
   212. (0.00857) BD*( 1) C   6 - C   7  
                ( 50.21%)   0.7086* C   6 s( 35.04%)p 1.85( 64.92%)d 0.00(  0.05%)
                                            0.0001  0.5918  0.0131 -0.8046 -0.0045
                                            0.0048  0.0416 -0.0000 -0.0000  0.0036
                                            0.0000  0.0000  0.0177 -0.0118
                ( 49.79%)  -0.7056* C   7 s( 36.00%)p 1.78( 63.96%)d 0.00(  0.04%)
                                           -0.0002  0.6000  0.0048  0.7984  0.0026
                                            0.0150  0.0429 -0.0000  0.0000 -0.0048
                                            0.0000  0.0000  0.0165 -0.0123
   213. (0.02500) BD*( 2) C   6 - C   7  
                ( 48.36%)   0.6954* C   6 s(  0.00%)p 1.00( 99.94%)d 0.00(  0.06%)
                                            0.0000 -0.0000 -0.0000  0.0000 -0.0000
                                            0.0000 -0.0000 -0.9997  0.0027  0.0000
                                            0.0207  0.0141  0.0000  0.0000
                ( 51.64%)  -0.7186* C   7 s(  0.00%)p 1.00( 99.93%)d 0.00(  0.07%)
                                           -0.0000 -0.0000  0.0000 -0.0000  0.0000
                                            0.0000  0.0000 -0.9996  0.0104  0.0000
                                           -0.0222  0.0145 -0.0000  0.0000
   214. (0.00721) BD*( 1) C   6 - H  21  
                ( 36.63%)   0.6052* C   6 s( 29.38%)p 2.40( 70.59%)d 0.00(  0.03%)
                                            0.0004 -0.5419  0.0128 -0.4028  0.0158
                                           -0.7371  0.0006 -0.0000 -0.0000 -0.0112
                                           -0.0000  0.0000  0.0074  0.0098
                ( 63.37%)  -0.7961* H  21 s( 99.90%)p 0.00(  0.10%)
                                           -0.9995  0.0018  0.0142  0.0286 -0.0000
   215. (0.01448) BD*( 1) C   7 - C   8  
                ( 50.94%)   0.7137* C   7 s( 34.42%)p 1.90( 65.52%)d 0.00(  0.06%)
                                            0.0000  0.5864  0.0180 -0.4282 -0.0386
                                           -0.6858  0.0097 -0.0000 -0.0000  0.0163
                                            0.0000  0.0000 -0.0113 -0.0144
                ( 49.06%)  -0.7005* C   8 s( 38.67%)p 1.58( 61.27%)d 0.00(  0.05%)
                                           -0.0000  0.6219  0.0032  0.3297 -0.0228
                                            0.7093  0.0210 -0.0000 -0.0000  0.0143
                                           -0.0000 -0.0000 -0.0090 -0.0153
   216. (0.00661) BD*( 1) C   7 - H  22  
                ( 36.34%)   0.6028* C   7 s( 29.49%)p 2.39( 70.49%)d 0.00(  0.03%)
                                            0.0003 -0.5428  0.0148  0.4213 -0.0136
                                           -0.7260  0.0053 -0.0000  0.0000  0.0122
                                            0.0000  0.0000  0.0045  0.0098
                ( 63.66%)  -0.7979* H  22 s( 99.89%)p 0.00(  0.11%)
                                           -0.9995  0.0023 -0.0168  0.0282 -0.0000
   217. (0.01699) BD*( 1) C   8 -Cl   9  
                ( 54.73%)   0.7398* C   8 s( 22.52%)p 3.43( 77.21%)d 0.01(  0.27%)
                                           -0.0002  0.4746  0.0007 -0.8786  0.0085
                                           -0.0074 -0.0001 -0.0000  0.0000  0.0006
                                            0.0000 -0.0000  0.0450 -0.0258
                ( 45.27%)  -0.6728*Cl   9 s( 18.23%)p 4.46( 81.23%)d 0.03(  0.54%)
                                           -0.0000  0.0001  0.4254 -0.0364 -0.0001
                                            0.9007  0.0312 -0.0000  0.0086  0.0003
                                           -0.0000 -0.0000  0.0000  0.0013 -0.0000
                                           -0.0000  0.0643 -0.0359
   218. (0.14977) BD*( 2) C   8 -Cl   9  
                ( 76.13%)   0.8726* C   8 s(  0.00%)p 1.00( 99.86%)d 0.00(  0.14%)
                                           -0.0000  0.0000 -0.0000 -0.0000 -0.0000
                                           -0.0000  0.0000  0.9973 -0.0627  0.0000
                                           -0.0377  0.0004  0.0000 -0.0000
                ( 23.87%)  -0.4885*Cl   9 s(  0.00%)p 1.00( 99.77%)d 0.00(  0.23%)
                                            0.0000 -0.0000  0.0000 -0.0000 -0.0000
                                            0.0000  0.0000  0.0000 -0.0000  0.0000
                                           -0.0007  0.9988 -0.0044 -0.0000  0.0477
                                            0.0006  0.0000 -0.0000
   219. (0.01466) BD*( 1) C   8 - C  10  
                ( 49.07%)   0.7005* C   8 s( 38.63%)p 1.59( 61.32%)d 0.00(  0.05%)
                                            0.0000 -0.6216 -0.0020 -0.3415  0.0229
                                            0.7040  0.0204  0.0000  0.0000  0.0144
                                            0.0000 -0.0000  0.0082  0.0150
                ( 50.93%)  -0.7136* C  10 s( 34.24%)p 1.92( 65.70%)d 0.00(  0.06%)
                                           -0.0000 -0.5849 -0.0170  0.4399  0.0383
                                           -0.6796  0.0112  0.0000  0.0000  0.0163
                                           -0.0000  0.0000  0.0109  0.0139
   220. (0.00856) BD*( 1) C  10 - C  11  
                ( 49.76%)   0.7054* C  10 s( 36.08%)p 1.77( 63.88%)d 0.00(  0.04%)
                                            0.0002 -0.6006 -0.0060 -0.7980 -0.0046
                                            0.0008  0.0433 -0.0000 -0.0000 -0.0053
                                            0.0000 -0.0000 -0.0164  0.0120
                ( 50.24%)  -0.7088* C  11 s( 35.42%)p 1.82( 64.54%)d 0.00(  0.05%)
                                           -0.0001 -0.5949 -0.0149  0.8020  0.0049
                                            0.0218  0.0412 -0.0000  0.0000  0.0029
                                            0.0000  0.0000 -0.0178  0.0120
   221. (0.02882) BD*( 2) C  10 - C  11  
                ( 47.92%)   0.6922* C  10 s(  0.00%)p 1.00( 99.93%)d 0.00(  0.07%)
                                            0.0000 -0.0000 -0.0000  0.0000  0.0000
                                           -0.0000 -0.0000 -0.9996  0.0102 -0.0000
                                           -0.0205 -0.0156  0.0000  0.0000
                ( 52.08%)  -0.7217* C  11 s(  0.00%)p 1.00( 99.93%)d 0.00(  0.07%)
                                           -0.0000  0.0000 -0.0000  0.0000 -0.0000
                                           -0.0000  0.0000 -0.9996  0.0024 -0.0000
                                            0.0234 -0.0123 -0.0000  0.0000
   222. (0.00664) BD*( 1) C  10 - H  23  
                ( 36.25%)   0.6020* C  10 s( 29.59%)p 2.38( 70.38%)d 0.00(  0.03%)
                                           -0.0003  0.5438 -0.0158 -0.4098  0.0130
                                           -0.7319  0.0060  0.0000 -0.0000  0.0118
                                            0.0000  0.0000 -0.0048 -0.0095
                ( 63.75%)  -0.7985* H  23 s( 99.89%)p 0.00(  0.11%)
                                            0.9995 -0.0024  0.0161  0.0285  0.0000
   223. (0.00737) BD*( 1) C  11 - H  24  
                ( 36.91%)   0.6075* C  11 s( 29.04%)p 2.44( 70.93%)d 0.00(  0.03%)
                                           -0.0004  0.5388 -0.0124  0.4195 -0.0170
                                           -0.7301 -0.0010  0.0000  0.0000 -0.0115
                                            0.0000  0.0000 -0.0070 -0.0100
                ( 63.09%)  -0.7943* H  24 s( 99.90%)p 0.00(  0.10%)
                                            0.9995 -0.0021 -0.0149  0.0280 -0.0000


 NHO Directionality and "Bond Bending" (deviations from line of nuclear centers)

         [Thresholds for printing:  angular deviation  >  1.0 degree]
                                    hybrid p-character > 25.0%
                                    orbital occupancy  >  0.10e

                                Line of Centers        Hybrid 1              Hybrid 2
                                ---------------  -------------------   ------------------
                NBO               Theta   Phi    Theta   Phi    Dev    Theta   Phi    Dev
 ========================================================================================
     2. BD (   1) C   1 - H  12    88.2  250.5    86.9  251.3   1.5      --     --    --
     3. BD (   1) C   1 - H  13    89.0  358.3    87.4  357.4   1.9      --     --    --
     4. BD (   1) C   1 - H  14    33.9  124.0    32.5  123.5   1.5      --     --    --
     6. BD (   1) C   2 - C   4    90.0   66.7    90.0   67.8   1.1     90.0  245.7   1.0
     7. BD (   1) C   2 - C   5    90.0  178.9    90.0  177.8   1.1     90.0    0.4   1.6
     8. BD (   1) C   3 - H  15   146.1  124.0   147.5  123.5   1.5      --     --    --
     9. BD (   1) C   3 - H  16    91.8  250.5    93.1  251.3   1.5      --     --    --
    10. BD (   1) C   3 - H  17    91.0  358.3    92.6  357.4   1.9      --     --    --
    11. BD (   1) C   4 - H  18   144.1  117.4   143.4  115.0   1.6      --     --    --
    12. BD (   1) C   4 - H  19    35.9  117.4    36.6  115.0   1.6      --     --    --
    13. BD (   1) C   4 - H  20    90.0  356.5    90.0  358.1   1.6      --     --    --
    14. BD (   1) C   5 - C   6    90.0  121.8    90.0  119.2   2.7     90.0  304.3   2.4
    15. BD (   1) C   5 - C  11    90.0  239.0    90.0  240.8   1.8     90.0   56.9   2.2
    16. BD (   1) C   6 - C   7    90.0  180.1    90.0  176.7   3.4     90.0    4.1   4.0
    17. BD (   2) C   6 - C   7    90.0  180.1     0.0    0.0  90.0      0.0    0.0  90.0
    19. BD (   1) C   7 - C   8    90.0  240.6    90.0  235.4   5.2     90.0   67.2   6.6
    20. BD (   1) C   7 - H  22    90.0  120.7    90.0  119.5   1.2      --     --    --
    22. BD (   2) C   8 -Cl   9    90.0  180.5     0.0    0.0  90.0      0.0    0.0  90.0
    23. BD (   1) C   8 - C  10    90.0  300.3    90.0  293.7   6.6     90.0  125.6   5.3
    24. BD (   1) C  10 - C  11    90.0    1.0    90.0  356.8   4.2     90.0  184.5   3.4
    25. BD (   2) C  10 - C  11    90.0    1.0     0.0    0.0  90.0      0.0    0.0  90.0
    26. BD (   1) C  10 - H  23    90.0  240.2    90.0  241.3   1.2      --     --    --
    43. LP*(   1) C   5             --     --      0.0    0.0   --       --     --    --
    45. LP (   2)Cl   9             --     --     90.0  270.5   --       --     --    --
   218. BD*(   2) C   8 -Cl   9    90.0  180.5     0.0    0.0  90.0      0.0    0.0  90.0


 Second Order Perturbation Theory Analysis of Fock Matrix in NBO Basis

     Threshold for printing:   0.25 kcal/mol
                                                                              E(2)  E(j)-E(i) F(i,j)
         Donor NBO (i)                     Acceptor NBO (j)                 kcal/mol   a.u.    a.u. 
 ===================================================================================================

 within unit  1
   1. BD (   1) C   1 - C   2        / 43. LP*(   1) C   5                    2.85    0.47    0.052
   1. BD (   1) C   1 - C   2        / 64. RY*(   1) C   3                    0.57    1.38    0.036
   1. BD (   1) C   1 - C   2        / 73. RY*(   1) C   4                    0.50    1.38    0.034
   1. BD (   1) C   1 - C   2        / 85. RY*(   4) C   5                    0.52    1.51    0.036
   1. BD (   1) C   1 - C   2        /199. BD*(   1) C   1 - H  13            0.32    1.05    0.024
   1. BD (   1) C   1 - C   2        /201. BD*(   1) C   2 - C   3            0.71    0.96    0.033
   1. BD (   1) C   1 - C   2        /202. BD*(   1) C   2 - C   4            0.74    0.97    0.034
   1. BD (   1) C   1 - C   2        /203. BD*(   1) C   2 - C   5            0.61    0.96    0.031
   1. BD (   1) C   1 - C   2        /204. BD*(   1) C   3 - H  15            0.90    1.05    0.039
   1. BD (   1) C   1 - C   2        /207. BD*(   1) C   4 - H  18            1.02    1.04    0.042
   1. BD (   1) C   1 - C   2        /210. BD*(   1) C   5 - C   6            0.86    1.11    0.040
   2. BD (   1) C   1 - H  12        / 56. RY*(   2) C   2                    0.33    1.30    0.026
   2. BD (   1) C   1 - H  12        /202. BD*(   1) C   2 - C   4            1.53    0.87    0.046
   3. BD (   1) C   1 - H  13        / 43. LP*(   1) C   5                    0.39    0.36    0.017
   3. BD (   1) C   1 - H  13        / 56. RY*(   2) C   2                    0.29    1.29    0.025
   3. BD (   1) C   1 - H  13        /203. BD*(   1) C   2 - C   5            1.84    0.84    0.050
   4. BD (   1) C   1 - H  14        /201. BD*(   1) C   2 - C   3            1.66    0.85    0.048
   5. BD (   1) C   2 - C   3        / 43. LP*(   1) C   5                    2.85    0.47    0.052
   5. BD (   1) C   2 - C   3        / 46. RY*(   1) C   1                    0.57    1.38    0.036
   5. BD (   1) C   2 - C   3        / 73. RY*(   1) C   4                    0.50    1.38    0.034
   5. BD (   1) C   2 - C   3        / 85. RY*(   4) C   5                    0.52    1.51    0.036
   5. BD (   1) C   2 - C   3        /197. BD*(   1) C   1 - C   2            0.71    0.96    0.033
   5. BD (   1) C   2 - C   3        /200. BD*(   1) C   1 - H  14            0.90    1.05    0.039
   5. BD (   1) C   2 - C   3        /202. BD*(   1) C   2 - C   4            0.74    0.97    0.034
   5. BD (   1) C   2 - C   3        /203. BD*(   1) C   2 - C   5            0.61    0.96    0.031
   5. BD (   1) C   2 - C   3        /206. BD*(   1) C   3 - H  17            0.32    1.05    0.024
   5. BD (   1) C   2 - C   3        /208. BD*(   1) C   4 - H  19            1.02    1.04    0.042
   5. BD (   1) C   2 - C   3        /210. BD*(   1) C   5 - C   6            0.86    1.11    0.040
   6. BD (   1) C   2 - C   4        / 46. RY*(   1) C   1                    0.39    1.39    0.029
   6. BD (   1) C   2 - C   4        / 47. RY*(   2) C   1                    0.28    1.40    0.025
   6. BD (   1) C   2 - C   4        / 64. RY*(   1) C   3                    0.39    1.39    0.029
   6. BD (   1) C   2 - C   4        / 65. RY*(   2) C   3                    0.28    1.40    0.025
   6. BD (   1) C   2 - C   4        / 83. RY*(   2) C   5                    0.54    1.63    0.037
   6. BD (   1) C   2 - C   4        /197. BD*(   1) C   1 - C   2            0.91    0.96    0.037
   6. BD (   1) C   2 - C   4        /198. BD*(   1) C   1 - H  12            0.96    1.05    0.040
   6. BD (   1) C   2 - C   4        /201. BD*(   1) C   2 - C   3            0.91    0.96    0.037
   6. BD (   1) C   2 - C   4        /203. BD*(   1) C   2 - C   5            0.76    0.96    0.034
   6. BD (   1) C   2 - C   4        /205. BD*(   1) C   3 - H  16            0.96    1.05    0.040
   6. BD (   1) C   2 - C   4        /209. BD*(   1) C   4 - H  20            0.28    1.06    0.022
   6. BD (   1) C   2 - C   4        /211. BD*(   1) C   5 - C  11            1.49    1.10    0.051
   7. BD (   1) C   2 - C   5        / 47. RY*(   2) C   1                    0.39    1.44    0.030
   7. BD (   1) C   2 - C   5        / 65. RY*(   2) C   3                    0.39    1.44    0.030
   7. BD (   1) C   2 - C   5        / 74. RY*(   2) C   4                    0.38    1.47    0.030
   7. BD (   1) C   2 - C   5        / 91. RY*(   1) C   6                    0.61    1.79    0.042
   7. BD (   1) C   2 - C   5        /136. RY*(   1) C  11                    0.62    1.78    0.042
   7. BD (   1) C   2 - C   5        /197. BD*(   1) C   1 - C   2            0.66    1.00    0.033
   7. BD (   1) C   2 - C   5        /199. BD*(   1) C   1 - H  13            0.78    1.10    0.037
   7. BD (   1) C   2 - C   5        /201. BD*(   1) C   2 - C   3            0.66    1.00    0.033
   7. BD (   1) C   2 - C   5        /202. BD*(   1) C   2 - C   4            0.54    1.01    0.030
   7. BD (   1) C   2 - C   5        /206. BD*(   1) C   3 - H  17            0.78    1.10    0.037
   7. BD (   1) C   2 - C   5        /209. BD*(   1) C   4 - H  20            0.59    1.10    0.033
   7. BD (   1) C   2 - C   5        /210. BD*(   1) C   5 - C   6            1.59    1.15    0.054
   7. BD (   1) C   2 - C   5        /211. BD*(   1) C   5 - C  11            1.37    1.14    0.050
   7. BD (   1) C   2 - C   5        /212. BD*(   1) C   6 - C   7            1.23    1.16    0.048
   7. BD (   1) C   2 - C   5        /220. BD*(   1) C  10 - C  11            1.30    1.16    0.049
   8. BD (   1) C   3 - H  15        /197. BD*(   1) C   1 - C   2            1.66    0.85    0.048
   9. BD (   1) C   3 - H  16        / 56. RY*(   2) C   2                    0.33    1.30    0.026
   9. BD (   1) C   3 - H  16        /202. BD*(   1) C   2 - C   4            1.53    0.87    0.046
  10. BD (   1) C   3 - H  17        / 43. LP*(   1) C   5                    0.39    0.36    0.017
  10. BD (   1) C   3 - H  17        / 56. RY*(   2) C   2                    0.29    1.29    0.025
  10. BD (   1) C   3 - H  17        /203. BD*(   1) C   2 - C   5            1.84    0.84    0.050
  11. BD (   1) C   4 - H  18        /197. BD*(   1) C   1 - C   2            1.62    0.85    0.047
  12. BD (   1) C   4 - H  19        /201. BD*(   1) C   2 - C   3            1.62    0.85    0.047
  13. BD (   1) C   4 - H  20        / 55. RY*(   1) C   2                    0.35    1.38    0.028
  13. BD (   1) C   4 - H  20        /202. BD*(   1) C   2 - C   4            0.32    0.85    0.021
  13. BD (   1) C   4 - H  20        /203. BD*(   1) C   2 - C   5            2.16    0.84    0.054
  14. BD (   1) C   5 - C   6        / 55. RY*(   1) C   2                    0.65    1.65    0.042
  14. BD (   1) C   5 - C   6        /100. RY*(   1) C   7                    0.29    1.80    0.029
  14. BD (   1) C   5 - C   6        /101. RY*(   2) C   7                    1.01    1.38    0.047
  14. BD (   1) C   5 - C   6        /136. RY*(   1) C  11                    0.29    1.89    0.030
  14. BD (   1) C   5 - C   6        /203. BD*(   1) C   2 - C   5            1.67    1.11    0.055
  14. BD (   1) C   5 - C   6        /211. BD*(   1) C   5 - C  11            1.60    1.25    0.056
  14. BD (   1) C   5 - C   6        /212. BD*(   1) C   6 - C   7            1.51    1.26    0.055
  14. BD (   1) C   5 - C   6        /214. BD*(   1) C   6 - H  21            0.80    1.18    0.039
  14. BD (   1) C   5 - C   6        /216. BD*(   1) C   7 - H  22            1.00    1.17    0.043
  14. BD (   1) C   5 - C   6        /223. BD*(   1) C  11 - H  24            1.27    1.17    0.049
  15. BD (   1) C   5 - C  11        / 55. RY*(   1) C   2                    0.86    1.64    0.048
  15. BD (   1) C   5 - C  11        / 91. RY*(   1) C   6                    0.26    1.89    0.028
  15. BD (   1) C   5 - C  11        /127. RY*(   1) C  10                    0.29    1.79    0.029
  15. BD (   1) C   5 - C  11        /128. RY*(   2) C  10                    1.08    1.37    0.049
  15. BD (   1) C   5 - C  11        /202. BD*(   1) C   2 - C   4            0.62    1.11    0.033
  15. BD (   1) C   5 - C  11        /203. BD*(   1) C   2 - C   5            1.52    1.10    0.052
  15. BD (   1) C   5 - C  11        /210. BD*(   1) C   5 - C   6            1.56    1.25    0.056
  15. BD (   1) C   5 - C  11        /214. BD*(   1) C   6 - H  21            1.32    1.17    0.050
  15. BD (   1) C   5 - C  11        /220. BD*(   1) C  10 - C  11            1.49    1.26    0.055
  15. BD (   1) C   5 - C  11        /222. BD*(   1) C  10 - H  23            1.05    1.17    0.044
  15. BD (   1) C   5 - C  11        /223. BD*(   1) C  11 - H  24            0.67    1.17    0.035
  16. BD (   1) C   6 - C   7        / 82. RY*(   1) C   5                    0.32    1.82    0.031
  16. BD (   1) C   6 - C   7        / 83. RY*(   2) C   5                    0.73    1.77    0.046
  16. BD (   1) C   6 - C   7        /109. RY*(   1) C   8                    0.44    1.70    0.035
  16. BD (   1) C   6 - C   7        /110. RY*(   2) C   8                    0.58    1.46    0.037
  16. BD (   1) C   6 - C   7        /203. BD*(   1) C   2 - C   5            1.68    1.11    0.055
  16. BD (   1) C   6 - C   7        /210. BD*(   1) C   5 - C   6            1.61    1.25    0.057
  16. BD (   1) C   6 - C   7        /214. BD*(   1) C   6 - H  21            0.70    1.18    0.037
  16. BD (   1) C   6 - C   7        /215. BD*(   1) C   7 - C   8            1.57    1.24    0.056
  16. BD (   1) C   6 - C   7        /216. BD*(   1) C   7 - H  22            0.73    1.17    0.037
  16. BD (   1) C   6 - C   7        /217. BD*(   1) C   8 -Cl   9            2.39    0.84    0.057
  17. BD (   2) C   6 - C   7        / 43. LP*(   1) C   5                   27.35    0.19    0.095
  17. BD (   2) C   6 - C   7        / 94. RY*(   4) C   6                    0.27    0.96    0.022
  17. BD (   2) C   6 - C   7        /103. RY*(   4) C   7                    0.25    1.03    0.022
  17. BD (   2) C   6 - C   7        /111. RY*(   3) C   8                    0.65    1.24    0.039
  17. BD (   2) C   6 - C   7        /218. BD*(   2) C   8 -Cl   9           22.22    0.17    0.078
  18. BD (   1) C   6 - H  21        / 82. RY*(   1) C   5                    0.47    1.63    0.035
  18. BD (   1) C   6 - H  21        /100. RY*(   1) C   7                    0.33    1.61    0.029
  18. BD (   1) C   6 - H  21        /210. BD*(   1) C   5 - C   6            0.66    1.06    0.033
  18. BD (   1) C   6 - H  21        /211. BD*(   1) C   5 - C  11            2.09    1.06    0.059
  18. BD (   1) C   6 - H  21        /212. BD*(   1) C   6 - C   7            0.49    1.07    0.029
  18. BD (   1) C   6 - H  21        /215. BD*(   1) C   7 - C   8            2.05    1.05    0.059
  19. BD (   1) C   7 - C   8        / 91. RY*(   1) C   6                    0.56    1.93    0.042
  19. BD (   1) C   7 - C   8        / 92. RY*(   2) C   6                    0.52    1.53    0.036
  19. BD (   1) C   7 - C   8        /127. RY*(   1) C  10                    0.61    1.84    0.042
  19. BD (   1) C   7 - C   8        /212. BD*(   1) C   6 - C   7            1.32    1.30    0.052
  19. BD (   1) C   7 - C   8        /214. BD*(   1) C   6 - H  21            0.98    1.22    0.044
  19. BD (   1) C   7 - C   8        /216. BD*(   1) C   7 - H  22            0.76    1.21    0.038
  19. BD (   1) C   7 - C   8        /219. BD*(   1) C   8 - C  10            1.99    1.27    0.064
  19. BD (   1) C   7 - C   8        /222. BD*(   1) C  10 - H  23            1.11    1.21    0.046
  20. BD (   1) C   7 - H  22        / 91. RY*(   1) C   6                    0.28    1.71    0.028
  20. BD (   1) C   7 - H  22        /109. RY*(   1) C   8                    0.52    1.52    0.036
  20. BD (   1) C   7 - H  22        /210. BD*(   1) C   5 - C   6            1.99    1.07    0.058
  20. BD (   1) C   7 - H  22        /212. BD*(   1) C   6 - C   7            0.58    1.08    0.032
  20. BD (   1) C   7 - H  22        /215. BD*(   1) C   7 - C   8            0.41    1.06    0.026
  20. BD (   1) C   7 - H  22        /217. BD*(   1) C   8 -Cl   9            0.33    0.66    0.019
  20. BD (   1) C   7 - H  22        /219. BD*(   1) C   8 - C  10            2.20    1.05    0.061
  21. BD (   1) C   8 -Cl   9        /100. RY*(   1) C   7                    0.49    1.84    0.038
  21. BD (   1) C   8 -Cl   9        /127. RY*(   1) C  10                    0.49    1.84    0.038
  21. BD (   1) C   8 -Cl   9        /212. BD*(   1) C   6 - C   7            1.25    1.30    0.051
  21. BD (   1) C   8 -Cl   9        /220. BD*(   1) C  10 - C  11            1.24    1.30    0.051
  22. BD (   2) C   8 -Cl   9        /103. RY*(   4) C   7                    0.41    1.11    0.028
  22. BD (   2) C   8 -Cl   9        /130. RY*(   4) C  10                    0.41    1.06    0.027
  22. BD (   2) C   8 -Cl   9        /213. BD*(   2) C   6 - C   7            3.58    0.38    0.047
  22. BD (   2) C   8 -Cl   9        /218. BD*(   2) C   8 -Cl   9            0.59    0.25    0.016
  22. BD (   2) C   8 -Cl   9        /221. BD*(   2) C  10 - C  11            3.36    0.38    0.046
  23. BD (   1) C   8 - C  10        /100. RY*(   1) C   7                    0.61    1.83    0.042
  23. BD (   1) C   8 - C  10        /136. RY*(   1) C  11                    0.48    1.92    0.039
  23. BD (   1) C   8 - C  10        /137. RY*(   2) C  11                    0.60    1.47    0.038
  23. BD (   1) C   8 - C  10        /215. BD*(   1) C   7 - C   8            2.00    1.27    0.064
  23. BD (   1) C   8 - C  10        /216. BD*(   1) C   7 - H  22            1.13    1.21    0.047
  23. BD (   1) C   8 - C  10        /220. BD*(   1) C  10 - C  11            1.36    1.30    0.053
  23. BD (   1) C   8 - C  10        /222. BD*(   1) C  10 - H  23            0.77    1.21    0.038
  23. BD (   1) C   8 - C  10        /223. BD*(   1) C  11 - H  24            1.03    1.21    0.045
  24. BD (   1) C  10 - C  11        / 82. RY*(   1) C   5                    0.67    1.82    0.044
  24. BD (   1) C  10 - C  11        / 83. RY*(   2) C   5                    0.39    1.77    0.033
  24. BD (   1) C  10 - C  11        /109. RY*(   1) C   8                    0.40    1.70    0.033
  24. BD (   1) C  10 - C  11        /110. RY*(   2) C   8                    0.63    1.47    0.038
  24. BD (   1) C  10 - C  11        /203. BD*(   1) C   2 - C   5            1.52    1.11    0.052
  24. BD (   1) C  10 - C  11        /211. BD*(   1) C   5 - C  11            1.58    1.25    0.056
  24. BD (   1) C  10 - C  11        /217. BD*(   1) C   8 -Cl   9            2.33    0.84    0.056
  24. BD (   1) C  10 - C  11        /219. BD*(   1) C   8 - C  10            1.59    1.24    0.056
  24. BD (   1) C  10 - C  11        /222. BD*(   1) C  10 - H  23            0.77    1.18    0.038
  24. BD (   1) C  10 - C  11        /223. BD*(   1) C  11 - H  24            0.72    1.18    0.037
  25. BD (   2) C  10 - C  11        / 43. LP*(   1) C   5                   23.04    0.19    0.088
  25. BD (   2) C  10 - C  11        /111. RY*(   3) C   8                    0.78    1.24    0.043
  25. BD (   2) C  10 - C  11        /130. RY*(   4) C  10                    0.30    0.98    0.023
  25. BD (   2) C  10 - C  11        /218. BD*(   2) C   8 -Cl   9           24.39    0.17    0.082
  26. BD (   1) C  10 - H  23        /109. RY*(   1) C   8                    0.54    1.52    0.036
  26. BD (   1) C  10 - H  23        /136. RY*(   1) C  11                    0.28    1.70    0.027
  26. BD (   1) C  10 - H  23        /211. BD*(   1) C   5 - C  11            2.00    1.06    0.058
  26. BD (   1) C  10 - H  23        /215. BD*(   1) C   7 - C   8            2.15    1.06    0.060
  26. BD (   1) C  10 - H  23        /217. BD*(   1) C   8 -Cl   9            0.32    0.65    0.018
  26. BD (   1) C  10 - H  23        /219. BD*(   1) C   8 - C  10            0.41    1.05    0.026
  26. BD (   1) C  10 - H  23        /220. BD*(   1) C  10 - C  11            0.63    1.08    0.033
  27. BD (   1) C  11 - H  24        / 82. RY*(   1) C   5                    0.37    1.63    0.031
  27. BD (   1) C  11 - H  24        /127. RY*(   1) C  10                    0.34    1.61    0.030
  27. BD (   1) C  11 - H  24        /210. BD*(   1) C   5 - C   6            2.10    1.07    0.060
  27. BD (   1) C  11 - H  24        /211. BD*(   1) C   5 - C  11            0.56    1.06    0.031
  27. BD (   1) C  11 - H  24        /219. BD*(   1) C   8 - C  10            2.09    1.05    0.059
  27. BD (   1) C  11 - H  24        /220. BD*(   1) C  10 - C  11            0.52    1.08    0.030
  28. CR (   1) C   1                / 56. RY*(   2) C   2                    0.50   10.87    0.093
  28. CR (   1) C   1                /145. RY*(   1) H  12                    0.35   10.54    0.076
  28. CR (   1) C   1                /149. RY*(   1) H  13                    0.37   10.52    0.079
  28. CR (   1) C   1                /153. RY*(   1) H  14                    0.33   10.51    0.075
  29. CR (   1) C   2                / 48. RY*(   3) C   1                    0.39   10.89    0.083
  29. CR (   1) C   2                / 66. RY*(   3) C   3                    0.39   10.89    0.083
  29. CR (   1) C   2                / 75. RY*(   3) C   4                    0.39   10.97    0.082
  29. CR (   1) C   2                / 84. RY*(   3) C   5                    0.30   10.83    0.072
  29. CR (   1) C   2                /210. BD*(   1) C   5 - C   6            0.42   10.61    0.085
  29. CR (   1) C   2                /211. BD*(   1) C   5 - C  11            0.36   10.60    0.079
  30. CR (   1) C   3                / 56. RY*(   2) C   2                    0.50   10.87    0.093
  30. CR (   1) C   3                /157. RY*(   1) H  15                    0.33   10.51    0.075
  30. CR (   1) C   3                /161. RY*(   1) H  16                    0.35   10.54    0.076
  30. CR (   1) C   3                /165. RY*(   1) H  17                    0.37   10.52    0.079
  31. CR (   1) C   4                / 55. RY*(   1) C   2                    0.60   10.96    0.103
  31. CR (   1) C   4                /169. RY*(   1) H  18                    0.33   10.51    0.074
  31. CR (   1) C   4                /173. RY*(   1) H  19                    0.33   10.51    0.074
  31. CR (   1) C   4                /177. RY*(   1) H  20                    0.36   10.52    0.078
  32. CR (   1) C   5                / 57. RY*(   3) C   2                    0.91   10.85    0.125
  32. CR (   1) C   5                / 92. RY*(   2) C   6                    0.82   10.88    0.119
  32. CR (   1) C   5                /137. RY*(   2) C  11                    0.81   10.83    0.118
  32. CR (   1) C   5                /212. BD*(   1) C   6 - C   7            0.44   10.66    0.087
  32. CR (   1) C   5                /214. BD*(   1) C   6 - H  21            0.30   10.57    0.072
  32. CR (   1) C   5                /220. BD*(   1) C  10 - C  11            0.43   10.66    0.085
  32. CR (   1) C   5                /223. BD*(   1) C  11 - H  24            0.28   10.57    0.069
  33. CR (   1) C   6                / 82. RY*(   1) C   5                    0.53   11.20    0.098
  33. CR (   1) C   6                / 83. RY*(   2) C   5                    0.54   11.15    0.098
  33. CR (   1) C   6                /101. RY*(   2) C   7                    0.53   10.76    0.096
  33. CR (   1) C   6                /181. RY*(   1) H  21                    0.42   10.51    0.084
  33. CR (   1) C   6                /203. BD*(   1) C   2 - C   5            0.57   10.49    0.099
  33. CR (   1) C   6                /211. BD*(   1) C   5 - C  11            0.50   10.63    0.093
  33. CR (   1) C   6                /215. BD*(   1) C   7 - C   8            0.52   10.62    0.095
  33. CR (   1) C   6                /216. BD*(   1) C   7 - H  22            0.30   10.55    0.071
  34. CR (   1) C   7                / 92. RY*(   2) C   6                    0.30   10.88    0.073
  34. CR (   1) C   7                / 93. RY*(   3) C   6                    0.52   10.77    0.094
  34. CR (   1) C   7                /110. RY*(   2) C   8                    1.20   10.85    0.144
  34. CR (   1) C   7                /185. RY*(   1) H  22                    0.42   10.46    0.084
  34. CR (   1) C   7                /210. BD*(   1) C   5 - C   6            0.55   10.65    0.097
  34. CR (   1) C   7                /214. BD*(   1) C   6 - H  21            0.28   10.57    0.069
  34. CR (   1) C   7                /217. BD*(   1) C   8 -Cl   9            0.40   10.23    0.082
  34. CR (   1) C   7                /219. BD*(   1) C   8 - C  10            0.61   10.63    0.102
  35. CR (   1) C   8                /101. RY*(   2) C   7                    0.87   10.85    0.122
  35. CR (   1) C   8                /102. RY*(   3) C   7                    0.32   10.79    0.074
  35. CR (   1) C   8                /128. RY*(   2) C  10                    0.83   10.84    0.120
  35. CR (   1) C   8                /129. RY*(   3) C  10                    0.35   10.78    0.077
  35. CR (   1) C   8                /212. BD*(   1) C   6 - C   7            0.39   10.72    0.082
  35. CR (   1) C   8                /215. BD*(   1) C   7 - C   8            0.31   10.70    0.074
  35. CR (   1) C   8                /216. BD*(   1) C   7 - H  22            0.32   10.64    0.074
  35. CR (   1) C   8                /217. BD*(   1) C   8 -Cl   9            1.00   10.30    0.129
  35. CR (   1) C   8                /219. BD*(   1) C   8 - C  10            0.30   10.70    0.072
  35. CR (   1) C   8                /220. BD*(   1) C  10 - C  11            0.39   10.73    0.082
  35. CR (   1) C   8                /222. BD*(   1) C  10 - H  23            0.32   10.64    0.074
  37. CR (   2)Cl   9                /109. RY*(   1) C   8                    0.97   11.04    0.131
  37. CR (   2)Cl   9                /215. BD*(   1) C   7 - C   8            0.45   10.58    0.088
  37. CR (   2)Cl   9                /219. BD*(   1) C   8 - C  10            0.44   10.58    0.087
  41. CR (   1) C  10                /110. RY*(   2) C   8                    1.12   10.85    0.139
  41. CR (   1) C  10                /137. RY*(   2) C  11                    0.27   10.82    0.068
  41. CR (   1) C  10                /138. RY*(   3) C  11                    0.56   10.75    0.098
  41. CR (   1) C  10                /189. RY*(   1) H  23                    0.42   10.46    0.083
  41. CR (   1) C  10                /211. BD*(   1) C   5 - C  11            0.55   10.63    0.097
  41. CR (   1) C  10                /215. BD*(   1) C   7 - C   8            0.60   10.63    0.102
  41. CR (   1) C  10                /217. BD*(   1) C   8 -Cl   9            0.40   10.22    0.081
  41. CR (   1) C  10                /223. BD*(   1) C  11 - H  24            0.29   10.56    0.070
  42. CR (   1) C  11                / 83. RY*(   2) C   5                    0.83   11.15    0.121
  42. CR (   1) C  11                /128. RY*(   2) C  10                    0.58   10.76    0.100
  42. CR (   1) C  11                /193. RY*(   1) H  24                    0.41   10.52    0.082
  42. CR (   1) C  11                /203. BD*(   1) C   2 - C   5            0.52   10.49    0.094
  42. CR (   1) C  11                /210. BD*(   1) C   5 - C   6            0.49   10.64    0.092
  42. CR (   1) C  11                /219. BD*(   1) C   8 - C  10            0.53   10.62    0.095
  42. CR (   1) C  11                /222. BD*(   1) C  10 - H  23            0.31   10.56    0.072
  43. LP*(   1) C   5                / 85. RY*(   4) C   5                    0.73    1.03    0.072
  43. LP*(   1) C   5                / 89. RY*(   8) C   5                    0.35    1.74    0.064
  43. LP*(   1) C   5                / 94. RY*(   4) C   6                    0.91    0.77    0.069
  43. LP*(   1) C   5                /139. RY*(   4) C  11                    0.77    0.85    0.067
  43. LP*(   1) C   5                /197. BD*(   1) C   1 - C   2            0.96    0.48    0.055
  43. LP*(   1) C   5                /201. BD*(   1) C   2 - C   3            0.96    0.48    0.055
  43. LP*(   1) C   5                /213. BD*(   2) C   6 - C   7           14.73    0.11    0.099
  43. LP*(   1) C   5                /221. BD*(   2) C  10 - C  11           15.13    0.11    0.100
  44. LP (   1)Cl   9                /109. RY*(   1) C   8                    1.78    1.93    0.074
  44. LP (   1)Cl   9                /112. RY*(   4) C   8                    0.31    1.60    0.028
  44. LP (   1)Cl   9                /215. BD*(   1) C   7 - C   8            0.82    1.47    0.044
  44. LP (   1)Cl   9                /219. BD*(   1) C   8 - C  10            0.82    1.46    0.044
  45. LP (   2)Cl   9                /110. RY*(   2) C   8                    0.57    1.08    0.032
  45. LP (   2)Cl   9                /215. BD*(   1) C   7 - C   8            2.02    0.86    0.053
  45. LP (   2)Cl   9                /219. BD*(   1) C   8 - C  10            2.02    0.86    0.053
 218. BD*(   2) C   8 -Cl   9        / 43. LP*(   1) C   5                    1.53    0.02    0.011
 218. BD*(   2) C   8 -Cl   9        /103. RY*(   4) C   7                    0.38    0.86    0.059
 218. BD*(   2) C   8 -Cl   9        /119. RY*(   2)Cl   9                    0.76    0.89    0.084
 218. BD*(   2) C   8 -Cl   9        /130. RY*(   4) C  10                    0.38    0.81    0.057
 218. BD*(   2) C   8 -Cl   9        /213. BD*(   2) C   6 - C   7            6.28    0.13    0.085
 218. BD*(   2) C   8 -Cl   9        /221. BD*(   2) C  10 - C  11            5.97    0.13    0.083


 Natural Bond Orbitals (Summary):

                                                            Principal Delocalizations
           NBO                        Occupancy    Energy   (geminal,vicinal,remote)
 ====================================================================================
 Molecular unit  1  (C10H13Cl)
     1. BD (   1) C   1 - C   2          0.95506    -0.72920  43(v),207(v),204(v),210(v)
                                                    202(g),201(g),203(g),64(v)
                                                    85(v),73(v),199(g)
     2. BD (   1) C   1 - H  12          0.99352    -0.62564  202(v),56(v)
     3. BD (   1) C   1 - H  13          0.98396    -0.61710  203(v),43(r),56(v)
     4. BD (   1) C   1 - H  14          0.99319    -0.62137  201(v)
     5. BD (   1) C   2 - C   3          0.95506    -0.72920  43(v),208(v),200(v),210(v)
                                                    202(g),197(g),203(g),46(v)
                                                    85(v),73(v),206(g)
     6. BD (   1) C   2 - C   4          0.98578    -0.73540  211(v),198(v),205(v),197(g)
                                                    201(g),203(g),83(v),46(v)
                                                    64(v),209(g),47(v),65(v)
     7. BD (   1) C   2 - C   5          0.98046    -0.77518  210(g),211(g),220(v),212(v)
                                                    199(v),206(v),197(g),201(g)
                                                    136(v),91(v),209(v),202(g)
                                                    47(v),65(v),74(v)
     8. BD (   1) C   3 - H  15          0.99319    -0.62137  197(v)
     9. BD (   1) C   3 - H  16          0.99352    -0.62564  202(v),56(v)
    10. BD (   1) C   3 - H  17          0.98396    -0.61710  203(v),43(r),56(v)
    11. BD (   1) C   4 - H  18          0.99332    -0.62047  197(v)
    12. BD (   1) C   4 - H  19          0.99332    -0.62047  201(v)
    13. BD (   1) C   4 - H  20          0.99240    -0.61464  203(v),55(v),202(g)
    14. BD (   1) C   5 - C   6          0.98707    -0.87890  203(g),211(g),212(g),223(v)
                                                    101(v),216(v),214(g),55(v)
                                                    100(v),136(v)
    15. BD (   1) C   5 - C  11          0.98653    -0.87496  210(g),203(g),220(g),214(v)
                                                    128(v),222(v),55(v),223(g)
                                                    202(v),127(v),91(v)
    16. BD (   1) C   6 - C   7          0.98558    -0.87859  217(v),203(v),210(g),215(g)
                                                    83(v),216(g),214(g),110(v)
                                                    109(v),82(v)
    17. BD (   2) C   6 - C   7          0.84679    -0.44482  43(v),218(v),111(v),94(g)
    18. BD (   1) C   6 - H  21          0.98806    -0.68890  211(v),215(v),210(g),212(g)
                                                    82(v),100(v)
    19. BD (   1) C   7 - C   8          0.99028    -0.91659  219(g),212(g),222(v),214(v)
                                                    216(g),127(v),91(v),92(v)
    20. BD (   1) C   7 - H  22          0.98783    -0.69719  219(v),210(v),212(g),109(v)
                                                    215(g),217(v),91(v)
    21. BD (   1) C   8 -Cl   9          0.99414    -0.91788  212(v),220(v),127(v),100(v)
    22. BD (   2) C   8 -Cl   9          0.94609    -0.52524  213(v),221(v),218(g),103(v)
                                                    130(v)
    23. BD (   1) C   8 - C  10          0.99013    -0.91266  215(g),220(g),216(v),223(v)
                                                    222(g),100(v),137(v),136(v)
    24. BD (   1) C  10 - C  11          0.98581    -0.88181  217(v),219(g),211(g),203(v)
                                                    222(g),223(g),82(v),110(v)
                                                    109(v),83(v)
    25. BD (   2) C  10 - C  11          0.85334    -0.44675  43(v),218(v),111(v),130(g)
    26. BD (   1) C  10 - H  23          0.98781    -0.69527  215(v),211(v),220(g),109(v)
                                                    219(g),217(v),136(v)
    27. BD (   1) C  11 - H  24          0.98838    -0.69102  210(v),219(v),211(g),220(g)
                                                    82(v),127(v)
    28. CR (   1) C   1                  0.99957   -10.20344  56(v),149(v),145(v),153(v)
    29. CR (   1) C   2                  0.99942   -10.23639  210(v),48(v),66(v),75(v)
                                                    211(v),84(v)
    30. CR (   1) C   3                  0.99957   -10.20344  56(v),165(v),161(v),157(v)
    31. CR (   1) C   4                  0.99960   -10.19385  55(v),177(v),169(v),173(v)
    32. CR (   1) C   5                  0.99941   -10.27490  57(v),92(v),137(v),212(v)
                                                    220(v),214(v),223(v)
    33. CR (   1) C   6                  0.99944   -10.26034  203(v),83(v),82(v),101(v)
                                                    215(v),211(v),181(v),216(v)
    34. CR (   1) C   7                  0.99941   -10.26947  110(v),219(v),210(v),93(v)
                                                    185(v),217(v),92(v),214(v)
    35. CR (   1) C   8                  0.99929   -10.34452  217(g),101(v),128(v),212(v)
                                                    220(v),129(v),102(v),216(v)
                                                    222(v),215(g),219(g)
    36. CR (   1)Cl   9                  1.00000  -100.83185   
    37. CR (   2)Cl   9                  0.99986   -10.22244  109(v),215(v),219(v)
    38. CR (   3)Cl   9                  0.99994    -7.42980   
    39. CR (   4)Cl   9                  0.99999    -7.42050   
    40. CR (   5)Cl   9                  0.99995    -7.42182   
    41. CR (   1) C  10                  0.99941   -10.26579  110(v),215(v),138(v),211(v)
                                                    189(v),217(v),223(v),137(v)
    42. CR (   1) C  11                  0.99945   -10.26330  83(v),128(v),219(v),203(v)
                                                    210(v),193(v),222(v)
    43. LP*(   1) C   5                  0.23311    -0.25480  221(v),213(v),218(r),197(v)
                                                    201(v),94(v),139(v),85(g)
                                                    89(g)
    44. LP (   1)Cl   9                  0.99596    -1.10544  109(v),215(v),219(v),112(v)
    45. LP (   2)Cl   9                  0.98576    -0.50029  215(v),219(v),110(v)
    46. RY*(   1) C   1                  0.00200     0.65274   
    47. RY*(   2) C   1                  0.00161     0.66047   
    48. RY*(   3) C   1                  0.00086     0.65639   
    49. RY*(   4) C   1                  0.00009     0.49929   
    50. RY*(   5) C   1                  0.00001     2.03133   
    51. RY*(   6) C   1                  0.00001     1.98160   
    52. RY*(   7) C   1                  0.00001     2.09282   
    53. RY*(   8) C   1                  0.00001     2.21989   
    54. RY*(   9) C   1                  0.00001     2.12256   
    55. RY*(   1) C   2                  0.00322     0.76782   
    56. RY*(   2) C   2                  0.00127     0.67093   
    57. RY*(   3) C   2                  0.00073     0.57414   
    58. RY*(   4) C   2                  0.00040     1.69137   
    59. RY*(   5) C   2                  0.00035     1.83055   
    60. RY*(   6) C   2                  0.00032     1.95068   
    61. RY*(   7) C   2                  0.00019     1.28856   
    62. RY*(   8) C   2                  0.00017     2.01246   
    63. RY*(   9) C   2                  0.00015     2.03055   
    64. RY*(   1) C   3                  0.00200     0.65274   
    65. RY*(   2) C   3                  0.00161     0.66047   
    66. RY*(   3) C   3                  0.00086     0.65639   
    67. RY*(   4) C   3                  0.00009     0.49929   
    68. RY*(   5) C   3                  0.00001     2.03133   
    69. RY*(   6) C   3                  0.00001     1.98160   
    70. RY*(   7) C   3                  0.00001     2.09282   
    71. RY*(   8) C   3                  0.00001     2.21989   
    72. RY*(   9) C   3                  0.00001     2.12256   
    73. RY*(   1) C   4                  0.00197     0.65229   
    74. RY*(   2) C   4                  0.00174     0.69441   
    75. RY*(   3) C   4                  0.00090     0.73254   
    76. RY*(   4) C   4                  0.00010     0.50984   
    77. RY*(   5) C   4                  0.00001     1.99584   
    78. RY*(   6) C   4                  0.00000     2.02116   
    79. RY*(   7) C   4                  0.00001     2.16438   
    80. RY*(   8) C   4                  0.00000     2.13072   
    81. RY*(   9) C   4                  0.00001     2.18144   
    82. RY*(   1) C   5                  0.00248     0.94199   
    83. RY*(   2) C   5                  0.00229     0.89087   
    84. RY*(   3) C   5                  0.00152     0.58903   
    85. RY*(   4) C   5                  0.00106     0.77922   
    86. RY*(   5) C   5                  0.00028     1.72314   
    87. RY*(   6) C   5                  0.00014     2.13735   
    88. RY*(   7) C   5                  0.00010     2.05628   
    89. RY*(   8) C   5                  0.00003     1.48297   
    90. RY*(   9) C   5                  0.00002     2.00740   
    91. RY*(   1) C   6                  0.00283     1.01295   
    92. RY*(   2) C   6                  0.00129     0.60996   
    93. RY*(   3) C   6                  0.00041     0.50251   
    94. RY*(   4) C   6                  0.00036     0.51668   
    95. RY*(   5) C   6                  0.00006     2.16918   
    96. RY*(   6) C   6                  0.00004     1.67383   
    97. RY*(   7) C   6                  0.00004     2.19667   
    98. RY*(   8) C   6                  0.00001     1.67733   
    99. RY*(   9) C   6                  0.00000     2.02496   
   100. RY*(   1) C   7                  0.00311     0.91883   
   101. RY*(   2) C   7                  0.00162     0.50063   
   102. RY*(   3) C   7                  0.00059     0.44852   
   103. RY*(   4) C   7                  0.00047     0.58121   
   104. RY*(   5) C   7                  0.00008     2.18007   
   105. RY*(   6) C   7                  0.00005     1.63989   
   106. RY*(   7) C   7                  0.00003     2.15783   
   107. RY*(   8) C   7                  0.00000     1.59852   
   108. RY*(   9) C   7                  0.00001     2.02344   
   109. RY*(   1) C   8                  0.00381     0.82228   
   110. RY*(   2) C   8                  0.00365     0.58342   
   111. RY*(   3) C   8                  0.00214     0.79066   
   112. RY*(   4) C   8                  0.00073     0.49154   
   113. RY*(   5) C   8                  0.00038     1.69815   
   114. RY*(   6) C   8                  0.00037     1.77438   
   115. RY*(   7) C   8                  0.00033     2.09777   
   116. RY*(   8) C   8                  0.00000     1.19000   
   117. RY*(   9) C   8                  0.00001     1.96603   
   118. RY*(   1)Cl   9                  0.00084     0.69220   
   119. RY*(   2)Cl   9                  0.00038     0.61365   
   120. RY*(   3)Cl   9                  0.00017     0.66465   
   121. RY*(   4)Cl   9                  0.00008     0.99994   
   122. RY*(   5)Cl   9                  0.00002     0.59155   
   123. RY*(   6)Cl   9                  0.00000     0.77743   
   124. RY*(   7)Cl   9                  0.00000     0.92642   
   125. RY*(   8)Cl   9                  0.00001     0.65682   
   126. RY*(   9)Cl   9                  0.00000     0.58724   
   127. RY*(   1) C  10                  0.00312     0.91843   
   128. RY*(   2) C  10                  0.00168     0.49768   
   129. RY*(   3) C  10                  0.00057     0.43606   
   130. RY*(   4) C  10                  0.00047     0.53658   
   131. RY*(   5) C  10                  0.00008     2.18398   
   132. RY*(   6) C  10                  0.00005     1.66176   
   133. RY*(   7) C  10                  0.00003     2.16437   
   134. RY*(   8) C  10                  0.00000     1.62884   
   135. RY*(   9) C  10                  0.00001     2.02899   
   136. RY*(   1) C  11                  0.00289     1.00670   
   137. RY*(   2) C  11                  0.00153     0.55399   
   138. RY*(   3) C  11                  0.00046     0.48064   
   139. RY*(   4) C  11                  0.00034     0.59640   
   140. RY*(   5) C  11                  0.00007     2.15501   
   141. RY*(   6) C  11                  0.00006     1.58971   
   142. RY*(   7) C  11                  0.00005     2.20579   
   143. RY*(   8) C  11                  0.00002     1.69705   
   144. RY*(   9) C  11                  0.00001     2.03338   
   145. RY*(   1) H  12                  0.00057     0.33647   
   146. RY*(   2) H  12                  0.00010     1.68299   
   147. RY*(   3) H  12                  0.00007     1.68992   
   148. RY*(   4) H  12                  0.00002     2.12963   
   149. RY*(   1) H  13                  0.00054     0.31350   
   150. RY*(   2) H  13                  0.00009     1.69011   
   151. RY*(   3) H  13                  0.00006     1.67511   
   152. RY*(   4) H  13                  0.00002     2.14023   
   153. RY*(   1) H  14                  0.00062     0.30283   
   154. RY*(   2) H  14                  0.00009     1.68602   
   155. RY*(   3) H  14                  0.00006     1.69197   
   156. RY*(   4) H  14                  0.00002     2.12502   
   157. RY*(   1) H  15                  0.00062     0.30283   
   158. RY*(   2) H  15                  0.00009     1.68602   
   159. RY*(   3) H  15                  0.00006     1.69197   
   160. RY*(   4) H  15                  0.00002     2.12502   
   161. RY*(   1) H  16                  0.00057     0.33647   
   162. RY*(   2) H  16                  0.00010     1.68299   
   163. RY*(   3) H  16                  0.00007     1.68992   
   164. RY*(   4) H  16                  0.00002     2.12963   
   165. RY*(   1) H  17                  0.00054     0.31350   
   166. RY*(   2) H  17                  0.00009     1.69011   
   167. RY*(   3) H  17                  0.00006     1.67511   
   168. RY*(   4) H  17                  0.00002     2.14023   
   169. RY*(   1) H  18                  0.00065     0.31806   
   170. RY*(   2) H  18                  0.00010     1.69493   
   171. RY*(   3) H  18                  0.00006     1.65074   
   172. RY*(   4) H  18                  0.00002     2.17941   
   173. RY*(   1) H  19                  0.00065     0.31806   
   174. RY*(   2) H  19                  0.00010     1.69493   
   175. RY*(   3) H  19                  0.00006     1.65074   
   176. RY*(   4) H  19                  0.00002     2.17941   
   177. RY*(   1) H  20                  0.00054     0.32220   
   178. RY*(   2) H  20                  0.00009     1.68498   
   179. RY*(   3) H  20                  0.00005     1.69204   
   180. RY*(   4) H  20                  0.00002     2.16077   
   181. RY*(   1) H  21                  0.00076     0.24834   
   182. RY*(   2) H  21                  0.00006     1.49576   
   183. RY*(   3) H  21                  0.00004     1.94941   
   184. RY*(   4) H  21                  0.00003     2.10850   
   185. RY*(   1) H  22                  0.00092     0.18830   
   186. RY*(   2) H  22                  0.00005     1.85286   
   187. RY*(   3) H  22                  0.00006     1.47950   
   188. RY*(   4) H  22                  0.00003     2.14528   
   189. RY*(   1) H  23                  0.00090     0.18948   
   190. RY*(   2) H  23                  0.00006     1.48462   
   191. RY*(   3) H  23                  0.00005     1.86099   
   192. RY*(   4) H  23                  0.00003     2.13240   
   193. RY*(   1) H  24                  0.00079     0.25439   
   194. RY*(   2) H  24                  0.00007     1.49138   
   195. RY*(   3) H  24                  0.00003     2.11416   
   196. RY*(   4) H  24                  0.00004     1.92618   
   197. BD*(   1) C   1 - C   2          0.01101     0.22681   
   198. BD*(   1) C   1 - H  12          0.00300     0.31505   
   199. BD*(   1) C   1 - H  13          0.00295     0.32013   
   200. BD*(   1) C   1 - H  14          0.00281     0.31678   
   201. BD*(   1) C   2 - C   3          0.01101     0.22681   
   202. BD*(   1) C   2 - C   4          0.01086     0.23937   
   203. BD*(   1) C   2 - C   5          0.02269     0.22772   
   204. BD*(   1) C   3 - H  15          0.00281     0.31678   
   205. BD*(   1) C   3 - H  16          0.00300     0.31505   
   206. BD*(   1) C   3 - H  17          0.00295     0.32013   
   207. BD*(   1) C   4 - H  18          0.00298     0.31559   
   208. BD*(   1) C   4 - H  19          0.00298     0.31559   
   209. BD*(   1) C   4 - H  20          0.00270     0.32591   
   210. BD*(   1) C   5 - C   6          0.01256     0.37606   
   211. BD*(   1) C   5 - C  11          0.01244     0.36659   
   212. BD*(   1) C   6 - C   7          0.00857     0.38020   
   213. BD*(   2) C   6 - C   7          0.02500    -0.14681   
   214. BD*(   1) C   6 - H  21          0.00721     0.29988   
   215. BD*(   1) C   7 - C   8          0.01448     0.36034   
   216. BD*(   1) C   7 - H  22          0.00661     0.29268   
   217. BD*(   1) C   8 -Cl   9          0.01699    -0.04128   
   218. BD*(   2) C   8 -Cl   9          0.14977    -0.27397  213(v),221(v),119(g),43(r)
                                                    103(v),130(v)
   219. BD*(   1) C   8 - C  10          0.01466     0.35611   
   220. BD*(   1) C  10 - C  11          0.00856     0.38581   
   221. BD*(   2) C  10 - C  11          0.02882    -0.14622   
   222. BD*(   1) C  10 - H  23          0.00664     0.29406   
   223. BD*(   1) C  11 - H  24          0.00737     0.29358   
       -------------------------------
              Total Lewis   43.29061  ( 98.3878%)
        Valence non-Lewis    0.63457  (  1.4422%)
        Rydberg non-Lewis    0.07482  (  0.1701%)
       -------------------------------
            Total unit  1   44.00000  (100.0000%)
           Charge unit  1    1.00000
 Unable to Open any file for archive entry.
 1\1\GINC-COMPUTE-0-0\SP\UB3LYP\def2SVP\C10H13Cl1(1+,2)\ZAHRT2\15-Mar-2
 021\0\\# b3lyp empiricaldispersion=gd3bj pop=nbo def2svp geom=newredun
 dant\\CC(C)(C)C1=CC=C(Cl)C=C1\\1,2\C,0,-2.790589,-0.738,-1.260493\C,0,
 -2.295784,0.002464,0.\C,0,-2.790588,-0.738008,1.260489\C,0,-2.902456,1
 .413946,0.000005\C,0,-0.760065,0.032281,0.\C,0,-0.020212,1.223457,0.\C
 ,0,1.377986,1.221037,0.\C,0,2.062463,0.007259,0.\Cl,0,3.811221,-0.0090
 62,0.\C,0,1.356958,-1.198802,0.\C,0,-0.036299,-1.173867,0.\H,0,-2.4238
 38,-1.774674,-1.295927\H,0,-3.891949,-0.771415,-1.278917\H,0,-2.44716,
 -0.228616,-2.174346\H,0,-2.447159,-0.22863,2.174345\H,0,-2.423837,-1.7
 74682,1.295915\H,0,-3.891948,-0.771423,1.278912\H,0,-2.605305,1.986707
 ,0.891972\H,0,-2.605306,1.986712,-0.891959\H,0,-4.001198,1.346036,0.00
 0005\H,0,-0.528421,2.187189,0.\H,0,1.935692,2.158729,0.\H,0,1.899734,-
 2.14519,0.\H,0,-0.568554,-2.127299,0.\\Version=ES64L-G16RevC.01\State=
 2-A\HF=-848.4285015\S2=0.756699\S2-1=0.\S2A=0.750017\RMSD=2.984e-09\Di
 pole=0.2660398,-0.0276695,-0.0000006\Quadrupole=12.4967982,-2.199833,-
 10.2969651,0.5304505,0.0000046,0.0000016\PG=C01 [X(C10H13Cl1)]\\@
 The archive entry for this job was punched.


 We're simply so accustomed to the marvels of everyday thought
 that we never wonder about it.
 -- Marvin Minsky in "Why people think computers are smart"
 File lengths (MBytes):  RWF=     52 Int=      0 D2E=      0 Chk=      5 Scr=      1
 Normal termination of Gaussian 16
