# Supplementary material for: Machine-Learning-Guided Discovery of Electrochemical Reactions
Source: J Am Chem Soc. 2022 Dec 2;144(49):22599–610. doi: 10.1021/jacs.2c08997 (PMC9756344; doi:10.1021/jacs.2c08997)
Supplement: Supplementary file 4 — ja2c08997_si_004.zip [file ja2c08997_si_004.zip › Reactivity Prediction/Ologs_notimes/19.log]

 Entering Gaussian System, Link 0=g16
 Input=19.com
 Output=19.log
 Initial command:
  
 Copyright (c) 1988-2019, Gaussian, Inc.  All Rights Reserved.
  
 This is part of the Gaussian(R) 16 program.  It is based on
 the Gaussian(R) 09 system (copyright 2009, Gaussian, Inc.),
 the Gaussian(R) 03 system (copyright 2003, Gaussian, Inc.),
 the Gaussian(R) 98 system (copyright 1998, Gaussian, Inc.),
 the Gaussian(R) 94 system (copyright 1995, Gaussian, Inc.),
 the Gaussian 92(TM) system (copyright 1992, Gaussian, Inc.),
 the Gaussian 90(TM) system (copyright 1990, Gaussian, Inc.),
 the Gaussian 88(TM) system (copyright 1988, Gaussian, Inc.),
 the Gaussian 86(TM) system (copyright 1986, Carnegie Mellon
 University), and the Gaussian 82(TM) system (copyright 1983,
 Carnegie Mellon University). Gaussian is a federally registered
 trademark of Gaussian, Inc.
  
 This software contains proprietary and confidential information,
 including trade secrets, belonging to Gaussian, Inc.
  
 This software is provided under written license and may be
 used, copied, transmitted, or stored only in accord with that
 written license.
  
 The following legend is applicable only to US Government
 contracts under FAR:
  
                    RESTRICTED RIGHTS LEGEND
  
 Use, reproduction and disclosure by the US Government is
 subject to restrictions as set forth in subparagraphs (a)
 and (c) of the Commercial Computer Software - Restricted
 Rights clause in FAR 52.227-19.
  
 Gaussian, Inc.
 340 Quinnipiac St., Bldg. 40, Wallingford CT 06492
  
  
 ---------------------------------------------------------------
 Warning -- This program may not be used in any manner that
 competes with the business of Gaussian, Inc. or will provide
 assistance to any competitor of Gaussian, Inc.  The licensee
 of this program is prohibited from giving any competitor of
 Gaussian, Inc. access to this program.  By using this program,
 the user acknowledges that Gaussian, Inc. is engaged in the
 business of creating and licensing software in the field of
 computational chemistry and represents and warrants to the
 licensee that it is not a competitor of Gaussian, Inc. and that
 it will not use this program in any manner prohibited above.
 ---------------------------------------------------------------
  

 Cite this work as:
 Gaussian 16, Revision C.01,
 M. J. Frisch, G. W. Trucks, H. B. Schlegel, G. E. Scuseria, 
 M. A. Robb, J. R. Cheeseman, G. Scalmani, V. Barone, 
 G. A. Petersson, H. Nakatsuji, X. Li, M. Caricato, A. V. Marenich, 
 J. Bloino, B. G. Janesko, R. Gomperts, B. Mennucci, H. P. Hratchian, 
 J. V. Ortiz, A. F. Izmaylov, J. L. Sonnenberg, D. Williams-Young, 
 F. Ding, F. Lipparini, F. Egidi, J. Goings, B. Peng, A. Petrone, 
 T. Henderson, D. Ranasinghe, V. G. Zakrzewski, J. Gao, N. Rega, 
 G. Zheng, W. Liang, M. Hada, M. Ehara, K. Toyota, R. Fukuda, 
 J. Hasegawa, M. Ishida, T. Nakajima, Y. Honda, O. Kitao, H. Nakai, 
 T. Vreven, K. Throssell, J. A. Montgomery, Jr., J. E. Peralta, 
 F. Ogliaro, M. J. Bearpark, J. J. Heyd, E. N. Brothers, K. N. Kudin, 
 V. N. Staroverov, T. A. Keith, R. Kobayashi, J. Normand, 
 K. Raghavachari, A. P. Rendell, J. C. Burant, S. S. Iyengar, 
 J. Tomasi, M. Cossi, J. M. Millam, M. Klene, C. Adamo, R. Cammi, 
 J. W. Ochterski, R. L. Martin, K. Morokuma, O. Farkas, 
 J. B. Foresman, and D. J. Fox, Gaussian, Inc., Wallingford CT, 2019.
 
 ******************************************
 Gaussian 16:  ES64L-G16RevC.01  3-Jul-2019
                13-Mar-2021 
 ******************************************
 %nprocshared=16
 Will use up to   16 processors via shared memory.
 %mem=7GB
 -----------------------------------------
 # b3lyp/def2svp geom=NewRedundant pop=NBO
 -----------------------------------------
 1/29=4000,38=1,172=1/1;
 2/12=2,17=6,18=5,40=1/2;
 3/5=43,7=101,11=2,25=1,30=1,74=-5/1,2,3;
 4//1;
 5/5=2,38=5/2;
 6/7=2,8=2,9=2,10=2,28=1,40=1/1,7;
 99/5=1,9=1/99;
 --
 19
 --
 Symbolic Z-matrix:
 Charge =  1 Multiplicity = 2
 C                     1.7639    0.20277  -0.00524 
 N                     0.39111   0.40375   0.26202 
 N                    -0.39111  -0.40375  -0.28861 
 C                    -1.7639   -0.20277  -0.02135 
 C                    -2.64604  -1.10461  -0.63559 
 C                    -4.02178  -0.98876  -0.43299 
 C                    -4.52139   0.02896   0.38438 
 C                    -3.64133   0.93159   0.9994 
 C                    -2.26858   0.82183   0.80169 
 C                     2.26858  -0.82183  -0.82828 
 C                     3.64133  -0.93159  -1.02599 
 C                     4.52139  -0.02896  -0.41097 
 C                     4.02178   0.98876   0.40639 
 C                     2.64604   1.10461   0.609 
 H                    -2.22214  -1.88736  -1.26754 
 H                    -4.70584  -1.69256  -0.91271 
 H                    -5.59815   0.12234   0.54502 
 H                    -4.03653   1.72582   1.63772 
 H                    -1.5627    1.5097    1.26746 
 H                     1.5627   -1.5097   -1.29405 
 H                     4.03653  -1.72582  -1.66431 
 H                     5.59815  -0.12234  -0.57161 
 H                     4.70584   1.69256   0.88612 
 H                     2.22214   1.88735   1.24095 
 
                          Input orientation:                          
 ---------------------------------------------------------------------
 Center     Atomic      Atomic             Coordinates (Angstroms)
 Number     Number       Type             X           Y           Z
 ---------------------------------------------------------------------
      1          6           0        1.763903    0.202770   -0.005243
      2          7           0        0.391111    0.403753    0.262019
      3          7           0       -0.391110   -0.403755   -0.288610
      4          6           0       -1.763903   -0.202771   -0.021349
      5          6           0       -2.646036   -1.104612   -0.635595
      6          6           0       -4.021784   -0.988756   -0.432986
      7          6           0       -4.521391    0.028957    0.384378
      8          6           0       -3.641326    0.931587    0.999397
      9          6           0       -2.268579    0.821831    0.801688
     10          6           0        2.268579   -0.821831   -0.828281
     11          6           0        3.641325   -0.931586   -1.025992
     12          6           0        4.521391   -0.028956   -0.410973
     13          6           0        4.021784    0.988756    0.406392
     14          6           0        2.646036    1.104611    0.609002
     15          1           0       -2.222136   -1.887355   -1.267539
     16          1           0       -4.705844   -1.692561   -0.912712
     17          1           0       -5.598147    0.122338    0.545015
     18          1           0       -4.036528    1.725824    1.637719
     19          1           0       -1.562700    1.509704    1.267455
     20          1           0        1.562700   -1.509704   -1.294048
     21          1           0        4.036528   -1.725822   -1.664314
     22          1           0        5.598146   -0.122336   -0.571611
     23          1           0        4.705845    1.692562    0.886118
     24          1           0        2.222136    1.887354    1.240947
 ---------------------------------------------------------------------
                    Distance matrix (angstroms):
                    1          2          3          4          5
     1  C    0.000000
     2  N    1.412935   0.000000
     3  N    2.256602   1.251851   0.000000
     4  C    3.551076   2.256602   1.412935   0.000000
     5  C    4.642645   3.507868   2.386690   1.403130   0.000000
     6  C    5.922574   4.679290   3.680335   2.425952   1.395405
     7  C    6.299757   4.928297   4.207062   2.796793   2.417080
     8  C    5.545897   4.133144   3.742459   2.419381   2.794621
     9  C    4.158761   2.745903   2.493131   1.407798   2.432990
    10  C    1.407798   2.493131   2.745903   4.158761   4.926514
    11  C    2.419381   3.742459   4.133144   5.545897   6.301846
    12  C    2.796793   4.207062   4.928297   6.299757   7.251172
    13  C    2.425952   3.680335   4.679290   5.922574   7.065957
    14  C    1.403130   2.386690   3.507868   4.642645   5.868195
    15  H    4.674454   3.797075   2.551867   2.144946   1.091665
    16  H    6.802457   5.635022   4.546147   3.415995   2.159928
    17  H    7.383024   6.002540   5.299522   3.889458   3.407961
    18  H    6.218041   4.821246   4.640573   3.411276   3.887517
    19  H    3.793960   2.459961   2.730437   2.152688   3.410258
    20  H    2.152688   2.730437   2.459960   3.793960   4.279150
    21  H    3.411276   4.640573   4.821245   6.218041   6.789759
    22  H    3.889458   5.299522   6.002540   7.383023   8.302741
    23  H    3.415995   4.546147   5.635022   6.802457   8.011862
    24  H    2.144946   2.551867   3.797075   4.674454   6.014347
                    6          7          8          9         10
     6  C    0.000000
     7  C    1.397651   0.000000
     8  C    2.425734   1.402678   0.000000
     9  C    2.806487   2.424450   1.391247   0.000000
    10  C    6.304982   6.949682   6.429764   5.093548   0.000000
    11  C    7.686233   8.339168   7.785282   6.429764   1.391247
    12  C    8.596949   9.077876   8.339168   6.949682   2.424450
    13  C    8.325509   8.596949   7.686233   6.304982   2.806487
    14  C    7.065957   7.251172   6.301846   4.926514   2.432990
    15  H    2.177773   3.418721   3.885812   3.409333   4.636249
    16  H    1.092437   2.163352   3.416945   3.898923   7.029074
    17  H    2.162391   1.092670   2.165755   3.411919   8.041317
    18  H    3.414231   2.164558   1.092910   2.154482   7.233677
    19  H    3.896266   3.424367   2.174111   1.090125   4.950441
    20  H    5.674441   6.496211   6.188835   4.950441   1.090125
    21  H    8.185098   8.972980   8.550241   7.233677   2.154482
    22  H    9.659864  10.165719   9.431154   8.041317   3.411919
    23  H    9.225020   9.389419   8.382551   7.029074   3.898923
    24  H    7.075351   7.047163   5.945756   4.636250   3.409333
                   11         12         13         14         15
    11  C    0.000000
    12  C    1.402678   0.000000
    13  C    2.425734   1.397651   0.000000
    14  C    2.794621   2.417080   1.395405   0.000000
    15  H    5.945756   7.047163   7.075351   6.014347   0.000000
    16  H    8.382551   9.389419   9.225020   8.011862   2.516477
    17  H    9.431154  10.165719   9.659864   8.302741   4.326854
    18  H    8.550241   8.972980   8.185099   6.789760   4.978715
    19  H    6.188835   6.496211   5.674441   4.279150   4.289646
    20  H    2.174111   3.424367   3.896266   3.410258   3.803723
    21  H    1.092910   2.164558   3.414231   3.887517   6.273308
    22  H    2.165755   1.092670   2.162391   3.407961   8.047137
    23  H    3.416945   2.163352   1.092437   2.159928   8.090176
    24  H    3.885812   3.418721   2.177773   1.091665   6.347636
                   16         17         18         19         20
    16  H    0.000000
    17  H    2.492996   0.000000
    18  H    4.317179   2.490747   0.000000
    19  H    4.988686   4.327994   2.510703   0.000000
    20  H    6.282795   7.571225   7.100371   5.044428   0.000000
    21  H    8.774685  10.056033   9.380380   7.100371   2.510703
    22  H   10.428527  11.254497  10.056033   7.571225   4.327994
    23  H   10.162418  10.428528   8.774685   6.282795   4.988686
    24  H    8.090176   8.047138   6.273309   3.803723   4.289646
                   21         22         23         24
    21  H    0.000000
    22  H    2.490747   0.000000
    23  H    4.317179   2.492996   0.000000
    24  H    4.978715   4.326854   2.516477   0.000000
 Stoichiometry    C12H10N2(1+,2)
 Framework group  C2[X(C12H10N2)]
 Deg. of freedom    34
 Full point group                 C2      NOp   2
 Largest Abelian subgroup         C2      NOp   2
 Largest concise Abelian subgroup C2      NOp   2
                         Standard orientation:                         
 ---------------------------------------------------------------------
 Center     Atomic      Atomic             Coordinates (Angstroms)
 Number     Number       Type             X           Y           Z
 ---------------------------------------------------------------------
      1          6           0       -0.127321   -1.770967   -0.000001
      2          7           0       -0.479289   -0.402573   -0.000002
      3          7           0        0.479289    0.402573   -0.000002
      4          6           0        0.127321    1.770967   -0.000001
      5          6           0        1.197263    2.678710   -0.000000
      6          6           0        0.952101    4.052410    0.000000
      7          6           0       -0.363456    4.524363    0.000001
      8          6           0       -1.434540    3.618667    0.000001
      9          6           0       -1.197263    2.247803    0.000000
     10          6           0        1.197263   -2.247803    0.000000
     11          6           0        1.434540   -3.618667    0.000001
     12          6           0        0.363456   -4.524363    0.000001
     13          6           0       -0.952101   -4.052410    0.000000
     14          6           0       -1.197263   -2.678710   -0.000000
     15          1           0        2.211952    2.276046   -0.000001
     16          1           0        1.787410    4.756454    0.000001
     17          1           0       -0.558736    5.599441    0.000002
     18          1           0       -2.461601    3.992293    0.000001
     19          1           0       -2.010964    1.522363   -0.000000
     20          1           0        2.010964   -1.522363   -0.000000
     21          1           0        2.461601   -3.992293    0.000001
     22          1           0        0.558736   -5.599441    0.000002
     23          1           0       -1.787410   -4.756454    0.000001
     24          1           0       -2.211952   -2.276046   -0.000001
 ---------------------------------------------------------------------
 Rotational constants (GHZ):           2.7258529           0.2919846           0.2637342
 Standard basis: def2SVP (5D, 7F)
 There are   130 symmetry adapted cartesian basis functions of A   symmetry.
 There are   130 symmetry adapted cartesian basis functions of B   symmetry.
 There are   123 symmetry adapted basis functions of A   symmetry.
 There are   123 symmetry adapted basis functions of B   symmetry.
   246 basis functions,   420 primitive gaussians,   260 cartesian basis functions
    48 alpha electrons       47 beta electrons
       nuclear repulsion energy       749.0099998488 Hartrees.
 NAtoms=   24 NActive=   24 NUniq=   12 SFac= 4.00D+00 NAtFMM=   60 NAOKFM=F Big=F
 Integral buffers will be    131072 words long.
 Raffenetti 2 integral format.
 Two-electron integral symmetry is turned on.
 One-electron integrals computed using PRISM.
   2 Symmetry operations used in ECPInt.
 ECPInt:  NShTT=    6555 NPrTT=   24083 LenC2=    5959 LenP2D=   15920.
 LDataN:  DoStor=T MaxTD1= 4 Len=   56
 NBasis=   246 RedAO= T EigKep=  2.90D-04  NBF=   123   123
 NBsUse=   246 1.00D-06 EigRej= -1.00D+00 NBFU=   123   123
 ExpMin= 1.22D-01 ExpMax= 1.71D+03 ExpMxC= 2.58D+02 IAcc=3 IRadAn=         5 AccDes= 0.00D+00
 Harris functional with IExCor=  402 and IRadAn=       5 diagonalized for initial guess.
 HarFok:  IExCor=  402 AccDes= 0.00D+00 IRadAn=         5 IDoV= 1 UseB2=F ITyADJ=14
 ICtDFT=  3500011 ScaDFX=  1.000000  1.000000  1.000000  1.000000
 FoFCou: FMM=F IPFlag=           0 FMFlag=      100000 FMFlg1=           0
         NFxFlg=           0 DoJE=T BraDBF=F KetDBF=T FulRan=T
         wScrn=  0.000000 ICntrl=       500 IOpCl=  0 I1Cent=   200000004 NGrid=           0
         NMat0=    1 NMatS0=      1 NMatT0=    0 NMatD0=    1 NMtDS0=    0 NMtDT0=    0
 Petite list used in FoFCou.
 Initial guess orbital symmetries:
 Alpha Orbitals:
       Occupied  (A) (B) (B) (A) (B) (A) (B) (A) (A) (B) (A) (B)
                 (A) (B) (A) (B) (A) (B) (A) (B) (A) (B) (A) (B)
                 (A) (B) (A) (B) (A) (B) (A) (B) (B) (A) (A) (A)
                 (B) (A) (B) (B) (A) (B) (A) (B) (B) (A) (A) (A)
       Virtual   (B) (B) (A) (A) (B) (B) (A) (A) (B) (B) (A) (A)
                 (B) (B) (A) (A) (B) (B) (A) (B) (A) (B) (A) (B)
                 (A) (B) (A) (B) (A) (B) (A) (B) (A) (A) (B) (A)
                 (B) (B) (A) (B) (B) (A) (B) (A) (B) (A) (B) (A)
                 (A) (B) (A) (B) (B) (A) (A) (B) (B) (A) (A) (B)
                 (B) (A) (A) (B) (A) (A) (B) (A) (B) (B) (A) (B)
                 (A) (B) (A) (B) (A) (B) (A) (B) (B) (A) (A) (B)
                 (B) (A) (A) (B) (B) (B) (A) (A) (A) (B) (A) (B)
                 (B) (A) (B) (A) (A) (B) (B) (A) (B) (B) (A) (A)
                 (B) (A) (A) (B) (B) (A) (A) (B) (A) (B) (B) (A)
                 (A) (B) (B) (A) (B) (A) (A) (A) (B) (B) (A) (A)
                 (A) (B) (B) (B) (A) (A) (B) (B) (A) (B) (A) (B)
                 (A) (B) (A) (B) (A) (B) (B) (A) (A) (B) (A) (B)
                 (A) (B) (A) (A) (B) (B) (B) (A) (B) (A) (A) (A)
                 (B) (B) (B) (A) (B) (A) (A) (B) (B) (A) (A) (A)
                 (B) (A) (B) (A) (B) (A) (B) (B) (A) (B) (A) (B)
                 (A) (B) (A) (B) (A) (B)
 Beta  Orbitals:
       Occupied  (A) (B) (B) (A) (B) (A) (B) (A) (A) (B) (A) (B)
                 (A) (B) (A) (B) (A) (B) (A) (B) (A) (B) (A) (B)
                 (A) (B) (A) (B) (A) (B) (A) (B) (B) (A) (A) (A)
                 (B) (A) (B) (B) (A) (B) (A) (B) (B) (A) (A)
       Virtual   (A) (B) (B) (A) (A) (B) (B) (A) (A) (B) (B) (A)
                 (A) (B) (B) (A) (A) (B) (B) (A) (B) (A) (B) (A)
                 (B) (A) (B) (A) (B) (A) (B) (A) (B) (A) (A) (B)
                 (A) (B) (B) (A) (B) (B) (A) (B) (A) (B) (A) (B)
                 (A) (A) (B) (A) (B) (B) (A) (A) (B) (B) (A) (A)
                 (B) (B) (A) (A) (B) (A) (A) (B) (A) (B) (B) (A)
                 (B) (A) (B) (A) (B) (A) (B) (A) (B) (B) (A) (A)
                 (B) (B) (A) (A) (B) (B) (B) (A) (A) (A) (B) (A)
                 (B) (B) (A) (B) (A) (A) (B) (B) (A) (B) (B) (A)
                 (A) (B) (A) (A) (B) (B) (A) (A) (B) (A) (B) (B)
                 (A) (A) (B) (B) (A) (B) (A) (A) (A) (B) (B) (A)
                 (A) (A) (B) (B) (B) (A) (A) (B) (B) (A) (B) (A)
                 (B) (A) (B) (A) (B) (A) (B) (B) (A) (A) (B) (A)
                 (B) (A) (B) (A) (A) (B) (B) (B) (A) (B) (A) (A)
                 (A) (B) (B) (B) (A) (B) (A) (A) (B) (B) (A) (A)
                 (A) (B) (A) (B) (A) (B) (A) (B) (B) (A) (B) (A)
                 (B) (A) (B) (A) (B) (A) (B)
 The electronic state of the initial guess is 2-A.
 Initial guess <Sx>= 0.0000 <Sy>= 0.0000 <Sz>= 0.5000 <S**2>= 0.7500 S= 0.5000
 Requested convergence on RMS density matrix=1.00D-08 within 128 cycles.
 Requested convergence on MAX density matrix=1.00D-06.
 Requested convergence on             energy=1.00D-06.
 No special actions if energy rises.
 Integral accuracy reduced to 1.0D-05 until final iterations.
 Initial convergence to 1.0D-05 achieved.  Increase integral accuracy.
 SCF Done:  E(UB3LYP) =  -572.051690186     A.U. after   25 cycles
            NFock= 25  Conv=0.48D-08     -V/T= 2.0109
 <Sx>= 0.0000 <Sy>= 0.0000 <Sz>= 0.5000 <S**2>= 0.7556 S= 0.5028
 <L.S>= 0.000000000000E+00
 Annihilation of the first spin contaminant:
 S**2 before annihilation     0.7556,   after     0.7500

 **********************************************************************

            Population analysis using the SCF Density.

 **********************************************************************

 Orbital symmetries:
 Alpha Orbitals:
       Occupied  (A) (B) (A) (B) (A) (B) (A) (B) (B) (A) (B) (A)
                 (B) (A) (A) (B) (A) (B) (A) (B) (A) (B) (A) (B)
                 (A) (B) (A) (B) (A) (A) (B) (A) (B) (A) (B) (A)
                 (B) (B) (A) (B) (A) (A) (B) (A) (B) (B) (A) (A)
       Virtual   (B) (B) (A) (A) (B) (A) (B) (B) (A) (A) (B) (A)
                 (B) (B) (A) (A) (B) (B) (A) (B) (A) (B) (A) (B)
                 (A) (B) (A) (B) (A) (B) (A) (B) (A) (B) (A) (B)
                 (A) (B) (A) (B) (B) (A) (B) (A) (B) (A) (A) (B)
                 (A) (B) (A) (B) (B) (A) (A) (B) (B) (A) (A) (A)
                 (B) (B) (A) (B) (A) (A) (B) (B) (A) (B) (A) (B)
                 (A) (B) (A) (A) (B) (A) (B) (B) (B) (A) (A) (B)
                 (A) (B) (A) (B) (B) (A) (B) (A) (B) (A) (B) (A)
                 (B) (A) (B) (A) (B) (A) (A) (B) (B) (B) (A) (A)
                 (B) (A) (A) (B) (B) (A) (A) (B) (A) (A) (B) (B)
                 (B) (A) (A) (A) (B) (B) (A) (B) (A) (B) (A) (A)
                 (A) (B) (B) (B) (A) (B) (A) (B) (A) (B) (A) (B)
                 (B) (A) (B) (A) (B) (A) (B) (A) (A) (B) (A) (B)
                 (A) (A) (B) (A) (B) (B) (B) (A) (B) (A) (A) (A)
                 (B) (B) (A) (B) (B) (A) (A) (A) (B) (A) (B) (A)
                 (A) (B) (B) (B) (A) (B) (A) (B) (A) (B) (A) (B)
                 (A) (B) (A) (B) (A) (B)
 Beta  Orbitals:
       Occupied  (A) (B) (A) (B) (A) (B) (A) (B) (B) (A) (B) (A)
                 (B) (A) (A) (B) (A) (B) (A) (B) (A) (B) (A) (B)
                 (A) (B) (A) (B) (A) (A) (B) (A) (B) (A) (B) (A)
                 (B) (B) (A) (B) (A) (A) (B) (B) (B) (A) (A)
       Virtual   (A) (B) (B) (A) (A) (B) (A) (B) (B) (A) (A) (B)
                 (A) (B) (B) (A) (A) (B) (A) (B) (B) (A) (B) (A)
                 (B) (A) (B) (A) (B) (A) (B) (A) (B) (A) (B) (A)
                 (B) (A) (A) (B) (B) (B) (A) (B) (A) (B) (A) (B)
                 (A) (A) (B) (A) (B) (B) (A) (A) (B) (B) (A) (A)
                 (B) (B) (A) (A) (B) (A) (B) (A) (B) (A) (B) (A)
                 (B) (A) (B) (A) (A) (B) (A) (B) (B) (B) (A) (A)
                 (B) (A) (B) (A) (B) (B) (A) (B) (A) (A) (B) (B)
                 (A) (B) (A) (B) (A) (B) (A) (A) (B) (B) (A) (B)
                 (A) (B) (A) (A) (B) (B) (A) (A) (B) (A) (A) (B)
                 (B) (B) (A) (A) (A) (B) (B) (A) (B) (A) (B) (A)
                 (A) (A) (B) (B) (B) (A) (B) (A) (B) (A) (B) (A)
                 (B) (A) (B) (B) (A) (B) (A) (B) (A) (A) (B) (A)
                 (B) (A) (A) (B) (A) (B) (B) (B) (A) (B) (A) (A)
                 (A) (B) (B) (A) (B) (B) (A) (A) (A) (B) (B) (A)
                 (A) (B) (A) (B) (A) (B) (B) (A) (B) (A) (B) (B)
                 (A) (A) (B) (A) (B) (A) (B)
 The electronic state is 2-A.
 Alpha  occ. eigenvalues --  -14.63096 -14.63067 -10.40753 -10.40749 -10.36166
 Alpha  occ. eigenvalues --  -10.36165 -10.35844 -10.35843 -10.35059 -10.35058
 Alpha  occ. eigenvalues --  -10.34841 -10.34841 -10.34389 -10.34389  -1.26829
 Alpha  occ. eigenvalues --   -1.05158  -1.01054  -0.97224  -0.90993  -0.90257
 Alpha  occ. eigenvalues --   -0.89792  -0.85079  -0.79348  -0.78032  -0.75570
 Alpha  occ. eigenvalues --   -0.72449  -0.70579  -0.69447  -0.65781  -0.64740
 Alpha  occ. eigenvalues --   -0.64697  -0.61456  -0.60238  -0.59357  -0.59235
 Alpha  occ. eigenvalues --   -0.58001  -0.57858  -0.54448  -0.52412  -0.52004
 Alpha  occ. eigenvalues --   -0.51604  -0.51208  -0.50424  -0.48649  -0.44837
 Alpha  occ. eigenvalues --   -0.41450  -0.41410  -0.39836
 Alpha virt. eigenvalues --   -0.29227  -0.16529  -0.16417  -0.15985  -0.13812
 Alpha virt. eigenvalues --   -0.06841  -0.06302  -0.04755  -0.02310  -0.01772
 Alpha virt. eigenvalues --   -0.00644  -0.00507   0.00118   0.00588   0.01529
 Alpha virt. eigenvalues --    0.03005   0.03500   0.05477   0.05538   0.08318
 Alpha virt. eigenvalues --    0.12211   0.13427   0.13611   0.14055   0.14228
 Alpha virt. eigenvalues --    0.15583   0.16290   0.19109   0.21592   0.21658
 Alpha virt. eigenvalues --    0.25707   0.26043   0.26658   0.26868   0.26967
 Alpha virt. eigenvalues --    0.29249   0.30009   0.30918   0.31086   0.31709
 Alpha virt. eigenvalues --    0.33728   0.34119   0.34641   0.35495   0.36232
 Alpha virt. eigenvalues --    0.37627   0.38080   0.38259   0.38936   0.39486
 Alpha virt. eigenvalues --    0.40723   0.42651   0.44058   0.44807   0.45623
 Alpha virt. eigenvalues --    0.46447   0.47525   0.49413   0.50493   0.52030
 Alpha virt. eigenvalues --    0.52252   0.52439   0.53175   0.54048   0.54153
 Alpha virt. eigenvalues --    0.56151   0.56173   0.57548   0.57716   0.57920
 Alpha virt. eigenvalues --    0.59284   0.59696   0.60339   0.63023   0.63672
 Alpha virt. eigenvalues --    0.63725   0.65854   0.66707   0.67863   0.68013
 Alpha virt. eigenvalues --    0.72031   0.76079   0.77026   0.78953   0.85727
 Alpha virt. eigenvalues --    0.87033   0.91440   0.92011   0.96921   0.99011
 Alpha virt. eigenvalues --    1.02481   1.03650   1.07607   1.07796   1.08635
 Alpha virt. eigenvalues --    1.08933   1.08969   1.10021   1.12015   1.12349
 Alpha virt. eigenvalues --    1.12962   1.13718   1.14757   1.15097   1.18416
 Alpha virt. eigenvalues --    1.22332   1.22598   1.26693   1.36468   1.36794
 Alpha virt. eigenvalues --    1.49726   1.50422   1.50726   1.51741   1.51798
 Alpha virt. eigenvalues --    1.53692   1.57195   1.57205   1.58062   1.59094
 Alpha virt. eigenvalues --    1.59481   1.59565   1.60262   1.60385   1.61061
 Alpha virt. eigenvalues --    1.61708   1.62262   1.63252   1.63719   1.63982
 Alpha virt. eigenvalues --    1.65857   1.68223   1.72646   1.73742   1.74360
 Alpha virt. eigenvalues --    1.79970   1.80130   1.82715   1.82742   1.83203
 Alpha virt. eigenvalues --    1.83265   1.83687   1.87491   1.89234   1.94237
 Alpha virt. eigenvalues --    1.94900   1.96664   1.97905   1.98437   1.98530
 Alpha virt. eigenvalues --    1.99020   1.99922   2.00458   2.02997   2.08783
 Alpha virt. eigenvalues --    2.10486   2.12718   2.13839   2.14598   2.14810
 Alpha virt. eigenvalues --    2.16322   2.18088   2.19375   2.19444   2.21588
 Alpha virt. eigenvalues --    2.30847   2.31047   2.34912   2.39312   2.43481
 Alpha virt. eigenvalues --    2.44625   2.45587   2.46113   2.46710   2.47820
 Alpha virt. eigenvalues --    2.49456   2.56014   2.57378   2.57445   2.57612
 Alpha virt. eigenvalues --    2.63098   2.63511   2.67171   2.68950   2.70176
 Alpha virt. eigenvalues --    2.72812   2.73440   2.76041   2.86414   2.90235
 Alpha virt. eigenvalues --    2.94902   2.95075   3.01488   3.03496   3.22612
 Alpha virt. eigenvalues --    3.24128   3.47841   3.50132
  Beta  occ. eigenvalues --  -14.62043 -14.62012 -10.40615 -10.40611 -10.36115
  Beta  occ. eigenvalues --  -10.36114 -10.35856 -10.35856 -10.35072 -10.35072
  Beta  occ. eigenvalues --  -10.34841 -10.34841 -10.34385 -10.34385  -1.25005
  Beta  occ. eigenvalues --   -1.04310  -1.00943  -0.96535  -0.90805  -0.90127
  Beta  occ. eigenvalues --   -0.89685  -0.84339  -0.78773  -0.77202  -0.75453
  Beta  occ. eigenvalues --   -0.71970  -0.69986  -0.66493  -0.64679  -0.64527
  Beta  occ. eigenvalues --   -0.63862  -0.61174  -0.59118  -0.59031  -0.58569
  Beta  occ. eigenvalues --   -0.57932  -0.57163  -0.54336  -0.51890  -0.51854
  Beta  occ. eigenvalues --   -0.51515  -0.50400  -0.50205  -0.44566  -0.41454
  Beta  occ. eigenvalues --   -0.41420  -0.39820
  Beta virt. eigenvalues --   -0.36465  -0.28107  -0.16558  -0.16426  -0.15951
  Beta virt. eigenvalues --   -0.13379  -0.06615  -0.06202  -0.04656  -0.02232
  Beta virt. eigenvalues --   -0.01729  -0.00539  -0.00492   0.00230   0.00678
  Beta virt. eigenvalues --    0.01795   0.03021   0.03579   0.05953   0.06145
  Beta virt. eigenvalues --    0.09283   0.12404   0.13493   0.13667   0.14088
  Beta virt. eigenvalues --    0.14263   0.15735   0.16564   0.19439   0.21752
  Beta virt. eigenvalues --    0.22390   0.25839   0.26152   0.26698   0.26895
  Beta virt. eigenvalues --    0.27080   0.29824   0.30118   0.31124   0.31647
  Beta virt. eigenvalues --    0.31702   0.33932   0.34214   0.34671   0.35537
  Beta virt. eigenvalues --    0.36479   0.37718   0.38285   0.38920   0.39412
  Beta virt. eigenvalues --    0.39463   0.40875   0.43455   0.44110   0.44823
  Beta virt. eigenvalues --    0.45636   0.46454   0.47702   0.49457   0.50556
  Beta virt. eigenvalues --    0.52272   0.52501   0.52875   0.53187   0.54055
  Beta virt. eigenvalues --    0.54279   0.56414   0.56596   0.57643   0.57766
  Beta virt. eigenvalues --    0.58239   0.59450   0.59781   0.60385   0.63211
  Beta virt. eigenvalues --    0.63858   0.64225   0.66283   0.66795   0.68131
  Beta virt. eigenvalues --    0.68713   0.72502   0.76198   0.77580   0.79505
  Beta virt. eigenvalues --    0.87075   0.87272   0.91774   0.92649   0.97478
  Beta virt. eigenvalues --    0.99431   1.02542   1.03682   1.07848   1.08161
  Beta virt. eigenvalues --    1.08667   1.08946   1.08979   1.10206   1.12065
  Beta virt. eigenvalues --    1.12367   1.13106   1.13860   1.14782   1.15116
  Beta virt. eigenvalues --    1.19152   1.22926   1.23047   1.27274   1.36546
  Beta virt. eigenvalues --    1.37038   1.49826   1.50753   1.50863   1.51977
  Beta virt. eigenvalues --    1.52135   1.53804   1.57246   1.57831   1.58226
  Beta virt. eigenvalues --    1.59102   1.59534   1.59624   1.60294   1.60722
  Beta virt. eigenvalues --    1.61133   1.61851   1.62539   1.63460   1.63757
  Beta virt. eigenvalues --    1.64082   1.67172   1.68276   1.73045   1.74131
  Beta virt. eigenvalues --    1.75226   1.79994   1.80162   1.82726   1.82756
  Beta virt. eigenvalues --    1.83286   1.83288   1.84126   1.87709   1.90384
  Beta virt. eigenvalues --    1.94945   1.95135   1.97052   1.98029   1.98514
  Beta virt. eigenvalues --    1.98554   1.99119   2.00186   2.01104   2.03527
  Beta virt. eigenvalues --    2.09274   2.10603   2.12813   2.14190   2.14611
  Beta virt. eigenvalues --    2.14806   2.16515   2.18483   2.19385   2.19460
  Beta virt. eigenvalues --    2.22399   2.31475   2.32327   2.36192   2.39709
  Beta virt. eigenvalues --    2.43606   2.44738   2.45650   2.46174   2.47018
  Beta virt. eigenvalues --    2.47874   2.50510   2.56076   2.57478   2.57485
  Beta virt. eigenvalues --    2.57636   2.63960   2.64196   2.67527   2.70388
  Beta virt. eigenvalues --    2.70550   2.72828   2.73507   2.76634   2.86830
  Beta virt. eigenvalues --    2.90730   2.95273   2.95276   3.01835   3.03786
  Beta virt. eigenvalues --    3.24192   3.26006   3.48146   3.50634
          Condensed to atoms (all electrons):
               1          2          3          4          5          6
     1  C    5.277386   0.340527  -0.062646   0.007420  -0.000292   0.000004
     2  N    0.340527   6.493003   0.328766  -0.062646   0.010282  -0.000413
     3  N   -0.062646   0.328766   6.493003   0.340527  -0.082338   0.007346
     4  C    0.007420  -0.062646   0.340527   5.277386   0.209290   0.131899
     5  C   -0.000292   0.010282  -0.082338   0.209290   5.130633   0.256171
     6  C    0.000004  -0.000413   0.007346   0.131899   0.256171   5.040634
     7  C    0.000003   0.000101  -0.000728  -0.168303   0.111307   0.238054
     8  C   -0.000017  -0.000147   0.007035   0.142608  -0.151588   0.117153
     9  C    0.001334  -0.016884  -0.075363   0.196250   0.066242  -0.150727
    10  C    0.196250  -0.075363  -0.016884   0.001334   0.000126  -0.000002
    11  C    0.142608   0.007035  -0.000147  -0.000017  -0.000003   0.000000
    12  C   -0.168303  -0.000728   0.000101   0.000003   0.000000  -0.000000
    13  C    0.131899   0.007346  -0.000413   0.000004   0.000000  -0.000000
    14  C    0.209290  -0.082338   0.010282  -0.000292   0.000021   0.000000
    15  H   -0.000093   0.000323  -0.007503  -0.074985   0.448159  -0.058459
    16  H   -0.000000   0.000004  -0.000124   0.014547  -0.065772   0.447206
    17  H    0.000000  -0.000000   0.000011  -0.001560   0.013587  -0.064787
    18  H   -0.000000  -0.000042  -0.000070   0.014226  -0.001488   0.012852
    19  H   -0.000239   0.015959  -0.017246  -0.076266   0.013571  -0.002029
    20  H   -0.076266  -0.017246   0.015959  -0.000239   0.000121   0.000001
    21  H    0.014226  -0.000070  -0.000042  -0.000000   0.000000  -0.000000
    22  H   -0.001560   0.000011  -0.000000   0.000000  -0.000000   0.000000
    23  H    0.014547  -0.000124   0.000004  -0.000000   0.000000  -0.000000
    24  H   -0.074985  -0.007503   0.000323  -0.000093   0.000000  -0.000000
               7          8          9         10         11         12
     1  C    0.000003  -0.000017   0.001334   0.196250   0.142608  -0.168303
     2  N    0.000101  -0.000147  -0.016884  -0.075363   0.007035  -0.000728
     3  N   -0.000728   0.007035  -0.075363  -0.016884  -0.000147   0.000101
     4  C   -0.168303   0.142608   0.196250   0.001334  -0.000017   0.000003
     5  C    0.111307  -0.151588   0.066242   0.000126  -0.000003   0.000000
     6  C    0.238054   0.117153  -0.150727  -0.000002   0.000000  -0.000000
     7  C    5.067901   0.227107   0.108672   0.000000  -0.000000   0.000000
     8  C    0.227107   5.051450   0.252067  -0.000000   0.000000  -0.000000
     9  C    0.108672   0.252067   5.154031   0.000050  -0.000000   0.000000
    10  C    0.000000  -0.000000   0.000050   5.154031   0.252067   0.108672
    11  C   -0.000000   0.000000  -0.000000   0.252067   5.051450   0.227107
    12  C    0.000000  -0.000000   0.000000   0.108672   0.227107   5.067901
    13  C   -0.000000   0.000000  -0.000002  -0.150727   0.117153   0.238054
    14  C    0.000000  -0.000003   0.000126   0.066242  -0.151588   0.111307
    15  H    0.013734  -0.002217   0.014442   0.000025   0.000001   0.000000
    16  H   -0.064918   0.013014  -0.001535  -0.000000  -0.000000  -0.000000
    17  H    0.446247  -0.065582   0.013882   0.000000  -0.000000  -0.000000
    18  H   -0.062758   0.443578  -0.063701  -0.000000   0.000000   0.000000
    19  H    0.013283  -0.061952   0.448721   0.000037  -0.000002   0.000000
    20  H    0.000000  -0.000002   0.000037   0.448721  -0.061952   0.013283
    21  H    0.000000   0.000000  -0.000000  -0.063701   0.443578  -0.062758
    22  H   -0.000000  -0.000000   0.000000   0.013882  -0.065582   0.446247
    23  H   -0.000000  -0.000000  -0.000000  -0.001535   0.013014  -0.064918
    24  H    0.000000   0.000001   0.000025   0.014442  -0.002217   0.013734
              13         14         15         16         17         18
     1  C    0.131899   0.209290  -0.000093  -0.000000   0.000000  -0.000000
     2  N    0.007346  -0.082338   0.000323   0.000004  -0.000000  -0.000042
     3  N   -0.000413   0.010282  -0.007503  -0.000124   0.000011  -0.000070
     4  C    0.000004  -0.000292  -0.074985   0.014547  -0.001560   0.014226
     5  C    0.000000   0.000021   0.448159  -0.065772   0.013587  -0.001488
     6  C   -0.000000   0.000000  -0.058459   0.447206  -0.064787   0.012852
     7  C   -0.000000   0.000000   0.013734  -0.064918   0.446247  -0.062758
     8  C    0.000000  -0.000003  -0.002217   0.013014  -0.065582   0.443578
     9  C   -0.000002   0.000126   0.014442  -0.001535   0.013882  -0.063701
    10  C   -0.150727   0.066242   0.000025  -0.000000   0.000000  -0.000000
    11  C    0.117153  -0.151588   0.000001  -0.000000  -0.000000   0.000000
    12  C    0.238054   0.111307   0.000000  -0.000000  -0.000000   0.000000
    13  C    5.040634   0.256171  -0.000000  -0.000000   0.000000  -0.000000
    14  C    0.256171   5.130633   0.000000   0.000000  -0.000000   0.000000
    15  H   -0.000000   0.000000   0.653126  -0.011264  -0.000185   0.000018
    16  H   -0.000000   0.000000  -0.011264   0.639059  -0.011154  -0.000225
    17  H    0.000000  -0.000000  -0.000185  -0.011154   0.634827  -0.011129
    18  H   -0.000000   0.000000   0.000018  -0.000225  -0.011129   0.635783
    19  H    0.000001   0.000121  -0.000188   0.000024  -0.000173  -0.011419
    20  H   -0.002029   0.013571   0.000268  -0.000000  -0.000000   0.000000
    21  H    0.012852  -0.001488  -0.000000   0.000000   0.000000  -0.000000
    22  H   -0.064787   0.013587  -0.000000  -0.000000  -0.000000   0.000000
    23  H    0.447206  -0.065772   0.000000   0.000000  -0.000000   0.000000
    24  H   -0.058459   0.448159  -0.000000   0.000000  -0.000000  -0.000000
              19         20         21         22         23         24
     1  C   -0.000239  -0.076266   0.014226  -0.001560   0.014547  -0.074985
     2  N    0.015959  -0.017246  -0.000070   0.000011  -0.000124  -0.007503
     3  N   -0.017246   0.015959  -0.000042  -0.000000   0.000004   0.000323
     4  C   -0.076266  -0.000239  -0.000000   0.000000  -0.000000  -0.000093
     5  C    0.013571   0.000121   0.000000  -0.000000   0.000000   0.000000
     6  C   -0.002029   0.000001  -0.000000   0.000000  -0.000000  -0.000000
     7  C    0.013283   0.000000   0.000000  -0.000000  -0.000000   0.000000
     8  C   -0.061952  -0.000002   0.000000  -0.000000  -0.000000   0.000001
     9  C    0.448721   0.000037  -0.000000   0.000000  -0.000000   0.000025
    10  C    0.000037   0.448721  -0.063701   0.013882  -0.001535   0.014442
    11  C   -0.000002  -0.061952   0.443578  -0.065582   0.013014  -0.002217
    12  C    0.000000   0.013283  -0.062758   0.446247  -0.064918   0.013734
    13  C    0.000001  -0.002029   0.012852  -0.064787   0.447206  -0.058459
    14  C    0.000121   0.013571  -0.001488   0.013587  -0.065772   0.448159
    15  H   -0.000188   0.000268  -0.000000  -0.000000   0.000000  -0.000000
    16  H    0.000024  -0.000000   0.000000  -0.000000   0.000000   0.000000
    17  H   -0.000173  -0.000000   0.000000  -0.000000  -0.000000  -0.000000
    18  H   -0.011419   0.000000  -0.000000   0.000000   0.000000  -0.000000
    19  H    0.660098   0.000006   0.000000  -0.000000  -0.000000   0.000268
    20  H    0.000006   0.660098  -0.011419  -0.000173   0.000024  -0.000188
    21  H    0.000000  -0.011419   0.635783  -0.011129  -0.000225   0.000018
    22  H   -0.000000  -0.000173  -0.011129   0.634827  -0.011154  -0.000185
    23  H   -0.000000   0.000024  -0.000225  -0.011154   0.639059  -0.011264
    24  H    0.000268  -0.000188   0.000018  -0.000185  -0.011264   0.653126
          Atomic-Atomic Spin Densities.
               1          2          3          4          5          6
     1  C    0.026869  -0.002589  -0.014211   0.000386   0.000096  -0.000001
     2  N   -0.002589   0.520296  -0.061044  -0.014211  -0.002030   0.000066
     3  N   -0.014211  -0.061044   0.520296  -0.002589   0.002872  -0.000120
     4  C    0.000386  -0.014211  -0.002589   0.026869   0.010632  -0.000869
     5  C    0.000096  -0.002030   0.002872   0.010632  -0.021200   0.003048
     6  C   -0.000001   0.000066  -0.000120  -0.000869   0.003048   0.002749
     7  C    0.000000  -0.000035   0.000052   0.001158   0.000571  -0.001183
     8  C   -0.000001  -0.000316   0.000199  -0.000148  -0.000820   0.000620
     9  C   -0.000065   0.010414  -0.008037   0.004531   0.001883  -0.000100
    10  C    0.004531  -0.008037   0.010414  -0.000065  -0.000058   0.000001
    11  C   -0.000148   0.000199  -0.000316  -0.000001   0.000001  -0.000000
    12  C    0.001158   0.000052  -0.000035   0.000000   0.000000  -0.000000
    13  C   -0.000869  -0.000120   0.000066  -0.000001  -0.000000   0.000000
    14  C    0.010632   0.002872  -0.002030   0.000096   0.000009  -0.000000
    15  H   -0.000036   0.000066   0.003397  -0.002328  -0.002281  -0.000201
    16  H    0.000000  -0.000000  -0.000005   0.000035   0.000123  -0.000014
    17  H   -0.000000   0.000000  -0.000000   0.000017  -0.000016   0.000119
    18  H   -0.000000   0.000036  -0.000023  -0.000281   0.000002   0.000101
    19  H   -0.000170   0.002197  -0.001091   0.003327  -0.000258   0.000062
    20  H    0.003327  -0.001091   0.002197  -0.000170   0.000004  -0.000000
    21  H   -0.000281  -0.000023   0.000036  -0.000000  -0.000000   0.000000
    22  H    0.000017  -0.000000   0.000000  -0.000000   0.000000  -0.000000
    23  H    0.000035  -0.000005  -0.000000   0.000000   0.000000  -0.000000
    24  H   -0.002328   0.003397   0.000066  -0.000036  -0.000001   0.000000
               7          8          9         10         11         12
     1  C    0.000000  -0.000001  -0.000065   0.004531  -0.000148   0.001158
     2  N   -0.000035  -0.000316   0.010414  -0.008037   0.000199   0.000052
     3  N    0.000052   0.000199  -0.008037   0.010414  -0.000316  -0.000035
     4  C    0.001158  -0.000148   0.004531  -0.000065  -0.000001   0.000000
     5  C    0.000571  -0.000820   0.001883  -0.000058   0.000001   0.000000
     6  C   -0.001183   0.000620  -0.000100   0.000001  -0.000000  -0.000000
     7  C   -0.008933  -0.000470  -0.001474  -0.000000   0.000000   0.000000
     8  C   -0.000470  -0.001299   0.000782  -0.000001   0.000000   0.000000
     9  C   -0.001474   0.000782   0.023827   0.000058  -0.000001  -0.000000
    10  C   -0.000000  -0.000001   0.000058   0.023827   0.000782  -0.001474
    11  C    0.000000   0.000000  -0.000001   0.000782  -0.001299  -0.000470
    12  C    0.000000   0.000000  -0.000000  -0.001474  -0.000470  -0.008933
    13  C   -0.000000  -0.000000   0.000001  -0.000100   0.000620  -0.001183
    14  C    0.000000   0.000001  -0.000058   0.001883  -0.000820   0.000571
    15  H   -0.000138  -0.000021   0.000654   0.000006  -0.000001  -0.000000
    16  H    0.000083  -0.000010  -0.000030  -0.000000   0.000000   0.000000
    17  H   -0.000243   0.000107  -0.000008  -0.000000   0.000000  -0.000000
    18  H   -0.000945   0.001441  -0.001250   0.000000  -0.000000  -0.000000
    19  H   -0.000265  -0.000416   0.000104   0.000006  -0.000000  -0.000000
    20  H   -0.000000  -0.000000   0.000006   0.000104  -0.000416  -0.000265
    21  H   -0.000000  -0.000000   0.000000  -0.001250   0.001441  -0.000945
    22  H   -0.000000   0.000000  -0.000000  -0.000008   0.000107  -0.000243
    23  H    0.000000   0.000000  -0.000000  -0.000030  -0.000010   0.000083
    24  H   -0.000000  -0.000001   0.000006   0.000654  -0.000021  -0.000138
              13         14         15         16         17         18
     1  C   -0.000869   0.010632  -0.000036   0.000000  -0.000000  -0.000000
     2  N   -0.000120   0.002872   0.000066  -0.000000   0.000000   0.000036
     3  N    0.000066  -0.002030   0.003397  -0.000005  -0.000000  -0.000023
     4  C   -0.000001   0.000096  -0.002328   0.000035   0.000017  -0.000281
     5  C   -0.000000   0.000009  -0.002281   0.000123  -0.000016   0.000002
     6  C    0.000000  -0.000000  -0.000201  -0.000014   0.000119   0.000101
     7  C   -0.000000   0.000000  -0.000138   0.000083  -0.000243  -0.000945
     8  C   -0.000000   0.000001  -0.000021  -0.000010   0.000107   0.001441
     9  C    0.000001  -0.000058   0.000654  -0.000030  -0.000008  -0.001250
    10  C   -0.000100   0.001883   0.000006  -0.000000  -0.000000   0.000000
    11  C    0.000620  -0.000820  -0.000001   0.000000   0.000000  -0.000000
    12  C   -0.001183   0.000571  -0.000000   0.000000  -0.000000  -0.000000
    13  C    0.002749   0.003048   0.000000  -0.000000  -0.000000   0.000000
    14  C    0.003048  -0.021200  -0.000001   0.000000   0.000000  -0.000000
    15  H    0.000000  -0.000001   0.004501  -0.000111   0.000001   0.000006
    16  H   -0.000000   0.000000  -0.000111  -0.000331  -0.000012  -0.000002
    17  H   -0.000000   0.000000   0.000001  -0.000012   0.000456   0.000038
    18  H    0.000000  -0.000000   0.000006  -0.000002   0.000038   0.005438
    19  H   -0.000000   0.000004   0.000029  -0.000002  -0.000001   0.000522
    20  H    0.000062  -0.000258   0.000050  -0.000000  -0.000000   0.000000
    21  H    0.000101   0.000002   0.000000  -0.000000   0.000000   0.000000
    22  H    0.000119  -0.000016   0.000000  -0.000000  -0.000000   0.000000
    23  H   -0.000014   0.000123  -0.000000   0.000000  -0.000000  -0.000000
    24  H   -0.000201  -0.002281   0.000000  -0.000000   0.000000   0.000000
              19         20         21         22         23         24
     1  C   -0.000170   0.003327  -0.000281   0.000017   0.000035  -0.002328
     2  N    0.002197  -0.001091  -0.000023  -0.000000  -0.000005   0.003397
     3  N   -0.001091   0.002197   0.000036   0.000000  -0.000000   0.000066
     4  C    0.003327  -0.000170  -0.000000  -0.000000   0.000000  -0.000036
     5  C   -0.000258   0.000004  -0.000000   0.000000   0.000000  -0.000001
     6  C    0.000062  -0.000000   0.000000  -0.000000  -0.000000   0.000000
     7  C   -0.000265  -0.000000  -0.000000  -0.000000   0.000000  -0.000000
     8  C   -0.000416  -0.000000  -0.000000   0.000000   0.000000  -0.000001
     9  C    0.000104   0.000006   0.000000  -0.000000  -0.000000   0.000006
    10  C    0.000006   0.000104  -0.001250  -0.000008  -0.000030   0.000654
    11  C   -0.000000  -0.000416   0.001441   0.000107  -0.000010  -0.000021
    12  C   -0.000000  -0.000265  -0.000945  -0.000243   0.000083  -0.000138
    13  C   -0.000000   0.000062   0.000101   0.000119  -0.000014  -0.000201
    14  C    0.000004  -0.000258   0.000002  -0.000016   0.000123  -0.002281
    15  H    0.000029   0.000050   0.000000   0.000000  -0.000000   0.000000
    16  H   -0.000002  -0.000000  -0.000000  -0.000000   0.000000  -0.000000
    17  H   -0.000001  -0.000000   0.000000  -0.000000  -0.000000   0.000000
    18  H    0.000522   0.000000   0.000000   0.000000  -0.000000   0.000000
    19  H   -0.005330   0.000001   0.000000  -0.000000  -0.000000   0.000050
    20  H    0.000001  -0.005330   0.000522  -0.000001  -0.000002   0.000029
    21  H    0.000000   0.000522   0.005438   0.000038  -0.000002   0.000006
    22  H   -0.000000  -0.000001   0.000038   0.000456  -0.000012   0.000001
    23  H   -0.000000  -0.000002  -0.000002  -0.000012  -0.000331  -0.000111
    24  H    0.000050   0.000029   0.000006   0.000001  -0.000111   0.004501
 Mulliken charges and spin densities:
               1          2
     1  C    0.048907   0.026353
     2  N    0.060145   0.450094
     3  N    0.060145   0.450094
     4  C    0.048907   0.026353
     5  C    0.041971  -0.007423
     6  C    0.025097   0.004278
     7  C    0.070298  -0.011821
     8  C    0.027496  -0.000351
     9  C    0.052332   0.031244
    10  C    0.052332   0.031244
    11  C    0.027496  -0.000351
    12  C    0.070298  -0.011821
    13  C    0.025097   0.004278
    14  C    0.041971  -0.007423
    15  H    0.024797   0.003594
    16  H    0.041138  -0.000275
    17  H    0.046017   0.000458
    18  H    0.044377   0.005083
    19  H    0.017425  -0.001233
    20  H    0.017425  -0.001233
    21  H    0.044377   0.005083
    22  H    0.046017   0.000458
    23  H    0.041138  -0.000275
    24  H    0.024797   0.003594
 Sum of Mulliken charges =   1.00000   1.00000
 Mulliken charges and spin densities with hydrogens summed into heavy atoms:
               1          2
     1  C    0.048907   0.026353
     2  N    0.060145   0.450094
     3  N    0.060145   0.450094
     4  C    0.048907   0.026353
     5  C    0.066768  -0.003830
     6  C    0.066236   0.004002
     7  C    0.116315  -0.011363
     8  C    0.071873   0.004732
     9  C    0.069757   0.030011
    10  C    0.069757   0.030011
    11  C    0.071873   0.004732
    12  C    0.116315  -0.011363
    13  C    0.066236   0.004002
    14  C    0.066768  -0.003830
 Electronic spatial extent (au):  <R**2>=           3878.5903
 Charge=              1.0000 electrons
 Dipole moment (field-independent basis, Debye):
    X=              0.0000    Y=             -0.0000    Z=             -0.0000  Tot=              0.0000
 Quadrupole moment (field-independent basis, Debye-Ang):
   XX=            -61.7520   YY=            -12.7567   ZZ=            -83.1741
   XY=             -2.2110   XZ=             -0.0000   YZ=              0.0000
 Traceless Quadrupole moment (field-independent basis, Debye-Ang):
   XX=             -9.1911   YY=             39.8043   ZZ=            -30.6132
   XY=             -2.2110   XZ=             -0.0000   YZ=              0.0000
 Octapole moment (field-independent basis, Debye-Ang**2):
  XXX=              0.0000  YYY=             -0.0000  ZZZ=             -0.0000  XYY=              0.0000
  XXY=              0.0000  XXZ=              0.0000  XZZ=              0.0000  YZZ=              0.0000
  YYZ=              0.0001  XYZ=             -0.0000
 Hexadecapole moment (field-independent basis, Debye-Ang**3):
 XXXX=           -510.8811 YYYY=          -3044.0532 ZZZZ=            -86.4893 XXXY=             51.4724
 XXXZ=             -0.0000 YYYX=             14.6675 YYYZ=              0.0000 ZZZX=              0.0000
 ZZZY=              0.0000 XXYY=           -682.7392 XXZZ=           -123.3123 YYZZ=           -858.2955
 XXYZ=              0.0000 YYXZ=             -0.0000 ZZXY=             25.8929
 N-N= 7.490099998488D+02 E-N=-2.807454053567D+03  KE= 5.658659228421D+02
 Symmetry A    KE= 2.858789446967D+02
 Symmetry B    KE= 2.799869781454D+02
 Symmetry A    SP= 1.000000000000D+00
 Symmetry B    SP= 2.674959693582D-16
                          Isotropic Fermi Contact Couplings
        Atom                 a.u.       MegaHertz       Gauss      10(-4) cm-1
     1  C(13)              0.05487      61.68372      22.01028      20.57547
     2  N(14)              0.28936      93.49451      33.36117      31.18641
     3  N(14)              0.28936      93.49451      33.36117      31.18641
     4  C(13)              0.05487      61.68372      22.01028      20.57547
     5  C(13)              0.00010       0.11199       0.03996       0.03736
     6  C(13)              0.00029       0.32072       0.11444       0.10698
     7  C(13)             -0.00005      -0.05426      -0.01936      -0.01810
     8  C(13)             -0.00141      -1.58862      -0.56686      -0.52991
     9  C(13)              0.00322       3.62529       1.29359       1.20927
    10  C(13)              0.00322       3.62529       1.29359       1.20927
    11  C(13)             -0.00141      -1.58862      -0.56686      -0.52991
    12  C(13)             -0.00005      -0.05426      -0.01936      -0.01810
    13  C(13)              0.00029       0.32072       0.11444       0.10698
    14  C(13)              0.00010       0.11199       0.03996       0.03736
    15  H(1)               0.00031       1.37731       0.49146       0.45942
    16  H(1)              -0.00009      -0.41058      -0.14650      -0.13695
    17  H(1)               0.00012       0.53719       0.19168       0.17919
    18  H(1)               0.00234      10.44484       3.72698       3.48402
    19  H(1)               0.00034       1.53114       0.54635       0.51073
    20  H(1)               0.00034       1.53114       0.54635       0.51073
    21  H(1)               0.00234      10.44484       3.72698       3.48402
    22  H(1)               0.00012       0.53719       0.19168       0.17919
    23  H(1)              -0.00009      -0.41058      -0.14650      -0.13695
    24  H(1)               0.00031       1.37731       0.49146       0.45942
 --------------------------------------------------------
       Center         ----  Spin Dipole Couplings  ----
                      3XX-RR        3YY-RR        3ZZ-RR
 --------------------------------------------------------
     1   Atom       -0.025854      0.099374     -0.073520
     2   Atom        0.957038     -0.464827     -0.492211
     3   Atom        0.957038     -0.464827     -0.492211
     4   Atom       -0.025854      0.099374     -0.073520
     5   Atom       -0.000289      0.017371     -0.017082
     6   Atom       -0.002587      0.001944      0.000643
     7   Atom        0.006093      0.010314     -0.016407
     8   Atom        0.002123      0.005078     -0.007201
     9   Atom        0.049434     -0.015611     -0.033823
    10   Atom        0.049434     -0.015611     -0.033823
    11   Atom        0.002123      0.005078     -0.007201
    12   Atom        0.006093      0.010314     -0.016407
    13   Atom       -0.002587      0.001944      0.000643
    14   Atom       -0.000289      0.017371     -0.017082
    15   Atom        0.000976      0.005510     -0.006485
    16   Atom       -0.000898      0.002040     -0.001142
    17   Atom       -0.000054      0.001045     -0.000991
    18   Atom        0.000427      0.001539     -0.001966
    19   Atom        0.002635      0.009459     -0.012094
    20   Atom        0.002635      0.009459     -0.012094
    21   Atom        0.000427      0.001539     -0.001966
    22   Atom       -0.000054      0.001045     -0.000991
    23   Atom       -0.000898      0.002040     -0.001142
    24   Atom        0.000976      0.005510     -0.006485
 --------------------------------------------------------
                        XY            XZ            YZ
 --------------------------------------------------------
     1   Atom       -0.066800      0.000001     -0.000001
     2   Atom       -0.418493      0.000003     -0.000001
     3   Atom       -0.418493     -0.000003      0.000001
     4   Atom       -0.066800     -0.000001      0.000001
     5   Atom        0.006530      0.000000      0.000000
     6   Atom        0.001725      0.000000      0.000000
     7   Atom        0.001486     -0.000000     -0.000000
     8   Atom       -0.006393      0.000000     -0.000000
     9   Atom       -0.014543      0.000000     -0.000000
    10   Atom       -0.014543     -0.000000      0.000000
    11   Atom       -0.006393     -0.000000      0.000000
    12   Atom        0.001486      0.000000      0.000000
    13   Atom        0.001725     -0.000000     -0.000000
    14   Atom        0.006530     -0.000000     -0.000000
    15   Atom        0.009163      0.000000      0.000000
    16   Atom        0.001231      0.000000      0.000000
    17   Atom        0.000082     -0.000000     -0.000000
    18   Atom       -0.002283     -0.000000      0.000000
    19   Atom       -0.007779     -0.000000      0.000000
    20   Atom       -0.007779      0.000000     -0.000000
    21   Atom       -0.002283      0.000000     -0.000000
    22   Atom        0.000082      0.000000      0.000000
    23   Atom        0.001231     -0.000000     -0.000000
    24   Atom        0.009163     -0.000000     -0.000000
 --------------------------------------------------------


 ---------------------------------------------------------------------------------
              Anisotropic Spin Dipole Couplings in Principal Axis System
 ---------------------------------------------------------------------------------

       Atom             a.u.   MegaHertz   Gauss  10(-4) cm-1        Axes

              Baa    -0.0735    -9.866    -3.520    -3.291 -0.0000  0.0000  1.0000
     1 C(13)  Bbb    -0.0548    -7.353    -2.624    -2.453  0.9176  0.3976  0.0000
              Bcc     0.1283    17.219     6.144     5.744 -0.3976  0.9176 -0.0000
 
              Baa    -0.5789   -22.325    -7.966    -7.447  0.2629  0.9648  0.0000
     2 N(14)  Bbb    -0.4922   -18.983    -6.774    -6.332 -0.0000 -0.0000  1.0000
              Bcc     1.0711    41.309    14.740    13.779  0.9648 -0.2629  0.0000
 
              Baa    -0.5789   -22.325    -7.966    -7.447  0.2629  0.9648 -0.0000
     3 N(14)  Bbb    -0.4922   -18.983    -6.774    -6.332  0.0000  0.0000  1.0000
              Bcc     1.0711    41.309    14.740    13.779  0.9648 -0.2629 -0.0000
 
              Baa    -0.0735    -9.866    -3.520    -3.291  0.0000 -0.0000  1.0000
     4 C(13)  Bbb    -0.0548    -7.353    -2.624    -2.453  0.9176  0.3976 -0.0000
              Bcc     0.1283    17.219     6.144     5.744 -0.3976  0.9176  0.0000
 
              Baa    -0.0171    -2.292    -0.818    -0.765 -0.0000 -0.0000  1.0000
     5 C(13)  Bbb    -0.0024    -0.328    -0.117    -0.109  0.9497 -0.3130  0.0000
              Bcc     0.0195     2.620     0.935     0.874  0.3130  0.9497  0.0000
 
              Baa    -0.0032    -0.425    -0.152    -0.142  0.9475 -0.3196 -0.0000
     6 C(13)  Bbb     0.0006     0.086     0.031     0.029  0.0000 -0.0000  1.0000
              Bcc     0.0025     0.339     0.121     0.113  0.3196  0.9475  0.0000
 
              Baa    -0.0164    -2.202    -0.786    -0.734  0.0000  0.0000  1.0000
     7 C(13)  Bbb     0.0056     0.754     0.269     0.252  0.9533 -0.3019 -0.0000
              Bcc     0.0108     1.447     0.516     0.483  0.3019  0.9533 -0.0000
 
              Baa    -0.0072    -0.966    -0.345    -0.322 -0.0000  0.0000  1.0000
     8 C(13)  Bbb    -0.0030    -0.397    -0.142    -0.133  0.7827  0.6224  0.0000
              Bcc     0.0102     1.364     0.487     0.455 -0.6224  0.7827 -0.0000
 
              Baa    -0.0338    -4.539    -1.620    -1.514 -0.0000 -0.0000  1.0000
     9 C(13)  Bbb    -0.0187    -2.511    -0.896    -0.838  0.2087  0.9780  0.0000
              Bcc     0.0525     7.050     2.516     2.352  0.9780 -0.2087  0.0000
 
              Baa    -0.0338    -4.539    -1.620    -1.514  0.0000  0.0000  1.0000
    10 C(13)  Bbb    -0.0187    -2.511    -0.896    -0.838  0.2087  0.9780 -0.0000
              Bcc     0.0525     7.050     2.516     2.352  0.9780 -0.2087 -0.0000
 
              Baa    -0.0072    -0.966    -0.345    -0.322  0.0000 -0.0000  1.0000
    11 C(13)  Bbb    -0.0030    -0.397    -0.142    -0.133  0.7827  0.6224 -0.0000
              Bcc     0.0102     1.364     0.487     0.455 -0.6224  0.7827  0.0000
 
              Baa    -0.0164    -2.202    -0.786    -0.734 -0.0000 -0.0000  1.0000
    12 C(13)  Bbb     0.0056     0.754     0.269     0.252  0.9533 -0.3019  0.0000
              Bcc     0.0108     1.447     0.516     0.483  0.3019  0.9533  0.0000
 
              Baa    -0.0032    -0.425    -0.152    -0.142  0.9475 -0.3196  0.0000
    13 C(13)  Bbb     0.0006     0.086     0.031     0.029 -0.0000  0.0000  1.0000
              Bcc     0.0025     0.339     0.121     0.113  0.3196  0.9475 -0.0000
 
              Baa    -0.0171    -2.292    -0.818    -0.765  0.0000  0.0000  1.0000
    14 C(13)  Bbb    -0.0024    -0.328    -0.117    -0.109  0.9497 -0.3130 -0.0000
              Bcc     0.0195     2.620     0.935     0.874  0.3130  0.9497 -0.0000
 
              Baa    -0.0065    -3.460    -1.235    -1.154 -0.0000  0.0000  1.0000
    15 H(1)   Bbb    -0.0062    -3.306    -1.180    -1.103  0.7874 -0.6164  0.0000
              Bcc     0.0127     6.767     2.415     2.257  0.6164  0.7874  0.0000
 
              Baa    -0.0013    -0.718    -0.256    -0.239  0.9398 -0.3417  0.0000
    16 H(1)   Bbb    -0.0011    -0.609    -0.217    -0.203 -0.0000 -0.0000  1.0000
              Bcc     0.0025     1.327     0.474     0.443  0.3417  0.9398  0.0000
 
              Baa    -0.0010    -0.529    -0.189    -0.176  0.0000  0.0000  1.0000
    17 H(1)   Bbb    -0.0001    -0.032    -0.011    -0.011  0.9973 -0.0738 -0.0000
              Bcc     0.0011     0.561     0.200     0.187  0.0738  0.9973 -0.0000
 
              Baa    -0.0020    -1.049    -0.374    -0.350  0.0000  0.0000  1.0000
    18 H(1)   Bbb    -0.0014    -0.729    -0.260    -0.243  0.7864  0.6178 -0.0000
              Bcc     0.0033     1.778     0.634     0.593 -0.6178  0.7864  0.0000
 
              Baa    -0.0121    -6.453    -2.303    -2.152  0.0000  0.0000  1.0000
    19 H(1)   Bbb    -0.0024    -1.306    -0.466    -0.436  0.8372  0.5470 -0.0000
              Bcc     0.0145     7.758     2.768     2.588 -0.5470  0.8372  0.0000
 
              Baa    -0.0121    -6.453    -2.303    -2.152 -0.0000 -0.0000  1.0000
    20 H(1)   Bbb    -0.0024    -1.306    -0.466    -0.436  0.8372  0.5470  0.0000
              Bcc     0.0145     7.758     2.768     2.588 -0.5470  0.8372 -0.0000
 
              Baa    -0.0020    -1.049    -0.374    -0.350 -0.0000 -0.0000  1.0000
    21 H(1)   Bbb    -0.0014    -0.729    -0.260    -0.243  0.7864  0.6178  0.0000
              Bcc     0.0033     1.778     0.634     0.593 -0.6178  0.7864 -0.0000
 
              Baa    -0.0010    -0.529    -0.189    -0.176 -0.0000 -0.0000  1.0000
    22 H(1)   Bbb    -0.0001    -0.032    -0.011    -0.011  0.9973 -0.0738  0.0000
              Bcc     0.0011     0.561     0.200     0.187  0.0738  0.9973  0.0000
 
              Baa    -0.0013    -0.718    -0.256    -0.239  0.9398 -0.3417 -0.0000
    23 H(1)   Bbb    -0.0011    -0.609    -0.217    -0.203  0.0000  0.0000  1.0000
              Bcc     0.0025     1.327     0.474     0.443  0.3417  0.9398 -0.0000
 
              Baa    -0.0065    -3.460    -1.235    -1.154  0.0000 -0.0000  1.0000
    24 H(1)   Bbb    -0.0062    -3.306    -1.180    -1.103  0.7874 -0.6164 -0.0000
              Bcc     0.0127     6.767     2.415     2.257  0.6164  0.7874 -0.0000
 

 ---------------------------------------------------------------------------------

 ******************************Gaussian NBO Version 3.1******************************
             N A T U R A L   A T O M I C   O R B I T A L   A N D
          N A T U R A L   B O N D   O R B I T A L   A N A L Y S I S
 ******************************Gaussian NBO Version 3.1******************************
       /RESON  / : Allow strongly delocalized NBO set

 Analyzing the SCF density

 Job title: 19                                                              

 Storage needed:    183546 in NPA,    243392 in NBO ( 939521024 available)
 GSVD:  LWork=       39716 too small for GESVD, short by         984 words or         984 for optimal perf.


 NATURAL POPULATIONS:  Natural atomic orbital occupancies 
                                                          
   NAO  Atom  No  lang   Type(AO)    Occupancy
 --------------------------------------------
     1    C    1  S      Cor( 1S)     1.99873
     2    C    1  S      Val( 2S)     0.83821
     3    C    1  S      Ryd( 3S)     0.00226
     4    C    1  px     Val( 2p)     1.11065
     5    C    1  px     Ryd( 3p)     0.00600
     6    C    1  py     Val( 2p)     0.87364
     7    C    1  py     Ryd( 3p)     0.00787
     8    C    1  pz     Val( 2p)     1.07489
     9    C    1  pz     Ryd( 3p)     0.00131
    10    C    1  dxy    Ryd( 3d)     0.00117
    11    C    1  dxz    Ryd( 3d)     0.00085
    12    C    1  dyz    Ryd( 3d)     0.00086
    13    C    1  dx2y2  Ryd( 3d)     0.00135
    14    C    1  dz2    Ryd( 3d)     0.00058

    15    N    2  S      Cor( 1S)     1.99919
    16    N    2  S      Val( 2S)     1.31659
    17    N    2  S      Ryd( 3S)     0.00392
    18    N    2  px     Val( 2p)     1.23209
    19    N    2  px     Ryd( 3p)     0.00628
    20    N    2  py     Val( 2p)     1.19950
    21    N    2  py     Ryd( 3p)     0.00389
    22    N    2  pz     Val( 2p)     1.18283
    23    N    2  pz     Ryd( 3p)     0.00131
    24    N    2  dxy    Ryd( 3d)     0.00157
    25    N    2  dxz    Ryd( 3d)     0.00179
    26    N    2  dyz    Ryd( 3d)     0.00110
    27    N    2  dx2y2  Ryd( 3d)     0.00183
    28    N    2  dz2    Ryd( 3d)     0.00058

    29    N    3  S      Cor( 1S)     1.99919
    30    N    3  S      Val( 2S)     1.31659
    31    N    3  S      Ryd( 3S)     0.00392
    32    N    3  px     Val( 2p)     1.23209
    33    N    3  px     Ryd( 3p)     0.00628
    34    N    3  py     Val( 2p)     1.19950
    35    N    3  py     Ryd( 3p)     0.00389
    36    N    3  pz     Val( 2p)     1.18283
    37    N    3  pz     Ryd( 3p)     0.00131
    38    N    3  dxy    Ryd( 3d)     0.00157
    39    N    3  dxz    Ryd( 3d)     0.00179
    40    N    3  dyz    Ryd( 3d)     0.00110
    41    N    3  dx2y2  Ryd( 3d)     0.00183
    42    N    3  dz2    Ryd( 3d)     0.00058

    43    C    4  S      Cor( 1S)     1.99873
    44    C    4  S      Val( 2S)     0.83821
    45    C    4  S      Ryd( 3S)     0.00226
    46    C    4  px     Val( 2p)     1.11065
    47    C    4  px     Ryd( 3p)     0.00600
    48    C    4  py     Val( 2p)     0.87364
    49    C    4  py     Ryd( 3p)     0.00787
    50    C    4  pz     Val( 2p)     1.07489
    51    C    4  pz     Ryd( 3p)     0.00131
    52    C    4  dxy    Ryd( 3d)     0.00117
    53    C    4  dxz    Ryd( 3d)     0.00085
    54    C    4  dyz    Ryd( 3d)     0.00086
    55    C    4  dx2y2  Ryd( 3d)     0.00135
    56    C    4  dz2    Ryd( 3d)     0.00058

    57    C    5  S      Cor( 1S)     1.99893
    58    C    5  S      Val( 2S)     0.95008
    59    C    5  S      Ryd( 3S)     0.00159
    60    C    5  px     Val( 2p)     1.17290
    61    C    5  px     Ryd( 3p)     0.00554
    62    C    5  py     Val( 2p)     1.09273
    63    C    5  py     Ryd( 3p)     0.00469
    64    C    5  pz     Val( 2p)     0.93418
    65    C    5  pz     Ryd( 3p)     0.00093
    66    C    5  dxy    Ryd( 3d)     0.00086
    67    C    5  dxz    Ryd( 3d)     0.00040
    68    C    5  dyz    Ryd( 3d)     0.00059
    69    C    5  dx2y2  Ryd( 3d)     0.00052
    70    C    5  dz2    Ryd( 3d)     0.00042

    71    C    6  S      Cor( 1S)     1.99895
    72    C    6  S      Val( 2S)     0.95543
    73    C    6  S      Ryd( 3S)     0.00113
    74    C    6  px     Val( 2p)     1.15303
    75    C    6  px     Ryd( 3p)     0.00566
    76    C    6  py     Val( 2p)     1.11557
    77    C    6  py     Ryd( 3p)     0.00494
    78    C    6  pz     Val( 2p)     0.96536
    79    C    6  pz     Ryd( 3p)     0.00060
    80    C    6  dxy    Ryd( 3d)     0.00072
    81    C    6  dxz    Ryd( 3d)     0.00046
    82    C    6  dyz    Ryd( 3d)     0.00046
    83    C    6  dx2y2  Ryd( 3d)     0.00076
    84    C    6  dz2    Ryd( 3d)     0.00039

    85    C    7  S      Cor( 1S)     1.99894
    86    C    7  S      Val( 2S)     0.96332
    87    C    7  S      Ryd( 3S)     0.00122
    88    C    7  px     Val( 2p)     1.06506
    89    C    7  px     Ryd( 3p)     0.00388
    90    C    7  py     Val( 2p)     1.20208
    91    C    7  py     Ryd( 3p)     0.00619
    92    C    7  pz     Val( 2p)     0.89558
    93    C    7  pz     Ryd( 3p)     0.00054
    94    C    7  dxy    Ryd( 3d)     0.00077
    95    C    7  dxz    Ryd( 3d)     0.00054
    96    C    7  dyz    Ryd( 3d)     0.00045
    97    C    7  dx2y2  Ryd( 3d)     0.00077
    98    C    7  dz2    Ryd( 3d)     0.00039

    99    C    8  S      Cor( 1S)     1.99895
   100    C    8  S      Val( 2S)     0.95519
   101    C    8  S      Ryd( 3S)     0.00118
   102    C    8  px     Val( 2p)     1.19395
   103    C    8  px     Ryd( 3p)     0.00615
   104    C    8  py     Val( 2p)     1.07141
   105    C    8  py     Ryd( 3p)     0.00420
   106    C    8  pz     Val( 2p)     0.95745
   107    C    8  pz     Ryd( 3p)     0.00058
   108    C    8  dxy    Ryd( 3d)     0.00071
   109    C    8  dxz    Ryd( 3d)     0.00044
   110    C    8  dyz    Ryd( 3d)     0.00052
   111    C    8  dx2y2  Ryd( 3d)     0.00075
   112    C    8  dz2    Ryd( 3d)     0.00040

   113    C    9  S      Cor( 1S)     1.99891
   114    C    9  S      Val( 2S)     0.94906
   115    C    9  S      Ryd( 3S)     0.00180
   116    C    9  px     Val( 2p)     1.10909
   117    C    9  px     Ryd( 3p)     0.00466
   118    C    9  py     Val( 2p)     1.14816
   119    C    9  py     Ryd( 3p)     0.00440
   120    C    9  pz     Val( 2p)     0.97339
   121    C    9  pz     Ryd( 3p)     0.00091
   122    C    9  dxy    Ryd( 3d)     0.00074
   123    C    9  dxz    Ryd( 3d)     0.00044
   124    C    9  dyz    Ryd( 3d)     0.00051
   125    C    9  dx2y2  Ryd( 3d)     0.00064
   126    C    9  dz2    Ryd( 3d)     0.00043

   127    C   10  S      Cor( 1S)     1.99891
   128    C   10  S      Val( 2S)     0.94906
   129    C   10  S      Ryd( 3S)     0.00180
   130    C   10  px     Val( 2p)     1.10909
   131    C   10  px     Ryd( 3p)     0.00466
   132    C   10  py     Val( 2p)     1.14816
   133    C   10  py     Ryd( 3p)     0.00440
   134    C   10  pz     Val( 2p)     0.97339
   135    C   10  pz     Ryd( 3p)     0.00091
   136    C   10  dxy    Ryd( 3d)     0.00074
   137    C   10  dxz    Ryd( 3d)     0.00044
   138    C   10  dyz    Ryd( 3d)     0.00051
   139    C   10  dx2y2  Ryd( 3d)     0.00064
   140    C   10  dz2    Ryd( 3d)     0.00043

   141    C   11  S      Cor( 1S)     1.99895
   142    C   11  S      Val( 2S)     0.95519
   143    C   11  S      Ryd( 3S)     0.00118
   144    C   11  px     Val( 2p)     1.19395
   145    C   11  px     Ryd( 3p)     0.00615
   146    C   11  py     Val( 2p)     1.07141
   147    C   11  py     Ryd( 3p)     0.00420
   148    C   11  pz     Val( 2p)     0.95745
   149    C   11  pz     Ryd( 3p)     0.00058
   150    C   11  dxy    Ryd( 3d)     0.00071
   151    C   11  dxz    Ryd( 3d)     0.00044
   152    C   11  dyz    Ryd( 3d)     0.00052
   153    C   11  dx2y2  Ryd( 3d)     0.00075
   154    C   11  dz2    Ryd( 3d)     0.00040

   155    C   12  S      Cor( 1S)     1.99894
   156    C   12  S      Val( 2S)     0.96332
   157    C   12  S      Ryd( 3S)     0.00122
   158    C   12  px     Val( 2p)     1.06506
   159    C   12  px     Ryd( 3p)     0.00388
   160    C   12  py     Val( 2p)     1.20208
   161    C   12  py     Ryd( 3p)     0.00619
   162    C   12  pz     Val( 2p)     0.89558
   163    C   12  pz     Ryd( 3p)     0.00054
   164    C   12  dxy    Ryd( 3d)     0.00077
   165    C   12  dxz    Ryd( 3d)     0.00054
   166    C   12  dyz    Ryd( 3d)     0.00045
   167    C   12  dx2y2  Ryd( 3d)     0.00077
   168    C   12  dz2    Ryd( 3d)     0.00039

   169    C   13  S      Cor( 1S)     1.99895
   170    C   13  S      Val( 2S)     0.95543
   171    C   13  S      Ryd( 3S)     0.00113
   172    C   13  px     Val( 2p)     1.15303
   173    C   13  px     Ryd( 3p)     0.00566
   174    C   13  py     Val( 2p)     1.11557
   175    C   13  py     Ryd( 3p)     0.00494
   176    C   13  pz     Val( 2p)     0.96536
   177    C   13  pz     Ryd( 3p)     0.00060
   178    C   13  dxy    Ryd( 3d)     0.00072
   179    C   13  dxz    Ryd( 3d)     0.00046
   180    C   13  dyz    Ryd( 3d)     0.00046
   181    C   13  dx2y2  Ryd( 3d)     0.00076
   182    C   13  dz2    Ryd( 3d)     0.00039

   183    C   14  S      Cor( 1S)     1.99893
   184    C   14  S      Val( 2S)     0.95008
   185    C   14  S      Ryd( 3S)     0.00159
   186    C   14  px     Val( 2p)     1.17290
   187    C   14  px     Ryd( 3p)     0.00554
   188    C   14  py     Val( 2p)     1.09273
   189    C   14  py     Ryd( 3p)     0.00469
   190    C   14  pz     Val( 2p)     0.93418
   191    C   14  pz     Ryd( 3p)     0.00093
   192    C   14  dxy    Ryd( 3d)     0.00086
   193    C   14  dxz    Ryd( 3d)     0.00040
   194    C   14  dyz    Ryd( 3d)     0.00059
   195    C   14  dx2y2  Ryd( 3d)     0.00052
   196    C   14  dz2    Ryd( 3d)     0.00042

   197    H   15  S      Val( 1S)     0.74655
   198    H   15  S      Ryd( 2S)     0.00152
   199    H   15  px     Ryd( 2p)     0.00077
   200    H   15  py     Ryd( 2p)     0.00017
   201    H   15  pz     Ryd( 2p)     0.00015

   202    H   16  S      Val( 1S)     0.74276
   203    H   16  S      Ryd( 2S)     0.00138
   204    H   16  px     Ryd( 2p)     0.00053
   205    H   16  py     Ryd( 2p)     0.00041
   206    H   16  pz     Ryd( 2p)     0.00013

   207    H   17  S      Val( 1S)     0.74503
   208    H   17  S      Ryd( 2S)     0.00139
   209    H   17  px     Ryd( 2p)     0.00010
   210    H   17  py     Ryd( 2p)     0.00084
   211    H   17  pz     Ryd( 2p)     0.00012

   212    H   18  S      Val( 1S)     0.73986
   213    H   18  S      Ryd( 2S)     0.00141
   214    H   18  px     Ryd( 2p)     0.00076
   215    H   18  py     Ryd( 2p)     0.00018
   216    H   18  pz     Ryd( 2p)     0.00014

   217    H   19  S      Val( 1S)     0.74974
   218    H   19  S      Ryd( 2S)     0.00155
   219    H   19  px     Ryd( 2p)     0.00054
   220    H   19  py     Ryd( 2p)     0.00039
   221    H   19  pz     Ryd( 2p)     0.00016

   222    H   20  S      Val( 1S)     0.74974
   223    H   20  S      Ryd( 2S)     0.00155
   224    H   20  px     Ryd( 2p)     0.00054
   225    H   20  py     Ryd( 2p)     0.00039
   226    H   20  pz     Ryd( 2p)     0.00016

   227    H   21  S      Val( 1S)     0.73986
   228    H   21  S      Ryd( 2S)     0.00141
   229    H   21  px     Ryd( 2p)     0.00076
   230    H   21  py     Ryd( 2p)     0.00018
   231    H   21  pz     Ryd( 2p)     0.00014

   232    H   22  S      Val( 1S)     0.74503
   233    H   22  S      Ryd( 2S)     0.00139
   234    H   22  px     Ryd( 2p)     0.00010
   235    H   22  py     Ryd( 2p)     0.00084
   236    H   22  pz     Ryd( 2p)     0.00012

   237    H   23  S      Val( 1S)     0.74276
   238    H   23  S      Ryd( 2S)     0.00138
   239    H   23  px     Ryd( 2p)     0.00053
   240    H   23  py     Ryd( 2p)     0.00041
   241    H   23  pz     Ryd( 2p)     0.00013

   242    H   24  S      Val( 1S)     0.74655
   243    H   24  S      Ryd( 2S)     0.00152
   244    H   24  px     Ryd( 2p)     0.00077
   245    H   24  py     Ryd( 2p)     0.00017
   246    H   24  pz     Ryd( 2p)     0.00015

 WARNING:  1 low occupancy (<1.9990e) core orbital  found on  C    1
           1 low occupancy (<1.9990e) core orbital  found on  C    4
           1 low occupancy (<1.9990e) core orbital  found on  C    5
           1 low occupancy (<1.9990e) core orbital  found on  C    6
           1 low occupancy (<1.9990e) core orbital  found on  C    7
           1 low occupancy (<1.9990e) core orbital  found on  C    8
           1 low occupancy (<1.9990e) core orbital  found on  C    9
           1 low occupancy (<1.9990e) core orbital  found on  C   10
           1 low occupancy (<1.9990e) core orbital  found on  C   11
           1 low occupancy (<1.9990e) core orbital  found on  C   12
           1 low occupancy (<1.9990e) core orbital  found on  C   13
           1 low occupancy (<1.9990e) core orbital  found on  C   14


 Summary of Natural Population Analysis:                  
                                                          
                                       Natural Population 
                Natural  -----------------------------------------------
    Atom  No    Charge         Core      Valence    Rydberg      Total
 -----------------------------------------------------------------------
      C    1    0.08164      1.99873     3.89739    0.02224     5.91836
      N    2    0.04753      1.99919     4.93101    0.02228     6.95247
      N    3    0.04753      1.99919     4.93101    0.02228     6.95247
      C    4    0.08164      1.99873     3.89739    0.02224     5.91836
      C    5   -0.16434      1.99893     4.14989    0.01553     6.16434
      C    6   -0.20346      1.99895     4.18939    0.01512     6.20346
      C    7   -0.13975      1.99894     4.12604    0.01476     6.13975
      C    8   -0.19189      1.99895     4.17800    0.01494     6.19189
      C    9   -0.19315      1.99891     4.17970    0.01454     6.19315
      C   10   -0.19315      1.99891     4.17970    0.01454     6.19315
      C   11   -0.19189      1.99895     4.17800    0.01494     6.19189
      C   12   -0.13975      1.99894     4.12604    0.01476     6.13975
      C   13   -0.20346      1.99895     4.18939    0.01512     6.20346
      C   14   -0.16434      1.99893     4.14989    0.01553     6.16434
      H   15    0.25084      0.00000     0.74655    0.00261     0.74916
      H   16    0.25479      0.00000     0.74276    0.00245     0.74521
      H   17    0.25252      0.00000     0.74503    0.00245     0.74748
      H   18    0.25766      0.00000     0.73986    0.00248     0.74234
      H   19    0.24762      0.00000     0.74974    0.00265     0.75238
      H   20    0.24762      0.00000     0.74974    0.00265     0.75238
      H   21    0.25766      0.00000     0.73986    0.00248     0.74234
      H   22    0.25252      0.00000     0.74503    0.00245     0.74748
      H   23    0.25479      0.00000     0.74276    0.00245     0.74521
      H   24    0.25084      0.00000     0.74655    0.00261     0.74916
 =======================================================================
   * Total *    1.00000     27.98520    66.75072    0.26409    95.00000

                                 Natural Population      
 --------------------------------------------------------
   Core                      27.98520 ( 99.9471% of  28)
   Valence                   66.75072 ( 99.6279% of  67)
   Natural Minimal Basis     94.73591 ( 99.7220% of  95)
   Natural Rydberg Basis      0.26409 (  0.2780% of  95)
 --------------------------------------------------------

    Atom  No          Natural Electron Configuration
 ----------------------------------------------------------------------------
      C    1      [core]2S( 0.84)2p( 3.06)3p( 0.02)
      N    2      [core]2S( 1.32)2p( 3.61)3p( 0.01)3d( 0.01)
      N    3      [core]2S( 1.32)2p( 3.61)3p( 0.01)3d( 0.01)
      C    4      [core]2S( 0.84)2p( 3.06)3p( 0.02)
      C    5      [core]2S( 0.95)2p( 3.20)3p( 0.01)
      C    6      [core]2S( 0.96)2p( 3.23)3p( 0.01)
      C    7      [core]2S( 0.96)2p( 3.16)3p( 0.01)
      C    8      [core]2S( 0.96)2p( 3.22)3p( 0.01)
      C    9      [core]2S( 0.95)2p( 3.23)3p( 0.01)
      C   10      [core]2S( 0.95)2p( 3.23)3p( 0.01)
      C   11      [core]2S( 0.96)2p( 3.22)3p( 0.01)
      C   12      [core]2S( 0.96)2p( 3.16)3p( 0.01)
      C   13      [core]2S( 0.96)2p( 3.23)3p( 0.01)
      C   14      [core]2S( 0.95)2p( 3.20)3p( 0.01)
      H   15            1S( 0.75)
      H   16            1S( 0.74)
      H   17            1S( 0.75)
      H   18            1S( 0.74)
      H   19            1S( 0.75)
      H   20            1S( 0.75)
      H   21            1S( 0.74)
      H   22            1S( 0.75)
      H   23            1S( 0.74)
      H   24            1S( 0.75)


 ***************************************************
 *******         Alpha spin orbitals         *******
 ***************************************************


 NATURAL POPULATIONS:  Natural atomic orbital occupancies 
                                                          
   NAO  Atom  No  lang   Type(AO)    Occupancy      Energy
 ----------------------------------------------------------
     1    C    1  S      Cor( 1S)     0.99939     -10.28307
     2    C    1  S      Val( 2S)     0.41953      -0.29542
     3    C    1  S      Ryd( 3S)     0.00127       0.38842
     4    C    1  px     Val( 2p)     0.55818      -0.24728
     5    C    1  px     Ryd( 3p)     0.00294       0.74811
     6    C    1  py     Val( 2p)     0.44102      -0.23260
     7    C    1  py     Ryd( 3p)     0.00481       0.72728
     8    C    1  pz     Val( 2p)     0.53544      -0.29412
     9    C    1  pz     Ryd( 3p)     0.00068       0.43385
    10    C    1  dxy    Ryd( 3d)     0.00057       2.26860
    11    C    1  dxz    Ryd( 3d)     0.00043       1.73086
    12    C    1  dyz    Ryd( 3d)     0.00043       1.69866
    13    C    1  dx2y2  Ryd( 3d)     0.00076       2.22044
    14    C    1  dz2    Ryd( 3d)     0.00030       1.99508

    15    N    2  S      Cor( 1S)     0.99967     -14.47717
    16    N    2  S      Val( 2S)     0.69225      -0.73517
    17    N    2  S      Ryd( 3S)     0.00283       0.92888
    18    N    2  px     Val( 2p)     0.78653      -0.48112
    19    N    2  px     Ryd( 3p)     0.00316       0.75024
    20    N    2  py     Val( 2p)     0.62010      -0.42530
    21    N    2  py     Ryd( 3p)     0.00252       0.97467
    22    N    2  pz     Val( 2p)     0.60226      -0.44606
    23    N    2  pz     Ryd( 3p)     0.00072       0.61914
    24    N    2  dxy    Ryd( 3d)     0.00073       2.57894
    25    N    2  dxz    Ryd( 3d)     0.00075       2.02555
    26    N    2  dyz    Ryd( 3d)     0.00056       2.06200
    27    N    2  dx2y2  Ryd( 3d)     0.00070       2.42869
    28    N    2  dz2    Ryd( 3d)     0.00034       2.36014

    29    N    3  S      Cor( 1S)     0.99967     -14.47717
    30    N    3  S      Val( 2S)     0.69225      -0.73517
    31    N    3  S      Ryd( 3S)     0.00283       0.92888
    32    N    3  px     Val( 2p)     0.78653      -0.48112
    33    N    3  px     Ryd( 3p)     0.00316       0.75024
    34    N    3  py     Val( 2p)     0.62010      -0.42530
    35    N    3  py     Ryd( 3p)     0.00252       0.97467
    36    N    3  pz     Val( 2p)     0.60226      -0.44606
    37    N    3  pz     Ryd( 3p)     0.00072       0.61914
    38    N    3  dxy    Ryd( 3d)     0.00073       2.57894
    39    N    3  dxz    Ryd( 3d)     0.00075       2.02555
    40    N    3  dyz    Ryd( 3d)     0.00056       2.06200
    41    N    3  dx2y2  Ryd( 3d)     0.00070       2.42869
    42    N    3  dz2    Ryd( 3d)     0.00034       2.36014

    43    C    4  S      Cor( 1S)     0.99939     -10.28307
    44    C    4  S      Val( 2S)     0.41953      -0.29542
    45    C    4  S      Ryd( 3S)     0.00127       0.38842
    46    C    4  px     Val( 2p)     0.55818      -0.24728
    47    C    4  px     Ryd( 3p)     0.00294       0.74811
    48    C    4  py     Val( 2p)     0.44102      -0.23260
    49    C    4  py     Ryd( 3p)     0.00481       0.72728
    50    C    4  pz     Val( 2p)     0.53544      -0.29412
    51    C    4  pz     Ryd( 3p)     0.00068       0.43385
    52    C    4  dxy    Ryd( 3d)     0.00057       2.26860
    53    C    4  dxz    Ryd( 3d)     0.00043       1.73086
    54    C    4  dyz    Ryd( 3d)     0.00043       1.69866
    55    C    4  dx2y2  Ryd( 3d)     0.00076       2.22044
    56    C    4  dz2    Ryd( 3d)     0.00030       1.99508

    57    C    5  S      Cor( 1S)     0.99946     -10.22687
    58    C    5  S      Val( 2S)     0.47485      -0.30220
    59    C    5  S      Ryd( 3S)     0.00078       0.42667
    60    C    5  px     Val( 2p)     0.58625      -0.21809
    61    C    5  px     Ryd( 3p)     0.00279       0.80479
    62    C    5  py     Val( 2p)     0.54618      -0.20537
    63    C    5  py     Ryd( 3p)     0.00245       0.58366
    64    C    5  pz     Val( 2p)     0.46343      -0.26134
    65    C    5  pz     Ryd( 3p)     0.00046       0.40826
    66    C    5  dxy    Ryd( 3d)     0.00043       2.31470
    67    C    5  dxz    Ryd( 3d)     0.00020       1.75439
    68    C    5  dyz    Ryd( 3d)     0.00030       1.77174
    69    C    5  dx2y2  Ryd( 3d)     0.00026       2.31194
    70    C    5  dz2    Ryd( 3d)     0.00021       2.06191

    71    C    6  S      Cor( 1S)     0.99948     -10.21485
    72    C    6  S      Val( 2S)     0.47777      -0.29375
    73    C    6  S      Ryd( 3S)     0.00056       0.43380
    74    C    6  px     Val( 2p)     0.57671      -0.20051
    75    C    6  px     Ryd( 3p)     0.00283       0.72466
    76    C    6  py     Val( 2p)     0.55776      -0.19378
    77    C    6  py     Ryd( 3p)     0.00247       0.66118
    78    C    6  pz     Val( 2p)     0.48384      -0.25043
    79    C    6  pz     Ryd( 3p)     0.00030       0.41787
    80    C    6  dxy    Ryd( 3d)     0.00036       2.36656
    81    C    6  dxz    Ryd( 3d)     0.00023       1.77186
    82    C    6  dyz    Ryd( 3d)     0.00023       1.77671
    83    C    6  dx2y2  Ryd( 3d)     0.00038       2.28207
    84    C    6  dz2    Ryd( 3d)     0.00020       2.07779

    85    C    7  S      Cor( 1S)     0.99947     -10.22110
    86    C    7  S      Val( 2S)     0.48156      -0.29994
    87    C    7  S      Ryd( 3S)     0.00062       0.43187
    88    C    7  px     Val( 2p)     0.53270      -0.18567
    89    C    7  px     Ryd( 3p)     0.00194       0.51645
    90    C    7  py     Val( 2p)     0.60111      -0.20733
    91    C    7  py     Ryd( 3p)     0.00309       0.86691
    92    C    7  pz     Val( 2p)     0.44260      -0.24883
    93    C    7  pz     Ryd( 3p)     0.00027       0.41902
    94    C    7  dxy    Ryd( 3d)     0.00039       2.28215
    95    C    7  dxz    Ryd( 3d)     0.00027       1.78176
    96    C    7  dyz    Ryd( 3d)     0.00022       1.75640
    97    C    7  dx2y2  Ryd( 3d)     0.00038       2.35283
    98    C    7  dz2    Ryd( 3d)     0.00020       2.06764

    99    C    8  S      Cor( 1S)     0.99948     -10.21922
   100    C    8  S      Val( 2S)     0.47736      -0.29683
   101    C    8  S      Ryd( 3S)     0.00059       0.43671
   102    C    8  px     Val( 2p)     0.59765      -0.21001
   103    C    8  px     Ryd( 3p)     0.00314       0.83578
   104    C    8  py     Val( 2p)     0.53587      -0.19019
   105    C    8  py     Ryd( 3p)     0.00210       0.54816
   106    C    8  pz     Val( 2p)     0.47817      -0.25287
   107    C    8  pz     Ryd( 3p)     0.00029       0.41576
   108    C    8  dxy    Ryd( 3d)     0.00036       2.31027
   109    C    8  dxz    Ryd( 3d)     0.00022       1.75765
   110    C    8  dyz    Ryd( 3d)     0.00026       1.78394
   111    C    8  dx2y2  Ryd( 3d)     0.00038       2.33038
   112    C    8  dz2    Ryd( 3d)     0.00020       2.07421

   113    C    9  S      Cor( 1S)     0.99946     -10.22970
   114    C    9  S      Val( 2S)     0.47465      -0.30466
   115    C    9  S      Ryd( 3S)     0.00089       0.40855
   116    C    9  px     Val( 2p)     0.56662      -0.21670
   117    C    9  px     Ryd( 3p)     0.00234       0.69120
   118    C    9  py     Val( 2p)     0.57476      -0.21950
   119    C    9  py     Ryd( 3p)     0.00222       0.74139
   120    C    9  pz     Val( 2p)     0.48618      -0.26715
   121    C    9  pz     Ryd( 3p)     0.00046       0.41165
   122    C    9  dxy    Ryd( 3d)     0.00037       2.35803
   123    C    9  dxz    Ryd( 3d)     0.00022       1.75810
   124    C    9  dyz    Ryd( 3d)     0.00026       1.76380
   125    C    9  dx2y2  Ryd( 3d)     0.00032       2.28503
   126    C    9  dz2    Ryd( 3d)     0.00022       2.05827

   127    C   10  S      Cor( 1S)     0.99946     -10.22970
   128    C   10  S      Val( 2S)     0.47465      -0.30466
   129    C   10  S      Ryd( 3S)     0.00089       0.40855
   130    C   10  px     Val( 2p)     0.56662      -0.21670
   131    C   10  px     Ryd( 3p)     0.00234       0.69120
   132    C   10  py     Val( 2p)     0.57476      -0.21950
   133    C   10  py     Ryd( 3p)     0.00222       0.74139
   134    C   10  pz     Val( 2p)     0.48618      -0.26715
   135    C   10  pz     Ryd( 3p)     0.00046       0.41165
   136    C   10  dxy    Ryd( 3d)     0.00037       2.35803
   137    C   10  dxz    Ryd( 3d)     0.00022       1.75810
   138    C   10  dyz    Ryd( 3d)     0.00026       1.76380
   139    C   10  dx2y2  Ryd( 3d)     0.00032       2.28503
   140    C   10  dz2    Ryd( 3d)     0.00022       2.05827

   141    C   11  S      Cor( 1S)     0.99948     -10.21922
   142    C   11  S      Val( 2S)     0.47736      -0.29683
   143    C   11  S      Ryd( 3S)     0.00059       0.43671
   144    C   11  px     Val( 2p)     0.59765      -0.21001
   145    C   11  px     Ryd( 3p)     0.00314       0.83578
   146    C   11  py     Val( 2p)     0.53587      -0.19019
   147    C   11  py     Ryd( 3p)     0.00210       0.54816
   148    C   11  pz     Val( 2p)     0.47817      -0.25287
   149    C   11  pz     Ryd( 3p)     0.00029       0.41576
   150    C   11  dxy    Ryd( 3d)     0.00036       2.31027
   151    C   11  dxz    Ryd( 3d)     0.00022       1.75765
   152    C   11  dyz    Ryd( 3d)     0.00026       1.78394
   153    C   11  dx2y2  Ryd( 3d)     0.00038       2.33038
   154    C   11  dz2    Ryd( 3d)     0.00020       2.07421

   155    C   12  S      Cor( 1S)     0.99947     -10.22110
   156    C   12  S      Val( 2S)     0.48156      -0.29994
   157    C   12  S      Ryd( 3S)     0.00062       0.43187
   158    C   12  px     Val( 2p)     0.53270      -0.18567
   159    C   12  px     Ryd( 3p)     0.00194       0.51645
   160    C   12  py     Val( 2p)     0.60111      -0.20733
   161    C   12  py     Ryd( 3p)     0.00309       0.86691
   162    C   12  pz     Val( 2p)     0.44260      -0.24883
   163    C   12  pz     Ryd( 3p)     0.00027       0.41902
   164    C   12  dxy    Ryd( 3d)     0.00039       2.28215
   165    C   12  dxz    Ryd( 3d)     0.00027       1.78176
   166    C   12  dyz    Ryd( 3d)     0.00022       1.75640
   167    C   12  dx2y2  Ryd( 3d)     0.00038       2.35283
   168    C   12  dz2    Ryd( 3d)     0.00020       2.06764

   169    C   13  S      Cor( 1S)     0.99948     -10.21485
   170    C   13  S      Val( 2S)     0.47777      -0.29375
   171    C   13  S      Ryd( 3S)     0.00056       0.43380
   172    C   13  px     Val( 2p)     0.57671      -0.20051
   173    C   13  px     Ryd( 3p)     0.00283       0.72466
   174    C   13  py     Val( 2p)     0.55776      -0.19378
   175    C   13  py     Ryd( 3p)     0.00247       0.66118
   176    C   13  pz     Val( 2p)     0.48384      -0.25043
   177    C   13  pz     Ryd( 3p)     0.00030       0.41787
   178    C   13  dxy    Ryd( 3d)     0.00036       2.36656
   179    C   13  dxz    Ryd( 3d)     0.00023       1.77186
   180    C   13  dyz    Ryd( 3d)     0.00023       1.77671
   181    C   13  dx2y2  Ryd( 3d)     0.00038       2.28207
   182    C   13  dz2    Ryd( 3d)     0.00020       2.07779

   183    C   14  S      Cor( 1S)     0.99946     -10.22687
   184    C   14  S      Val( 2S)     0.47485      -0.30220
   185    C   14  S      Ryd( 3S)     0.00078       0.42667
   186    C   14  px     Val( 2p)     0.58625      -0.21809
   187    C   14  px     Ryd( 3p)     0.00279       0.80479
   188    C   14  py     Val( 2p)     0.54618      -0.20537
   189    C   14  py     Ryd( 3p)     0.00245       0.58366
   190    C   14  pz     Val( 2p)     0.46343      -0.26134
   191    C   14  pz     Ryd( 3p)     0.00046       0.40826
   192    C   14  dxy    Ryd( 3d)     0.00043       2.31470
   193    C   14  dxz    Ryd( 3d)     0.00020       1.75439
   194    C   14  dyz    Ryd( 3d)     0.00030       1.77174
   195    C   14  dx2y2  Ryd( 3d)     0.00026       2.31194
   196    C   14  dz2    Ryd( 3d)     0.00021       2.06191

   197    H   15  S      Val( 1S)     0.37404      -0.06294
   198    H   15  S      Ryd( 2S)     0.00086       0.19689
   199    H   15  px     Ryd( 2p)     0.00038       2.17822
   200    H   15  py     Ryd( 2p)     0.00008       1.89198
   201    H   15  pz     Ryd( 2p)     0.00007       1.50688

   202    H   16  S      Val( 1S)     0.37129      -0.03954
   203    H   16  S      Ryd( 2S)     0.00069       0.20459
   204    H   16  px     Ryd( 2p)     0.00026       2.08014
   205    H   16  py     Ryd( 2p)     0.00020       2.00817
   206    H   16  pz     Ryd( 2p)     0.00007       1.51863

   207    H   17  S      Val( 1S)     0.37262      -0.04186
   208    H   17  S      Ryd( 2S)     0.00070       0.20427
   209    H   17  px     Ryd( 2p)     0.00005       1.85262
   210    H   17  py     Ryd( 2p)     0.00042       2.23355
   211    H   17  pz     Ryd( 2p)     0.00006       1.51658

   212    H   18  S      Val( 1S)     0.37202      -0.04438
   213    H   18  S      Ryd( 2S)     0.00072       0.20151
   214    H   18  px     Ryd( 2p)     0.00038       2.19740
   215    H   18  py     Ryd( 2p)     0.00009       1.88588
   216    H   18  pz     Ryd( 2p)     0.00007       1.51418

   217    H   19  S      Val( 1S)     0.37368      -0.06871
   218    H   19  S      Ryd( 2S)     0.00083       0.21703
   219    H   19  px     Ryd( 2p)     0.00027       2.05212
   220    H   19  py     Ryd( 2p)     0.00020       2.02450
   221    H   19  pz     Ryd( 2p)     0.00008       1.50495

   222    H   20  S      Val( 1S)     0.37368      -0.06871
   223    H   20  S      Ryd( 2S)     0.00083       0.21703
   224    H   20  px     Ryd( 2p)     0.00027       2.05212
   225    H   20  py     Ryd( 2p)     0.00020       2.02450
   226    H   20  pz     Ryd( 2p)     0.00008       1.50495

   227    H   21  S      Val( 1S)     0.37202      -0.04438
   228    H   21  S      Ryd( 2S)     0.00072       0.20151
   229    H   21  px     Ryd( 2p)     0.00038       2.19740
   230    H   21  py     Ryd( 2p)     0.00009       1.88588
   231    H   21  pz     Ryd( 2p)     0.00007       1.51418

   232    H   22  S      Val( 1S)     0.37262      -0.04186
   233    H   22  S      Ryd( 2S)     0.00070       0.20427
   234    H   22  px     Ryd( 2p)     0.00005       1.85262
   235    H   22  py     Ryd( 2p)     0.00042       2.23355
   236    H   22  pz     Ryd( 2p)     0.00006       1.51658

   237    H   23  S      Val( 1S)     0.37129      -0.03954
   238    H   23  S      Ryd( 2S)     0.00069       0.20459
   239    H   23  px     Ryd( 2p)     0.00026       2.08014
   240    H   23  py     Ryd( 2p)     0.00020       2.00817
   241    H   23  pz     Ryd( 2p)     0.00007       1.51863

   242    H   24  S      Val( 1S)     0.37404      -0.06294
   243    H   24  S      Ryd( 2S)     0.00086       0.19689
   244    H   24  px     Ryd( 2p)     0.00038       2.17822
   245    H   24  py     Ryd( 2p)     0.00008       1.89198
   246    H   24  pz     Ryd( 2p)     0.00007       1.50688


 Summary of Natural Population Analysis:                  
                                                          
                                       Natural Population 
                Natural  -----------------------------------------------
    Atom  No    Charge         Core      Valence    Rydberg      Total
 -----------------------------------------------------------------------
      C    1    0.03425      0.99939     1.95417    0.01219     2.96575
      N    2   -0.21312      0.99967     2.70114    0.01231     3.71312
      N    3   -0.21312      0.99967     2.70114    0.01231     3.71312
      C    4    0.03425      0.99939     1.95417    0.01219     2.96575
      C    5   -0.07804      0.99946     2.07070    0.00787     3.07804
      C    6   -0.10311      0.99948     2.09608    0.00755     3.10311
      C    7   -0.06481      0.99947     2.05796    0.00738     3.06481
      C    8   -0.09606      0.99948     2.08904    0.00755     3.09606
      C    9   -0.10897      0.99946     2.10221    0.00730     3.10897
      C   10   -0.10897      0.99946     2.10221    0.00730     3.10897
      C   11   -0.09606      0.99948     2.08904    0.00755     3.09606
      C   12   -0.06481      0.99947     2.05796    0.00738     3.06481
      C   13   -0.10311      0.99948     2.09608    0.00755     3.10311
      C   14   -0.07804      0.99946     2.07070    0.00787     3.07804
      H   15    0.12456      0.00000     0.37404    0.00140     0.37544
      H   16    0.12749      0.00000     0.37129    0.00122     0.37251
      H   17    0.12616      0.00000     0.37262    0.00122     0.37384
      H   18    0.12672      0.00000     0.37202    0.00126     0.37328
      H   19    0.12493      0.00000     0.37368    0.00138     0.37507
      H   20    0.12493      0.00000     0.37368    0.00138     0.37507
      H   21    0.12672      0.00000     0.37202    0.00126     0.37328
      H   22    0.12616      0.00000     0.37262    0.00122     0.37384
      H   23    0.12749      0.00000     0.37129    0.00122     0.37251
      H   24    0.12456      0.00000     0.37404    0.00140     0.37544
 =======================================================================
   * Total *   -0.00000     13.99280    33.86989    0.13730    48.00000

                                 Natural Population      
 --------------------------------------------------------
   Core                      13.99280 ( 99.9486% of  14)
   Valence                   33.86989 ( 99.6173% of  34)
   Natural Minimal Basis     47.86270 ( 99.7140% of  48)
   Natural Rydberg Basis      0.13730 (  0.2860% of  48)
 --------------------------------------------------------

    Atom  No          Natural Electron Configuration
 ----------------------------------------------------------------------------
      C    1      [core]2S( 0.42)2p( 1.53)3p( 0.01)
      N    2      [core]2S( 0.69)2p( 2.01)3p( 0.01)
      N    3      [core]2S( 0.69)2p( 2.01)3p( 0.01)
      C    4      [core]2S( 0.42)2p( 1.53)3p( 0.01)
      C    5      [core]2S( 0.47)2p( 1.60)3p( 0.01)
      C    6      [core]2S( 0.48)2p( 1.62)3p( 0.01)
      C    7      [core]2S( 0.48)2p( 1.58)3p( 0.01)
      C    8      [core]2S( 0.48)2p( 1.61)3p( 0.01)
      C    9      [core]2S( 0.47)2p( 1.63)3p( 0.01)
      C   10      [core]2S( 0.47)2p( 1.63)3p( 0.01)
      C   11      [core]2S( 0.48)2p( 1.61)3p( 0.01)
      C   12      [core]2S( 0.48)2p( 1.58)3p( 0.01)
      C   13      [core]2S( 0.48)2p( 1.62)3p( 0.01)
      C   14      [core]2S( 0.47)2p( 1.60)3p( 0.01)
      H   15            1S( 0.37)
      H   16            1S( 0.37)
      H   17            1S( 0.37)
      H   18            1S( 0.37)
      H   19            1S( 0.37)
      H   20            1S( 0.37)
      H   21            1S( 0.37)
      H   22            1S( 0.37)
      H   23            1S( 0.37)
      H   24            1S( 0.37)


 NATURAL BOND ORBITAL ANALYSIS, alpha spin orbitals:

                       Occupancies       Lewis Structure    Low   High
           Occ.    -------------------  -----------------   occ   occ
  Cycle   Thresh.   Lewis   Non-Lewis     CR  BD  3C  LP    (L)   (NL)   Dev
 =============================================================================
   1(1)    0.90    44.67258   3.32742     14  26   0   8     6      7    0.02
   2(2)    0.90    44.67258   3.32742     14  26   0   8     6      7    0.02
   3(1)    0.80    46.03540   1.96460     14  30   0   4     2      7    0.02
   4(2)    0.80    46.03540   1.96460     14  30   0   4     2      7    0.02
   5(1)    0.70    46.46103   1.53897     14  32   0   2     0      7    0.02
 -----------------------------------------------------------------------------

 Structure accepted: No low occupancy Lewis orbitals

 --------------------------------------------------------
   Core                     13.99281 ( 99.949% of  14)
   Valence Lewis            32.46822 ( 95.495% of  34)
  ==================       ============================
   Total Lewis              46.46103 ( 96.794% of  48)
  -----------------------------------------------------
   Valence non-Lewis         1.44078 (  3.002% of  48)
   Rydberg non-Lewis         0.09819 (  0.205% of  48)
  ==================       ============================
   Total non-Lewis           1.53897 (  3.206% of  48)
 --------------------------------------------------------


       (Occupancy)   Bond orbital/ Coefficients/ Hybrids
 ---------------------------------------------------------------------------------
     1. (0.99073) BD ( 1) C   1 - N   2  
                ( 38.36%)   0.6193* C   1 s( 25.78%)p 2.87( 74.05%)d 0.01(  0.16%)
                                            0.0001  0.5075  0.0182 -0.1808 -0.0243
                                            0.8407  0.0209 -0.0000 -0.0000 -0.0146
                                            0.0000 -0.0000 -0.0311 -0.0210
                ( 61.64%)   0.7851* N   2 s( 36.50%)p 1.74( 63.44%)d 0.00(  0.07%)
                                            0.0002  0.6041 -0.0064  0.1724  0.0137
                                           -0.7773 -0.0153  0.0000 -0.0000 -0.0196
                                            0.0000 -0.0000 -0.0085 -0.0140
     2. (0.98819) BD ( 1) C   1 - C  10  
                ( 51.33%)   0.7164* C   1 s( 37.94%)p 1.63( 62.03%)d 0.00(  0.04%)
                                           -0.0000  0.6159 -0.0078  0.7593  0.0015
                                           -0.2085  0.0130  0.0000 -0.0000 -0.0077
                                            0.0000 -0.0000  0.0127 -0.0119
                ( 48.67%)   0.6977* C  10 s( 33.67%)p 1.97( 66.27%)d 0.00(  0.05%)
                                            0.0000  0.5802  0.0089 -0.7545  0.0034
                                            0.3047  0.0244 -0.0000 -0.0000 -0.0123
                                            0.0000 -0.0000  0.0143 -0.0139
     3. (0.79659) BD ( 2) C   1 - C  10  
                ( 54.30%)   0.7369* C   1 s(  0.00%)p 1.00( 99.99%)d 0.00(  0.01%)
                                           -0.0000  0.0000  0.0000 -0.0000 -0.0000
                                            0.0000  0.0000  0.9999 -0.0020 -0.0000
                                            0.0108  0.0001 -0.0000 -0.0000
                ( 45.70%)   0.6760* C  10 s(  0.00%)p 1.00( 99.95%)d 0.00(  0.05%)
                                           -0.0000 -0.0000 -0.0000 -0.0000 -0.0000
                                            0.0000  0.0000  0.9997  0.0071 -0.0000
                                           -0.0230 -0.0044  0.0000 -0.0000
     4. (0.98629) BD ( 1) C   1 - C  14  
                ( 51.67%)   0.7188* C   1 s( 36.09%)p 1.77( 63.87%)d 0.00(  0.04%)
                                            0.0002 -0.6007 -0.0002  0.6245  0.0115
                                            0.4978 -0.0282 -0.0000  0.0000 -0.0143
                                           -0.0000  0.0000 -0.0059  0.0117
                ( 48.33%)   0.6952* C  14 s( 34.32%)p 1.91( 65.63%)d 0.00(  0.05%)
                                           -0.0001 -0.5857 -0.0121 -0.6025  0.0111
                                           -0.5408 -0.0251  0.0000  0.0000 -0.0183
                                            0.0000  0.0000 -0.0030  0.0133
     5. (0.99341) BD ( 1) N   2 - N   3  
                ( 50.00%)   0.7071* N   2 s( 30.64%)p 2.26( 69.24%)d 0.00(  0.12%)
                                           -0.0002  0.5524 -0.0356  0.6100 -0.0281
                                            0.5645 -0.0280 -0.0000  0.0000  0.0259
                                           -0.0000 -0.0000  0.0124 -0.0181
                ( 50.00%)   0.7071* N   3 s( 30.64%)p 2.26( 69.24%)d 0.00(  0.12%)
                                           -0.0002  0.5524 -0.0356 -0.6100  0.0281
                                           -0.5645  0.0280 -0.0000  0.0000  0.0259
                                            0.0000  0.0000  0.0124 -0.0181
     6. (0.97086) BD ( 2) N   2 - N   3  
                ( 50.00%)   0.7071* N   2 s(  0.00%)p 1.00( 99.82%)d 0.00(  0.18%)
                                           -0.0000  0.0000  0.0000 -0.0000 -0.0000
                                            0.0000  0.0000  0.9989 -0.0205  0.0000
                                            0.0390  0.0166  0.0000 -0.0000
                ( 50.00%)   0.7071* N   3 s(  0.00%)p 1.00( 99.82%)d 0.00(  0.18%)
                                           -0.0000  0.0000  0.0000  0.0000  0.0000
                                           -0.0000 -0.0000  0.9989 -0.0205  0.0000
                                           -0.0390 -0.0166  0.0000 -0.0000
     7. (0.99073) BD ( 1) N   3 - C   4  
                ( 61.64%)   0.7851* N   3 s( 36.50%)p 1.74( 63.44%)d 0.00(  0.07%)
                                            0.0002  0.6041 -0.0064 -0.1724 -0.0137
                                            0.7773  0.0153  0.0000 -0.0000 -0.0196
                                           -0.0000  0.0000 -0.0085 -0.0140
                ( 38.36%)   0.6193* C   4 s( 25.78%)p 2.87( 74.05%)d 0.01(  0.16%)
                                            0.0001  0.5075  0.0182  0.1808  0.0243
                                           -0.8407 -0.0209 -0.0000 -0.0000 -0.0146
                                           -0.0000  0.0000 -0.0311 -0.0210
     8. (0.98629) BD ( 1) C   4 - C   5  
                ( 51.67%)   0.7188* C   4 s( 36.09%)p 1.77( 63.87%)d 0.00(  0.04%)
                                           -0.0002  0.6007  0.0002  0.6245  0.0115
                                            0.4978 -0.0282  0.0000 -0.0000  0.0143
                                           -0.0000  0.0000  0.0059 -0.0117
                ( 48.33%)   0.6952* C   5 s( 34.32%)p 1.91( 65.63%)d 0.00(  0.05%)
                                            0.0001  0.5857  0.0121 -0.6025  0.0111
                                           -0.5408 -0.0251 -0.0000 -0.0000  0.0183
                                            0.0000  0.0000  0.0030 -0.0133
     9. (0.79006) BD ( 2) C   4 - C   5  
                ( 56.19%)   0.7496* C   4 s(  0.00%)p 1.00( 99.98%)d 0.00(  0.02%)
                                            0.0000  0.0000  0.0000  0.0000  0.0000
                                           -0.0000 -0.0000  0.9999 -0.0023 -0.0000
                                            0.0129  0.0029  0.0000 -0.0000
                ( 43.81%)   0.6619* C   5 s(  0.00%)p 1.00( 99.94%)d 0.00(  0.06%)
                                            0.0000  0.0000  0.0000  0.0000  0.0000
                                           -0.0000 -0.0000  0.9997  0.0051  0.0000
                                           -0.0230 -0.0061 -0.0000 -0.0000
    10. (0.98819) BD ( 1) C   4 - C   9  
                ( 51.33%)   0.7164* C   4 s( 37.94%)p 1.63( 62.03%)d 0.00(  0.04%)
                                            0.0000 -0.6159  0.0078  0.7593  0.0015
                                           -0.2085  0.0130 -0.0000  0.0000  0.0077
                                            0.0000 -0.0000 -0.0127  0.0119
                ( 48.67%)   0.6977* C   9 s( 33.67%)p 1.97( 66.27%)d 0.00(  0.05%)
                                           -0.0000 -0.5802 -0.0089 -0.7545  0.0034
                                            0.3047  0.0244  0.0000  0.0000  0.0123
                                            0.0000 -0.0000 -0.0143  0.0139
    11. (0.98822) BD ( 1) C   5 - C   6  
                ( 50.76%)   0.7125* C   5 s( 36.74%)p 1.72( 63.22%)d 0.00(  0.04%)
                                           -0.0000 -0.6061 -0.0091  0.1157 -0.0384
                                           -0.7856 -0.0120 -0.0000  0.0000  0.0086
                                            0.0000 -0.0000  0.0145  0.0117
                ( 49.24%)   0.7017* C   6 s( 35.02%)p 1.85( 64.93%)d 0.00(  0.05%)
                                           -0.0001 -0.5917 -0.0097 -0.1635 -0.0409
                                            0.7879  0.0021  0.0000  0.0000  0.0038
                                            0.0000 -0.0000  0.0180  0.0122
    12. (0.98868) BD ( 1) C   5 - H  15  
                ( 62.55%)   0.7909* C   5 s( 28.86%)p 2.46( 71.11%)d 0.00(  0.03%)
                                           -0.0003  0.5370 -0.0158  0.7886 -0.0023
                                           -0.2982  0.0152 -0.0000  0.0000 -0.0111
                                           -0.0000  0.0000  0.0088 -0.0101
                ( 37.45%)   0.6120* H  15 s( 99.90%)p 0.00(  0.10%)
                                            0.9995 -0.0014 -0.0300  0.0100  0.0000
    13. (0.98960) BD ( 1) C   6 - C   7  
                ( 50.11%)   0.7079* C   6 s( 35.46%)p 1.82( 64.50%)d 0.00(  0.05%)
                                            0.0000  0.5954  0.0079 -0.7469  0.0041
                                            0.2922  0.0410  0.0000  0.0000 -0.0091
                                           -0.0000  0.0000  0.0154 -0.0121
                ( 49.89%)   0.7063* C   7 s( 35.49%)p 1.82( 64.46%)d 0.00(  0.05%)
                                            0.0000  0.5957  0.0084  0.7620  0.0220
                                           -0.2495  0.0338 -0.0000  0.0000 -0.0134
                                           -0.0000  0.0000  0.0121 -0.0121
    14. (0.79184) BD ( 2) C   6 - C   7  
                ( 53.14%)   0.7290* C   6 s(  0.00%)p 1.00( 99.95%)d 0.00(  0.05%)
                                            0.0000 -0.0000  0.0000  0.0000 -0.0000
                                           -0.0000  0.0000  0.9997 -0.0085  0.0000
                                           -0.0215 -0.0091 -0.0000  0.0000
                ( 46.86%)   0.6845* C   7 s(  0.00%)p 1.00( 99.94%)d 0.00(  0.06%)
                                            0.0000 -0.0000 -0.0000  0.0000 -0.0000
                                           -0.0000  0.0000  0.9997 -0.0070 -0.0000
                                            0.0149 -0.0200 -0.0000 -0.0000
    15. (0.98923) BD ( 1) C   6 - H  16  
                ( 62.84%)   0.7927* C   6 s( 29.43%)p 2.40( 70.54%)d 0.00(  0.03%)
                                           -0.0003  0.5423 -0.0144  0.6431 -0.0085
                                            0.5401 -0.0060  0.0000 -0.0000  0.0132
                                            0.0000  0.0000  0.0026 -0.0094
                ( 37.16%)   0.6096* H  16 s( 99.90%)p 0.00(  0.10%)
                                            0.9995 -0.0021 -0.0240 -0.0207 -0.0000
    16. (0.98960) BD ( 1) C   7 - C   8  
                ( 49.77%)   0.7055* C   7 s( 35.18%)p 1.84( 64.77%)d 0.00(  0.05%)
                                            0.0000  0.5931  0.0085 -0.6280 -0.0323
                                           -0.5017  0.0240 -0.0000  0.0000  0.0183
                                           -0.0000  0.0000  0.0005 -0.0122
                ( 50.23%)   0.7087* C   8 s( 35.43%)p 1.82( 64.53%)d 0.00(  0.05%)
                                            0.0000  0.5951  0.0071  0.5989 -0.0186
                                            0.5338  0.0362  0.0000  0.0000  0.0169
                                            0.0000  0.0000  0.0055 -0.0122
    17. (0.98960) BD ( 1) C   7 - H  17  
                ( 62.72%)   0.7919* C   7 s( 29.23%)p 2.42( 70.74%)d 0.00(  0.03%)
                                           -0.0003  0.5405 -0.0134 -0.1511  0.0024
                                            0.8273 -0.0101  0.0000 -0.0000 -0.0051
                                           -0.0000  0.0000 -0.0131 -0.0095
                ( 37.28%)   0.6106* H  17 s( 99.90%)p 0.00(  0.10%)
                                            0.9995 -0.0021  0.0055 -0.0314 -0.0000
    18. (0.98756) BD ( 1) C   8 - C   9  
                ( 49.04%)   0.7003* C   8 s( 35.27%)p 1.83( 64.68%)d 0.00(  0.05%)
                                            0.0001  0.5938  0.0111  0.1179 -0.0368
                                           -0.7945 -0.0164 -0.0000  0.0000 -0.0085
                                           -0.0000  0.0000 -0.0162 -0.0123
                ( 50.96%)   0.7138* C   9 s( 37.18%)p 1.69( 62.78%)d 0.00(  0.04%)
                                           -0.0000  0.6097  0.0117 -0.1557 -0.0380
                                            0.7759 -0.0022  0.0000  0.0000 -0.0023
                                            0.0000  0.0000 -0.0161 -0.0118
    19. (0.83808) BD ( 2) C   8 - C   9  
                ( 49.44%)   0.7031* C   8 s(  0.00%)p 1.00( 99.94%)d 0.00(  0.06%)
                                            0.0000 -0.0000 -0.0000  0.0000 -0.0000
                                           -0.0000  0.0000  0.9997 -0.0058 -0.0000
                                            0.0165 -0.0174 -0.0000 -0.0000
                ( 50.56%)   0.7111* C   9 s(  0.00%)p 1.00( 99.95%)d 0.00(  0.05%)
                                            0.0000 -0.0000 -0.0000  0.0000  0.0000
                                           -0.0000  0.0000  0.9997 -0.0071 -0.0000
                                            0.0094  0.0204  0.0000  0.0000
    20. (0.98929) BD ( 1) C   8 - H  18  
                ( 62.78%)   0.7923* C   8 s( 29.22%)p 2.42( 70.76%)d 0.00(  0.03%)
                                            0.0003 -0.5403  0.0145  0.7910 -0.0104
                                           -0.2859  0.0027 -0.0000  0.0000  0.0086
                                            0.0000 -0.0000 -0.0107  0.0095
                ( 37.22%)   0.6101* H  18 s( 99.90%)p 0.00(  0.10%)
                                           -0.9995  0.0018 -0.0298  0.0111  0.0000
    21. (0.98847) BD ( 1) C   9 - H  19  
                ( 62.63%)   0.7914* C   9 s( 29.06%)p 2.44( 70.91%)d 0.00(  0.03%)
                                            0.0003 -0.5389  0.0150  0.6363  0.0057
                                            0.5513 -0.0159  0.0000 -0.0000 -0.0140
                                           -0.0000 -0.0000  0.0006  0.0102
                ( 37.37%)   0.6113* H  19 s( 99.90%)p 0.00(  0.10%)
                                           -0.9995  0.0043 -0.0247 -0.0196 -0.0000
    22. (0.98756) BD ( 1) C  10 - C  11  
                ( 50.96%)   0.7138* C  10 s( 37.18%)p 1.69( 62.78%)d 0.00(  0.04%)
                                           -0.0000  0.6097  0.0117  0.1557  0.0380
                                           -0.7759  0.0022  0.0000  0.0000 -0.0023
                                           -0.0000 -0.0000 -0.0161 -0.0118
                ( 49.04%)   0.7003* C  11 s( 35.27%)p 1.83( 64.68%)d 0.00(  0.05%)
                                            0.0001  0.5938  0.0111 -0.1179  0.0368
                                            0.7945  0.0164 -0.0000  0.0000 -0.0085
                                            0.0000 -0.0000 -0.0162 -0.0123
    23. (0.98847) BD ( 1) C  10 - H  20  
                ( 62.63%)   0.7914* C  10 s( 29.06%)p 2.44( 70.91%)d 0.00(  0.03%)
                                           -0.0003  0.5389 -0.0150  0.6363  0.0057
                                            0.5513 -0.0159 -0.0000  0.0000  0.0140
                                           -0.0000 -0.0000 -0.0006 -0.0102
                ( 37.37%)   0.6113* H  20 s( 99.90%)p 0.00(  0.10%)
                                            0.9995 -0.0043 -0.0247 -0.0196  0.0000
    24. (0.98960) BD ( 1) C  11 - C  12  
                ( 50.23%)   0.7087* C  11 s( 35.43%)p 1.82( 64.53%)d 0.00(  0.05%)
                                            0.0000  0.5951  0.0071 -0.5989  0.0186
                                           -0.5338 -0.0362  0.0000  0.0000  0.0169
                                           -0.0000 -0.0000  0.0055 -0.0122
                ( 49.77%)   0.7055* C  12 s( 35.18%)p 1.84( 64.77%)d 0.00(  0.05%)
                                            0.0000  0.5931  0.0085  0.6280  0.0323
                                            0.5017 -0.0240 -0.0000  0.0000  0.0183
                                           -0.0000 -0.0000  0.0005 -0.0122
    25. (0.76995) BD ( 2) C  11 - C  12  
                ( 52.88%)   0.7272* C  11 s(  0.00%)p 1.00( 99.95%)d 0.00(  0.05%)
                                           -0.0000 -0.0000 -0.0000 -0.0000  0.0000
                                            0.0000 -0.0000  0.9997 -0.0074 -0.0000
                                           -0.0229  0.0012  0.0000 -0.0000
                ( 47.12%)   0.6865* C  12 s(  0.00%)p 1.00( 99.94%)d 0.00(  0.06%)
                                           -0.0000 -0.0000 -0.0000 -0.0000  0.0000
                                            0.0000 -0.0000  0.9997 -0.0055 -0.0000
                                            0.0062  0.0241 -0.0000 -0.0000
    26. (0.98929) BD ( 1) C  11 - H  21  
                ( 62.78%)   0.7923* C  11 s( 29.22%)p 2.42( 70.76%)d 0.00(  0.03%)
                                           -0.0003  0.5403 -0.0145  0.7910 -0.0104
                                           -0.2859  0.0027  0.0000 -0.0000 -0.0086
                                            0.0000 -0.0000  0.0107 -0.0095
                ( 37.22%)   0.6101* H  21 s( 99.90%)p 0.00(  0.10%)
                                            0.9995 -0.0018 -0.0298  0.0111 -0.0000
    27. (0.98960) BD ( 1) C  12 - C  13  
                ( 49.89%)   0.7063* C  12 s( 35.49%)p 1.82( 64.46%)d 0.00(  0.05%)
                                            0.0000  0.5957  0.0084 -0.7620 -0.0220
                                            0.2495 -0.0338 -0.0000  0.0000 -0.0134
                                            0.0000 -0.0000  0.0121 -0.0121
                ( 50.11%)   0.7079* C  13 s( 35.46%)p 1.82( 64.50%)d 0.00(  0.05%)
                                            0.0000  0.5954  0.0079  0.7469 -0.0041
                                           -0.2922 -0.0410  0.0000  0.0000 -0.0091
                                            0.0000 -0.0000  0.0154 -0.0121
    28. (0.98960) BD ( 1) C  12 - H  22  
                ( 62.72%)   0.7919* C  12 s( 29.23%)p 2.42( 70.74%)d 0.00(  0.03%)
                                            0.0003 -0.5405  0.0134 -0.1511  0.0024
                                            0.8273 -0.0101 -0.0000  0.0000  0.0051
                                           -0.0000  0.0000  0.0131  0.0095
                ( 37.28%)   0.6106* H  22 s( 99.90%)p 0.00(  0.10%)
                                           -0.9995  0.0021  0.0055 -0.0314  0.0000
    29. (0.98822) BD ( 1) C  13 - C  14  
                ( 49.24%)   0.7017* C  13 s( 35.02%)p 1.85( 64.93%)d 0.00(  0.05%)
                                            0.0001  0.5917  0.0097 -0.1635 -0.0409
                                            0.7879  0.0021 -0.0000 -0.0000 -0.0038
                                            0.0000 -0.0000 -0.0180 -0.0122
                ( 50.76%)   0.7125* C  14 s( 36.74%)p 1.72( 63.22%)d 0.00(  0.04%)
                                            0.0000  0.6061  0.0091  0.1157 -0.0384
                                           -0.7856 -0.0120  0.0000 -0.0000 -0.0086
                                            0.0000 -0.0000 -0.0145 -0.0117
    30. (0.81382) BD ( 2) C  13 - C  14  
                ( 51.51%)   0.7177* C  13 s(  0.00%)p 1.00( 99.94%)d 0.00(  0.06%)
                                           -0.0000 -0.0000 -0.0000 -0.0000  0.0000
                                            0.0000 -0.0000  0.9997 -0.0062  0.0000
                                            0.0111  0.0207 -0.0000 -0.0000
                ( 48.49%)   0.6964* C  14 s(  0.00%)p 1.00( 99.95%)d 0.00(  0.05%)
                                            0.0000  0.0000  0.0000 -0.0000  0.0000
                                            0.0000  0.0000  0.9997 -0.0082  0.0000
                                            0.0158 -0.0164  0.0000  0.0000
    31. (0.98923) BD ( 1) C  13 - H  23  
                ( 62.84%)   0.7927* C  13 s( 29.43%)p 2.40( 70.54%)d 0.00(  0.03%)
                                            0.0003 -0.5423  0.0144  0.6431 -0.0085
                                            0.5401 -0.0060 -0.0000  0.0000 -0.0132
                                            0.0000  0.0000 -0.0026  0.0094
                ( 37.16%)   0.6096* H  23 s( 99.90%)p 0.00(  0.10%)
                                           -0.9995  0.0021 -0.0240 -0.0207  0.0000
    32. (0.98868) BD ( 1) C  14 - H  24  
                ( 62.55%)   0.7909* C  14 s( 28.86%)p 2.46( 71.11%)d 0.00(  0.03%)
                                            0.0003 -0.5370  0.0158  0.7886 -0.0023
                                           -0.2982  0.0152  0.0000 -0.0000  0.0111
                                           -0.0000  0.0000 -0.0088  0.0101
                ( 37.45%)   0.6120* H  24 s( 99.90%)p 0.00(  0.10%)
                                           -0.9995  0.0014 -0.0300  0.0100 -0.0000
    33. (0.99938) CR ( 1) C   1           s(100.00%)p 0.00(  0.00%)
                                            1.0000  0.0000 -0.0000 -0.0001  0.0000
                                           -0.0002  0.0000  0.0000  0.0000  0.0000
                                            0.0000  0.0000  0.0000  0.0000
    34. (0.99967) CR ( 1) N   2           s(100.00%)p 0.00(  0.00%)
                                            1.0000 -0.0003 -0.0000  0.0004 -0.0000
                                            0.0002 -0.0000  0.0000  0.0000  0.0000
                                           -0.0000  0.0000  0.0000 -0.0000
    35. (0.99967) CR ( 1) N   3           s(100.00%)p 0.00(  0.00%)
                                            1.0000 -0.0003 -0.0000 -0.0004  0.0000
                                           -0.0002  0.0000  0.0000  0.0000  0.0000
                                            0.0000 -0.0000  0.0000 -0.0000
    36. (0.99938) CR ( 1) C   4           s(100.00%)p 0.00(  0.00%)
                                            1.0000  0.0000 -0.0000  0.0001 -0.0000
                                            0.0002 -0.0000 -0.0000  0.0000  0.0000
                                           -0.0000 -0.0000  0.0000  0.0000
    37. (0.99947) CR ( 1) C   5           s(100.00%)p 0.00(  0.00%)
                                            1.0000  0.0001 -0.0000  0.0003 -0.0000
                                           -0.0000  0.0000 -0.0000  0.0000 -0.0000
                                            0.0000  0.0000  0.0000 -0.0000
    38. (0.99948) CR ( 1) C   6           s(100.00%)p 0.00(  0.00%)
                                            1.0000  0.0001 -0.0000  0.0002 -0.0000
                                            0.0002 -0.0000 -0.0000  0.0000  0.0000
                                            0.0000  0.0000  0.0000 -0.0000
    39. (0.99947) CR ( 1) C   7           s(100.00%)p 0.00(  0.00%)
                                            1.0000  0.0001 -0.0000 -0.0001  0.0000
                                            0.0003 -0.0000 -0.0000 -0.0000 -0.0000
                                           -0.0000  0.0000 -0.0000 -0.0000
    40. (0.99948) CR ( 1) C   8           s(100.00%)p 0.00(  0.00%)
                                            1.0000  0.0001 -0.0000 -0.0003  0.0000
                                            0.0001 -0.0000  0.0000 -0.0000 -0.0000
                                           -0.0000  0.0000  0.0000 -0.0000
    41. (0.99946) CR ( 1) C   9           s(100.00%)p 0.00(  0.00%)
                                            1.0000  0.0002 -0.0000 -0.0002 -0.0000
                                           -0.0001  0.0000 -0.0000  0.0000  0.0000
                                            0.0000  0.0000 -0.0000 -0.0000
    42. (0.99946) CR ( 1) C  10           s(100.00%)p 0.00(  0.00%)
                                            1.0000  0.0002 -0.0000  0.0002  0.0000
                                            0.0001 -0.0000  0.0000  0.0000  0.0000
                                           -0.0000 -0.0000 -0.0000 -0.0000
    43. (0.99948) CR ( 1) C  11           s(100.00%)p 0.00(  0.00%)
                                            1.0000  0.0001 -0.0000  0.0003 -0.0000
                                           -0.0001  0.0000  0.0000 -0.0000 -0.0000
                                            0.0000  0.0000  0.0000 -0.0000
    44. (0.99947) CR ( 1) C  12           s(100.00%)p 0.00(  0.00%)
                                            1.0000  0.0001 -0.0000  0.0001 -0.0000
                                           -0.0003  0.0000  0.0000 -0.0000 -0.0000
                                            0.0000 -0.0000 -0.0000 -0.0000
    45. (0.99948) CR ( 1) C  13           s(100.00%)p 0.00(  0.00%)
                                            1.0000  0.0001 -0.0000 -0.0002  0.0000
                                           -0.0002  0.0000  0.0000 -0.0000  0.0000
                                            0.0000  0.0000  0.0000 -0.0000
    46. (0.99947) CR ( 1) C  14           s(100.00%)p 0.00(  0.00%)
                                            1.0000  0.0001 -0.0000 -0.0003  0.0000
                                            0.0000 -0.0000 -0.0000  0.0000 -0.0000
                                           -0.0000  0.0000  0.0000 -0.0000
    47. (0.98635) LP ( 1) N   2           s( 32.97%)p 2.03( 67.02%)d 0.00(  0.01%)
                                            0.0004  0.5737  0.0242 -0.7711 -0.0159
                                            0.2738  0.0209 -0.0000  0.0000  0.0044
                                            0.0000 -0.0000 -0.0071  0.0065
    48. (0.98635) LP ( 1) N   3           s( 32.97%)p 2.03( 67.02%)d 0.00(  0.01%)
                                            0.0004  0.5737  0.0242  0.7711  0.0159
                                           -0.2738 -0.0209 -0.0000  0.0000  0.0044
                                           -0.0000  0.0000 -0.0071  0.0065
    49. (0.00478) RY*( 1) C   1           s(  3.92%)p23.17( 90.88%)d 1.33(  5.20%)
                                            0.0000 -0.0248  0.1965  0.0101  0.3575
                                            0.0058  0.8836 -0.0000 -0.0000  0.2276
                                           -0.0000  0.0000  0.0122  0.0068
    50. (0.00247) RY*( 2) C   1           s(  2.27%)p42.46( 96.38%)d 0.59(  1.35%)
                                           -0.0000  0.0291  0.1478 -0.0132  0.8990
                                            0.0076 -0.3943 -0.0000  0.0000  0.0012
                                           -0.0000  0.0000 -0.1152 -0.0135
    51. (0.00107) RY*( 3) C   1           s( 81.82%)p 0.09(  7.11%)d 0.14( 11.06%)
                                            0.0000 -0.0084  0.9045  0.0147 -0.2392
                                           -0.0286 -0.1135  0.0000  0.0000  0.0544
                                           -0.0000 -0.0000 -0.3102 -0.1069
    52. (0.00080) RY*( 4) C   1           s(  0.00%)p 1.00( 74.26%)d 0.35( 25.74%)
                                           -0.0000  0.0000 -0.0000 -0.0000 -0.0000
                                            0.0000  0.0000  0.0023  0.8617 -0.0000
                                           -0.0603  0.5038  0.0000 -0.0000
    53. (0.00052) RY*( 5) C   1           s(  0.00%)p 1.00(  1.56%)d63.14( 98.44%)
                                            0.0000 -0.0000 -0.0000  0.0000  0.0000
                                           -0.0000  0.0000 -0.0104  0.1244  0.0000
                                            0.9877 -0.0946 -0.0000  0.0000
    54. (0.00030) RY*( 6) C   1           s(  0.00%)p 1.00( 24.20%)d 3.13( 75.80%)
                                           -0.0000  0.0000  0.0000 -0.0000  0.0000
                                            0.0000 -0.0000 -0.0027 -0.4919  0.0000
                                            0.1442  0.8586  0.0000 -0.0000
    55. (0.00026) RY*( 7) C   1           s( 10.11%)p 0.10(  1.03%)d 8.79( 88.86%)
                                           -0.0000  0.0062  0.3180 -0.0094  0.0265
                                            0.0250 -0.0941 -0.0000  0.0000 -0.0003
                                           -0.0000 -0.0000  0.9426 -0.0130
    56. (0.00014) RY*( 8) C   1           s(  0.87%)p 5.29(  4.60%)d99.99( 94.53%)
                                            0.0000 -0.0108  0.0926 -0.0092  0.0722
                                           -0.0188  0.2008  0.0000 -0.0000 -0.9713
                                            0.0000 -0.0000 -0.0136 -0.0413
    57. (0.00001) RY*( 9) C   1           s(  1.19%)p 0.04(  0.05%)d82.89( 98.76%)
    58. (0.00416) RY*( 1) N   2           s( 35.68%)p 1.52( 54.13%)d 0.29( 10.19%)
                                           -0.0000  0.0036  0.5973  0.0373 -0.5819
                                           -0.0148  0.4485 -0.0000  0.0000 -0.0809
                                            0.0000  0.0000  0.3067  0.0358
    59. (0.00177) RY*( 2) N   2           s(  3.57%)p25.55( 91.26%)d 1.45(  5.17%)
                                            0.0000  0.0215  0.1878  0.0290  0.7288
                                            0.0160  0.6167  0.0000  0.0000  0.1662
                                           -0.0000 -0.0000  0.1537  0.0208
    60. (0.00098) RY*( 3) N   2           s(  0.00%)p 1.00( 43.77%)d 1.28( 56.23%)
                                           -0.0000  0.0000  0.0000  0.0000  0.0000
                                            0.0000 -0.0000 -0.0379 -0.6605 -0.0000
                                            0.3379  0.6694  0.0000 -0.0000
    61. (0.00051) RY*( 4) N   2           s(  0.00%)p 1.00( 54.79%)d 0.83( 45.21%)
                                           -0.0000 -0.0000 -0.0000 -0.0000 -0.0000
                                           -0.0000  0.0000 -0.0015  0.7402  0.0000
                                            0.1469  0.6561 -0.0000 -0.0000
    62. (0.00025) RY*( 5) N   2           s( 48.26%)p 0.91( 44.03%)d 0.16(  7.71%)
                                            0.0000  0.0066  0.6947  0.0111  0.3470
                                            0.0254 -0.5649  0.0000  0.0000 -0.2709
                                           -0.0000  0.0000  0.0605 -0.0055
    63. (0.00011) RY*( 6) N   2           s(  6.57%)p 0.83(  5.46%)d13.40( 87.98%)
                                            0.0000  0.0024  0.2562  0.0296 -0.0439
                                            0.0138  0.2271 -0.0000 -0.0000 -0.0782
                                            0.0000 -0.0000 -0.9341 -0.0330
    64. (0.00005) RY*( 7) N   2           s(  5.79%)p 0.90(  5.24%)d15.36( 88.97%)
    65. (0.00001) RY*( 8) N   2           s(  0.00%)p 1.00(  1.62%)d60.82( 98.38%)
    66. (0.00001) RY*( 9) N   2           s(  0.02%)p 9.56(  0.19%)d99.99( 99.79%)
    67. (0.00416) RY*( 1) N   3           s( 35.68%)p 1.52( 54.13%)d 0.29( 10.19%)
                                           -0.0000  0.0036  0.5973 -0.0373  0.5819
                                            0.0148 -0.4485 -0.0000  0.0000 -0.0809
                                           -0.0000 -0.0000  0.3067  0.0358
    68. (0.00177) RY*( 2) N   3           s(  3.57%)p25.55( 91.26%)d 1.45(  5.17%)
                                            0.0000  0.0215  0.1878 -0.0290 -0.7288
                                           -0.0160 -0.6167  0.0000  0.0000  0.1662
                                            0.0000  0.0000  0.1537  0.0208
    69. (0.00098) RY*( 3) N   3           s(  0.00%)p 1.00( 43.77%)d 1.28( 56.23%)
                                            0.0000 -0.0000 -0.0000  0.0000  0.0000
                                            0.0000 -0.0000  0.0379  0.6605  0.0000
                                            0.3379  0.6694 -0.0000  0.0000
    70. (0.00051) RY*( 4) N   3           s(  0.00%)p 1.00( 54.79%)d 0.83( 45.21%)
                                           -0.0000 -0.0000 -0.0000  0.0000  0.0000
                                            0.0000 -0.0000 -0.0015  0.7402  0.0000
                                           -0.1469 -0.6561 -0.0000 -0.0000
    71. (0.00025) RY*( 5) N   3           s( 48.26%)p 0.91( 44.03%)d 0.16(  7.71%)
                                            0.0000  0.0066  0.6947 -0.0111 -0.3470
                                           -0.0254  0.5649  0.0000  0.0000 -0.2709
                                            0.0000 -0.0000  0.0605 -0.0055
    72. (0.00011) RY*( 6) N   3           s(  6.57%)p 0.83(  5.46%)d13.40( 87.98%)
                                            0.0000  0.0024  0.2562 -0.0296  0.0439
                                           -0.0138 -0.2271 -0.0000 -0.0000 -0.0782
                                           -0.0000  0.0000 -0.9341 -0.0330
    73. (0.00005) RY*( 7) N   3           s(  5.79%)p 0.90(  5.24%)d15.36( 88.97%)
    74. (0.00001) RY*( 8) N   3           s(  0.00%)p 1.00(  1.62%)d60.82( 98.38%)
    75. (0.00001) RY*( 9) N   3           s(  0.02%)p 9.56(  0.19%)d99.99( 99.79%)
    76. (0.00478) RY*( 1) C   4           s(  3.92%)p23.17( 90.88%)d 1.33(  5.20%)
                                           -0.0000 -0.0248  0.1965 -0.0101 -0.3575
                                           -0.0058 -0.8836 -0.0000 -0.0000  0.2276
                                            0.0000 -0.0000  0.0122  0.0068
    77. (0.00247) RY*( 2) C   4           s(  2.27%)p42.46( 96.38%)d 0.59(  1.35%)
                                            0.0000  0.0291  0.1478  0.0132 -0.8990
                                           -0.0076  0.3943 -0.0000  0.0000  0.0012
                                            0.0000 -0.0000 -0.1152 -0.0135
    78. (0.00107) RY*( 3) C   4           s( 81.82%)p 0.09(  7.11%)d 0.14( 11.06%)
                                            0.0000 -0.0084  0.9045 -0.0147  0.2392
                                            0.0286  0.1135  0.0000  0.0000  0.0544
                                            0.0000  0.0000 -0.3102 -0.1069
    79. (0.00080) RY*( 4) C   4           s(  0.00%)p 1.00( 73.85%)d 0.35( 26.15%)
                                            0.0000  0.0000 -0.0000  0.0000  0.0000
                                           -0.0000 -0.0000  0.0034  0.8594 -0.0000
                                            0.0075 -0.5113  0.0000 -0.0000
    80. (0.00049) RY*( 5) C   4           s(  0.00%)p 1.00(  0.40%)d99.99( 99.60%)
                                           -0.0000  0.0000 -0.0000  0.0000  0.0000
                                            0.0000 -0.0000 -0.0130  0.0615 -0.0000
                                            0.9910  0.1178  0.0000 -0.0000
    81. (0.00032) RY*( 6) C   4           s(  0.00%)p 1.00( 25.77%)d 2.88( 74.23%)
                                            0.0000 -0.0000 -0.0000 -0.0000  0.0000
                                            0.0000 -0.0000  0.0004  0.5077  0.0000
                                           -0.1327  0.8513 -0.0000  0.0000
    82. (0.00026) RY*( 7) C   4           s( 10.11%)p 0.10(  1.03%)d 8.79( 88.86%)
                                           -0.0000  0.0062  0.3180  0.0094 -0.0265
                                           -0.0250  0.0941 -0.0000  0.0000 -0.0003
                                           -0.0000  0.0000  0.9426 -0.0130
    83. (0.00014) RY*( 8) C   4           s(  0.87%)p 5.29(  4.60%)d99.99( 94.53%)
                                           -0.0000 -0.0108  0.0926  0.0092 -0.0722
                                            0.0188 -0.2008  0.0000 -0.0000 -0.9713
                                           -0.0000  0.0000 -0.0136 -0.0413
    84. (0.00001) RY*( 9) C   4           s(  1.19%)p 0.04(  0.05%)d82.89( 98.76%)
    85. (0.00294) RY*( 1) C   5           s(  0.06%)p99.99( 95.92%)d72.43(  4.03%)
                                           -0.0000  0.0200 -0.0125 -0.0300 -0.7223
                                            0.0066  0.6607  0.0000  0.0000 -0.1255
                                           -0.0000 -0.0000  0.1545 -0.0250
    86. (0.00142) RY*( 2) C   5           s(  3.40%)p27.59( 93.85%)d 0.81(  2.75%)
                                            0.0000  0.0172  0.1836  0.0114 -0.6420
                                            0.0259 -0.7249  0.0000 -0.0000 -0.1595
                                           -0.0000  0.0000 -0.0234 -0.0387
    87. (0.00067) RY*( 3) C   5           s(  0.00%)p 1.00( 64.54%)d 0.55( 35.46%)
                                           -0.0000  0.0000  0.0000 -0.0000  0.0000
                                            0.0000 -0.0000 -0.0137  0.8033 -0.0000
                                           -0.2752 -0.5281 -0.0000 -0.0000
    88. (0.00051) RY*( 4) C   5           s( 93.76%)p 0.03(  2.76%)d 0.04(  3.48%)
                                            0.0000 -0.0075  0.9683  0.0211  0.0763
                                           -0.0083  0.1457 -0.0000 -0.0000  0.1674
                                            0.0000 -0.0000 -0.0565 -0.0600
    89. (0.00024) RY*( 5) C   5           s(  0.00%)p 1.00( 31.14%)d 2.21( 68.86%)
                                            0.0000 -0.0000  0.0000  0.0000  0.0000
                                            0.0000 -0.0000  0.0031  0.5580  0.0000
                                            0.0382  0.8289  0.0000  0.0000
    90. (0.00007) RY*( 6) C   5           s(  2.01%)p 2.23(  4.48%)d46.50( 93.51%)
    91. (0.00002) RY*( 7) C   5           s(  0.72%)p 3.09(  2.21%)d99.99( 97.07%)
    92. (0.00001) RY*( 8) C   5           s(  0.00%)p 1.00(  4.37%)d21.89( 95.63%)
    93. (0.00000) RY*( 9) C   5           s(  0.13%)p 6.29(  0.83%)d99.99( 99.04%)
    94. (0.00273) RY*( 1) C   6           s(  0.11%)p99.99( 93.18%)d61.86(  6.72%)
                                           -0.0000  0.0280  0.0174 -0.0244 -0.7764
                                           -0.0242 -0.5725 -0.0000 -0.0000  0.2536
                                            0.0000 -0.0000  0.0408 -0.0346
    95. (0.00134) RY*( 2) C   6           s(  0.00%)p 1.00( 98.60%)d 0.01(  1.39%)
                                           -0.0000 -0.0026  0.0050  0.0253 -0.5949
                                           -0.0270  0.7942 -0.0000  0.0000 -0.0092
                                            0.0000  0.0000 -0.1176  0.0041
    96. (0.00038) RY*( 3) C   6           s( 92.23%)p 0.00(  0.27%)d 0.08(  7.49%)
                                            0.0000 -0.0035  0.9604  0.0144 -0.0274
                                            0.0153 -0.0389 -0.0000 -0.0000 -0.2390
                                           -0.0000  0.0000 -0.0688 -0.1144
    97. (0.00028) RY*( 4) C   6           s(  0.00%)p 1.00( 72.81%)d 0.37( 27.19%)
                                           -0.0000 -0.0000  0.0000  0.0000  0.0000
                                            0.0000 -0.0000  0.0060  0.8533 -0.0000
                                            0.1552 -0.4978 -0.0000 -0.0000
    98. (0.00024) RY*( 5) C   6           s(  0.00%)p 1.00( 20.24%)d 3.94( 79.76%)
                                           -0.0000 -0.0000  0.0000  0.0000 -0.0000
                                           -0.0000  0.0000  0.0063 -0.4499 -0.0000
                                            0.7019 -0.5522 -0.0000 -0.0000
    99. (0.00006) RY*( 6) C   6           s(  0.15%)p 8.97(  1.39%)d99.99( 98.46%)
   100. (0.00002) RY*( 7) C   6           s(  7.49%)p 0.69(  5.15%)d11.66( 87.36%)
   101. (0.00000) RY*( 8) C   6           s(  0.00%)p 1.00(  7.00%)d13.28( 93.00%)
   102. (0.00000) RY*( 9) C   6           s(  0.10%)p14.94(  1.44%)d99.99( 98.46%)
   103. (0.00261) RY*( 1) C   7           s(  0.51%)p99.99( 91.96%)d14.71(  7.53%)
                                           -0.0000  0.0275  0.0660  0.0056  0.1752
                                           -0.0329 -0.9422 -0.0000 -0.0000 -0.0960
                                            0.0000  0.0000 -0.2549 -0.0333
   104. (0.00126) RY*( 2) C   7           s(  0.00%)p 1.00( 98.71%)d 0.01(  1.29%)
                                           -0.0000  0.0005  0.0025  0.0355 -0.9764
                                            0.0067 -0.1804 -0.0000  0.0000 -0.1073
                                           -0.0000  0.0000  0.0369 -0.0014
   105. (0.00045) RY*( 3) C   7           s( 93.24%)p 0.00(  0.05%)d 0.07(  6.72%)
                                            0.0000 -0.0048  0.9656 -0.0036  0.0012
                                            0.0210  0.0015  0.0000 -0.0000  0.0868
                                           -0.0000  0.0000  0.2226 -0.1004
   106. (0.00032) RY*( 4) C   7           s(  0.00%)p 1.00(  0.36%)d99.99( 99.64%)
                                            0.0000  0.0000 -0.0000 -0.0000 -0.0000
                                            0.0000  0.0000 -0.0113 -0.0593 -0.0000
                                            0.9808  0.1853  0.0000 -0.0000
   107. (0.00025) RY*( 5) C   7           s(  0.00%)p 1.00( 92.44%)d 0.08(  7.56%)
                                           -0.0000 -0.0000  0.0000  0.0000  0.0000
                                            0.0000 -0.0000  0.0000  0.9614 -0.0000
                                            0.1061 -0.2537 -0.0000 -0.0000
   108. (0.00007) RY*( 6) C   7           s(  0.01%)p 1.00(  1.35%)d72.92( 98.64%)
   109. (0.00002) RY*( 7) C   7           s(  6.29%)p 0.96(  6.01%)d13.95( 87.70%)
   110. (0.00000) RY*( 8) C   7           s(  0.00%)p 1.00(  7.26%)d12.77( 92.74%)
   111. (0.00000) RY*( 9) C   7           s(  0.05%)p41.01(  1.95%)d99.99( 98.00%)
   112. (0.00271) RY*( 1) C   8           s(  0.08%)p99.99( 92.97%)d88.32(  6.95%)
                                           -0.0000  0.0275  0.0055  0.0316  0.9305
                                           -0.0142 -0.2503 -0.0000 -0.0000 -0.1709
                                           -0.0000 -0.0000  0.1977 -0.0352
   113. (0.00136) RY*( 2) C   8           s(  0.09%)p99.99( 98.50%)d15.04(  1.41%)
                                            0.0000  0.0025  0.0305  0.0136 -0.2644
                                            0.0337 -0.9559  0.0000 -0.0000  0.0720
                                            0.0000 -0.0000  0.0940 -0.0057
   114. (0.00041) RY*( 3) C   8           s( 93.22%)p 0.00(  0.35%)d 0.07(  6.44%)
                                            0.0000 -0.0038  0.9655 -0.0186  0.0547
                                            0.0098  0.0049  0.0000  0.0000  0.1089
                                            0.0000  0.0000 -0.1998 -0.1123
   115. (0.00031) RY*( 4) C   8           s(  0.00%)p 1.00( 43.24%)d 1.31( 56.76%)
                                           -0.0000  0.0000 -0.0000  0.0000  0.0000
                                            0.0000 -0.0000 -0.0072  0.6576 -0.0000
                                           -0.1166 -0.7443 -0.0000 -0.0000
   116. (0.00024) RY*( 5) C   8           s(  0.00%)p 1.00( 49.49%)d 1.02( 50.51%)
                                            0.0000 -0.0000  0.0000 -0.0000  0.0000
                                           -0.0000 -0.0000  0.0063  0.7035 -0.0000
                                            0.4487  0.5511  0.0000  0.0000
   117. (0.00007) RY*( 6) C   8           s(  0.21%)p 6.74(  1.44%)d99.99( 98.35%)
   118. (0.00003) RY*( 7) C   8           s(  6.38%)p 0.81(  5.18%)d13.86( 88.44%)
   119. (0.00000) RY*( 8) C   8           s(  0.00%)p 1.00(  7.32%)d12.65( 92.68%)
   120. (0.00000) RY*( 9) C   8           s(  0.11%)p15.12(  1.60%)d99.99( 98.29%)
   121. (0.00236) RY*( 1) C   9           s(  0.08%)p99.99( 94.17%)d70.88(  5.75%)
                                            0.0000  0.0217 -0.0185  0.0217  0.5899
                                            0.0194  0.7700  0.0000  0.0000  0.2359
                                            0.0000 -0.0000  0.0227 -0.0365
   122. (0.00151) RY*( 2) C   9           s( 11.07%)p 7.88( 87.25%)d 0.15(  1.68%)
                                            0.0000  0.0149  0.3324 -0.0235  0.7379
                                            0.0105 -0.5721  0.0000 -0.0000  0.0556
                                            0.0000  0.0000 -0.1149 -0.0222
   123. (0.00057) RY*( 3) C   9           s( 86.44%)p 0.11(  9.91%)d 0.04(  3.65%)
                                           -0.0000 -0.0093  0.9297 -0.0097 -0.2141
                                           -0.0176  0.2299 -0.0000 -0.0000 -0.1555
                                           -0.0000  0.0000  0.1021 -0.0432
   124. (0.00056) RY*( 4) C   9           s(  0.00%)p 1.00( 70.00%)d 0.43( 30.00%)
                                           -0.0000 -0.0000  0.0000 -0.0000 -0.0000
                                           -0.0000  0.0000  0.0086  0.8366 -0.0000
                                            0.4377 -0.3292  0.0000 -0.0000
   125. (0.00021) RY*( 5) C   9           s(  0.00%)p 1.00( 24.54%)d 3.07( 75.46%)
                                            0.0000  0.0000  0.0000 -0.0000  0.0000
                                            0.0000 -0.0000 -0.0095  0.4953  0.0000
                                           -0.3479  0.7959  0.0000  0.0000
   126. (0.00006) RY*( 6) C   9           s(  2.11%)p 2.37(  5.02%)d43.91( 92.86%)
   127. (0.00003) RY*( 7) C   9           s(  0.31%)p 8.68(  2.68%)d99.99( 97.02%)
   128. (0.00000) RY*( 8) C   9           s(  0.00%)p 1.00(  5.50%)d17.17( 94.50%)
   129. (0.00000) RY*( 9) C   9           s(  0.07%)p14.91(  1.01%)d99.99( 98.92%)
   130. (0.00236) RY*( 1) C  10           s(  0.08%)p99.99( 94.17%)d70.88(  5.75%)
                                            0.0000  0.0217 -0.0185 -0.0217 -0.5899
                                           -0.0194 -0.7700  0.0000  0.0000  0.2359
                                           -0.0000 -0.0000  0.0227 -0.0365
   131. (0.00151) RY*( 2) C  10           s( 11.07%)p 7.88( 87.25%)d 0.15(  1.68%)
                                            0.0000  0.0149  0.3324  0.0235 -0.7379
                                           -0.0105  0.5721  0.0000 -0.0000  0.0556
                                           -0.0000 -0.0000 -0.1149 -0.0222
   132. (0.00069) RY*( 3) C  10           s(  0.00%)p 1.00( 67.62%)d 0.48( 32.38%)
                                           -0.0000  0.0000 -0.0000  0.0000 -0.0000
                                           -0.0000  0.0000 -0.0145  0.8222 -0.0000
                                           -0.4447  0.3550 -0.0000 -0.0000
   133. (0.00057) RY*( 4) C  10           s( 86.44%)p 0.11(  9.91%)d 0.04(  3.65%)
                                           -0.0000 -0.0093  0.9297  0.0097  0.2141
                                            0.0176 -0.2299 -0.0000  0.0000 -0.1555
                                           -0.0000  0.0000  0.1021 -0.0432
   134. (0.00020) RY*( 5) C  10           s(  0.00%)p 1.00( 26.99%)d 2.71( 73.01%)
                                           -0.0000  0.0000 -0.0000  0.0000  0.0000
                                           -0.0000 -0.0000 -0.0005 -0.5195 -0.0000
                                           -0.3319  0.7874 -0.0000 -0.0000
   135. (0.00006) RY*( 6) C  10           s(  2.11%)p 2.37(  5.02%)d43.91( 92.86%)
   136. (0.00003) RY*( 7) C  10           s(  0.31%)p 8.68(  2.68%)d99.99( 97.02%)
   137. (0.00000) RY*( 8) C  10           s(  0.00%)p 1.00(  5.45%)d17.36( 94.55%)
   138. (0.00000) RY*( 9) C  10           s(  0.07%)p14.91(  1.01%)d99.99( 98.92%)
   139. (0.00271) RY*( 1) C  11           s(  0.08%)p99.99( 92.97%)d88.32(  6.95%)
                                           -0.0000  0.0275  0.0055 -0.0316 -0.9305
                                            0.0142  0.2503 -0.0000 -0.0000 -0.1709
                                            0.0000  0.0000  0.1977 -0.0352
   140. (0.00136) RY*( 2) C  11           s(  0.09%)p99.99( 98.50%)d15.04(  1.41%)
                                            0.0000  0.0025  0.0305 -0.0136  0.2644
                                           -0.0337  0.9559  0.0000 -0.0000  0.0720
                                           -0.0000  0.0000  0.0940 -0.0057
   141. (0.00041) RY*( 3) C  11           s( 93.22%)p 0.00(  0.35%)d 0.07(  6.44%)
                                            0.0000 -0.0038  0.9655  0.0186 -0.0547
                                           -0.0098 -0.0049  0.0000 -0.0000  0.1089
                                           -0.0000 -0.0000 -0.1998 -0.1123
   142. (0.00029) RY*( 4) C  11           s(  0.00%)p 1.00( 15.59%)d 5.41( 84.41%)
                                           -0.0000  0.0000 -0.0000 -0.0000 -0.0000
                                            0.0000  0.0000  0.0077  0.3948 -0.0000
                                            0.2550  0.8826 -0.0000 -0.0000
   143. (0.00027) RY*( 5) C  11           s(  0.00%)p 1.00( 77.12%)d 0.30( 22.88%)
                                            0.0000 -0.0000  0.0000  0.0000 -0.0000
                                           -0.0000  0.0000 -0.0020  0.8782 -0.0000
                                           -0.3871 -0.2810  0.0000  0.0000
   144. (0.00007) RY*( 6) C  11           s(  0.21%)p 6.74(  1.44%)d99.99( 98.35%)
   145. (0.00003) RY*( 7) C  11           s(  6.38%)p 0.81(  5.18%)d13.86( 88.44%)
   146. (0.00000) RY*( 8) C  11           s(  0.00%)p 1.00(  7.34%)d12.63( 92.66%)
   147. (0.00000) RY*( 9) C  11           s(  0.11%)p15.12(  1.60%)d99.99( 98.29%)
   148. (0.00261) RY*( 1) C  12           s(  0.51%)p99.99( 91.96%)d14.71(  7.53%)
                                           -0.0000  0.0275  0.0660 -0.0056 -0.1752
                                            0.0329  0.9422 -0.0000 -0.0000 -0.0960
                                           -0.0000 -0.0000 -0.2549 -0.0333
   149. (0.00126) RY*( 2) C  12           s(  0.00%)p 1.00( 98.71%)d 0.01(  1.29%)
                                           -0.0000  0.0005  0.0025 -0.0355  0.9764
                                           -0.0067  0.1804 -0.0000  0.0000 -0.1073
                                            0.0000 -0.0000  0.0369 -0.0014
   150. (0.00045) RY*( 3) C  12           s( 93.24%)p 0.00(  0.05%)d 0.07(  6.72%)
                                            0.0000 -0.0048  0.9656  0.0036 -0.0012
                                           -0.0210 -0.0015  0.0000 -0.0000  0.0868
                                           -0.0000 -0.0000  0.2226 -0.1004
   151. (0.00034) RY*( 4) C  12           s(  0.00%)p 1.00( 12.71%)d 6.87( 87.29%)
                                           -0.0000 -0.0000  0.0000  0.0000 -0.0000
                                           -0.0000  0.0000 -0.0098  0.3563  0.0000
                                            0.8989  0.2548 -0.0000  0.0000
   152. (0.00024) RY*( 5) C  12           s(  0.00%)p 1.00( 80.09%)d 0.25( 19.91%)
                                            0.0000 -0.0000  0.0000 -0.0000 -0.0000
                                           -0.0000  0.0000  0.0031  0.8949 -0.0000
                                           -0.4067  0.1834  0.0000 -0.0000
   153. (0.00007) RY*( 6) C  12           s(  0.01%)p 1.00(  1.35%)d72.92( 98.64%)
   154. (0.00002) RY*( 7) C  12           s(  6.29%)p 0.96(  6.01%)d13.95( 87.70%)
   155. (0.00000) RY*( 8) C  12           s(  0.00%)p 1.00(  7.26%)d12.77( 92.74%)
   156. (0.00000) RY*( 9) C  12           s(  0.05%)p41.01(  1.95%)d99.99( 98.00%)
   157. (0.00273) RY*( 1) C  13           s(  0.11%)p99.99( 93.18%)d61.86(  6.72%)
                                           -0.0000  0.0280  0.0174  0.0244  0.7764
                                            0.0242  0.5725 -0.0000 -0.0000  0.2536
                                           -0.0000  0.0000  0.0408 -0.0346
   158. (0.00134) RY*( 2) C  13           s(  0.00%)p 1.00( 98.60%)d 0.01(  1.39%)
                                           -0.0000 -0.0026  0.0050 -0.0253  0.5949
                                            0.0270 -0.7942 -0.0000  0.0000 -0.0092
                                           -0.0000 -0.0000 -0.1176  0.0041
   159. (0.00038) RY*( 3) C  13           s( 92.23%)p 0.00(  0.27%)d 0.08(  7.49%)
                                            0.0000 -0.0035  0.9604 -0.0144  0.0274
                                           -0.0153  0.0389  0.0000 -0.0000 -0.2390
                                            0.0000 -0.0000 -0.0688 -0.1144
   160. (0.00030) RY*( 4) C  13           s(  0.00%)p 1.00( 63.45%)d 0.58( 36.55%)
                                            0.0000 -0.0000  0.0000 -0.0000 -0.0000
                                           -0.0000  0.0000 -0.0040  0.7966 -0.0000
                                           -0.2345  0.5572 -0.0000 -0.0000
   161. (0.00022) RY*( 5) C  13           s(  0.00%)p 1.00( 29.61%)d 2.38( 70.39%)
                                           -0.0000  0.0000 -0.0000 -0.0000 -0.0000
                                            0.0000  0.0000  0.0060  0.5441  0.0000
                                            0.6798 -0.4917  0.0000  0.0000
   162. (0.00006) RY*( 6) C  13           s(  0.15%)p 8.97(  1.39%)d99.99( 98.46%)
   163. (0.00002) RY*( 7) C  13           s(  7.49%)p 0.69(  5.15%)d11.66( 87.36%)
   164. (0.00000) RY*( 8) C  13           s(  0.00%)p 1.00(  6.99%)d13.30( 93.01%)
   165. (0.00000) RY*( 9) C  13           s(  0.10%)p14.94(  1.44%)d99.99( 98.46%)
   166. (0.00294) RY*( 1) C  14           s(  0.06%)p99.99( 95.92%)d72.43(  4.03%)
                                           -0.0000  0.0200 -0.0125  0.0300  0.7223
                                           -0.0066 -0.6607  0.0000  0.0000 -0.1255
                                            0.0000  0.0000  0.1545 -0.0250
   167. (0.00142) RY*( 2) C  14           s(  3.40%)p27.59( 93.85%)d 0.81(  2.75%)
                                            0.0000  0.0172  0.1836 -0.0114  0.6420
                                           -0.0259  0.7249  0.0000 -0.0000 -0.1595
                                            0.0000 -0.0000 -0.0234 -0.0387
   168. (0.00054) RY*( 3) C  14           s(  0.00%)p 1.00( 66.59%)d 0.50( 33.41%)
                                            0.0000  0.0000  0.0000 -0.0000 -0.0000
                                            0.0000  0.0000  0.0107  0.8160 -0.0000
                                            0.2770  0.5073 -0.0000 -0.0000
   169. (0.00051) RY*( 4) C  14           s( 93.76%)p 0.03(  2.76%)d 0.04(  3.48%)
                                            0.0000 -0.0075  0.9683 -0.0211 -0.0763
                                            0.0083 -0.1457 -0.0000 -0.0000  0.1674
                                           -0.0000  0.0000 -0.0565 -0.0600
   170. (0.00026) RY*( 5) C  14           s(  0.00%)p 1.00( 29.05%)d 2.44( 70.95%)
                                            0.0000  0.0000 -0.0000  0.0000  0.0000
                                            0.0000 -0.0000  0.0086 -0.5389 -0.0000
                                            0.0472  0.8410 -0.0000 -0.0000
   171. (0.00007) RY*( 6) C  14           s(  2.01%)p 2.23(  4.48%)d46.50( 93.51%)
   172. (0.00002) RY*( 7) C  14           s(  0.72%)p 3.09(  2.21%)d99.99( 97.07%)
   173. (0.00001) RY*( 8) C  14           s(  0.00%)p 1.00(  4.41%)d21.70( 95.59%)
   174. (0.00000) RY*( 9) C  14           s(  0.13%)p 6.29(  0.83%)d99.99( 99.04%)
   175. (0.00086) RY*( 1) H  15           s( 99.37%)p 0.01(  0.63%)
                                            0.0039  0.9968  0.0774 -0.0174 -0.0000
   176. (0.00007) RY*( 2) H  15           s(  0.00%)p 1.00(100.00%)
   177. (0.00004) RY*( 3) H  15           s(  0.05%)p99.99( 99.95%)
   178. (0.00003) RY*( 4) H  15           s(  0.68%)p99.99( 99.32%)
   179. (0.00070) RY*( 1) H  16           s( 99.48%)p 0.01(  0.52%)
                                            0.0044  0.9974  0.0574  0.0436  0.0000
   180. (0.00007) RY*( 2) H  16           s(  0.00%)p 1.00(100.00%)
   181. (0.00004) RY*( 3) H  16           s(  0.23%)p99.99( 99.77%)
   182. (0.00004) RY*( 4) H  16           s(  0.39%)p99.99( 99.61%)
   183. (0.00070) RY*( 1) H  17           s( 99.55%)p 0.00(  0.45%)
                                            0.0043  0.9978 -0.0148  0.0651  0.0000
   184. (0.00006) RY*( 2) H  17           s(  0.00%)p 1.00(100.00%)
   185. (0.00003) RY*( 3) H  17           s(  0.52%)p99.99( 99.48%)
   186. (0.00004) RY*( 4) H  17           s(  0.02%)p99.99( 99.98%)
   187. (0.00073) RY*( 1) H  18           s( 99.48%)p 0.01(  0.52%)
                                            0.0041  0.9974 -0.0662  0.0291  0.0000
   188. (0.00007) RY*( 2) H  18           s(  0.00%)p 1.00(100.00%)
   189. (0.00004) RY*( 3) H  18           s(  0.10%)p99.99( 99.90%)
   190. (0.00003) RY*( 4) H  18           s(  0.53%)p99.99( 99.47%)
   191. (0.00084) RY*( 1) H  19           s( 99.38%)p 0.01(  0.62%)
                                            0.0066  0.9969 -0.0396 -0.0682 -0.0000
   192. (0.00008) RY*( 2) H  19           s(  0.00%)p 1.00(100.00%)
   193. (0.00005) RY*( 3) H  19           s(  0.32%)p99.99( 99.68%)
   194. (0.00003) RY*( 4) H  19           s(  0.40%)p99.99( 99.60%)
   195. (0.00084) RY*( 1) H  20           s( 99.38%)p 0.01(  0.62%)
                                            0.0066  0.9969  0.0396  0.0682 -0.0000
   196. (0.00008) RY*( 2) H  20           s(  0.00%)p 1.00(100.00%)
   197. (0.00005) RY*( 3) H  20           s(  0.32%)p99.99( 99.68%)
   198. (0.00003) RY*( 4) H  20           s(  0.40%)p99.99( 99.60%)
   199. (0.00073) RY*( 1) H  21           s( 99.48%)p 0.01(  0.52%)
                                            0.0041  0.9974  0.0662 -0.0291  0.0000
   200. (0.00007) RY*( 2) H  21           s(  0.00%)p 1.00(100.00%)
   201. (0.00004) RY*( 3) H  21           s(  0.10%)p99.99( 99.90%)
   202. (0.00003) RY*( 4) H  21           s(  0.53%)p99.99( 99.47%)
   203. (0.00070) RY*( 1) H  22           s( 99.55%)p 0.00(  0.45%)
                                            0.0043  0.9978  0.0148 -0.0651  0.0000
   204. (0.00006) RY*( 2) H  22           s(  0.00%)p 1.00(100.00%)
   205. (0.00003) RY*( 3) H  22           s(  0.52%)p99.99( 99.48%)
   206. (0.00004) RY*( 4) H  22           s(  0.02%)p99.99( 99.98%)
   207. (0.00070) RY*( 1) H  23           s( 99.48%)p 0.01(  0.52%)
                                            0.0044  0.9974 -0.0574 -0.0436  0.0000
   208. (0.00007) RY*( 2) H  23           s(  0.00%)p 1.00(100.00%)
   209. (0.00004) RY*( 3) H  23           s(  0.23%)p99.99( 99.77%)
   210. (0.00004) RY*( 4) H  23           s(  0.39%)p99.99( 99.61%)
   211. (0.00086) RY*( 1) H  24           s( 99.37%)p 0.01(  0.63%)
                                            0.0039  0.9968 -0.0774  0.0174 -0.0000
   212. (0.00007) RY*( 2) H  24           s(  0.00%)p 1.00(100.00%)
   213. (0.00004) RY*( 3) H  24           s(  0.05%)p99.99( 99.95%)
   214. (0.00003) RY*( 4) H  24           s(  0.68%)p99.99( 99.32%)
   215. (0.01683) BD*( 1) C   1 - N   2  
                ( 61.64%)   0.7851* C   1 s( 25.78%)p 2.87( 74.05%)d 0.01(  0.16%)
                                            0.0001  0.5075  0.0182 -0.1808 -0.0243
                                            0.8407  0.0209 -0.0000 -0.0000 -0.0146
                                            0.0000 -0.0000 -0.0311 -0.0210
                ( 38.36%)  -0.6193* N   2 s( 36.50%)p 1.74( 63.44%)d 0.00(  0.07%)
                                            0.0002  0.6041 -0.0064  0.1724  0.0137
                                           -0.7773 -0.0153  0.0000 -0.0000 -0.0196
                                            0.0000 -0.0000 -0.0085 -0.0140
   216. (0.01551) BD*( 1) C   1 - C  10  
                ( 48.67%)   0.6977* C   1 s( 37.94%)p 1.63( 62.03%)d 0.00(  0.04%)
                                            0.0000 -0.6159  0.0078 -0.7593 -0.0015
                                            0.2085 -0.0130 -0.0000  0.0000  0.0077
                                           -0.0000  0.0000 -0.0127  0.0119
                ( 51.33%)  -0.7164* C  10 s( 33.67%)p 1.97( 66.27%)d 0.00(  0.05%)
                                           -0.0000 -0.5802 -0.0089  0.7545 -0.0034
                                           -0.3047 -0.0244  0.0000  0.0000  0.0123
                                           -0.0000  0.0000 -0.0143  0.0139
   217. (0.22498) BD*( 2) C   1 - C  10  
                ( 45.70%)   0.6760* C   1 s(  0.00%)p 1.00( 99.99%)d 0.00(  0.01%)
                                            0.0000 -0.0000 -0.0000  0.0000  0.0000
                                           -0.0000 -0.0000 -0.9999  0.0020  0.0000
                                           -0.0108 -0.0001  0.0000  0.0000
                ( 54.30%)  -0.7369* C  10 s(  0.00%)p 1.00( 99.95%)d 0.00(  0.05%)
                                            0.0000  0.0000  0.0000  0.0000  0.0000
                                           -0.0000 -0.0000 -0.9997 -0.0071  0.0000
                                            0.0230  0.0044 -0.0000  0.0000
   218. (0.01219) BD*( 1) C   1 - C  14  
                ( 48.33%)   0.6952* C   1 s( 36.09%)p 1.77( 63.87%)d 0.00(  0.04%)
                                           -0.0002  0.6007  0.0002 -0.6245 -0.0115
                                           -0.4978  0.0282  0.0000 -0.0000  0.0143
                                            0.0000 -0.0000  0.0059 -0.0117
                ( 51.67%)  -0.7188* C  14 s( 34.32%)p 1.91( 65.63%)d 0.00(  0.05%)
                                            0.0001  0.5857  0.0121  0.6025 -0.0111
                                            0.5408  0.0251 -0.0000 -0.0000  0.0183
                                           -0.0000 -0.0000  0.0030 -0.0133
   219. (0.00520) BD*( 1) N   2 - N   3  
                ( 50.00%)   0.7071* N   2 s( 30.64%)p 2.26( 69.24%)d 0.00(  0.12%)
                                           -0.0002  0.5524 -0.0356  0.6100 -0.0281
                                            0.5645 -0.0280 -0.0000  0.0000  0.0259
                                           -0.0000 -0.0000  0.0124 -0.0181
                ( 50.00%)  -0.7071* N   3 s( 30.64%)p 2.26( 69.24%)d 0.00(  0.12%)
                                           -0.0002  0.5524 -0.0356 -0.6100  0.0281
                                           -0.5645  0.0280 -0.0000  0.0000  0.0259
                                            0.0000  0.0000  0.0124 -0.0181
   220. (0.23473) BD*( 2) N   2 - N   3  
                ( 50.00%)   0.7071* N   2 s(  0.00%)p 1.00( 99.82%)d 0.00(  0.18%)
                                           -0.0000  0.0000  0.0000 -0.0000 -0.0000
                                            0.0000  0.0000  0.9989 -0.0205  0.0000
                                            0.0390  0.0166  0.0000 -0.0000
                ( 50.00%)  -0.7071* N   3 s(  0.00%)p 1.00( 99.82%)d 0.00(  0.18%)
                                           -0.0000  0.0000  0.0000  0.0000  0.0000
                                           -0.0000 -0.0000  0.9989 -0.0205  0.0000
                                           -0.0390 -0.0166  0.0000 -0.0000
   221. (0.01683) BD*( 1) N   3 - C   4  
                ( 38.36%)   0.6193* N   3 s( 36.50%)p 1.74( 63.44%)d 0.00(  0.07%)
                                           -0.0002 -0.6041  0.0064  0.1724  0.0137
                                           -0.7773 -0.0153 -0.0000  0.0000  0.0196
                                            0.0000 -0.0000  0.0085  0.0140
                ( 61.64%)  -0.7851* C   4 s( 25.78%)p 2.87( 74.05%)d 0.01(  0.16%)
                                           -0.0001 -0.5075 -0.0182 -0.1808 -0.0243
                                            0.8407  0.0209  0.0000  0.0000  0.0146
                                            0.0000 -0.0000  0.0311  0.0210
   222. (0.01219) BD*( 1) C   4 - C   5  
                ( 48.33%)   0.6952* C   4 s( 36.09%)p 1.77( 63.87%)d 0.00(  0.04%)
                                            0.0002 -0.6007 -0.0002 -0.6245 -0.0115
                                           -0.4978  0.0282 -0.0000  0.0000 -0.0143
                                            0.0000 -0.0000 -0.0059  0.0117
                ( 51.67%)  -0.7188* C   5 s( 34.32%)p 1.91( 65.63%)d 0.00(  0.05%)
                                           -0.0001 -0.5857 -0.0121  0.6025 -0.0111
                                            0.5408  0.0251  0.0000  0.0000 -0.0183
                                           -0.0000 -0.0000 -0.0030  0.0133
   223. (0.20878) BD*( 2) C   4 - C   5  
                ( 43.81%)   0.6619* C   4 s(  0.00%)p 1.00( 99.98%)d 0.00(  0.02%)
                                           -0.0000 -0.0000 -0.0000 -0.0000 -0.0000
                                            0.0000  0.0000 -0.9999  0.0023  0.0000
                                           -0.0129 -0.0029 -0.0000  0.0000
                ( 56.19%)  -0.7496* C   5 s(  0.00%)p 1.00( 99.94%)d 0.00(  0.06%)
                                           -0.0000 -0.0000 -0.0000 -0.0000 -0.0000
                                            0.0000  0.0000 -0.9997 -0.0051 -0.0000
                                            0.0230  0.0061  0.0000  0.0000
   224. (0.01551) BD*( 1) C   4 - C   9  
                ( 48.67%)   0.6977* C   4 s( 37.94%)p 1.63( 62.03%)d 0.00(  0.04%)
                                           -0.0000  0.6159 -0.0078 -0.7593 -0.0015
                                            0.2085 -0.0130  0.0000 -0.0000 -0.0077
                                           -0.0000  0.0000  0.0127 -0.0119
                ( 51.33%)  -0.7164* C   9 s( 33.67%)p 1.97( 66.27%)d 0.00(  0.05%)
                                            0.0000  0.5802  0.0089  0.7545 -0.0034
                                           -0.3047 -0.0244 -0.0000 -0.0000 -0.0123
                                           -0.0000  0.0000  0.0143 -0.0139
   225. (0.00758) BD*( 1) C   5 - C   6  
                ( 49.24%)   0.7017* C   5 s( 36.74%)p 1.72( 63.22%)d 0.00(  0.04%)
                                            0.0000  0.6061  0.0091 -0.1157  0.0384
                                            0.7856  0.0120  0.0000 -0.0000 -0.0086
                                           -0.0000  0.0000 -0.0145 -0.0117
                ( 50.76%)  -0.7125* C   6 s( 35.02%)p 1.85( 64.93%)d 0.00(  0.05%)
                                            0.0001  0.5917  0.0097  0.1635  0.0409
                                           -0.7879 -0.0021 -0.0000 -0.0000 -0.0038
                                           -0.0000  0.0000 -0.0180 -0.0122
   226. (0.00663) BD*( 1) C   5 - H  15  
                ( 37.45%)   0.6120* C   5 s( 28.86%)p 2.46( 71.11%)d 0.00(  0.03%)
                                            0.0003 -0.5370  0.0158 -0.7886  0.0023
                                            0.2982 -0.0152  0.0000 -0.0000  0.0111
                                            0.0000 -0.0000 -0.0088  0.0101
                ( 62.55%)  -0.7909* H  15 s( 99.90%)p 0.00(  0.10%)
                                           -0.9995  0.0014  0.0300 -0.0100 -0.0000
   227. (0.00821) BD*( 1) C   6 - C   7  
                ( 49.89%)   0.7063* C   6 s( 35.46%)p 1.82( 64.50%)d 0.00(  0.05%)
                                           -0.0000 -0.5954 -0.0079  0.7469 -0.0041
                                           -0.2922 -0.0410 -0.0000 -0.0000  0.0091
                                            0.0000 -0.0000 -0.0154  0.0121
                ( 50.11%)  -0.7079* C   7 s( 35.49%)p 1.82( 64.46%)d 0.00(  0.05%)
                                           -0.0000 -0.5957 -0.0084 -0.7620 -0.0220
                                            0.2495 -0.0338  0.0000 -0.0000  0.0134
                                            0.0000 -0.0000 -0.0121  0.0121
   228. (0.13504) BD*( 2) C   6 - C   7  
                ( 46.86%)   0.6845* C   6 s(  0.00%)p 1.00( 99.95%)d 0.00(  0.05%)
                                           -0.0000  0.0000 -0.0000 -0.0000  0.0000
                                            0.0000 -0.0000 -0.9997  0.0085 -0.0000
                                            0.0215  0.0091  0.0000 -0.0000
                ( 53.14%)  -0.7290* C   7 s(  0.00%)p 1.00( 99.94%)d 0.00(  0.06%)
                                           -0.0000  0.0000  0.0000 -0.0000  0.0000
                                            0.0000 -0.0000 -0.9997  0.0070  0.0000
                                           -0.0149  0.0200  0.0000  0.0000
   229. (0.00655) BD*( 1) C   6 - H  16  
                ( 37.16%)   0.6096* C   6 s( 29.43%)p 2.40( 70.54%)d 0.00(  0.03%)
                                            0.0003 -0.5423  0.0144 -0.6431  0.0085
                                           -0.5401  0.0060 -0.0000  0.0000 -0.0132
                                           -0.0000 -0.0000 -0.0026  0.0094
                ( 62.84%)  -0.7927* H  16 s( 99.90%)p 0.00(  0.10%)
                                           -0.9995  0.0021  0.0240  0.0207  0.0000
   230. (0.00832) BD*( 1) C   7 - C   8  
                ( 50.23%)   0.7087* C   7 s( 35.18%)p 1.84( 64.77%)d 0.00(  0.05%)
                                            0.0000  0.5931  0.0085 -0.6280 -0.0323
                                           -0.5017  0.0240 -0.0000  0.0000  0.0183
                                           -0.0000  0.0000  0.0005 -0.0122
                ( 49.77%)  -0.7055* C   8 s( 35.43%)p 1.82( 64.53%)d 0.00(  0.05%)
                                            0.0000  0.5951  0.0071  0.5989 -0.0186
                                            0.5338  0.0362  0.0000  0.0000  0.0169
                                            0.0000  0.0000  0.0055 -0.0122
   231. (0.00644) BD*( 1) C   7 - H  17  
                ( 37.28%)   0.6106* C   7 s( 29.23%)p 2.42( 70.74%)d 0.00(  0.03%)
                                            0.0003 -0.5405  0.0134  0.1511 -0.0024
                                           -0.8273  0.0101 -0.0000  0.0000  0.0051
                                            0.0000 -0.0000  0.0131  0.0095
                ( 62.72%)  -0.7919* H  17 s( 99.90%)p 0.00(  0.10%)
                                           -0.9995  0.0021 -0.0055  0.0314  0.0000
   232. (0.00784) BD*( 1) C   8 - C   9  
                ( 50.96%)   0.7138* C   8 s( 35.27%)p 1.83( 64.68%)d 0.00(  0.05%)
                                            0.0001  0.5938  0.0111  0.1179 -0.0368
                                           -0.7945 -0.0164 -0.0000  0.0000 -0.0085
                                           -0.0000  0.0000 -0.0162 -0.0123
                ( 49.04%)  -0.7003* C   9 s( 37.18%)p 1.69( 62.78%)d 0.00(  0.04%)
                                           -0.0000  0.6097  0.0117 -0.1557 -0.0380
                                            0.7759 -0.0022  0.0000  0.0000 -0.0023
                                            0.0000  0.0000 -0.0161 -0.0118
   233. (0.12664) BD*( 2) C   8 - C   9  
                ( 50.56%)   0.7111* C   8 s(  0.00%)p 1.00( 99.94%)d 0.00(  0.06%)
                                            0.0000 -0.0000 -0.0000  0.0000 -0.0000
                                           -0.0000  0.0000  0.9997 -0.0058 -0.0000
                                            0.0165 -0.0174 -0.0000 -0.0000
                ( 49.44%)  -0.7031* C   9 s(  0.00%)p 1.00( 99.95%)d 0.00(  0.05%)
                                            0.0000 -0.0000 -0.0000  0.0000  0.0000
                                           -0.0000  0.0000  0.9997 -0.0071 -0.0000
                                            0.0094  0.0204  0.0000  0.0000
   234. (0.00665) BD*( 1) C   8 - H  18  
                ( 37.22%)   0.6101* C   8 s( 29.22%)p 2.42( 70.76%)d 0.00(  0.03%)
                                           -0.0003  0.5403 -0.0145 -0.7910  0.0104
                                            0.2859 -0.0027  0.0000 -0.0000 -0.0086
                                           -0.0000  0.0000  0.0107 -0.0095
                ( 62.78%)  -0.7923* H  18 s( 99.90%)p 0.00(  0.10%)
                                            0.9995 -0.0018  0.0298 -0.0111 -0.0000
   235. (0.00744) BD*( 1) C   9 - H  19  
                ( 37.37%)   0.6113* C   9 s( 29.06%)p 2.44( 70.91%)d 0.00(  0.03%)
                                           -0.0003  0.5389 -0.0150 -0.6363 -0.0057
                                           -0.5513  0.0159 -0.0000  0.0000  0.0140
                                            0.0000  0.0000 -0.0006 -0.0102
                ( 62.63%)  -0.7914* H  19 s( 99.90%)p 0.00(  0.10%)
                                            0.9995 -0.0043  0.0247  0.0196  0.0000
   236. (0.00784) BD*( 1) C  10 - C  11  
                ( 49.04%)   0.7003* C  10 s( 37.18%)p 1.69( 62.78%)d 0.00(  0.04%)
                                            0.0000 -0.6097 -0.0117 -0.1557 -0.0380
                                            0.7759 -0.0022 -0.0000 -0.0000  0.0023
                                            0.0000  0.0000  0.0161  0.0118
                ( 50.96%)  -0.7138* C  11 s( 35.27%)p 1.83( 64.68%)d 0.00(  0.05%)
                                           -0.0001 -0.5938 -0.0111  0.1179 -0.0368
                                           -0.7945 -0.0164  0.0000 -0.0000  0.0085
                                           -0.0000  0.0000  0.0162  0.0123
   237. (0.00744) BD*( 1) C  10 - H  20  
                ( 37.37%)   0.6113* C  10 s( 29.06%)p 2.44( 70.91%)d 0.00(  0.03%)
                                            0.0003 -0.5389  0.0150 -0.6363 -0.0057
                                           -0.5513  0.0159  0.0000 -0.0000 -0.0140
                                            0.0000  0.0000  0.0006  0.0102
                ( 62.63%)  -0.7914* H  20 s( 99.90%)p 0.00(  0.10%)
                                           -0.9995  0.0043  0.0247  0.0196 -0.0000
   238. (0.00832) BD*( 1) C  11 - C  12  
                ( 49.77%)   0.7055* C  11 s( 35.43%)p 1.82( 64.53%)d 0.00(  0.05%)
                                           -0.0000 -0.5951 -0.0071  0.5989 -0.0186
                                            0.5338  0.0362 -0.0000 -0.0000 -0.0169
                                            0.0000  0.0000 -0.0055  0.0122
                ( 50.23%)  -0.7087* C  12 s( 35.18%)p 1.84( 64.77%)d 0.00(  0.05%)
                                           -0.0000 -0.5931 -0.0085 -0.6280 -0.0323
                                           -0.5017  0.0240  0.0000 -0.0000 -0.0183
                                            0.0000  0.0000 -0.0005  0.0122
   239. (0.15121) BD*( 2) C  11 - C  12  
                ( 47.12%)   0.6865* C  11 s(  0.00%)p 1.00( 99.95%)d 0.00(  0.05%)
                                            0.0000  0.0000  0.0000  0.0000 -0.0000
                                           -0.0000  0.0000 -0.9997  0.0074  0.0000
                                            0.0229 -0.0012 -0.0000  0.0000
                ( 52.88%)  -0.7272* C  12 s(  0.00%)p 1.00( 99.94%)d 0.00(  0.06%)
                                            0.0000  0.0000  0.0000  0.0000 -0.0000
                                           -0.0000  0.0000 -0.9997  0.0055  0.0000
                                           -0.0062 -0.0241  0.0000  0.0000
   240. (0.00665) BD*( 1) C  11 - H  21  
                ( 37.22%)   0.6101* C  11 s( 29.22%)p 2.42( 70.76%)d 0.00(  0.03%)
                                            0.0003 -0.5403  0.0145 -0.7910  0.0104
                                            0.2859 -0.0027 -0.0000  0.0000  0.0086
                                           -0.0000  0.0000 -0.0107  0.0095
                ( 62.78%)  -0.7923* H  21 s( 99.90%)p 0.00(  0.10%)
                                           -0.9995  0.0018  0.0298 -0.0111  0.0000
   241. (0.00821) BD*( 1) C  12 - C  13  
                ( 50.11%)   0.7079* C  12 s( 35.49%)p 1.82( 64.46%)d 0.00(  0.05%)
                                            0.0000  0.5957  0.0084 -0.7620 -0.0220
                                            0.2495 -0.0338 -0.0000  0.0000 -0.0134
                                            0.0000 -0.0000  0.0121 -0.0121
                ( 49.89%)  -0.7063* C  13 s( 35.46%)p 1.82( 64.50%)d 0.00(  0.05%)
                                            0.0000  0.5954  0.0079  0.7469 -0.0041
                                           -0.2922 -0.0410  0.0000  0.0000 -0.0091
                                            0.0000 -0.0000  0.0154 -0.0121
   242. (0.00644) BD*( 1) C  12 - H  22  
                ( 37.28%)   0.6106* C  12 s( 29.23%)p 2.42( 70.74%)d 0.00(  0.03%)
                                           -0.0003  0.5405 -0.0134  0.1511 -0.0024
                                           -0.8273  0.0101  0.0000 -0.0000 -0.0051
                                            0.0000 -0.0000 -0.0131 -0.0095
                ( 62.72%)  -0.7919* H  22 s( 99.90%)p 0.00(  0.10%)
                                            0.9995 -0.0021 -0.0055  0.0314 -0.0000
   243. (0.00758) BD*( 1) C  13 - C  14  
                ( 50.76%)   0.7125* C  13 s( 35.02%)p 1.85( 64.93%)d 0.00(  0.05%)
                                            0.0001  0.5917  0.0097 -0.1635 -0.0409
                                            0.7879  0.0021 -0.0000 -0.0000 -0.0038
                                            0.0000 -0.0000 -0.0180 -0.0122
                ( 49.24%)  -0.7017* C  14 s( 36.74%)p 1.72( 63.22%)d 0.00(  0.04%)
                                            0.0000  0.6061  0.0091  0.1157 -0.0384
                                           -0.7856 -0.0120  0.0000 -0.0000 -0.0086
                                            0.0000 -0.0000 -0.0145 -0.0117
   244. (0.13383) BD*( 2) C  13 - C  14  
                ( 48.49%)   0.6964* C  13 s(  0.00%)p 1.00( 99.94%)d 0.00(  0.06%)
                                            0.0000  0.0000  0.0000  0.0000 -0.0000
                                           -0.0000  0.0000 -0.9997  0.0062 -0.0000
                                           -0.0111 -0.0207  0.0000  0.0000
                ( 51.51%)  -0.7177* C  14 s(  0.00%)p 1.00( 99.95%)d 0.00(  0.05%)
                                           -0.0000 -0.0000 -0.0000  0.0000 -0.0000
                                           -0.0000 -0.0000 -0.9997  0.0082 -0.0000
                                           -0.0158  0.0164 -0.0000 -0.0000
   245. (0.00655) BD*( 1) C  13 - H  23  
                ( 37.16%)   0.6096* C  13 s( 29.43%)p 2.40( 70.54%)d 0.00(  0.03%)
                                           -0.0003  0.5423 -0.0144 -0.6431  0.0085
                                           -0.5401  0.0060  0.0000 -0.0000  0.0132
                                           -0.0000 -0.0000  0.0026 -0.0094
                ( 62.84%)  -0.7927* H  23 s( 99.90%)p 0.00(  0.10%)
                                            0.9995 -0.0021  0.0240  0.0207 -0.0000
   246. (0.00663) BD*( 1) C  14 - H  24  
                ( 37.45%)   0.6120* C  14 s( 28.86%)p 2.46( 71.11%)d 0.00(  0.03%)
                                           -0.0003  0.5370 -0.0158 -0.7886  0.0023
                                            0.2982 -0.0152 -0.0000  0.0000 -0.0111
                                            0.0000 -0.0000  0.0088 -0.0101
                ( 62.55%)  -0.7909* H  24 s( 99.90%)p 0.00(  0.10%)
                                            0.9995 -0.0014  0.0300 -0.0100  0.0000


 NHO Directionality and "Bond Bending" (deviations from line of nuclear centers)

         [Thresholds for printing:  angular deviation  >  1.0 degree]
                                    hybrid p-character > 25.0%
                                    orbital occupancy  >  0.10e

                                Line of Centers        Hybrid 1              Hybrid 2
                                ---------------  -------------------   ------------------
                NBO               Theta   Phi    Theta   Phi    Dev    Theta   Phi    Dev
 ========================================================================================
     1. BD (   1) C   1 - N   2    90.0  104.4    90.0  103.4   1.0     90.0  283.2   1.2
     2. BD (   1) C   1 - C  10    90.0  340.2    90.0  345.6   5.4     90.0  156.3   3.9
     3. BD (   2) C   1 - C  10    90.0  340.2     0.0    0.0  90.0      0.0    0.0  90.0
     4. BD (   1) C   1 - C  14    90.0  220.3    90.0  216.4   3.9     90.0   43.7   3.4
     5. BD (   1) N   2 - N   3    90.0   40.0    90.0   42.7   2.6     90.0  222.7   2.6
     6. BD (   2) N   2 - N   3    90.0   40.0     0.0    0.0  90.0      0.0    0.0  90.0
     7. BD (   1) N   3 - C   4    90.0  104.4    90.0  103.2   1.2     90.0  283.4   1.0
     8. BD (   1) C   4 - C   5    90.0   40.3    90.0   36.4   3.9     90.0  223.7   3.4
     9. BD (   2) C   4 - C   5    90.0   40.3     0.0    0.0  90.0      0.0    0.0  90.0
    10. BD (   1) C   4 - C   9    90.0  160.2    90.0  165.6   5.4     90.0  336.3   3.9
    11. BD (   1) C   5 - C   6    90.0  100.1    90.0   95.5   4.6     90.0  284.5   4.4
    12. BD (   1) C   5 - H  15    90.0  338.4    90.0  340.2   1.9      --     --    --
    13. BD (   1) C   6 - C   7    90.0  160.3    90.0  155.8   4.4     90.0  344.6   4.4
    14. BD (   2) C   6 - C   7    90.0  160.3     0.0    0.0  90.0      0.0    0.0  90.0
    16. BD (   1) C   7 - C   8    90.0  220.2    90.0  215.9   4.3     90.0   44.5   4.3
    18. BD (   1) C   8 - C   9    90.0  279.8    90.0  275.7   4.1     90.0  104.1   4.2
    19. BD (   2) C   8 - C   9    90.0  279.8     0.0    0.0  90.0      0.0    0.0  90.0
    21. BD (   1) C   9 - H  19    90.0  221.7    90.0  219.8   1.9      --     --    --
    22. BD (   1) C  10 - C  11    90.0  279.8    90.0  284.1   4.2     90.0   95.7   4.1
    23. BD (   1) C  10 - H  20    90.0   41.7    90.0   39.8   1.9      --     --    --
    24. BD (   1) C  11 - C  12    90.0  220.2    90.0  224.5   4.3     90.0   35.9   4.3
    25. BD (   2) C  11 - C  12    90.0  220.2     0.0    0.0  90.0      0.0    0.0  90.0
    27. BD (   1) C  12 - C  13    90.0  160.3    90.0  164.6   4.4     90.0  335.8   4.4
    29. BD (   1) C  13 - C  14    90.0  100.1    90.0  104.5   4.4     90.0  275.5   4.6
    30. BD (   2) C  13 - C  14    90.0  100.1     0.0    0.0  90.0      0.0    0.0  90.0
    32. BD (   1) C  14 - H  24    90.0  158.4    90.0  160.2   1.9      --     --    --
    47. LP (   1) N   2             --     --     90.0  159.5   --       --     --    --
    48. LP (   1) N   3             --     --     90.0  339.5   --       --     --    --
   217. BD*(   2) C   1 - C  10    90.0  340.2     0.0    0.0  90.0      0.0    0.0  90.0
   220. BD*(   2) N   2 - N   3    90.0   40.0     0.0    0.0  90.0      0.0    0.0  90.0
   223. BD*(   2) C   4 - C   5    90.0   40.3     0.0    0.0  90.0      0.0    0.0  90.0
   228. BD*(   2) C   6 - C   7    90.0  160.3     0.0    0.0  90.0      0.0    0.0  90.0
   233. BD*(   2) C   8 - C   9    90.0  279.8     0.0    0.0  90.0      0.0    0.0  90.0
   239. BD*(   2) C  11 - C  12    90.0  220.2     0.0    0.0  90.0      0.0    0.0  90.0
   244. BD*(   2) C  13 - C  14    90.0  100.1     0.0    0.0  90.0      0.0    0.0  90.0


 Second Order Perturbation Theory Analysis of Fock Matrix in NBO Basis

     Threshold for printing:   0.25 kcal/mol
                                                                              E(2)  E(j)-E(i) F(i,j)
         Donor NBO (i)                     Acceptor NBO (j)                 kcal/mol   a.u.    a.u. 
 ===================================================================================================

 within unit  1
   1. BD (   1) C   1 - N   2        / 67. RY*(   1) N   3                    0.86    1.83    0.050
   1. BD (   1) C   1 - N   2        /166. RY*(   1) C  14                    0.45    1.94    0.037
   1. BD (   1) C   1 - N   2        /216. BD*(   1) C   1 - C  10            0.75    1.38    0.041
   1. BD (   1) C   1 - N   2        /218. BD*(   1) C   1 - C  14            0.64    1.39    0.038
   1. BD (   1) C   1 - N   2        /219. BD*(   1) N   2 - N   3            0.49    1.31    0.032
   1. BD (   1) C   1 - N   2        /221. BD*(   1) N   3 - C   4            2.35    1.20    0.067
   1. BD (   1) C   1 - N   2        /236. BD*(   1) C  10 - C  11            0.57    1.42    0.036
   1. BD (   1) C   1 - N   2        /243. BD*(   1) C  13 - C  14            0.87    1.42    0.044
   2. BD (   1) C   1 - C  10        / 59. RY*(   2) N   2                    0.41    1.85    0.035
   2. BD (   1) C   1 - C  10        /139. RY*(   1) C  11                    0.59    1.89    0.042
   2. BD (   1) C   1 - C  10        /140. RY*(   2) C  11                    0.57    1.39    0.036
   2. BD (   1) C   1 - C  10        /166. RY*(   1) C  14                    0.50    1.80    0.038
   2. BD (   1) C   1 - C  10        /215. BD*(   1) C   1 - N   2            0.54    1.06    0.030
   2. BD (   1) C   1 - C  10        /218. BD*(   1) C   1 - C  14            2.74    1.25    0.074
   2. BD (   1) C   1 - C  10        /236. BD*(   1) C  10 - C  11            1.52    1.29    0.056
   2. BD (   1) C   1 - C  10        /237. BD*(   1) C  10 - H  20            0.61    1.18    0.034
   2. BD (   1) C   1 - C  10        /240. BD*(   1) C  11 - H  21            1.10    1.20    0.046
   2. BD (   1) C   1 - C  10        /246. BD*(   1) C  14 - H  24            1.00    1.18    0.043
   3. BD (   2) C   1 - C  10        / 61. RY*(   4) N   2                    0.58    1.70    0.045
   3. BD (   2) C   1 - C  10        /134. RY*(   5) C  10                    0.25    1.82    0.030
   3. BD (   2) C   1 - C  10        /142. RY*(   4) C  11                    0.42    1.99    0.041
   3. BD (   2) C   1 - C  10        /168. RY*(   3) C  14                    0.98    1.28    0.050
   3. BD (   2) C   1 - C  10        /220. BD*(   2) N   2 - N   3           14.72    0.15    0.059
   3. BD (   2) C   1 - C  10        /239. BD*(   2) C  11 - C  12            7.94    0.31    0.064
   3. BD (   2) C   1 - C  10        /244. BD*(   2) C  13 - C  14            9.02    0.31    0.069
   4. BD (   1) C   1 - C  14        / 58. RY*(   1) N   2                    0.43    1.69    0.034
   4. BD (   1) C   1 - C  14        / 59. RY*(   2) N   2                    0.28    1.84    0.029
   4. BD (   1) C   1 - C  14        /130. RY*(   1) C  10                    0.42    1.86    0.035
   4. BD (   1) C   1 - C  14        /157. RY*(   1) C  13                    0.59    1.88    0.042
   4. BD (   1) C   1 - C  14        /158. RY*(   2) C  13                    0.59    1.38    0.036
   4. BD (   1) C   1 - C  14        /215. BD*(   1) C   1 - N   2            0.53    1.06    0.030
   4. BD (   1) C   1 - C  14        /216. BD*(   1) C   1 - C  10            2.50    1.24    0.070
   4. BD (   1) C   1 - C  14        /219. BD*(   1) N   2 - N   3            1.06    1.17    0.045
   4. BD (   1) C   1 - C  14        /237. BD*(   1) C  10 - H  20            1.12    1.17    0.046
   4. BD (   1) C   1 - C  14        /243. BD*(   1) C  13 - C  14            1.36    1.28    0.053
   4. BD (   1) C   1 - C  14        /245. BD*(   1) C  13 - H  23            1.11    1.20    0.046
   4. BD (   1) C   1 - C  14        /246. BD*(   1) C  14 - H  24            0.58    1.17    0.033
   5. BD (   1) N   2 - N   3        / 49. RY*(   1) C   1                    0.82    1.96    0.051
   5. BD (   1) N   2 - N   3        / 50. RY*(   2) C   1                    0.94    1.96    0.054
   5. BD (   1) N   2 - N   3        / 76. RY*(   1) C   4                    0.82    1.96    0.051
   5. BD (   1) N   2 - N   3        / 77. RY*(   2) C   4                    0.94    1.96    0.054
   5. BD (   1) N   2 - N   3        / 85. RY*(   1) C   5                    0.27    2.13    0.030
   5. BD (   1) N   2 - N   3        /166. RY*(   1) C  14                    0.27    2.13    0.030
   5. BD (   1) N   2 - N   3        /215. BD*(   1) C   1 - N   2            0.72    1.39    0.040
   5. BD (   1) N   2 - N   3        /218. BD*(   1) C   1 - C  14            0.86    1.58    0.047
   5. BD (   1) N   2 - N   3        /221. BD*(   1) N   3 - C   4            0.72    1.39    0.040
   5. BD (   1) N   2 - N   3        /222. BD*(   1) C   4 - C   5            0.86    1.58    0.047
   6. BD (   2) N   2 - N   3        / 52. RY*(   4) C   1                    0.81    1.37    0.042
   6. BD (   2) N   2 - N   3        / 79. RY*(   4) C   4                    0.80    1.37    0.043
   6. BD (   2) N   2 - N   3        /217. BD*(   2) C   1 - C  10            3.68    0.47    0.059
   6. BD (   2) N   2 - N   3        /223. BD*(   2) C   4 - C   5            3.86    0.47    0.060
   7. BD (   1) N   3 - C   4        / 58. RY*(   1) N   2                    0.86    1.83    0.050
   7. BD (   1) N   3 - C   4        / 85. RY*(   1) C   5                    0.45    1.94    0.037
   7. BD (   1) N   3 - C   4        /215. BD*(   1) C   1 - N   2            2.35    1.20    0.067
   7. BD (   1) N   3 - C   4        /219. BD*(   1) N   2 - N   3            0.49    1.31    0.032
   7. BD (   1) N   3 - C   4        /222. BD*(   1) C   4 - C   5            0.64    1.39    0.038
   7. BD (   1) N   3 - C   4        /224. BD*(   1) C   4 - C   9            0.75    1.38    0.041
   7. BD (   1) N   3 - C   4        /225. BD*(   1) C   5 - C   6            0.87    1.42    0.044
   7. BD (   1) N   3 - C   4        /232. BD*(   1) C   8 - C   9            0.57    1.42    0.036
   8. BD (   1) C   4 - C   5        / 67. RY*(   1) N   3                    0.43    1.69    0.034
   8. BD (   1) C   4 - C   5        / 68. RY*(   2) N   3                    0.28    1.84    0.029
   8. BD (   1) C   4 - C   5        / 94. RY*(   1) C   6                    0.59    1.88    0.042
   8. BD (   1) C   4 - C   5        / 95. RY*(   2) C   6                    0.59    1.38    0.036
   8. BD (   1) C   4 - C   5        /121. RY*(   1) C   9                    0.42    1.86    0.035
   8. BD (   1) C   4 - C   5        /219. BD*(   1) N   2 - N   3            1.06    1.17    0.045
   8. BD (   1) C   4 - C   5        /221. BD*(   1) N   3 - C   4            0.53    1.06    0.030
   8. BD (   1) C   4 - C   5        /224. BD*(   1) C   4 - C   9            2.50    1.24    0.070
   8. BD (   1) C   4 - C   5        /225. BD*(   1) C   5 - C   6            1.36    1.28    0.053
   8. BD (   1) C   4 - C   5        /226. BD*(   1) C   5 - H  15            0.58    1.17    0.033
   8. BD (   1) C   4 - C   5        /229. BD*(   1) C   6 - H  16            1.11    1.20    0.046
   8. BD (   1) C   4 - C   5        /235. BD*(   1) C   9 - H  19            1.12    1.17    0.046
   9. BD (   2) C   4 - C   5        / 70. RY*(   4) N   3                    0.66    1.70    0.048
   9. BD (   2) C   4 - C   5        / 97. RY*(   4) C   6                    0.83    1.19    0.045
   9. BD (   2) C   4 - C   5        /124. RY*(   4) C   9                    0.99    1.22    0.049
   9. BD (   2) C   4 - C   5        /220. BD*(   2) N   2 - N   3           20.58    0.14    0.070
   9. BD (   2) C   4 - C   5        /228. BD*(   2) C   6 - C   7            7.04    0.31    0.062
   9. BD (   2) C   4 - C   5        /233. BD*(   2) C   8 - C   9            8.98    0.30    0.069
  10. BD (   1) C   4 - C   9        / 68. RY*(   2) N   3                    0.41    1.85    0.035
  10. BD (   1) C   4 - C   9        / 85. RY*(   1) C   5                    0.50    1.80    0.038
  10. BD (   1) C   4 - C   9        /112. RY*(   1) C   8                    0.59    1.89    0.042
  10. BD (   1) C   4 - C   9        /113. RY*(   2) C   8                    0.57    1.39    0.036
  10. BD (   1) C   4 - C   9        /221. BD*(   1) N   3 - C   4            0.54    1.06    0.030
  10. BD (   1) C   4 - C   9        /222. BD*(   1) C   4 - C   5            2.74    1.25    0.074
  10. BD (   1) C   4 - C   9        /226. BD*(   1) C   5 - H  15            1.00    1.18    0.043
  10. BD (   1) C   4 - C   9        /232. BD*(   1) C   8 - C   9            1.52    1.29    0.056
  10. BD (   1) C   4 - C   9        /234. BD*(   1) C   8 - H  18            1.10    1.20    0.046
  10. BD (   1) C   4 - C   9        /235. BD*(   1) C   9 - H  19            0.61    1.18    0.034
  11. BD (   1) C   5 - C   6        / 77. RY*(   2) C   4                    1.00    1.62    0.051
  11. BD (   1) C   5 - C   6        /103. RY*(   1) C   7                    0.45    1.88    0.037
  11. BD (   1) C   5 - C   6        /104. RY*(   2) C   7                    0.62    1.36    0.037
  11. BD (   1) C   5 - C   6        /221. BD*(   1) N   3 - C   4            1.87    1.04    0.056
  11. BD (   1) C   5 - C   6        /222. BD*(   1) C   4 - C   5            1.56    1.23    0.055
  11. BD (   1) C   5 - C   6        /226. BD*(   1) C   5 - H  15            0.80    1.16    0.039
  11. BD (   1) C   5 - C   6        /227. BD*(   1) C   6 - C   7            1.34    1.26    0.052
  11. BD (   1) C   5 - C   6        /229. BD*(   1) C   6 - H  16            0.64    1.18    0.035
  11. BD (   1) C   5 - C   6        /231. BD*(   1) C   7 - H  17            1.17    1.18    0.047
  12. BD (   1) C   5 - H  15        / 76. RY*(   1) C   4                    0.31    1.44    0.027
  12. BD (   1) C   5 - H  15        / 94. RY*(   1) C   6                    0.35    1.69    0.031
  12. BD (   1) C   5 - H  15        /221. BD*(   1) N   3 - C   4            0.51    0.87    0.027
  12. BD (   1) C   5 - H  15        /222. BD*(   1) C   4 - C   5            0.30    1.06    0.022
  12. BD (   1) C   5 - H  15        /224. BD*(   1) C   4 - C   9            2.45    1.05    0.064
  12. BD (   1) C   5 - H  15        /225. BD*(   1) C   5 - C   6            0.57    1.09    0.031
  12. BD (   1) C   5 - H  15        /227. BD*(   1) C   6 - C   7            1.77    1.09    0.055
  13. BD (   1) C   6 - C   7        / 86. RY*(   2) C   5                    0.91    1.42    0.045
  13. BD (   1) C   6 - C   7        /112. RY*(   1) C   8                    0.39    1.86    0.034
  13. BD (   1) C   6 - C   7        /113. RY*(   2) C   8                    0.74    1.36    0.040
  13. BD (   1) C   6 - C   7        /225. BD*(   1) C   5 - C   6            1.37    1.26    0.053
  13. BD (   1) C   6 - C   7        /226. BD*(   1) C   5 - H  15            1.35    1.15    0.050
  13. BD (   1) C   6 - C   7        /229. BD*(   1) C   6 - H  16            0.68    1.17    0.036
  13. BD (   1) C   6 - C   7        /230. BD*(   1) C   7 - C   8            1.25    1.25    0.050
  13. BD (   1) C   6 - C   7        /231. BD*(   1) C   7 - H  17            0.62    1.17    0.034
  13. BD (   1) C   6 - C   7        /234. BD*(   1) C   8 - H  18            1.21    1.17    0.048
  14. BD (   2) C   6 - C   7        / 89. RY*(   5) C   5                    0.74    1.73    0.051
  14. BD (   2) C   6 - C   7        / 97. RY*(   4) C   6                    0.39    1.17    0.030
  14. BD (   2) C   6 - C   7        /116. RY*(   5) C   8                    0.70    1.49    0.046
  14. BD (   2) C   6 - C   7        /223. BD*(   2) C   4 - C   5           14.16    0.26    0.076
  14. BD (   2) C   6 - C   7        /233. BD*(   2) C   8 - C   9            8.88    0.28    0.066
  15. BD (   1) C   6 - H  16        / 85. RY*(   1) C   5                    0.29    1.59    0.027
  15. BD (   1) C   6 - H  16        /103. RY*(   1) C   7                    0.34    1.69    0.030
  15. BD (   1) C   6 - H  16        /222. BD*(   1) C   4 - C   5            2.06    1.04    0.058
  15. BD (   1) C   6 - H  16        /225. BD*(   1) C   5 - C   6            0.45    1.07    0.028
  15. BD (   1) C   6 - H  16        /227. BD*(   1) C   6 - C   7            0.44    1.07    0.028
  15. BD (   1) C   6 - H  16        /230. BD*(   1) C   7 - C   8            1.90    1.06    0.057
  16. BD (   1) C   7 - C   8        / 94. RY*(   1) C   6                    0.40    1.86    0.035
  16. BD (   1) C   7 - C   8        / 95. RY*(   2) C   6                    0.72    1.36    0.040
  16. BD (   1) C   7 - C   8        /121. RY*(   1) C   9                    0.29    1.84    0.029
  16. BD (   1) C   7 - C   8        /122. RY*(   2) C   9                    0.67    1.39    0.039
  16. BD (   1) C   7 - C   8        /227. BD*(   1) C   6 - C   7            1.26    1.26    0.050
  16. BD (   1) C   7 - C   8        /229. BD*(   1) C   6 - H  16            1.23    1.17    0.048
  16. BD (   1) C   7 - C   8        /231. BD*(   1) C   7 - H  17            0.59    1.17    0.033
  16. BD (   1) C   7 - C   8        /232. BD*(   1) C   8 - C   9            1.41    1.26    0.053
  16. BD (   1) C   7 - C   8        /234. BD*(   1) C   8 - H  18            0.64    1.17    0.035
  16. BD (   1) C   7 - C   8        /235. BD*(   1) C   9 - H  19            1.37    1.15    0.050
  17. BD (   1) C   7 - H  17        / 94. RY*(   1) C   6                    0.34    1.68    0.030
  17. BD (   1) C   7 - H  17        /112. RY*(   1) C   8                    0.34    1.67    0.030
  17. BD (   1) C   7 - H  17        /225. BD*(   1) C   5 - C   6            1.98    1.07    0.058
  17. BD (   1) C   7 - H  17        /227. BD*(   1) C   6 - C   7            0.41    1.08    0.026
  17. BD (   1) C   7 - H  17        /230. BD*(   1) C   7 - C   8            0.37    1.07    0.025
  17. BD (   1) C   7 - H  17        /232. BD*(   1) C   8 - C   9            1.98    1.08    0.058
  18. BD (   1) C   8 - C   9        / 76. RY*(   1) C   4                    0.79    1.62    0.046
  18. BD (   1) C   8 - C   9        /103. RY*(   1) C   7                    0.47    1.89    0.038
  18. BD (   1) C   8 - C   9        /104. RY*(   2) C   7                    0.60    1.37    0.036
  18. BD (   1) C   8 - C   9        /221. BD*(   1) N   3 - C   4            2.59    1.05    0.066
  18. BD (   1) C   8 - C   9        /224. BD*(   1) C   4 - C   9            1.76    1.23    0.059
  18. BD (   1) C   8 - C   9        /230. BD*(   1) C   7 - C   8            1.35    1.26    0.052
  18. BD (   1) C   8 - C   9        /231. BD*(   1) C   7 - H  17            1.09    1.18    0.046
  18. BD (   1) C   8 - C   9        /234. BD*(   1) C   8 - H  18            0.64    1.18    0.035
  18. BD (   1) C   8 - C   9        /235. BD*(   1) C   9 - H  19            0.90    1.16    0.041
  19. BD (   2) C   8 - C   9        / 80. RY*(   5) C   4                    0.25    2.13    0.032
  19. BD (   2) C   8 - C   9        / 81. RY*(   6) C   4                    0.30    1.78    0.032
  19. BD (   2) C   8 - C   9        /106. RY*(   4) C   7                    0.25    2.18    0.032
  19. BD (   2) C   8 - C   9        /107. RY*(   5) C   7                    0.68    0.90    0.034
  19. BD (   2) C   8 - C   9        /116. RY*(   5) C   8                    0.27    1.50    0.028
  19. BD (   2) C   8 - C   9        /124. RY*(   4) C   9                    0.25    1.21    0.024
  19. BD (   2) C   8 - C   9        /220. BD*(   2) N   2 - N   3            0.31    0.13    0.008
  19. BD (   2) C   8 - C   9        /223. BD*(   2) C   4 - C   5            9.66    0.27    0.066
  19. BD (   2) C   8 - C   9        /228. BD*(   2) C   6 - C   7            9.81    0.30    0.069
  20. BD (   1) C   8 - H  18        /103. RY*(   1) C   7                    0.34    1.69    0.030
  20. BD (   1) C   8 - H  18        /121. RY*(   1) C   9                    0.32    1.66    0.029
  20. BD (   1) C   8 - H  18        /224. BD*(   1) C   4 - C   9            2.16    1.03    0.060
  20. BD (   1) C   8 - H  18        /227. BD*(   1) C   6 - C   7            1.85    1.08    0.056
  20. BD (   1) C   8 - H  18        /230. BD*(   1) C   7 - C   8            0.40    1.07    0.026
  20. BD (   1) C   8 - H  18        /232. BD*(   1) C   8 - C   9            0.47    1.08    0.029
  21. BD (   1) C   9 - H  19        / 77. RY*(   2) C   4                    0.27    1.45    0.025
  21. BD (   1) C   9 - H  19        /112. RY*(   1) C   8                    0.38    1.69    0.032
  21. BD (   1) C   9 - H  19        /221. BD*(   1) N   3 - C   4            0.31    0.87    0.021
  21. BD (   1) C   9 - H  19        /222. BD*(   1) C   4 - C   5            2.33    1.06    0.063
  21. BD (   1) C   9 - H  19        /224. BD*(   1) C   4 - C   9            0.34    1.05    0.024
  21. BD (   1) C   9 - H  19        /230. BD*(   1) C   7 - C   8            1.79    1.09    0.056
  21. BD (   1) C   9 - H  19        /232. BD*(   1) C   8 - C   9            0.64    1.10    0.033
  22. BD (   1) C  10 - C  11        / 49. RY*(   1) C   1                    0.79    1.62    0.046
  22. BD (   1) C  10 - C  11        /148. RY*(   1) C  12                    0.47    1.89    0.038
  22. BD (   1) C  10 - C  11        /149. RY*(   2) C  12                    0.60    1.37    0.036
  22. BD (   1) C  10 - C  11        /215. BD*(   1) C   1 - N   2            2.59    1.05    0.066
  22. BD (   1) C  10 - C  11        /216. BD*(   1) C   1 - C  10            1.76    1.23    0.059
  22. BD (   1) C  10 - C  11        /237. BD*(   1) C  10 - H  20            0.90    1.16    0.041
  22. BD (   1) C  10 - C  11        /238. BD*(   1) C  11 - C  12            1.35    1.26    0.052
  22. BD (   1) C  10 - C  11        /240. BD*(   1) C  11 - H  21            0.64    1.18    0.035
  22. BD (   1) C  10 - C  11        /242. BD*(   1) C  12 - H  22            1.09    1.18    0.046
  23. BD (   1) C  10 - H  20        / 50. RY*(   2) C   1                    0.27    1.45    0.025
  23. BD (   1) C  10 - H  20        /139. RY*(   1) C  11                    0.38    1.69    0.032
  23. BD (   1) C  10 - H  20        /215. BD*(   1) C   1 - N   2            0.31    0.87    0.021
  23. BD (   1) C  10 - H  20        /216. BD*(   1) C   1 - C  10            0.34    1.05    0.024
  23. BD (   1) C  10 - H  20        /218. BD*(   1) C   1 - C  14            2.33    1.06    0.063
  23. BD (   1) C  10 - H  20        /236. BD*(   1) C  10 - C  11            0.64    1.10    0.033
  23. BD (   1) C  10 - H  20        /238. BD*(   1) C  11 - C  12            1.79    1.09    0.056
  24. BD (   1) C  11 - C  12        /130. RY*(   1) C  10                    0.29    1.84    0.029
  24. BD (   1) C  11 - C  12        /131. RY*(   2) C  10                    0.67    1.39    0.039
  24. BD (   1) C  11 - C  12        /157. RY*(   1) C  13                    0.40    1.86    0.035
  24. BD (   1) C  11 - C  12        /158. RY*(   2) C  13                    0.72    1.36    0.040
  24. BD (   1) C  11 - C  12        /236. BD*(   1) C  10 - C  11            1.41    1.26    0.053
  24. BD (   1) C  11 - C  12        /237. BD*(   1) C  10 - H  20            1.37    1.15    0.050
  24. BD (   1) C  11 - C  12        /240. BD*(   1) C  11 - H  21            0.64    1.17    0.035
  24. BD (   1) C  11 - C  12        /241. BD*(   1) C  12 - C  13            1.26    1.26    0.050
  24. BD (   1) C  11 - C  12        /242. BD*(   1) C  12 - H  22            0.59    1.17    0.033
  24. BD (   1) C  11 - C  12        /245. BD*(   1) C  13 - H  23            1.23    1.17    0.048
  25. BD (   2) C  11 - C  12        /134. RY*(   5) C  10                    0.69    1.79    0.050
  25. BD (   2) C  11 - C  12        /142. RY*(   4) C  11                    0.28    1.96    0.034
  25. BD (   2) C  11 - C  12        /152. RY*(   5) C  12                    0.27    1.06    0.024
  25. BD (   2) C  11 - C  12        /161. RY*(   5) C  13                    0.55    1.76    0.045
  25. BD (   2) C  11 - C  12        /217. BD*(   2) C   1 - C  10           14.04    0.25    0.076
  25. BD (   2) C  11 - C  12        /244. BD*(   2) C  13 - C  14            8.56    0.28    0.065
  26. BD (   1) C  11 - H  21        /130. RY*(   1) C  10                    0.32    1.66    0.029
  26. BD (   1) C  11 - H  21        /148. RY*(   1) C  12                    0.34    1.69    0.030
  26. BD (   1) C  11 - H  21        /216. BD*(   1) C   1 - C  10            2.16    1.03    0.060
  26. BD (   1) C  11 - H  21        /236. BD*(   1) C  10 - C  11            0.47    1.08    0.029
  26. BD (   1) C  11 - H  21        /238. BD*(   1) C  11 - C  12            0.40    1.07    0.026
  26. BD (   1) C  11 - H  21        /241. BD*(   1) C  12 - C  13            1.85    1.08    0.056
  27. BD (   1) C  12 - C  13        /139. RY*(   1) C  11                    0.39    1.86    0.034
  27. BD (   1) C  12 - C  13        /140. RY*(   2) C  11                    0.74    1.36    0.040
  27. BD (   1) C  12 - C  13        /167. RY*(   2) C  14                    0.91    1.42    0.045
  27. BD (   1) C  12 - C  13        /238. BD*(   1) C  11 - C  12            1.25    1.25    0.050
  27. BD (   1) C  12 - C  13        /240. BD*(   1) C  11 - H  21            1.21    1.17    0.048
  27. BD (   1) C  12 - C  13        /242. BD*(   1) C  12 - H  22            0.62    1.17    0.034
  27. BD (   1) C  12 - C  13        /243. BD*(   1) C  13 - C  14            1.37    1.26    0.053
  27. BD (   1) C  12 - C  13        /245. BD*(   1) C  13 - H  23            0.68    1.17    0.036
  27. BD (   1) C  12 - C  13        /246. BD*(   1) C  14 - H  24            1.35    1.15    0.050
  28. BD (   1) C  12 - H  22        /139. RY*(   1) C  11                    0.34    1.67    0.030
  28. BD (   1) C  12 - H  22        /157. RY*(   1) C  13                    0.34    1.68    0.030
  28. BD (   1) C  12 - H  22        /236. BD*(   1) C  10 - C  11            1.98    1.08    0.058
  28. BD (   1) C  12 - H  22        /238. BD*(   1) C  11 - C  12            0.37    1.07    0.025
  28. BD (   1) C  12 - H  22        /241. BD*(   1) C  12 - C  13            0.41    1.08    0.026
  28. BD (   1) C  12 - H  22        /243. BD*(   1) C  13 - C  14            1.98    1.07    0.058
  29. BD (   1) C  13 - C  14        / 50. RY*(   2) C   1                    1.00    1.62    0.051
  29. BD (   1) C  13 - C  14        /148. RY*(   1) C  12                    0.45    1.88    0.037
  29. BD (   1) C  13 - C  14        /149. RY*(   2) C  12                    0.62    1.36    0.037
  29. BD (   1) C  13 - C  14        /215. BD*(   1) C   1 - N   2            1.87    1.04    0.056
  29. BD (   1) C  13 - C  14        /218. BD*(   1) C   1 - C  14            1.56    1.23    0.055
  29. BD (   1) C  13 - C  14        /241. BD*(   1) C  12 - C  13            1.34    1.26    0.052
  29. BD (   1) C  13 - C  14        /242. BD*(   1) C  12 - H  22            1.17    1.18    0.047
  29. BD (   1) C  13 - C  14        /245. BD*(   1) C  13 - H  23            0.64    1.18    0.035
  29. BD (   1) C  13 - C  14        /246. BD*(   1) C  14 - H  24            0.80    1.16    0.039
  30. BD (   2) C  13 - C  14        / 54. RY*(   6) C   1                    0.45    1.79    0.040
  30. BD (   2) C  13 - C  14        /152. RY*(   5) C  12                    1.02    1.07    0.046
  30. BD (   2) C  13 - C  14        /161. RY*(   5) C  13                    0.29    1.77    0.032
  30. BD (   2) C  13 - C  14        /168. RY*(   3) C  14                    0.25    1.26    0.025
  30. BD (   2) C  13 - C  14        /217. BD*(   2) C   1 - C  10           10.06    0.26    0.066
  30. BD (   2) C  13 - C  14        /239. BD*(   2) C  11 - C  12           10.85    0.29    0.072
  31. BD (   1) C  13 - H  23        /148. RY*(   1) C  12                    0.34    1.69    0.030
  31. BD (   1) C  13 - H  23        /166. RY*(   1) C  14                    0.29    1.59    0.027
  31. BD (   1) C  13 - H  23        /218. BD*(   1) C   1 - C  14            2.06    1.04    0.058
  31. BD (   1) C  13 - H  23        /238. BD*(   1) C  11 - C  12            1.90    1.06    0.057
  31. BD (   1) C  13 - H  23        /241. BD*(   1) C  12 - C  13            0.44    1.07    0.028
  31. BD (   1) C  13 - H  23        /243. BD*(   1) C  13 - C  14            0.45    1.07    0.028
  32. BD (   1) C  14 - H  24        / 49. RY*(   1) C   1                    0.31    1.44    0.027
  32. BD (   1) C  14 - H  24        /157. RY*(   1) C  13                    0.35    1.69    0.031
  32. BD (   1) C  14 - H  24        /215. BD*(   1) C   1 - N   2            0.51    0.87    0.027
  32. BD (   1) C  14 - H  24        /216. BD*(   1) C   1 - C  10            2.45    1.05    0.064
  32. BD (   1) C  14 - H  24        /218. BD*(   1) C   1 - C  14            0.30    1.06    0.022
  32. BD (   1) C  14 - H  24        /241. BD*(   1) C  12 - C  13            1.77    1.09    0.055
  32. BD (   1) C  14 - H  24        /243. BD*(   1) C  13 - C  14            0.57    1.09    0.031
  33. CR (   1) C   1                /131. RY*(   2) C  10                    0.91   10.84    0.125
  33. CR (   1) C   1                /167. RY*(   2) C  14                    0.88   10.87    0.123
  33. CR (   1) C   1                /216. BD*(   1) C   1 - C  10            0.26   10.67    0.067
  33. CR (   1) C   1                /218. BD*(   1) C   1 - C  14            0.40   10.68    0.083
  33. CR (   1) C   1                /219. BD*(   1) N   2 - N   3            0.34   10.60    0.075
  33. CR (   1) C   1                /236. BD*(   1) C  10 - C  11            0.39   10.71    0.082
  33. CR (   1) C   1                /237. BD*(   1) C  10 - H  20            0.30   10.60    0.071
  33. CR (   1) C   1                /243. BD*(   1) C  13 - C  14            0.40   10.71    0.083
  33. CR (   1) C   1                /246. BD*(   1) C  14 - H  24            0.28   10.60    0.069
  34. CR (   1) N   2                / 49. RY*(   1) C   1                    0.82   15.26    0.142
  34. CR (   1) N   2                / 50. RY*(   2) C   1                    0.40   15.26    0.098
  34. CR (   1) N   2                / 51. RY*(   3) C   1                    0.26   15.10    0.079
  34. CR (   1) N   2                / 68. RY*(   2) N   3                    0.83   15.47    0.144
  34. CR (   1) N   2                /216. BD*(   1) C   1 - C  10            0.38   14.86    0.096
  34. CR (   1) N   2                /221. BD*(   1) N   3 - C   4            0.71   14.68    0.130
  35. CR (   1) N   3                / 59. RY*(   2) N   2                    0.83   15.47    0.144
  35. CR (   1) N   3                / 76. RY*(   1) C   4                    0.82   15.26    0.142
  35. CR (   1) N   3                / 77. RY*(   2) C   4                    0.40   15.26    0.098
  35. CR (   1) N   3                / 78. RY*(   3) C   4                    0.26   15.10    0.079
  35. CR (   1) N   3                /215. BD*(   1) C   1 - N   2            0.71   14.68    0.130
  35. CR (   1) N   3                /224. BD*(   1) C   4 - C   9            0.38   14.86    0.096
  36. CR (   1) C   4                / 86. RY*(   2) C   5                    0.88   10.87    0.123
  36. CR (   1) C   4                /122. RY*(   2) C   9                    0.91   10.84    0.125
  36. CR (   1) C   4                /219. BD*(   1) N   2 - N   3            0.34   10.60    0.075
  36. CR (   1) C   4                /222. BD*(   1) C   4 - C   5            0.40   10.68    0.083
  36. CR (   1) C   4                /224. BD*(   1) C   4 - C   9            0.26   10.67    0.067
  36. CR (   1) C   4                /225. BD*(   1) C   5 - C   6            0.40   10.71    0.083
  36. CR (   1) C   4                /226. BD*(   1) C   5 - H  15            0.28   10.60    0.069
  36. CR (   1) C   4                /232. BD*(   1) C   8 - C   9            0.39   10.71    0.082
  36. CR (   1) C   4                /235. BD*(   1) C   9 - H  19            0.30   10.60    0.071
  37. CR (   1) C   5                / 76. RY*(   1) C   4                    0.36   11.01    0.080
  37. CR (   1) C   5                / 78. RY*(   3) C   4                    0.46   10.85    0.089
  37. CR (   1) C   5                / 95. RY*(   2) C   6                    0.77   10.75    0.115
  37. CR (   1) C   5                / 96. RY*(   3) C   6                    0.29   10.80    0.071
  37. CR (   1) C   5                /175. RY*(   1) H  15                    0.39   10.45    0.081
  37. CR (   1) C   5                /221. BD*(   1) N   3 - C   4            0.32   10.43    0.074
  37. CR (   1) C   5                /224. BD*(   1) C   4 - C   9            0.65   10.61    0.105
  37. CR (   1) C   5                /227. BD*(   1) C   6 - C   7            0.45   10.65    0.088
  37. CR (   1) C   5                /229. BD*(   1) C   6 - H  16            0.30   10.57    0.071
  38. CR (   1) C   6                / 85. RY*(   1) C   5                    0.29   11.16    0.071
  38. CR (   1) C   6                / 86. RY*(   2) C   5                    0.29   10.80    0.071
  38. CR (   1) C   6                / 88. RY*(   4) C   5                    0.38   10.71    0.080
  38. CR (   1) C   6                /104. RY*(   2) C   7                    0.74   10.74    0.113
  38. CR (   1) C   6                /105. RY*(   3) C   7                    0.25   10.76    0.066
  38. CR (   1) C   6                /179. RY*(   1) H  16                    0.39   10.44    0.081
  38. CR (   1) C   6                /222. BD*(   1) C   4 - C   5            0.52   10.61    0.094
  38. CR (   1) C   6                /226. BD*(   1) C   5 - H  15            0.36   10.54    0.078
  38. CR (   1) C   6                /230. BD*(   1) C   7 - C   8            0.46   10.63    0.088
  38. CR (   1) C   6                /231. BD*(   1) C   7 - H  17            0.30   10.56    0.072
  39. CR (   1) C   7                / 95. RY*(   2) C   6                    0.72   10.75    0.111
  39. CR (   1) C   7                / 96. RY*(   3) C   6                    0.25   10.79    0.066
  39. CR (   1) C   7                /113. RY*(   2) C   8                    0.67   10.75    0.107
  39. CR (   1) C   7                /114. RY*(   3) C   8                    0.28   10.77    0.069
  39. CR (   1) C   7                /183. RY*(   1) H  17                    0.39   10.45    0.081
  39. CR (   1) C   7                /225. BD*(   1) C   5 - C   6            0.47   10.65    0.089
  39. CR (   1) C   7                /229. BD*(   1) C   6 - H  16            0.31   10.56    0.073
  39. CR (   1) C   7                /232. BD*(   1) C   8 - C   9            0.48   10.65    0.090
  39. CR (   1) C   7                /234. BD*(   1) C   8 - H  18            0.31   10.56    0.072
  40. CR (   1) C   8                /104. RY*(   2) C   7                    0.74   10.74    0.113
  40. CR (   1) C   8                /122. RY*(   2) C   9                    0.25   10.78    0.066
  40. CR (   1) C   8                /123. RY*(   3) C   9                    0.53   10.72    0.095
  40. CR (   1) C   8                /187. RY*(   1) H  18                    0.39   10.45    0.081
  40. CR (   1) C   8                /224. BD*(   1) C   4 - C   9            0.54   10.60    0.096
  40. CR (   1) C   8                /227. BD*(   1) C   6 - C   7            0.45   10.65    0.087
  40. CR (   1) C   8                /231. BD*(   1) C   7 - H  17            0.29   10.56    0.071
  40. CR (   1) C   8                /235. BD*(   1) C   9 - H  19            0.38   10.54    0.080
  41. CR (   1) C   9                / 77. RY*(   2) C   4                    0.98   11.01    0.131
  41. CR (   1) C   9                /113. RY*(   2) C   8                    0.83   10.76    0.119
  41. CR (   1) C   9                /114. RY*(   3) C   8                    0.27   10.78    0.069
  41. CR (   1) C   9                /191. RY*(   1) H  19                    0.42   10.47    0.084
  41. CR (   1) C   9                /221. BD*(   1) N   3 - C   4            0.51   10.43    0.093
  41. CR (   1) C   9                /222. BD*(   1) C   4 - C   5            0.57   10.62    0.099
  41. CR (   1) C   9                /230. BD*(   1) C   7 - C   8            0.47   10.65    0.090
  41. CR (   1) C   9                /234. BD*(   1) C   8 - H  18            0.30   10.57    0.071
  42. CR (   1) C  10                / 50. RY*(   2) C   1                    0.98   11.01    0.131
  42. CR (   1) C  10                /140. RY*(   2) C  11                    0.83   10.76    0.119
  42. CR (   1) C  10                /141. RY*(   3) C  11                    0.27   10.78    0.069
  42. CR (   1) C  10                /195. RY*(   1) H  20                    0.42   10.47    0.084
  42. CR (   1) C  10                /215. BD*(   1) C   1 - N   2            0.51   10.43    0.093
  42. CR (   1) C  10                /218. BD*(   1) C   1 - C  14            0.57   10.62    0.099
  42. CR (   1) C  10                /238. BD*(   1) C  11 - C  12            0.47   10.65    0.090
  42. CR (   1) C  10                /240. BD*(   1) C  11 - H  21            0.30   10.57    0.071
  43. CR (   1) C  11                /131. RY*(   2) C  10                    0.25   10.78    0.066
  43. CR (   1) C  11                /133. RY*(   4) C  10                    0.53   10.72    0.095
  43. CR (   1) C  11                /149. RY*(   2) C  12                    0.74   10.74    0.113
  43. CR (   1) C  11                /199. RY*(   1) H  21                    0.39   10.45    0.081
  43. CR (   1) C  11                /216. BD*(   1) C   1 - C  10            0.54   10.60    0.096
  43. CR (   1) C  11                /237. BD*(   1) C  10 - H  20            0.38   10.54    0.080
  43. CR (   1) C  11                /241. BD*(   1) C  12 - C  13            0.45   10.65    0.087
  43. CR (   1) C  11                /242. BD*(   1) C  12 - H  22            0.29   10.56    0.071
  44. CR (   1) C  12                /140. RY*(   2) C  11                    0.67   10.75    0.107
  44. CR (   1) C  12                /141. RY*(   3) C  11                    0.28   10.77    0.069
  44. CR (   1) C  12                /158. RY*(   2) C  13                    0.72   10.75    0.111
  44. CR (   1) C  12                /159. RY*(   3) C  13                    0.25   10.79    0.066
  44. CR (   1) C  12                /203. RY*(   1) H  22                    0.39   10.45    0.081
  44. CR (   1) C  12                /236. BD*(   1) C  10 - C  11            0.48   10.65    0.090
  44. CR (   1) C  12                /240. BD*(   1) C  11 - H  21            0.31   10.56    0.072
  44. CR (   1) C  12                /243. BD*(   1) C  13 - C  14            0.47   10.65    0.089
  44. CR (   1) C  12                /245. BD*(   1) C  13 - H  23            0.31   10.56    0.073
  45. CR (   1) C  13                /149. RY*(   2) C  12                    0.74   10.74    0.113
  45. CR (   1) C  13                /150. RY*(   3) C  12                    0.25   10.76    0.066
  45. CR (   1) C  13                /166. RY*(   1) C  14                    0.29   11.16    0.071
  45. CR (   1) C  13                /167. RY*(   2) C  14                    0.29   10.80    0.071
  45. CR (   1) C  13                /169. RY*(   4) C  14                    0.38   10.71    0.080
  45. CR (   1) C  13                /207. RY*(   1) H  23                    0.39   10.44    0.081
  45. CR (   1) C  13                /218. BD*(   1) C   1 - C  14            0.52   10.61    0.094
  45. CR (   1) C  13                /238. BD*(   1) C  11 - C  12            0.46   10.63    0.088
  45. CR (   1) C  13                /242. BD*(   1) C  12 - H  22            0.30   10.56    0.072
  45. CR (   1) C  13                /246. BD*(   1) C  14 - H  24            0.36   10.54    0.078
  46. CR (   1) C  14                / 49. RY*(   1) C   1                    0.36   11.01    0.080
  46. CR (   1) C  14                / 51. RY*(   3) C   1                    0.46   10.85    0.089
  46. CR (   1) C  14                /158. RY*(   2) C  13                    0.77   10.75    0.115
  46. CR (   1) C  14                /159. RY*(   3) C  13                    0.29   10.80    0.071
  46. CR (   1) C  14                /211. RY*(   1) H  24                    0.39   10.45    0.081
  46. CR (   1) C  14                /215. BD*(   1) C   1 - N   2            0.32   10.43    0.074
  46. CR (   1) C  14                /216. BD*(   1) C   1 - C  10            0.65   10.61    0.105
  46. CR (   1) C  14                /241. BD*(   1) C  12 - C  13            0.45   10.65    0.088
  46. CR (   1) C  14                /245. BD*(   1) C  13 - H  23            0.30   10.57    0.071
  47. LP (   1) N   2                / 49. RY*(   1) C   1                    1.45    1.44    0.058
  47. LP (   1) N   2                / 67. RY*(   1) N   3                    0.85    1.50    0.045
  47. LP (   1) N   2                / 68. RY*(   2) N   3                    0.96    1.65    0.051
  47. LP (   1) N   2                /216. BD*(   1) C   1 - C  10            3.04    1.05    0.071
  47. LP (   1) N   2                /218. BD*(   1) C   1 - C  14            0.26    1.06    0.021
  47. LP (   1) N   2                /222. BD*(   1) C   4 - C   5            0.39    1.06    0.026
  48. LP (   1) N   3                / 58. RY*(   1) N   2                    0.85    1.50    0.045
  48. LP (   1) N   3                / 59. RY*(   2) N   2                    0.96    1.65    0.051
  48. LP (   1) N   3                / 76. RY*(   1) C   4                    1.45    1.44    0.058
  48. LP (   1) N   3                /218. BD*(   1) C   1 - C  14            0.39    1.06    0.026
  48. LP (   1) N   3                /222. BD*(   1) C   4 - C   5            0.26    1.06    0.021
  48. LP (   1) N   3                /224. BD*(   1) C   4 - C   9            3.04    1.05    0.071
 217. BD*(   2) C   1 - C  10        / 53. RY*(   5) C   1                    0.41    1.85    0.073
 217. BD*(   2) C   1 - C  10        /132. RY*(   3) C  10                    1.56    0.97    0.104
 217. BD*(   2) C   1 - C  10        /168. RY*(   3) C  14                    0.38    1.00    0.052
 217. BD*(   2) C   1 - C  10        /239. BD*(   2) C  11 - C  12           59.42    0.03    0.085
 217. BD*(   2) C   1 - C  10        /244. BD*(   2) C  13 - C  14           56.96    0.03    0.081
 220. BD*(   2) N   2 - N   3        / 60. RY*(   3) N   2                    1.41    1.71    0.128
 220. BD*(   2) N   2 - N   3        / 69. RY*(   3) N   3                    1.41    1.71    0.128
 220. BD*(   2) N   2 - N   3        /217. BD*(   2) C   1 - C  10           10.35    0.14    0.070
 220. BD*(   2) N   2 - N   3        /223. BD*(   2) C   4 - C   5            6.93    0.14    0.059
 223. BD*(   2) C   4 - C   5        / 80. RY*(   5) C   4                    0.28    1.86    0.064
 223. BD*(   2) C   4 - C   5        / 81. RY*(   6) C   4                    0.38    1.51    0.066
 223. BD*(   2) C   4 - C   5        / 87. RY*(   3) C   5                    1.46    1.02    0.107
 223. BD*(   2) C   4 - C   5        / 97. RY*(   4) C   6                    0.43    0.91    0.055
 223. BD*(   2) C   4 - C   5        /124. RY*(   4) C   9                    0.33    0.94    0.049
 223. BD*(   2) C   4 - C   5        /228. BD*(   2) C   6 - C   7           54.58    0.03    0.084
 223. BD*(   2) C   4 - C   5        /233. BD*(   2) C   8 - C   9           63.07    0.02    0.079
 228. BD*(   2) C   6 - C   7        / 97. RY*(   4) C   6                    0.28    0.88    0.054
 228. BD*(   2) C   6 - C   7        / 98. RY*(   5) C   6                    0.43    1.61    0.090
 228. BD*(   2) C   6 - C   7        /107. RY*(   5) C   7                    1.25    0.60    0.094
 233. BD*(   2) C   8 - C   9        /115. RY*(   4) C   8                    0.64    1.30    0.102
 233. BD*(   2) C   8 - C   9        /125. RY*(   5) C   9                    0.52    1.54    0.101
 239. BD*(   2) C  11 - C  12        /143. RY*(   5) C  11                    1.24    0.82    0.103
 239. BD*(   2) C  11 - C  12        /151. RY*(   4) C  12                    0.37    1.71    0.082
 239. BD*(   2) C  11 - C  12        /152. RY*(   5) C  12                    0.53    0.78    0.066
 244. BD*(   2) C  13 - C  14        /160. RY*(   4) C  13                    0.90    1.02    0.104
 244. BD*(   2) C  13 - C  14        /170. RY*(   5) C  14                    0.59    1.48    0.102


 Natural Bond Orbitals (Summary):

                                                            Principal Delocalizations
           NBO                        Occupancy    Energy   (geminal,vicinal,remote)
 ====================================================================================
 Molecular unit  1  (C12H10N2)
     1. BD (   1) C   1 - N   2          0.99073    -0.99179  221(v),243(v),67(v),216(g)
                                                    218(g),236(v),219(g),166(v)
     2. BD (   1) C   1 - C  10          0.98819    -0.85850  218(g),236(g),240(v),246(v)
                                                    237(g),139(v),140(v),215(g)
                                                    166(v),59(v)
     3. BD (   2) C   1 - C  10          0.79659    -0.42111  220(v),244(v),239(v),168(v)
                                                    61(v),142(v),134(g)
     4. BD (   1) C   1 - C  14          0.98629    -0.85195  216(g),243(g),237(v),245(v)
                                                    219(v),158(v),157(v),246(g)
                                                    215(g),58(v),130(v),59(v)
     5. BD (   1) N   2 - N   3          0.99341    -1.18277  50(v),77(v),218(v),222(v)
                                                    49(v),76(v),215(g),221(g)
                                                    85(r),166(r)
     6. BD (   2) N   2 - N   3          0.97086    -0.60878  223(v),217(v),52(v),79(v)
     7. BD (   1) N   3 - C   4          0.99073    -0.99179  215(v),225(v),58(v),224(g)
                                                    222(g),232(v),219(g),85(v)
     8. BD (   1) C   4 - C   5          0.98629    -0.85195  224(g),225(g),235(v),229(v)
                                                    219(v),95(v),94(v),226(g)
                                                    221(g),67(v),121(v),68(v)
     9. BD (   2) C   4 - C   5          0.79006    -0.41878  220(v),233(v),228(v),124(v)
                                                    97(v),70(v)
    10. BD (   1) C   4 - C   9          0.98819    -0.85850  222(g),232(g),234(v),226(v)
                                                    235(g),112(v),113(v),221(g)
                                                    85(v),68(v)
    11. BD (   1) C   5 - C   6          0.98822    -0.83643  221(v),222(g),227(g),231(v)
                                                    77(v),226(g),229(g),104(v)
                                                    103(v)
    12. BD (   1) C   5 - H  15          0.98868    -0.66157  224(v),227(v),225(g),221(v)
                                                    94(v),76(v),222(g)
    13. BD (   1) C   6 - C   7          0.98960    -0.83056  225(g),226(v),230(g),234(v)
                                                    86(v),113(v),229(g),231(g)
                                                    112(v)
    14. BD (   2) C   6 - C   7          0.79184    -0.39258  223(v),233(v),89(v),116(v)
                                                    97(g)
    15. BD (   1) C   6 - H  16          0.98923    -0.64513  222(v),230(v),225(g),227(g)
                                                    103(v),85(v)
    16. BD (   1) C   7 - C   8          0.98960    -0.82991  232(g),235(v),227(g),229(v)
                                                    95(v),122(v),234(g),231(g)
                                                    94(v),121(v)
    17. BD (   1) C   7 - H  17          0.98960    -0.64777  225(v),232(v),227(g),230(g)
                                                    94(v),112(v)
    18. BD (   1) C   8 - C   9          0.98756    -0.84255  221(v),224(g),230(g),231(v)
                                                    235(g),76(v),234(g),104(v)
                                                    103(v)
    19. BD (   2) C   8 - C   9          0.83808    -0.40561  223(v),228(v),107(v),81(v)
                                                    220(r),116(g),106(v),124(g)
                                                    80(v)
    20. BD (   1) C   8 - H  18          0.98929    -0.64890  224(v),227(v),232(g),230(g)
                                                    103(v),121(v)
    21. BD (   1) C   9 - H  19          0.98847    -0.66815  222(v),230(v),232(g),112(v)
                                                    224(g),221(v),77(v)
    22. BD (   1) C  10 - C  11          0.98756    -0.84255  215(v),216(g),238(g),242(v)
                                                    237(g),49(v),240(g),149(v)
                                                    148(v)
    23. BD (   1) C  10 - H  20          0.98847    -0.66815  218(v),238(v),236(g),139(v)
                                                    216(g),215(v),50(v)
    24. BD (   1) C  11 - C  12          0.98960    -0.82991  236(g),237(v),241(g),245(v)
                                                    158(v),131(v),240(g),242(g)
                                                    157(v),130(v)
    25. BD (   2) C  11 - C  12          0.76995    -0.39173  217(v),244(v),134(v),161(v)
                                                    142(g),152(g)
    26. BD (   1) C  11 - H  21          0.98929    -0.64890  216(v),241(v),236(g),238(g)
                                                    148(v),130(v)
    27. BD (   1) C  12 - C  13          0.98960    -0.83056  243(g),246(v),238(g),240(v)
                                                    167(v),140(v),245(g),242(g)
                                                    139(v)
    28. BD (   1) C  12 - H  22          0.98960    -0.64777  243(v),236(v),241(g),238(g)
                                                    157(v),139(v)
    29. BD (   1) C  13 - C  14          0.98822    -0.83643  215(v),218(g),241(g),242(v)
                                                    50(v),246(g),245(g),149(v)
                                                    148(v)
    30. BD (   2) C  13 - C  14          0.81382    -0.39965  239(v),217(v),152(v),54(v)
                                                    161(g),168(g)
    31. BD (   1) C  13 - H  23          0.98923    -0.64513  218(v),238(v),243(g),241(g)
                                                    148(v),166(v)
    32. BD (   1) C  14 - H  24          0.98868    -0.66157  216(v),241(v),243(g),215(v)
                                                    157(v),49(v),218(g)
    33. CR (   1) C   1                  0.99938   -10.28312  131(v),167(v),218(g),243(v)
                                                    236(v),219(v),237(v),246(v)
                                                    216(g)
    34. CR (   1) N   2                  0.99967   -14.47779  68(v),49(v),221(v),50(v)
                                                    216(v),51(v)
    35. CR (   1) N   3                  0.99967   -14.47779  59(v),76(v),215(v),77(v)
                                                    224(v),78(v)
    36. CR (   1) C   4                  0.99938   -10.28312  122(v),86(v),222(g),225(v)
                                                    232(v),219(v),235(v),226(v)
                                                    224(g)
    37. CR (   1) C   5                  0.99947   -10.22699  95(v),224(v),78(v),227(v)
                                                    175(v),76(v),221(v),229(v)
                                                    96(v)
    38. CR (   1) C   6                  0.99948   -10.21501  104(v),222(v),230(v),179(v)
                                                    88(v),226(v),231(v),86(v)
                                                    85(v),105(v)
    39. CR (   1) C   7                  0.99947   -10.22130  95(v),113(v),232(v),225(v)
                                                    183(v),229(v),234(v),114(v)
                                                    96(v)
    40. CR (   1) C   8                  0.99948   -10.21937  104(v),224(v),123(v),227(v)
                                                    187(v),235(v),231(v),122(v)
    41. CR (   1) C   9                  0.99946   -10.22996  77(v),113(v),222(v),221(v)
                                                    230(v),191(v),234(v),114(v)
    42. CR (   1) C  10                  0.99946   -10.22996  50(v),140(v),218(v),215(v)
                                                    238(v),195(v),240(v),141(v)
    43. CR (   1) C  11                  0.99948   -10.21937  149(v),216(v),133(v),241(v)
                                                    199(v),237(v),242(v),131(v)
    44. CR (   1) C  12                  0.99947   -10.22130  158(v),140(v),236(v),243(v)
                                                    203(v),245(v),240(v),141(v)
                                                    159(v)
    45. CR (   1) C  13                  0.99948   -10.21501  149(v),218(v),238(v),207(v)
                                                    169(v),246(v),242(v),167(v)
                                                    166(v),150(v)
    46. CR (   1) C  14                  0.99947   -10.22699  158(v),216(v),51(v),241(v)
                                                    211(v),49(v),215(v),245(v)
                                                    159(v)
    47. LP (   1) N   2                  0.98635    -0.66183  216(v),49(v),68(v),67(v)
                                                    222(r),218(v)
    48. LP (   1) N   3                  0.98635    -0.66183  224(v),76(v),59(v),58(v)
                                                    218(r),222(v)
    49. RY*(   1) C   1                  0.00478     0.78152   
    50. RY*(   2) C   1                  0.00247     0.78022   
    51. RY*(   3) C   1                  0.00107     0.62171   
    52. RY*(   4) C   1                  0.00080     0.75758   
    53. RY*(   5) C   1                  0.00052     1.71157   
    54. RY*(   6) C   1                  0.00030     1.39415   
    55. RY*(   7) C   1                  0.00026     2.00939   
    56. RY*(   8) C   1                  0.00014     2.15542   
    57. RY*(   9) C   1                  0.00001     1.98670   
    58. RY*(   1) N   2                  0.00416     0.83995   
    59. RY*(   2) N   2                  0.00177     0.99115   
    60. RY*(   3) N   2                  0.00098     1.43746   
    61. RY*(   4) N   2                  0.00051     1.27721   
    62. RY*(   5) N   2                  0.00025     1.23412   
    63. RY*(   6) N   2                  0.00011     2.24850   
    64. RY*(   7) N   2                  0.00005     2.36520   
    65. RY*(   8) N   2                  0.00001     1.98782   
    66. RY*(   9) N   2                  0.00001     2.32404   
    67. RY*(   1) N   3                  0.00416     0.83995   
    68. RY*(   2) N   3                  0.00177     0.99115   
    69. RY*(   3) N   3                  0.00098     1.43746   
    70. RY*(   4) N   3                  0.00051     1.27721   
    71. RY*(   5) N   3                  0.00025     1.23412   
    72. RY*(   6) N   3                  0.00011     2.24850   
    73. RY*(   7) N   3                  0.00005     2.36520   
    74. RY*(   8) N   3                  0.00001     1.98782   
    75. RY*(   9) N   3                  0.00001     2.32404   
    76. RY*(   1) C   4                  0.00478     0.78152   
    77. RY*(   2) C   4                  0.00247     0.78022   
    78. RY*(   3) C   4                  0.00107     0.62171   
    79. RY*(   4) C   4                  0.00080     0.76273   
    80. RY*(   5) C   4                  0.00049     1.72387   
    81. RY*(   6) C   4                  0.00032     1.37663   
    82. RY*(   7) C   4                  0.00026     2.00939   
    83. RY*(   8) C   4                  0.00014     2.15542   
    84. RY*(   9) C   4                  0.00001     1.98670   
    85. RY*(   1) C   5                  0.00294     0.94462   
    86. RY*(   2) C   5                  0.00142     0.58569   
    87. RY*(   3) C   5                  0.00067     0.88388   
    88. RY*(   4) C   5                  0.00051     0.49207   
    89. RY*(   5) C   5                  0.00024     1.33661   
    90. RY*(   6) C   5                  0.00007     2.16676   
    91. RY*(   7) C   5                  0.00002     2.23518   
    92. RY*(   8) C   5                  0.00001     1.71217   
    93. RY*(   9) C   5                  0.00000     2.06375   
    94. RY*(   1) C   6                  0.00273     1.02731   
    95. RY*(   2) C   6                  0.00134     0.52540   
    96. RY*(   3) C   6                  0.00038     0.56869   
    97. RY*(   4) C   6                  0.00028     0.77502   
    98. RY*(   5) C   6                  0.00024     1.50225   
    99. RY*(   6) C   6                  0.00006     2.24359   
   100. RY*(   7) C   6                  0.00002     2.08205   
   101. RY*(   8) C   6                  0.00000     1.68938   
   102. RY*(   9) C   6                  0.00000     2.08285   
   103. RY*(   1) C   7                  0.00261     1.04375   
   104. RY*(   2) C   7                  0.00126     0.52373   
   105. RY*(   3) C   7                  0.00045     0.54738   
   106. RY*(   4) C   7                  0.00032     1.77714   
   107. RY*(   5) C   7                  0.00025     0.49782   
   108. RY*(   6) C   7                  0.00007     2.23857   
   109. RY*(   7) C   7                  0.00002     2.07535   
   110. RY*(   8) C   7                  0.00000     1.68201   
   111. RY*(   9) C   7                  0.00000     2.07298   
   112. RY*(   1) C   8                  0.00271     1.02667   
   113. RY*(   2) C   8                  0.00136     0.52749   
   114. RY*(   3) C   8                  0.00041     0.55235   
   115. RY*(   4) C   8                  0.00031     1.18391   
   116. RY*(   5) C   8                  0.00024     1.09247   
   117. RY*(   6) C   8                  0.00007     2.23408   
   118. RY*(   7) C   8                  0.00003     2.10081   
   119. RY*(   8) C   8                  0.00000     1.68075   
   120. RY*(   9) C   8                  0.00000     2.07789   
   121. RY*(   1) C   9                  0.00236     1.00790   
   122. RY*(   2) C   9                  0.00151     0.55865   
   123. RY*(   3) C   9                  0.00057     0.50265   
   124. RY*(   4) C   9                  0.00056     0.80556   
   125. RY*(   5) C   9                  0.00021     1.42855   
   126. RY*(   6) C   9                  0.00006     2.15671   
   127. RY*(   7) C   9                  0.00003     2.24315   
   128. RY*(   8) C   9                  0.00000     1.69933   
   129. RY*(   9) C   9                  0.00000     2.05858   
   130. RY*(   1) C  10                  0.00236     1.00790   
   131. RY*(   2) C  10                  0.00151     0.55865   
   132. RY*(   3) C  10                  0.00069     0.83636   
   133. RY*(   4) C  10                  0.00057     0.50265   
   134. RY*(   5) C  10                  0.00020     1.39526   
   135. RY*(   6) C  10                  0.00006     2.15671   
   136. RY*(   7) C  10                  0.00003     2.24315   
   137. RY*(   8) C  10                  0.00000     1.69999   
   138. RY*(   9) C  10                  0.00000     2.05858   
   139. RY*(   1) C  11                  0.00271     1.02667   
   140. RY*(   2) C  11                  0.00136     0.52749   
   141. RY*(   3) C  11                  0.00041     0.55235   
   142. RY*(   4) C  11                  0.00029     1.57038   
   143. RY*(   5) C  11                  0.00027     0.70647   
   144. RY*(   6) C  11                  0.00007     2.23408   
   145. RY*(   7) C  11                  0.00003     2.10081   
   146. RY*(   8) C  11                  0.00000     1.68059   
   147. RY*(   9) C  11                  0.00000     2.07789   
   148. RY*(   1) C  12                  0.00261     1.04375   
   149. RY*(   2) C  12                  0.00126     0.52373   
   150. RY*(   3) C  12                  0.00045     0.54738   
   151. RY*(   4) C  12                  0.00034     1.60499   
   152. RY*(   5) C  12                  0.00024     0.66981   
   153. RY*(   6) C  12                  0.00007     2.23857   
   154. RY*(   7) C  12                  0.00002     2.07535   
   155. RY*(   8) C  12                  0.00000     1.68201   
   156. RY*(   9) C  12                  0.00000     2.07298   
   157. RY*(   1) C  13                  0.00273     1.02731   
   158. RY*(   2) C  13                  0.00134     0.52540   
   159. RY*(   3) C  13                  0.00038     0.56869   
   160. RY*(   4) C  13                  0.00030     0.90473   
   161. RY*(   5) C  13                  0.00022     1.37212   
   162. RY*(   6) C  13                  0.00006     2.24359   
   163. RY*(   7) C  13                  0.00002     2.08205   
   164. RY*(   8) C  13                  0.00000     1.68950   
   165. RY*(   9) C  13                  0.00000     2.08285   
   166. RY*(   1) C  14                  0.00294     0.94462   
   167. RY*(   2) C  14                  0.00142     0.58569   
   168. RY*(   3) C  14                  0.00054     0.85792   
   169. RY*(   4) C  14                  0.00051     0.49207   
   170. RY*(   5) C  14                  0.00026     1.36476   
   171. RY*(   6) C  14                  0.00007     2.16676   
   172. RY*(   7) C  14                  0.00002     2.23518   
   173. RY*(   8) C  14                  0.00001     1.71175   
   174. RY*(   9) C  14                  0.00000     2.06375   
   175. RY*(   1) H  15                  0.00086     0.22506   
   176. RY*(   2) H  15                  0.00007     1.50688   
   177. RY*(   3) H  15                  0.00004     1.89603   
   178. RY*(   4) H  15                  0.00003     2.13705   
   179. RY*(   1) H  16                  0.00070     0.22961   
   180. RY*(   2) H  16                  0.00007     1.51863   
   181. RY*(   3) H  16                  0.00004     1.99432   
   182. RY*(   4) H  16                  0.00004     2.05964   
   183. RY*(   1) H  17                  0.00070     0.22645   
   184. RY*(   2) H  17                  0.00006     1.51658   
   185. RY*(   3) H  17                  0.00003     2.20336   
   186. RY*(   4) H  17                  0.00004     1.85130   
   187. RY*(   1) H  18                  0.00073     0.22665   
   188. RY*(   2) H  18                  0.00007     1.51418   
   189. RY*(   3) H  18                  0.00004     1.88091   
   190. RY*(   4) H  18                  0.00003     2.16801   
   191. RY*(   1) H  19                  0.00084     0.24293   
   192. RY*(   2) H  19                  0.00008     1.50495   
   193. RY*(   3) H  19                  0.00005     1.91152   
   194. RY*(   4) H  19                  0.00003     2.12925   
   195. RY*(   1) H  20                  0.00084     0.24293   
   196. RY*(   2) H  20                  0.00008     1.50495   
   197. RY*(   3) H  20                  0.00005     1.91152   
   198. RY*(   4) H  20                  0.00003     2.12925   
   199. RY*(   1) H  21                  0.00073     0.22665   
   200. RY*(   2) H  21                  0.00007     1.51418   
   201. RY*(   3) H  21                  0.00004     1.88091   
   202. RY*(   4) H  21                  0.00003     2.16801   
   203. RY*(   1) H  22                  0.00070     0.22645   
   204. RY*(   2) H  22                  0.00006     1.51658   
   205. RY*(   3) H  22                  0.00003     2.20336   
   206. RY*(   4) H  22                  0.00004     1.85130   
   207. RY*(   1) H  23                  0.00070     0.22961   
   208. RY*(   2) H  23                  0.00007     1.51863   
   209. RY*(   3) H  23                  0.00004     1.99432   
   210. RY*(   4) H  23                  0.00004     2.05964   
   211. RY*(   1) H  24                  0.00086     0.22506   
   212. RY*(   2) H  24                  0.00007     1.50688   
   213. RY*(   3) H  24                  0.00004     1.89603   
   214. RY*(   4) H  24                  0.00003     2.13705   
   215. BD*(   1) C   1 - N   2          0.01683     0.20395   
   216. BD*(   1) C   1 - C  10          0.01551     0.38390   
   217. BD*(   2) C   1 - C  10          0.22498    -0.13815  244(v),239(v),220(v),132(g)
                                                    53(g),168(v)
   218. BD*(   1) C   1 - C  14          0.01219     0.39400   
   219. BD*(   1) N   2 - N   3          0.00520     0.31811   
   220. BD*(   2) N   2 - N   3          0.23473    -0.27496  217(v),223(v),60(g),69(g)
   221. BD*(   1) N   3 - C   4          0.01683     0.20395   
   222. BD*(   1) C   4 - C   5          0.01219     0.39400   
   223. BD*(   2) C   4 - C   5          0.20878    -0.13481  233(v),228(v),220(v),87(g)
                                                    97(v),81(g),124(v),80(g)
   224. BD*(   1) C   4 - C   9          0.01551     0.38390   
   225. BD*(   1) C   5 - C   6          0.00758     0.42642   
   226. BD*(   1) C   5 - H  15          0.00663     0.32103   
   227. BD*(   1) C   6 - C   7          0.00821     0.42753   
   228. BD*(   2) C   6 - C   7          0.13504    -0.10670  233(v),223(v),107(g),98(g)
                                                    97(g)
   229. BD*(   1) C   6 - H  16          0.00655     0.34319   
   230. BD*(   1) C   7 - C   8          0.00832     0.41912   
   231. BD*(   1) C   7 - H  17          0.00644     0.34236   
   232. BD*(   1) C   8 - C   9          0.00784     0.43035   
   233. BD*(   2) C   8 - C   9          0.12664    -0.11409  228(v),223(v),115(g),125(g)
   234. BD*(   1) C   8 - H  18          0.00665     0.33833   
   235. BD*(   1) C   9 - H  19          0.00744     0.31711   
   236. BD*(   1) C  10 - C  11          0.00784     0.43035   
   237. BD*(   1) C  10 - H  20          0.00744     0.31711   
   238. BD*(   1) C  11 - C  12          0.00832     0.41912   
   239. BD*(   2) C  11 - C  12          0.15121    -0.10970  244(v),217(v),143(g),152(g)
                                                    151(g)
   240. BD*(   1) C  11 - H  21          0.00665     0.33833   
   241. BD*(   1) C  12 - C  13          0.00821     0.42753   
   242. BD*(   1) C  12 - H  22          0.00644     0.34236   
   243. BD*(   1) C  13 - C  14          0.00758     0.42642   
   244. BD*(   2) C  13 - C  14          0.13383    -0.11208  239(v),217(v),160(g),170(g)
   245. BD*(   1) C  13 - H  23          0.00655     0.34319   
   246. BD*(   1) C  14 - H  24          0.00663     0.32103   
       -------------------------------
              Total Lewis   46.46103  ( 96.7938%)
        Valence non-Lewis    1.44078  (  3.0016%)
        Rydberg non-Lewis    0.09819  (  0.2046%)
       -------------------------------
            Total unit  1   48.00000  (100.0000%)
           Charge unit  1    0.00000


 ***************************************************
 *******         Beta  spin orbitals         *******
 ***************************************************


 NATURAL POPULATIONS:  Natural atomic orbital occupancies 
                                                          
   NAO  Atom  No  lang   Type(AO)    Occupancy      Energy
 ----------------------------------------------------------
     1    C    1  S      Cor( 1S)     0.99934     -10.28176
     2    C    1  S      Val( 2S)     0.41868      -0.29044
     3    C    1  S      Ryd( 3S)     0.00099       0.38882
     4    C    1  px     Val( 2p)     0.55247      -0.24342
     5    C    1  px     Ryd( 3p)     0.00306       0.75144
     6    C    1  py     Val( 2p)     0.43261      -0.22257
     7    C    1  py     Ryd( 3p)     0.00306       0.72975
     8    C    1  pz     Val( 2p)     0.53946      -0.29315
     9    C    1  pz     Ryd( 3p)     0.00063       0.43439
    10    C    1  dxy    Ryd( 3d)     0.00060       2.27340
    11    C    1  dxz    Ryd( 3d)     0.00042       1.73210
    12    C    1  dyz    Ryd( 3d)     0.00043       1.70297
    13    C    1  dx2y2  Ryd( 3d)     0.00059       2.22657
    14    C    1  dz2    Ryd( 3d)     0.00027       1.99731

    15    N    2  S      Cor( 1S)     0.99952     -14.46746
    16    N    2  S      Val( 2S)     0.62434      -0.69425
    17    N    2  S      Ryd( 3S)     0.00109       0.93791
    18    N    2  px     Val( 2p)     0.44556      -0.38598
    19    N    2  px     Ryd( 3p)     0.00312       0.78462
    20    N    2  py     Val( 2p)     0.57939      -0.40522
    21    N    2  py     Ryd( 3p)     0.00137       0.98501
    22    N    2  pz     Val( 2p)     0.58058      -0.42707
    23    N    2  pz     Ryd( 3p)     0.00060       0.62793
    24    N    2  dxy    Ryd( 3d)     0.00084       2.61411
    25    N    2  dxz    Ryd( 3d)     0.00103       2.06154
    26    N    2  dyz    Ryd( 3d)     0.00054       2.07193
    27    N    2  dx2y2  Ryd( 3d)     0.00114       2.46237
    28    N    2  dz2    Ryd( 3d)     0.00024       2.37902

    29    N    3  S      Cor( 1S)     0.99952     -14.46746
    30    N    3  S      Val( 2S)     0.62434      -0.69425
    31    N    3  S      Ryd( 3S)     0.00109       0.93791
    32    N    3  px     Val( 2p)     0.44556      -0.38598
    33    N    3  px     Ryd( 3p)     0.00312       0.78462
    34    N    3  py     Val( 2p)     0.57939      -0.40522
    35    N    3  py     Ryd( 3p)     0.00137       0.98501
    36    N    3  pz     Val( 2p)     0.58058      -0.42707
    37    N    3  pz     Ryd( 3p)     0.00060       0.62793
    38    N    3  dxy    Ryd( 3d)     0.00084       2.61411
    39    N    3  dxz    Ryd( 3d)     0.00103       2.06154
    40    N    3  dyz    Ryd( 3d)     0.00054       2.07193
    41    N    3  dx2y2  Ryd( 3d)     0.00114       2.46237
    42    N    3  dz2    Ryd( 3d)     0.00024       2.37902

    43    C    4  S      Cor( 1S)     0.99934     -10.28176
    44    C    4  S      Val( 2S)     0.41868      -0.29044
    45    C    4  S      Ryd( 3S)     0.00099       0.38882
    46    C    4  px     Val( 2p)     0.55247      -0.24342
    47    C    4  px     Ryd( 3p)     0.00306       0.75144
    48    C    4  py     Val( 2p)     0.43261      -0.22257
    49    C    4  py     Ryd( 3p)     0.00306       0.72975
    50    C    4  pz     Val( 2p)     0.53946      -0.29315
    51    C    4  pz     Ryd( 3p)     0.00063       0.43439
    52    C    4  dxy    Ryd( 3d)     0.00060       2.27340
    53    C    4  dxz    Ryd( 3d)     0.00042       1.73210
    54    C    4  dyz    Ryd( 3d)     0.00043       1.70297
    55    C    4  dx2y2  Ryd( 3d)     0.00059       2.22657
    56    C    4  dz2    Ryd( 3d)     0.00027       1.99731

    57    C    5  S      Cor( 1S)     0.99946     -10.22697
    58    C    5  S      Val( 2S)     0.47523      -0.30271
    59    C    5  S      Ryd( 3S)     0.00081       0.42678
    60    C    5  px     Val( 2p)     0.58665      -0.21844
    61    C    5  px     Ryd( 3p)     0.00275       0.80478
    62    C    5  py     Val( 2p)     0.54656      -0.20543
    63    C    5  py     Ryd( 3p)     0.00224       0.58361
    64    C    5  pz     Val( 2p)     0.47075      -0.26291
    65    C    5  pz     Ryd( 3p)     0.00047       0.40780
    66    C    5  dxy    Ryd( 3d)     0.00042       2.31468
    67    C    5  dxz    Ryd( 3d)     0.00020       1.75367
    68    C    5  dyz    Ryd( 3d)     0.00030       1.77127
    69    C    5  dx2y2  Ryd( 3d)     0.00026       2.31195
    70    C    5  dz2    Ryd( 3d)     0.00021       2.06122

    71    C    6  S      Cor( 1S)     0.99948     -10.21482
    72    C    6  S      Val( 2S)     0.47766      -0.29356
    73    C    6  S      Ryd( 3S)     0.00056       0.43391
    74    C    6  px     Val( 2p)     0.57632      -0.20039
    75    C    6  px     Ryd( 3p)     0.00283       0.72470
    76    C    6  py     Val( 2p)     0.55781      -0.19375
    77    C    6  py     Ryd( 3p)     0.00247       0.66119
    78    C    6  pz     Val( 2p)     0.48151      -0.24998
    79    C    6  pz     Ryd( 3p)     0.00030       0.41796
    80    C    6  dxy    Ryd( 3d)     0.00036       2.36658
    81    C    6  dxz    Ryd( 3d)     0.00023       1.77200
    82    C    6  dyz    Ryd( 3d)     0.00023       1.77683
    83    C    6  dx2y2  Ryd( 3d)     0.00038       2.28208
    84    C    6  dz2    Ryd( 3d)     0.00020       2.07803

    85    C    7  S      Cor( 1S)     0.99947     -10.22122
    86    C    7  S      Val( 2S)     0.48176      -0.30071
    87    C    7  S      Ryd( 3S)     0.00061       0.43150
    88    C    7  px     Val( 2p)     0.53236      -0.18580
    89    C    7  px     Ryd( 3p)     0.00194       0.51641
    90    C    7  py     Val( 2p)     0.60097      -0.20749
    91    C    7  py     Ryd( 3p)     0.00309       0.86683
    92    C    7  pz     Val( 2p)     0.45299      -0.25101
    93    C    7  pz     Ryd( 3p)     0.00028       0.41842
    94    C    7  dxy    Ryd( 3d)     0.00038       2.28212
    95    C    7  dxz    Ryd( 3d)     0.00027       1.78099
    96    C    7  dyz    Ryd( 3d)     0.00023       1.75562
    97    C    7  dx2y2  Ryd( 3d)     0.00039       2.35278
    98    C    7  dz2    Ryd( 3d)     0.00019       2.06666

    99    C    8  S      Cor( 1S)     0.99947     -10.21922
   100    C    8  S      Val( 2S)     0.47783      -0.29681
   101    C    8  S      Ryd( 3S)     0.00059       0.43673
   102    C    8  px     Val( 2p)     0.59630      -0.20966
   103    C    8  px     Ryd( 3p)     0.00301       0.83615
   104    C    8  py     Val( 2p)     0.53554      -0.19006
   105    C    8  py     Ryd( 3p)     0.00210       0.54840
   106    C    8  pz     Val( 2p)     0.47929      -0.25312
   107    C    8  pz     Ryd( 3p)     0.00029       0.41569
   108    C    8  dxy    Ryd( 3d)     0.00035       2.31048
   109    C    8  dxz    Ryd( 3d)     0.00022       1.75761
   110    C    8  dyz    Ryd( 3d)     0.00026       1.78385
   111    C    8  dx2y2  Ryd( 3d)     0.00037       2.33062
   112    C    8  dz2    Ryd( 3d)     0.00020       2.07416

   113    C    9  S      Cor( 1S)     0.99945     -10.22924
   114    C    9  S      Val( 2S)     0.47441      -0.30258
   115    C    9  S      Ryd( 3S)     0.00091       0.40901
   116    C    9  px     Val( 2p)     0.54247      -0.20984
   117    C    9  px     Ryd( 3p)     0.00233       0.69227
   118    C    9  py     Val( 2p)     0.57339      -0.21870
   119    C    9  py     Ryd( 3p)     0.00217       0.74180
   120    C    9  pz     Val( 2p)     0.48722      -0.26674
   121    C    9  pz     Ryd( 3p)     0.00045       0.41179
   122    C    9  dxy    Ryd( 3d)     0.00038       2.36018
   123    C    9  dxz    Ryd( 3d)     0.00022       1.76048
   124    C    9  dyz    Ryd( 3d)     0.00026       1.76398
   125    C    9  dx2y2  Ryd( 3d)     0.00031       2.28761
   126    C    9  dz2    Ryd( 3d)     0.00021       2.05926

   127    C   10  S      Cor( 1S)     0.99945     -10.22924
   128    C   10  S      Val( 2S)     0.47441      -0.30258
   129    C   10  S      Ryd( 3S)     0.00091       0.40901
   130    C   10  px     Val( 2p)     0.54247      -0.20984
   131    C   10  px     Ryd( 3p)     0.00233       0.69227
   132    C   10  py     Val( 2p)     0.57339      -0.21870
   133    C   10  py     Ryd( 3p)     0.00217       0.74180
   134    C   10  pz     Val( 2p)     0.48722      -0.26674
   135    C   10  pz     Ryd( 3p)     0.00045       0.41179
   136    C   10  dxy    Ryd( 3d)     0.00038       2.36018
   137    C   10  dxz    Ryd( 3d)     0.00022       1.76048
   138    C   10  dyz    Ryd( 3d)     0.00026       1.76398
   139    C   10  dx2y2  Ryd( 3d)     0.00031       2.28761
   140    C   10  dz2    Ryd( 3d)     0.00021       2.05926

   141    C   11  S      Cor( 1S)     0.99947     -10.21922
   142    C   11  S      Val( 2S)     0.47783      -0.29681
   143    C   11  S      Ryd( 3S)     0.00059       0.43673
   144    C   11  px     Val( 2p)     0.59630      -0.20966
   145    C   11  px     Ryd( 3p)     0.00301       0.83615
   146    C   11  py     Val( 2p)     0.53554      -0.19006
   147    C   11  py     Ryd( 3p)     0.00210       0.54840
   148    C   11  pz     Val( 2p)     0.47929      -0.25312
   149    C   11  pz     Ryd( 3p)     0.00029       0.41569
   150    C   11  dxy    Ryd( 3d)     0.00035       2.31048
   151    C   11  dxz    Ryd( 3d)     0.00022       1.75761
   152    C   11  dyz    Ryd( 3d)     0.00026       1.78385
   153    C   11  dx2y2  Ryd( 3d)     0.00037       2.33062
   154    C   11  dz2    Ryd( 3d)     0.00020       2.07416

   155    C   12  S      Cor( 1S)     0.99947     -10.22122
   156    C   12  S      Val( 2S)     0.48176      -0.30071
   157    C   12  S      Ryd( 3S)     0.00061       0.43150
   158    C   12  px     Val( 2p)     0.53236      -0.18580
   159    C   12  px     Ryd( 3p)     0.00194       0.51641
   160    C   12  py     Val( 2p)     0.60097      -0.20749
   161    C   12  py     Ryd( 3p)     0.00309       0.86683
   162    C   12  pz     Val( 2p)     0.45299      -0.25101
   163    C   12  pz     Ryd( 3p)     0.00028       0.41842
   164    C   12  dxy    Ryd( 3d)     0.00038       2.28212
   165    C   12  dxz    Ryd( 3d)     0.00027       1.78099
   166    C   12  dyz    Ryd( 3d)     0.00023       1.75562
   167    C   12  dx2y2  Ryd( 3d)     0.00039       2.35278
   168    C   12  dz2    Ryd( 3d)     0.00019       2.06666

   169    C   13  S      Cor( 1S)     0.99948     -10.21482
   170    C   13  S      Val( 2S)     0.47766      -0.29356
   171    C   13  S      Ryd( 3S)     0.00056       0.43391
   172    C   13  px     Val( 2p)     0.57632      -0.20039
   173    C   13  px     Ryd( 3p)     0.00283       0.72470
   174    C   13  py     Val( 2p)     0.55781      -0.19375
   175    C   13  py     Ryd( 3p)     0.00247       0.66119
   176    C   13  pz     Val( 2p)     0.48151      -0.24998
   177    C   13  pz     Ryd( 3p)     0.00030       0.41796
   178    C   13  dxy    Ryd( 3d)     0.00036       2.36658
   179    C   13  dxz    Ryd( 3d)     0.00023       1.77200
   180    C   13  dyz    Ryd( 3d)     0.00023       1.77683
   181    C   13  dx2y2  Ryd( 3d)     0.00038       2.28208
   182    C   13  dz2    Ryd( 3d)     0.00020       2.07803

   183    C   14  S      Cor( 1S)     0.99946     -10.22697
   184    C   14  S      Val( 2S)     0.47523      -0.30271
   185    C   14  S      Ryd( 3S)     0.00081       0.42678
   186    C   14  px     Val( 2p)     0.58665      -0.21844
   187    C   14  px     Ryd( 3p)     0.00275       0.80478
   188    C   14  py     Val( 2p)     0.54656      -0.20543
   189    C   14  py     Ryd( 3p)     0.00224       0.58361
   190    C   14  pz     Val( 2p)     0.47075      -0.26291
   191    C   14  pz     Ryd( 3p)     0.00047       0.40780
   192    C   14  dxy    Ryd( 3d)     0.00042       2.31468
   193    C   14  dxz    Ryd( 3d)     0.00020       1.75367
   194    C   14  dyz    Ryd( 3d)     0.00030       1.77127
   195    C   14  dx2y2  Ryd( 3d)     0.00026       2.31195
   196    C   14  dz2    Ryd( 3d)     0.00021       2.06122

   197    H   15  S      Val( 1S)     0.37251      -0.06260
   198    H   15  S      Ryd( 2S)     0.00067       0.19678
   199    H   15  px     Ryd( 2p)     0.00038       2.17835
   200    H   15  py     Ryd( 2p)     0.00009       1.89212
   201    H   15  pz     Ryd( 2p)     0.00008       1.50695

   202    H   16  S      Val( 1S)     0.37147      -0.03961
   203    H   16  S      Ryd( 2S)     0.00069       0.20458
   204    H   16  px     Ryd( 2p)     0.00026       2.08012
   205    H   16  py     Ryd( 2p)     0.00020       2.00815
   206    H   16  pz     Ryd( 2p)     0.00007       1.51862

   207    H   17  S      Val( 1S)     0.37241      -0.04179
   208    H   17  S      Ryd( 2S)     0.00070       0.20428
   209    H   17  px     Ryd( 2p)     0.00005       1.85265
   210    H   17  py     Ryd( 2p)     0.00042       2.23354
   211    H   17  pz     Ryd( 2p)     0.00006       1.51651

   212    H   18  S      Val( 1S)     0.36784      -0.04260
   213    H   18  S      Ryd( 2S)     0.00069       0.20173
   214    H   18  px     Ryd( 2p)     0.00038       2.19831
   215    H   18  py     Ryd( 2p)     0.00009       1.88668
   216    H   18  pz     Ryd( 2p)     0.00007       1.51504

   217    H   19  S      Val( 1S)     0.37606      -0.06885
   218    H   19  S      Ryd( 2S)     0.00072       0.21683
   219    H   19  px     Ryd( 2p)     0.00027       2.05210
   220    H   19  py     Ryd( 2p)     0.00019       2.02487
   221    H   19  pz     Ryd( 2p)     0.00008       1.50492

   222    H   20  S      Val( 1S)     0.37606      -0.06885
   223    H   20  S      Ryd( 2S)     0.00072       0.21683
   224    H   20  px     Ryd( 2p)     0.00027       2.05210
   225    H   20  py     Ryd( 2p)     0.00019       2.02487
   226    H   20  pz     Ryd( 2p)     0.00008       1.50492

   227    H   21  S      Val( 1S)     0.36784      -0.04260
   228    H   21  S      Ryd( 2S)     0.00069       0.20173
   229    H   21  px     Ryd( 2p)     0.00038       2.19831
   230    H   21  py     Ryd( 2p)     0.00009       1.88668
   231    H   21  pz     Ryd( 2p)     0.00007       1.51504

   232    H   22  S      Val( 1S)     0.37241      -0.04179
   233    H   22  S      Ryd( 2S)     0.00070       0.20428
   234    H   22  px     Ryd( 2p)     0.00005       1.85265
   235    H   22  py     Ryd( 2p)     0.00042       2.23354
   236    H   22  pz     Ryd( 2p)     0.00006       1.51651

   237    H   23  S      Val( 1S)     0.37147      -0.03961
   238    H   23  S      Ryd( 2S)     0.00069       0.20458
   239    H   23  px     Ryd( 2p)     0.00026       2.08012
   240    H   23  py     Ryd( 2p)     0.00020       2.00815
   241    H   23  pz     Ryd( 2p)     0.00007       1.51862

   242    H   24  S      Val( 1S)     0.37251      -0.06260
   243    H   24  S      Ryd( 2S)     0.00067       0.19678
   244    H   24  px     Ryd( 2p)     0.00038       2.17835
   245    H   24  py     Ryd( 2p)     0.00009       1.89212
   246    H   24  pz     Ryd( 2p)     0.00008       1.50695


 Summary of Natural Population Analysis:                  
                                                          
                                       Natural Population 
                Natural  -----------------------------------------------
    Atom  No    Charge         Core      Valence    Rydberg      Total
 -----------------------------------------------------------------------
      C    1    0.04739      0.99934     1.94322    0.01005     2.95261
      N    2    0.26065      0.99952     2.22987    0.00997     3.23935
      N    3    0.26065      0.99952     2.22987    0.00997     3.23935
      C    4    0.04739      0.99934     1.94322    0.01005     2.95261
      C    5   -0.08631      0.99946     2.07919    0.00765     3.08631
      C    6   -0.10035      0.99948     2.09331    0.00757     3.10035
      C    7   -0.07493      0.99947     2.06808    0.00738     3.07493
      C    8   -0.09583      0.99947     2.08896    0.00739     3.09583
      C    9   -0.08418      0.99945     2.07749    0.00724     3.08418
      C   10   -0.08418      0.99945     2.07749    0.00724     3.08418
      C   11   -0.09583      0.99947     2.08896    0.00739     3.09583
      C   12   -0.07493      0.99947     2.06808    0.00738     3.07493
      C   13   -0.10035      0.99948     2.09331    0.00757     3.10035
      C   14   -0.08631      0.99946     2.07919    0.00765     3.08631
      H   15    0.12628      0.00000     0.37251    0.00121     0.37372
      H   16    0.12730      0.00000     0.37147    0.00123     0.37270
      H   17    0.12636      0.00000     0.37241    0.00123     0.37364
      H   18    0.13094      0.00000     0.36784    0.00122     0.36906
      H   19    0.12268      0.00000     0.37606    0.00126     0.37732
      H   20    0.12268      0.00000     0.37606    0.00126     0.37732
      H   21    0.13094      0.00000     0.36784    0.00122     0.36906
      H   22    0.12636      0.00000     0.37241    0.00123     0.37364
      H   23    0.12730      0.00000     0.37147    0.00123     0.37270
      H   24    0.12628      0.00000     0.37251    0.00121     0.37372
 =======================================================================
   * Total *    1.00000     13.99240    32.88082    0.12678    47.00000

                                 Natural Population      
 --------------------------------------------------------
   Core                      13.99240 ( 99.9457% of  14)
   Valence                   32.88082 ( 99.6389% of  33)
   Natural Minimal Basis     46.87322 ( 99.7302% of  47)
   Natural Rydberg Basis      0.12678 (  0.2698% of  47)
 --------------------------------------------------------

    Atom  No          Natural Electron Configuration
 ----------------------------------------------------------------------------
      C    1      [core]2S( 0.42)2p( 1.52)3p( 0.01)
      N    2      [core]2S( 0.62)2p( 1.61)3p( 0.01)
      N    3      [core]2S( 0.62)2p( 1.61)3p( 0.01)
      C    4      [core]2S( 0.42)2p( 1.52)3p( 0.01)
      C    5      [core]2S( 0.48)2p( 1.60)3p( 0.01)
      C    6      [core]2S( 0.48)2p( 1.62)3p( 0.01)
      C    7      [core]2S( 0.48)2p( 1.59)3p( 0.01)
      C    8      [core]2S( 0.48)2p( 1.61)3p( 0.01)
      C    9      [core]2S( 0.47)2p( 1.60)
      C   10      [core]2S( 0.47)2p( 1.60)
      C   11      [core]2S( 0.48)2p( 1.61)3p( 0.01)
      C   12      [core]2S( 0.48)2p( 1.59)3p( 0.01)
      C   13      [core]2S( 0.48)2p( 1.62)3p( 0.01)
      C   14      [core]2S( 0.48)2p( 1.60)3p( 0.01)
      H   15            1S( 0.37)
      H   16            1S( 0.37)
      H   17            1S( 0.37)
      H   18            1S( 0.37)
      H   19            1S( 0.38)
      H   20            1S( 0.38)
      H   21            1S( 0.37)
      H   22            1S( 0.37)
      H   23            1S( 0.37)
      H   24            1S( 0.37)


 NATURAL BOND ORBITAL ANALYSIS, beta spin orbitals:

                       Occupancies       Lewis Structure    Low   High
           Occ.    -------------------  -----------------   occ   occ
  Cycle   Thresh.   Lewis   Non-Lewis     CR  BD  3C  LP    (L)   (NL)   Dev
 =============================================================================
   1(1)    0.90    43.61254   3.38746     14  27   0   6     6      0    0.03
   2(2)    0.90    43.61254   3.38746     14  27   0   6     6      0    0.03
   3(1)    0.80    44.81262   2.18738     14  31   0   2     2      0    0.03
   4(2)    0.80    44.90450   2.09550     14  31   0   2     2      0    0.03
   5(3)    0.80    44.88313   2.11687     14  31   0   2     2      0    0.03
   6(4)    0.80    44.88313   2.11687     14  31   0   2     2      0    0.03
   7(5)    0.80    44.88313   2.11687     14  31   0   2     2      0    0.03
   8(6)    0.80    44.88313   2.11687     14  31   0   2     2      0    0.03
   9(7)    0.80    44.88313   2.11687     14  31   0   2     2      0    0.03
  10(8)    0.80    44.88313   2.11687     14  31   0   2     2      0    0.03
  11(9)    0.80    44.88313   2.11687     14  31   0   2     2      0    0.03
  12(1)    0.70    45.21983   1.78017     14  32   0   1     1      0    0.03
  13(2)    0.70    44.86584   2.13416     14  31   0   2     2      0    0.03
  14(3)    0.70    44.86584   2.13416     14  31   0   2     2      0    0.03
  15(4)    0.70    44.86584   2.13416     14  31   0   2     2      0    0.03
  16(5)    0.70    44.86584   2.13416     14  31   0   2     2      0    0.03
  17(6)    0.70    44.86584   2.13416     14  31   0   2     2      0    0.03
  18(7)    0.70    44.86584   2.13416     14  31   0   2     2      0    0.03
  19(8)    0.70    44.86584   2.13416     14  31   0   2     2      0    0.03
  20(9)    0.70    44.86584   2.13416     14  31   0   2     2      0    0.03
  21(1)    0.60    40.50955   6.49045     14  21   0  12     0      0    0.28

    The hybrids on atom  2 are linearly dependent.  An eigenvalue (  0.000046)
    of the hybrid overlap matrix is too small (<0.00010).

    PRJTHR will be raised from  0.200 to 0.250 and the NBO search repeated.


    The hybrids on atom  2 are linearly dependent.  An eigenvalue (  0.000046)
    of the hybrid overlap matrix is too small (<0.00010).

    PRJTHR will be raised from  0.250 to 0.300 and the NBO search repeated.


    The hybrids on atom  2 are linearly dependent.  An eigenvalue (  0.000046)
    of the hybrid overlap matrix is too small (<0.00010).

    PRJTHR will be raised from  0.300 to 0.350 and the NBO search repeated.


    The hybrids on atom  2 are linearly dependent.  An eigenvalue (  0.000046)
    of the hybrid overlap matrix is too small (<0.00010).

    PRJTHR will be raised from  0.350 to 0.400 and the NBO search repeated.


    The hybrids on atom  2 are linearly dependent.  An eigenvalue (  0.000046)
    of the hybrid overlap matrix is too small (<0.00010).

    PRJTHR will be raised from  0.400 to 0.450 and the NBO search repeated.

  22(2)    0.60    40.38408   6.61592     14  21   0  12     0      0    0.23
  23(3)    0.60    40.38408   6.61592     14  21   0  12     0      0    0.23
  24(4)    0.60    40.59571   6.40429     14  21   0  12     0      0    0.23
  25(5)    0.60    40.59571   6.40429     14  21   0  12     0      0    0.23
  26(1)    0.50    35.30911  11.69089     14  10   0  23     0      7    0.36
  27(2)    0.50    35.80677  11.19323     14  11   0  22     0      8    0.36
  28(3)    0.50    35.53802  11.46198     14  10   0  23     0      7    0.36
  29(4)    0.50    35.80677  11.19323     14  11   0  22     0      8    0.36
  30(5)    0.50    35.53802  11.46198     14  10   0  23     0      7    0.36
  31(6)    0.50    35.80677  11.19323     14  11   0  22     0      8    0.36
  32(7)    0.50    35.53802  11.46198     14  10   0  23     0      7    0.36
  33(8)    0.50    35.80677  11.19323     14  11   0  22     0      8    0.36
  34(9)    0.50    35.53802  11.46198     14  10   0  23     0      7    0.36
  35(1)    0.70    45.21983   1.78017     14  32   0   1     1      0    0.03
 -----------------------------------------------------------------------------

 Structure accepted: RESONANCE keyword permits strongly delocalized structure

 --------------------------------------------------------
   Core                     13.99241 ( 99.946% of  14)
   Valence Lewis            31.22743 ( 94.629% of  33)
  ==================       ============================
   Total Lewis              45.21983 ( 96.212% of  47)
  -----------------------------------------------------
   Valence non-Lewis         1.69141 (  3.599% of  47)
   Rydberg non-Lewis         0.08876 (  0.189% of  47)
  ==================       ============================
   Total non-Lewis           1.78017 (  3.788% of  47)
 --------------------------------------------------------


       (Occupancy)   Bond orbital/ Coefficients/ Hybrids
 ---------------------------------------------------------------------------------
     1. (0.98810) BD ( 1) C   1 - N   2  
                ( 37.11%)   0.6092* C   1 s( 24.03%)p 3.15( 75.81%)d 0.01(  0.15%)
                                           -0.0000  0.4902  0.0071 -0.2253 -0.0157
                                            0.8409 -0.0018 -0.0000  0.0000 -0.0218
                                            0.0000 -0.0000 -0.0261 -0.0197
                ( 62.89%)   0.7930* N   2 s( 48.31%)p 1.07( 51.64%)d 0.00(  0.05%)
                                            0.0002  0.6951  0.0045  0.0170  0.0123
                                           -0.7182 -0.0077  0.0000 -0.0000 -0.0160
                                           -0.0000 -0.0000 -0.0129 -0.0088
     2. (0.97202) BD ( 1) C   1 - C  10  
                ( 52.15%)   0.7221* C   1 s( 40.53%)p 1.47( 59.44%)d 0.00(  0.03%)
                                           -0.0007  0.6366 -0.0056  0.7517 -0.0014
                                           -0.1697  0.0223 -0.0000 -0.0000 -0.0056
                                           -0.0000  0.0000  0.0115 -0.0121
                ( 47.85%)   0.6917* C  10 s( 33.75%)p 1.96( 66.20%)d 0.00(  0.05%)
                                            0.0003  0.5809  0.0109 -0.7494  0.0030
                                            0.3157  0.0269 -0.0000 -0.0000 -0.0129
                                            0.0000 -0.0000  0.0133 -0.0132
     3. (0.98513) BD ( 1) C   1 - C  14  
                ( 51.58%)   0.7182* C   1 s( 35.28%)p 1.83( 64.68%)d 0.00(  0.04%)
                                            0.0000 -0.5940  0.0008  0.6195  0.0109
                                            0.5121 -0.0258 -0.0000  0.0000 -0.0146
                                            0.0000 -0.0000 -0.0061  0.0112
                ( 48.42%)   0.6958* C  14 s( 34.28%)p 1.92( 65.67%)d 0.00(  0.05%)
                                           -0.0002 -0.5854 -0.0114 -0.6044  0.0106
                                           -0.5392 -0.0235 -0.0000  0.0000 -0.0181
                                           -0.0000 -0.0000 -0.0035  0.0132
     4. (0.98870) BD ( 1) N   2 - N   3  
                ( 50.00%)   0.7071* N   2 s( 34.34%)p 1.91( 65.52%)d 0.00(  0.14%)
                                           -0.0001  0.5854 -0.0268  0.5649 -0.0243
                                            0.5788 -0.0225 -0.0000  0.0000  0.0294
                                           -0.0000 -0.0000  0.0149 -0.0165
                ( 50.00%)   0.7071* N   3 s( 34.34%)p 1.91( 65.52%)d 0.00(  0.14%)
                                           -0.0001  0.5854 -0.0268 -0.5649  0.0243
                                           -0.5788  0.0225 -0.0000  0.0000  0.0294
                                            0.0000  0.0000  0.0149 -0.0165
     5. (0.97883) BD ( 2) N   2 - N   3  
                ( 50.00%)   0.7071* N   2 s( 17.30%)p 4.77( 82.51%)d 0.01(  0.19%)
                                            0.0000  0.4159  0.0052 -0.8230 -0.0338
                                            0.3826  0.0113 -0.0000 -0.0000  0.0124
                                           -0.0000 -0.0000 -0.0396  0.0130
                ( 50.00%)   0.7071* N   3 s( 17.30%)p 4.77( 82.51%)d 0.01(  0.19%)
                                           -0.0000 -0.4159 -0.0052 -0.8230 -0.0338
                                            0.3826  0.0113  0.0000  0.0000 -0.0124
                                           -0.0000 -0.0000  0.0396 -0.0130
     6. (0.96865) BD ( 3) N   2 - N   3  
                ( 50.00%)   0.7071* N   2 s(  0.00%)p 1.00( 99.77%)d 0.00(  0.23%)
                                            0.0000  0.0000  0.0000 -0.0000 -0.0000
                                            0.0000  0.0000  0.9987 -0.0149  0.0000
                                            0.0456  0.0165  0.0000  0.0000
                ( 50.00%)   0.7071* N   3 s(  0.00%)p 1.00( 99.77%)d 0.00(  0.23%)
                                            0.0000  0.0000  0.0000  0.0000  0.0000
                                           -0.0000 -0.0000  0.9987 -0.0149  0.0000
                                           -0.0456 -0.0165  0.0000  0.0000
     7. (0.98810) BD ( 1) N   3 - C   4  
                ( 62.89%)   0.7930* N   3 s( 48.31%)p 1.07( 51.64%)d 0.00(  0.05%)
                                            0.0002  0.6951  0.0045 -0.0170 -0.0123
                                            0.7182  0.0077  0.0000 -0.0000 -0.0160
                                            0.0000  0.0000 -0.0129 -0.0088
                ( 37.11%)   0.6092* C   4 s( 24.03%)p 3.15( 75.81%)d 0.01(  0.15%)
                                           -0.0000  0.4902  0.0071  0.2253  0.0157
                                           -0.8409  0.0018 -0.0000  0.0000 -0.0218
                                           -0.0000  0.0000 -0.0261 -0.0197
     8. (0.98513) BD ( 1) C   4 - C   5  
                ( 51.58%)   0.7182* C   4 s( 35.28%)p 1.83( 64.68%)d 0.00(  0.04%)
                                           -0.0000  0.5940 -0.0008  0.6195  0.0109
                                            0.5121 -0.0258  0.0000 -0.0000  0.0146
                                            0.0000 -0.0000  0.0061 -0.0112
                ( 48.42%)   0.6958* C   5 s( 34.28%)p 1.92( 65.67%)d 0.00(  0.05%)
                                            0.0002  0.5854  0.0114 -0.6044  0.0106
                                           -0.5392 -0.0235  0.0000 -0.0000  0.0181
                                           -0.0000  0.0000  0.0035 -0.0132
     9. (0.80158) BD ( 2) C   4 - C   5  
                ( 55.78%)   0.7469* C   4 s(  0.00%)p 1.00( 99.98%)d 0.00(  0.02%)
                                           -0.0000  0.0000  0.0000 -0.0000  0.0000
                                           -0.0000 -0.0000  0.9999 -0.0037  0.0000
                                            0.0124  0.0046 -0.0000 -0.0000
                ( 44.22%)   0.6650* C   5 s(  0.00%)p 1.00( 99.94%)d 0.00(  0.06%)
                                           -0.0000 -0.0000 -0.0000  0.0000  0.0000
                                           -0.0000 -0.0000  0.9997  0.0045  0.0000
                                           -0.0230 -0.0062 -0.0000  0.0000
    10. (0.97202) BD ( 1) C   4 - C   9  
                ( 52.15%)   0.7221* C   4 s( 40.53%)p 1.47( 59.44%)d 0.00(  0.03%)
                                            0.0007 -0.6366  0.0056  0.7517 -0.0014
                                           -0.1697  0.0223  0.0000  0.0000  0.0056
                                           -0.0000  0.0000 -0.0115  0.0121
                ( 47.85%)   0.6917* C   9 s( 33.75%)p 1.96( 66.20%)d 0.00(  0.05%)
                                           -0.0003 -0.5809 -0.0109 -0.7494  0.0030
                                            0.3157  0.0269  0.0000  0.0000  0.0129
                                            0.0000 -0.0000 -0.0133  0.0132
    11. (0.98824) BD ( 1) C   5 - C   6  
                ( 50.76%)   0.7125* C   5 s( 36.63%)p 1.73( 63.33%)d 0.00(  0.04%)
                                           -0.0000 -0.6052 -0.0092  0.1151 -0.0382
                                           -0.7864 -0.0122 -0.0000  0.0000  0.0086
                                            0.0000 -0.0000  0.0145  0.0115
                ( 49.24%)   0.7017* C   6 s( 35.04%)p 1.85( 64.91%)d 0.00(  0.05%)
                                           -0.0001 -0.5919 -0.0098 -0.1636 -0.0410
                                            0.7878  0.0022  0.0000  0.0000  0.0038
                                            0.0000 -0.0000  0.0179  0.0123
    12. (0.98808) BD ( 1) C   5 - H  15  
                ( 62.65%)   0.7915* C   5 s( 29.02%)p 2.45( 70.95%)d 0.00(  0.03%)
                                           -0.0003  0.5384 -0.0159  0.7873 -0.0021
                                           -0.2991  0.0147 -0.0000  0.0000 -0.0110
                                           -0.0000  0.0000  0.0088 -0.0100
                ( 37.35%)   0.6112* H  15 s( 99.90%)p 0.00(  0.10%)
                                            0.9995 -0.0026 -0.0301  0.0102  0.0000
    13. (0.98951) BD ( 1) C   6 - C   7  
                ( 50.08%)   0.7077* C   6 s( 35.44%)p 1.82( 64.51%)d 0.00(  0.05%)
                                            0.0000  0.5953  0.0079 -0.7470  0.0041
                                            0.2922  0.0410  0.0000  0.0000 -0.0091
                                           -0.0000  0.0000  0.0154 -0.0121
                ( 49.92%)   0.7066* C   7 s( 35.55%)p 1.81( 64.40%)d 0.00(  0.05%)
                                            0.0000  0.5962  0.0082  0.7615  0.0220
                                           -0.2500  0.0339 -0.0000  0.0000 -0.0134
                                           -0.0000  0.0000  0.0121 -0.0119
    14. (0.79711) BD ( 2) C   6 - C   7  
                ( 52.17%)   0.7223* C   6 s(  0.00%)p 1.00( 99.94%)d 0.00(  0.06%)
                                            0.0000 -0.0000 -0.0000  0.0000  0.0000
                                           -0.0000  0.0000  0.9997 -0.0080  0.0000
                                           -0.0219 -0.0087 -0.0000  0.0000
                ( 47.83%)   0.6916* C   7 s(  0.00%)p 1.00( 99.94%)d 0.00(  0.06%)
                                            0.0000 -0.0000  0.0000  0.0000 -0.0000
                                           -0.0000  0.0000  0.9997 -0.0074 -0.0000
                                            0.0145 -0.0199 -0.0000 -0.0000
    15. (0.98923) BD ( 1) C   6 - H  16  
                ( 62.83%)   0.7926* C   6 s( 29.43%)p 2.40( 70.55%)d 0.00(  0.03%)
                                           -0.0003  0.5423 -0.0143  0.6429 -0.0085
                                            0.5404 -0.0061  0.0000 -0.0000  0.0133
                                            0.0000  0.0000  0.0026 -0.0095
                ( 37.17%)   0.6097* H  16 s( 99.90%)p 0.00(  0.10%)
                                            0.9995 -0.0021 -0.0241 -0.0207 -0.0000
    16. (0.98877) BD ( 1) C   7 - C   8  
                ( 49.74%)   0.7053* C   7 s( 35.15%)p 1.84( 64.80%)d 0.00(  0.05%)
                                            0.0001  0.5928  0.0085 -0.6287 -0.0324
                                           -0.5011  0.0243 -0.0000  0.0000  0.0183
                                            0.0000  0.0000  0.0006 -0.0120
                ( 50.26%)   0.7090* C   8 s( 35.42%)p 1.82( 64.54%)d 0.00(  0.05%)
                                            0.0001  0.5951  0.0070  0.5973 -0.0183
                                            0.5357  0.0361  0.0000  0.0000  0.0167
                                           -0.0000  0.0000  0.0055 -0.0121
    17. (0.98964) BD ( 1) C   7 - H  17  
                ( 62.74%)   0.7921* C   7 s( 29.20%)p 2.42( 70.77%)d 0.00(  0.03%)
                                           -0.0003  0.5402 -0.0135 -0.1508  0.0024
                                            0.8275 -0.0101  0.0000 -0.0000 -0.0051
                                           -0.0000  0.0000 -0.0131 -0.0093
                ( 37.26%)   0.6104* H  17 s( 99.90%)p 0.00(  0.10%)
                                            0.9995 -0.0022  0.0055 -0.0314 -0.0000
    18. (0.98498) BD ( 1) C   8 - C   9  
                ( 49.14%)   0.7010* C   8 s( 35.37%)p 1.83( 64.58%)d 0.00(  0.05%)
                                            0.0001  0.5947  0.0107  0.1194 -0.0355
                                           -0.7937 -0.0162 -0.0000  0.0000 -0.0090
                                           -0.0000  0.0000 -0.0159 -0.0123
                ( 50.86%)   0.7131* C   9 s( 37.46%)p 1.67( 62.50%)d 0.00(  0.04%)
                                           -0.0002  0.6119  0.0107 -0.1479 -0.0389
                                            0.7756 -0.0015  0.0000  0.0000 -0.0022
                                           -0.0000  0.0000 -0.0165 -0.0116
    19. (0.83603) BD ( 2) C   8 - C   9  
                ( 49.44%)   0.7031* C   8 s(  0.00%)p 1.00( 99.94%)d 0.00(  0.06%)
                                           -0.0000 -0.0000 -0.0000  0.0000 -0.0000
                                           -0.0000  0.0000  0.9997 -0.0057 -0.0000
                                            0.0165 -0.0173 -0.0000 -0.0000
                ( 50.56%)   0.7110* C   9 s(  0.00%)p 1.00( 99.95%)d 0.00(  0.05%)
                                            0.0000  0.0000  0.0000  0.0000  0.0000
                                           -0.0000 -0.0000  0.9997 -0.0072 -0.0000
                                            0.0094  0.0203  0.0000  0.0000
    20. (0.98456) BD ( 1) C   8 - H  18  
                ( 63.01%)   0.7938* C   8 s( 29.13%)p 2.43( 70.85%)d 0.00(  0.03%)
                                            0.0004 -0.5395  0.0146  0.7921 -0.0101
                                           -0.2845  0.0027 -0.0000  0.0000  0.0082
                                            0.0000 -0.0000 -0.0105  0.0094
                ( 36.99%)   0.6082* H  18 s( 99.90%)p 0.00(  0.10%)
                                           -0.9995  0.0025 -0.0298  0.0113  0.0000
    21. (0.98506) BD ( 1) C   9 - H  19  
                ( 62.23%)   0.7889* C   9 s( 28.71%)p 2.48( 71.26%)d 0.00(  0.03%)
                                            0.0004 -0.5356  0.0166  0.6440  0.0063
                                            0.5455 -0.0176  0.0000 -0.0000 -0.0146
                                           -0.0000 -0.0000  0.0009  0.0100
                ( 37.77%)   0.6146* H  19 s( 99.90%)p 0.00(  0.10%)
                                           -0.9995  0.0003 -0.0250 -0.0186 -0.0000
    22. (0.98498) BD ( 1) C  10 - C  11  
                ( 50.86%)   0.7131* C  10 s( 37.46%)p 1.67( 62.50%)d 0.00(  0.04%)
                                           -0.0002  0.6119  0.0107  0.1479  0.0389
                                           -0.7756  0.0015  0.0000  0.0000 -0.0022
                                            0.0000 -0.0000 -0.0165 -0.0116
                ( 49.14%)   0.7010* C  11 s( 35.37%)p 1.83( 64.58%)d 0.00(  0.05%)
                                            0.0001  0.5947  0.0107 -0.1194  0.0355
                                            0.7937  0.0162 -0.0000  0.0000 -0.0090
                                            0.0000 -0.0000 -0.0159 -0.0123
    23. (0.83603) BD ( 2) C  10 - C  11  
                ( 50.56%)   0.7110* C  10 s(  0.00%)p 1.00( 99.95%)d 0.00(  0.05%)
                                            0.0000  0.0000  0.0000 -0.0000 -0.0000
                                            0.0000  0.0000  0.9997 -0.0072 -0.0000
                                           -0.0094 -0.0203  0.0000  0.0000
                ( 49.44%)   0.7031* C  11 s(  0.00%)p 1.00( 99.94%)d 0.00(  0.06%)
                                           -0.0000 -0.0000 -0.0000 -0.0000  0.0000
                                            0.0000 -0.0000  0.9997 -0.0057 -0.0000
                                           -0.0165  0.0173 -0.0000 -0.0000
    24. (0.98506) BD ( 1) C  10 - H  20  
                ( 62.23%)   0.7889* C  10 s( 28.71%)p 2.48( 71.26%)d 0.00(  0.03%)
                                           -0.0004  0.5356 -0.0166  0.6440  0.0063
                                            0.5455 -0.0176 -0.0000  0.0000  0.0146
                                           -0.0000 -0.0000 -0.0009 -0.0100
                ( 37.77%)   0.6146* H  20 s( 99.90%)p 0.00(  0.10%)
                                            0.9995 -0.0003 -0.0250 -0.0186  0.0000
    25. (0.98877) BD ( 1) C  11 - C  12  
                ( 50.26%)   0.7090* C  11 s( 35.42%)p 1.82( 64.54%)d 0.00(  0.05%)
                                            0.0001  0.5951  0.0070 -0.5973  0.0183
                                           -0.5357 -0.0361  0.0000  0.0000  0.0167
                                            0.0000 -0.0000  0.0055 -0.0121
                ( 49.74%)   0.7053* C  12 s( 35.15%)p 1.84( 64.80%)d 0.00(  0.05%)
                                            0.0001  0.5928  0.0085  0.6287  0.0324
                                            0.5011 -0.0243 -0.0000  0.0000  0.0183
                                           -0.0000 -0.0000  0.0006 -0.0120
    26. (0.98456) BD ( 1) C  11 - H  21  
                ( 63.01%)   0.7938* C  11 s( 29.13%)p 2.43( 70.85%)d 0.00(  0.03%)
                                           -0.0004  0.5395 -0.0146  0.7921 -0.0101
                                           -0.2845  0.0027  0.0000 -0.0000 -0.0082
                                            0.0000 -0.0000  0.0105 -0.0094
                ( 36.99%)   0.6082* H  21 s( 99.90%)p 0.00(  0.10%)
                                            0.9995 -0.0025 -0.0298  0.0113 -0.0000
    27. (0.98951) BD ( 1) C  12 - C  13  
                ( 49.92%)   0.7066* C  12 s( 35.55%)p 1.81( 64.40%)d 0.00(  0.05%)
                                            0.0000  0.5962  0.0082 -0.7615 -0.0220
                                            0.2500 -0.0339 -0.0000  0.0000 -0.0134
                                            0.0000 -0.0000  0.0121 -0.0119
                ( 50.08%)   0.7077* C  13 s( 35.44%)p 1.82( 64.51%)d 0.00(  0.05%)
                                            0.0000  0.5953  0.0079  0.7470 -0.0041
                                           -0.2922 -0.0410  0.0000  0.0000 -0.0091
                                            0.0000 -0.0000  0.0154 -0.0121
    28. (0.98964) BD ( 1) C  12 - H  22  
                ( 62.74%)   0.7921* C  12 s( 29.20%)p 2.42( 70.77%)d 0.00(  0.03%)
                                            0.0003 -0.5402  0.0135 -0.1508  0.0024
                                            0.8275 -0.0101 -0.0000  0.0000  0.0051
                                           -0.0000  0.0000  0.0131  0.0093
                ( 37.26%)   0.6104* H  22 s( 99.90%)p 0.00(  0.10%)
                                           -0.9995  0.0022  0.0055 -0.0314  0.0000
    29. (0.98824) BD ( 1) C  13 - C  14  
                ( 49.24%)   0.7017* C  13 s( 35.04%)p 1.85( 64.91%)d 0.00(  0.05%)
                                            0.0001  0.5919  0.0098 -0.1636 -0.0410
                                            0.7878  0.0022 -0.0000 -0.0000 -0.0038
                                            0.0000 -0.0000 -0.0179 -0.0123
                ( 50.76%)   0.7125* C  14 s( 36.63%)p 1.73( 63.33%)d 0.00(  0.04%)
                                            0.0000  0.6052  0.0092  0.1151 -0.0382
                                           -0.7864 -0.0122  0.0000 -0.0000 -0.0086
                                            0.0000 -0.0000 -0.0145 -0.0115
    30. (0.81440) BD ( 2) C  13 - C  14  
                ( 50.80%)   0.7127* C  13 s(  0.00%)p 1.00( 99.94%)d 0.00(  0.06%)
                                           -0.0000 -0.0000 -0.0000 -0.0000  0.0000
                                            0.0000 -0.0000  0.9997 -0.0056  0.0000
                                            0.0110  0.0209 -0.0000 -0.0000
                ( 49.20%)   0.7014* C  14 s(  0.00%)p 1.00( 99.95%)d 0.00(  0.05%)
                                            0.0000 -0.0000  0.0000 -0.0000  0.0000
                                            0.0000  0.0000  0.9997 -0.0083  0.0000
                                            0.0159 -0.0160  0.0000  0.0000
    31. (0.98923) BD ( 1) C  13 - H  23  
                ( 62.83%)   0.7926* C  13 s( 29.43%)p 2.40( 70.55%)d 0.00(  0.03%)
                                            0.0003 -0.5423  0.0143  0.6429 -0.0085
                                            0.5404 -0.0061 -0.0000  0.0000 -0.0133
                                            0.0000  0.0000 -0.0026  0.0095
                ( 37.17%)   0.6097* H  23 s( 99.90%)p 0.00(  0.10%)
                                           -0.9995  0.0021 -0.0241 -0.0207  0.0000
    32. (0.98808) BD ( 1) C  14 - H  24  
                ( 62.65%)   0.7915* C  14 s( 29.02%)p 2.45( 70.95%)d 0.00(  0.03%)
                                            0.0003 -0.5384  0.0159  0.7873 -0.0021
                                           -0.2991  0.0147  0.0000 -0.0000  0.0110
                                           -0.0000  0.0000 -0.0088  0.0100
                ( 37.35%)   0.6112* H  24 s( 99.90%)p 0.00(  0.10%)
                                           -0.9995  0.0026 -0.0301  0.0102 -0.0000
    33. (0.99934) CR ( 1) C   1           s(100.00%)p 0.00(  0.00%)
                                            1.0000  0.0005 -0.0000  0.0005 -0.0000
                                           -0.0001  0.0000 -0.0000 -0.0000 -0.0000
                                           -0.0000  0.0000  0.0000 -0.0000
    34. (0.99952) CR ( 1) N   2           s(100.00%)p 0.00(  0.00%)
                                            1.0000 -0.0001 -0.0000  0.0001 -0.0000
                                            0.0002 -0.0000 -0.0000  0.0000  0.0000
                                           -0.0000 -0.0000  0.0000 -0.0000
    35. (0.99952) CR ( 1) N   3           s(100.00%)p 0.00(  0.00%)
                                            1.0000 -0.0001 -0.0000 -0.0001  0.0000
                                           -0.0002  0.0000 -0.0000  0.0000  0.0000
                                            0.0000  0.0000  0.0000 -0.0000
    36. (0.99934) CR ( 1) C   4           s(100.00%)p 0.00(  0.00%)
                                            1.0000  0.0005 -0.0000 -0.0005  0.0000
                                            0.0001 -0.0000  0.0000 -0.0000 -0.0000
                                            0.0000  0.0000  0.0000 -0.0000
    37. (0.99947) CR ( 1) C   5           s(100.00%)p 0.00(  0.00%)
                                            1.0000  0.0001 -0.0000  0.0004 -0.0000
                                           -0.0000  0.0000  0.0000  0.0000 -0.0000
                                           -0.0000 -0.0000  0.0000 -0.0000
    38. (0.99948) CR ( 1) C   6           s(100.00%)p 0.00(  0.00%)
                                            1.0000  0.0001 -0.0000  0.0002 -0.0000
                                            0.0002 -0.0000 -0.0000  0.0000  0.0000
                                            0.0000  0.0000  0.0000 -0.0000
    39. (0.99947) CR ( 1) C   7           s(100.00%)p 0.00(  0.00%)
                                            1.0000  0.0001 -0.0000 -0.0000  0.0000
                                            0.0003 -0.0000 -0.0000  0.0000 -0.0000
                                           -0.0000  0.0000 -0.0000 -0.0000
    40. (0.99948) CR ( 1) C   8           s(100.00%)p 0.00(  0.00%)
                                            1.0000  0.0001 -0.0000 -0.0004  0.0000
                                            0.0002 -0.0000  0.0000 -0.0000 -0.0000
                                            0.0000 -0.0000  0.0000 -0.0000
    41. (0.99945) CR ( 1) C   9           s(100.00%)p 0.00(  0.00%)
                                            1.0000  0.0002 -0.0000 -0.0005 -0.0000
                                            0.0000  0.0000 -0.0000  0.0000  0.0000
                                            0.0000 -0.0000 -0.0000 -0.0000
    42. (0.99945) CR ( 1) C  10           s(100.00%)p 0.00(  0.00%)
                                            1.0000  0.0002 -0.0000  0.0005  0.0000
                                           -0.0000 -0.0000 -0.0000  0.0000  0.0000
                                           -0.0000  0.0000 -0.0000 -0.0000
    43. (0.99948) CR ( 1) C  11           s(100.00%)p 0.00(  0.00%)
                                            1.0000  0.0001 -0.0000  0.0004 -0.0000
                                           -0.0002  0.0000  0.0000 -0.0000 -0.0000
                                           -0.0000  0.0000  0.0000 -0.0000
    44. (0.99947) CR ( 1) C  12           s(100.00%)p 0.00(  0.00%)
                                            1.0000  0.0001 -0.0000  0.0000 -0.0000
                                           -0.0003  0.0000  0.0000 -0.0000 -0.0000
                                            0.0000 -0.0000 -0.0000 -0.0000
    45. (0.99948) CR ( 1) C  13           s(100.00%)p 0.00(  0.00%)
                                            1.0000  0.0001 -0.0000 -0.0002  0.0000
                                           -0.0002  0.0000  0.0000 -0.0000  0.0000
                                           -0.0000  0.0000  0.0000 -0.0000
    46. (0.99947) CR ( 1) C  14           s(100.00%)p 0.00(  0.00%)
                                            1.0000  0.0001 -0.0000 -0.0004  0.0000
                                            0.0000 -0.0000 -0.0000  0.0000 -0.0000
                                           -0.0000  0.0000  0.0000 -0.0000
    47. (0.53947) LP ( 1) C   1           s(  0.00%)p 1.00(100.00%)d 0.00(  0.00%)
                                            0.0000  0.0000  0.0000  0.0000 -0.0000
                                            0.0000  0.0000  1.0000 -0.0049  0.0000
                                           -0.0018  0.0013 -0.0000 -0.0000
    48. (0.45324) LP*( 1) C  12           s(  0.00%)p 1.00( 99.95%)d 0.00(  0.05%)
                                           -0.0000  0.0000  0.0000 -0.0000  0.0000
                                            0.0000 -0.0000  0.9997 -0.0097 -0.0000
                                           -0.0043  0.0210 -0.0000 -0.0000
    49. (0.00335) RY*( 1) C   1           s(  0.87%)p99.99( 94.68%)d 5.09(  4.45%)
                                           -0.0000 -0.0062  0.0933 -0.0061  0.7176
                                            0.0239  0.6566 -0.0000 -0.0000  0.1956
                                           -0.0000 -0.0000  0.0754  0.0223
    50. (0.00249) RY*( 2) C   1           s(  1.42%)p65.33( 92.65%)d 4.18(  5.93%)
                                            0.0000  0.0279  0.1158 -0.0038  0.6745
                                           -0.0177 -0.6864  0.0000  0.0000 -0.1440
                                           -0.0000  0.0000 -0.1931 -0.0361
    51. (0.00098) RY*( 3) C   1           s( 90.04%)p 0.03(  2.68%)d 0.08(  7.27%)
                                            0.0000 -0.0029  0.9489  0.0101 -0.1633
                                           -0.0075 -0.0001 -0.0000 -0.0000  0.2134
                                            0.0000 -0.0000 -0.1460 -0.0767
    52. (0.00074) RY*( 4) C   1           s(  0.00%)p 1.00( 72.32%)d 0.38( 27.68%)
                                           -0.0000 -0.0000  0.0000  0.0000 -0.0000
                                            0.0000  0.0000  0.0034  0.8504  0.0000
                                           -0.0255  0.5255  0.0000 -0.0000
    53. (0.00042) RY*( 5) C   1           s(  0.00%)p 1.00(  0.10%)d99.99( 99.90%)
                                            0.0000  0.0000 -0.0000  0.0000  0.0000
                                           -0.0000  0.0000  0.0020  0.0321  0.0000
                                            0.9995 -0.0035 -0.0000  0.0000
    54. (0.00031) RY*( 6) C   1           s(  0.00%)p 1.00( 27.58%)d 2.63( 72.42%)
                                           -0.0000  0.0000 -0.0000 -0.0000  0.0000
                                            0.0000 -0.0000 -0.0037 -0.5251  0.0000
                                            0.0199  0.8508 -0.0000 -0.0000
    55. (0.00021) RY*( 7) C   1           s(  6.25%)p 0.04(  0.26%)d14.97( 93.50%)
                                           -0.0000 -0.0025  0.2499 -0.0121  0.0484
                                            0.0047 -0.0066  0.0000 -0.0000 -0.5675
                                            0.0000 -0.0000  0.7793 -0.0754
    56. (0.00013) RY*( 8) C   1           s(  0.59%)p16.50(  9.69%)d99.99( 89.72%)
                                           -0.0000 -0.0151  0.0751  0.0002 -0.0249
                                           -0.0295  0.3089 -0.0000  0.0000 -0.7547
                                           -0.0000  0.0000 -0.5719 -0.0257
    57. (0.00001) RY*( 9) C   1           s(  0.99%)p 0.11(  0.11%)d99.97( 98.90%)
    58. (0.00282) RY*( 1) N   2           s( 15.95%)p 5.04( 80.45%)d 0.23(  3.61%)
                                            0.0000 -0.0065  0.3993  0.0198 -0.8765
                                           -0.0207  0.1880 -0.0000  0.0000 -0.1185
                                            0.0000  0.0000  0.1459  0.0271
    59. (0.00123) RY*( 2) N   2           s( 12.82%)p 6.41( 82.19%)d 0.39(  4.99%)
                                            0.0000  0.0236  0.3573  0.0134  0.3503
                                            0.0159  0.8359 -0.0000  0.0000  0.1473
                                            0.0000  0.0000  0.1655  0.0284
    60. (0.00077) RY*( 3) N   2           s(  0.00%)p 1.00( 24.79%)d 3.03( 75.21%)
                                           -0.0000  0.0000  0.0000 -0.0000  0.0000
                                            0.0000 -0.0000 -0.0366 -0.4966 -0.0000
                                            0.3544  0.7915  0.0000 -0.0000
    61. (0.00053) RY*( 4) N   2           s(  0.00%)p 1.00( 74.37%)d 0.34( 25.63%)
                                            0.0000 -0.0000  0.0000 -0.0000  0.0000
                                            0.0000 -0.0000  0.0002  0.8624 -0.0000
                                            0.1000  0.4963  0.0000 -0.0000
    62. (0.00020) RY*( 5) N   2           s( 63.68%)p 0.32( 20.29%)d 0.25( 16.03%)
                                            0.0000  0.0073  0.7979  0.0166  0.2782
                                            0.0325 -0.3523 -0.0000 -0.0000 -0.2833
                                           -0.0000 -0.0000 -0.2825 -0.0169
    63. (0.00005) RY*( 6) N   2           s(  6.16%)p 1.00(  6.16%)d14.23( 87.68%)
    64. (0.00005) RY*( 7) N   2           s(  1.42%)p 7.75( 11.02%)d61.59( 87.56%)
    65. (0.00001) RY*( 8) N   2           s(  0.00%)p 1.00(  1.07%)d92.37( 98.93%)
    66. (0.00001) RY*( 9) N   2           s(  0.02%)p13.33(  0.22%)d99.99( 99.76%)
    67. (0.00282) RY*( 1) N   3           s( 15.95%)p 5.04( 80.45%)d 0.23(  3.61%)
                                            0.0000 -0.0065  0.3993 -0.0198  0.8765
                                            0.0207 -0.1880 -0.0000  0.0000 -0.1185
                                           -0.0000 -0.0000  0.1459  0.0271
    68. (0.00123) RY*( 2) N   3           s( 12.82%)p 6.41( 82.19%)d 0.39(  4.99%)
                                            0.0000  0.0236  0.3573 -0.0134 -0.3503
                                           -0.0159 -0.8359 -0.0000  0.0000  0.1473
                                           -0.0000 -0.0000  0.1655  0.0284
    69. (0.00077) RY*( 3) N   3           s(  0.00%)p 1.00( 24.79%)d 3.03( 75.21%)
                                            0.0000 -0.0000 -0.0000 -0.0000  0.0000
                                            0.0000 -0.0000  0.0366  0.4966  0.0000
                                            0.3544  0.7915 -0.0000  0.0000
    70. (0.00053) RY*( 4) N   3           s(  0.00%)p 1.00( 74.37%)d 0.34( 25.63%)
                                           -0.0000 -0.0000  0.0000  0.0000 -0.0000
                                           -0.0000  0.0000  0.0002  0.8624 -0.0000
                                           -0.1000 -0.4963  0.0000 -0.0000
    71. (0.00020) RY*( 5) N   3           s( 63.68%)p 0.32( 20.29%)d 0.25( 16.03%)
                                            0.0000  0.0073  0.7979 -0.0166 -0.2782
                                           -0.0325  0.3523 -0.0000 -0.0000 -0.2833
                                            0.0000  0.0000 -0.2825 -0.0169
    72. (0.00005) RY*( 6) N   3           s(  6.16%)p 1.00(  6.16%)d14.23( 87.68%)
    73. (0.00005) RY*( 7) N   3           s(  1.42%)p 7.75( 11.02%)d61.59( 87.56%)
    74. (0.00001) RY*( 8) N   3           s(  0.00%)p 1.00(  1.07%)d92.37( 98.93%)
    75. (0.00001) RY*( 9) N   3           s(  0.02%)p13.33(  0.22%)d99.99( 99.76%)
    76. (0.00335) RY*( 1) C   4           s(  0.87%)p99.99( 94.68%)d 5.09(  4.45%)
                                           -0.0000 -0.0062  0.0933  0.0061 -0.7176
                                           -0.0239 -0.6566 -0.0000 -0.0000  0.1956
                                            0.0000  0.0000  0.0754  0.0223
    77. (0.00249) RY*( 2) C   4           s(  1.42%)p65.33( 92.65%)d 4.18(  5.93%)
                                            0.0000  0.0279  0.1158  0.0038 -0.6745
                                            0.0177  0.6864  0.0000  0.0000 -0.1440
                                            0.0000 -0.0000 -0.1931 -0.0361
    78. (0.00098) RY*( 3) C   4           s( 90.04%)p 0.03(  2.68%)d 0.08(  7.27%)
                                            0.0000 -0.0029  0.9489 -0.0101  0.1633
                                            0.0075  0.0001 -0.0000 -0.0000  0.2134
                                           -0.0000  0.0000 -0.1460 -0.0767
    79. (0.00074) RY*( 4) C   4           s(  0.00%)p 1.00( 70.85%)d 0.41( 29.15%)
                                            0.0000 -0.0000  0.0000 -0.0000  0.0000
                                           -0.0000 -0.0000  0.0059  0.8417  0.0000
                                           -0.0169 -0.5397  0.0000 -0.0000
    80. (0.00048) RY*( 5) C   4           s(  0.00%)p 1.00(  1.29%)d76.55( 98.71%)
                                           -0.0000 -0.0000  0.0000  0.0000  0.0000
                                           -0.0000 -0.0000 -0.0124  0.1129 -0.0000
                                            0.9829  0.1451  0.0000 -0.0000
    81. (0.00032) RY*( 6) C   4           s(  0.00%)p 1.00( 27.88%)d 2.59( 72.12%)
                                            0.0000 -0.0000  0.0000 -0.0000  0.0000
                                            0.0000 -0.0000  0.0004  0.5280 -0.0000
                                           -0.1831  0.8293  0.0000  0.0000
    82. (0.00021) RY*( 7) C   4           s(  6.25%)p 0.04(  0.26%)d14.97( 93.50%)
                                           -0.0000 -0.0025  0.2499  0.0121 -0.0484
                                           -0.0047  0.0066  0.0000 -0.0000 -0.5675
                                           -0.0000  0.0000  0.7793 -0.0754
    83. (0.00013) RY*( 8) C   4           s(  0.59%)p16.50(  9.69%)d99.99( 89.72%)
                                           -0.0000 -0.0151  0.0751 -0.0002  0.0249
                                            0.0295 -0.3089 -0.0000  0.0000 -0.7547
                                            0.0000 -0.0000 -0.5719 -0.0257
    84. (0.00001) RY*( 9) C   4           s(  0.99%)p 0.11(  0.11%)d99.97( 98.90%)
    85. (0.00274) RY*( 1) C   5           s(  0.05%)p99.99( 95.80%)d80.24(  4.15%)
                                           -0.0000  0.0202 -0.0103 -0.0281 -0.7596
                                            0.0089  0.6166  0.0000  0.0000 -0.1255
                                            0.0000  0.0000  0.1580 -0.0277
    86. (0.00139) RY*( 2) C   5           s(  3.65%)p25.63( 93.54%)d 0.77(  2.81%)
                                            0.0000  0.0165  0.1903  0.0123 -0.5985
                                            0.0248 -0.7593 -0.0000 -0.0000 -0.1595
                                           -0.0000 -0.0000 -0.0360 -0.0363
    87. (0.00067) RY*( 3) C   5           s(  0.00%)p 1.00( 65.24%)d 0.53( 34.76%)
                                            0.0000  0.0000 -0.0000 -0.0000 -0.0000
                                            0.0000  0.0000 -0.0132  0.8076  0.0000
                                           -0.2763 -0.5208 -0.0000 -0.0000
    88. (0.00054) RY*( 4) C   5           s( 94.50%)p 0.03(  3.16%)d 0.02(  2.35%)
                                            0.0000 -0.0072  0.9721  0.0200  0.0811
                                           -0.0096  0.1565 -0.0000  0.0000  0.1338
                                           -0.0000 -0.0000 -0.0549 -0.0504
    89. (0.00024) RY*( 5) C   5           s(  0.00%)p 1.00( 30.61%)d 2.27( 69.39%)
                                           -0.0000 -0.0000 -0.0000 -0.0000  0.0000
                                           -0.0000 -0.0000  0.0038  0.5533 -0.0000
                                            0.0496  0.8315  0.0000  0.0000
    90. (0.00008) RY*( 6) C   5           s(  1.16%)p 3.76(  4.35%)d81.66( 94.49%)
    91. (0.00002) RY*( 7) C   5           s(  0.63%)p 3.58(  2.25%)d99.99( 97.12%)
    92. (0.00001) RY*( 8) C   5           s(  0.00%)p 1.00(  4.20%)d22.79( 95.80%)
    93. (0.00000) RY*( 9) C   5           s(  0.09%)p10.51(  0.94%)d99.99( 98.97%)
    94. (0.00273) RY*( 1) C   6           s(  0.11%)p99.99( 93.14%)d60.00(  6.74%)
                                           -0.0000  0.0280  0.0185 -0.0243 -0.7778
                                           -0.0243 -0.5703  0.0000 -0.0000  0.2542
                                            0.0000 -0.0000  0.0405 -0.0343
    95. (0.00134) RY*( 2) C   6           s(  0.01%)p99.99( 98.58%)d99.99(  1.41%)
                                           -0.0000 -0.0026  0.0097  0.0255 -0.5927
                                           -0.0269  0.7957 -0.0000  0.0000 -0.0099
                                            0.0000  0.0000 -0.1181  0.0040
    96. (0.00038) RY*( 3) C   6           s( 92.34%)p 0.00(  0.28%)d 0.08(  7.38%)
                                            0.0000 -0.0036  0.9609  0.0143 -0.0241
                                            0.0155 -0.0418  0.0000 -0.0000 -0.2388
                                           -0.0000  0.0000 -0.0660 -0.1115
    97. (0.00029) RY*( 4) C   6           s(  0.00%)p 1.00( 64.84%)d 0.54( 35.16%)
                                           -0.0000  0.0000  0.0000  0.0000  0.0000
                                           -0.0000 -0.0000  0.0066  0.8052 -0.0000
                                            0.2226 -0.5496 -0.0000 -0.0000
    98. (0.00025) RY*( 5) C   6           s(  0.00%)p 1.00( 28.29%)d 2.53( 71.71%)
                                           -0.0000  0.0000 -0.0000  0.0000 -0.0000
                                           -0.0000  0.0000  0.0063 -0.5318 -0.0000
                                            0.6810 -0.5033  0.0000 -0.0000
    99. (0.00006) RY*( 6) C   6           s(  0.15%)p 9.31(  1.40%)d99.99( 98.45%)
   100. (0.00002) RY*( 7) C   6           s(  7.40%)p 0.69(  5.13%)d11.82( 87.47%)
   101. (0.00000) RY*( 8) C   6           s(  0.00%)p 1.00(  6.93%)d13.44( 93.07%)
   102. (0.00000) RY*( 9) C   6           s(  0.08%)p19.58(  1.50%)d99.99( 98.42%)
   103. (0.00261) RY*( 1) C   7           s(  0.53%)p99.99( 91.91%)d14.31(  7.57%)
                                           -0.0000  0.0277  0.0672  0.0055  0.1741
                                           -0.0330 -0.9421 -0.0000 -0.0000 -0.0963
                                            0.0000  0.0000 -0.2555 -0.0334
   104. (0.00126) RY*( 2) C   7           s(  0.00%)p 1.00( 98.72%)d 0.01(  1.28%)
                                           -0.0000 -0.0005  0.0012 -0.0355  0.9765
                                           -0.0066  0.1797  0.0000 -0.0000  0.1068
                                            0.0000 -0.0000 -0.0369  0.0012
   105. (0.00044) RY*( 3) C   7           s( 92.80%)p 0.00(  0.05%)d 0.08(  7.15%)
                                            0.0000 -0.0046  0.9633 -0.0033 -0.0025
                                            0.0212 -0.0003  0.0000 -0.0000  0.0932
                                           -0.0000  0.0000  0.2282 -0.1038
   106. (0.00032) RY*( 4) C   7           s(  0.00%)p 1.00(  0.33%)d99.99( 99.67%)
                                            0.0000 -0.0000  0.0000  0.0000 -0.0000
                                            0.0000  0.0000 -0.0110 -0.0560 -0.0000
                                            0.9812  0.1845  0.0000 -0.0000
   107. (0.00025) RY*( 5) C   7           s(  0.00%)p 1.00( 92.44%)d 0.08(  7.56%)
                                           -0.0000 -0.0000  0.0000  0.0000  0.0000
                                            0.0000 -0.0000  0.0005  0.9615  0.0000
                                            0.1028 -0.2550  0.0000 -0.0000
   108. (0.00007) RY*( 6) C   7           s(  0.01%)p 1.00(  1.34%)d73.89( 98.66%)
   109. (0.00002) RY*( 7) C   7           s(  6.71%)p 0.90(  6.03%)d13.01( 87.26%)
   110. (0.00000) RY*( 8) C   7           s(  0.00%)p 1.00(  7.30%)d12.71( 92.70%)
   111. (0.00000) RY*( 9) C   7           s(  0.05%)p42.98(  1.99%)d99.99( 97.96%)
   112. (0.00260) RY*( 1) C   8           s(  0.08%)p99.99( 93.08%)d82.38(  6.84%)
                                            0.0000  0.0269  0.0104  0.0312  0.9225
                                           -0.0122 -0.2806  0.0000 -0.0000 -0.1630
                                           -0.0000  0.0000  0.2014 -0.0353
   113. (0.00134) RY*( 2) C   8           s(  0.08%)p99.99( 98.60%)d15.67(  1.31%)
                                            0.0000  0.0020  0.0289  0.0128 -0.2943
                                            0.0337 -0.9477  0.0000 -0.0000  0.0755
                                           -0.0000 -0.0000  0.0862 -0.0039
   114. (0.00040) RY*( 3) C   8           s( 93.26%)p 0.00(  0.30%)d 0.07(  6.45%)
                                            0.0000 -0.0037  0.9657 -0.0186  0.0499
                                            0.0097  0.0046  0.0000  0.0000  0.1064
                                           -0.0000 -0.0000 -0.2015 -0.1120
   115. (0.00032) RY*( 4) C   8           s(  0.00%)p 1.00( 37.45%)d 1.67( 62.55%)
                                           -0.0000  0.0000 -0.0000  0.0000  0.0000
                                           -0.0000 -0.0000 -0.0077  0.6119  0.0000
                                           -0.1425 -0.7780 -0.0000 -0.0000
   116. (0.00025) RY*( 5) C   8           s(  0.00%)p 1.00( 55.34%)d 0.81( 44.66%)
                                            0.0000 -0.0000  0.0000  0.0000  0.0000
                                            0.0000 -0.0000  0.0057  0.7439 -0.0000
                                            0.4379  0.5048  0.0000  0.0000
   117. (0.00006) RY*( 6) C   8           s(  0.29%)p 4.95(  1.41%)d99.99( 98.30%)
   118. (0.00002) RY*( 7) C   8           s(  6.27%)p 0.80(  5.04%)d14.14( 88.69%)
   119. (0.00000) RY*( 8) C   8           s(  0.00%)p 1.00(  7.27%)d12.75( 92.73%)
   120. (0.00000) RY*( 9) C   8           s(  0.10%)p16.18(  1.61%)d99.99( 98.29%)
   121. (0.00235) RY*( 1) C   9           s(  0.07%)p99.99( 93.86%)d81.78(  6.06%)
                                           -0.0000  0.0230  0.0146  0.0222  0.6321
                                            0.0194  0.7336  0.0000  0.0000  0.2431
                                            0.0000  0.0000  0.0142 -0.0366
   122. (0.00134) RY*( 2) C   9           s(  8.15%)p11.05( 90.05%)d 0.22(  1.80%)
                                            0.0000  0.0141  0.2852 -0.0276  0.7096
                                            0.0111 -0.6293  0.0000 -0.0000  0.0409
                                            0.0000 -0.0000 -0.1256 -0.0233
   123. (0.00060) RY*( 3) C   9           s( 89.58%)p 0.08(  7.45%)d 0.03(  2.97%)
                                           -0.0000 -0.0087  0.9464 -0.0126 -0.1897
                                           -0.0176  0.1951  0.0000  0.0000 -0.1580
                                            0.0000 -0.0000  0.0559 -0.0403
   124. (0.00055) RY*( 4) C   9           s(  0.00%)p 1.00( 69.73%)d 0.43( 30.27%)
                                            0.0000  0.0000 -0.0000  0.0000  0.0000
                                            0.0000 -0.0000  0.0086  0.8350  0.0000
                                            0.4394 -0.3311 -0.0000 -0.0000
   125. (0.00022) RY*( 5) C   9           s(  0.00%)p 1.00( 24.89%)d 3.02( 75.11%)
                                           -0.0000 -0.0000  0.0000 -0.0000  0.0000
                                           -0.0000 -0.0000 -0.0092  0.4988  0.0000
                                           -0.3504  0.7926 -0.0000  0.0000
   126. (0.00006) RY*( 6) C   9           s(  1.19%)p 3.61(  4.29%)d79.54( 94.52%)
   127. (0.00003) RY*( 7) C   9           s(  1.03%)p 3.24(  3.35%)d92.52( 95.62%)
   128. (0.00000) RY*( 8) C   9           s(  0.00%)p 1.00(  5.43%)d17.42( 94.57%)
   129. (0.00000) RY*( 9) C   9           s(  0.05%)p19.11(  1.04%)d99.99( 98.91%)
   130. (0.00235) RY*( 1) C  10           s(  0.07%)p99.99( 93.86%)d81.78(  6.06%)
                                            0.0000  0.0230  0.0146 -0.0222 -0.6321
                                           -0.0194 -0.7336  0.0000  0.0000  0.2431
                                           -0.0000 -0.0000  0.0142 -0.0366
   131. (0.00134) RY*( 2) C  10           s(  8.15%)p11.05( 90.05%)d 0.22(  1.80%)
                                            0.0000  0.0141  0.2852  0.0276 -0.7096
                                           -0.0111  0.6293  0.0000 -0.0000  0.0409
                                           -0.0000  0.0000 -0.1256 -0.0233
   132. (0.00060) RY*( 3) C  10           s( 89.58%)p 0.08(  7.45%)d 0.03(  2.97%)
                                            0.0000 -0.0087  0.9464  0.0126  0.1897
                                            0.0176 -0.1951  0.0000  0.0000 -0.1580
                                           -0.0000  0.0000  0.0559 -0.0403
   133. (0.00055) RY*( 4) C  10           s(  0.00%)p 1.00( 69.73%)d 0.43( 30.27%)
                                            0.0000  0.0000 -0.0000 -0.0000 -0.0000
                                           -0.0000  0.0000  0.0086  0.8350  0.0000
                                           -0.4394  0.3311 -0.0000 -0.0000
   134. (0.00022) RY*( 5) C  10           s(  0.00%)p 1.00( 24.89%)d 3.02( 75.11%)
                                            0.0000  0.0000 -0.0000 -0.0000  0.0000
                                           -0.0000 -0.0000  0.0092 -0.4988 -0.0000
                                           -0.3504  0.7926  0.0000 -0.0000
   135. (0.00006) RY*( 6) C  10           s(  1.19%)p 3.61(  4.29%)d79.54( 94.52%)
   136. (0.00003) RY*( 7) C  10           s(  1.03%)p 3.24(  3.35%)d92.52( 95.62%)
   137. (0.00000) RY*( 8) C  10           s(  0.00%)p 1.00(  5.43%)d17.42( 94.57%)
   138. (0.00000) RY*( 9) C  10           s(  0.05%)p19.11(  1.04%)d99.99( 98.91%)
   139. (0.00260) RY*( 1) C  11           s(  0.08%)p99.99( 93.08%)d82.38(  6.84%)
                                            0.0000  0.0269  0.0104 -0.0312 -0.9225
                                            0.0122  0.2806  0.0000 -0.0000 -0.1630
                                            0.0000 -0.0000  0.2014 -0.0353
   140. (0.00134) RY*( 2) C  11           s(  0.08%)p99.99( 98.60%)d15.67(  1.31%)
                                            0.0000  0.0020  0.0289 -0.0128  0.2943
                                           -0.0337  0.9477  0.0000 -0.0000  0.0755
                                            0.0000  0.0000  0.0862 -0.0039
   141. (0.00040) RY*( 3) C  11           s( 93.26%)p 0.00(  0.30%)d 0.07(  6.45%)
                                            0.0000 -0.0037  0.9657  0.0186 -0.0499
                                           -0.0097 -0.0046  0.0000  0.0000  0.1064
                                            0.0000  0.0000 -0.2015 -0.1120
   142. (0.00032) RY*( 4) C  11           s(  0.00%)p 1.00( 37.45%)d 1.67( 62.55%)
                                           -0.0000  0.0000 -0.0000 -0.0000 -0.0000
                                            0.0000  0.0000 -0.0077  0.6119  0.0000
                                            0.1425  0.7780 -0.0000 -0.0000
   143. (0.00025) RY*( 5) C  11           s(  0.00%)p 1.00( 55.34%)d 0.81( 44.66%)
                                           -0.0000  0.0000 -0.0000  0.0000  0.0000
                                            0.0000 -0.0000 -0.0057 -0.7439  0.0000
                                            0.4379  0.5048 -0.0000 -0.0000
   144. (0.00006) RY*( 6) C  11           s(  0.29%)p 4.95(  1.41%)d99.99( 98.30%)
   145. (0.00002) RY*( 7) C  11           s(  6.27%)p 0.80(  5.04%)d14.14( 88.69%)
   146. (0.00000) RY*( 8) C  11           s(  0.00%)p 1.00(  7.27%)d12.75( 92.73%)
   147. (0.00000) RY*( 9) C  11           s(  0.10%)p16.18(  1.61%)d99.99( 98.29%)
   148. (0.00261) RY*( 1) C  12           s(  0.53%)p99.99( 91.91%)d14.31(  7.57%)
                                           -0.0000  0.0277  0.0672 -0.0055 -0.1741
                                            0.0330  0.9421 -0.0000 -0.0000 -0.0963
                                           -0.0000 -0.0000 -0.2555 -0.0334
   149. (0.00126) RY*( 2) C  12           s(  0.00%)p 1.00( 98.72%)d 0.01(  1.28%)
                                           -0.0000 -0.0005  0.0012  0.0355 -0.9765
                                            0.0066 -0.1797  0.0000 -0.0000  0.1068
                                           -0.0000  0.0000 -0.0369  0.0012
   150. (0.00044) RY*( 3) C  12           s( 92.80%)p 0.00(  0.05%)d 0.08(  7.15%)
                                            0.0000 -0.0046  0.9633  0.0033  0.0025
                                           -0.0212  0.0003 -0.0000 -0.0000  0.0932
                                            0.0000 -0.0000  0.2282 -0.1038
   151. (0.00028) RY*( 4) C  12           s(  0.00%)p 1.00( 20.70%)d 3.83( 79.30%)
                                            0.0000  0.0000  0.0000  0.0000 -0.0000
                                           -0.0000  0.0000  0.0023  0.4550  0.0000
                                            0.8471  0.2745 -0.0000  0.0000
   152. (0.00024) RY*( 5) C  12           s(  0.00%)p 1.00( 72.05%)d 0.39( 27.95%)
                                            0.0000 -0.0000  0.0000 -0.0000 -0.0000
                                           -0.0000  0.0000  0.0028  0.8488 -0.0000
                                           -0.5058  0.1540  0.0000 -0.0000
   153. (0.00007) RY*( 6) C  12           s(  0.01%)p 1.00(  1.34%)d73.89( 98.66%)
   154. (0.00002) RY*( 7) C  12           s(  6.71%)p 0.90(  6.03%)d13.01( 87.26%)
   155. (0.00000) RY*( 8) C  12           s(  0.00%)p 1.00(  7.30%)d12.71( 92.70%)
   156. (0.00000) RY*( 9) C  12           s(  0.05%)p42.98(  1.99%)d99.99( 97.96%)
   157. (0.00273) RY*( 1) C  13           s(  0.11%)p99.99( 93.14%)d60.00(  6.74%)
                                           -0.0000  0.0280  0.0185  0.0243  0.7778
                                            0.0243  0.5703 -0.0000 -0.0000  0.2542
                                           -0.0000  0.0000  0.0405 -0.0343
   158. (0.00134) RY*( 2) C  13           s(  0.01%)p99.99( 98.58%)d99.99(  1.41%)
                                           -0.0000 -0.0026  0.0097 -0.0255  0.5927
                                            0.0269 -0.7957 -0.0000  0.0000 -0.0099
                                           -0.0000  0.0000 -0.1181  0.0040
   159. (0.00038) RY*( 3) C  13           s( 92.34%)p 0.00(  0.28%)d 0.08(  7.38%)
                                            0.0000 -0.0036  0.9609 -0.0143  0.0241
                                           -0.0155  0.0418  0.0000 -0.0000 -0.2388
                                            0.0000 -0.0000 -0.0660 -0.1115
   160. (0.00031) RY*( 4) C  13           s(  0.00%)p 1.00( 58.85%)d 0.70( 41.15%)
                                           -0.0000  0.0000 -0.0000  0.0000 -0.0000
                                           -0.0000  0.0000 -0.0049  0.7671 -0.0000
                                           -0.2689  0.5824 -0.0000 -0.0000
   161. (0.00023) RY*( 5) C  13           s(  0.00%)p 1.00( 34.29%)d 1.92( 65.71%)
                                            0.0000 -0.0000  0.0000 -0.0000 -0.0000
                                            0.0000  0.0000  0.0057  0.5856  0.0000
                                            0.6644 -0.4644 -0.0000  0.0000
   162. (0.00006) RY*( 6) C  13           s(  0.15%)p 9.31(  1.40%)d99.99( 98.45%)
   163. (0.00002) RY*( 7) C  13           s(  7.40%)p 0.69(  5.13%)d11.82( 87.47%)
   164. (0.00000) RY*( 8) C  13           s(  0.00%)p 1.00(  6.92%)d13.46( 93.08%)
   165. (0.00000) RY*( 9) C  13           s(  0.08%)p19.58(  1.50%)d99.99( 98.42%)
   166. (0.00274) RY*( 1) C  14           s(  0.05%)p99.99( 95.80%)d80.24(  4.15%)
                                           -0.0000  0.0202 -0.0103  0.0281  0.7596
                                           -0.0089 -0.6166  0.0000  0.0000 -0.1255
                                           -0.0000 -0.0000  0.1580 -0.0277
   167. (0.00139) RY*( 2) C  14           s(  3.65%)p25.63( 93.54%)d 0.77(  2.81%)
                                            0.0000  0.0165  0.1903 -0.0123  0.5985
                                           -0.0248  0.7593  0.0000 -0.0000 -0.1595
                                            0.0000  0.0000 -0.0360 -0.0363
   168. (0.00054) RY*( 3) C  14           s( 94.50%)p 0.03(  3.16%)d 0.02(  2.35%)
                                            0.0000 -0.0072  0.9721 -0.0200 -0.0811
                                            0.0096 -0.1565 -0.0000  0.0000  0.1338
                                           -0.0000 -0.0000 -0.0549 -0.0504
   169. (0.00054) RY*( 4) C  14           s(  0.00%)p 1.00( 67.46%)d 0.48( 32.54%)
                                            0.0000 -0.0000 -0.0000 -0.0000 -0.0000
                                           -0.0000  0.0000  0.0104  0.8213  0.0000
                                            0.2777  0.4982 -0.0000 -0.0000
   170. (0.00026) RY*( 5) C  14           s(  0.00%)p 1.00( 28.34%)d 2.53( 71.66%)
                                            0.0000  0.0000  0.0000 -0.0000  0.0000
                                           -0.0000 -0.0000  0.0081 -0.5323  0.0000
                                            0.0591  0.8444 -0.0000 -0.0000
   171. (0.00008) RY*( 6) C  14           s(  1.16%)p 3.76(  4.35%)d81.66( 94.49%)
   172. (0.00002) RY*( 7) C  14           s(  0.63%)p 3.58(  2.25%)d99.99( 97.12%)
   173. (0.00001) RY*( 8) C  14           s(  0.00%)p 1.00(  4.24%)d22.58( 95.76%)
   174. (0.00000) RY*( 9) C  14           s(  0.09%)p10.51(  0.94%)d99.99( 98.97%)
   175. (0.00067) RY*( 1) H  15           s( 99.09%)p 0.01(  0.91%)
                                            0.0054  0.9954  0.0954  0.0026 -0.0000
   176. (0.00008) RY*( 2) H  15           s(  0.00%)p 1.00(100.00%)
   177. (0.00004) RY*( 3) H  15           s(  0.02%)p99.99( 99.98%)
   178. (0.00003) RY*( 4) H  15           s(  0.99%)p99.59( 99.01%)
   179. (0.00070) RY*( 1) H  16           s( 99.48%)p 0.01(  0.52%)
                                            0.0043  0.9974  0.0572  0.0439  0.0000
   180. (0.00007) RY*( 2) H  16           s(  0.00%)p 1.00(100.00%)
   181. (0.00004) RY*( 3) H  16           s(  0.24%)p99.99( 99.76%)
   182. (0.00004) RY*( 4) H  16           s(  0.39%)p99.99( 99.61%)
   183. (0.00070) RY*( 1) H  17           s( 99.57%)p 0.00(  0.43%)
                                            0.0043  0.9978 -0.0141  0.0642  0.0000
   184. (0.00006) RY*( 2) H  17           s(  0.00%)p 1.00(100.00%)
   185. (0.00003) RY*( 3) H  17           s(  0.51%)p99.99( 99.49%)
   186. (0.00004) RY*( 4) H  17           s(  0.02%)p99.99( 99.98%)
   187. (0.00069) RY*( 1) H  18           s( 99.45%)p 0.01(  0.55%)
                                            0.0049  0.9972 -0.0695  0.0256  0.0000
   188. (0.00007) RY*( 2) H  18           s(  0.00%)p 1.00(100.00%)
   189. (0.00004) RY*( 3) H  18           s(  0.08%)p99.99( 99.92%)
   190. (0.00003) RY*( 4) H  18           s(  0.57%)p99.99( 99.43%)
   191. (0.00073) RY*( 1) H  19           s( 99.25%)p 0.01(  0.75%)
                                            0.0029  0.9962 -0.0800 -0.0338 -0.0000
   192. (0.00008) RY*( 2) H  19           s(  0.00%)p 1.00(100.00%)
   193. (0.00005) RY*( 3) H  19           s(  0.11%)p99.99( 99.89%)
   194. (0.00002) RY*( 4) H  19           s(  0.74%)p99.99( 99.26%)
   195. (0.00073) RY*( 1) H  20           s( 99.25%)p 0.01(  0.75%)
                                            0.0029  0.9962  0.0800  0.0338 -0.0000
   196. (0.00008) RY*( 2) H  20           s(  0.00%)p 1.00(100.00%)
   197. (0.00005) RY*( 3) H  20           s(  0.11%)p99.99( 99.89%)
   198. (0.00002) RY*( 4) H  20           s(  0.74%)p99.99( 99.26%)
   199. (0.00069) RY*( 1) H  21           s( 99.45%)p 0.01(  0.55%)
                                            0.0049  0.9972  0.0695 -0.0256  0.0000
   200. (0.00007) RY*( 2) H  21           s(  0.00%)p 1.00(100.00%)
   201. (0.00004) RY*( 3) H  21           s(  0.08%)p99.99( 99.92%)
   202. (0.00003) RY*( 4) H  21           s(  0.57%)p99.99( 99.43%)
   203. (0.00070) RY*( 1) H  22           s( 99.57%)p 0.00(  0.43%)
                                            0.0043  0.9978  0.0141 -0.0642  0.0000
   204. (0.00006) RY*( 2) H  22           s(  0.00%)p 1.00(100.00%)
   205. (0.00003) RY*( 3) H  22           s(  0.51%)p99.99( 99.49%)
   206. (0.00004) RY*( 4) H  22           s(  0.02%)p99.99( 99.98%)
   207. (0.00070) RY*( 1) H  23           s( 99.48%)p 0.01(  0.52%)
                                            0.0043  0.9974 -0.0572 -0.0439  0.0000
   208. (0.00007) RY*( 2) H  23           s(  0.00%)p 1.00(100.00%)
   209. (0.00004) RY*( 3) H  23           s(  0.24%)p99.99( 99.76%)
   210. (0.00004) RY*( 4) H  23           s(  0.39%)p99.99( 99.61%)
   211. (0.00067) RY*( 1) H  24           s( 99.09%)p 0.01(  0.91%)
                                            0.0054  0.9954 -0.0954 -0.0026 -0.0000
   212. (0.00008) RY*( 2) H  24           s(  0.00%)p 1.00(100.00%)
   213. (0.00004) RY*( 3) H  24           s(  0.02%)p99.99( 99.98%)
   214. (0.00003) RY*( 4) H  24           s(  0.99%)p99.59( 99.01%)
   215. (0.01776) BD*( 1) C   1 - N   2  
                ( 62.89%)   0.7930* C   1 s( 24.03%)p 3.15( 75.81%)d 0.01(  0.15%)
                                           -0.0000  0.4902  0.0071 -0.2253 -0.0157
                                            0.8409 -0.0018 -0.0000  0.0000 -0.0218
                                            0.0000 -0.0000 -0.0261 -0.0197
                ( 37.11%)  -0.6092* N   2 s( 48.31%)p 1.07( 51.64%)d 0.00(  0.05%)
                                            0.0002  0.6951  0.0045  0.0170  0.0123
                                           -0.7182 -0.0077  0.0000 -0.0000 -0.0160
                                           -0.0000 -0.0000 -0.0129 -0.0088
   216. (0.01268) BD*( 1) C   1 - C  10  
                ( 47.85%)   0.6917* C   1 s( 40.53%)p 1.47( 59.44%)d 0.00(  0.03%)
                                            0.0007 -0.6366  0.0056 -0.7517  0.0014
                                            0.1697 -0.0223  0.0000  0.0000  0.0056
                                            0.0000 -0.0000 -0.0115  0.0121
                ( 52.15%)  -0.7221* C  10 s( 33.75%)p 1.96( 66.20%)d 0.00(  0.05%)
                                           -0.0003 -0.5809 -0.0109  0.7494 -0.0030
                                           -0.3157 -0.0269  0.0000  0.0000  0.0129
                                           -0.0000  0.0000 -0.0133  0.0132
   217. (0.01283) BD*( 1) C   1 - C  14  
                ( 48.42%)   0.6958* C   1 s( 35.28%)p 1.83( 64.68%)d 0.00(  0.04%)
                                           -0.0000  0.5940 -0.0008 -0.6195 -0.0109
                                           -0.5121  0.0258  0.0000 -0.0000  0.0146
                                           -0.0000  0.0000  0.0061 -0.0112
                ( 51.58%)  -0.7182* C  14 s( 34.28%)p 1.92( 65.67%)d 0.00(  0.05%)
                                            0.0002  0.5854  0.0114  0.6044 -0.0106
                                            0.5392  0.0235  0.0000 -0.0000  0.0181
                                            0.0000  0.0000  0.0035 -0.0132
   218. (0.01064) BD*( 1) N   2 - N   3  
                ( 50.00%)   0.7071* N   2 s( 34.34%)p 1.91( 65.52%)d 0.00(  0.14%)
                                            0.0001 -0.5854  0.0268 -0.5649  0.0243
                                           -0.5788  0.0225  0.0000 -0.0000 -0.0294
                                            0.0000  0.0000 -0.0149  0.0165
                ( 50.00%)  -0.7071* N   3 s( 34.34%)p 1.91( 65.52%)d 0.00(  0.14%)
                                            0.0001 -0.5854  0.0268  0.5649 -0.0243
                                            0.5788 -0.0225  0.0000 -0.0000 -0.0294
                                           -0.0000 -0.0000 -0.0149  0.0165
   219. (0.07126) BD*( 2) N   2 - N   3  
                ( 50.00%)   0.7071* N   2 s( 17.30%)p 4.77( 82.51%)d 0.01(  0.19%)
                                            0.0000  0.4159  0.0052 -0.8230 -0.0338
                                            0.3826  0.0113 -0.0000 -0.0000  0.0124
                                           -0.0000 -0.0000 -0.0396  0.0130
                ( 50.00%)  -0.7071* N   3 s( 17.30%)p 4.77( 82.51%)d 0.01(  0.19%)
                                           -0.0000 -0.4159 -0.0052 -0.8230 -0.0338
                                            0.3826  0.0113  0.0000  0.0000 -0.0124
                                           -0.0000 -0.0000  0.0396 -0.0130
   220. (0.19423) BD*( 3) N   2 - N   3  
                ( 50.00%)   0.7071* N   2 s(  0.00%)p 1.00( 99.77%)d 0.00(  0.23%)
                                            0.0000  0.0000  0.0000 -0.0000 -0.0000
                                            0.0000  0.0000  0.9987 -0.0149  0.0000
                                            0.0456  0.0165  0.0000  0.0000
                ( 50.00%)  -0.7071* N   3 s(  0.00%)p 1.00( 99.77%)d 0.00(  0.23%)
                                            0.0000  0.0000  0.0000  0.0000  0.0000
                                           -0.0000 -0.0000  0.9987 -0.0149  0.0000
                                           -0.0456 -0.0165  0.0000  0.0000
   221. (0.01776) BD*( 1) N   3 - C   4  
                ( 37.11%)   0.6092* N   3 s( 48.31%)p 1.07( 51.64%)d 0.00(  0.05%)
                                           -0.0002 -0.6951 -0.0045  0.0170  0.0123
                                           -0.7182 -0.0077 -0.0000  0.0000  0.0160
                                           -0.0000 -0.0000  0.0129  0.0088
                ( 62.89%)  -0.7930* C   4 s( 24.03%)p 3.15( 75.81%)d 0.01(  0.15%)
                                            0.0000 -0.4902 -0.0071 -0.2253 -0.0157
                                            0.8409 -0.0018  0.0000 -0.0000  0.0218
                                            0.0000 -0.0000  0.0261  0.0197
   222. (0.01283) BD*( 1) C   4 - C   5  
                ( 48.42%)   0.6958* C   4 s( 35.28%)p 1.83( 64.68%)d 0.00(  0.04%)
                                            0.0000 -0.5940  0.0008 -0.6195 -0.0109
                                           -0.5121  0.0258 -0.0000  0.0000 -0.0146
                                           -0.0000  0.0000 -0.0061  0.0112
                ( 51.58%)  -0.7182* C   5 s( 34.28%)p 1.92( 65.67%)d 0.00(  0.05%)
                                           -0.0002 -0.5854 -0.0114  0.6044 -0.0106
                                            0.5392  0.0235 -0.0000  0.0000 -0.0181
                                            0.0000 -0.0000 -0.0035  0.0132
   223. (0.20861) BD*( 2) C   4 - C   5  
                ( 44.22%)   0.6650* C   4 s(  0.00%)p 1.00( 99.98%)d 0.00(  0.02%)
                                            0.0000 -0.0000 -0.0000  0.0000 -0.0000
                                            0.0000  0.0000 -0.9999  0.0037 -0.0000
                                           -0.0124 -0.0046  0.0000  0.0000
                ( 55.78%)  -0.7469* C   5 s(  0.00%)p 1.00( 99.94%)d 0.00(  0.06%)
                                            0.0000  0.0000  0.0000 -0.0000 -0.0000
                                            0.0000  0.0000 -0.9997 -0.0045 -0.0000
                                            0.0230  0.0062  0.0000 -0.0000
   224. (0.01268) BD*( 1) C   4 - C   9  
                ( 47.85%)   0.6917* C   4 s( 40.53%)p 1.47( 59.44%)d 0.00(  0.03%)
                                           -0.0007  0.6366 -0.0056 -0.7517  0.0014
                                            0.1697 -0.0223 -0.0000 -0.0000 -0.0056
                                            0.0000 -0.0000  0.0115 -0.0121
                ( 52.15%)  -0.7221* C   9 s( 33.75%)p 1.96( 66.20%)d 0.00(  0.05%)
                                            0.0003  0.5809  0.0109  0.7494 -0.0030
                                           -0.3157 -0.0269 -0.0000 -0.0000 -0.0129
                                           -0.0000  0.0000  0.0133 -0.0132
   225. (0.00772) BD*( 1) C   5 - C   6  
                ( 49.24%)   0.7017* C   5 s( 36.63%)p 1.73( 63.33%)d 0.00(  0.04%)
                                            0.0000  0.6052  0.0092 -0.1151  0.0382
                                            0.7864  0.0122  0.0000 -0.0000 -0.0086
                                           -0.0000  0.0000 -0.0145 -0.0115
                ( 50.76%)  -0.7125* C   6 s( 35.04%)p 1.85( 64.91%)d 0.00(  0.05%)
                                            0.0001  0.5919  0.0098  0.1636  0.0410
                                           -0.7878 -0.0022 -0.0000 -0.0000 -0.0038
                                           -0.0000  0.0000 -0.0179 -0.0123
   226. (0.00610) BD*( 1) C   5 - H  15  
                ( 37.35%)   0.6112* C   5 s( 29.02%)p 2.45( 70.95%)d 0.00(  0.03%)
                                            0.0003 -0.5384  0.0159 -0.7873  0.0021
                                            0.2991 -0.0147  0.0000 -0.0000  0.0110
                                            0.0000 -0.0000 -0.0088  0.0100
                ( 62.65%)  -0.7915* H  15 s( 99.90%)p 0.00(  0.10%)
                                           -0.9995  0.0026  0.0301 -0.0102 -0.0000
   227. (0.00818) BD*( 1) C   6 - C   7  
                ( 49.92%)   0.7066* C   6 s( 35.44%)p 1.82( 64.51%)d 0.00(  0.05%)
                                           -0.0000 -0.5953 -0.0079  0.7470 -0.0041
                                           -0.2922 -0.0410 -0.0000 -0.0000  0.0091
                                            0.0000 -0.0000 -0.0154  0.0121
                ( 50.08%)  -0.7077* C   7 s( 35.55%)p 1.81( 64.40%)d 0.00(  0.05%)
                                           -0.0000 -0.5962 -0.0082 -0.7615 -0.0220
                                            0.2500 -0.0339  0.0000 -0.0000  0.0134
                                            0.0000 -0.0000 -0.0121  0.0119
   228. (0.13782) BD*( 2) C   6 - C   7  
                ( 47.83%)   0.6916* C   6 s(  0.00%)p 1.00( 99.94%)d 0.00(  0.06%)
                                           -0.0000  0.0000  0.0000 -0.0000 -0.0000
                                            0.0000 -0.0000 -0.9997  0.0080 -0.0000
                                            0.0219  0.0087  0.0000 -0.0000
                ( 52.17%)  -0.7223* C   7 s(  0.00%)p 1.00( 99.94%)d 0.00(  0.06%)
                                           -0.0000  0.0000 -0.0000 -0.0000  0.0000
                                            0.0000 -0.0000 -0.9997  0.0074  0.0000
                                           -0.0145  0.0199  0.0000  0.0000
   229. (0.00658) BD*( 1) C   6 - H  16  
                ( 37.17%)   0.6097* C   6 s( 29.43%)p 2.40( 70.55%)d 0.00(  0.03%)
                                            0.0003 -0.5423  0.0143 -0.6429  0.0085
                                           -0.5404  0.0061 -0.0000  0.0000 -0.0133
                                           -0.0000 -0.0000 -0.0026  0.0095
                ( 62.83%)  -0.7926* H  16 s( 99.90%)p 0.00(  0.10%)
                                           -0.9995  0.0021  0.0241  0.0207  0.0000
   230. (0.00819) BD*( 1) C   7 - C   8  
                ( 50.26%)   0.7090* C   7 s( 35.15%)p 1.84( 64.80%)d 0.00(  0.05%)
                                            0.0001  0.5928  0.0085 -0.6287 -0.0324
                                           -0.5011  0.0243 -0.0000  0.0000  0.0183
                                            0.0000  0.0000  0.0006 -0.0120
                ( 49.74%)  -0.7053* C   8 s( 35.42%)p 1.82( 64.54%)d 0.00(  0.05%)
                                            0.0001  0.5951  0.0070  0.5973 -0.0183
                                            0.5357  0.0361  0.0000  0.0000  0.0167
                                           -0.0000  0.0000  0.0055 -0.0121
   231. (0.00646) BD*( 1) C   7 - H  17  
                ( 37.26%)   0.6104* C   7 s( 29.20%)p 2.42( 70.77%)d 0.00(  0.03%)
                                            0.0003 -0.5402  0.0135  0.1508 -0.0024
                                           -0.8275  0.0101 -0.0000  0.0000  0.0051
                                            0.0000 -0.0000  0.0131  0.0093
                ( 62.74%)  -0.7921* H  17 s( 99.90%)p 0.00(  0.10%)
                                           -0.9995  0.0022 -0.0055  0.0314  0.0000
   232. (0.00795) BD*( 1) C   8 - C   9  
                ( 50.86%)   0.7131* C   8 s( 35.37%)p 1.83( 64.58%)d 0.00(  0.05%)
                                            0.0001  0.5947  0.0107  0.1194 -0.0355
                                           -0.7937 -0.0162 -0.0000  0.0000 -0.0090
                                           -0.0000  0.0000 -0.0159 -0.0123
                ( 49.14%)  -0.7010* C   9 s( 37.46%)p 1.67( 62.50%)d 0.00(  0.04%)
                                           -0.0002  0.6119  0.0107 -0.1479 -0.0389
                                            0.7756 -0.0015  0.0000  0.0000 -0.0022
                                           -0.0000  0.0000 -0.0165 -0.0116
   233. (0.13085) BD*( 2) C   8 - C   9  
                ( 50.56%)   0.7110* C   8 s(  0.00%)p 1.00( 99.94%)d 0.00(  0.06%)
                                           -0.0000 -0.0000 -0.0000  0.0000 -0.0000
                                           -0.0000  0.0000  0.9997 -0.0057 -0.0000
                                            0.0165 -0.0173 -0.0000 -0.0000
                ( 49.44%)  -0.7031* C   9 s(  0.00%)p 1.00( 99.95%)d 0.00(  0.05%)
                                            0.0000  0.0000  0.0000  0.0000  0.0000
                                           -0.0000 -0.0000  0.9997 -0.0072 -0.0000
                                            0.0094  0.0203  0.0000  0.0000
   234. (0.00636) BD*( 1) C   8 - H  18  
                ( 36.99%)   0.6082* C   8 s( 29.13%)p 2.43( 70.85%)d 0.00(  0.03%)
                                           -0.0004  0.5395 -0.0146 -0.7921  0.0101
                                            0.2845 -0.0027  0.0000 -0.0000 -0.0082
                                           -0.0000  0.0000  0.0105 -0.0094
                ( 63.01%)  -0.7938* H  18 s( 99.90%)p 0.00(  0.10%)
                                            0.9995 -0.0025  0.0298 -0.0113 -0.0000
   235. (0.00701) BD*( 1) C   9 - H  19  
                ( 37.77%)   0.6146* C   9 s( 28.71%)p 2.48( 71.26%)d 0.00(  0.03%)
                                           -0.0004  0.5356 -0.0166 -0.6440 -0.0063
                                           -0.5455  0.0176 -0.0000  0.0000  0.0146
                                            0.0000  0.0000 -0.0009 -0.0100
                ( 62.23%)  -0.7889* H  19 s( 99.90%)p 0.00(  0.10%)
                                            0.9995 -0.0003  0.0250  0.0186  0.0000
   236. (0.00795) BD*( 1) C  10 - C  11  
                ( 49.14%)   0.7010* C  10 s( 37.46%)p 1.67( 62.50%)d 0.00(  0.04%)
                                            0.0002 -0.6119 -0.0107 -0.1479 -0.0389
                                            0.7756 -0.0015 -0.0000 -0.0000  0.0022
                                           -0.0000  0.0000  0.0165  0.0116
                ( 50.86%)  -0.7131* C  11 s( 35.37%)p 1.83( 64.58%)d 0.00(  0.05%)
                                           -0.0001 -0.5947 -0.0107  0.1194 -0.0355
                                           -0.7937 -0.0162  0.0000 -0.0000  0.0090
                                           -0.0000  0.0000  0.0159  0.0123
   237. (0.13085) BD*( 2) C  10 - C  11  
                ( 49.44%)   0.7031* C  10 s(  0.00%)p 1.00( 99.95%)d 0.00(  0.05%)
                                           -0.0000 -0.0000 -0.0000  0.0000  0.0000
                                           -0.0000 -0.0000 -0.9997  0.0072  0.0000
                                            0.0094  0.0203 -0.0000 -0.0000
                ( 50.56%)  -0.7110* C  11 s(  0.00%)p 1.00( 99.94%)d 0.00(  0.06%)
                                            0.0000  0.0000  0.0000  0.0000 -0.0000
                                           -0.0000  0.0000 -0.9997  0.0057  0.0000
                                            0.0165 -0.0173  0.0000  0.0000
   238. (0.00701) BD*( 1) C  10 - H  20  
                ( 37.77%)   0.6146* C  10 s( 28.71%)p 2.48( 71.26%)d 0.00(  0.03%)
                                            0.0004 -0.5356  0.0166 -0.6440 -0.0063
                                           -0.5455  0.0176  0.0000 -0.0000 -0.0146
                                            0.0000  0.0000  0.0009  0.0100
                ( 62.23%)  -0.7889* H  20 s( 99.90%)p 0.00(  0.10%)
                                           -0.9995  0.0003  0.0250  0.0186 -0.0000
   239. (0.00819) BD*( 1) C  11 - C  12  
                ( 49.74%)   0.7053* C  11 s( 35.42%)p 1.82( 64.54%)d 0.00(  0.05%)
                                           -0.0001 -0.5951 -0.0070  0.5973 -0.0183
                                            0.5357  0.0361 -0.0000 -0.0000 -0.0167
                                           -0.0000  0.0000 -0.0055  0.0121
                ( 50.26%)  -0.7090* C  12 s( 35.15%)p 1.84( 64.80%)d 0.00(  0.05%)
                                           -0.0001 -0.5928 -0.0085 -0.6287 -0.0324
                                           -0.5011  0.0243  0.0000 -0.0000 -0.0183
                                            0.0000  0.0000 -0.0006  0.0120
   240. (0.00636) BD*( 1) C  11 - H  21  
                ( 36.99%)   0.6082* C  11 s( 29.13%)p 2.43( 70.85%)d 0.00(  0.03%)
                                            0.0004 -0.5395  0.0146 -0.7921  0.0101
                                            0.2845 -0.0027 -0.0000  0.0000  0.0082
                                           -0.0000  0.0000 -0.0105  0.0094
                ( 63.01%)  -0.7938* H  21 s( 99.90%)p 0.00(  0.10%)
                                           -0.9995  0.0025  0.0298 -0.0113  0.0000
   241. (0.00818) BD*( 1) C  12 - C  13  
                ( 50.08%)   0.7077* C  12 s( 35.55%)p 1.81( 64.40%)d 0.00(  0.05%)
                                            0.0000  0.5962  0.0082 -0.7615 -0.0220
                                            0.2500 -0.0339 -0.0000  0.0000 -0.0134
                                            0.0000 -0.0000  0.0121 -0.0119
                ( 49.92%)  -0.7066* C  13 s( 35.44%)p 1.82( 64.51%)d 0.00(  0.05%)
                                            0.0000  0.5953  0.0079  0.7470 -0.0041
                                           -0.2922 -0.0410  0.0000  0.0000 -0.0091
                                            0.0000 -0.0000  0.0154 -0.0121
   242. (0.00646) BD*( 1) C  12 - H  22  
                ( 37.26%)   0.6104* C  12 s( 29.20%)p 2.42( 70.77%)d 0.00(  0.03%)
                                           -0.0003  0.5402 -0.0135  0.1508 -0.0024
                                           -0.8275  0.0101  0.0000 -0.0000 -0.0051
                                            0.0000 -0.0000 -0.0131 -0.0093
                ( 62.74%)  -0.7921* H  22 s( 99.90%)p 0.00(  0.10%)
                                            0.9995 -0.0022 -0.0055  0.0314 -0.0000
   243. (0.00772) BD*( 1) C  13 - C  14  
                ( 50.76%)   0.7125* C  13 s( 35.04%)p 1.85( 64.91%)d 0.00(  0.05%)
                                            0.0001  0.5919  0.0098 -0.1636 -0.0410
                                            0.7878  0.0022 -0.0000 -0.0000 -0.0038
                                            0.0000 -0.0000 -0.0179 -0.0123
                ( 49.24%)  -0.7017* C  14 s( 36.63%)p 1.73( 63.33%)d 0.00(  0.04%)
                                            0.0000  0.6052  0.0092  0.1151 -0.0382
                                           -0.7864 -0.0122  0.0000 -0.0000 -0.0086
                                            0.0000 -0.0000 -0.0145 -0.0115
   244. (0.13824) BD*( 2) C  13 - C  14  
                ( 49.20%)   0.7014* C  13 s(  0.00%)p 1.00( 99.94%)d 0.00(  0.06%)
                                            0.0000  0.0000  0.0000  0.0000 -0.0000
                                           -0.0000  0.0000 -0.9997  0.0056 -0.0000
                                           -0.0110 -0.0209  0.0000  0.0000
                ( 50.80%)  -0.7127* C  14 s(  0.00%)p 1.00( 99.95%)d 0.00(  0.05%)
                                           -0.0000  0.0000 -0.0000  0.0000 -0.0000
                                           -0.0000 -0.0000 -0.9997  0.0083 -0.0000
                                           -0.0159  0.0160 -0.0000 -0.0000
   245. (0.00658) BD*( 1) C  13 - H  23  
                ( 37.17%)   0.6097* C  13 s( 29.43%)p 2.40( 70.55%)d 0.00(  0.03%)
                                           -0.0003  0.5423 -0.0143 -0.6429  0.0085
                                           -0.5404  0.0061  0.0000 -0.0000  0.0133
                                           -0.0000 -0.0000  0.0026 -0.0095
                ( 62.83%)  -0.7926* H  23 s( 99.90%)p 0.00(  0.10%)
                                            0.9995 -0.0021  0.0241  0.0207 -0.0000
   246. (0.00610) BD*( 1) C  14 - H  24  
                ( 37.35%)   0.6112* C  14 s( 29.02%)p 2.45( 70.95%)d 0.00(  0.03%)
                                           -0.0003  0.5384 -0.0159 -0.7873  0.0021
                                            0.2991 -0.0147 -0.0000  0.0000 -0.0110
                                            0.0000 -0.0000  0.0088 -0.0100
                ( 62.65%)  -0.7915* H  24 s( 99.90%)p 0.00(  0.10%)
                                            0.9995 -0.0026  0.0301 -0.0102  0.0000


 NHO Directionality and "Bond Bending" (deviations from line of nuclear centers)

         [Thresholds for printing:  angular deviation  >  1.0 degree]
                                    hybrid p-character > 25.0%
                                    orbital occupancy  >  0.10e

                                Line of Centers        Hybrid 1              Hybrid 2
                                ---------------  -------------------   ------------------
                NBO               Theta   Phi    Theta   Phi    Dev    Theta   Phi    Dev
 ========================================================================================
     1. BD (   1) C   1 - N   2    90.0  104.4    90.0  106.0   1.6     90.0  272.3  12.1
     2. BD (   1) C   1 - C  10    90.0  340.2    90.0  348.9   8.7     90.0  155.3   4.9
     3. BD (   1) C   1 - C  14    90.0  220.3    90.0  217.6   2.7     90.0   43.5   3.1
     4. BD (   1) N   2 - N   3    90.0   40.0    90.0   45.8   5.8     90.0  225.8   5.8
     5. BD (   2) N   2 - N   3    90.0   40.0    90.0  155.3 115.3     90.0  335.3 115.3
     6. BD (   3) N   2 - N   3    90.0   40.0     0.0    0.0  90.0      0.0    0.0  90.0
     7. BD (   1) N   3 - C   4    90.0  104.4    90.0   92.3  12.1     90.0  286.0   1.6
     8. BD (   1) C   4 - C   5    90.0   40.3    90.0   37.6   2.7     90.0  223.5   3.1
     9. BD (   2) C   4 - C   5    90.0   40.3     0.0    0.0  90.0      0.0    0.0  90.0
    10. BD (   1) C   4 - C   9    90.0  160.2    90.0  168.9   8.7     90.0  335.3   4.9
    11. BD (   1) C   5 - C   6    90.0  100.1    90.0   95.5   4.6     90.0  284.5   4.4
    12. BD (   1) C   5 - H  15    90.0  338.4    90.0  340.1   1.7      --     --    --
    13. BD (   1) C   6 - C   7    90.0  160.3    90.0  155.8   4.4     90.0  344.6   4.3
    14. BD (   2) C   6 - C   7    90.0  160.3     0.0    0.0  90.0      0.0    0.0  90.0
    16. BD (   1) C   7 - C   8    90.0  220.2    90.0  215.8   4.4     90.0   44.6   4.4
    18. BD (   1) C   8 - C   9    90.0  279.8    90.0  275.9   3.9     90.0  103.6   3.7
    19. BD (   2) C   8 - C   9    90.0  279.8     0.0    0.0  90.0      0.0    0.0  90.0
    21. BD (   1) C   9 - H  19    90.0  221.7    90.0  219.1   2.6      --     --    --
    22. BD (   1) C  10 - C  11    90.0  279.8    90.0  283.6   3.7     90.0   95.9   3.9
    23. BD (   2) C  10 - C  11    90.0  279.8     0.0    0.0  90.0      0.0    0.0  90.0
    24. BD (   1) C  10 - H  20    90.0   41.7    90.0   39.1   2.6      --     --    --
    25. BD (   1) C  11 - C  12    90.0  220.2    90.0  224.6   4.4     90.0   35.8   4.4
    27. BD (   1) C  12 - C  13    90.0  160.3    90.0  164.6   4.3     90.0  335.8   4.4
    29. BD (   1) C  13 - C  14    90.0  100.1    90.0  104.5   4.4     90.0  275.5   4.6
    30. BD (   2) C  13 - C  14    90.0  100.1     0.0    0.0  90.0      0.0    0.0  90.0
    32. BD (   1) C  14 - H  24    90.0  158.4    90.0  160.1   1.7      --     --    --
    47. LP (   1) C   1             --     --      0.0    0.0   --       --     --    --
    48. LP*(   1) C  12             --     --      0.0    0.0   --       --     --    --
   220. BD*(   3) N   2 - N   3    90.0   40.0     0.0    0.0  90.0      0.0    0.0  90.0
   223. BD*(   2) C   4 - C   5    90.0   40.3     0.0    0.0  90.0      0.0    0.0  90.0
   228. BD*(   2) C   6 - C   7    90.0  160.3     0.0    0.0  90.0      0.0    0.0  90.0
   233. BD*(   2) C   8 - C   9    90.0  279.8     0.0    0.0  90.0      0.0    0.0  90.0
   237. BD*(   2) C  10 - C  11    90.0  279.8     0.0    0.0  90.0      0.0    0.0  90.0
   244. BD*(   2) C  13 - C  14    90.0  100.1     0.0    0.0  90.0      0.0    0.0  90.0


 Second Order Perturbation Theory Analysis of Fock Matrix in NBO Basis

     Threshold for printing:   0.25 kcal/mol
                                                                              E(2)  E(j)-E(i) F(i,j)
         Donor NBO (i)                     Acceptor NBO (j)                 kcal/mol   a.u.    a.u. 
 ===================================================================================================

 within unit  1
   1. BD (   1) C   1 - N   2        / 67. RY*(   1) N   3                    0.75    1.75    0.046
   1. BD (   1) C   1 - N   2        / 76. RY*(   1) C   4                    0.34    1.84    0.032
   1. BD (   1) C   1 - N   2        /166. RY*(   1) C  14                    0.42    1.96    0.036
   1. BD (   1) C   1 - N   2        /216. BD*(   1) C   1 - C  10            0.34    1.39    0.028
   1. BD (   1) C   1 - N   2        /217. BD*(   1) C   1 - C  14            0.72    1.40    0.040
   1. BD (   1) C   1 - N   2        /218. BD*(   1) N   2 - N   3            0.26    1.33    0.023
   1. BD (   1) C   1 - N   2        /219. BD*(   2) N   2 - N   3            3.72    0.65    0.064
   1. BD (   1) C   1 - N   2        /221. BD*(   1) N   3 - C   4            2.05    1.21    0.063
   1. BD (   1) C   1 - N   2        /236. BD*(   1) C  10 - C  11            0.45    1.43    0.032
   1. BD (   1) C   1 - N   2        /243. BD*(   1) C  13 - C  14            1.04    1.43    0.049
   2. BD (   1) C   1 - C  10        / 59. RY*(   2) N   2                    0.32    1.89    0.032
   2. BD (   1) C   1 - C  10        /139. RY*(   1) C  11                    0.51    1.88    0.040
   2. BD (   1) C   1 - C  10        /140. RY*(   2) C  11                    0.61    1.38    0.037
   2. BD (   1) C   1 - C  10        /166. RY*(   1) C  14                    0.42    1.81    0.035
   2. BD (   1) C   1 - C  10        /215. BD*(   1) C   1 - N   2            1.30    1.06    0.047
   2. BD (   1) C   1 - C  10        /217. BD*(   1) C   1 - C  14            2.73    1.25    0.074
   2. BD (   1) C   1 - C  10        /219. BD*(   2) N   2 - N   3            2.36    0.50    0.044
   2. BD (   1) C   1 - C  10        /236. BD*(   1) C  10 - C  11            1.39    1.29    0.054
   2. BD (   1) C   1 - C  10        /238. BD*(   1) C  10 - H  20            0.65    1.17    0.035
   2. BD (   1) C   1 - C  10        /240. BD*(   1) C  11 - H  21            1.02    1.19    0.045
   2. BD (   1) C   1 - C  10        /246. BD*(   1) C  14 - H  24            0.93    1.18    0.042
   3. BD (   1) C   1 - C  14        / 58. RY*(   1) N   2                    0.70    1.60    0.042
   3. BD (   1) C   1 - C  14        /130. RY*(   1) C  10                    0.40    1.87    0.035
   3. BD (   1) C   1 - C  14        /157. RY*(   1) C  13                    0.60    1.88    0.043
   3. BD (   1) C   1 - C  14        /158. RY*(   2) C  13                    0.59    1.38    0.036
   3. BD (   1) C   1 - C  14        /215. BD*(   1) C   1 - N   2            0.32    1.06    0.023
   3. BD (   1) C   1 - C  14        /216. BD*(   1) C   1 - C  10            2.54    1.24    0.071
   3. BD (   1) C   1 - C  14        /218. BD*(   1) N   2 - N   3            0.99    1.18    0.043
   3. BD (   1) C   1 - C  14        /238. BD*(   1) C  10 - H  20            1.20    1.17    0.047
   3. BD (   1) C   1 - C  14        /243. BD*(   1) C  13 - C  14            1.35    1.28    0.053
   3. BD (   1) C   1 - C  14        /245. BD*(   1) C  13 - H  23            1.12    1.19    0.046
   3. BD (   1) C   1 - C  14        /246. BD*(   1) C  14 - H  24            0.57    1.17    0.033
   4. BD (   1) N   2 - N   3        / 49. RY*(   1) C   1                    1.37    2.02    0.067
   4. BD (   1) N   2 - N   3        / 50. RY*(   2) C   1                    0.25    2.03    0.029
   4. BD (   1) N   2 - N   3        / 76. RY*(   1) C   4                    1.37    2.02    0.067
   4. BD (   1) N   2 - N   3        / 77. RY*(   2) C   4                    0.25    2.03    0.029
   4. BD (   1) N   2 - N   3        /215. BD*(   1) C   1 - N   2            0.48    1.40    0.033
   4. BD (   1) N   2 - N   3        /217. BD*(   1) C   1 - C  14            0.94    1.58    0.049
   4. BD (   1) N   2 - N   3        /219. BD*(   2) N   2 - N   3            9.08    0.83    0.113
   4. BD (   1) N   2 - N   3        /221. BD*(   1) N   3 - C   4            0.48    1.40    0.033
   4. BD (   1) N   2 - N   3        /222. BD*(   1) C   4 - C   5            0.94    1.58    0.049
   5. BD (   2) N   2 - N   3        / 50. RY*(   2) C   1                    0.36    1.48    0.029
   5. BD (   2) N   2 - N   3        / 51. RY*(   3) C   1                    0.33    1.14    0.025
   5. BD (   2) N   2 - N   3        / 77. RY*(   2) C   4                    0.36    1.48    0.029
   5. BD (   2) N   2 - N   3        / 78. RY*(   3) C   4                    0.33    1.14    0.025
   5. BD (   2) N   2 - N   3        /215. BD*(   1) C   1 - N   2            1.32    0.84    0.042
   5. BD (   2) N   2 - N   3        /216. BD*(   1) C   1 - C  10            1.07    1.02    0.042
   5. BD (   2) N   2 - N   3        /217. BD*(   1) C   1 - C  14            1.21    1.03    0.045
   5. BD (   2) N   2 - N   3        /218. BD*(   1) N   2 - N   3            4.15    0.97    0.080
   5. BD (   2) N   2 - N   3        /221. BD*(   1) N   3 - C   4            1.32    0.84    0.042
   5. BD (   2) N   2 - N   3        /222. BD*(   1) C   4 - C   5            1.21    1.03    0.045
   5. BD (   2) N   2 - N   3        /224. BD*(   1) C   4 - C   9            1.07    1.02    0.042
   5. BD (   2) N   2 - N   3        /232. BD*(   1) C   8 - C   9            0.29    1.07    0.022
   5. BD (   2) N   2 - N   3        /236. BD*(   1) C  10 - C  11            0.29    1.07    0.022
   6. BD (   3) N   2 - N   3        / 52. RY*(   4) C   1                    0.77    1.38    0.042
   6. BD (   3) N   2 - N   3        / 79. RY*(   4) C   4                    0.76    1.40    0.042
   6. BD (   3) N   2 - N   3        /223. BD*(   2) C   4 - C   5            4.07    0.46    0.060
   7. BD (   1) N   3 - C   4        / 49. RY*(   1) C   1                    0.34    1.84    0.032
   7. BD (   1) N   3 - C   4        / 58. RY*(   1) N   2                    0.75    1.75    0.046
   7. BD (   1) N   3 - C   4        / 85. RY*(   1) C   5                    0.42    1.96    0.036
   7. BD (   1) N   3 - C   4        /215. BD*(   1) C   1 - N   2            2.05    1.21    0.063
   7. BD (   1) N   3 - C   4        /218. BD*(   1) N   2 - N   3            0.26    1.33    0.023
   7. BD (   1) N   3 - C   4        /219. BD*(   2) N   2 - N   3            3.72    0.65    0.064
   7. BD (   1) N   3 - C   4        /222. BD*(   1) C   4 - C   5            0.72    1.40    0.040
   7. BD (   1) N   3 - C   4        /224. BD*(   1) C   4 - C   9            0.34    1.39    0.028
   7. BD (   1) N   3 - C   4        /225. BD*(   1) C   5 - C   6            1.04    1.43    0.049
   7. BD (   1) N   3 - C   4        /232. BD*(   1) C   8 - C   9            0.45    1.43    0.032
   8. BD (   1) C   4 - C   5        / 67. RY*(   1) N   3                    0.70    1.60    0.042
   8. BD (   1) C   4 - C   5        / 94. RY*(   1) C   6                    0.60    1.88    0.043
   8. BD (   1) C   4 - C   5        / 95. RY*(   2) C   6                    0.59    1.38    0.036
   8. BD (   1) C   4 - C   5        /121. RY*(   1) C   9                    0.40    1.87    0.035
   8. BD (   1) C   4 - C   5        /218. BD*(   1) N   2 - N   3            0.99    1.18    0.043
   8. BD (   1) C   4 - C   5        /221. BD*(   1) N   3 - C   4            0.32    1.06    0.023
   8. BD (   1) C   4 - C   5        /224. BD*(   1) C   4 - C   9            2.54    1.24    0.071
   8. BD (   1) C   4 - C   5        /225. BD*(   1) C   5 - C   6            1.35    1.28    0.053
   8. BD (   1) C   4 - C   5        /226. BD*(   1) C   5 - H  15            0.57    1.17    0.033
   8. BD (   1) C   4 - C   5        /229. BD*(   1) C   6 - H  16            1.12    1.19    0.046
   8. BD (   1) C   4 - C   5        /235. BD*(   1) C   9 - H  19            1.20    1.17    0.047
   9. BD (   2) C   4 - C   5        / 70. RY*(   4) N   3                    0.70    1.42    0.045
   9. BD (   2) C   4 - C   5        / 97. RY*(   4) C   6                    0.79    1.31    0.045
   9. BD (   2) C   4 - C   5        /124. RY*(   4) C   9                    0.99    1.23    0.049
   9. BD (   2) C   4 - C   5        /220. BD*(   3) N   2 - N   3           17.74    0.17    0.069
   9. BD (   2) C   4 - C   5        /228. BD*(   2) C   6 - C   7            7.40    0.31    0.063
   9. BD (   2) C   4 - C   5        /233. BD*(   2) C   8 - C   9            9.14    0.31    0.069
  10. BD (   1) C   4 - C   9        / 68. RY*(   2) N   3                    0.32    1.89    0.032
  10. BD (   1) C   4 - C   9        / 85. RY*(   1) C   5                    0.42    1.81    0.035
  10. BD (   1) C   4 - C   9        /112. RY*(   1) C   8                    0.51    1.88    0.040
  10. BD (   1) C   4 - C   9        /113. RY*(   2) C   8                    0.61    1.38    0.037
  10. BD (   1) C   4 - C   9        /219. BD*(   2) N   2 - N   3            2.36    0.50    0.044
  10. BD (   1) C   4 - C   9        /221. BD*(   1) N   3 - C   4            1.30    1.06    0.047
  10. BD (   1) C   4 - C   9        /222. BD*(   1) C   4 - C   5            2.73    1.25    0.074
  10. BD (   1) C   4 - C   9        /226. BD*(   1) C   5 - H  15            0.93    1.18    0.042
  10. BD (   1) C   4 - C   9        /232. BD*(   1) C   8 - C   9            1.39    1.29    0.054
  10. BD (   1) C   4 - C   9        /234. BD*(   1) C   8 - H  18            1.02    1.19    0.045
  10. BD (   1) C   4 - C   9        /235. BD*(   1) C   9 - H  19            0.65    1.17    0.035
  11. BD (   1) C   5 - C   6        / 77. RY*(   2) C   4                    0.96    1.68    0.051
  11. BD (   1) C   5 - C   6        /103. RY*(   1) C   7                    0.45    1.88    0.037
  11. BD (   1) C   5 - C   6        /104. RY*(   2) C   7                    0.61    1.36    0.037
  11. BD (   1) C   5 - C   6        /221. BD*(   1) N   3 - C   4            1.69    1.04    0.053
  11. BD (   1) C   5 - C   6        /222. BD*(   1) C   4 - C   5            1.57    1.23    0.056
  11. BD (   1) C   5 - C   6        /226. BD*(   1) C   5 - H  15            0.79    1.16    0.038
  11. BD (   1) C   5 - C   6        /227. BD*(   1) C   6 - C   7            1.34    1.26    0.052
  11. BD (   1) C   5 - C   6        /229. BD*(   1) C   6 - H  16            0.64    1.18    0.035
  11. BD (   1) C   5 - C   6        /231. BD*(   1) C   7 - H  17            1.17    1.18    0.047
  12. BD (   1) C   5 - H  15        / 76. RY*(   1) C   4                    0.26    1.50    0.025
  12. BD (   1) C   5 - H  15        / 94. RY*(   1) C   6                    0.35    1.69    0.031
  12. BD (   1) C   5 - H  15        /221. BD*(   1) N   3 - C   4            0.65    0.87    0.030
  12. BD (   1) C   5 - H  15        /222. BD*(   1) C   4 - C   5            0.33    1.06    0.023
  12. BD (   1) C   5 - H  15        /224. BD*(   1) C   4 - C   9            2.38    1.05    0.063
  12. BD (   1) C   5 - H  15        /225. BD*(   1) C   5 - C   6            0.57    1.09    0.031
  12. BD (   1) C   5 - H  15        /227. BD*(   1) C   6 - C   7            1.77    1.09    0.055
  13. BD (   1) C   6 - C   7        / 86. RY*(   2) C   5                    0.86    1.41    0.044
  13. BD (   1) C   6 - C   7        /112. RY*(   1) C   8                    0.42    1.86    0.035
  13. BD (   1) C   6 - C   7        /113. RY*(   2) C   8                    0.70    1.36    0.039
  13. BD (   1) C   6 - C   7        /225. BD*(   1) C   5 - C   6            1.37    1.26    0.052
  13. BD (   1) C   6 - C   7        /226. BD*(   1) C   5 - H  15            1.34    1.15    0.050
  13. BD (   1) C   6 - C   7        /229. BD*(   1) C   6 - H  16            0.68    1.17    0.036
  13. BD (   1) C   6 - C   7        /230. BD*(   1) C   7 - C   8            1.26    1.25    0.050
  13. BD (   1) C   6 - C   7        /231. BD*(   1) C   7 - H  17            0.62    1.17    0.034
  13. BD (   1) C   6 - C   7        /234. BD*(   1) C   8 - H  18            1.21    1.17    0.048
  14. BD (   2) C   6 - C   7        / 89. RY*(   5) C   5                    0.72    1.74    0.050
  14. BD (   2) C   6 - C   7        / 97. RY*(   4) C   6                    0.37    1.28    0.031
  14. BD (   2) C   6 - C   7        /116. RY*(   5) C   8                    0.77    1.40    0.046
  14. BD (   2) C   6 - C   7        /223. BD*(   2) C   4 - C   5           13.60    0.26    0.075
  14. BD (   2) C   6 - C   7        /233. BD*(   2) C   8 - C   9            9.24    0.28    0.067
  15. BD (   1) C   6 - H  16        / 85. RY*(   1) C   5                    0.30    1.60    0.028
  15. BD (   1) C   6 - H  16        /103. RY*(   1) C   7                    0.34    1.69    0.030
  15. BD (   1) C   6 - H  16        /222. BD*(   1) C   4 - C   5            2.04    1.04    0.058
  15. BD (   1) C   6 - H  16        /225. BD*(   1) C   5 - C   6            0.45    1.07    0.028
  15. BD (   1) C   6 - H  16        /227. BD*(   1) C   6 - C   7            0.44    1.07    0.028
  15. BD (   1) C   6 - H  16        /230. BD*(   1) C   7 - C   8            1.91    1.06    0.057
  16. BD (   1) C   7 - C   8        / 94. RY*(   1) C   6                    0.40    1.86    0.035
  16. BD (   1) C   7 - C   8        / 95. RY*(   2) C   6                    0.73    1.36    0.040
  16. BD (   1) C   7 - C   8        /121. RY*(   1) C   9                    0.34    1.85    0.032
  16. BD (   1) C   7 - C   8        /122. RY*(   2) C   9                    0.63    1.39    0.038
  16. BD (   1) C   7 - C   8        /227. BD*(   1) C   6 - C   7            1.24    1.26    0.050
  16. BD (   1) C   7 - C   8        /229. BD*(   1) C   6 - H  16            1.23    1.17    0.048
  16. BD (   1) C   7 - C   8        /231. BD*(   1) C   7 - H  17            0.59    1.17    0.033
  16. BD (   1) C   7 - C   8        /232. BD*(   1) C   8 - C   9            1.38    1.26    0.053
  16. BD (   1) C   7 - C   8        /234. BD*(   1) C   8 - H  18            0.69    1.17    0.036
  16. BD (   1) C   7 - C   8        /235. BD*(   1) C   9 - H  19            1.36    1.15    0.050
  17. BD (   1) C   7 - H  17        / 94. RY*(   1) C   6                    0.34    1.68    0.030
  17. BD (   1) C   7 - H  17        /112. RY*(   1) C   8                    0.34    1.68    0.030
  17. BD (   1) C   7 - H  17        /225. BD*(   1) C   5 - C   6            1.98    1.07    0.058
  17. BD (   1) C   7 - H  17        /227. BD*(   1) C   6 - C   7            0.40    1.08    0.026
  17. BD (   1) C   7 - H  17        /230. BD*(   1) C   7 - C   8            0.36    1.07    0.025
  17. BD (   1) C   7 - H  17        /232. BD*(   1) C   8 - C   9            1.97    1.08    0.058
  18. BD (   1) C   8 - C   9        / 76. RY*(   1) C   4                    0.97    1.68    0.051
  18. BD (   1) C   8 - C   9        /103. RY*(   1) C   7                    0.47    1.89    0.038
  18. BD (   1) C   8 - C   9        /104. RY*(   2) C   7                    0.60    1.37    0.036
  18. BD (   1) C   8 - C   9        /221. BD*(   1) N   3 - C   4            3.13    1.05    0.073
  18. BD (   1) C   8 - C   9        /224. BD*(   1) C   4 - C   9            1.76    1.23    0.059
  18. BD (   1) C   8 - C   9        /230. BD*(   1) C   7 - C   8            1.37    1.26    0.053
  18. BD (   1) C   8 - C   9        /231. BD*(   1) C   7 - H  17            1.10    1.18    0.046
  18. BD (   1) C   8 - C   9        /234. BD*(   1) C   8 - H  18            0.66    1.18    0.035
  18. BD (   1) C   8 - C   9        /235. BD*(   1) C   9 - H  19            0.83    1.16    0.039
  19. BD (   2) C   8 - C   9        / 81. RY*(   6) C   4                    0.33    1.76    0.033
  19. BD (   2) C   8 - C   9        /107. RY*(   5) C   7                    0.68    0.90    0.034
  19. BD (   2) C   8 - C   9        /116. RY*(   5) C   8                    0.27    1.42    0.027
  19. BD (   2) C   8 - C   9        /124. RY*(   4) C   9                    0.25    1.22    0.024
  19. BD (   2) C   8 - C   9        /220. BD*(   3) N   2 - N   3            0.27    0.15    0.008
  19. BD (   2) C   8 - C   9        /223. BD*(   2) C   4 - C   5            9.83    0.27    0.067
  19. BD (   2) C   8 - C   9        /228. BD*(   2) C   6 - C   7            9.70    0.30    0.069
  20. BD (   1) C   8 - H  18        /103. RY*(   1) C   7                    0.34    1.69    0.030
  20. BD (   1) C   8 - H  18        /121. RY*(   1) C   9                    0.32    1.67    0.029
  20. BD (   1) C   8 - H  18        /224. BD*(   1) C   4 - C   9            2.28    1.03    0.061
  20. BD (   1) C   8 - H  18        /227. BD*(   1) C   6 - C   7            1.84    1.07    0.056
  20. BD (   1) C   8 - H  18        /230. BD*(   1) C   7 - C   8            0.37    1.07    0.025
  20. BD (   1) C   8 - H  18        /232. BD*(   1) C   8 - C   9            0.46    1.08    0.028
  21. BD (   1) C   9 - H  19        / 77. RY*(   2) C   4                    0.41    1.51    0.031
  21. BD (   1) C   9 - H  19        /112. RY*(   1) C   8                    0.38    1.69    0.032
  21. BD (   1) C   9 - H  19        /219. BD*(   2) N   2 - N   3            0.61    0.31    0.018
  21. BD (   1) C   9 - H  19        /222. BD*(   1) C   4 - C   5            2.28    1.06    0.062
  21. BD (   1) C   9 - H  19        /230. BD*(   1) C   7 - C   8            1.81    1.08    0.056
  21. BD (   1) C   9 - H  19        /232. BD*(   1) C   8 - C   9            0.72    1.10    0.036
  22. BD (   1) C  10 - C  11        / 49. RY*(   1) C   1                    0.97    1.68    0.051
  22. BD (   1) C  10 - C  11        /148. RY*(   1) C  12                    0.47    1.89    0.038
  22. BD (   1) C  10 - C  11        /149. RY*(   2) C  12                    0.60    1.37    0.036
  22. BD (   1) C  10 - C  11        /215. BD*(   1) C   1 - N   2            3.13    1.05    0.073
  22. BD (   1) C  10 - C  11        /216. BD*(   1) C   1 - C  10            1.76    1.23    0.059
  22. BD (   1) C  10 - C  11        /238. BD*(   1) C  10 - H  20            0.83    1.16    0.039
  22. BD (   1) C  10 - C  11        /239. BD*(   1) C  11 - C  12            1.37    1.26    0.053
  22. BD (   1) C  10 - C  11        /240. BD*(   1) C  11 - H  21            0.66    1.18    0.035
  22. BD (   1) C  10 - C  11        /242. BD*(   1) C  12 - H  22            1.10    1.18    0.046
  23. BD (   2) C  10 - C  11        / 48. LP*(   1) C  12                   24.09    0.15    0.091
  23. BD (   2) C  10 - C  11        / 53. RY*(   5) C   1                    0.31    2.14    0.035
  23. BD (   2) C  10 - C  11        /133. RY*(   4) C  10                    0.25    1.22    0.024
  23. BD (   2) C  10 - C  11        /143. RY*(   5) C  11                    0.27    1.42    0.027
  23. BD (   2) C  10 - C  11        /151. RY*(   4) C  12                    0.51    1.90    0.043
  23. BD (   2) C  10 - C  11        /220. BD*(   3) N   2 - N   3            0.27    0.15    0.008
  24. BD (   1) C  10 - H  20        / 50. RY*(   2) C   1                    0.41    1.51    0.031
  24. BD (   1) C  10 - H  20        /139. RY*(   1) C  11                    0.38    1.69    0.032
  24. BD (   1) C  10 - H  20        /217. BD*(   1) C   1 - C  14            2.28    1.06    0.062
  24. BD (   1) C  10 - H  20        /219. BD*(   2) N   2 - N   3            0.61    0.31    0.018
  24. BD (   1) C  10 - H  20        /236. BD*(   1) C  10 - C  11            0.72    1.10    0.036
  24. BD (   1) C  10 - H  20        /239. BD*(   1) C  11 - C  12            1.81    1.08    0.056
  25. BD (   1) C  11 - C  12        /130. RY*(   1) C  10                    0.34    1.85    0.032
  25. BD (   1) C  11 - C  12        /131. RY*(   2) C  10                    0.63    1.39    0.038
  25. BD (   1) C  11 - C  12        /157. RY*(   1) C  13                    0.40    1.86    0.035
  25. BD (   1) C  11 - C  12        /158. RY*(   2) C  13                    0.73    1.36    0.040
  25. BD (   1) C  11 - C  12        /236. BD*(   1) C  10 - C  11            1.38    1.26    0.053
  25. BD (   1) C  11 - C  12        /238. BD*(   1) C  10 - H  20            1.36    1.15    0.050
  25. BD (   1) C  11 - C  12        /240. BD*(   1) C  11 - H  21            0.69    1.17    0.036
  25. BD (   1) C  11 - C  12        /241. BD*(   1) C  12 - C  13            1.24    1.26    0.050
  25. BD (   1) C  11 - C  12        /242. BD*(   1) C  12 - H  22            0.59    1.17    0.033
  25. BD (   1) C  11 - C  12        /245. BD*(   1) C  13 - H  23            1.23    1.17    0.048
  26. BD (   1) C  11 - H  21        /130. RY*(   1) C  10                    0.32    1.67    0.029
  26. BD (   1) C  11 - H  21        /148. RY*(   1) C  12                    0.34    1.69    0.030
  26. BD (   1) C  11 - H  21        /216. BD*(   1) C   1 - C  10            2.28    1.03    0.061
  26. BD (   1) C  11 - H  21        /236. BD*(   1) C  10 - C  11            0.46    1.08    0.028
  26. BD (   1) C  11 - H  21        /239. BD*(   1) C  11 - C  12            0.37    1.07    0.025
  26. BD (   1) C  11 - H  21        /241. BD*(   1) C  12 - C  13            1.84    1.07    0.056
  27. BD (   1) C  12 - C  13        /139. RY*(   1) C  11                    0.42    1.86    0.035
  27. BD (   1) C  12 - C  13        /140. RY*(   2) C  11                    0.70    1.36    0.039
  27. BD (   1) C  12 - C  13        /167. RY*(   2) C  14                    0.86    1.41    0.044
  27. BD (   1) C  12 - C  13        /239. BD*(   1) C  11 - C  12            1.26    1.25    0.050
  27. BD (   1) C  12 - C  13        /240. BD*(   1) C  11 - H  21            1.21    1.17    0.048
  27. BD (   1) C  12 - C  13        /242. BD*(   1) C  12 - H  22            0.62    1.17    0.034
  27. BD (   1) C  12 - C  13        /243. BD*(   1) C  13 - C  14            1.37    1.26    0.052
  27. BD (   1) C  12 - C  13        /245. BD*(   1) C  13 - H  23            0.68    1.17    0.036
  27. BD (   1) C  12 - C  13        /246. BD*(   1) C  14 - H  24            1.34    1.15    0.050
  28. BD (   1) C  12 - H  22        /139. RY*(   1) C  11                    0.34    1.68    0.030
  28. BD (   1) C  12 - H  22        /157. RY*(   1) C  13                    0.34    1.68    0.030
  28. BD (   1) C  12 - H  22        /236. BD*(   1) C  10 - C  11            1.97    1.08    0.058
  28. BD (   1) C  12 - H  22        /239. BD*(   1) C  11 - C  12            0.36    1.07    0.025
  28. BD (   1) C  12 - H  22        /241. BD*(   1) C  12 - C  13            0.40    1.08    0.026
  28. BD (   1) C  12 - H  22        /243. BD*(   1) C  13 - C  14            1.98    1.07    0.058
  29. BD (   1) C  13 - C  14        / 50. RY*(   2) C   1                    0.96    1.68    0.051
  29. BD (   1) C  13 - C  14        /148. RY*(   1) C  12                    0.45    1.88    0.037
  29. BD (   1) C  13 - C  14        /149. RY*(   2) C  12                    0.61    1.36    0.037
  29. BD (   1) C  13 - C  14        /215. BD*(   1) C   1 - N   2            1.69    1.04    0.053
  29. BD (   1) C  13 - C  14        /217. BD*(   1) C   1 - C  14            1.57    1.23    0.056
  29. BD (   1) C  13 - C  14        /241. BD*(   1) C  12 - C  13            1.34    1.26    0.052
  29. BD (   1) C  13 - C  14        /242. BD*(   1) C  12 - H  22            1.17    1.18    0.047
  29. BD (   1) C  13 - C  14        /245. BD*(   1) C  13 - H  23            0.64    1.18    0.035
  29. BD (   1) C  13 - C  14        /246. BD*(   1) C  14 - H  24            0.79    1.16    0.038
  30. BD (   2) C  13 - C  14        / 48. LP*(   1) C  12                   27.60    0.15    0.094
  30. BD (   2) C  13 - C  14        / 54. RY*(   6) C   1                    0.41    1.75    0.038
  30. BD (   2) C  13 - C  14        /152. RY*(   5) C  12                    0.96    1.18    0.047
  30. BD (   2) C  13 - C  14        /161. RY*(   5) C  13                    0.29    1.71    0.031
  30. BD (   2) C  13 - C  14        /169. RY*(   4) C  14                    0.26    1.25    0.025
  31. BD (   1) C  13 - H  23        /148. RY*(   1) C  12                    0.34    1.69    0.030
  31. BD (   1) C  13 - H  23        /166. RY*(   1) C  14                    0.30    1.60    0.028
  31. BD (   1) C  13 - H  23        /217. BD*(   1) C   1 - C  14            2.04    1.04    0.058
  31. BD (   1) C  13 - H  23        /239. BD*(   1) C  11 - C  12            1.91    1.06    0.057
  31. BD (   1) C  13 - H  23        /241. BD*(   1) C  12 - C  13            0.44    1.07    0.028
  31. BD (   1) C  13 - H  23        /243. BD*(   1) C  13 - C  14            0.45    1.07    0.028
  32. BD (   1) C  14 - H  24        / 49. RY*(   1) C   1                    0.26    1.50    0.025
  32. BD (   1) C  14 - H  24        /157. RY*(   1) C  13                    0.35    1.69    0.031
  32. BD (   1) C  14 - H  24        /215. BD*(   1) C   1 - N   2            0.65    0.87    0.030
  32. BD (   1) C  14 - H  24        /216. BD*(   1) C   1 - C  10            2.38    1.05    0.063
  32. BD (   1) C  14 - H  24        /217. BD*(   1) C   1 - C  14            0.33    1.06    0.023
  32. BD (   1) C  14 - H  24        /241. BD*(   1) C  12 - C  13            1.77    1.09    0.055
  32. BD (   1) C  14 - H  24        /243. BD*(   1) C  13 - C  14            0.57    1.09    0.031
  33. CR (   1) C   1                /131. RY*(   2) C  10                    0.88   10.85    0.123
  33. CR (   1) C   1                /167. RY*(   2) C  14                    0.87   10.86    0.123
  33. CR (   1) C   1                /216. BD*(   1) C   1 - C  10            0.26   10.67    0.067
  33. CR (   1) C   1                /217. BD*(   1) C   1 - C  14            0.42   10.68    0.086
  33. CR (   1) C   1                /218. BD*(   1) N   2 - N   3            0.36   10.61    0.078
  33. CR (   1) C   1                /219. BD*(   2) N   2 - N   3            0.72    9.93    0.111
  33. CR (   1) C   1                /236. BD*(   1) C  10 - C  11            0.36   10.71    0.079
  33. CR (   1) C   1                /238. BD*(   1) C  10 - H  20            0.32   10.60    0.074
  33. CR (   1) C   1                /243. BD*(   1) C  13 - C  14            0.41   10.71    0.084
  33. CR (   1) C   1                /246. BD*(   1) C  14 - H  24            0.27   10.60    0.068
  34. CR (   1) N   2                / 50. RY*(   2) C   1                    0.60   15.31    0.121
  34. CR (   1) N   2                / 51. RY*(   3) C   1                    0.26   14.98    0.079
  34. CR (   1) N   2                / 56. RY*(   8) C   1                    0.33   16.54    0.093
  34. CR (   1) N   2                / 68. RY*(   2) N   3                    0.66   15.50    0.128
  34. CR (   1) N   2                /216. BD*(   1) C   1 - C  10            0.26   14.85    0.079
  34. CR (   1) N   2                /217. BD*(   1) C   1 - C  14            0.27   14.86    0.081
  34. CR (   1) N   2                /219. BD*(   2) N   2 - N   3            3.79   14.11    0.303
  34. CR (   1) N   2                /221. BD*(   1) N   3 - C   4            0.85   14.68    0.143
  35. CR (   1) N   3                / 59. RY*(   2) N   2                    0.66   15.50    0.128
  35. CR (   1) N   3                / 77. RY*(   2) C   4                    0.60   15.31    0.121
  35. CR (   1) N   3                / 78. RY*(   3) C   4                    0.26   14.98    0.079
  35. CR (   1) N   3                / 83. RY*(   8) C   4                    0.33   16.54    0.093
  35. CR (   1) N   3                /215. BD*(   1) C   1 - N   2            0.85   14.68    0.143
  35. CR (   1) N   3                /219. BD*(   2) N   2 - N   3            3.79   14.11    0.303
  35. CR (   1) N   3                /222. BD*(   1) C   4 - C   5            0.27   14.86    0.081
  35. CR (   1) N   3                /224. BD*(   1) C   4 - C   9            0.26   14.85    0.079
  36. CR (   1) C   4                / 86. RY*(   2) C   5                    0.87   10.86    0.123
  36. CR (   1) C   4                /122. RY*(   2) C   9                    0.88   10.85    0.123
  36. CR (   1) C   4                /218. BD*(   1) N   2 - N   3            0.36   10.61    0.078
  36. CR (   1) C   4                /219. BD*(   2) N   2 - N   3            0.72    9.93    0.111
  36. CR (   1) C   4                /222. BD*(   1) C   4 - C   5            0.42   10.68    0.086
  36. CR (   1) C   4                /224. BD*(   1) C   4 - C   9            0.26   10.67    0.067
  36. CR (   1) C   4                /225. BD*(   1) C   5 - C   6            0.41   10.71    0.084
  36. CR (   1) C   4                /226. BD*(   1) C   5 - H  15            0.27   10.60    0.068
  36. CR (   1) C   4                /232. BD*(   1) C   8 - C   9            0.36   10.71    0.079
  36. CR (   1) C   4                /235. BD*(   1) C   9 - H  19            0.32   10.60    0.074
  37. CR (   1) C   5                / 76. RY*(   1) C   4                    0.66   11.06    0.108
  37. CR (   1) C   5                / 78. RY*(   3) C   4                    0.39   10.73    0.082
  37. CR (   1) C   5                / 95. RY*(   2) C   6                    0.77   10.75    0.115
  37. CR (   1) C   5                / 96. RY*(   3) C   6                    0.30   10.79    0.071
  37. CR (   1) C   5                /175. RY*(   1) H  15                    0.40   10.46    0.081
  37. CR (   1) C   5                /224. BD*(   1) C   4 - C   9            0.68   10.61    0.108
  37. CR (   1) C   5                /227. BD*(   1) C   6 - C   7            0.45   10.65    0.088
  37. CR (   1) C   5                /229. BD*(   1) C   6 - H  16            0.30   10.57    0.071
  38. CR (   1) C   6                / 86. RY*(   2) C   5                    0.32   10.79    0.074
  38. CR (   1) C   6                / 88. RY*(   4) C   5                    0.39   10.69    0.082
  38. CR (   1) C   6                /104. RY*(   2) C   7                    0.75   10.74    0.113
  38. CR (   1) C   6                /179. RY*(   1) H  16                    0.39   10.44    0.081
  38. CR (   1) C   6                /222. BD*(   1) C   4 - C   5            0.51   10.61    0.094
  38. CR (   1) C   6                /226. BD*(   1) C   5 - H  15            0.36   10.54    0.078
  38. CR (   1) C   6                /230. BD*(   1) C   7 - C   8            0.46   10.63    0.089
  38. CR (   1) C   6                /231. BD*(   1) C   7 - H  17            0.30   10.56    0.072
  39. CR (   1) C   7                / 95. RY*(   2) C   6                    0.72   10.75    0.111
  39. CR (   1) C   7                / 96. RY*(   3) C   6                    0.25   10.79    0.066
  39. CR (   1) C   7                /113. RY*(   2) C   8                    0.69   10.75    0.108
  39. CR (   1) C   7                /114. RY*(   3) C   8                    0.28   10.77    0.069
  39. CR (   1) C   7                /183. RY*(   1) H  17                    0.39   10.45    0.081
  39. CR (   1) C   7                /225. BD*(   1) C   5 - C   6            0.47   10.65    0.089
  39. CR (   1) C   7                /229. BD*(   1) C   6 - H  16            0.31   10.56    0.073
  39. CR (   1) C   7                /232. BD*(   1) C   8 - C   9            0.47   10.65    0.090
  39. CR (   1) C   7                /234. BD*(   1) C   8 - H  18            0.31   10.56    0.072
  40. CR (   1) C   8                /104. RY*(   2) C   7                    0.74   10.74    0.112
  40. CR (   1) C   8                /105. RY*(   3) C   7                    0.25   10.77    0.066
  40. CR (   1) C   8                /122. RY*(   2) C   9                    0.32   10.78    0.075
  40. CR (   1) C   8                /123. RY*(   3) C   9                    0.50   10.70    0.092
  40. CR (   1) C   8                /187. RY*(   1) H  18                    0.39   10.45    0.081
  40. CR (   1) C   8                /224. BD*(   1) C   4 - C   9            0.57   10.60    0.099
  40. CR (   1) C   8                /227. BD*(   1) C   6 - C   7            0.44   10.65    0.087
  40. CR (   1) C   8                /231. BD*(   1) C   7 - H  17            0.30   10.56    0.071
  40. CR (   1) C   8                /235. BD*(   1) C   9 - H  19            0.37   10.54    0.079
  41. CR (   1) C   9                / 76. RY*(   1) C   4                    0.29   11.07    0.071
  41. CR (   1) C   9                / 77. RY*(   2) C   4                    0.65   11.07    0.107
  41. CR (   1) C   9                /113. RY*(   2) C   8                    0.81   10.75    0.118
  41. CR (   1) C   9                /114. RY*(   3) C   8                    0.27   10.78    0.069
  41. CR (   1) C   9                /191. RY*(   1) H  19                    0.41   10.48    0.083
  41. CR (   1) C   9                /221. BD*(   1) N   3 - C   4            0.78   10.44    0.115
  41. CR (   1) C   9                /222. BD*(   1) C   4 - C   5            0.55   10.62    0.097
  41. CR (   1) C   9                /230. BD*(   1) C   7 - C   8            0.48   10.65    0.090
  41. CR (   1) C   9                /234. BD*(   1) C   8 - H  18            0.29   10.57    0.071
  42. CR (   1) C  10                / 49. RY*(   1) C   1                    0.29   11.07    0.071
  42. CR (   1) C  10                / 50. RY*(   2) C   1                    0.65   11.07    0.107
  42. CR (   1) C  10                /140. RY*(   2) C  11                    0.81   10.75    0.118
  42. CR (   1) C  10                /141. RY*(   3) C  11                    0.27   10.78    0.069
  42. CR (   1) C  10                /195. RY*(   1) H  20                    0.41   10.48    0.083
  42. CR (   1) C  10                /215. BD*(   1) C   1 - N   2            0.78   10.44    0.115
  42. CR (   1) C  10                /217. BD*(   1) C   1 - C  14            0.55   10.62    0.097
  42. CR (   1) C  10                /239. BD*(   1) C  11 - C  12            0.48   10.65    0.090
  42. CR (   1) C  10                /240. BD*(   1) C  11 - H  21            0.29   10.57    0.071
  43. CR (   1) C  11                /131. RY*(   2) C  10                    0.32   10.78    0.075
  43. CR (   1) C  11                /132. RY*(   3) C  10                    0.50   10.70    0.092
  43. CR (   1) C  11                /149. RY*(   2) C  12                    0.74   10.74    0.112
  43. CR (   1) C  11                /150. RY*(   3) C  12                    0.25   10.77    0.066
  43. CR (   1) C  11                /199. RY*(   1) H  21                    0.39   10.45    0.081
  43. CR (   1) C  11                /216. BD*(   1) C   1 - C  10            0.57   10.60    0.099
  43. CR (   1) C  11                /238. BD*(   1) C  10 - H  20            0.37   10.54    0.079
  43. CR (   1) C  11                /241. BD*(   1) C  12 - C  13            0.44   10.65    0.087
  43. CR (   1) C  11                /242. BD*(   1) C  12 - H  22            0.30   10.56    0.071
  44. CR (   1) C  12                /140. RY*(   2) C  11                    0.69   10.75    0.108
  44. CR (   1) C  12                /141. RY*(   3) C  11                    0.28   10.77    0.069
  44. CR (   1) C  12                /158. RY*(   2) C  13                    0.72   10.75    0.111
  44. CR (   1) C  12                /159. RY*(   3) C  13                    0.25   10.79    0.066
  44. CR (   1) C  12                /203. RY*(   1) H  22                    0.39   10.45    0.081
  44. CR (   1) C  12                /236. BD*(   1) C  10 - C  11            0.47   10.65    0.090
  44. CR (   1) C  12                /240. BD*(   1) C  11 - H  21            0.31   10.56    0.072
  44. CR (   1) C  12                /243. BD*(   1) C  13 - C  14            0.47   10.65    0.089
  44. CR (   1) C  12                /245. BD*(   1) C  13 - H  23            0.31   10.56    0.073
  45. CR (   1) C  13                /149. RY*(   2) C  12                    0.75   10.74    0.113
  45. CR (   1) C  13                /167. RY*(   2) C  14                    0.32   10.79    0.074
  45. CR (   1) C  13                /168. RY*(   3) C  14                    0.39   10.69    0.082
  45. CR (   1) C  13                /207. RY*(   1) H  23                    0.39   10.44    0.081
  45. CR (   1) C  13                /217. BD*(   1) C   1 - C  14            0.51   10.61    0.094
  45. CR (   1) C  13                /239. BD*(   1) C  11 - C  12            0.46   10.63    0.089
  45. CR (   1) C  13                /242. BD*(   1) C  12 - H  22            0.30   10.56    0.072
  45. CR (   1) C  13                /246. BD*(   1) C  14 - H  24            0.36   10.54    0.078
  46. CR (   1) C  14                / 49. RY*(   1) C   1                    0.66   11.06    0.108
  46. CR (   1) C  14                / 51. RY*(   3) C   1                    0.39   10.73    0.082
  46. CR (   1) C  14                /158. RY*(   2) C  13                    0.77   10.75    0.115
  46. CR (   1) C  14                /159. RY*(   3) C  13                    0.30   10.79    0.071
  46. CR (   1) C  14                /211. RY*(   1) H  24                    0.40   10.46    0.081
  46. CR (   1) C  14                /216. BD*(   1) C   1 - C  10            0.68   10.61    0.108
  46. CR (   1) C  14                /241. BD*(   1) C  12 - C  13            0.45   10.65    0.088
  46. CR (   1) C  14                /245. BD*(   1) C  13 - H  23            0.30   10.57    0.071
  47. LP (   1) C   1                / 52. RY*(   4) C   1                    0.45    1.08    0.038
  47. LP (   1) C   1                / 54. RY*(   6) C   1                    0.27    1.65    0.036
  47. LP (   1) C   1                / 61. RY*(   4) N   2                    0.99    1.29    0.061
  47. LP (   1) C   1                /133. RY*(   4) C  10                    1.55    1.10    0.071
  47. LP (   1) C   1                /169. RY*(   4) C  14                    1.63    1.14    0.074
  47. LP (   1) C   1                /220. BD*(   3) N   2 - N   3           92.48    0.04    0.091
  47. LP (   1) C   1                /237. BD*(   2) C  10 - C  11           25.66    0.18    0.105
  47. LP (   1) C   1                /244. BD*(   2) C  13 - C  14           26.39    0.18    0.106
  48. LP*(   1) C  12                /143. RY*(   5) C  11                    1.24    1.26    0.074
  48. LP*(   1) C  12                /152. RY*(   5) C  12                    1.20    1.03    0.066
  48. LP*(   1) C  12                /161. RY*(   5) C  13                    1.05    1.56    0.076
  48. LP*(   1) C  12                /237. BD*(   2) C  10 - C  11           30.16    0.14    0.106
  48. LP*(   1) C  12                /244. BD*(   2) C  13 - C  14           30.08    0.14    0.106
 219. BD*(   2) N   2 - N   3        /215. BD*(   1) C   1 - N   2            0.38    0.56    0.062
 219. BD*(   2) N   2 - N   3        /221. BD*(   1) N   3 - C   4            0.38    0.56    0.062
 220. BD*(   3) N   2 - N   3        / 60. RY*(   3) N   2                    1.02    1.98    0.129
 220. BD*(   3) N   2 - N   3        / 69. RY*(   3) N   3                    1.02    1.98    0.129
 220. BD*(   3) N   2 - N   3        /223. BD*(   2) C   4 - C   5            7.55    0.12    0.059
 223. BD*(   2) C   4 - C   5        / 80. RY*(   5) C   4                    0.32    1.85    0.068
 223. BD*(   2) C   4 - C   5        / 81. RY*(   6) C   4                    0.36    1.49    0.064
 223. BD*(   2) C   4 - C   5        / 87. RY*(   3) C   5                    1.47    1.01    0.106
 223. BD*(   2) C   4 - C   5        / 97. RY*(   4) C   6                    0.40    1.02    0.056
 223. BD*(   2) C   4 - C   5        /124. RY*(   4) C   9                    0.33    0.94    0.049
 223. BD*(   2) C   4 - C   5        /228. BD*(   2) C   6 - C   7           56.94    0.03    0.085
 223. BD*(   2) C   4 - C   5        /233. BD*(   2) C   8 - C   9           64.79    0.02    0.079
 228. BD*(   2) C   6 - C   7        / 98. RY*(   5) C   6                    0.53    1.50    0.095
 228. BD*(   2) C   6 - C   7        /107. RY*(   5) C   7                    1.25    0.60    0.093
 233. BD*(   2) C   8 - C   9        /115. RY*(   4) C   8                    0.59    1.38    0.100
 233. BD*(   2) C   8 - C   9        /125. RY*(   5) C   9                    0.54    1.54    0.101
 237. BD*(   2) C  10 - C  11        /134. RY*(   5) C  10                    0.54    1.54    0.101
 237. BD*(   2) C  10 - C  11        /142. RY*(   4) C  11                    0.59    1.38    0.100
 244. BD*(   2) C  13 - C  14        /152. RY*(   5) C  12                    0.25    0.89    0.051
 244. BD*(   2) C  13 - C  14        /160. RY*(   4) C  13                    0.87    1.08    0.104
 244. BD*(   2) C  13 - C  14        /170. RY*(   5) C  14                    0.60    1.49    0.101


 Natural Bond Orbitals (Summary):

                                                            Principal Delocalizations
           NBO                        Occupancy    Energy   (geminal,vicinal,remote)
 ====================================================================================
 Molecular unit  1  (C12H10N2)
     1. BD (   1) C   1 - N   2          0.98810    -1.00142  219(g),221(v),243(v),67(v)
                                                    217(g),236(v),166(v),76(r)
                                                    216(g),218(g)
     2. BD (   1) C   1 - C  10          0.97202    -0.85569  217(g),219(v),236(g),215(g)
                                                    240(v),246(v),238(g),140(v)
                                                    139(v),166(v),59(v)
     3. BD (   1) C   1 - C  14          0.98513    -0.85011  216(g),243(g),238(v),245(v)
                                                    218(v),58(v),157(v),158(v)
                                                    246(g),130(v),215(g)
     4. BD (   1) N   2 - N   3          0.98870    -1.18862  219(g),49(v),76(v),217(v)
                                                    222(v),215(g),221(g),50(v)
                                                    77(v)
     5. BD (   2) N   2 - N   3          0.97883    -0.63466  218(g),215(g),221(g),217(v)
                                                    222(v),216(v),224(v),50(v)
                                                    77(v),51(v),78(v),232(r)
                                                    236(r)
     6. BD (   3) N   2 - N   3          0.96865    -0.59489  223(v),52(v),79(v)
     7. BD (   1) N   3 - C   4          0.98810    -1.00142  219(g),215(v),225(v),58(v)
                                                    222(g),232(v),85(v),49(r)
                                                    224(g),218(g)
     8. BD (   1) C   4 - C   5          0.98513    -0.85011  224(g),225(g),235(v),229(v)
                                                    218(v),67(v),94(v),95(v)
                                                    226(g),121(v),221(g)
     9. BD (   2) C   4 - C   5          0.80158    -0.41952  220(v),233(v),228(v),124(v)
                                                    97(v),70(v)
    10. BD (   1) C   4 - C   9          0.97202    -0.85569  222(g),219(v),232(g),221(g)
                                                    234(v),226(v),235(g),113(v)
                                                    112(v),85(v),68(v)
    11. BD (   1) C   5 - C   6          0.98824    -0.83644  221(v),222(g),227(g),231(v)
                                                    77(v),226(g),229(g),104(v)
                                                    103(v)
    12. BD (   1) C   5 - H  15          0.98808    -0.66187  224(v),227(v),221(v),225(g)
                                                    94(v),222(g),76(v)
    13. BD (   1) C   6 - C   7          0.98951    -0.83079  225(g),226(v),230(g),234(v)
                                                    86(v),113(v),229(g),231(g)
                                                    112(v)
    14. BD (   2) C   6 - C   7          0.79711    -0.39360  223(v),233(v),116(v),89(v)
                                                    97(g)
    15. BD (   1) C   6 - H  16          0.98923    -0.64510  222(v),230(v),225(g),227(g)
                                                    103(v),85(v)
    16. BD (   1) C   7 - C   8          0.98877    -0.82993  232(g),235(v),227(g),229(v)
                                                    95(v),234(g),122(v),231(g)
                                                    94(v),121(v)
    17. BD (   1) C   7 - H  17          0.98964    -0.64793  225(v),232(v),227(g),230(g)
                                                    94(v),112(v)
    18. BD (   1) C   8 - C   9          0.98498    -0.84182  221(v),224(g),230(g),231(v)
                                                    76(v),235(g),234(g),104(v)
                                                    103(v)
    19. BD (   2) C   8 - C   9          0.83603    -0.40531  223(v),228(v),107(v),81(v)
                                                    116(g),124(g)
    20. BD (   1) C   8 - H  18          0.98456    -0.64749  224(v),227(v),232(g),230(g)
                                                    103(v),121(v)
    21. BD (   1) C   9 - H  19          0.98506    -0.66594  222(v),230(v),232(g),219(r)
                                                    77(v),112(v)
    22. BD (   1) C  10 - C  11          0.98498    -0.84182  215(v),216(g),239(g),242(v)
                                                    49(v),238(g),240(g),149(v)
                                                    148(v)
    23. BD (   2) C  10 - C  11          0.83603    -0.40531  48(v),151(v),53(v),143(g)
                                                    133(g)
    24. BD (   1) C  10 - H  20          0.98506    -0.66594  217(v),239(v),236(g),219(r)
                                                    50(v),139(v)
    25. BD (   1) C  11 - C  12          0.98877    -0.82993  236(g),238(v),241(g),245(v)
                                                    158(v),240(g),131(v),242(g)
                                                    157(v),130(v)
    26. BD (   1) C  11 - H  21          0.98456    -0.64749  216(v),241(v),236(g),239(g)
                                                    148(v),130(v)
    27. BD (   1) C  12 - C  13          0.98951    -0.83079  243(g),246(v),239(g),240(v)
                                                    167(v),140(v),245(g),242(g)
                                                    139(v)
    28. BD (   1) C  12 - H  22          0.98964    -0.64793  243(v),236(v),241(g),239(g)
                                                    157(v),139(v)
    29. BD (   1) C  13 - C  14          0.98824    -0.83644  215(v),217(g),241(g),242(v)
                                                    50(v),246(g),245(g),149(v)
                                                    148(v)
    30. BD (   2) C  13 - C  14          0.81440    -0.40014  48(v),152(v),54(v),161(g)
                                                    169(g)
    31. BD (   1) C  13 - H  23          0.98923    -0.64510  217(v),239(v),243(g),241(g)
                                                    148(v),166(v)
    32. BD (   1) C  14 - H  24          0.98808    -0.66187  216(v),241(v),215(v),243(g)
                                                    157(v),217(g),49(v)
    33. CR (   1) C   1                  0.99934   -10.28238  131(v),167(v),219(v),217(g)
                                                    243(v),236(v),218(v),238(v)
                                                    246(v),216(g)
    34. CR (   1) N   2                  0.99952   -14.46763  219(g),221(v),68(v),50(v)
                                                    56(v),217(v),51(v),216(v)
    35. CR (   1) N   3                  0.99952   -14.46763  219(g),215(v),59(v),77(v)
                                                    83(v),222(v),78(v),224(v)
    36. CR (   1) C   4                  0.99934   -10.28238  122(v),86(v),219(v),222(g)
                                                    225(v),232(v),218(v),235(v)
                                                    226(v),224(g)
    37. CR (   1) C   5                  0.99947   -10.22707  95(v),224(v),76(v),227(v)
                                                    175(v),78(v),229(v),96(v)
    38. CR (   1) C   6                  0.99948   -10.21498  104(v),222(v),230(v),88(v)
                                                    179(v),226(v),86(v),231(v)
    39. CR (   1) C   7                  0.99947   -10.22141  95(v),113(v),232(v),225(v)
                                                    183(v),229(v),234(v),114(v)
                                                    96(v)
    40. CR (   1) C   8                  0.99948   -10.21935  104(v),224(v),123(v),227(v)
                                                    187(v),235(v),122(v),231(v)
                                                    105(v)
    41. CR (   1) C   9                  0.99945   -10.22950  113(v),221(v),77(v),222(v)
[truncated: 16,682 more chars]
