# Supplementary material for: Machine-Learning-Guided Discovery of Electrochemical Reactions
Source: J Am Chem Soc. 2022 Dec 2;144(49):22599–610. doi: 10.1021/jacs.2c08997 (PMC9756344; doi:10.1021/jacs.2c08997)
Supplement: Supplementary file 4 — ja2c08997_si_004.zip [file ja2c08997_si_004.zip › Reactivity Prediction/Ologs_notimes/63.log]

 Entering Gaussian System, Link 0=g16
 Input=63.com
 Output=63.log
 Initial command:
  
 Copyright (c) 1988-2019, Gaussian, Inc.  All Rights Reserved.
  
 This is part of the Gaussian(R) 16 program.  It is based on
 the Gaussian(R) 09 system (copyright 2009, Gaussian, Inc.),
 the Gaussian(R) 03 system (copyright 2003, Gaussian, Inc.),
 the Gaussian(R) 98 system (copyright 1998, Gaussian, Inc.),
 the Gaussian(R) 94 system (copyright 1995, Gaussian, Inc.),
 the Gaussian 92(TM) system (copyright 1992, Gaussian, Inc.),
 the Gaussian 90(TM) system (copyright 1990, Gaussian, Inc.),
 the Gaussian 88(TM) system (copyright 1988, Gaussian, Inc.),
 the Gaussian 86(TM) system (copyright 1986, Carnegie Mellon
 University), and the Gaussian 82(TM) system (copyright 1983,
 Carnegie Mellon University). Gaussian is a federally registered
 trademark of Gaussian, Inc.
  
 This software contains proprietary and confidential information,
 including trade secrets, belonging to Gaussian, Inc.
  
 This software is provided under written license and may be
 used, copied, transmitted, or stored only in accord with that
 written license.
  
 The following legend is applicable only to US Government
 contracts under FAR:
  
                    RESTRICTED RIGHTS LEGEND
  
 Use, reproduction and disclosure by the US Government is
 subject to restrictions as set forth in subparagraphs (a)
 and (c) of the Commercial Computer Software - Restricted
 Rights clause in FAR 52.227-19.
  
 Gaussian, Inc.
 340 Quinnipiac St., Bldg. 40, Wallingford CT 06492
  
  
 ---------------------------------------------------------------
 Warning -- This program may not be used in any manner that
 competes with the business of Gaussian, Inc. or will provide
 assistance to any competitor of Gaussian, Inc.  The licensee
 of this program is prohibited from giving any competitor of
 Gaussian, Inc. access to this program.  By using this program,
 the user acknowledges that Gaussian, Inc. is engaged in the
 business of creating and licensing software in the field of
 computational chemistry and represents and warrants to the
 licensee that it is not a competitor of Gaussian, Inc. and that
 it will not use this program in any manner prohibited above.
 ---------------------------------------------------------------
  

 Cite this work as:
 Gaussian 16, Revision C.01,
 M. J. Frisch, G. W. Trucks, H. B. Schlegel, G. E. Scuseria, 
 M. A. Robb, J. R. Cheeseman, G. Scalmani, V. Barone, 
 G. A. Petersson, H. Nakatsuji, X. Li, M. Caricato, A. V. Marenich, 
 J. Bloino, B. G. Janesko, R. Gomperts, B. Mennucci, H. P. Hratchian, 
 J. V. Ortiz, A. F. Izmaylov, J. L. Sonnenberg, D. Williams-Young, 
 F. Ding, F. Lipparini, F. Egidi, J. Goings, B. Peng, A. Petrone, 
 T. Henderson, D. Ranasinghe, V. G. Zakrzewski, J. Gao, N. Rega, 
 G. Zheng, W. Liang, M. Hada, M. Ehara, K. Toyota, R. Fukuda, 
 J. Hasegawa, M. Ishida, T. Nakajima, Y. Honda, O. Kitao, H. Nakai, 
 T. Vreven, K. Throssell, J. A. Montgomery, Jr., J. E. Peralta, 
 F. Ogliaro, M. J. Bearpark, J. J. Heyd, E. N. Brothers, K. N. Kudin, 
 V. N. Staroverov, T. A. Keith, R. Kobayashi, J. Normand, 
 K. Raghavachari, A. P. Rendell, J. C. Burant, S. S. Iyengar, 
 J. Tomasi, M. Cossi, J. M. Millam, M. Klene, C. Adamo, R. Cammi, 
 J. W. Ochterski, R. L. Martin, K. Morokuma, O. Farkas, 
 J. B. Foresman, and D. J. Fox, Gaussian, Inc., Wallingford CT, 2019.
 
 ******************************************
 Gaussian 16:  ES64L-G16RevC.01  3-Jul-2019
                13-Mar-2021 
 ******************************************
 %nprocshared=16
 Will use up to   16 processors via shared memory.
 %mem=7GB
 -----------------------------------------
 # b3lyp/def2svp geom=NewRedundant pop=NBO
 -----------------------------------------
 1/29=4000,38=1,172=1/1;
 2/12=2,17=6,18=5,40=1/2;
 3/5=43,7=101,11=2,25=1,30=1,74=-5/1,2,3;
 4//1;
 5/5=2,38=5/2;
 6/7=2,8=2,9=2,10=2,28=1,40=1/1,7;
 99/5=1,9=1/99;
 --
 63
 --
 Symbolic Z-matrix:
 Charge =  1 Multiplicity = 2
 N                     0.08383   0.68494   0.30874 
 C                     0.14956   1.10898  -1.1575 
 H                     0.22611   0.18732  -1.75943 
 H                    -0.82807   1.55672  -1.37192 
 C                     1.26071   2.08229  -1.5101 
 H                     2.2612    1.64257  -1.39719 
 H                     1.22265   3.02877  -0.94924 
 H                     1.14321   2.33089  -2.57534 
 C                    -0.37266   1.87542   1.12778 
 H                     0.40625   2.63957   1.01358 
 H                    -1.27604   2.25409   0.63354 
 C                    -0.65043   1.62012   2.60025 
 H                     0.22725   1.24438   3.14449 
 H                    -1.48654   0.92545   2.75824 
 H                    -0.93051   2.57993   3.05985 
 C                     1.44643   0.2306    0.80697 
 H                     2.07716   1.12969   0.81643 
 H                     1.29599  -0.07638   1.84948 
 C                     2.09752  -0.89497   0.02135 
 H                     3.09632  -1.05941   0.45388 
 H                     2.21761  -0.66439  -1.04452 
 H                     1.54081  -1.83986   0.09156 
 C                    -0.88634  -0.48475   0.44984 
 H                    -0.45874  -1.31739  -0.11336 
 H                    -0.86581  -0.76503   1.50995 
 C                    -2.29969  -0.23054  -0.03206 
 H                    -2.33603  -0.05008  -1.11475 
 H                    -2.81316   0.58649   0.49841 
 H                    -2.85987  -1.16024   0.14258 
 B                    -0.59438  -3.58912  -1.06015 
 H                    -1.75163  -3.34709  -0.69987 
 H                     0.17206  -3.49349  -0.08865 
 H                    -0.51126  -4.70507  -1.55745 
 C                    -0.16347  -2.46896  -2.09708 
 N                     0.15997  -1.56144  -2.75832 
 
                          Input orientation:                          
 ---------------------------------------------------------------------
 Center     Atomic      Atomic             Coordinates (Angstroms)
 Number     Number       Type             X           Y           Z
 ---------------------------------------------------------------------
      1          7           0        0.083828    0.684938    0.308741
      2          6           0        0.149561    1.108978   -1.157504
      3          1           0        0.226112    0.187324   -1.759427
      4          1           0       -0.828072    1.556723   -1.371915
      5          6           0        1.260708    2.082290   -1.510096
      6          1           0        2.261198    1.642572   -1.397193
      7          1           0        1.222653    3.028772   -0.949237
      8          1           0        1.143212    2.330885   -2.575340
      9          6           0       -0.372662    1.875417    1.127783
     10          1           0        0.406246    2.639572    1.013577
     11          1           0       -1.276041    2.254086    0.633542
     12          6           0       -0.650427    1.620123    2.600251
     13          1           0        0.227249    1.244381    3.144485
     14          1           0       -1.486538    0.925451    2.758238
     15          1           0       -0.930512    2.579925    3.059852
     16          6           0        1.446430    0.230602    0.806971
     17          1           0        2.077160    1.129689    0.816435
     18          1           0        1.295988   -0.076379    1.849484
     19          6           0        2.097517   -0.894969    0.021349
     20          1           0        3.096318   -1.059415    0.453876
     21          1           0        2.217606   -0.664391   -1.044520
     22          1           0        1.540810   -1.839859    0.091559
     23          6           0       -0.886341   -0.484748    0.449836
     24          1           0       -0.458736   -1.317389   -0.113358
     25          1           0       -0.865811   -0.765032    1.509952
     26          6           0       -2.299692   -0.230539   -0.032059
     27          1           0       -2.336033   -0.050085   -1.114750
     28          1           0       -2.813158    0.586493    0.498407
     29          1           0       -2.859866   -1.160243    0.142581
     30          5           0       -0.594383   -3.589116   -1.060151
     31          1           0       -1.751632   -3.347086   -0.699871
     32          1           0        0.172063   -3.493494   -0.088647
     33          1           0       -0.511261   -4.705073   -1.557446
     34          6           0       -0.163470   -2.468961   -2.097084
     35          7           0        0.159974   -1.561441   -2.758324
 ---------------------------------------------------------------------
                    Distance matrix (angstroms):
                    1          2          3          4          5
     1  N    0.000000
     2  C    1.527745   0.000000
     3  H    2.131944   1.103457   0.000000
     4  H    2.101470   1.096455   1.771080   0.000000
     5  C    2.577946   1.518653   2.173351   2.158314   0.000000
     6  H    2.927151   2.191161   2.527951   3.090566   1.098671
     7  H    2.893612   2.209189   3.118226   2.559504   1.100835
     8  H    3.485593   2.119118   2.470150   2.435882   1.100159
     9  C    1.515406   2.466310   3.397672   2.560753   3.109518
    10  H    2.102698   2.668745   3.706147   2.895976   2.722057
    11  H    2.101658   2.559582   3.500611   2.169989   3.325627
    12  C    2.581612   3.875819   4.672048   3.976642   4.556423
    13  H    2.893958   4.304821   5.016545   4.648562   4.840997
    14  H    2.919578   4.247769   4.887464   4.229687   5.206181
    15  H    3.491200   4.595252   5.503433   4.549505   5.092496
    16  C    1.520308   2.512484   2.842085   3.417528   2.971875
    17  H    2.104502   2.759077   3.309002   3.662186   2.643253
    18  H    2.103051   3.429482   3.773383   4.189996   3.993479
    19  C    2.575586   3.033155   2.800835   4.063379   3.451035
    20  H    3.484096   3.997730   3.832903   5.057522   4.134847
    21  H    2.864439   2.726612   2.280912   3.783740   2.945619
    22  H    2.923109   3.491614   3.043690   4.392053   4.245823
    23  C    1.526205   2.489296   2.563216   2.736745   3.878252
    24  H    2.117039   2.710631   2.332964   3.159255   4.057731
    25  H    2.108824   3.414413   3.576048   3.700963   4.663691
    26  C    2.575929   3.009945   3.088381   2.674918   4.495578
    27  H    2.902123   2.742887   2.652652   2.218538   4.199985
    28  H    2.904857   3.434055   3.807140   2.894826   4.782037
    29  H    3.478166   3.987008   3.867406   3.715345   5.497681
    30  B    4.538874   4.757627   3.927302   5.160568   5.984034
    31  H    4.543505   4.866258   4.186429   5.035072   6.261692
    32  H    4.198214   4.725009   4.042629   5.305821   5.856196
    33  H    5.734893   5.865136   4.951773   6.272549   7.015013
    34  C    3.974447   3.712472   2.705852   4.144116   4.804865
    35  N    3.802486   3.113497   2.015030   3.552648   4.005804
                    6          7          8          9         10
     6  H    0.000000
     7  H    1.789075   0.000000
     8  H    1.764000   1.771318   0.000000
     9  C    3.656082   2.861690   4.027213   0.000000
    10  H    3.201042   2.161166   3.676783   1.097120   0.000000
    11  H    4.124305   3.057581   4.019404   1.097159   1.767233
    12  C    4.945465   4.253421   5.523502   1.520030   2.161797
    13  H    4.992228   4.575308   5.893715   2.196630   2.553305
    14  H    5.641578   5.050649   6.110474   2.191242   3.092683
    15  H    5.561555   4.572787   6.009804   2.130826   2.444938
    16  C    2.741504   3.311208   3.992888   2.473343   2.632072
    17  H    2.279707   2.730256   3.717427   2.579666   2.260656
    18  H    3.798333   4.180931   5.039576   2.667349   2.977712
    19  C    2.911729   4.135598   4.249662   3.873114   4.042016
    20  H    3.380031   4.710904   4.948222   4.593605   4.607847
    21  H    2.334172   3.826025   3.531205   4.228358   4.293362
    22  H    3.855213   4.988793   4.966442   4.305625   4.711969
    23  C    4.224216   4.330137   4.604190   2.508756   3.427821
    24  H    4.219910   4.734435   4.683748   3.426638   4.204249
    25  H    4.901656   4.980185   5.505496   2.713157   3.668221
    26  C    5.116039   4.885821   4.988263   3.081190   4.080808
    27  H    4.907076   4.708610   4.461781   3.548428   4.391369
    28  H    5.518849   4.934387   5.305063   2.830806   3.852933
    29  H    6.037547   5.950368   5.966549   4.046238   5.085737
    30  B    5.969799   6.863700   6.353066   5.890445   6.640645
    31  H    6.440944   7.039896   6.643558   5.702317   6.590328
    32  H    5.697013   6.662155   6.407040   5.531874   6.235723
    33  H    6.928550   7.949134   7.299184   7.108622   7.835546
    34  C    4.824269   5.784805   4.997467   5.414532   6.008153
    35  N    4.066143   5.046993   4.018761   5.215124   5.651230
                   11         12         13         14         15
    11  H    0.000000
    12  C    2.158992   0.000000
    13  H    3.095839   1.098948   0.000000
    14  H    2.514740   1.098459   1.785489   0.000000
    15  H    2.472355   1.100410   1.769535   1.771277   0.000000
    16  C    3.396529   3.089244   2.824557   3.590621   4.030465
    17  H    3.541423   3.295794   2.975759   4.063529   4.022711
    18  H    3.677623   2.688921   2.136267   3.093857   3.671273
    19  C    4.655343   4.530741   4.222404   4.863121   5.520539
    20  H    5.488997   5.081825   4.558334   5.500214   6.020903
    21  H    4.851698   5.170007   5.015246   5.541593   6.105908
    22  H    4.998878   4.802763   4.534131   4.891110   5.869642
    23  C    2.772513   3.018347   3.389853   2.770851   4.025712
    24  H    3.739155   4.003672   4.200807   3.785864   5.047860
    25  H    3.170403   2.631369   2.811445   2.191176   3.687155
    26  C    2.768439   3.615810   4.318710   3.127825   4.396963
    27  H    3.080473   4.408185   5.136842   4.083301   5.130277
    28  H    2.271972   3.188032   4.083947   2.642281   3.752216
    29  H    3.795681   4.318820   4.931930   3.616326   5.120717
    30  B    6.121787   6.366935   6.458850   5.979745   7.425933
    31  H    5.777311   6.064374   6.306871   5.503033   7.066769
    32  H    5.971034   5.835730   5.736171   5.512058   6.929296
    33  H    7.335885   7.570595   7.619026   7.160942   8.635185
    34  C    5.567883   6.246815   6.435497   6.070148   7.257658
    35  N    5.303314   6.284380   6.536078   6.271212   7.224351
                   16         17         18         19         20
    16  C    0.000000
    17  H    1.098302   0.000000
    18  H    1.097135   1.769752   0.000000
    19  C    1.519219   2.175274   2.157456   0.000000
    20  H    2.123900   2.441784   2.480982   1.100784   0.000000
    21  H    2.196303   2.588745   3.093606   1.097116   1.781395
    22  H    2.192609   3.103439   2.502020   1.098940   1.777631
    23  C    2.465986   3.394575   2.624564   3.042251   4.023907
    24  H    2.621628   3.644650   2.910654   2.594419   3.609253
    25  H    2.613796   3.568195   2.294102   3.318755   4.111013
    26  C    3.866529   4.661223   4.061143   4.447445   5.480884
    27  H    4.251920   4.959599   4.688172   4.654129   5.743672
    28  H    4.285552   4.930661   4.376059   5.151412   6.134567
    29  H    4.573844   5.483804   4.621624   4.965955   5.965165
    30  B    4.716070   5.738105   4.937490   3.959091   4.723658
    31  H    5.029715   6.082792   5.146332   4.620496   5.483356
    32  H    4.036711   5.081574   4.086103   3.236017   3.843220
    33  H    5.812393   6.810263   6.024793   4.880082   5.509161
    34  C    4.279365   5.143861   4.840442   3.475237   4.372692
    35  N    4.192579   4.867924   4.972709   3.453236   4.380910
                   21         22         23         24         25
    21  H    0.000000
    22  H    1.769309   0.000000
    23  C    3.449617   2.802811   0.000000
    24  H    2.907967   2.076812   1.092394   0.000000
    25  H    4.005361   2.993145   1.096734   1.762369   0.000000
    26  C    4.649654   4.165891   1.514730   2.139386   2.172440
    27  H    4.595425   4.437160   2.176803   2.476508   3.092210
    28  H    5.408690   5.000975   2.205117   3.089066   2.577208
    29  H    5.237919   4.453137   2.108436   2.419840   2.449929
    30  B    4.057283   2.990884   3.464449   2.464866   3.828127
    31  H    4.803175   3.706517   3.203676   2.476944   3.512122
    32  H    3.619636   2.154170   3.234616   2.265823   3.328244
    33  H    4.902745   3.890971   4.688391   3.683009   5.005853
    34  C    3.167631   2.844380   3.308542   2.312677   4.050601
    35  N    2.824123   3.179003   3.542081   2.727309   4.461467
                   26         27         28         29         30
    26  C    0.000000
    27  H    1.098228   0.000000
    28  H    1.101174   1.798654   0.000000
    29  H    1.099383   1.757194   1.783223   0.000000
    30  B    3.904496   3.944752   4.978733   3.532478   0.000000
    31  H    3.234070   3.373999   4.246853   2.592333   1.235963
    32  H    4.093855   4.381838   5.089448   3.832769   1.241131
    33  H    5.054378   5.019431   6.125842   4.579504   1.224569
    34  C    3.719987   3.396465   4.805541   3.741576   1.586084
    35  N    3.905608   3.348968   4.905042   4.206619   2.750330
                   31         32         33         34         35
    31  H    0.000000
    32  H    2.023767   0.000000
    33  H    2.029306   2.022925   0.000000
    34  C    2.290320   2.279489   2.326448   0.000000
    35  N    3.328663   3.295475   3.431484   1.168524   0.000000
 Stoichiometry    C9H23BN2(1+,2)
 Framework group  C1[X(C9H23BN2)]
 Deg. of freedom    99
 Full point group                 C1      NOp   1
 Largest Abelian subgroup         C1      NOp   1
 Largest concise Abelian subgroup C1      NOp   1
                         Standard orientation:                         
 ---------------------------------------------------------------------
 Center     Atomic      Atomic             Coordinates (Angstroms)
 Number     Number       Type             X           Y           Z
 ---------------------------------------------------------------------
      1          7           0       -0.892763    0.037438    0.020401
      2          6           0       -0.419743    1.018934   -1.050544
      3          1           0        0.678722    1.084737   -0.968934
      4          1           0       -0.645878    0.532671   -2.006905
      5          6           0       -1.052050    2.398822   -1.001508
      6          1           0       -0.775978    2.959855   -0.098123
      7          1           0       -2.148842    2.393235   -1.095608
      8          1           0       -0.655323    2.963978   -1.857987
      9          6           0       -2.326511   -0.345814   -0.286093
     10          1           0       -2.912215    0.578297   -0.204598
     11          1           0       -2.339881   -0.648523   -1.340582
     12          6           0       -2.937438   -1.436477    0.578611
     13          1           0       -2.954006   -1.179385    1.646935
     14          1           0       -2.432426   -2.404388    0.457274
     15          1           0       -3.982516   -1.570050    0.261005
     16          6           0       -0.830019    0.666506    1.403034
     17          1           0       -1.593288    1.456230    1.407925
     18          1           0       -1.159344   -0.113263    2.101038
     19          6           0        0.526666    1.204276    1.825214
     20          1           0        0.395469    1.687080    2.805731
     21          1           0        0.932989    1.946957    1.127368
     22          1           0        1.281198    0.413307    1.937998
     23          6           0        0.017466   -1.187617    0.015559
     24          1           0        1.012246   -0.841133    0.304844
     25          1           0       -0.347885   -1.835719    0.821356
     26          6           0        0.112113   -1.933163   -1.299587
     27          1           0        0.573036   -1.319371   -2.085025
     28          1           0       -0.849316   -2.333728   -1.657062
     29          1           0        0.795420   -2.777550   -1.130043
     30          5           0        3.425431   -1.216856    0.637914
     31          1           0        3.050206   -2.220090    0.021204
     32          1           0        2.781589   -1.113025    1.693892
     33          1           0        4.625434   -1.268597    0.876423
     34          6           0        3.072987    0.054964   -0.241814
     35          7           0        2.687420    0.969729   -0.858248
 ---------------------------------------------------------------------
 Rotational constants (GHZ):           1.0766043           0.6118637           0.5361433
 Standard basis: def2SVP (5D, 7F)
 There are   295 symmetry adapted cartesian basis functions of A   symmetry.
 There are   283 symmetry adapted basis functions of A   symmetry.
   283 basis functions,   461 primitive gaussians,   295 cartesian basis functions
    48 alpha electrons       47 beta electrons
       nuclear repulsion energy       782.1126446381 Hartrees.
 NAtoms=   35 NActive=   35 NUniq=   35 SFac= 1.00D+00 NAtFMM=   60 NAOKFM=F Big=F
 Integral buffers will be    131072 words long.
 Raffenetti 2 integral format.
 Two-electron integral symmetry is turned on.
 One-electron integrals computed using PRISM.
   1 Symmetry operations used in ECPInt.
 ECPInt:  NShTT=   10011 NPrTT=   33895 LenC2=    9835 LenP2D=   25905.
 LDataN:  DoStor=T MaxTD1= 4 Len=   56
 NBasis=   283 RedAO= T EigKep=  1.69D-03  NBF=   283
 NBsUse=   283 1.00D-06 EigRej= -1.00D+00 NBFU=   283
 ExpMin= 8.36D-02 ExpMax= 1.71D+03 ExpMxC= 2.58D+02 IAcc=3 IRadAn=         5 AccDes= 0.00D+00
 Harris functional with IExCor=  402 and IRadAn=       5 diagonalized for initial guess.
 HarFok:  IExCor=  402 AccDes= 0.00D+00 IRadAn=         5 IDoV= 1 UseB2=F ITyADJ=14
 ICtDFT=  3500011 ScaDFX=  1.000000  1.000000  1.000000  1.000000
 FoFCou: FMM=F IPFlag=           0 FMFlag=      100000 FMFlg1=           0
         NFxFlg=           0 DoJE=T BraDBF=F KetDBF=T FulRan=T
         wScrn=  0.000000 ICntrl=       500 IOpCl=  0 I1Cent=   200000004 NGrid=           0
         NMat0=    1 NMatS0=      1 NMatT0=    0 NMatD0=    1 NMtDS0=    0 NMtDT0=    0
 Petite list used in FoFCou.
 Initial guess <Sx>= 0.0000 <Sy>= 0.0000 <Sz>= 0.5000 <S**2>= 0.7500 S= 0.5000
 Requested convergence on RMS density matrix=1.00D-08 within 128 cycles.
 Requested convergence on MAX density matrix=1.00D-06.
 Requested convergence on             energy=1.00D-06.
 No special actions if energy rises.
 Integral accuracy reduced to 1.0D-05 until final iterations.
 Initial convergence to 1.0D-05 achieved.  Increase integral accuracy.
 SCF Done:  E(UB3LYP) =  -490.433396373     A.U. after   29 cycles
            NFock= 29  Conv=0.89D-08     -V/T= 2.0122
 <Sx>= 0.0000 <Sy>= 0.0000 <Sz>= 0.5000 <S**2>= 0.7621 S= 0.5060
 <L.S>= 0.000000000000E+00
 Annihilation of the first spin contaminant:
 S**2 before annihilation     0.7621,   after     0.7501

 **********************************************************************

            Population analysis using the SCF Density.

 **********************************************************************

 Orbital symmetries:
 Alpha Orbitals:
       Occupied  (A) (A) (A) (A) (A) (A) (A) (A) (A) (A) (A) (A)
                 (A) (A) (A) (A) (A) (A) (A) (A) (A) (A) (A) (A)
                 (A) (A) (A) (A) (A) (A) (A) (A) (A) (A) (A) (A)
                 (A) (A) (A) (A) (A) (A) (A) (A) (A) (A) (A) (A)
       Virtual   (A) (A) (A) (A) (A) (A) (A) (A) (A) (A) (A) (A)
                 (A) (A) (A) (A) (A) (A) (A) (A) (A) (A) (A) (A)
                 (A) (A) (A) (A) (A) (A) (A) (A) (A) (A) (A) (A)
                 (A) (A) (A) (A) (A) (A) (A) (A) (A) (A) (A) (A)
                 (A) (A) (A) (A) (A) (A) (A) (A) (A) (A) (A) (A)
                 (A) (A) (A) (A) (A) (A) (A) (A) (A) (A) (A) (A)
                 (A) (A) (A) (A) (A) (A) (A) (A) (A) (A) (A) (A)
                 (A) (A) (A) (A) (A) (A) (A) (A) (A) (A) (A) (A)
                 (A) (A) (A) (A) (A) (A) (A) (A) (A) (A) (A) (A)
                 (A) (A) (A) (A) (A) (A) (A) (A) (A) (A) (A) (A)
                 (A) (A) (A) (A) (A) (A) (A) (A) (A) (A) (A) (A)
                 (A) (A) (A) (A) (A) (A) (A) (A) (A) (A) (A) (A)
                 (A) (A) (A) (A) (A) (A) (A) (A) (A) (A) (A) (A)
                 (A) (A) (A) (A) (A) (A) (A) (A) (A) (A) (A) (A)
                 (A) (A) (A) (A) (A) (A) (A) (A) (A) (A) (A) (A)
                 (A) (A) (A) (A) (A) (A) (A) (A) (A) (A) (A) (A)
                 (A) (A) (A) (A) (A) (A) (A) (A) (A) (A) (A) (A)
                 (A) (A) (A) (A) (A) (A) (A) (A) (A) (A) (A) (A)
                 (A) (A) (A) (A) (A) (A) (A) (A) (A) (A) (A) (A)
                 (A) (A) (A) (A) (A) (A) (A)
 Beta  Orbitals:
       Occupied  (A) (A) (A) (A) (A) (A) (A) (A) (A) (A) (A) (A)
                 (A) (A) (A) (A) (A) (A) (A) (A) (A) (A) (A) (A)
                 (A) (A) (A) (A) (A) (A) (A) (A) (A) (A) (A) (A)
                 (A) (A) (A) (A) (A) (A) (A) (A) (A) (A) (A)
       Virtual   (A) (A) (A) (A) (A) (A) (A) (A) (A) (A) (A) (A)
                 (A) (A) (A) (A) (A) (A) (A) (A) (A) (A) (A) (A)
                 (A) (A) (A) (A) (A) (A) (A) (A) (A) (A) (A) (A)
                 (A) (A) (A) (A) (A) (A) (A) (A) (A) (A) (A) (A)
                 (A) (A) (A) (A) (A) (A) (A) (A) (A) (A) (A) (A)
                 (A) (A) (A) (A) (A) (A) (A) (A) (A) (A) (A) (A)
                 (A) (A) (A) (A) (A) (A) (A) (A) (A) (A) (A) (A)
                 (A) (A) (A) (A) (A) (A) (A) (A) (A) (A) (A) (A)
                 (A) (A) (A) (A) (A) (A) (A) (A) (A) (A) (A) (A)
                 (A) (A) (A) (A) (A) (A) (A) (A) (A) (A) (A) (A)
                 (A) (A) (A) (A) (A) (A) (A) (A) (A) (A) (A) (A)
                 (A) (A) (A) (A) (A) (A) (A) (A) (A) (A) (A) (A)
                 (A) (A) (A) (A) (A) (A) (A) (A) (A) (A) (A) (A)
                 (A) (A) (A) (A) (A) (A) (A) (A) (A) (A) (A) (A)
                 (A) (A) (A) (A) (A) (A) (A) (A) (A) (A) (A) (A)
                 (A) (A) (A) (A) (A) (A) (A) (A) (A) (A) (A) (A)
                 (A) (A) (A) (A) (A) (A) (A) (A) (A) (A) (A) (A)
                 (A) (A) (A) (A) (A) (A) (A) (A) (A) (A) (A) (A)
                 (A) (A) (A) (A) (A) (A) (A) (A) (A) (A) (A) (A)
                 (A) (A) (A) (A) (A) (A) (A) (A)
 The electronic state is 2-A.
 Alpha  occ. eigenvalues --  -14.59763 -14.50425 -10.39403 -10.39124 -10.39015
 Alpha  occ. eigenvalues --  -10.38226 -10.38003 -10.34035 -10.33636 -10.33489
 Alpha  occ. eigenvalues --  -10.33139  -6.90091  -1.15308  -1.07173  -0.93497
 Alpha  occ. eigenvalues --   -0.92972  -0.92541  -0.87575  -0.80721  -0.80447
 Alpha  occ. eigenvalues --   -0.77842  -0.74554  -0.71710  -0.68724  -0.65579
 Alpha  occ. eigenvalues --   -0.65417  -0.62745  -0.61590  -0.59175  -0.58533
 Alpha  occ. eigenvalues --   -0.57817  -0.56185  -0.54969  -0.54780  -0.54641
 Alpha  occ. eigenvalues --   -0.54238  -0.53801  -0.53311  -0.52822  -0.52399
 Alpha  occ. eigenvalues --   -0.52167  -0.51534  -0.50940  -0.50115  -0.49877
 Alpha  occ. eigenvalues --   -0.49495  -0.48540  -0.46309
 Alpha virt. eigenvalues --   -0.14403  -0.12652  -0.09563  -0.08041  -0.07673
 Alpha virt. eigenvalues --   -0.06322  -0.06116  -0.04574  -0.04087  -0.03801
 Alpha virt. eigenvalues --   -0.03351  -0.02658  -0.01614  -0.00976  -0.00681
 Alpha virt. eigenvalues --   -0.00453   0.00594   0.01012   0.01348   0.01640
 Alpha virt. eigenvalues --    0.01931   0.02319   0.03103   0.04144   0.05369
 Alpha virt. eigenvalues --    0.06630   0.06980   0.07421   0.08073   0.08607
 Alpha virt. eigenvalues --    0.09021   0.09662   0.10202   0.11916   0.12940
 Alpha virt. eigenvalues --    0.17254   0.19932   0.21281   0.22980   0.25126
 Alpha virt. eigenvalues --    0.25374   0.26176   0.28316   0.29922   0.30172
 Alpha virt. eigenvalues --    0.31430   0.33309   0.34998   0.36480   0.37227
 Alpha virt. eigenvalues --    0.38738   0.39555   0.40797   0.42112   0.43168
 Alpha virt. eigenvalues --    0.43356   0.44400   0.46335   0.46952   0.47741
 Alpha virt. eigenvalues --    0.48156   0.49361   0.50122   0.50258   0.51074
 Alpha virt. eigenvalues --    0.51882   0.51990   0.52841   0.53423   0.53807
 Alpha virt. eigenvalues --    0.54247   0.54633   0.54903   0.55365   0.55916
 Alpha virt. eigenvalues --    0.56401   0.57052   0.57252   0.57799   0.57869
 Alpha virt. eigenvalues --    0.58871   0.59506   0.61370   0.62049   0.63943
 Alpha virt. eigenvalues --    0.66146   0.66756   0.67927   0.70482   0.73387
 Alpha virt. eigenvalues --    0.74021   0.75144   0.75316   0.77207   0.78429
 Alpha virt. eigenvalues --    0.83354   0.85071   0.85977   0.87099   0.88282
 Alpha virt. eigenvalues --    0.90675   0.92066   0.95664   0.96754   0.99096
 Alpha virt. eigenvalues --    1.01380   1.03468   1.07734   1.08374   1.10040
 Alpha virt. eigenvalues --    1.11834   1.13914   1.18474   1.19709   1.20062
 Alpha virt. eigenvalues --    1.21164   1.22589   1.24763   1.24968   1.25751
 Alpha virt. eigenvalues --    1.27368   1.29228   1.32934   1.38504   1.39656
 Alpha virt. eigenvalues --    1.40126   1.40338   1.40617   1.41263   1.41625
 Alpha virt. eigenvalues --    1.43244   1.46788   1.48896   1.51784   1.53216
 Alpha virt. eigenvalues --    1.55297   1.57286   1.57602   1.58786   1.59417
 Alpha virt. eigenvalues --    1.60622   1.61847   1.62222   1.62375   1.63411
 Alpha virt. eigenvalues --    1.64033   1.65155   1.65731   1.66494   1.66877
 Alpha virt. eigenvalues --    1.67918   1.68471   1.68611   1.70924   1.71594
 Alpha virt. eigenvalues --    1.71715   1.72704   1.73078   1.73917   1.74752
 Alpha virt. eigenvalues --    1.75751   1.76428   1.78548   1.78711   1.80302
 Alpha virt. eigenvalues --    1.81535   1.82430   1.83328   1.84211   1.86158
 Alpha virt. eigenvalues --    1.87141   1.87783   1.88524   1.90651   1.92336
 Alpha virt. eigenvalues --    1.95766   1.97076   1.99362   2.00883   2.04932
 Alpha virt. eigenvalues --    2.07053   2.09179   2.10269   2.12099   2.13480
 Alpha virt. eigenvalues --    2.14463   2.17499   2.19901   2.23319   2.23506
 Alpha virt. eigenvalues --    2.24245   2.26092   2.26168   2.28498   2.29290
 Alpha virt. eigenvalues --    2.30334   2.32546   2.33512   2.33945   2.36390
 Alpha virt. eigenvalues --    2.37168   2.39593   2.40821   2.41728   2.42489
 Alpha virt. eigenvalues --    2.44402   2.48439   2.51773   2.53613   2.55283
 Alpha virt. eigenvalues --    2.56555   2.57358   2.60228   2.69208   2.69295
 Alpha virt. eigenvalues --    2.70380   2.77103   2.77168   2.77600   2.78729
 Alpha virt. eigenvalues --    2.79647   2.81325   2.81426   2.81898   2.82491
 Alpha virt. eigenvalues --    2.83070   2.83665   2.88442   2.89088   2.91103
 Alpha virt. eigenvalues --    2.98652   3.00262   3.02920   3.05253   3.23161
  Beta  occ. eigenvalues --  -14.59763 -14.49768 -10.39403 -10.39124 -10.39018
  Beta  occ. eigenvalues --  -10.38211 -10.38039 -10.34020 -10.33635 -10.33488
  Beta  occ. eigenvalues --  -10.33138  -6.89889  -1.15304  -1.05426  -0.93483
  Beta  occ. eigenvalues --   -0.92970  -0.92517  -0.87559  -0.80706  -0.80426
  Beta  occ. eigenvalues --   -0.77813  -0.73054  -0.71661  -0.68676  -0.65567
  Beta  occ. eigenvalues --   -0.65365  -0.62683  -0.61528  -0.58930  -0.58147
  Beta  occ. eigenvalues --   -0.56248  -0.55482  -0.54860  -0.54655  -0.54436
  Beta  occ. eigenvalues --   -0.53686  -0.53171  -0.52750  -0.52485  -0.52128
  Beta  occ. eigenvalues --   -0.51507  -0.50763  -0.50041  -0.49946  -0.49475
  Beta  occ. eigenvalues --   -0.48305  -0.44991
  Beta virt. eigenvalues --   -0.39419  -0.12651  -0.11837  -0.09546  -0.07969
  Beta virt. eigenvalues --   -0.07617  -0.06145  -0.06081  -0.04506  -0.03930
  Beta virt. eigenvalues --   -0.03748  -0.03271  -0.02576  -0.01520  -0.00856
  Beta virt. eigenvalues --   -0.00542  -0.00237   0.00685   0.01075   0.01634
  Beta virt. eigenvalues --    0.01706   0.02184   0.02391   0.03398   0.04443
  Beta virt. eigenvalues --    0.05694   0.06758   0.07080   0.07476   0.08361
  Beta virt. eigenvalues --    0.08951   0.09067   0.09944   0.10576   0.12094
  Beta virt. eigenvalues --    0.13165   0.17964   0.21004   0.21609   0.23051
  Beta virt. eigenvalues --    0.25232   0.25396   0.26224   0.28412   0.29982
  Beta virt. eigenvalues --    0.30242   0.31478   0.33386   0.35051   0.36515
  Beta virt. eigenvalues --    0.37285   0.38806   0.39776   0.40849   0.42230
  Beta virt. eigenvalues --    0.43194   0.43599   0.44631   0.46477   0.47428
  Beta virt. eigenvalues --    0.48271   0.49516   0.49709   0.50328   0.50370
  Beta virt. eigenvalues --    0.51278   0.52074   0.52204   0.53078   0.53733
  Beta virt. eigenvalues --    0.53880   0.54380   0.54765   0.55177   0.55543
  Beta virt. eigenvalues --    0.55963   0.56613   0.57090   0.57427   0.57958
  Beta virt. eigenvalues --    0.58098   0.58980   0.59570   0.61495   0.62262
  Beta virt. eigenvalues --    0.64427   0.66647   0.67876   0.68179   0.70630
  Beta virt. eigenvalues --    0.73650   0.75008   0.75237   0.75367   0.77377
  Beta virt. eigenvalues --    0.78753   0.83931   0.86002   0.86166   0.87358
  Beta virt. eigenvalues --    0.88489   0.90919   0.92665   0.95989   0.96959
  Beta virt. eigenvalues --    0.99244   1.01465   1.03700   1.07821   1.08512
  Beta virt. eigenvalues --    1.10177   1.11870   1.14232   1.18532   1.19734
  Beta virt. eigenvalues --    1.20098   1.21384   1.24363   1.25008   1.25361
  Beta virt. eigenvalues --    1.25989   1.27840   1.31456   1.34880   1.38809
  Beta virt. eigenvalues --    1.39988   1.40377   1.40741   1.41045   1.42151
  Beta virt. eigenvalues --    1.43312   1.43818   1.47359   1.48996   1.51799
  Beta virt. eigenvalues --    1.53339   1.55375   1.57324   1.57622   1.58833
  Beta virt. eigenvalues --    1.59516   1.60634   1.61861   1.62282   1.62413
  Beta virt. eigenvalues --    1.63441   1.64082   1.65190   1.65760   1.66515
  Beta virt. eigenvalues --    1.66900   1.67964   1.68543   1.68647   1.71000
  Beta virt. eigenvalues --    1.71659   1.71830   1.73173   1.73830   1.75149
  Beta virt. eigenvalues --    1.75303   1.76155   1.76874   1.78807   1.78956
  Beta virt. eigenvalues --    1.80375   1.81598   1.82831   1.83370   1.84558
  Beta virt. eigenvalues --    1.86215   1.87181   1.87825   1.88619   1.90771
  Beta virt. eigenvalues --    1.92395   1.97308   1.99060   1.99760   2.00940
  Beta virt. eigenvalues --    2.05048   2.07212   2.10036   2.11771   2.12792
  Beta virt. eigenvalues --    2.14117   2.14928   2.17536   2.19953   2.23394
  Beta virt. eigenvalues --    2.23529   2.24649   2.26174   2.28521   2.28697
  Beta virt. eigenvalues --    2.29960   2.30638   2.32564   2.33905   2.35492
  Beta virt. eigenvalues --    2.37039   2.37583   2.40042   2.40851   2.41776
  Beta virt. eigenvalues --    2.42511   2.44421   2.48471   2.51792   2.53636
  Beta virt. eigenvalues --    2.55353   2.56580   2.57938   2.60240   2.69230
  Beta virt. eigenvalues --    2.69307   2.70392   2.77131   2.77433   2.78530
  Beta virt. eigenvalues --    2.78930   2.79915   2.81360   2.81473   2.81934
  Beta virt. eigenvalues --    2.82637   2.83082   2.83718   2.88466   2.89115
  Beta virt. eigenvalues --    2.91121   2.98671   3.00269   3.02945   3.05262
  Beta virt. eigenvalues --    3.23763
          Condensed to atoms (all electrons):
               1          2          3          4          5          6
     1  N    6.736079   0.231657  -0.016471  -0.020001  -0.039389  -0.005737
     2  C    0.231657   4.741158   0.367528   0.376169   0.422049  -0.018686
     3  H   -0.016471   0.367528   0.572958  -0.014534  -0.016886  -0.009148
     4  H   -0.020001   0.376169  -0.014534   0.620297  -0.014113   0.006325
     5  C   -0.039389   0.422049  -0.016886  -0.014113   4.495518   0.387937
     6  H   -0.005737  -0.018686  -0.009148   0.006325   0.387937   0.616085
     7  H   -0.004333  -0.016855   0.005813  -0.007466   0.390424  -0.023310
     8  H    0.004261  -0.003707  -0.004335  -0.005599   0.377717  -0.013178
     9  C    0.248406  -0.035274   0.004225  -0.006510  -0.007741  -0.000813
    10  H   -0.022957  -0.004796   0.000234  -0.001768   0.005111  -0.000478
    11  H   -0.022860  -0.000736   0.000643   0.004436  -0.003248   0.000051
    12  C   -0.038389   0.007495  -0.000280   0.000948  -0.000022   0.000079
    13  H   -0.004218   0.000007   0.000020  -0.000009  -0.000092  -0.000012
    14  H   -0.005363  -0.000342  -0.000012   0.000004   0.000014   0.000002
    15  H    0.004123  -0.000064   0.000011  -0.000040  -0.000005  -0.000002
    16  C    0.251042  -0.036553  -0.009339   0.007143   0.001262   0.007734
    17  H   -0.021820  -0.014305  -0.000290   0.000186   0.013968  -0.001264
    18  H   -0.024524   0.007928  -0.000004  -0.000360  -0.000337   0.000085
    19  C   -0.039511   0.003806   0.005478  -0.000213  -0.010958  -0.002020
    20  H    0.004201  -0.000142   0.000044  -0.000004   0.000083  -0.000085
    21  H   -0.005912   0.008777  -0.000814  -0.000029  -0.003147   0.007197
    22  H   -0.002458  -0.002640  -0.000811   0.000071   0.000687  -0.000120
    23  C    0.247474  -0.032483   0.004743  -0.010702   0.007897  -0.000478
    24  H   -0.019709  -0.009193   0.000920  -0.001261   0.000443  -0.000030
    25  H   -0.023586   0.005639   0.000319  -0.000061  -0.000359  -0.000017
    26  C   -0.039795  -0.003049  -0.005601   0.009616   0.000206   0.000040
    27  H   -0.005364   0.004722   0.000799   0.000388   0.000038  -0.000020
    28  H   -0.004952  -0.002011   0.000108  -0.000230   0.000057  -0.000001
    29  H    0.004486   0.000043   0.000042   0.000011  -0.000014   0.000002
    30  B    0.000056  -0.000719   0.000435   0.000121   0.000022   0.000005
    31  H    0.000134   0.000108  -0.000159  -0.000014  -0.000001  -0.000000
    32  H    0.000078   0.000091  -0.000159  -0.000005   0.000000  -0.000001
    33  H   -0.000003  -0.000002   0.000018  -0.000000   0.000000   0.000000
    34  C    0.000407   0.000383  -0.011410   0.000043   0.000066   0.000023
    35  N    0.000297  -0.030688   0.062354   0.000210   0.000512  -0.000085
               7          8          9         10         11         12
     1  N   -0.004333   0.004261   0.248406  -0.022957  -0.022860  -0.038389
     2  C   -0.016855  -0.003707  -0.035274  -0.004796  -0.000736   0.007495
     3  H    0.005813  -0.004335   0.004225   0.000234   0.000643  -0.000280
     4  H   -0.007466  -0.005599  -0.006510  -0.001768   0.004436   0.000948
     5  C    0.390424   0.377717  -0.007741   0.005111  -0.003248  -0.000022
     6  H   -0.023310  -0.013178  -0.000813  -0.000478   0.000051   0.000079
     7  H    0.614416  -0.012500   0.000861   0.004105   0.000723  -0.000218
     8  H   -0.012500   0.586324   0.000107  -0.000210  -0.000030  -0.000006
     9  C    0.000861   0.000107   4.647676   0.386988   0.390803   0.423946
    10  H    0.004105  -0.000210   0.386988   0.616837  -0.020758  -0.016716
    11  H    0.000723  -0.000030   0.390803  -0.020758   0.618952  -0.021848
    12  C   -0.000218  -0.000006   0.423946  -0.016716  -0.021848   4.499625
    13  H    0.000044   0.000000  -0.017475  -0.007339   0.006599   0.390847
    14  H   -0.000014   0.000001  -0.019445   0.006205  -0.008954   0.391484
    15  H    0.000033  -0.000001  -0.003283  -0.005517  -0.004053   0.377636
    16  C   -0.003270  -0.000009  -0.035528  -0.007467   0.005650  -0.005833
    17  H   -0.000094  -0.000029   0.002644   0.004329   0.000316  -0.003616
    18  H    0.000073  -0.000011  -0.007042  -0.001384   0.000132   0.005982
    19  C    0.000588   0.000110   0.008192   0.000754  -0.000412  -0.000093
    20  H    0.000005   0.000002  -0.000109  -0.000033   0.000013   0.000002
    21  H   -0.000114  -0.000162  -0.000336  -0.000008  -0.000015   0.000012
    22  H   -0.000039   0.000005  -0.000075  -0.000002   0.000021  -0.000095
    23  C    0.000108  -0.000083  -0.033725   0.007504  -0.010813  -0.003187
    24  H   -0.000020  -0.000024   0.009396  -0.000444   0.000321  -0.000274
    25  H    0.000018   0.000013  -0.013170   0.000254  -0.000292   0.011859
    26  C   -0.000108  -0.000005  -0.004048  -0.000309   0.008051  -0.006083
    27  H    0.000027   0.000033  -0.001973   0.000047  -0.000530   0.000296
    28  H    0.000004  -0.000003   0.006790  -0.000086   0.000962  -0.001530
    29  H    0.000000  -0.000000  -0.000098  -0.000001  -0.000045   0.000066
    30  B   -0.000000   0.000000  -0.000096   0.000003  -0.000007   0.000005
    31  H    0.000000  -0.000000   0.000004   0.000000  -0.000000   0.000000
    32  H   -0.000000   0.000000  -0.000002   0.000000   0.000000  -0.000000
    33  H   -0.000000  -0.000000   0.000000  -0.000000  -0.000000   0.000000
    34  C   -0.000005   0.000004  -0.000053  -0.000000   0.000000   0.000003
    35  N   -0.000021   0.000208  -0.000032   0.000001  -0.000002   0.000000
              13         14         15         16         17         18
     1  N   -0.004218  -0.005363   0.004123   0.251042  -0.021820  -0.024524
     2  C    0.000007  -0.000342  -0.000064  -0.036553  -0.014305   0.007928
     3  H    0.000020  -0.000012   0.000011  -0.009339  -0.000290  -0.000004
     4  H   -0.000009   0.000004  -0.000040   0.007143   0.000186  -0.000360
     5  C   -0.000092   0.000014  -0.000005   0.001262   0.013968  -0.000337
     6  H   -0.000012   0.000002  -0.000002   0.007734  -0.001264   0.000085
     7  H    0.000044  -0.000014   0.000033  -0.003270  -0.000094   0.000073
     8  H    0.000000   0.000001  -0.000001  -0.000009  -0.000029  -0.000011
     9  C   -0.017475  -0.019445  -0.003283  -0.035528   0.002644  -0.007042
    10  H   -0.007339   0.006205  -0.005517  -0.007467   0.004329  -0.001384
    11  H    0.006599  -0.008954  -0.004053   0.005650   0.000316   0.000132
    12  C    0.390847   0.391484   0.377636  -0.005833  -0.003616   0.005982
    13  H    0.609697  -0.023374  -0.011551   0.001287   0.000855   0.003682
    14  H   -0.023374   0.610418  -0.013609  -0.001065   0.000075  -0.000396
    15  H   -0.011551  -0.013609   0.587117   0.000163  -0.000023  -0.000175
    16  C    0.001287  -0.001065   0.000163   4.657965   0.387490   0.381207
    17  H    0.000855   0.000075  -0.000023   0.387490   0.613020  -0.022315
    18  H    0.003682  -0.000396  -0.000175   0.381207  -0.022315   0.624348
    19  C   -0.000200   0.000077  -0.000006   0.416066  -0.019578  -0.011810
    20  H    0.000032  -0.000002  -0.000000  -0.004514  -0.005501  -0.004147
    21  H   -0.000016   0.000002   0.000001  -0.016834  -0.007113   0.006049
    22  H    0.000053  -0.000009  -0.000000  -0.014487   0.006872  -0.010329
    23  C   -0.002775   0.005532   0.000070  -0.039719   0.005015  -0.001977
    24  H    0.000123  -0.000032  -0.000021  -0.003934   0.000428  -0.004591
    25  H   -0.000134  -0.000070  -0.000074   0.001529   0.000263   0.003776
    26  C    0.000319  -0.000957   0.000076   0.008494  -0.000403   0.000745
    27  H   -0.000019  -0.000114   0.000006   0.000075   0.000015  -0.000002
    28  H   -0.000047   0.004050  -0.000157  -0.000292  -0.000005  -0.000015
    29  H    0.000006  -0.000106   0.000002  -0.000097   0.000014  -0.000039
    30  B   -0.000004   0.000007   0.000000  -0.000029  -0.000018   0.000220
    31  H    0.000000   0.000001  -0.000000   0.000007   0.000000  -0.000002
    32  H    0.000001  -0.000001  -0.000000   0.000295  -0.000000  -0.000056
    33  H   -0.000000  -0.000000   0.000000  -0.000005  -0.000000   0.000001
    34  C    0.000000  -0.000000  -0.000000  -0.000107  -0.000007   0.000007
    35  N   -0.000000   0.000000  -0.000000   0.000162  -0.000017  -0.000004
              19         20         21         22         23         24
     1  N   -0.039511   0.004201  -0.005912  -0.002458   0.247474  -0.019709
     2  C    0.003806  -0.000142   0.008777  -0.002640  -0.032483  -0.009193
     3  H    0.005478   0.000044  -0.000814  -0.000811   0.004743   0.000920
     4  H   -0.000213  -0.000004  -0.000029   0.000071  -0.010702  -0.001261
     5  C   -0.010958   0.000083  -0.003147   0.000687   0.007897   0.000443
     6  H   -0.002020  -0.000085   0.007197  -0.000120  -0.000478  -0.000030
     7  H    0.000588   0.000005  -0.000114  -0.000039   0.000108  -0.000020
     8  H    0.000110   0.000002  -0.000162   0.000005  -0.000083  -0.000024
     9  C    0.008192  -0.000109  -0.000336  -0.000075  -0.033725   0.009396
    10  H    0.000754  -0.000033  -0.000008  -0.000002   0.007504  -0.000444
    11  H   -0.000412   0.000013  -0.000015   0.000021  -0.010813   0.000321
    12  C   -0.000093   0.000002   0.000012  -0.000095  -0.003187  -0.000274
    13  H   -0.000200   0.000032  -0.000016   0.000053  -0.002775   0.000123
    14  H    0.000077  -0.000002   0.000002  -0.000009   0.005532  -0.000032
    15  H   -0.000006  -0.000000   0.000001  -0.000000   0.000070  -0.000021
    16  C    0.416066  -0.004514  -0.016834  -0.014487  -0.039719  -0.003934
    17  H   -0.019578  -0.005501  -0.007113   0.006872   0.005015   0.000428
    18  H   -0.011810  -0.004147   0.006049  -0.010329  -0.001977  -0.004591
    19  C    4.516177   0.373379   0.391416   0.373436  -0.006117   0.008690
    20  H    0.373379   0.588411  -0.011823  -0.009174   0.000370  -0.000500
    21  H    0.391416  -0.011823   0.588773  -0.023411  -0.001292  -0.001482
    22  H    0.373436  -0.009174  -0.023411   0.648725  -0.004537   0.007749
    23  C   -0.006117   0.000370  -0.001292  -0.004537   4.675256   0.355922
    24  H    0.008690  -0.000500  -0.001482   0.007749   0.355922   0.706344
    25  H   -0.004074  -0.000019   0.000080   0.001197   0.383336  -0.016117
    26  C   -0.000087  -0.000009   0.000132  -0.000191   0.424327  -0.024607
    27  H   -0.000129  -0.000001  -0.000033   0.000069  -0.011266  -0.014175
    28  H    0.000012   0.000001   0.000000  -0.000027  -0.022279   0.008629
    29  H    0.000006  -0.000001  -0.000003   0.000056  -0.002926  -0.006617
    30  B   -0.007495   0.000289   0.001363  -0.002037  -0.001978  -0.004956
    31  H    0.000200  -0.000004   0.000013  -0.000369  -0.002296   0.000487
    32  H   -0.003080  -0.000175  -0.000496   0.016788  -0.005662   0.011436
    33  H    0.000055   0.000001  -0.000021  -0.000316   0.000350  -0.000193
    34  C   -0.001155   0.000100   0.001465   0.004373  -0.015716   0.023246
    35  N   -0.004183   0.000123   0.004806  -0.000954  -0.003999   0.006245
              25         26         27         28         29         30
     1  N   -0.023586  -0.039795  -0.005364  -0.004952   0.004486   0.000056
     2  C    0.005639  -0.003049   0.004722  -0.002011   0.000043  -0.000719
     3  H    0.000319  -0.005601   0.000799   0.000108   0.000042   0.000435
     4  H   -0.000061   0.009616   0.000388  -0.000230   0.000011   0.000121
     5  C   -0.000359   0.000206   0.000038   0.000057  -0.000014   0.000022
     6  H   -0.000017   0.000040  -0.000020  -0.000001   0.000002   0.000005
     7  H    0.000018  -0.000108   0.000027   0.000004   0.000000  -0.000000
     8  H    0.000013  -0.000005   0.000033  -0.000003  -0.000000   0.000000
     9  C   -0.013170  -0.004048  -0.001973   0.006790  -0.000098  -0.000096
    10  H    0.000254  -0.000309   0.000047  -0.000086  -0.000001   0.000003
    11  H   -0.000292   0.008051  -0.000530   0.000962  -0.000045  -0.000007
    12  C    0.011859  -0.006083   0.000296  -0.001530   0.000066   0.000005
    13  H   -0.000134   0.000319  -0.000019  -0.000047   0.000006  -0.000004
    14  H   -0.000070  -0.000957  -0.000114   0.004050  -0.000106   0.000007
    15  H   -0.000074   0.000076   0.000006  -0.000157   0.000002   0.000000
    16  C    0.001529   0.008494   0.000075  -0.000292  -0.000097  -0.000029
    17  H    0.000263  -0.000403   0.000015  -0.000005   0.000014  -0.000018
    18  H    0.003776   0.000745  -0.000002  -0.000015  -0.000039   0.000220
    19  C   -0.004074  -0.000087  -0.000129   0.000012   0.000006  -0.007495
    20  H   -0.000019  -0.000009  -0.000001   0.000001  -0.000001   0.000289
    21  H    0.000080   0.000132  -0.000033   0.000000  -0.000003   0.001363
    22  H    0.001197  -0.000191   0.000069  -0.000027   0.000056  -0.002037
    23  C    0.383336   0.424327  -0.011266  -0.022279  -0.002926  -0.001978
    24  H   -0.016117  -0.024607  -0.014175   0.008629  -0.006617  -0.004956
    25  H    0.626250  -0.020449   0.006602  -0.007228  -0.005064   0.000121
    26  C   -0.020449   4.502084   0.388675   0.392491   0.377090   0.000055
    27  H    0.006602   0.388675   0.605190  -0.022557  -0.013020   0.000903
    28  H   -0.007228   0.392491  -0.022557   0.606293  -0.012410  -0.000063
    29  H   -0.005064   0.377090  -0.013020  -0.012410   0.588895  -0.000001
    30  B    0.000121   0.000055   0.000903  -0.000063  -0.000001   3.803626
    31  H   -0.000115  -0.000442  -0.000737  -0.000034   0.005277   0.396616
    32  H    0.000117  -0.000024   0.000022  -0.000008   0.000019   0.275546
    33  H   -0.000006   0.000030   0.000018   0.000000  -0.000025   0.346881
    34  C    0.000091   0.000055   0.001562  -0.000009   0.000023   0.402010
    35  N    0.000078  -0.000699   0.001755   0.000006  -0.000069  -0.031853
              31         32         33         34         35
     1  N    0.000134   0.000078  -0.000003   0.000407   0.000297
     2  C    0.000108   0.000091  -0.000002   0.000383  -0.030688
     3  H   -0.000159  -0.000159   0.000018  -0.011410   0.062354
     4  H   -0.000014  -0.000005  -0.000000   0.000043   0.000210
     5  C   -0.000001   0.000000   0.000000   0.000066   0.000512
     6  H   -0.000000  -0.000001   0.000000   0.000023  -0.000085
     7  H    0.000000  -0.000000  -0.000000  -0.000005  -0.000021
     8  H   -0.000000   0.000000  -0.000000   0.000004   0.000208
     9  C    0.000004  -0.000002   0.000000  -0.000053  -0.000032
    10  H    0.000000   0.000000  -0.000000  -0.000000   0.000001
    11  H   -0.000000   0.000000  -0.000000   0.000000  -0.000002
    12  C    0.000000  -0.000000   0.000000   0.000003   0.000000
    13  H    0.000000   0.000001  -0.000000   0.000000  -0.000000
    14  H    0.000001  -0.000001  -0.000000  -0.000000   0.000000
    15  H   -0.000000  -0.000000   0.000000  -0.000000  -0.000000
    16  C    0.000007   0.000295  -0.000005  -0.000107   0.000162
    17  H    0.000000  -0.000000  -0.000000  -0.000007  -0.000017
    18  H   -0.000002  -0.000056   0.000001   0.000007  -0.000004
    19  C    0.000200  -0.003080   0.000055  -0.001155  -0.004183
    20  H   -0.000004  -0.000175   0.000001   0.000100   0.000123
    21  H    0.000013  -0.000496  -0.000021   0.001465   0.004806
    22  H   -0.000369   0.016788  -0.000316   0.004373  -0.000954
    23  C   -0.002296  -0.005662   0.000350  -0.015716  -0.003999
    24  H    0.000487   0.011436  -0.000193   0.023246   0.006245
    25  H   -0.000115   0.000117  -0.000006   0.000091   0.000078
    26  C   -0.000442  -0.000024   0.000030   0.000055  -0.000699
    27  H   -0.000737   0.000022   0.000018   0.001562   0.001755
    28  H   -0.000034  -0.000008   0.000000  -0.000009   0.000006
    29  H    0.005277   0.000019  -0.000025   0.000023  -0.000069
    30  B    0.396616   0.275546   0.346881   0.402010  -0.031853
    31  H    0.614483  -0.011313  -0.017190  -0.023485   0.000009
    32  H   -0.011313   0.603906   0.004346  -0.013631   0.001960
    33  H   -0.017190   0.004346   0.567194  -0.008878   0.001189
    34  C   -0.023485  -0.013631  -0.008878   4.949210   0.690746
    35  N    0.000009   0.001960   0.001189   0.690746   6.291662
          Atomic-Atomic Spin Densities.
               1          2          3          4          5          6
     1  N   -0.000291   0.000277  -0.000030  -0.000081   0.000017   0.000002
     2  C    0.000277   0.004928   0.004532  -0.000166  -0.000525  -0.000074
     3  H   -0.000030   0.004532  -0.003085  -0.000000  -0.000140   0.000039
     4  H   -0.000081  -0.000166  -0.000000   0.000466   0.000099   0.000002
     5  C    0.000017  -0.000525  -0.000140   0.000099   0.000296   0.000211
     6  H    0.000002  -0.000074   0.000039   0.000002   0.000211   0.000152
     7  H   -0.000013  -0.000128   0.000003  -0.000078   0.000061  -0.000062
     8  H   -0.000002  -0.000018  -0.000019   0.000011   0.000092  -0.000002
     9  C    0.000227  -0.000107   0.000014  -0.000019  -0.000001   0.000000
    10  H    0.000003  -0.000023   0.000001  -0.000008  -0.000005  -0.000000
    11  H    0.000001   0.000001  -0.000002   0.000009   0.000000   0.000000
    12  C   -0.000065   0.000015  -0.000000   0.000005   0.000000   0.000000
    13  H    0.000000  -0.000000   0.000000  -0.000000  -0.000000   0.000000
    14  H   -0.000002   0.000000   0.000000   0.000000   0.000000   0.000000
    15  H    0.000002  -0.000001  -0.000000  -0.000000  -0.000000  -0.000000
    16  C   -0.000024   0.000410   0.000070  -0.000036  -0.000063  -0.000027
    17  H    0.000065  -0.000032   0.000001   0.000012   0.000061   0.000030
    18  H    0.000035   0.000018  -0.000000  -0.000003  -0.000006  -0.000002
    19  C    0.000117  -0.000355  -0.000065   0.000016  -0.000025  -0.000033
    20  H   -0.000006  -0.000010  -0.000003   0.000000   0.000004   0.000003
    21  H   -0.000005   0.000144  -0.000109  -0.000003  -0.000006   0.000000
    22  H   -0.000051   0.000177   0.000122  -0.000009  -0.000032  -0.000006
    23  C    0.000114  -0.000510  -0.000208   0.000164   0.000047   0.000004
    24  H   -0.000108  -0.000072   0.000019  -0.000007  -0.000002  -0.000000
    25  H   -0.000062  -0.000013  -0.000002   0.000001   0.000000   0.000000
    26  C   -0.000004   0.000000   0.000043  -0.000015  -0.000000  -0.000000
    27  H    0.000021   0.000090  -0.000005  -0.000046  -0.000005  -0.000000
    28  H   -0.000012  -0.000003  -0.000001   0.000025   0.000001   0.000000
    29  H   -0.000007  -0.000003   0.000002   0.000000   0.000000   0.000000
    30  B   -0.000039   0.000179   0.000230  -0.000019  -0.000009  -0.000001
    31  H   -0.000004  -0.000028  -0.000011   0.000004   0.000000   0.000000
    32  H    0.000026   0.000077   0.000016  -0.000004  -0.000002  -0.000000
    33  H   -0.000000  -0.000003  -0.000003   0.000000   0.000000   0.000000
    34  C   -0.000069  -0.000234  -0.000331   0.000010   0.000014   0.000003
    35  N   -0.000008  -0.000617  -0.004436   0.000065   0.000110   0.000009
               7          8          9         10         11         12
     1  N   -0.000013  -0.000002   0.000227   0.000003   0.000001  -0.000065
     2  C   -0.000128  -0.000018  -0.000107  -0.000023   0.000001   0.000015
     3  H    0.000003  -0.000019   0.000014   0.000001  -0.000002  -0.000000
     4  H   -0.000078   0.000011  -0.000019  -0.000008   0.000009   0.000005
     5  C    0.000061   0.000092  -0.000001  -0.000005   0.000000   0.000000
     6  H   -0.000062  -0.000002   0.000000  -0.000000   0.000000   0.000000
     7  H    0.001726  -0.000040   0.000027   0.000026  -0.000004  -0.000005
     8  H   -0.000040   0.000011   0.000000  -0.000000   0.000000   0.000000
     9  C    0.000027   0.000000  -0.000130   0.000040   0.000004   0.000018
    10  H    0.000026  -0.000000   0.000040   0.000003  -0.000000  -0.000020
    11  H   -0.000004   0.000000   0.000004  -0.000000  -0.000009   0.000003
    12  C   -0.000005   0.000000   0.000018  -0.000020   0.000003   0.000253
    13  H    0.000000  -0.000000   0.000002  -0.000000  -0.000000  -0.000000
    14  H   -0.000000  -0.000000   0.000006  -0.000000  -0.000000   0.000001
    15  H    0.000001  -0.000000   0.000012   0.000003  -0.000002  -0.000022
    16  C    0.000020  -0.000003   0.000077   0.000008  -0.000001  -0.000037
    17  H   -0.000077   0.000001  -0.000038  -0.000018   0.000001   0.000027
    18  H    0.000005  -0.000000   0.000016   0.000006  -0.000001  -0.000040
    19  C    0.000010   0.000000  -0.000035   0.000001   0.000000   0.000009
    20  H   -0.000001   0.000000   0.000001  -0.000000  -0.000000   0.000000
    21  H    0.000001   0.000001   0.000001   0.000000   0.000000  -0.000000
    22  H    0.000004  -0.000001   0.000012   0.000000  -0.000000  -0.000003
    23  C   -0.000016   0.000001  -0.000138  -0.000007   0.000001   0.000064
    24  H    0.000001   0.000000   0.000034  -0.000001   0.000001  -0.000004
    25  H   -0.000000   0.000000   0.000013  -0.000001   0.000000   0.000004
    26  C    0.000000  -0.000000   0.000019   0.000000   0.000002  -0.000008
    27  H    0.000001  -0.000000   0.000002   0.000000  -0.000001  -0.000001
    28  H   -0.000001   0.000000  -0.000027  -0.000000   0.000002   0.000009
    29  H   -0.000000   0.000000  -0.000000  -0.000000   0.000000   0.000001
    30  B    0.000001  -0.000000   0.000006  -0.000000  -0.000000  -0.000001
    31  H   -0.000000   0.000000  -0.000001  -0.000000   0.000000   0.000000
    32  H    0.000000  -0.000000   0.000001   0.000000  -0.000000  -0.000001
    33  H   -0.000000   0.000000  -0.000000  -0.000000   0.000000   0.000000
    34  C   -0.000001   0.000001   0.000004  -0.000000   0.000000   0.000000
    35  N   -0.000005   0.000000  -0.000001  -0.000000   0.000000   0.000000
              13         14         15         16         17         18
     1  N    0.000000  -0.000002   0.000002  -0.000024   0.000065   0.000035
     2  C   -0.000000   0.000000  -0.000001   0.000410  -0.000032   0.000018
     3  H    0.000000   0.000000  -0.000000   0.000070   0.000001  -0.000000
     4  H   -0.000000   0.000000  -0.000000  -0.000036   0.000012  -0.000003
     5  C   -0.000000   0.000000  -0.000000  -0.000063   0.000061  -0.000006
     6  H    0.000000   0.000000  -0.000000  -0.000027   0.000030  -0.000002
     7  H    0.000000  -0.000000   0.000001   0.000020  -0.000077   0.000005
     8  H   -0.000000  -0.000000  -0.000000  -0.000003   0.000001  -0.000000
     9  C    0.000002   0.000006   0.000012   0.000077  -0.000038   0.000016
    10  H   -0.000000  -0.000000   0.000003   0.000008  -0.000018   0.000006
    11  H   -0.000000  -0.000000  -0.000002  -0.000001   0.000001  -0.000001
    12  C   -0.000000   0.000001  -0.000022  -0.000037   0.000027  -0.000040
    13  H   -0.000010   0.000001   0.000001   0.000000  -0.000001   0.000001
    14  H    0.000001  -0.000012  -0.000002  -0.000001   0.000000  -0.000001
    15  H    0.000001  -0.000002   0.000054   0.000002  -0.000002   0.000003
    16  C    0.000000  -0.000001   0.000002  -0.000446   0.000120   0.000345
    17  H   -0.000001   0.000000  -0.000002   0.000120   0.000905  -0.000159
    18  H    0.000001  -0.000001   0.000003   0.000345  -0.000159   0.000687
    19  C   -0.000000   0.000000  -0.000000  -0.000438  -0.000163  -0.000426
    20  H   -0.000000   0.000000  -0.000000  -0.000164   0.000047  -0.000017
    21  H    0.000000  -0.000000  -0.000000   0.000076   0.000005  -0.000003
    22  H   -0.000000  -0.000000   0.000000   0.000114  -0.000103   0.000225
    23  C   -0.000001   0.000000  -0.000003  -0.000351   0.000054  -0.000176
    24  H    0.000000   0.000001  -0.000000  -0.000043   0.000006   0.000010
    25  H   -0.000001   0.000003  -0.000000  -0.000006   0.000003  -0.000010
    26  C    0.000000   0.000001   0.000001   0.000001  -0.000000   0.000003
    27  H    0.000000  -0.000000   0.000000   0.000003  -0.000001   0.000001
    28  H   -0.000000  -0.000000  -0.000001  -0.000004   0.000000  -0.000001
    29  H    0.000000  -0.000001  -0.000000  -0.000001   0.000000  -0.000000
    30  B    0.000000  -0.000001   0.000000   0.000105  -0.000008   0.000037
    31  H   -0.000000   0.000000  -0.000000  -0.000008   0.000000  -0.000003
    32  H    0.000000  -0.000000   0.000000   0.000154  -0.000007   0.000049
    33  H   -0.000000   0.000000  -0.000000  -0.000001   0.000000  -0.000000
    34  C   -0.000000   0.000000  -0.000000  -0.000150   0.000010  -0.000009
    35  N   -0.000000   0.000000  -0.000000  -0.000136   0.000009  -0.000006
              19         20         21         22         23         24
     1  N    0.000117  -0.000006  -0.000005  -0.000051   0.000114  -0.000108
     2  C   -0.000355  -0.000010   0.000144   0.000177  -0.000510  -0.000072
     3  H   -0.000065  -0.000003  -0.000109   0.000122  -0.000208   0.000019
     4  H    0.000016   0.000000  -0.000003  -0.000009   0.000164  -0.000007
     5  C   -0.000025   0.000004  -0.000006  -0.000032   0.000047  -0.000002
     6  H   -0.000033   0.000003   0.000000  -0.000006   0.000004  -0.000000
     7  H    0.000010  -0.000001   0.000001   0.000004  -0.000016   0.000001
     8  H    0.000000   0.000000   0.000001  -0.000001   0.000001   0.000000
     9  C   -0.000035   0.000001   0.000001   0.000012  -0.000138   0.000034
    10  H    0.000001  -0.000000   0.000000   0.000000  -0.000007  -0.000001
    11  H    0.000000  -0.000000   0.000000  -0.000000   0.000001   0.000001
    12  C    0.000009   0.000000  -0.000000  -0.000003   0.000064  -0.000004
    13  H   -0.000000  -0.000000   0.000000  -0.000000  -0.000001   0.000000
    14  H    0.000000   0.000000  -0.000000  -0.000000   0.000000   0.000001
    15  H   -0.000000  -0.000000  -0.000000   0.000000  -0.000003  -0.000000
    16  C   -0.000438  -0.000164   0.000076   0.000114  -0.000351  -0.000043
    17  H   -0.000163   0.000047   0.000005  -0.000103   0.000054   0.000006
    18  H   -0.000426  -0.000017  -0.000003   0.000225  -0.000176   0.000010
    19  C    0.010992   0.000500   0.000241   0.001302   0.000180   0.000434
    20  H    0.000500  -0.000566  -0.000101  -0.000133   0.000024  -0.000014
    21  H    0.000241  -0.000101   0.000418   0.000889  -0.000010   0.000009
    22  H    0.001302  -0.000133   0.000889  -0.004393   0.000126  -0.000401
    23  C    0.000180   0.000024  -0.000010   0.000126  -0.003272   0.001311
    24  H    0.000434  -0.000014   0.000009  -0.000401   0.001311  -0.000659
    25  H    0.000042  -0.000001  -0.000001  -0.000032   0.000350  -0.000138
    26  C   -0.000002  -0.000000  -0.000000  -0.000001   0.000204  -0.000173
    27  H   -0.000007   0.000000   0.000002   0.000005  -0.000098   0.000011
    28  H    0.000000   0.000000   0.000000   0.000000   0.000024   0.000037
    29  H    0.000001   0.000000  -0.000000  -0.000001   0.000003   0.000034
    30  B   -0.001446  -0.000028   0.000061   0.000925  -0.000031  -0.000002
    31  H    0.000086   0.000000  -0.000002  -0.000112   0.000017   0.000666
    32  H   -0.002902  -0.000033   0.000069   0.002751  -0.000960   0.000402
    33  H    0.000050   0.000001  -0.000001  -0.000084   0.000024   0.000032
    34  C    0.002654  -0.000020  -0.000397  -0.001827   0.002197  -0.002043
    35  N    0.001328   0.000013  -0.000298  -0.000964   0.000415   0.000090
              25         26         27         28         29         30
     1  N   -0.000062  -0.000004   0.000021  -0.000012  -0.000007  -0.000039
     2  C   -0.000013   0.000000   0.000090  -0.000003  -0.000003   0.000179
     3  H   -0.000002   0.000043  -0.000005  -0.000001   0.000002   0.000230
     4  H    0.000001  -0.000015  -0.000046   0.000025   0.000000  -0.000019
     5  C    0.000000  -0.000000  -0.000005   0.000001   0.000000  -0.000009
     6  H    0.000000  -0.000000  -0.000000   0.000000   0.000000  -0.000001
     7  H   -0.000000   0.000000   0.000001  -0.000001  -0.000000   0.000001
     8  H    0.000000  -0.000000  -0.000000   0.000000   0.000000  -0.000000
     9  C    0.000013   0.000019   0.000002  -0.000027  -0.000000   0.000006
    10  H   -0.000001   0.000000   0.000000  -0.000000  -0.000000  -0.000000
    11  H    0.000000   0.000002  -0.000001   0.000002   0.000000  -0.000000
    12  C    0.000004  -0.000008  -0.000001   0.000009   0.000001  -0.000001
    13  H   -0.000001   0.000000   0.000000  -0.000000   0.000000   0.000000
    14  H    0.000003   0.000001  -0.000000  -0.000000  -0.000001  -0.000001
    15  H   -0.000000   0.000001   0.000000  -0.000001  -0.000000   0.000000
    16  C   -0.000006   0.000001   0.000003  -0.000004  -0.000001   0.000105
    17  H    0.000003  -0.000000  -0.000001   0.000000   0.000000  -0.000008
    18  H   -0.000010   0.000003   0.000001  -0.000001  -0.000000   0.000037
    19  C    0.000042  -0.000002  -0.000007   0.000000   0.000001  -0.001446
    20  H   -0.000001  -0.000000   0.000000   0.000000   0.000000  -0.000028
    21  H   -0.000001  -0.000000   0.000002   0.000000  -0.000000   0.000061
    22  H   -0.000032  -0.000001   0.000005   0.000000  -0.000001   0.000925
    23  C    0.000350   0.000204  -0.000098   0.000024   0.000003  -0.000031
    24  H   -0.000138  -0.000173   0.000011   0.000037   0.000034  -0.000002
    25  H   -0.000072  -0.000013  -0.000002   0.000017   0.000002  -0.000042
    26  C   -0.000013  -0.000077   0.000042   0.000051   0.000121   0.000259
    27  H   -0.000002   0.000042  -0.000027  -0.000058   0.000030   0.000079
    28  H    0.000017   0.000051  -0.000058   0.000050  -0.000001  -0.000008
    29  H    0.000002   0.000121   0.000030  -0.000001  -0.000064  -0.000247
    30  B   -0.000042   0.000259   0.000079  -0.000008  -0.000247   0.079568
    31  H    0.000011   0.000035  -0.000063   0.000009  -0.000099   0.013677
    32  H   -0.000025   0.000017   0.000023  -0.000003   0.000004   0.072318
    33  H    0.000000  -0.000001  -0.000004   0.000000   0.000001   0.039423
    34  C   -0.000023  -0.000034  -0.000047   0.000005   0.000019  -0.020194
    35  N    0.000002   0.000002  -0.000049   0.000001   0.000006  -0.005790
              31         32         33         34         35
     1  N   -0.000004   0.000026  -0.000000  -0.000069  -0.000008
     2  C   -0.000028   0.000077  -0.000003  -0.000234  -0.000617
     3  H   -0.000011   0.000016  -0.000003  -0.000331  -0.004436
     4  H    0.000004  -0.000004   0.000000   0.000010   0.000065
     5  C    0.000000  -0.000002   0.000000   0.000014   0.000110
     6  H    0.000000  -0.000000   0.000000   0.000003   0.000009
     7  H   -0.000000   0.000000  -0.000000  -0.000001  -0.000005
     8  H    0.000000  -0.000000   0.000000   0.000001   0.000000
     9  C   -0.000001   0.000001  -0.000000   0.000004  -0.000001
    10  H   -0.000000   0.000000  -0.000000  -0.000000  -0.000000
    11  H    0.000000  -0.000000   0.000000   0.000000   0.000000
    12  C    0.000000  -0.000001   0.000000   0.000000   0.000000
    13  H   -0.000000   0.000000  -0.000000  -0.000000  -0.000000
    14  H    0.000000  -0.000000   0.000000   0.000000   0.000000
    15  H   -0.000000   0.000000  -0.000000  -0.000000  -0.000000
    16  C   -0.000008   0.000154  -0.000001  -0.000150  -0.000136
    17  H    0.000000  -0.000007   0.000000   0.000010   0.000009
    18  H   -0.000003   0.000049  -0.000000  -0.000009  -0.000006
    19  C    0.000086  -0.002902   0.000050   0.002654   0.001328
    20  H    0.000000  -0.000033   0.000001  -0.000020   0.000013
    21  H   -0.000002   0.000069  -0.000001  -0.000397  -0.000298
    22  H   -0.000112   0.002751  -0.000084  -0.001827  -0.000964
    23  C    0.000017  -0.000960   0.000024   0.002197   0.000415
    24  H    0.000666   0.000402   0.000032  -0.002043   0.000090
    25  H    0.000011  -0.000025   0.000000  -0.000023   0.000002
    26  C    0.000035   0.000017  -0.000001  -0.000034   0.000002
    27  H   -0.000063   0.000023  -0.000004  -0.000047  -0.000049
    28  H    0.000009  -0.000003   0.000000   0.000005   0.000001
    29  H   -0.000099   0.000004   0.000001   0.000019   0.000006
    30  B    0.013677   0.072318   0.039423  -0.020194  -0.005790
    31  H    0.049041  -0.011883   0.004578  -0.000173   0.000015
    32  H   -0.011883   0.280130  -0.014951  -0.013467  -0.001606
    33  H    0.004578  -0.014951   0.119658  -0.002740  -0.000094
    34  C   -0.000173  -0.013467  -0.002740  -0.048852   0.035708
    35  N    0.000015  -0.001606  -0.000094   0.035708   0.316996
 Mulliken charges and spin densities:
               1          2
     1  N   -0.365348   0.000024
     2  C    0.034687   0.007927
     3  H    0.063560  -0.003359
     4  H    0.056949   0.000393
     5  C   -0.007699   0.000192
     6  H    0.049921   0.000248
     7  H    0.051126   0.001455
     8  H    0.071108   0.000034
     9  C    0.056793   0.000039
    10  H    0.057903   0.000007
    11  H    0.056929   0.000005
    12  C   -0.012092   0.000202
    13  H    0.053694  -0.000009
    14  H    0.055995  -0.000006
    15  H    0.069345   0.000046
    16  C    0.051514  -0.000433
    17  H    0.060910   0.000748
    18  H    0.055287   0.000578
    19  C    0.012677   0.012068
    20  H    0.069190  -0.000505
    21  H    0.062972   0.000980
    22  H    0.011980  -0.001502
    23  C    0.096105  -0.000455
    24  H   -0.032199  -0.000570
    25  H    0.049295   0.000006
    26  C   -0.005618   0.000475
    27  H    0.058695  -0.000103
    28  H    0.054541   0.000111
    29  H    0.064499  -0.000199
    30  B   -0.179026   0.179003
    31  H    0.038822   0.055752
    32  H    0.120006   0.310193
    33  H    0.106557   0.145884
    34  C    0.000641  -0.049988
    35  N    0.010283   0.340758
 Sum of Mulliken charges =   1.00000   1.00000
 Mulliken charges and spin densities with hydrogens summed into heavy atoms:
               1          2
     1  N   -0.365348   0.000024
     2  C    0.155196   0.004960
     5  C    0.164457   0.001930
     9  C    0.171624   0.000051
    12  C    0.166941   0.000233
    16  C    0.167711   0.000894
    19  C    0.156819   0.011042
    23  C    0.113201  -0.001019
    26  C    0.172117   0.000284
    30  B    0.086359   0.690831
    34  C    0.000641  -0.049988
    35  N    0.010283   0.340758
 Electronic spatial extent (au):  <R**2>=           2500.2123
 Charge=              1.0000 electrons
 Dipole moment (field-independent basis, Debye):
    X=             -2.5774    Y=             -1.0790    Z=              1.4373  Tot=              3.1422
 Quadrupole moment (field-independent basis, Debye-Ang):
   XX=            -56.1889   YY=            -67.6037   ZZ=            -68.1271
   XY=             -3.7603   XZ=              3.4469   YZ=              1.0996
 Traceless Quadrupole moment (field-independent basis, Debye-Ang):
   XX=              7.7843   YY=             -3.6305   ZZ=             -4.1539
   XY=             -3.7603   XZ=              3.4469   YZ=              1.0996
 Octapole moment (field-independent basis, Debye-Ang**2):
  XXX=            -16.0251  YYY=              8.4774  ZZZ=              3.8803  XYY=            -17.1323
  XXY=            -20.4300  XXZ=              8.2501  XZZ=            -10.0793  YZZ=              5.7571
  YYZ=             -3.1707  XYZ=              2.6411
 Hexadecapole moment (field-independent basis, Debye-Ang**3):
 XXXX=          -1637.6065 YYYY=           -895.4030 ZZZZ=           -556.8175 XXXY=            -12.2906
 XXXZ=             13.3821 YYYX=             13.4380 YYYZ=              3.9006 ZZZX=             -6.2203
 ZZZY=              9.9336 XXYY=           -461.3887 XXZZ=           -410.8954 YYZZ=           -235.0324
 XXYZ=             -1.0091 YYXZ=              2.9935 ZZXY=              1.4626
 N-N= 7.821126446381D+02 E-N=-2.680971567550D+03  KE= 4.845449486428D+02
                          Isotropic Fermi Contact Couplings
        Atom                 a.u.       MegaHertz       Gauss      10(-4) cm-1
     1  N(14)             -0.00037      -0.12029      -0.04292      -0.04012
     2  C(13)              0.00318       3.57931       1.27719       1.19393
     3  H(1)               0.00060       2.69983       0.96337       0.90057
     4  H(1)               0.00022       0.96476       0.34425       0.32181
     5  C(13)             -0.00014      -0.16008      -0.05712      -0.05340
     6  H(1)               0.00016       0.70915       0.25304       0.23655
     7  H(1)               0.00063       2.81167       1.00328       0.93787
     8  H(1)               0.00002       0.08435       0.03010       0.02814
     9  C(13)              0.00001       0.01422       0.00507       0.00474
    10  H(1)               0.00001       0.02911       0.01039       0.00971
    11  H(1)               0.00000       0.00742       0.00265       0.00248
    12  C(13)              0.00011       0.12753       0.04550       0.04254
    13  H(1)              -0.00000      -0.01133      -0.00404      -0.00378
    14  H(1)              -0.00000      -0.00764      -0.00273      -0.00255
    15  H(1)               0.00002       0.07857       0.02803       0.02621
    16  C(13)             -0.00045      -0.50320      -0.17955      -0.16785
    17  H(1)               0.00034       1.53492       0.54770       0.51199
    18  H(1)               0.00026       1.18066       0.42129       0.39382
    19  C(13)              0.00065       0.72987       0.26044       0.24346
    20  H(1)              -0.00014      -0.63050      -0.22498      -0.21031
    21  H(1)               0.00107       4.78822       1.70856       1.59718
    22  H(1)               0.00048       2.15160       0.76775       0.71770
    23  C(13)             -0.00142      -1.60056      -0.57112      -0.53389
    24  H(1)               0.00020       0.89850       0.32061       0.29971
    25  H(1)               0.00005       0.24501       0.08742       0.08172
    26  C(13)              0.00024       0.26456       0.09440       0.08825
    27  H(1)              -0.00002      -0.08454      -0.03017      -0.02820
    28  H(1)               0.00004       0.18839       0.06722       0.06284
    29  H(1)               0.00002       0.08575       0.03060       0.02860
    30  B(11)             -0.02538     -36.40302     -12.98950     -12.14274
    31  H(1)               0.02019      90.23095      32.19665      30.09781
    32  H(1)               0.12730     569.02451     203.04209     189.80615
    33  H(1)               0.05988     267.65234      95.50501      89.27921
    34  C(13)             -0.01701     -19.11992      -6.82246      -6.37772
    35  N(14)              0.07089      22.90411       8.17276       7.63999
 --------------------------------------------------------
       Center         ----  Spin Dipole Couplings  ----
                      3XX-RR        3YY-RR        3ZZ-RR
 --------------------------------------------------------
     1   Atom        0.002740     -0.001027     -0.001713
     2   Atom        0.014334     -0.007742     -0.006592
     3   Atom        0.013759     -0.007428     -0.006331
     4   Atom        0.001638     -0.001684      0.000046
     5   Atom        0.002622     -0.001072     -0.001550
     6   Atom        0.000772      0.000130     -0.000902
     7   Atom        0.001190     -0.000466     -0.000724
     8   Atom        0.000615     -0.000022     -0.000593
     9   Atom        0.001394     -0.000657     -0.000737
    10   Atom        0.001139     -0.000566     -0.000573
    11   Atom        0.001105     -0.000585     -0.000520
    12   Atom        0.001024     -0.000347     -0.000677
    13   Atom        0.001007     -0.000523     -0.000484
    14   Atom        0.001020     -0.000393     -0.000627
    15   Atom        0.000697     -0.000329     -0.000367
    16   Atom        0.002224     -0.000945     -0.001279
    17   Atom        0.001437     -0.000665     -0.000772
    18   Atom        0.002096     -0.001184     -0.000912
    19   Atom       -0.003829      0.007040     -0.003211
    20   Atom       -0.000574      0.000029      0.000546
    21   Atom        0.000569     -0.000385     -0.000184
    22   Atom        0.003034      0.001242     -0.004276
    23   Atom        0.001531     -0.001208     -0.000323
    24   Atom        0.005865     -0.003973     -0.001892
    25   Atom        0.003531     -0.001441     -0.002091
    26   Atom        0.001281     -0.000992     -0.000289
    27   Atom        0.000612     -0.000649      0.000037
    28   Atom        0.000884     -0.000419     -0.000465
    29   Atom        0.000756     -0.000177     -0.000579
    30   Atom        0.069291     -0.070951      0.001660
    31   Atom        0.006424      0.003589     -0.010013
    32   Atom       -0.013308     -0.020061      0.033369
    33   Atom        0.023491     -0.017925     -0.005566
    34   Atom       -0.009472      0.011109     -0.001637
    35   Atom        0.095353     -0.337901      0.242547
 --------------------------------------------------------
                        XY            XZ            YZ
 --------------------------------------------------------
     1   Atom        0.000437      0.000177     -0.000517
     2   Atom        0.000249      0.005203     -0.000170
     3   Atom       -0.002270      0.004029     -0.001125
     4   Atom       -0.000110      0.001698      0.000453
     5   Atom       -0.001658      0.001133     -0.000388
     6   Atom       -0.001611     -0.000057      0.000102
     7   Atom       -0.000679      0.000311     -0.000185
     8   Atom       -0.001273      0.000731     -0.000774
     9   Atom        0.000355      0.000039     -0.000223
    10   Atom       -0.000164      0.000099     -0.000081
    11   Atom        0.000278      0.000551      0.000030
    12   Atom        0.000497     -0.000042     -0.000130
    13   Atom        0.000194     -0.000245     -0.000077
    14   Atom        0.000540      0.000089     -0.000013
    15   Atom        0.000181      0.000059     -0.000019
    16   Atom       -0.001381     -0.000530     -0.000529
    17   Atom       -0.000950     -0.000587      0.000117
    18   Atom       -0.000299     -0.001083     -0.000170
    19   Atom       -0.008199      0.000829     -0.007025
    20   Atom       -0.001998     -0.001706      0.001521
    21   Atom       -0.002731     -0.004174      0.000774
    22   Atom       -0.010023     -0.003938      0.001146
    23   Atom        0.000275      0.001312     -0.000215
    24   Atom       -0.000165      0.005129     -0.003160
    25   Atom        0.001666      0.000460     -0.000076
    26   Atom        0.001534      0.002285      0.000685
    27   Atom        0.001429      0.002407      0.000946
    28   Atom        0.000917      0.001011      0.000389
    29   Atom        0.001982      0.002060      0.001366
    30   Atom       -0.082907     -0.144140      0.066816
    31   Atom        0.020974      0.009376      0.012960
    32   Atom        0.002059     -0.021244     -0.003488
    33   Atom        0.009165      0.027004      0.005401
    34   Atom       -0.043857     -0.014645     -0.033624
    35   Atom       -0.078427     -0.509805      0.115570
 --------------------------------------------------------


 ---------------------------------------------------------------------------------
              Anisotropic Spin Dipole Couplings in Principal Axis System
 ---------------------------------------------------------------------------------

       Atom             a.u.   MegaHertz   Gauss  10(-4) cm-1        Axes

              Baa    -0.0020    -0.078    -0.028    -0.026 -0.0771  0.4875  0.8697
     1 N(14)  Bbb    -0.0008    -0.030    -0.011    -0.010 -0.0829  0.8662 -0.4928
              Bcc     0.0028     0.108     0.038     0.036  0.9936  0.1101  0.0264
 
              Baa    -0.0080    -1.074    -0.383    -0.358 -0.1792  0.6502  0.7383
     2 C(13)  Bbb    -0.0076    -1.014    -0.362    -0.338  0.1422  0.7597 -0.6345
              Bcc     0.0156     2.088     0.745     0.696  0.9735  0.0087  0.2286
 
              Baa    -0.0081    -4.340    -1.549    -1.448 -0.0157  0.8322  0.5542
     3 H(1)   Bbb    -0.0067    -3.559    -1.270    -1.187 -0.2201 -0.5435  0.8100
              Bcc     0.0148     7.900     2.819     2.635  0.9753 -0.1093  0.1918
 
              Baa    -0.0019    -1.019    -0.364    -0.340  0.2165  0.8930 -0.3947
     4 H(1)   Bbb    -0.0008    -0.433    -0.155    -0.144 -0.4953  0.4488  0.7438
              Bcc     0.0027     1.453     0.518     0.485  0.8413  0.0345  0.5395
 
              Baa    -0.0018    -0.247    -0.088    -0.083 -0.3078 -0.1921  0.9319
     5 C(13)  Bbb    -0.0017    -0.227    -0.081    -0.076  0.2787  0.9182  0.2813
              Bcc     0.0035     0.475     0.169     0.158  0.9097 -0.3463  0.2291
 
              Baa    -0.0012    -0.639    -0.228    -0.213  0.6241  0.7681 -0.1434
     6 H(1)   Bbb    -0.0009    -0.480    -0.171    -0.160  0.1187  0.0882  0.9890
              Bcc     0.0021     1.119     0.399     0.373  0.7723 -0.6342 -0.0361
 
              Baa    -0.0008    -0.439    -0.156    -0.146  0.0491  0.5324  0.8451
     7 H(1)   Bbb    -0.0007    -0.356    -0.127    -0.119  0.3693  0.7764 -0.5107
              Bcc     0.0015     0.795     0.284     0.265  0.9280 -0.3372  0.1585
 
              Baa    -0.0012    -0.621    -0.222    -0.207  0.2387  0.7126  0.6597
     8 H(1)   Bbb    -0.0009    -0.463    -0.165    -0.154  0.6527  0.3853 -0.6524
              Bcc     0.0020     1.084     0.387     0.362  0.7191 -0.5863  0.3732
 
              Baa    -0.0010    -0.128    -0.046    -0.043 -0.1150  0.6811  0.7231
     9 C(13)  Bbb    -0.0005    -0.067    -0.024    -0.022 -0.1194  0.7132 -0.6907
              Bcc     0.0015     0.195     0.070     0.065  0.9862  0.1658  0.0008
 
              Baa    -0.0007    -0.348    -0.124    -0.116  0.0264  0.7117  0.7020
    10 H(1)   Bbb    -0.0005    -0.272    -0.097    -0.091 -0.1117 -0.6958  0.7095
              Bcc     0.0012     0.619     0.221     0.207  0.9934 -0.0971  0.0611
 
              Baa    -0.0007    -0.384    -0.137    -0.128 -0.3199  0.4844  0.8142
    11 H(1)   Bbb    -0.0006    -0.318    -0.113    -0.106  0.0225  0.8630 -0.5046
              Bcc     0.0013     0.701     0.250     0.234  0.9472  0.1432  0.2870
 
              Baa    -0.0007    -0.099    -0.035    -0.033 -0.1004  0.4304  0.8970
    12 C(13)  Bbb    -0.0005    -0.061    -0.022    -0.020 -0.2975  0.8473 -0.4399
              Bcc     0.0012     0.159     0.057     0.053  0.9494  0.3111 -0.0430
 
              Baa    -0.0006    -0.311    -0.111    -0.104 -0.0033  0.7935  0.6086
    13 H(1)   Bbb    -0.0005    -0.261    -0.093    -0.087  0.2043 -0.5952  0.7772
              Bcc     0.0011     0.572     0.204     0.191  0.9789  0.1268 -0.1601
 
              Baa    -0.0007    -0.348    -0.124    -0.116 -0.1882  0.4378  0.8791
    14 H(1)   Bbb    -0.0006    -0.296    -0.105    -0.099 -0.2616  0.8405 -0.4746
              Bcc     0.0012     0.644     0.230     0.215  0.9467  0.3193  0.0437
 
              Baa    -0.0004    -0.211    -0.075    -0.070 -0.1455  0.6284  0.7641
    15 H(1)   Bbb    -0.0003    -0.179    -0.064    -0.060 -0.0960  0.7597 -0.6431
              Bcc     0.0007     0.390     0.139     0.130  0.9847  0.1670  0.0502
 
              Baa    -0.0021    -0.277    -0.099    -0.093  0.3022  0.6848  0.6631
    16 C(13)  Bbb    -0.0007    -0.094    -0.033    -0.031 -0.1701 -0.6458  0.7444
              Bcc     0.0028     0.371     0.132     0.124  0.9379 -0.3378 -0.0786
 
              Baa    -0.0011    -0.579    -0.206    -0.193  0.4049  0.7870  0.4656
    17 H(1)   Bbb    -0.0008    -0.452    -0.161    -0.151  0.0076 -0.5120  0.8589
              Bcc     0.0019     1.031     0.368     0.344  0.9143 -0.3442 -0.2133
 
              Baa    -0.0015    -0.793    -0.283    -0.264  0.2673  0.6609  0.7013
    18 H(1)   Bbb    -0.0010    -0.520    -0.186    -0.173 -0.1549  0.7478 -0.6456
              Bcc     0.0025     1.313     0.468     0.438  0.9511 -0.0640 -0.3023
 
              Baa    -0.0097    -1.306    -0.466    -0.436  0.6805  0.5401  0.4952
    19 C(13)  Bbb    -0.0043    -0.573    -0.205    -0.191 -0.6118  0.0469  0.7896
              Bcc     0.0140     1.879     0.671     0.627 -0.4032  0.8403 -0.3624
 
              Baa    -0.0023    -1.253    -0.447    -0.418  0.8067  0.5631  0.1795
    20 H(1)   Bbb    -0.0011    -0.613    -0.219    -0.204  0.2400 -0.5896  0.7712
              Bcc     0.0035     1.866     0.666     0.622 -0.5401  0.5791  0.6107
 
              Baa    -0.0045    -2.389    -0.853    -0.797  0.7022  0.3515  0.6191
    21 H(1)   Bbb    -0.0010    -0.550    -0.196    -0.183  0.0482  0.8442 -0.5339
              Bcc     0.0055     2.939     1.049     0.980  0.7103 -0.4048 -0.5758
 
              Baa    -0.0088    -4.683    -1.671    -1.562  0.6640  0.6158  0.4242
    22 H(1)   Bbb    -0.0042    -2.249    -0.803    -0.750 -0.1447 -0.4508  0.8808
              Bcc     0.0130     6.932     2.473     2.312  0.7336 -0.6463 -0.2102
 
              Baa    -0.0014    -0.194    -0.069    -0.065 -0.2974  0.8108  0.5041
    23 C(13)  Bbb    -0.0008    -0.104    -0.037    -0.035 -0.3478 -0.5837  0.7337
              Bcc     0.0022     0.297     0.106     0.099  0.8892  0.0429  0.4556
 
              Baa    -0.0070    -3.760    -1.342    -1.254 -0.2614  0.6850  0.6800
    24 H(1)   Bbb    -0.0016    -0.838    -0.299    -0.280  0.4064  0.7171 -0.5662
              Bcc     0.0086     4.598     1.641     1.534  0.8755 -0.1284  0.4659
 
              Baa    -0.0023    -1.204    -0.430    -0.402 -0.2142  0.5148  0.8301
    25 H(1)   Bbb    -0.0018    -0.966    -0.345    -0.322 -0.2042  0.8075 -0.5534
              Bcc     0.0041     2.170     0.774     0.724  0.9552  0.2881  0.0678
 
              Baa    -0.0021    -0.283    -0.101    -0.095  0.6283 -0.4925 -0.6023
    26 C(13)  Bbb    -0.0014    -0.188    -0.067    -0.063  0.0527  0.7993 -0.5986
              Bcc     0.0035     0.472     0.168     0.157  0.7762  0.3444  0.5281
 
              Baa    -0.0022    -1.154    -0.412    -0.385  0.7049 -0.2507 -0.6636
    27 H(1)   Bbb    -0.0013    -0.688    -0.246    -0.230 -0.1037  0.8890 -0.4460
              Bcc     0.0035     1.842     0.657     0.614  0.7017  0.3831  0.6006
 
              Baa    -0.0010    -0.556    -0.198    -0.185 -0.5637  0.3679  0.7396
    28 H(1)   Bbb    -0.0008    -0.436    -0.155    -0.145 -0.1407  0.8395 -0.5248
              Bcc     0.0019     0.991     0.354     0.331  0.8139  0.3999  0.4214
 
              Baa    -0.0021    -1.111    -0.397    -0.371 -0.6310  0.1054  0.7686
    29 H(1)   Bbb    -0.0017    -0.881    -0.314    -0.294 -0.3504  0.8452 -0.4036
              Bcc     0.0037     1.992     0.711     0.665  0.6921  0.5240  0.4964
 
              Baa    -0.1128   -19.311    -6.891    -6.441  0.5352 -0.2351  0.8113
    30 B(11)  Bbb    -0.1094   -18.733    -6.684    -6.249  0.4144  0.9100 -0.0096
              Bcc     0.2222    38.044    13.575    12.690  0.7361 -0.3414 -0.5845
 
              Baa    -0.0188   -10.051    -3.586    -3.353 -0.3205  0.6805 -0.6589
    31 H(1)   Bbb    -0.0131    -6.987    -2.493    -2.331  0.6714 -0.3276 -0.6648
              Bcc     0.0319    17.037     6.079     5.683  0.6683  0.6554  0.3519
 
              Baa    -0.0218   -11.642    -4.154    -3.883  0.8628 -0.4020  0.3067
    32 H(1)   Bbb    -0.0200   -10.686    -3.813    -3.565  0.3542  0.9134  0.2006
              Bcc     0.0418    22.328     7.967     7.448 -0.3608 -0.0644  0.9304
 
              Baa    -0.0217   -11.580    -4.132    -3.863 -0.5176  0.0336  0.8549
    33 H(1)   Bbb    -0.0198   -10.578    -3.775    -3.528 -0.1336  0.9838 -0.1196
              Bcc     0.0415    22.158     7.907     7.391  0.8451  0.1761  0.5048
 
              Baa    -0.0623    -8.362    -2.984    -2.789  0.6339  0.6014  0.4863
    34 C(13)  Bbb     0.0096     1.289     0.460     0.430 -0.6084 -0.0003  0.7936
              Bcc     0.0527     7.073     2.524     2.359 -0.4774  0.7990 -0.3657
 
              Baa    -0.3683   -14.204    -5.068    -4.738 -0.3779  0.7997 -0.4667
    35 N(14)  Bbb    -0.3343   -12.891    -4.600    -4.300  0.6619  0.5857  0.4677
              Bcc     0.7025    27.095     9.668     9.038 -0.6473  0.1322  0.7507
 

 ---------------------------------------------------------------------------------

 ******************************Gaussian NBO Version 3.1******************************
             N A T U R A L   A T O M I C   O R B I T A L   A N D
          N A T U R A L   B O N D   O R B I T A L   A N A L Y S I S
 ******************************Gaussian NBO Version 3.1******************************
       /RESON  / : Allow strongly delocalized NBO set

 Analyzing the SCF density

 Job title: 63                                                              

 Storage needed:    244260 in NPA,    322444 in NBO ( 939517621 available)
 GSVD:  LWork=       48345 too small for GESVD, short by       14027 words or       14027 for optimal perf.


 NATURAL POPULATIONS:  Natural atomic orbital occupancies 
                                                          
   NAO  Atom  No  lang   Type(AO)    Occupancy
 --------------------------------------------
     1    N    1  S      Cor( 1S)     1.99931
     2    N    1  S      Val( 2S)     1.23266
     3    N    1  S      Ryd( 3S)     0.00050
     4    N    1  px     Val( 2p)     1.37466
     5    N    1  px     Ryd( 3p)     0.00056
     6    N    1  py     Val( 2p)     1.37751
     7    N    1  py     Ryd( 3p)     0.00041
     8    N    1  pz     Val( 2p)     1.37611
     9    N    1  pz     Ryd( 3p)     0.00063
    10    N    1  dxy    Ryd( 3d)     0.00095
    11    N    1  dxz    Ryd( 3d)     0.00066
    12    N    1  dyz    Ryd( 3d)     0.00095
    13    N    1  dx2y2  Ryd( 3d)     0.00089
    14    N    1  dz2    Ryd( 3d)     0.00104

    15    C    2  S      Cor( 1S)     1.99909
    16    C    2  S      Val( 2S)     1.00994
    17    C    2  S      Ryd( 3S)     0.00263
    18    C    2  px     Val( 2p)     1.20692
    19    C    2  px     Ryd( 3p)     0.00377
    20    C    2  py     Val( 2p)     0.98588
    21    C    2  py     Ryd( 3p)     0.00414
    22    C    2  pz     Val( 2p)     1.00119
    23    C    2  pz     Ryd( 3p)     0.00391
    24    C    2  dxy    Ryd( 3d)     0.00068
    25    C    2  dxz    Ryd( 3d)     0.00042
    26    C    2  dyz    Ryd( 3d)     0.00144
    27    C    2  dx2y2  Ryd( 3d)     0.00091
    28    C    2  dz2    Ryd( 3d)     0.00065

    29    H    3  S      Val( 1S)     0.73798
    30    H    3  S      Ryd( 2S)     0.00556
    31    H    3  px     Ryd( 2p)     0.00080
    32    H    3  py     Ryd( 2p)     0.00011
    33    H    3  pz     Ryd( 2p)     0.00015

    34    H    4  S      Val( 1S)     0.75564
    35    H    4  S      Ryd( 2S)     0.00195
    36    H    4  px     Ryd( 2p)     0.00017
    37    H    4  py     Ryd( 2p)     0.00018
    38    H    4  pz     Ryd( 2p)     0.00068

    39    C    5  S      Cor( 1S)     1.99923
    40    C    5  S      Val( 2S)     1.08862
    41    C    5  S      Ryd( 3S)     0.00041
    42    C    5  px     Val( 2p)     1.21124
    43    C    5  px     Ryd( 3p)     0.00206
    44    C    5  py     Val( 2p)     1.09599
    45    C    5  py     Ryd( 3p)     0.00220
    46    C    5  pz     Val( 2p)     1.25127
    47    C    5  pz     Ryd( 3p)     0.00196
    48    C    5  dxy    Ryd( 3d)     0.00037
    49    C    5  dxz    Ryd( 3d)     0.00027
    50    C    5  dyz    Ryd( 3d)     0.00055
    51    C    5  dx2y2  Ryd( 3d)     0.00068
    52    C    5  dz2    Ryd( 3d)     0.00054

    53    H    6  S      Val( 1S)     0.77090
    54    H    6  S      Ryd( 2S)     0.00127
    55    H    6  px     Ryd( 2p)     0.00020
    56    H    6  py     Ryd( 2p)     0.00035
    57    H    6  pz     Ryd( 2p)     0.00048

    58    H    7  S      Val( 1S)     0.76906
    59    H    7  S      Ryd( 2S)     0.00103
    60    H    7  px     Ryd( 2p)     0.00069
    61    H    7  py     Ryd( 2p)     0.00015
    62    H    7  pz     Ryd( 2p)     0.00020

    63    H    8  S      Val( 1S)     0.73301
    64    H    8  S      Ryd( 2S)     0.00093
    65    H    8  px     Ryd( 2p)     0.00022
    66    H    8  py     Ryd( 2p)     0.00034
    67    H    8  pz     Ryd( 2p)     0.00048

    68    C    9  S      Cor( 1S)     1.99916
    69    C    9  S      Val( 2S)     1.00681
    70    C    9  S      Ryd( 3S)     0.00253
    71    C    9  px     Val( 2p)     0.82379
    72    C    9  px     Ryd( 3p)     0.00341
    73    C    9  py     Val( 2p)     1.17662
    74    C    9  py     Ryd( 3p)     0.00408
    75    C    9  pz     Val( 2p)     1.18852
    76    C    9  pz     Ryd( 3p)     0.00376
    77    C    9  dxy    Ryd( 3d)     0.00090
    78    C    9  dxz    Ryd( 3d)     0.00048
    79    C    9  dyz    Ryd( 3d)     0.00052
    80    C    9  dx2y2  Ryd( 3d)     0.00113
    81    C    9  dz2    Ryd( 3d)     0.00116

    82    H   10  S      Val( 1S)     0.75412
    83    H   10  S      Ryd( 2S)     0.00199
    84    H   10  px     Ryd( 2p)     0.00036
    85    H   10  py     Ryd( 2p)     0.00052
    86    H   10  pz     Ryd( 2p)     0.00016

    87    H   11  S      Val( 1S)     0.75489
    88    H   11  S      Ryd( 2S)     0.00186
    89    H   11  px     Ryd( 2p)     0.00013
    90    H   11  py     Ryd( 2p)     0.00020
    91    H   11  pz     Ryd( 2p)     0.00070

    92    C   12  S      Cor( 1S)     1.99924
    93    C   12  S      Val( 2S)     1.08985
    94    C   12  S      Ryd( 3S)     0.00043
    95    C   12  px     Val( 2p)     1.22502
    96    C   12  px     Ryd( 3p)     0.00232
    97    C   12  py     Val( 2p)     1.14603
    98    C   12  py     Ryd( 3p)     0.00182
    99    C   12  pz     Val( 2p)     1.18447
   100    C   12  pz     Ryd( 3p)     0.00172
   101    C   12  dxy    Ryd( 3d)     0.00048
   102    C   12  dxz    Ryd( 3d)     0.00030
   103    C   12  dyz    Ryd( 3d)     0.00041
   104    C   12  dx2y2  Ryd( 3d)     0.00051
   105    C   12  dz2    Ryd( 3d)     0.00070

   106    H   13  S      Val( 1S)     0.76967
   107    H   13  S      Ryd( 2S)     0.00106
   108    H   13  px     Ryd( 2p)     0.00020
   109    H   13  py     Ryd( 2p)     0.00017
   110    H   13  pz     Ryd( 2p)     0.00068

   111    H   14  S      Val( 1S)     0.77002
   112    H   14  S      Ryd( 2S)     0.00121
   113    H   14  px     Ryd( 2p)     0.00024
   114    H   14  py     Ryd( 2p)     0.00062
   115    H   14  pz     Ryd( 2p)     0.00016

   116    H   15  S      Val( 1S)     0.73473
   117    H   15  S      Ryd( 2S)     0.00087
   118    H   15  px     Ryd( 2p)     0.00068
   119    H   15  py     Ryd( 2p)     0.00017
   120    H   15  pz     Ryd( 2p)     0.00019

   121    C   16  S      Cor( 1S)     1.99916
   122    C   16  S      Val( 2S)     1.00853
   123    C   16  S      Ryd( 3S)     0.00249
   124    C   16  px     Val( 2p)     1.16192
   125    C   16  px     Ryd( 3p)     0.00333
   126    C   16  py     Val( 2p)     1.16780
   127    C   16  py     Ryd( 3p)     0.00439
   128    C   16  pz     Val( 2p)     0.85774
   129    C   16  pz     Ryd( 3p)     0.00348
   130    C   16  dxy    Ryd( 3d)     0.00092
   131    C   16  dxz    Ryd( 3d)     0.00051
   132    C   16  dyz    Ryd( 3d)     0.00109
   133    C   16  dx2y2  Ryd( 3d)     0.00054
   134    C   16  dz2    Ryd( 3d)     0.00113

   135    H   17  S      Val( 1S)     0.75135
   136    H   17  S      Ryd( 2S)     0.00175
   137    H   17  px     Ryd( 2p)     0.00040
   138    H   17  py     Ryd( 2p)     0.00049
   139    H   17  pz     Ryd( 2p)     0.00012

   140    H   18  S      Val( 1S)     0.75474
   141    H   18  S      Ryd( 2S)     0.00202
   142    H   18  px     Ryd( 2p)     0.00022
   143    H   18  py     Ryd( 2p)     0.00039
   144    H   18  pz     Ryd( 2p)     0.00044

   145    C   19  S      Cor( 1S)     1.99921
   146    C   19  S      Val( 2S)     1.08396
   147    C   19  S      Ryd( 3S)     0.00051
   148    C   19  px     Val( 2p)     1.09875
   149    C   19  px     Ryd( 3p)     0.00183
   150    C   19  py     Val( 2p)     1.21022
   151    C   19  py     Ryd( 3p)     0.00196
   152    C   19  pz     Val( 2p)     1.24157
   153    C   19  pz     Ryd( 3p)     0.00245
   154    C   19  dxy    Ryd( 3d)     0.00075
   155    C   19  dxz    Ryd( 3d)     0.00033
   156    C   19  dyz    Ryd( 3d)     0.00053
   157    C   19  dx2y2  Ryd( 3d)     0.00031
   158    C   19  dz2    Ryd( 3d)     0.00048

   159    H   20  S      Val( 1S)     0.73496
   160    H   20  S      Ryd( 2S)     0.00089
   161    H   20  px     Ryd( 2p)     0.00015
   162    H   20  py     Ryd( 2p)     0.00029
   163    H   20  pz     Ryd( 2p)     0.00060

   164    H   21  S      Val( 1S)     0.76186
   165    H   21  S      Ryd( 2S)     0.00161
   166    H   21  px     Ryd( 2p)     0.00026
   167    H   21  py     Ryd( 2p)     0.00044
   168    H   21  pz     Ryd( 2p)     0.00034

   169    H   22  S      Val( 1S)     0.78387
   170    H   22  S      Ryd( 2S)     0.00138
   171    H   22  px     Ryd( 2p)     0.00042
   172    H   22  py     Ryd( 2p)     0.00038
   173    H   22  pz     Ryd( 2p)     0.00023

   174    C   23  S      Cor( 1S)     1.99910
   175    C   23  S      Val( 2S)     0.99724
   176    C   23  S      Ryd( 3S)     0.00251
   177    C   23  px     Val( 2p)     1.08928
   178    C   23  px     Ryd( 3p)     0.00371
   179    C   23  py     Val( 2p)     0.93297
   180    C   23  py     Ryd( 3p)     0.00377
   181    C   23  pz     Val( 2p)     1.16872
   182    C   23  pz     Ryd( 3p)     0.00341
   183    C   23  dxy    Ryd( 3d)     0.00127
   184    C   23  dxz    Ryd( 3d)     0.00057
   185    C   23  dyz    Ryd( 3d)     0.00083
   186    C   23  dx2y2  Ryd( 3d)     0.00053
   187    C   23  dz2    Ryd( 3d)     0.00095

   188    H   24  S      Val( 1S)     0.76194
   189    H   24  S      Ryd( 2S)     0.00368
   190    H   24  px     Ryd( 2p)     0.00069
   191    H   24  py     Ryd( 2p)     0.00015
   192    H   24  pz     Ryd( 2p)     0.00021

   193    H   25  S      Val( 1S)     0.75712
   194    H   25  S      Ryd( 2S)     0.00187
   195    H   25  px     Ryd( 2p)     0.00020
   196    H   25  py     Ryd( 2p)     0.00039
   197    H   25  pz     Ryd( 2p)     0.00043

   198    C   26  S      Cor( 1S)     1.99923
   199    C   26  S      Val( 2S)     1.08707
   200    C   26  S      Ryd( 3S)     0.00041
   201    C   26  px     Val( 2p)     1.24459
   202    C   26  px     Ryd( 3p)     0.00209
   203    C   26  py     Val( 2p)     1.20410
   204    C   26  py     Ryd( 3p)     0.00216
   205    C   26  pz     Val( 2p)     1.11131
   206    C   26  pz     Ryd( 3p)     0.00174
   207    C   26  dxy    Ryd( 3d)     0.00060
   208    C   26  dxz    Ryd( 3d)     0.00042
   209    C   26  dyz    Ryd( 3d)     0.00068
   210    C   26  dx2y2  Ryd( 3d)     0.00026
   211    C   26  dz2    Ryd( 3d)     0.00046

   212    H   27  S      Val( 1S)     0.76378
   213    H   27  S      Ryd( 2S)     0.00129
   214    H   27  px     Ryd( 2p)     0.00028
   215    H   27  py     Ryd( 2p)     0.00029
   216    H   27  pz     Ryd( 2p)     0.00046

   217    H   28  S      Val( 1S)     0.76725
   218    H   28  S      Ryd( 2S)     0.00105
   219    H   28  px     Ryd( 2p)     0.00052
   220    H   28  py     Ryd( 2p)     0.00027
   221    H   28  pz     Ryd( 2p)     0.00023

   222    H   29  S      Val( 1S)     0.73839
   223    H   29  S      Ryd( 2S)     0.00091
   224    H   29  px     Ryd( 2p)     0.00037
   225    H   29  py     Ryd( 2p)     0.00051
   226    H   29  pz     Ryd( 2p)     0.00016

   227    B   30  S      Cor( 1S)     1.99884
   228    B   30  S      Val( 2S)     0.89557
   229    B   30  S      Ryd( 3S)     0.00172
   230    B   30  px     Val( 2p)     0.83440
   231    B   30  px     Ryd( 3p)     0.00239
   232    B   30  py     Val( 2p)     0.79892
   233    B   30  py     Ryd( 3p)     0.00071
   234    B   30  pz     Val( 2p)     0.77513
   235    B   30  pz     Ryd( 3p)     0.00123
   236    B   30  dxy    Ryd( 3d)     0.00044
   237    B   30  dxz    Ryd( 3d)     0.00046
   238    B   30  dyz    Ryd( 3d)     0.00081
   239    B   30  dx2y2  Ryd( 3d)     0.00071
   240    B   30  dz2    Ryd( 3d)     0.00021

   241    H   31  S      Val( 1S)     0.94516
   242    H   31  S      Ryd( 2S)     0.00059
   243    H   31  px     Ryd( 2p)     0.00007
   244    H   31  py     Ryd( 2p)     0.00043
   245    H   31  pz     Ryd( 2p)     0.00016

   246    H   32  S      Val( 1S)     0.79977
   247    H   32  S      Ryd( 2S)     0.00062
   248    H   32  px     Ryd( 2p)     0.00024
   249    H   32  py     Ryd( 2p)     0.00015
   250    H   32  pz     Ryd( 2p)     0.00060

   251    H   33  S      Val( 1S)     0.85602
   252    H   33  S      Ryd( 2S)     0.00039
   253    H   33  px     Ryd( 2p)     0.00066
   254    H   33  py     Ryd( 2p)     0.00005
   255    H   33  pz     Ryd( 2p)     0.00009

   256    C   34  S      Cor( 1S)     1.99933
   257    C   34  S      Val( 2S)     1.04069
   258    C   34  S      Ryd( 3S)     0.01365
   259    C   34  px     Val( 2p)     0.84442
   260    C   34  px     Ryd( 3p)     0.00202
   261    C   34  py     Val( 2p)     0.98436
   262    C   34  py     Ryd( 3p)     0.01231
   263    C   34  pz     Val( 2p)     0.89579
   264    C   34  pz     Ryd( 3p)     0.00591
   265    C   34  dxy    Ryd( 3d)     0.00064
   266    C   34  dxz    Ryd( 3d)     0.00049
   267    C   34  dyz    Ryd( 3d)     0.00054
   268    C   34  dx2y2  Ryd( 3d)     0.00096
   269    C   34  dz2    Ryd( 3d)     0.00071

   270    N   35  S      Cor( 1S)     1.99951
   271    N   35  S      Val( 2S)     1.58278
   272    N   35  S      Ryd( 3S)     0.00876
   273    N   35  px     Val( 2p)     1.11026
   274    N   35  px     Ryd( 3p)     0.00128
   275    N   35  py     Val( 2p)     1.41145
   276    N   35  py     Ryd( 3p)     0.00130
   277    N   35  pz     Val( 2p)     1.14713
   278    N   35  pz     Ryd( 3p)     0.00070
   279    N   35  dxy    Ryd( 3d)     0.00259
   280    N   35  dxz    Ryd( 3d)     0.00150
   281    N   35  dyz    Ryd( 3d)     0.00335
   282    N   35  dx2y2  Ryd( 3d)     0.00281
   283    N   35  dz2    Ryd( 3d)     0.00223

 WARNING:  1 low occupancy (<1.9990e) core orbital  found on  B   30


 Summary of Natural Population Analysis:                  
                                                          
                                       Natural Population 
                Natural  -----------------------------------------------
    Atom  No    Charge         Core      Valence    Rydberg      Total
 -----------------------------------------------------------------------
      N    1   -0.36684      1.99931     5.36094    0.00659     7.36684
      C    2   -0.22157      1.99909     4.20393    0.01855     6.22157
      H    3    0.25541      0.00000     0.73798    0.00661     0.74459
      H    4    0.24138      0.00000     0.75564    0.00298     0.75862
      C    5   -0.65537      1.99923     4.64712    0.00903     6.65537
      H    6    0.22680      0.00000     0.77090    0.00230     0.77320
      H    7    0.22886      0.00000     0.76906    0.00208     0.77114
      H    8    0.26502      0.00000     0.73301    0.00197     0.73498
      C    9   -0.21287      1.99916     4.19574    0.01797     6.21287
      H   10    0.24284      0.00000     0.75412    0.00304     0.75716
      H   11    0.24223      0.00000     0.75489    0.00289     0.75777
      C   12   -0.65330      1.99924     4.64537    0.00869     6.65330
      H   13    0.22822      0.00000     0.76967    0.00211     0.77178
      H   14    0.22774      0.00000     0.77002    0.00224     0.77226
      H   15    0.26336      0.00000     0.73473    0.00191     0.73664
      C   16   -0.21303      1.99916     4.19599    0.01787     6.21303
      H   17    0.24589      0.00000     0.75135    0.00276     0.75411
      H   18    0.24220      0.00000     0.75474    0.00307     0.75780
      C   19   -0.64287      1.99921     4.63449    0.00916     6.64287
      H   20    0.26311      0.00000     0.73496    0.00193     0.73689
      H   21    0.23548      0.00000     0.76186    0.00266     0.76452
      H   22    0.21373      0.00000     0.78387    0.00241     0.78627
      C   23   -0.20486      1.99910     4.18821    0.01755     6.20486
      H   24    0.23333      0.00000     0.76194    0.00473     0.76667
      H   25    0.23999      0.00000     0.75712    0.00289     0.76001
      C   26   -0.65512      1.99923     4.64708    0.00882     6.65512
      H   27    0.23389      0.00000     0.76378    0.00233     0.76611
      H   28    0.23068      0.00000     0.76725    0.00206     0.76932
      H   29    0.25965      0.00000     0.73839    0.00196     0.74035
      B   30   -0.31154      1.99884     3.30403    0.00867     5.31154
      H   31    0.05359      0.00000     0.94516    0.00125     0.94641
      H   32    0.19863      0.00000     0.79977    0.00160     0.80137
      H   33    0.14280      0.00000     0.85602    0.00119     0.85720
      C   34    0.19819      1.99933     3.76526    0.03722     5.80181
      N   35   -0.27566      1.99951     5.25162    0.02453     7.27566
 =======================================================================
   * Total *    1.00000     23.99040    70.76600    0.24360    95.00000

                                 Natural Population      
 --------------------------------------------------------
   Core                      23.99040 ( 99.9600% of  24)
   Valence                   70.76600 ( 99.6704% of  71)
   Natural Minimal Basis     94.75640 ( 99.7436% of  95)
   Natural Rydberg Basis      0.24360 (  0.2564% of  95)
 --------------------------------------------------------

    Atom  No          Natural Electron Configuration
 ----------------------------------------------------------------------------
      N    1      [core]2S( 1.23)2p( 4.13)
      C    2      [core]2S( 1.01)2p( 3.19)3p( 0.01)
      H    3            1S( 0.74)2S( 0.01)
      H    4            1S( 0.76)
      C    5      [core]2S( 1.09)2p( 3.56)3p( 0.01)
      H    6            1S( 0.77)
      H    7            1S( 0.77)
      H    8            1S( 0.73)
      C    9      [core]2S( 1.01)2p( 3.19)3p( 0.01)
      H   10            1S( 0.75)
      H   11            1S( 0.75)
      C   12      [core]2S( 1.09)2p( 3.56)3p( 0.01)
      H   13            1S( 0.77)
      H   14            1S( 0.77)
      H   15            1S( 0.73)
      C   16      [core]2S( 1.01)2p( 3.19)3p( 0.01)
      H   17            1S( 0.75)
      H   18            1S( 0.75)
      C   19      [core]2S( 1.08)2p( 3.55)3p( 0.01)
      H   20            1S( 0.73)
      H   21            1S( 0.76)
      H   22            1S( 0.78)
      C   23      [core]2S( 1.00)2p( 3.19)3p( 0.01)
      H   24            1S( 0.76)
      H   25            1S( 0.76)
      C   26      [core]2S( 1.09)2p( 3.56)3p( 0.01)
      H   27            1S( 0.76)
      H   28            1S( 0.77)
      H   29            1S( 0.74)
      B   30      [core]2S( 0.90)2p( 2.41)
      H   31            1S( 0.95)
      H   32            1S( 0.80)
      H   33            1S( 0.86)
      C   34      [core]2S( 1.04)2p( 2.72)3S( 0.01)3p( 0.02)
      N   35      [core]2S( 1.58)2p( 3.67)3S( 0.01)3d( 0.01)


 ***************************************************
 *******         Alpha spin orbitals         *******
 ***************************************************


 NATURAL POPULATIONS:  Natural atomic orbital occupancies 
                                                          
   NAO  Atom  No  lang   Type(AO)    Occupancy      Energy
 ----------------------------------------------------------
     1    N    1  S      Cor( 1S)     0.99965     -14.42861
     2    N    1  S      Val( 2S)     0.61631      -0.74956
     3    N    1  S      Ryd( 3S)     0.00025       1.17833
     4    N    1  px     Val( 2p)     0.68734      -0.47129
     5    N    1  px     Ryd( 3p)     0.00028       1.00293
     6    N    1  py     Val( 2p)     0.68880      -0.46954
     7    N    1  py     Ryd( 3p)     0.00021       0.97713
     8    N    1  pz     Val( 2p)     0.68802      -0.47196
     9    N    1  pz     Ryd( 3p)     0.00031       0.99118
    10    N    1  dxy    Ryd( 3d)     0.00047       2.35685
    11    N    1  dxz    Ryd( 3d)     0.00033       2.16937
    12    N    1  dyz    Ryd( 3d)     0.00048       2.36311
    13    N    1  dx2y2  Ryd( 3d)     0.00045       2.28371
    14    N    1  dz2    Ryd( 3d)     0.00052       2.37247

    15    C    2  S      Cor( 1S)     0.99955     -10.26371
    16    C    2  S      Val( 2S)     0.50524      -0.38278
    17    C    2  S      Ryd( 3S)     0.00132       0.84325
    18    C    2  px     Val( 2p)     0.60644      -0.25583
    19    C    2  px     Ryd( 3p)     0.00188       0.65300
    20    C    2  py     Val( 2p)     0.49303      -0.24114
    21    C    2  py     Ryd( 3p)     0.00207       0.56170
    22    C    2  pz     Val( 2p)     0.50078      -0.23933
    23    C    2  pz     Ryd( 3p)     0.00195       0.52031
    24    C    2  dxy    Ryd( 3d)     0.00034       2.00502
    25    C    2  dxz    Ryd( 3d)     0.00021       1.93706
    26    C    2  dyz    Ryd( 3d)     0.00072       2.11564
    27    C    2  dx2y2  Ryd( 3d)     0.00046       2.21996
    28    C    2  dz2    Ryd( 3d)     0.00033       2.16745

    29    H    3  S      Val( 1S)     0.36854      -0.05182
    30    H    3  S      Ryd( 2S)     0.00275       0.50156
    31    H    3  px     Ryd( 2p)     0.00041       2.27074
    32    H    3  py     Ryd( 2p)     0.00005       1.71718
    33    H    3  pz     Ryd( 2p)     0.00007       1.66449

    34    H    4  S      Val( 1S)     0.37793      -0.07631
    35    H    4  S      Ryd( 2S)     0.00098       0.27790
    36    H    4  px     Ryd( 2p)     0.00009       1.74952
    37    H    4  py     Ryd( 2p)     0.00009       1.79707
    38    H    4  pz     Ryd( 2p)     0.00034       2.10460

    39    C    5  S      Cor( 1S)     0.99961     -10.21318
    40    C    5  S      Val( 2S)     0.54428      -0.38190
    41    C    5  S      Ryd( 3S)     0.00020       0.73600
    42    C    5  px     Val( 2p)     0.60596      -0.22284
    43    C    5  px     Ryd( 3p)     0.00104       0.47507
    44    C    5  py     Val( 2p)     0.54791      -0.21855
    45    C    5  py     Ryd( 3p)     0.00110       0.40586
    46    C    5  pz     Val( 2p)     0.62566      -0.22884
    47    C    5  pz     Ryd( 3p)     0.00098       0.49484
    48    C    5  dxy    Ryd( 3d)     0.00019       2.05165
    49    C    5  dxz    Ryd( 3d)     0.00014       2.04719
    50    C    5  dyz    Ryd( 3d)     0.00027       2.20998
    51    C    5  dx2y2  Ryd( 3d)     0.00034       2.21907
    52    C    5  dz2    Ryd( 3d)     0.00027       2.16010

    53    H    6  S      Val( 1S)     0.38556      -0.06508
    54    H    6  S      Ryd( 2S)     0.00064       0.29294
    55    H    6  px     Ryd( 2p)     0.00010       1.66495
    56    H    6  py     Ryd( 2p)     0.00018       1.79617
    57    H    6  pz     Ryd( 2p)     0.00024       2.05260

    58    H    7  S      Val( 1S)     0.38506      -0.06744
    59    H    7  S      Ryd( 2S)     0.00052       0.26627
    60    H    7  px     Ryd( 2p)     0.00035       2.23871
    61    H    7  py     Ryd( 2p)     0.00008       1.61945
    62    H    7  pz     Ryd( 2p)     0.00010       1.67098

    63    H    8  S      Val( 1S)     0.36652      -0.04686
    64    H    8  S      Ryd( 2S)     0.00046       0.23426
    65    H    8  px     Ryd( 2p)     0.00011       1.73189
    66    H    8  py     Ryd( 2p)     0.00017       1.79222
    67    H    8  pz     Ryd( 2p)     0.00024       2.01058

    68    C    9  S      Cor( 1S)     0.99958     -10.27377
    69    C    9  S      Val( 2S)     0.50340      -0.38938
    70    C    9  S      Ryd( 3S)     0.00127       0.80847
    71    C    9  px     Val( 2p)     0.41189      -0.22790
    72    C    9  px     Ryd( 3p)     0.00171       0.46884
    73    C    9  py     Val( 2p)     0.58833      -0.26300
    74    C    9  py     Ryd( 3p)     0.00204       0.60778
    75    C    9  pz     Val( 2p)     0.59427      -0.26347
    76    C    9  pz     Ryd( 3p)     0.00188       0.58775
    77    C    9  dxy    Ryd( 3d)     0.00045       2.15731
    78    C    9  dxz    Ryd( 3d)     0.00024       1.93136
    79    C    9  dyz    Ryd( 3d)     0.00026       2.03689
    80    C    9  dx2y2  Ryd( 3d)     0.00056       2.01983
    81    C    9  dz2    Ryd( 3d)     0.00058       2.24773

    82    H   10  S      Val( 1S)     0.37707      -0.07993
    83    H   10  S      Ryd( 2S)     0.00100       0.27146
    84    H   10  px     Ryd( 2p)     0.00018       1.82228
    85    H   10  py     Ryd( 2p)     0.00026       2.06305
    86    H   10  pz     Ryd( 2p)     0.00008       1.71435

    87    H   11  S      Val( 1S)     0.37744      -0.08010
    88    H   11  S      Ryd( 2S)     0.00093       0.26327
    89    H   11  px     Ryd( 2p)     0.00006       1.63048
    90    H   11  py     Ryd( 2p)     0.00010       1.75864
    91    H   11  pz     Ryd( 2p)     0.00035       2.18878

    92    C   12  S      Cor( 1S)     0.99962     -10.21849
    93    C   12  S      Val( 2S)     0.54493      -0.38750
    94    C   12  S      Ryd( 3S)     0.00021       0.72134
    95    C   12  px     Val( 2p)     0.61254      -0.23476
    96    C   12  px     Ryd( 3p)     0.00116       0.49279
    97    C   12  py     Val( 2p)     0.57306      -0.22369
    98    C   12  py     Ryd( 3p)     0.00091       0.41099
    99    C   12  pz     Val( 2p)     0.59224      -0.22603
   100    C   12  pz     Ryd( 3p)     0.00086       0.43236
   101    C   12  dxy    Ryd( 3d)     0.00024       2.09599
   102    C   12  dxz    Ryd( 3d)     0.00015       2.01874
   103    C   12  dyz    Ryd( 3d)     0.00020       2.06098
   104    C   12  dx2y2  Ryd( 3d)     0.00026       2.18437
   105    C   12  dz2    Ryd( 3d)     0.00035       2.28185

   106    H   13  S      Val( 1S)     0.38483      -0.07033
   107    H   13  S      Ryd( 2S)     0.00053       0.26315
   108    H   13  px     Ryd( 2p)     0.00010       1.66326
   109    H   13  py     Ryd( 2p)     0.00008       1.63467
   110    H   13  pz     Ryd( 2p)     0.00034       2.20915

   111    H   14  S      Val( 1S)     0.38501      -0.06905
   112    H   14  S      Ryd( 2S)     0.00061       0.27724
   113    H   14  px     Ryd( 2p)     0.00012       1.76243
   114    H   14  py     Ryd( 2p)     0.00031       2.11347
   115    H   14  pz     Ryd( 2p)     0.00008       1.61949

   116    H   15  S      Val( 1S)     0.36738      -0.05363
   117    H   15  S      Ryd( 2S)     0.00044       0.22461
   118    H   15  px     Ryd( 2p)     0.00034       2.18543
   119    H   15  py     Ryd( 2p)     0.00009       1.63474
   120    H   15  pz     Ryd( 2p)     0.00009       1.68100

   121    C   16  S      Cor( 1S)     0.99958     -10.27667
   122    C   16  S      Val( 2S)     0.50422      -0.39256
   123    C   16  S      Ryd( 3S)     0.00125       0.81324
   124    C   16  px     Val( 2p)     0.58089      -0.26574
   125    C   16  px     Ryd( 3p)     0.00167       0.55863
   126    C   16  py     Val( 2p)     0.58396      -0.26265
   127    C   16  py     Ryd( 3p)     0.00220       0.63362
   128    C   16  pz     Val( 2p)     0.42889      -0.23413
   129    C   16  pz     Ryd( 3p)     0.00174       0.48820
   130    C   16  dxy    Ryd( 3d)     0.00046       2.23386
   131    C   16  dxz    Ryd( 3d)     0.00025       1.95262
   132    C   16  dyz    Ryd( 3d)     0.00055       2.15483
   133    C   16  dx2y2  Ryd( 3d)     0.00027       1.98511
   134    C   16  dz2    Ryd( 3d)     0.00057       2.06227

   135    H   17  S      Val( 1S)     0.37597      -0.08141
   136    H   17  S      Ryd( 2S)     0.00088       0.25951
   137    H   17  px     Ryd( 2p)     0.00020       1.94775
   138    H   17  py     Ryd( 2p)     0.00025       1.98588
   139    H   17  pz     Ryd( 2p)     0.00006       1.64123

   140    H   18  S      Val( 1S)     0.37760      -0.08332
   141    H   18  S      Ryd( 2S)     0.00102       0.26887
   142    H   18  px     Ryd( 2p)     0.00011       1.77362
   143    H   18  py     Ryd( 2p)     0.00019       1.93324
   144    H   18  pz     Ryd( 2p)     0.00022       1.88399

   145    C   19  S      Cor( 1S)     0.99960     -10.22113
   146    C   19  S      Val( 2S)     0.54210      -0.38742
   147    C   19  S      Ryd( 3S)     0.00025       0.74919
   148    C   19  px     Val( 2p)     0.55001      -0.22463
   149    C   19  px     Ryd( 3p)     0.00092       0.40409
   150    C   19  py     Val( 2p)     0.60828      -0.23234
   151    C   19  py     Ryd( 3p)     0.00098       0.47309
   152    C   19  pz     Val( 2p)     0.62142      -0.23947
   153    C   19  pz     Ryd( 3p)     0.00122       0.52679
   154    C   19  dxy    Ryd( 3d)     0.00038       2.25611
   155    C   19  dxz    Ryd( 3d)     0.00017       2.00279
   156    C   19  dyz    Ryd( 3d)     0.00027       2.24001
   157    C   19  dx2y2  Ryd( 3d)     0.00015       2.00590
   158    C   19  dz2    Ryd( 3d)     0.00024       2.15820

   159    H   20  S      Val( 1S)     0.36734      -0.05777
   160    H   20  S      Ryd( 2S)     0.00044       0.22340
   161    H   20  px     Ryd( 2p)     0.00007       1.62572
   162    H   20  py     Ryd( 2p)     0.00014       1.77638
   163    H   20  pz     Ryd( 2p)     0.00030       2.12230

   164    H   21  S      Val( 1S)     0.38114      -0.06678
   165    H   21  S      Ryd( 2S)     0.00081       0.32454
   166    H   21  px     Ryd( 2p)     0.00013       1.70717
   167    H   21  py     Ryd( 2p)     0.00022       1.94095
   168    H   21  pz     Ryd( 2p)     0.00017       1.90846

   169    H   22  S      Val( 1S)     0.39158      -0.07945
   170    H   22  S      Ryd( 2S)     0.00072       0.38750
   171    H   22  px     Ryd( 2p)     0.00021       1.91493
   172    H   22  py     Ryd( 2p)     0.00019       1.95433
   173    H   22  pz     Ryd( 2p)     0.00012       1.67728

   174    C   23  S      Cor( 1S)     0.99955     -10.27044
   175    C   23  S      Val( 2S)     0.49855      -0.38115
   176    C   23  S      Ryd( 3S)     0.00127       0.82542
   177    C   23  px     Val( 2p)     0.54425      -0.24893
   178    C   23  px     Ryd( 3p)     0.00188       0.61014
   179    C   23  py     Val( 2p)     0.46646      -0.24000
   180    C   23  py     Ryd( 3p)     0.00189       0.54620
   181    C   23  pz     Val( 2p)     0.58440      -0.26553
   182    C   23  pz     Ryd( 3p)     0.00171       0.58548
   183    C   23  dxy    Ryd( 3d)     0.00064       2.11956
   184    C   23  dxz    Ryd( 3d)     0.00028       2.00910
   185    C   23  dyz    Ryd( 3d)     0.00042       2.19040
   186    C   23  dx2y2  Ryd( 3d)     0.00026       2.06192
   187    C   23  dz2    Ryd( 3d)     0.00047       2.07690

   188    H   24  S      Val( 1S)     0.38120      -0.07316
   189    H   24  S      Ryd( 2S)     0.00197       0.51744
   190    H   24  px     Ryd( 2p)     0.00035       2.26709
   191    H   24  py     Ryd( 2p)     0.00008       1.71252
   192    H   24  pz     Ryd( 2p)     0.00011       1.77589

   193    H   25  S      Val( 1S)     0.37858      -0.08271
   194    H   25  S      Ryd( 2S)     0.00094       0.26678
   195    H   25  px     Ryd( 2p)     0.00010       1.75268
   196    H   25  py     Ryd( 2p)     0.00020       1.89090
   197    H   25  pz     Ryd( 2p)     0.00021       1.99948

   198    C   26  S      Cor( 1S)     0.99961     -10.21604
   199    C   26  S      Val( 2S)     0.54354      -0.38435
   200    C   26  S      Ryd( 3S)     0.00021       0.72241
   201    C   26  px     Val( 2p)     0.62234      -0.23060
   202    C   26  px     Ryd( 3p)     0.00105       0.50976
   203    C   26  py     Val( 2p)     0.60203      -0.23039
   204    C   26  py     Ryd( 3p)     0.00108       0.47928
   205    C   26  pz     Val( 2p)     0.55575      -0.22091
   206    C   26  pz     Ryd( 3p)     0.00087       0.39097
   207    C   26  dxy    Ryd( 3d)     0.00030       2.27146
   208    C   26  dxz    Ryd( 3d)     0.00021       2.09348
   209    C   26  dyz    Ryd( 3d)     0.00034       2.17627
   210    C   26  dx2y2  Ryd( 3d)     0.00013       2.02897
   211    C   26  dz2    Ryd( 3d)     0.00023       2.11565

   212    H   27  S      Val( 1S)     0.38188      -0.06427
   213    H   27  S      Ryd( 2S)     0.00064       0.28472
   214    H   27  px     Ryd( 2p)     0.00014       1.76480
   215    H   27  py     Ryd( 2p)     0.00014       1.81728
   216    H   27  pz     Ryd( 2p)     0.00023       1.95232

   217    H   28  S      Val( 1S)     0.38366      -0.06894
   218    H   28  S      Ryd( 2S)     0.00052       0.27254
   219    H   28  px     Ryd( 2p)     0.00026       2.09072
   220    H   28  py     Ryd( 2p)     0.00014       1.73918
   221    H   28  pz     Ryd( 2p)     0.00011       1.68040

   222    H   29  S      Val( 1S)     0.36920      -0.05433
   223    H   29  S      Ryd( 2S)     0.00046       0.27193
   224    H   29  px     Ryd( 2p)     0.00019       1.89397
   225    H   29  py     Ryd( 2p)     0.00025       2.01685
   226    H   29  pz     Ryd( 2p)     0.00008       1.62555

   227    B   30  S      Cor( 1S)     0.99941      -6.81925
   228    B   30  S      Val( 2S)     0.44353      -0.15762
   229    B   30  S      Ryd( 3S)     0.00098       0.23301
   230    B   30  px     Val( 2p)     0.49105      -0.10896
   231    B   30  px     Ryd( 3p)     0.00104       0.26890
   232    B   30  py     Val( 2p)     0.41684      -0.10091
   233    B   30  py     Ryd( 3p)     0.00036       0.15481
   234    B   30  pz     Val( 2p)     0.42746      -0.10999
   235    B   30  pz     Ryd( 3p)     0.00090       0.15831
   236    B   30  dxy    Ryd( 3d)     0.00019       1.32194
   237    B   30  dxz    Ryd( 3d)     0.00036       1.43629
   238    B   30  dyz    Ryd( 3d)     0.00043       1.46713
   239    B   30  dx2y2  Ryd( 3d)     0.00040       1.55766
   240    B   30  dz2    Ryd( 3d)     0.00016       1.37513

   241    H   31  S      Val( 1S)     0.49482      -0.14712
   242    H   31  S      Ryd( 2S)     0.00031       0.39040
   243    H   31  px     Ryd( 2p)     0.00005       1.64186
   244    H   31  py     Ryd( 2p)     0.00022       1.93980
   245    H   31  pz     Ryd( 2p)     0.00007       1.67995

   246    H   32  S      Val( 1S)     0.52826      -0.22650
   247    H   32  S      Ryd( 2S)     0.00033       0.37191
   248    H   32  px     Ryd( 2p)     0.00013       1.66650
   249    H   32  py     Ryd( 2p)     0.00009       1.48566
   250    H   32  pz     Ryd( 2p)     0.00044       1.92026

   251    H   33  S      Val( 1S)     0.49069      -0.13982
   252    H   33  S      Ryd( 2S)     0.00020       0.32611
   253    H   33  px     Ryd( 2p)     0.00038       2.10148
   254    H   33  py     Ryd( 2p)     0.00003       1.52561
   255    H   33  pz     Ryd( 2p)     0.00008       1.54525

   256    C   34  S      Cor( 1S)     0.99967     -10.25541
   257    C   34  S      Val( 2S)     0.51862      -0.36369
   258    C   34  S      Ryd( 3S)     0.00683       0.51196
   259    C   34  px     Val( 2p)     0.41737      -0.23973
   260    C   34  px     Ryd( 3p)     0.00096       0.51173
   261    C   34  py     Val( 2p)     0.48770      -0.18795
   262    C   34  py     Ryd( 3p)     0.00608       0.51478
   263    C   34  pz     Val( 2p)     0.44215      -0.22409
   264    C   34  pz     Ryd( 3p)     0.00296       0.46774
   265    C   34  dxy    Ryd( 3d)     0.00043       2.09058
   266    C   34  dxz    Ryd( 3d)     0.00025       1.84999
   267    C   34  dyz    Ryd( 3d)     0.00033       2.38072
   268    C   34  dx2y2  Ryd( 3d)     0.00048       2.15869
   269    C   34  dz2    Ryd( 3d)     0.00051       1.99450

   270    N   35  S      Cor( 1S)     0.99976     -14.26531
   271    N   35  S      Val( 2S)     0.79480      -0.75633
   272    N   35  S      Ryd( 3S)     0.00433       1.00063
   273    N   35  px     Val( 2p)     0.62434      -0.34003
   274    N   35  px     Ryd( 3p)     0.00065       0.89684
   275    N   35  py     Val( 2p)     0.71130      -0.36173
   276    N   35  py     Ryd( 3p)     0.00060       0.71406
   277    N   35  pz     Val( 2p)     0.66126      -0.35590
   278    N   35  pz     Ryd( 3p)     0.00033       0.69645
   279    N   35  dxy    Ryd( 3d)     0.00152       2.16705
   280    N   35  dxz    Ryd( 3d)     0.00075       2.06280
   281    N   35  dyz    Ryd( 3d)     0.00183       2.37682
   282    N   35  dx2y2  Ryd( 3d)     0.00142       2.17879
   283    N   35  dz2    Ryd( 3d)     0.00135       2.03500


 Summary of Natural Population Analysis:                  
                                                          
                                       Natural Population 
                Natural  -----------------------------------------------
    Atom  No    Charge         Core      Valence    Rydberg      Total
 -----------------------------------------------------------------------
      N    1   -0.18342      0.99965     2.68047    0.00330     3.68342
      C    2   -0.11430      0.99955     2.10549    0.00927     3.11430
      H    3    0.12817      0.00000     0.36854    0.00328     0.37183
      H    4    0.12058      0.00000     0.37793    0.00149     0.37942
      C    5   -0.32796      0.99961     2.32382    0.00453     3.32796
      H    6    0.11328      0.00000     0.38556    0.00115     0.38672
      H    7    0.11390      0.00000     0.38506    0.00104     0.38610
      H    8    0.13249      0.00000     0.36652    0.00099     0.36751
      C    9   -0.10646      0.99958     2.09789    0.00899     3.10646
      H   10    0.12141      0.00000     0.37707    0.00152     0.37859
      H   11    0.12112      0.00000     0.37744    0.00144     0.37888
      C   12   -0.32673      0.99962     2.32277    0.00435     3.32673
      H   13    0.11411      0.00000     0.38483    0.00106     0.38589
      H   14    0.11387      0.00000     0.38501    0.00112     0.38613
      H   15    0.13166      0.00000     0.36738    0.00096     0.36834
      C   16   -0.10650      0.99958     2.09797    0.00895     3.10650
      H   17    0.12265      0.00000     0.37597    0.00138     0.37735
      H   18    0.12086      0.00000     0.37760    0.00154     0.37914
      C   19   -0.32600      0.99960     2.32180    0.00459     3.32600
      H   20    0.13170      0.00000     0.36734    0.00096     0.36830
      H   21    0.11753      0.00000     0.38114    0.00134     0.38247
      H   22    0.10718      0.00000     0.39158    0.00124     0.39282
      C   23   -0.10203      0.99955     2.09367    0.00881     3.10203
      H   24    0.11631      0.00000     0.38120    0.00249     0.38369
      H   25    0.11997      0.00000     0.37858    0.00145     0.38003
      C   26   -0.32769      0.99961     2.32367    0.00441     3.32769
      H   27    0.11696      0.00000     0.38188    0.00116     0.38304
      H   28    0.11531      0.00000     0.38366    0.00103     0.38469
      H   29    0.12982      0.00000     0.36920    0.00099     0.37018
      B   30   -0.28312      0.99941     1.77888    0.00483     2.78312
      H   31    0.00452      0.00000     0.49482    0.00065     0.49548
      H   32   -0.02924      0.00000     0.52826    0.00099     0.52924
      H   33    0.00863      0.00000     0.49069    0.00069     0.49137
      C   34    0.11566      0.99967     1.86585    0.01882     2.88434
      N   35   -0.30423      0.99976     2.79169    0.01278     3.80423
 =======================================================================
   * Total *   -0.00000     11.99520    35.88122    0.12358    48.00000

                                 Natural Population      
 --------------------------------------------------------
   Core                      11.99520 ( 99.9600% of  12)
   Valence                   35.88122 ( 99.6701% of  36)
   Natural Minimal Basis     47.87642 ( 99.7425% of  48)
   Natural Rydberg Basis      0.12358 (  0.2575% of  48)
 --------------------------------------------------------

    Atom  No          Natural Electron Configuration
 ----------------------------------------------------------------------------
      N    1      [core]2S( 0.62)2p( 2.06)
      C    2      [core]2S( 0.51)2p( 1.60)3p( 0.01)
      H    3            1S( 0.37)
      H    4            1S( 0.38)
      C    5      [core]2S( 0.54)2p( 1.78)
      H    6            1S( 0.39)
      H    7            1S( 0.39)
      H    8            1S( 0.37)
      C    9      [core]2S( 0.50)2p( 1.59)3p( 0.01)
      H   10            1S( 0.38)
      H   11            1S( 0.38)
      C   12      [core]2S( 0.54)2p( 1.78)
      H   13            1S( 0.38)
      H   14            1S( 0.39)
      H   15            1S( 0.37)
      C   16      [core]2S( 0.50)2p( 1.59)3p( 0.01)
      H   17            1S( 0.38)
      H   18            1S( 0.38)
      C   19      [core]2S( 0.54)2p( 1.78)
      H   20            1S( 0.37)
      H   21            1S( 0.38)
      H   22            1S( 0.39)
      C   23      [core]2S( 0.50)2p( 1.60)3p( 0.01)
      H   24            1S( 0.38)
      H   25            1S( 0.38)
      C   26      [core]2S( 0.54)2p( 1.78)
      H   27            1S( 0.38)
      H   28            1S( 0.38)
      H   29            1S( 0.37)
      B   30      [core]2S( 0.44)2p( 1.34)
      H   31            1S( 0.49)
      H   32            1S( 0.53)
      H   33            1S( 0.49)
      C   34      [core]2S( 0.52)2p( 1.35)3S( 0.01)3p( 0.01)
      N   35      [core]2S( 0.79)2p( 2.00)3d( 0.01)


 NATURAL BOND ORBITAL ANALYSIS, alpha spin orbitals:

                       Occupancies       Lewis Structure    Low   High
           Occ.    -------------------  -----------------   occ   occ
  Cycle   Thresh.   Lewis   Non-Lewis     CR  BD  3C  LP    (L)   (NL)   Dev
 =============================================================================
   1(1)    0.90    47.65592   0.34408     12  35   0   1     0      0    0.01
 -----------------------------------------------------------------------------

 Structure accepted: No low occupancy Lewis orbitals

 --------------------------------------------------------
   Core                     11.99519 ( 99.960% of  12)
   Valence Lewis            35.66073 ( 99.058% of  36)
  ==================       ============================
   Total Lewis              47.65592 ( 99.283% of  48)
  -----------------------------------------------------
   Valence non-Lewis         0.26928 (  0.561% of  48)
   Rydberg non-Lewis         0.07480 (  0.156% of  48)
  ==================       ============================
   Total non-Lewis           0.34408 (  0.717% of  48)
 --------------------------------------------------------


       (Occupancy)   Bond orbital/ Coefficients/ Hybrids
 ---------------------------------------------------------------------------------
     1. (0.98962) BD ( 1) N   1 - C   2  
                ( 67.45%)   0.8213* N   1 s( 25.08%)p 2.99( 74.89%)d 0.00(  0.03%)
                                            0.0000  0.5008  0.0001  0.2639 -0.0027
                                            0.5672  0.0024 -0.5980 -0.0008  0.0058
                                           -0.0059 -0.0138 -0.0054  0.0038
                ( 32.55%)   0.5705* C   2 s( 19.23%)p 4.19( 80.59%)d 0.01(  0.18%)
                                            0.0001  0.4384  0.0078 -0.2976 -0.0065
                                           -0.5482 -0.0202  0.6449  0.0221  0.0152
                                           -0.0164 -0.0323 -0.0107  0.0107
     2. (0.99020) BD ( 1) N   1 - C   9  
                ( 66.82%)   0.8175* N   1 s( 25.19%)p 2.97( 74.78%)d 0.00(  0.03%)
                                           -0.0000 -0.5019 -0.0022  0.8168 -0.0008
                                            0.2333  0.0005  0.1617 -0.0038 -0.0081
                                           -0.0050 -0.0015 -0.0131  0.0082
                ( 33.18%)   0.5760* C   9 s( 20.34%)p 3.91( 79.48%)d 0.01(  0.17%)
                                           -0.0002 -0.4510 -0.0052 -0.8436 -0.0261
                                           -0.1961 -0.0069 -0.2096 -0.0029 -0.0163
                                           -0.0148 -0.0044 -0.0303  0.0180
     3. (0.98996) BD ( 1) N   1 - C  16  
                ( 66.78%)   0.8172* N   1 s( 24.85%)p 3.02( 75.11%)d 0.00(  0.03%)
                                            0.0000  0.4985  0.0016  0.0465  0.0037
                                            0.3654 -0.0022  0.7845 -0.0005  0.0006
                                            0.0017  0.0117 -0.0026  0.0136
                ( 33.22%)   0.5764* C  16 s( 20.02%)p 3.99( 79.80%)d 0.01(  0.17%)
                                            0.0001  0.4475  0.0045 -0.0012 -0.0045
                                           -0.3595 -0.0094 -0.8174 -0.0249  0.0006
                                            0.0019  0.0269 -0.0067  0.0310
     4. (0.98994) BD ( 1) N   1 - C  23  
                ( 66.93%)   0.8181* N   1 s( 24.88%)p 3.02( 75.09%)d 0.00(  0.03%)
                                            0.0000  0.4988  0.0008  0.5104  0.0009
                                           -0.6999  0.0007 -0.0210 -0.0028 -0.0147
                                           -0.0002  0.0004 -0.0050 -0.0088
                ( 33.07%)   0.5751* C  23 s( 19.54%)p 4.11( 80.29%)d 0.01(  0.17%)
                                            0.0001  0.4420  0.0072 -0.5460 -0.0166
                                            0.7092  0.0219 -0.0335  0.0008 -0.0342
                                            0.0001 -0.0008 -0.0100 -0.0210
     5. (0.98848) BD ( 1) C   2 - H   3  
                ( 63.69%)   0.7981* C   2 s( 26.41%)p 2.79( 73.55%)d 0.00(  0.04%)
                                           -0.0001  0.5138 -0.0070  0.8513 -0.0118
                                            0.0481  0.0086  0.0863 -0.0281 -0.0003
                                            0.0060  0.0006  0.0171 -0.0092
                ( 36.31%)   0.6026* H   3 s( 99.90%)p 0.00(  0.10%)
                                            0.9995 -0.0076 -0.0306 -0.0051  0.0036
     6. (0.98995) BD ( 1) C   2 - H   4  
                ( 62.21%)   0.7887* C   2 s( 23.76%)p 3.21( 76.19%)d 0.00(  0.05%)
                                            0.0002 -0.4874  0.0048  0.1956 -0.0166
                                            0.3930 -0.0182  0.7540  0.0061 -0.0046
                                           -0.0082 -0.0167  0.0033 -0.0105
                ( 37.79%)   0.6147* H   4 s( 99.91%)p 0.00(  0.09%)
                                           -0.9995  0.0022 -0.0024 -0.0097 -0.0289
     7. (0.99494) BD ( 1) C   2 - C   5  
                ( 51.87%)   0.7202* C   2 s( 30.58%)p 2.27( 69.37%)d 0.00(  0.04%)
                                            0.0001  0.5529  0.0125 -0.3833  0.0064
                                            0.7354  0.0114  0.0739 -0.0190 -0.0155
                                           -0.0023  0.0044 -0.0085 -0.0095
                ( 48.13%)   0.6938* C   5 s( 28.70%)p 2.48( 71.25%)d 0.00(  0.05%)
                                            0.0003  0.5357  0.0068  0.3229  0.0090
                                           -0.7797 -0.0058  0.0048 -0.0134 -0.0132
                                           -0.0000 -0.0013 -0.0139 -0.0108
     8. (0.99339) BD ( 1) C   5 - H   6  
                ( 61.39%)   0.7835* C   5 s( 23.98%)p 3.17( 75.98%)d 0.00(  0.04%)
                                           -0.0000  0.4896 -0.0049  0.2133 -0.0079
                                            0.4289  0.0205  0.7279 -0.0108  0.0046
                                            0.0082  0.0126 -0.0022  0.0120
                ( 38.61%)   0.6213* H   6 s( 99.92%)p 0.00(  0.08%)
                                            0.9996 -0.0011 -0.0064 -0.0184 -0.0208
     9. (0.99359) BD ( 1) C   5 - H   7  
                ( 61.44%)   0.7838* C   5 s( 24.10%)p 3.15( 75.86%)d 0.00(  0.04%)
                                           -0.0000 -0.4909  0.0039  0.8681 -0.0007
                                            0.0230 -0.0234  0.0629  0.0058 -0.0030
                                           -0.0025  0.0003 -0.0167  0.0099
                ( 38.56%)   0.6210* H   7 s( 99.92%)p 0.00(  0.08%)
                                           -0.9996  0.0009 -0.0281  0.0043 -0.0041
    10. (0.98648) BD ( 1) C   5 - H   8  
                ( 62.95%)   0.7934* C   5 s( 23.17%)p 3.31( 76.79%)d 0.00(  0.04%)
                                           -0.0000  0.4814  0.0036  0.3097 -0.0106
                                            0.4542  0.0075 -0.6822  0.0096  0.0061
                                           -0.0113 -0.0117 -0.0001  0.0091
                ( 37.05%)   0.6087* H   8 s( 99.91%)p 0.00(  0.09%)
                                            0.9996 -0.0003 -0.0093 -0.0176  0.0221
    11. (0.99018) BD ( 1) C   9 - H  10  
                ( 62.32%)   0.7894* C   9 s( 24.45%)p 3.09( 75.50%)d 0.00(  0.05%)
                                           -0.0001  0.4944 -0.0052 -0.4528 -0.0138
                                            0.7376 -0.0171  0.0730 -0.0155 -0.0153
                                           -0.0018  0.0033 -0.0115 -0.0097
                ( 37.68%)   0.6138* H  10 s( 99.91%)p 0.00(  0.09%)
                                            0.9995 -0.0025  0.0203 -0.0231  0.0002
    12. (0.99037) BD ( 1) C   9 - H  11  
                ( 62.28%)   0.7892* C   9 s( 24.19%)p 3.13( 75.76%)d 0.00(  0.05%)
                                            0.0001 -0.4919  0.0053 -0.0027  0.0244
                                            0.2455 -0.0078  0.8346 -0.0065  0.0015
                                            0.0032 -0.0094  0.0019 -0.0192
                ( 37.72%)   0.6142* H  11 s( 99.91%)p 0.00(  0.09%)
                                           -0.9995  0.0024 -0.0056 -0.0083 -0.0290
    13. (0.99516) BD ( 1) C   9 - C  12  
                ( 51.97%)   0.7209* C   9 s( 30.99%)p 2.23( 68.97%)d 0.00(  0.04%)
                                            0.0001  0.5565  0.0121 -0.2827 -0.0218
                                           -0.5968 -0.0003  0.5030 -0.0104  0.0071
                                           -0.0065 -0.0160 -0.0078  0.0022
                ( 48.03%)   0.6931* C  12 s( 28.54%)p 2.50( 71.42%)d 0.00(  0.05%)
                                            0.0003  0.5341  0.0089  0.3705 -0.0083
                                            0.6039  0.0096 -0.4603 -0.0131  0.0128
                                           -0.0091 -0.0146 -0.0053 -0.0019
    14. (0.99318) BD ( 1) C  12 - H  13  
                ( 61.45%)   0.7839* C  12 s( 23.95%)p 3.17( 76.02%)d 0.00(  0.04%)
                                            0.0000  0.4893 -0.0051  0.0028 -0.0167
                                            0.2106 -0.0173  0.8457  0.0034  0.0007
                                            0.0012  0.0101 -0.0013  0.0170
                ( 38.55%)   0.6209* H  13 s( 99.92%)p 0.00(  0.08%)
                                            0.9996 -0.0009  0.0041 -0.0035 -0.0282
    15. (0.99336) BD ( 1) C  12 - H  14  
                ( 61.44%)   0.7838* C  12 s( 23.99%)p 3.17( 75.97%)d 0.00(  0.04%)
                                           -0.0000 -0.4898  0.0052 -0.4146  0.0189
                                            0.7603  0.0103  0.0960 -0.0102  0.0150
                                            0.0027 -0.0045  0.0072  0.0095
                ( 38.56%)   0.6210* H  14 s( 99.92%)p 0.00(  0.08%)
                                           -0.9996  0.0010  0.0092 -0.0270 -0.0018
    16. (0.98706) BD ( 1) C  12 - H  15  
                ( 62.88%)   0.7930* C  12 s( 23.49%)p 3.26( 76.47%)d 0.00(  0.04%)
                                            0.0000 -0.4846 -0.0033  0.8306 -0.0057
                                            0.1092  0.0092  0.2504 -0.0123 -0.0014
                                           -0.0113 -0.0005 -0.0147  0.0059
                ( 37.12%)   0.6092* H  15 s( 99.91%)p 0.00(  0.09%)
                                           -0.9996  0.0002 -0.0285 -0.0059 -0.0063
    17. (0.99052) BD ( 1) C  16 - H  17  
                ( 62.43%)   0.7901* C  16 s( 24.51%)p 3.08( 75.44%)d 0.00(  0.05%)
                                            0.0001 -0.4951  0.0040  0.5957 -0.0037
                                           -0.6315  0.0081  0.0070 -0.0255  0.0181
                                           -0.0020  0.0033 -0.0004  0.0112
                ( 37.57%)   0.6130* H  17 s( 99.91%)p 0.00(  0.09%)
                                           -0.9995  0.0023 -0.0205  0.0224  0.0052
    18. (0.99038) BD ( 1) C  16 - H  18  
                ( 62.27%)   0.7891* C  16 s( 24.32%)p 3.11( 75.63%)d 0.00(  0.05%)
                                           -0.0001  0.4931 -0.0047 -0.2600 -0.0046
                                           -0.6258  0.0238  0.5444  0.0119  0.0084
                                           -0.0067 -0.0167 -0.0092 -0.0013
                ( 37.73%)   0.6143* H  18 s( 99.91%)p 0.00(  0.09%)
                                            0.9995 -0.0024  0.0098  0.0179 -0.0229
    19. (0.99510) BD ( 1) C  16 - C  19  
                ( 51.83%)   0.7199* C  16 s( 31.11%)p 2.21( 68.85%)d 0.00(  0.04%)
                                            0.0001  0.5576  0.0106  0.7595 -0.0073
                                            0.2807  0.0090  0.1796  0.0228  0.0101
                                            0.0055  0.0015  0.0139 -0.0095
                ( 48.17%)   0.6940* C  19 s( 28.26%)p 2.54( 71.69%)d 0.00(  0.05%)
                                            0.0003  0.5315  0.0096 -0.7412 -0.0181
                                           -0.3096  0.0007 -0.2668  0.0097  0.0124
                                            0.0109  0.0053  0.0115 -0.0070
    20. (0.98704) BD ( 1) C  19 - H  20  
                ( 62.89%)   0.7930* C  19 s( 23.38%)p 3.28( 76.58%)d 0.00(  0.04%)
                                           -0.0000  0.4835  0.0041 -0.0958  0.0138
                                            0.3868  0.0008  0.7790 -0.0062 -0.0029
                                           -0.0065  0.0120 -0.0019  0.0134
                ( 37.11%)   0.6092* H  20 s( 99.91%)p 0.00(  0.09%)
                                            0.9996 -0.0003  0.0007 -0.0142 -0.0262
    21. (0.99309) BD ( 1) C  19 - H  21  
                ( 61.85%)   0.7864* C  19 s( 24.14%)p 3.14( 75.82%)d 0.00(  0.04%)
                                           -0.0000  0.4913 -0.0065  0.3068  0.0141
                                            0.5909  0.0078 -0.5606  0.0185  0.0070
                                           -0.0073 -0.0151 -0.0057  0.0046
                ( 38.15%)   0.6177* H  21 s( 99.92%)p 0.00(  0.08%)
                                            0.9996 -0.0017 -0.0133 -0.0205  0.0152
    22. (0.99274) BD ( 1) C  19 - H  22  
                ( 60.81%)   0.7798* C  19 s( 24.17%)p 3.14( 75.79%)d 0.00(  0.04%)
                                            0.0000  0.4916 -0.0050  0.5880  0.0109
                                           -0.6361  0.0162  0.0831  0.0157 -0.0171
                                            0.0015 -0.0014 -0.0036 -0.0099
                ( 39.19%)   0.6261* H  22 s( 99.93%)p 0.00(  0.07%)
                                            0.9996 -0.0013 -0.0206  0.0167 -0.0060
    23. (0.98777) BD ( 1) C  23 - H  24  
                ( 61.94%)   0.7870* C  23 s( 25.92%)p 2.86( 74.03%)d 0.00(  0.05%)
                                           -0.0000  0.5091 -0.0059  0.7757 -0.0067
                                            0.2920 -0.0251  0.2295  0.0054  0.0134
                                            0.0086  0.0038  0.0111 -0.0077
                ( 38.06%)   0.6170* H  24 s( 99.92%)p 0.00(  0.08%)
                                            0.9996  0.0001 -0.0274 -0.0044 -0.0074
    24. (0.99043) BD ( 1) C  23 - H  25  
                ( 62.20%)   0.7887* C  23 s( 23.98%)p 3.17( 75.97%)d 0.00(  0.05%)
                                           -0.0001  0.4897 -0.0051 -0.3134  0.0213
                                           -0.5154 -0.0081  0.6287 -0.0051  0.0084
                                           -0.0109 -0.0148 -0.0019  0.0080
                ( 37.80%)   0.6148* H  25 s( 99.91%)p 0.00(  0.09%)
                                            0.9995 -0.0025  0.0063  0.0208 -0.0214
    25. (0.99479) BD ( 1) C  23 - C  26  
                ( 52.05%)   0.7215* C  23 s( 30.54%)p 2.27( 69.42%)d 0.00(  0.04%)
                                            0.0001  0.5525  0.0118 -0.0009  0.0086
                                           -0.3789 -0.0197 -0.7417  0.0039  0.0004
                                            0.0007  0.0130 -0.0027  0.0153
                ( 47.95%)   0.6924* C  26 s( 28.47%)p 2.51( 71.48%)d 0.00(  0.05%)
                                            0.0003  0.5335  0.0075 -0.0890  0.0036
                                            0.4377 -0.0046  0.7177  0.0153 -0.0028
                                           -0.0033  0.0170 -0.0053  0.0124
    26. (0.99290) BD ( 1) C  26 - H  27  
                ( 61.73%)   0.7857* C  26 s( 23.92%)p 3.18( 76.04%)d 0.00(  0.04%)
                                            0.0000  0.4891 -0.0055  0.3456  0.0014
                                            0.4997 -0.0195 -0.6250 -0.0133  0.0087
                                           -0.0098 -0.0142 -0.0038  0.0025
                ( 38.27%)   0.6186* H  27 s( 99.92%)p 0.00(  0.08%)
                                            0.9996 -0.0010 -0.0130 -0.0125  0.0225
    27. (0.99360) BD ( 1) C  26 - H  28  
                ( 61.58%)   0.7847* C  26 s( 24.47%)p 3.08( 75.49%)d 0.00(  0.04%)
                                           -0.0000 -0.4947  0.0024  0.7653 -0.0131
                                            0.3028  0.0131  0.2775  0.0152 -0.0096
                                           -0.0079 -0.0030 -0.0121  0.0081
                ( 38.42%)   0.6198* H  28 s( 99.92%)p 0.00(  0.08%)
                                           -0.9996  0.0009 -0.0225 -0.0131 -0.0119
    28. (0.98636) BD ( 1) C  26 - H  29  
                ( 62.68%)   0.7917* C  26 s( 23.09%)p 3.33( 76.87%)d 0.00(  0.04%)
                                           -0.0000  0.4805  0.0023  0.5351 -0.0078
                                           -0.6827 -0.0006  0.1261 -0.0158 -0.0159
                                            0.0057 -0.0067 -0.0019 -0.0079
                ( 37.32%)   0.6109* H  29 s( 99.91%)p 0.00(  0.09%)
                                            0.9996 -0.0001 -0.0176  0.0234 -0.0014
    29. (0.97992) BD ( 1) B  30 - H  31  
                ( 49.58%)   0.7041* B  30 s( 25.30%)p 2.95( 74.66%)d 0.00(  0.04%)
                                            0.0003  0.5030  0.0040 -0.2590 -0.0255
                                           -0.7022  0.0110 -0.4309  0.0003  0.0087
                                            0.0081  0.0153 -0.0051  0.0022
                ( 50.42%)   0.7101* H  31 s( 99.94%)p 0.00(  0.06%)
                                            0.9997  0.0024  0.0085  0.0208  0.0093
    30. (0.98414) BD ( 1) B  30 - H  32  
                ( 46.38%)   0.6810* B  30 s( 24.71%)p 3.04( 75.18%)d 0.00(  0.10%)
                                            0.0004  0.4971 -0.0064 -0.4498 -0.0152
                                            0.0702  0.0087  0.7368 -0.0374 -0.0102
                                           -0.0257  0.0103  0.0080  0.0104
                ( 53.62%)   0.7322* H  32 s( 99.91%)p 0.00(  0.09%)
                                            0.9995  0.0067  0.0095  0.0027 -0.0281
    31. (0.98464) BD ( 1) B  30 - H  33  
                ( 50.25%)   0.7089* B  30 s( 27.23%)p 2.67( 72.72%)d 0.00(  0.05%)
                                            0.0003  0.5211 -0.0277  0.8363  0.0083
                                           -0.0354  0.0022  0.1625  0.0030  0.0030
                                            0.0023  0.0001  0.0193 -0.0112
                ( 49.75%)   0.7053* H  33 s( 99.92%)p 0.00(  0.08%)
                                            0.9996  0.0045 -0.0269  0.0001 -0.0113
    32. (0.99568) BD ( 1) B  30 - C  34  
                ( 33.93%)   0.5825* B  30 s( 22.80%)p 3.38( 77.07%)d 0.01(  0.13%)
                                           -0.0001  0.4768  0.0255 -0.1701 -0.0182
                                            0.7065 -0.0026 -0.4921  0.0045 -0.0141
                                            0.0057 -0.0267 -0.0189 -0.0043
                ( 66.07%)   0.8128* C  34 s( 60.49%)p 0.65( 39.50%)d 0.00(  0.01%)
                                           -0.0002  0.7767  0.0405  0.1607  0.0026
                                           -0.4976  0.0233  0.3474 -0.0191 -0.0025
                                            0.0005 -0.0086 -0.0046  0.0005
    33. (0.99870) BD ( 1) C  34 - N  35  
                ( 39.65%)   0.6297* C  34 s( 39.93%)p 1.50( 60.01%)d 0.00(  0.06%)
                                            0.0001  0.6255 -0.0895 -0.2330 -0.0125
                                            0.6145  0.0481 -0.4057 -0.0333 -0.0124
                                            0.0057 -0.0175 -0.0101 -0.0022
                ( 60.35%)   0.7769* N  35 s( 49.13%)p 1.03( 50.56%)d 0.01(  0.31%)
                                           -0.0000  0.6982 -0.0609  0.2491 -0.0139
                                           -0.5473  0.0195  0.3786 -0.0123 -0.0264
                                            0.0135 -0.0409 -0.0233 -0.0031
    34. (0.99652) BD ( 2) C  34 - N  35  
                ( 39.44%)   0.6280* C  34 s(  0.02%)p99.99( 99.80%)d 9.83(  0.18%)
                                            0.0000 -0.0129  0.0045 -0.0443  0.0006
                                            0.5480 -0.0001  0.8341  0.0057 -0.0112
                                           -0.0124  0.0159 -0.0168 -0.0319
                ( 60.56%)   0.7782* N  35 s(  0.00%)p 1.00( 99.64%)d 0.00(  0.36%)
                                           -0.0000 -0.0019  0.0020 -0.0467 -0.0000
                                            0.5511 -0.0037  0.8310 -0.0075  0.0118
                                            0.0128 -0.0220  0.0251  0.0463
    35. (0.99241) BD ( 3) C  34 - N  35  
                ( 39.73%)   0.6303* C  34 s(  0.09%)p99.99( 99.74%)d 1.98(  0.17%)
                                            0.0001  0.0212 -0.0208  0.9571 -0.0124
                                            0.2587  0.0096 -0.1185 -0.0073  0.0261
                                           -0.0179 -0.0101 -0.0240  0.0080
                ( 60.27%)   0.7763* N  35 s(  0.03%)p99.99( 99.62%)d11.98(  0.35%)
                                            0.0001 -0.0114 -0.0126  0.9371  0.0094
                                            0.3081 -0.0055 -0.1516  0.0044 -0.0391
                                            0.0271  0.0176  0.0295 -0.0058
    36. (0.99965) CR ( 1) N   1           s(100.00%)
                                            1.0000 -0.0001 -0.0000 -0.0000 -0.0000
                                            0.0000 -0.0000  0.0000  0.0000  0.0000
                                            0.0000  0.0000  0.0000  0.0000
    37. (0.99955) CR ( 1) C   2           s(100.00%)p 0.00(  0.00%)
                                            1.0000  0.0000 -0.0000  0.0001  0.0000
                                           -0.0001  0.0000 -0.0002 -0.0000  0.0000
                                            0.0000  0.0000  0.0000  0.0000
    38. (0.99961) CR ( 1) C   5           s(100.00%)p 0.00(  0.00%)
                                            1.0000 -0.0001 -0.0000 -0.0001 -0.0000
                                            0.0002  0.0000 -0.0000  0.0000  0.0000
                                           -0.0000  0.0000  0.0000  0.0000
    39. (0.99958) CR ( 1) C   9           s(100.00%)p 0.00(  0.00%)
                                            1.0000 -0.0000 -0.0000 -0.0001 -0.0000
                                            0.0001 -0.0000 -0.0002 -0.0000 -0.0000
                                           -0.0000  0.0000 -0.0000  0.0000
    40. (0.99962) CR ( 1) C  12           s(100.00%)p 0.00(  0.00%)
                                            1.0000 -0.0002 -0.0000 -0.0001  0.0000
                                           -0.0002 -0.0000  0.0001  0.0000 -0.0000
                                            0.0000  0.0000  0.0000  0.0000
    41. (0.99958) CR ( 1) C  16           s(100.00%)p 0.00(  0.00%)
                                            1.0000 -0.0000 -0.0000 -0.0002  0.0000
                                            0.0000  0.0000  0.0002  0.0000 -0.0000
                                           -0.0000 -0.0000 -0.0000 -0.0000
    42. (0.99960) CR ( 1) C  19           s(100.00%)p 0.00(  0.00%)
                                            1.0000 -0.0002 -0.0000  0.0002  0.0000
                                            0.0001 -0.0000  0.0001 -0.0000 -0.0000
                                           -0.0000 -0.0000 -0.0000  0.0000
    43. (0.99955) CR ( 1) C  23           s(100.00%)p 0.00(  0.00%)
                                            1.0000 -0.0000 -0.0000  0.0000  0.0000
                                           -0.0001 -0.0000  0.0002 -0.0000  0.0000
                                           -0.0000 -0.0000  0.0000  0.0000
    44. (0.99961) CR ( 1) C  26           s(100.00%)p 0.00(  0.00%)
                                            1.0000 -0.0001 -0.0000  0.0001 -0.0000
                                           -0.0002  0.0000 -0.0002 -0.0000  0.0000
                                            0.0000 -0.0000  0.0000 -0.0000
    45. (0.99941) CR ( 1) B  30           s(100.00%)p 0.00(  0.00%)
                                            1.0000 -0.0005  0.0000  0.0000  0.0000
                                            0.0003 -0.0000 -0.0003  0.0000 -0.0000
                                            0.0000 -0.0000 -0.0000 -0.0000
    46. (0.99967) CR ( 1) C  34           s(100.00%)p 0.00(  0.00%)
                                            1.0000  0.0000  0.0000 -0.0001  0.0000
                                           -0.0002 -0.0000  0.0001  0.0000 -0.0000
                                            0.0000  0.0000  0.0000 -0.0000
    47. (0.99976) CR ( 1) N  35           s(100.00%)p 0.00(  0.00%)
                                            1.0000 -0.0004 -0.0000  0.0000  0.0000
                                           -0.0004 -0.0000  0.0003  0.0000 -0.0000
                                            0.0000 -0.0000 -0.0000 -0.0000
    48. (0.97812) LP ( 1) N  35           s( 51.19%)p 0.95( 48.74%)d 0.00(  0.07%)
                                            0.0006  0.7146  0.0348 -0.2298 -0.0098
                                            0.5440  0.0104 -0.3721 -0.0066  0.0087
                                           -0.0100  0.0183  0.0137  0.0024
    49. (0.00041) RY*( 1) N   1           s(  0.51%)p67.31( 34.57%)d99.99( 64.91%)
                                            0.0000  0.0001  0.0717  0.0020 -0.0831
                                            0.0014  0.5205  0.0015  0.2605  0.0830
                                           -0.6790  0.3405  0.1314 -0.2190
    50. (0.00036) RY*( 2) N   1           s(  6.99%)p 6.31( 44.06%)d 7.01( 48.95%)
                                            0.0000  0.0001  0.2643  0.0112 -0.6326
                                            0.0059  0.0291 -0.0009 -0.1987  0.0847
                                            0.3581  0.2733  0.4892 -0.2002
    51. (0.00032) RY*( 3) N   1           s(  4.41%)p 5.35( 23.61%)d16.30( 71.98%)
                                            0.0000 -0.0006  0.2101  0.0016  0.1491
                                           -0.0016  0.0730  0.0058 -0.4566  0.6067
                                            0.0158 -0.0152 -0.3981 -0.4389
    52. (0.00033) RY*( 4) N   1           s(  2.68%)p15.58( 41.73%)d20.75( 55.59%)
                                           -0.0000  0.0000  0.1637 -0.0020 -0.1654
                                            0.0056 -0.2248 -0.0052  0.5825 -0.0936
                                            0.2448  0.3626 -0.5299 -0.2738
    53. (0.00029) RY*( 5) N   1           s(  1.08%)p 5.45(  5.89%)d86.11( 93.03%)
                                            0.0000 -0.0000  0.1039  0.0009 -0.1861
                                           -0.0171  0.1462 -0.0092  0.0501  0.4597
                                            0.0484  0.2415 -0.2148  0.7824
    54. (0.00025) RY*( 6) N   1           s( 44.03%)p 0.35( 15.41%)d 0.92( 40.56%)
                                            0.0000 -0.0015  0.6636  0.0045 -0.0160
                                           -0.0049 -0.1445  0.0101  0.3645  0.1902
                                           -0.1358 -0.5659  0.1724  0.0304
    55. (0.00023) RY*( 7) N   1           s( 35.73%)p 0.51( 18.14%)d 1.29( 46.14%)
                                           -0.0000 -0.0016  0.5977 -0.0125  0.0794
                                            0.0042  0.0882 -0.0076 -0.4087 -0.5723
                                           -0.1152  0.1835 -0.2409  0.1698
    56. (0.00020) RY*( 8) N   1           s(  4.01%)p12.57( 50.44%)d11.35( 45.55%)
                                           -0.0000 -0.0013  0.2003  0.0123  0.6562
                                            0.0023 -0.2560 -0.0120  0.0889  0.1665
                                            0.1174  0.4935  0.4119  0.0272
    57. (0.00007) RY*( 9) N   1           s(  0.56%)p99.99( 66.28%)d59.54( 33.17%)
    58. (0.00223) RY*( 1) C   2           s(  2.24%)p41.01( 91.97%)d 2.58(  5.79%)
                                            0.0000 -0.0045  0.1497 -0.0206 -0.6689
                                           -0.0101 -0.4124 -0.0187 -0.5489  0.0437
                                           -0.0179 -0.0875  0.0943 -0.1978
    59. (0.00204) RY*( 2) C   2           s( 16.68%)p 4.74( 79.09%)d 0.25(  4.23%)
                                            0.0000  0.0073  0.4084  0.0204  0.4429
                                            0.0083 -0.7582 -0.0182  0.1381 -0.0684
                                            0.0936 -0.0665 -0.1459 -0.0558
    60. (0.00134) RY*( 3) C   2           s( 53.90%)p 0.83( 44.85%)d 0.02(  1.25%)
                                            0.0000  0.0044  0.7342  0.0123 -0.3878
                                            0.0074  0.2340 -0.0149  0.4928  0.0661
                                           -0.0149  0.0045  0.0679  0.0573
    61. (0.00044) RY*( 4) C   2           s( 15.42%)p 3.21( 49.51%)d 2.27( 35.07%)
                                           -0.0000 -0.0181  0.3923  0.0029  0.2847
                                           -0.0129  0.3996  0.0037 -0.5042  0.0526
                                            0.1347 -0.4902 -0.2981 -0.0253
    62. (0.00028) RY*( 5) C   2           s(  9.04%)p 2.09( 18.86%)d 7.98( 72.10%)
                                           -0.0000 -0.0068  0.3006 -0.0152  0.2222
                                           -0.0337  0.1605  0.0347 -0.3330 -0.4430
                                            0.0980  0.5840  0.4032 -0.1073
    63. (0.00019) RY*( 6) C   2           s(  1.06%)p 2.04(  2.17%)d91.08( 96.77%)
                                           -0.0000 -0.0030  0.1030  0.0067  0.0430
                                           -0.0027  0.0411  0.0148 -0.1338  0.5367
                                           -0.1860  0.6023 -0.5077 -0.1568
    64. (0.00004) RY*( 7) C   2           s(  1.32%)p 5.87(  7.73%)d69.10( 90.96%)
    65. (0.00001) RY*( 8) C   2           s(  0.35%)p 1.58(  0.56%)d99.99( 99.09%)
    66. (0.00001) RY*( 9) C   2           s(  0.00%)p 1.00(  5.56%)d17.00( 94.44%)
    67. (0.00277) RY*( 1) H   3           s( 99.58%)p 0.00(  0.42%)
                                            0.0094  0.9978  0.0618 -0.0184 -0.0082
    68. (0.00009) RY*( 2) H   3           s(  0.19%)p99.99( 99.81%)
    69. (0.00006) RY*( 3) H   3           s(  0.32%)p99.99( 99.68%)
    70. (0.00004) RY*( 4) H   3           s(  0.01%)p99.99( 99.99%)
    71. (0.00099) RY*( 1) H   4           s( 99.11%)p 0.01(  0.89%)
                                            0.0030  0.9955 -0.0161 -0.0928  0.0047
    72. (0.00008) RY*( 2) H   4           s(  0.04%)p99.99( 99.96%)
    73. (0.00005) RY*( 3) H   4           s(  0.85%)p99.99( 99.15%)
    74. (0.00001) RY*( 4) H   4           s(  0.09%)p99.99( 99.91%)
    75. (0.00126) RY*( 1) C   5           s(  0.07%)p99.99( 88.04%)d99.99( 11.90%)
                                           -0.0000  0.0014  0.0262  0.0103  0.7811
                                            0.0050  0.2798  0.0058  0.4379 -0.1710
                                            0.0427 -0.1650  0.2340 -0.0770
    76. (0.00083) RY*( 2) C   5           s(  8.66%)p 9.96( 86.24%)d 0.59(  5.10%)
                                           -0.0000  0.0178  0.2938 -0.0121 -0.2509
                                           -0.0028 -0.5060  0.0195  0.7368  0.0849
                                            0.0317 -0.1995 -0.0418  0.0352
    77. (0.00035) RY*( 3) C   5           s( 11.18%)p 7.77( 86.86%)d 0.17(  1.96%)
                                            0.0000  0.0124  0.3341 -0.0106  0.4821
                                            0.0248 -0.6888 -0.0007 -0.4013 -0.0282
                                           -0.0231  0.1349  0.0056 -0.0023
    78. (0.00008) RY*( 4) C   5           s( 47.09%)p 0.26( 12.15%)d 0.87( 40.76%)
    79. (0.00001) RY*( 5) C   5           s(  1.69%)p 2.64(  4.47%)d55.39( 93.83%)
    80. (0.00000) RY*( 6) C   5           s(  0.70%)p 0.54(  0.38%)d99.99( 98.92%)
    81. (0.00001) RY*( 7) C   5           s( 28.21%)p 0.51( 14.38%)d 2.04( 57.41%)
    82. (0.00001) RY*( 8) C   5           s(  2.37%)p 2.91(  6.90%)d38.22( 90.73%)
    83. (0.00000) RY*( 9) C   5           s(  0.08%)p 8.38(  0.69%)d99.99( 99.23%)
    84. (0.00065) RY*( 1) H   6           s( 98.61%)p 0.01(  1.39%)
                                            0.0043  0.9930  0.0051  0.0567  0.1035
    85. (0.00009) RY*( 2) H   6           s(  0.01%)p 1.00( 99.99%)
    86. (0.00008) RY*( 3) H   6           s(  0.17%)p99.99( 99.83%)
    87. (0.00002) RY*( 4) H   6           s(  1.30%)p76.00( 98.70%)
    88. (0.00053) RY*( 1) H   7           s( 98.19%)p 0.02(  1.81%)
                                            0.0045  0.9909 -0.1294  0.0303  0.0215
    89. (0.00010) RY*( 2) H   7           s(  0.16%)p99.99( 99.84%)
    90. (0.00008) RY*( 3) H   7           s(  0.01%)p 1.00( 99.99%)
    91. (0.00002) RY*( 4) H   7           s(  1.73%)p56.87( 98.27%)
    92. (0.00048) RY*( 1) H   8           s( 96.61%)p 0.04(  3.39%)
                                            0.0054  0.9829  0.0109  0.1497 -0.1065
    93. (0.00008) RY*( 2) H   8           s(  0.07%)p99.99( 99.93%)
    94. (0.00008) RY*( 3) H   8           s(  0.07%)p99.99( 99.93%)
    95. (0.00001) RY*( 4) H   8           s(  3.34%)p28.97( 96.66%)
    96. (0.00232) RY*( 1) C   9           s(  0.15%)p99.99( 93.72%)d39.90(  6.13%)
                                            0.0000 -0.0006  0.0392  0.0062  0.3465
                                           -0.0201 -0.5970 -0.0204 -0.6781 -0.1244
                                           -0.0606 -0.0720 -0.0030 -0.1922
    97. (0.00194) RY*( 2) C   9           s( 20.77%)p 3.52( 73.11%)d 0.29(  6.11%)
                                            0.0000  0.0015  0.4557 -0.0188  0.3326
                                            0.0082  0.6774 -0.0124 -0.4014  0.1866
                                           -0.1477 -0.0379 -0.0015 -0.0554
    98. (0.00126) RY*( 3) C   9           s( 54.25%)p 0.81( 44.07%)d 0.03(  1.68%)
                                            0.0000  0.0072  0.7365 -0.0163  0.3173
                                           -0.0009 -0.3272 -0.0077  0.4823 -0.0613
                                            0.0715  0.0788  0.0335  0.0242
    99. (0.00044) RY*( 4) C   9           s( 14.71%)p 3.81( 56.02%)d 1.99( 29.28%)
                                           -0.0000 -0.0192  0.3830  0.0114 -0.7082
                                            0.0089 -0.1634 -0.0049 -0.1781  0.3618
                                           -0.1372  0.0834  0.2297 -0.2886
   100. (0.00026) RY*( 5) C   9           s(  8.27%)p 2.05( 16.95%)d 9.04( 74.78%)
                                           -0.0000 -0.0063  0.2876  0.0486 -0.3705
                                            0.0140 -0.0073  0.0096 -0.1718 -0.4167
                                           -0.1369 -0.2691 -0.5373  0.4407
   101. (0.00020) RY*( 6) C   9           s(  0.05%)p 6.11(  0.28%)d99.99( 99.68%)
                                           -0.0000 -0.0004  0.0213  0.0060 -0.0292
                                           -0.0082  0.0413 -0.0071  0.0081  0.1409
                                            0.5017  0.1360 -0.6810 -0.4929
   102. (0.00003) RY*( 7) C   9           s(  1.43%)p 6.33(  9.09%)d62.38( 89.48%)
   103. (0.00001) RY*( 8) C   9           s(  0.30%)p18.94(  5.68%)d99.99( 94.02%)
   104. (0.00001) RY*( 9) C   9           s(  0.09%)p15.57(  1.38%)d99.99( 98.54%)
   105. (0.00101) RY*( 1) H  10           s( 98.90%)p 0.01(  1.10%)
                                            0.0033  0.9945  0.0570  0.0851 -0.0216
   106. (0.00008) RY*( 2) H  10           s(  0.01%)p99.99( 99.99%)
   107. (0.00005) RY*( 3) H  10           s(  1.06%)p93.40( 98.94%)
   108. (0.00001) RY*( 4) H  10           s(  0.12%)p99.99( 99.88%)
   109. (0.00094) RY*( 1) H  11           s( 99.03%)p 0.01(  0.97%)
                                            0.0033  0.9951  0.0729  0.0374 -0.0546
   110. (0.00008) RY*( 2) H  11           s(  0.03%)p99.99( 99.97%)
   111. (0.00004) RY*( 3) H  11           s(  0.95%)p99.99( 99.05%)
   112. (0.00001) RY*( 4) H  11           s(  0.08%)p99.99( 99.92%)
   113. (0.00106) RY*( 1) C  12           s(  0.04%)p99.99( 85.58%)d99.99( 14.38%)
                                           -0.0000  0.0019  0.0205  0.0049  0.3330
                                           -0.0093 -0.6138 -0.0074 -0.6066  0.0355
                                           -0.1288  0.0012  0.2169  0.2808
   114. (0.00082) RY*( 2) C  12           s(  7.68%)p11.34( 87.08%)d 0.68(  5.24%)
                                           -0.0000  0.0168  0.2766  0.0189  0.8660
                                           -0.0035  0.1785  0.0138  0.2973  0.1001
                                            0.0001  0.0962  0.1295 -0.1280
   115. (0.00036) RY*( 3) C  12           s( 10.97%)p 8.01( 87.84%)d 0.11(  1.19%)
                                            0.0000  0.0121  0.3310 -0.0124  0.0137
                                           -0.0203  0.6597  0.0162 -0.6650 -0.0588
                                            0.0138 -0.0381 -0.0741  0.0361
   116. (0.00007) RY*( 4) C  12           s( 49.14%)p 0.22( 10.85%)d 0.81( 40.01%)
   117. (0.00001) RY*( 5) C  12           s( 17.72%)p 0.35(  6.24%)d 4.29( 76.04%)
   118. (0.00000) RY*( 6) C  12           s(  0.32%)p 5.95(  1.91%)d99.99( 97.76%)
   119. (0.00001) RY*( 7) C  12           s(  3.44%)p 0.64(  2.20%)d27.40( 94.36%)
   120. (0.00001) RY*( 8) C  12           s(  5.92%)p 1.24(  7.34%)d14.65( 86.74%)
   121. (0.00001) RY*( 9) C  12           s(  4.80%)p 2.31( 11.08%)d17.51( 84.11%)
   122. (0.00054) RY*( 1) H  13           s( 98.14%)p 0.02(  1.86%)
                                            0.0046  0.9906 -0.0040 -0.0205  0.1348
   123. (0.00010) RY*( 2) H  13           s(  0.07%)p99.99( 99.93%)
   124. (0.00008) RY*( 3) H  13           s(  0.01%)p 1.00( 99.99%)
   125. (0.00002) RY*( 4) H  13           s(  1.86%)p52.81( 98.14%)
   126. (0.00062) RY*( 1) H  14           s( 98.49%)p 0.02(  1.51%)
                                            0.0044  0.9924  0.0476 -0.1121  0.0168
   127. (0.00009) RY*( 2) H  14           s(  0.08%)p99.99( 99.92%)
   128. (0.00008) RY*( 3) H  14           s(  0.01%)p99.99( 99.99%)
   129. (0.00002) RY*( 4) H  14           s(  1.50%)p65.53( 98.50%)
   130. (0.00045) RY*( 1) H  15           s( 96.25%)p 0.04(  3.75%)
                                            0.0056  0.9811 -0.1774 -0.0765  0.0122
   131. (0.00008) RY*( 2) H  15           s(  0.02%)p99.99( 99.98%)
   132. (0.00008) RY*( 3) H  15           s(  0.07%)p99.99( 99.93%)
   133. (0.00001) RY*( 4) H  15           s(  3.74%)p25.71( 96.26%)
   134. (0.00221) RY*( 1) C  16           s(  0.20%)p99.99( 93.28%)d33.22(  6.52%)
                                            0.0000 -0.0011  0.0443 -0.0097 -0.3765
                                            0.0277  0.7862 -0.0065 -0.4148  0.1859
                                            0.0035 -0.1298 -0.0053  0.1173
   135. (0.00198) RY*( 2) C  16           s( 22.22%)p 3.25( 72.21%)d 0.25(  5.57%)
                                            0.0000  0.0014  0.4714 -0.0106 -0.6821
                                           -0.0002 -0.4610  0.0206 -0.2090  0.0737
                                            0.2020  0.0867  0.0131 -0.0423
   136. (0.00124) RY*( 3) C  16           s( 52.25%)p 0.88( 46.04%)d 0.03(  1.71%)
                                            0.0000  0.0089  0.7228 -0.0028  0.5565
                                            0.0061  0.0328  0.0140 -0.3865 -0.0735
                                           -0.0894 -0.0289 -0.0523  0.0101
   137. (0.00046) RY*( 4) C  16           s( 15.64%)p 3.41( 53.32%)d 1.99( 31.04%)
                                            0.0000 -0.0195  0.3949 -0.0093 -0.0017
                                           -0.0061  0.3084 -0.0083  0.6618  0.0989
                                            0.3667  0.2838 -0.1358  0.2591
   138. (0.00026) RY*( 5) C  16           s(  7.52%)p 2.48( 18.61%)d 9.83( 73.87%)
                                            0.0000 -0.0077  0.2741 -0.0027 -0.1225
                                           -0.0233  0.1470 -0.0454  0.3833 -0.1342
                                           -0.1629 -0.5430  0.4008 -0.4886
   139. (0.00019) RY*( 6) C  16           s(  0.48%)p 3.49(  1.68%)d99.99( 97.84%)
                                            0.0000 -0.0021  0.0694 -0.0037 -0.0261
                                            0.0055  0.0009 -0.0144  0.1261  0.5858
                                           -0.4601  0.1647 -0.4641 -0.4255
   140. (0.00004) RY*( 7) C  16           s(  1.35%)p 5.94(  8.03%)d67.03( 90.62%)
   141. (0.00001) RY*( 8) C  16           s(  0.29%)p 1.34(  0.39%)d99.99( 99.32%)
   142. (0.00001) RY*( 9) C  16           s(  0.09%)p72.30(  6.70%)d99.99( 93.20%)
   143. (0.00089) RY*( 1) H  17           s( 99.17%)p 0.01(  0.83%)
                                            0.0030  0.9958 -0.0614 -0.0084 -0.0670
   144. (0.00008) RY*( 2) H  17           s(  0.05%)p99.99( 99.95%)
   145. (0.00004) RY*( 3) H  17           s(  0.78%)p99.99( 99.22%)
   146. (0.00002) RY*( 4) H  17           s(  0.10%)p99.99( 99.90%)
   147. (0.00103) RY*( 1) H  18           s( 99.09%)p 0.01(  0.91%)
                                            0.0032  0.9954 -0.0625 -0.0604 -0.0391
   148. (0.00008) RY*( 2) H  18           s(  0.02%)p99.99( 99.98%)
   149. (0.00005) RY*( 3) H  18           s(  0.88%)p99.99( 99.12%)
   150. (0.00001) RY*( 4) H  18           s(  0.10%)p99.99( 99.90%)
   151. (0.00103) RY*( 1) C  19           s(  0.11%)p99.99( 85.39%)d99.99( 14.50%)
                                            0.0000 -0.0003  0.0332 -0.0007 -0.2653
                                            0.0115  0.7973 -0.0049 -0.3843 -0.2978
                                            0.1577  0.0101  0.1759  0.0194
   152. (0.00091) RY*( 2) C  19           s(  7.54%)p11.67( 88.05%)d 0.58(  4.41%)
                                           -0.0000  0.0182  0.2740  0.0105  0.2022
                                           -0.0089 -0.3522 -0.0203 -0.8456 -0.0001
                                            0.0871  0.0976 -0.0962  0.1333
   153. (0.00043) RY*( 3) C  19           s(  7.91%)p11.59( 91.63%)d 0.06(  0.47%)
                                            0.0000  0.0119  0.2809  0.0276 -0.9116
                                            0.0093 -0.2902  0.0063 -0.0111  0.0417
                                           -0.0455 -0.0107 -0.0238 -0.0134
   154. (0.00010) RY*( 4) C  19           s( 57.38%)p 0.12(  6.85%)d 0.62( 35.77%)
   155. (0.00001) RY*( 5) C  19           s(  0.11%)p87.14(  9.74%)d99.99( 90.14%)
   156. (0.00001) RY*( 6) C  19           s( 11.29%)p 0.55(  6.18%)d 7.31( 82.53%)
   157. (0.00001) RY*( 7) C  19           s(  6.92%)p 0.49(  3.37%)d12.97( 89.72%)
   158. (0.00001) RY*( 8) C  19           s(  4.21%)p 1.35(  5.70%)d21.40( 90.10%)
   159. (0.00000) RY*( 9) C  19           s(  4.58%)p 0.70(  3.22%)d20.11( 92.20%)
   160. (0.00046) RY*( 1) H  20           s( 96.25%)p 0.04(  3.75%)
                                            0.0057  0.9811  0.0667  0.0944  0.1553
   161. (0.00007) RY*( 2) H  20           s(  0.15%)p99.99( 99.85%)
   162. (0.00008) RY*( 3) H  20           s(  0.00%)p 1.00(100.00%)
   163. (0.00001) RY*( 4) H  20           s(  3.69%)p26.11( 96.31%)
   164. (0.00082) RY*( 1) H  21           s( 99.29%)p 0.01(  0.71%)
                                            0.0041  0.9965  0.0497  0.0526 -0.0427
   165. (0.00010) RY*( 2) H  21           s(  0.03%)p99.99( 99.97%)
   166. (0.00008) RY*( 3) H  21           s(  0.01%)p99.99( 99.99%)
   167. (0.00002) RY*( 4) H  21           s(  0.75%)p99.99( 99.25%)
   168. (0.00072) RY*( 1) H  22           s( 99.53%)p 0.00(  0.47%)
                                            0.0027  0.9977  0.0675 -0.0044 -0.0094
   169. (0.00011) RY*( 2) H  22           s(  0.06%)p99.99( 99.94%)
                                           -0.0030  0.0251 -0.2240  0.2443  0.9431
   170. (0.00008) RY*( 3) H  22           s(  0.08%)p99.99( 99.92%)
   171. (0.00003) RY*( 4) H  22           s(  0.40%)p99.99( 99.60%)
   172. (0.00227) RY*( 1) C  23           s( 11.97%)p 6.91( 82.74%)d 0.44(  5.29%)
                                            0.0000 -0.0034  0.3460 -0.0101 -0.6774
                                           -0.0207 -0.1702  0.0150  0.5820 -0.0119
                                            0.0096  0.1969  0.0967 -0.0674
   173. (0.00181) RY*( 2) C  23           s(  5.53%)p15.91( 88.02%)d 1.17(  6.45%)
                                            0.0000  0.0076  0.2351  0.0232  0.3898
                                           -0.0031  0.6800  0.0036  0.5150 -0.0219
                                           -0.1488  0.1024 -0.1676  0.0579
   174. (0.00131) RY*( 3) C  23           s( 50.67%)p 0.94( 47.80%)d 0.03(  1.53%)
                                            0.0000  0.0055  0.7118  0.0182 -0.2355
                                           -0.0130  0.3226  0.0053 -0.5639  0.0067
                                            0.0024 -0.1047 -0.0509 -0.0411
   175. (0.00050) RY*( 4) C  23           s( 24.62%)p 2.50( 61.61%)d 0.56( 13.77%)
                                           -0.0000 -0.0164  0.4960 -0.0071  0.5134
                                            0.0166 -0.5906  0.0097  0.0570 -0.1291
                                           -0.0921  0.2275 -0.1606 -0.1871
   176. (0.00031) RY*( 5) C  23           s(  5.35%)p 1.22(  6.53%)d16.49( 88.13%)
                                           -0.0000 -0.0009  0.2312 -0.0258  0.1726
                                            0.0362 -0.1406 -0.0011  0.1171  0.6183
                                            0.2981 -0.1841  0.2470  0.5615
   177. (0.00020) RY*( 6) C  23           s(  0.57%)p 1.41(  0.81%)d99.99( 98.62%)
                                           -0.0000 -0.0024  0.0756  0.0079  0.0173
                                            0.0111 -0.0861 -0.0030  0.0129 -0.3288
                                           -0.6797 -0.2641  0.4525  0.3763
   178. (0.00005) RY*( 7) C  23           s(  1.17%)p 5.40(  6.31%)d79.12( 92.52%)
   179. (0.00002) RY*( 8) C  23           s(  0.01%)p99.99(  6.41%)d99.99( 93.57%)
   180. (0.00001) RY*( 9) C  23           s(  0.12%)p 0.60(  0.07%)d99.99( 99.81%)
   181. (0.00198) RY*( 1) H  24           s( 99.10%)p 0.01(  0.90%)
                                           -0.0018  0.9955 -0.0768  0.0519  0.0191
   182. (0.00010) RY*( 2) H  24           s(  0.07%)p99.99( 99.93%)
                                            0.0074  0.0263  0.4208  0.4157 -0.8058
   183. (0.00006) RY*( 3) H  24           s(  0.07%)p99.99( 99.93%)
   184. (0.00004) RY*( 4) H  24           s(  0.83%)p99.99( 99.17%)
   185. (0.00095) RY*( 1) H  25           s( 99.20%)p 0.01(  0.80%)
                                            0.0032  0.9960 -0.0562  0.0389  0.0578
   186. (0.00009) RY*( 2) H  25           s(  0.09%)p99.99( 99.91%)
   187. (0.00004) RY*( 3) H  25           s(  0.70%)p99.99( 99.30%)
   188. (0.00002) RY*( 4) H  25           s(  0.10%)p99.99( 99.90%)
   189. (0.00114) RY*( 1) C  26           s(  0.01%)p99.99( 87.22%)d99.99( 12.77%)
                                           -0.0000  0.0020  0.0109  0.0137  0.7811
                                            0.0068  0.4742 -0.0007 -0.1922  0.1176
                                            0.2625  0.1547 -0.0378 -0.1399
   190. (0.00082) RY*( 2) C  26           s(  9.16%)p 9.39( 85.95%)d 0.54(  4.90%)
                                           -0.0000  0.0154  0.3022 -0.0118 -0.5048
                                            0.0118  0.7703 -0.0124 -0.1041 -0.1071
                                           -0.0507  0.0331 -0.0601 -0.1739
   191. (0.00037) RY*( 3) C  26           s( 11.54%)p 7.52( 86.78%)d 0.15(  1.68%)
                                            0.0000  0.0134  0.3394  0.0049  0.1535
                                           -0.0148  0.1264 -0.0231  0.9097  0.0599
                                            0.0210 -0.0417  0.0476  0.0935
   192. (0.00008) RY*( 4) C  26           s( 46.89%)p 0.26( 12.42%)d 0.87( 40.69%)
   193. (0.00001) RY*( 5) C  26           s( 12.29%)p 0.54(  6.69%)d 6.59( 81.02%)
   194. (0.00001) RY*( 6) C  26           s(  4.26%)p 1.72(  7.31%)d20.78( 88.43%)
   195. (0.00001) RY*( 7) C  26           s(  4.38%)p 0.99(  4.35%)d20.85( 91.27%)
   196. (0.00000) RY*( 8) C  26           s(  3.40%)p 0.47(  1.60%)d27.98( 95.01%)
   197. (0.00001) RY*( 9) C  26           s(  8.14%)p 0.96(  7.80%)d10.33( 84.07%)
   198. (0.00065) RY*( 1) H  27           s( 98.88%)p 0.01(  1.12%)
                                            0.0040  0.9944  0.0372  0.0469 -0.0873
   199. (0.00010) RY*( 2) H  27           s(  0.03%)p99.99( 99.97%)
   200. (0.00007) RY*( 3) H  27           s(  0.01%)p99.99( 99.99%)
   201. (0.00002) RY*( 4) H  27           s(  1.16%)p85.22( 98.84%)
   202. (0.00053) RY*( 1) H  28           s( 98.09%)p 0.02(  1.91%)
                                            0.0048  0.9904 -0.1138 -0.0387 -0.0685
   203. (0.00009) RY*( 2) H  28           s(  0.15%)p99.99( 99.85%)
   204. (0.00008) RY*( 3) H  28           s(  0.01%)p 1.00( 99.99%)
   205. (0.00002) RY*( 4) H  28           s(  1.84%)p53.34( 98.16%)
   206. (0.00048) RY*( 1) H  29           s( 96.64%)p 0.03(  3.36%)
                                            0.0050  0.9831  0.0872 -0.1479 -0.0640
   207. (0.00009) RY*( 2) H  29           s(  0.01%)p 1.00( 99.99%)
   208. (0.00008) RY*( 3) H  29           s(  0.19%)p99.99( 99.81%)
   209. (0.00002) RY*( 4) H  29           s(  3.24%)p29.82( 96.76%)
   210. (0.00078) RY*( 1) B  30           s( 32.96%)p 1.89( 62.27%)d 0.14(  4.76%)
                                            0.0000 -0.0206  0.5738  0.0418 -0.7199
                                           -0.0042  0.0430  0.0106 -0.3175  0.0803
                                           -0.1066  0.0738 -0.1487  0.0475
   211. (0.00038) RY*( 2) B  30           s( 17.79%)p 3.97( 70.60%)d 0.65( 11.61%)
                                            0.0000  0.0006  0.4218  0.0043  0.4154
                                            0.0034  0.6886 -0.0088 -0.2431 -0.1133
                                            0.1094  0.1459  0.2644 -0.0105
   212. (0.00025) RY*( 3) B  30           s(  0.52%)p99.99( 78.78%)d39.87( 20.70%)
                                            0.0000  0.0024  0.0720  0.0024  0.3178
                                           -0.0061 -0.4942 -0.0158 -0.6651 -0.1250
                                            0.0551  0.1728 -0.1259 -0.3777
   213. (0.00008) RY*( 4) B  30           s( 41.05%)p 1.04( 42.58%)d 0.40( 16.38%)
   214. (0.00003) RY*( 5) B  30           s(  0.17%)p87.67( 14.72%)d99.99( 85.11%)
   215. (0.00000) RY*( 6) B  30           s(  1.18%)p 2.91(  3.45%)d80.61( 95.37%)
   216. (0.00001) RY*( 7) B  30           s(  0.50%)p 7.51(  3.73%)d99.99( 95.77%)
   217. (0.00001) RY*( 8) B  30           s(  5.26%)p 1.36(  7.16%)d16.64( 87.57%)
   218. (0.00000) RY*( 9) B  30           s(  0.52%)p32.97( 17.09%)d99.99( 82.39%)
   219. (0.00031) RY*( 1) H  31           s( 98.92%)p 0.01(  1.08%)
                                           -0.0047  0.9946  0.0147  0.1020  0.0145
   220. (0.00003) RY*( 2) H  31           s(  0.06%)p99.99( 99.94%)
   221. (0.00001) RY*( 3) H  31           s(  1.08%)p91.29( 98.92%)
   222. (0.00001) RY*( 4) H  31           s(  0.00%)p 1.00(100.00%)
   223. (0.00031) RY*( 1) H  32           s( 98.24%)p 0.02(  1.76%)
                                           -0.0090  0.9911 -0.0214  0.1036 -0.0803
   224. (0.00010) RY*( 2) H  32           s(  0.68%)p99.99( 99.32%)
   225. (0.00007) RY*( 3) H  32           s(  0.02%)p99.99( 99.98%)
   226. (0.00002) RY*( 4) H  32           s(  1.15%)p86.18( 98.85%)
   227. (0.00020) RY*( 1) H  33           s( 97.61%)p 0.02(  2.39%)
                                           -0.0055  0.9880 -0.0064  0.1342 -0.0764
   228. (0.00003) RY*( 2) H  33           s(  0.73%)p99.99( 99.27%)
   229. (0.00001) RY*( 3) H  33           s(  0.98%)p99.99( 99.02%)
   230. (0.00002) RY*( 4) H  33           s(  0.77%)p99.99( 99.23%)
   231. (0.00978) RY*( 1) C  34           s( 23.85%)p 3.19( 76.10%)d 0.00(  0.05%)
                                           -0.0000  0.0639  0.4842  0.0013  0.2520
                                            0.0601 -0.6917 -0.0443  0.4620 -0.0103
                                            0.0138 -0.0114 -0.0075  0.0007
   232. (0.00048) RY*( 2) C  34           s(  0.01%)p99.99( 54.02%)d99.99( 45.97%)
                                           -0.0000 -0.0050  0.0102  0.0194  0.4424
                                            0.0164  0.4363  0.0132  0.3915 -0.2328
                                            0.2566 -0.1305  0.4324  0.3683
   233. (0.00035) RY*( 3) C  34           s(  0.19%)p99.99( 47.44%)d99.99( 52.36%)
                                           -0.0000 -0.0092  0.0431  0.0257  0.5373
                                           -0.0017 -0.0516 -0.0200 -0.4267 -0.4098
                                            0.2657  0.2407 -0.0127 -0.4765
   234. (0.00022) RY*( 4) C  34           s( 64.65%)p 0.35( 22.66%)d 0.20( 12.69%)
                                           -0.0000  0.0034  0.8040 -0.0044 -0.2638
                                            0.0552  0.3468 -0.0412 -0.1789  0.0369
                                           -0.0308  0.2944  0.1946 -0.0062
   235. (0.00010) RY*( 5) C  34           s(  2.96%)p12.88( 38.12%)d19.91( 58.92%)
                                           -0.0000 -0.0102  0.1717 -0.0251  0.5049
                                            0.0005  0.3473 -0.0150  0.0699  0.2867
                                           -0.3458 -0.0476 -0.6195  0.0373
   236. (0.00006) RY*( 6) C  34           s(  0.52%)p99.99( 52.69%)d89.49( 46.79%)
   237. (0.00002) RY*( 7) C  34           s(  3.29%)p 2.20(  7.24%)d27.17( 89.47%)
   238. (0.00000) RY*( 8) C  34           s(  0.02%)p65.66(  1.01%)d99.99( 98.97%)
   239. (0.00001) RY*( 9) C  34           s(  3.98%)p 0.42(  1.67%)d23.74( 94.35%)
   240. (0.00122) RY*( 1) N  35           s( 71.34%)p 0.39( 28.00%)d 0.01(  0.66%)
                                            0.0000  0.0321  0.8440  0.0260  0.3686
                                           -0.0507 -0.3371  0.0337  0.1616  0.0214
                                           -0.0042  0.0682  0.0382 -0.0027
   241. (0.00045) RY*( 2) N  35           s( 25.29%)p 2.71( 68.50%)d 0.25(  6.21%)
                                           -0.0000 -0.0151  0.5026  0.0352 -0.6731
                                           -0.0121  0.3318  0.0061 -0.3471  0.0856
                                           -0.0642 -0.0550 -0.1973  0.0933
   242. (0.00012) RY*( 3) N  35           s(  1.30%)p75.31( 97.57%)d 0.87(  1.13%)
                                           -0.0000 -0.0035  0.1138  0.0055  0.1556
                                            0.0048  0.7425  0.0080  0.6325  0.0323
                                            0.0123 -0.0368 -0.0918 -0.0183
   243. (0.00009) RY*( 4) N  35           s(  0.16%)p99.99( 97.86%)d12.35(  1.98%)
   244. (0.00001) RY*( 5) N  35           s(  0.49%)p 1.40(  0.69%)d99.99( 98.82%)
   245. (0.00000) RY*( 6) N  35           s(  0.15%)p 3.40(  0.50%)d99.99( 99.35%)
   246. (0.00000) RY*( 7) N  35           s(  0.07%)p32.07(  2.22%)d99.99( 97.71%)
   247. (0.00000) RY*( 8) N  35           s(  0.68%)p 7.63(  5.18%)d99.99( 94.14%)
   248. (0.00000) RY*( 9) N  35           s(  0.19%)p 4.81(  0.90%)d99.99( 98.92%)
   249. (0.02175) BD*( 1) N   1 - C   2  
                ( 32.55%)   0.5705* N   1 s( 25.08%)p 2.99( 74.89%)d 0.00(  0.03%)
                                           -0.0000 -0.5008 -0.0001 -0.2639  0.0027
                                           -0.5672 -0.0024  0.5980  0.0008 -0.0058
                                            0.0059  0.0138  0.0054 -0.0038
                ( 67.45%)  -0.8213* C   2 s( 19.23%)p 4.19( 80.59%)d 0.01(  0.18%)
                                           -0.0001 -0.4384 -0.0078  0.2976  0.0065
                                            0.5482  0.0202 -0.6449 -0.0221 -0.0152
                                            0.0164  0.0323  0.0107 -0.0107
   250. (0.02097) BD*( 1) N   1 - C   9  
                ( 33.18%)   0.5760* N   1 s( 25.19%)p 2.97( 74.78%)d 0.00(  0.03%)
                                            0.0000  0.5019  0.0022 -0.8168  0.0008
                                           -0.2333 -0.0005 -0.1617  0.0038  0.0081
                                            0.0050  0.0015  0.0131 -0.0082
                ( 66.82%)  -0.8175* C   9 s( 20.34%)p 3.91( 79.48%)d 0.01(  0.17%)
                                            0.0002  0.4510  0.0052  0.8436  0.0261
                                            0.1961  0.0069  0.2096  0.0029  0.0163
                                            0.0148  0.0044  0.0303 -0.0180
   251. (0.02110) BD*( 1) N   1 - C  16  
                ( 33.22%)   0.5764* N   1 s( 24.85%)p 3.02( 75.11%)d 0.00(  0.03%)
                                           -0.0000 -0.4985 -0.0016 -0.0465 -0.0037
                                           -0.3654  0.0022 -0.7845  0.0005 -0.0006
                                           -0.0017 -0.0117  0.0026 -0.0136
                ( 66.78%)  -0.8172* C  16 s( 20.02%)p 3.99( 79.80%)d 0.01(  0.17%)
                                           -0.0001 -0.4475 -0.0045  0.0012  0.0045
                                            0.3595  0.0094  0.8174  0.0249 -0.0006
                                           -0.0019 -0.0269  0.0067 -0.0310
   252. (0.02235) BD*( 1) N   1 - C  23  
                ( 33.07%)   0.5751* N   1 s( 24.88%)p 3.02( 75.09%)d 0.00(  0.03%)
                                           -0.0000 -0.4988 -0.0008 -0.5104 -0.0009
                                            0.6999 -0.0007  0.0210  0.0028  0.0147
                                            0.0002 -0.0004  0.0050  0.0088
                ( 66.93%)  -0.8181* C  23 s( 19.54%)p 4.11( 80.29%)d 0.01(  0.17%)
                                           -0.0001 -0.4420 -0.0072  0.5460  0.0166
                                           -0.7092 -0.0219  0.0335 -0.0008  0.0342
                                           -0.0001  0.0008  0.0100  0.0210
   253. (0.01562) BD*( 1) C   2 - H   3  
                ( 36.31%)   0.6026* C   2 s( 26.41%)p 2.79( 73.55%)d 0.00(  0.04%)
                                            0.0001 -0.5138  0.0070 -0.8513  0.0118
                                           -0.0481 -0.0086 -0.0863  0.0281  0.0003
                                           -0.0060 -0.0006 -0.0171  0.0092
                ( 63.69%)  -0.7981* H   3 s( 99.90%)p 0.00(  0.10%)
                                           -0.9995  0.0076  0.0306  0.0051 -0.0036
   254. (0.00677) BD*( 1) C   2 - H   4  
                ( 37.79%)   0.6147* C   2 s( 23.76%)p 3.21( 76.19%)d 0.00(  0.05%)
                                           -0.0002  0.4874 -0.0048 -0.1956  0.0166
                                           -0.3930  0.0182 -0.7540 -0.0061  0.0046
                                            0.0082  0.0167 -0.0033  0.0105
                ( 62.21%)  -0.7887* H   4 s( 99.91%)p 0.00(  0.09%)
                                            0.9995 -0.0022  0.0024  0.0097  0.0289
   255. (0.00349) BD*( 1) C   2 - C   5  
                ( 48.13%)   0.6938* C   2 s( 30.58%)p 2.27( 69.37%)d 0.00(  0.04%)
                                           -0.0001 -0.5529 -0.0125  0.3833 -0.0064
                                           -0.7354 -0.0114 -0.0739  0.0190  0.0155
                                            0.0023 -0.0044  0.0085  0.0095
                ( 51.87%)  -0.7202* C   5 s( 28.70%)p 2.48( 71.25%)d 0.00(  0.05%)
                                           -0.0003 -0.5357 -0.0068 -0.3229 -0.0090
                                            0.7797  0.0058 -0.0048  0.0134  0.0132
                                            0.0000  0.0013  0.0139  0.0108
   256. (0.00386) BD*( 1) C   5 - H   6  
                ( 38.61%)   0.6213* C   5 s( 23.98%)p 3.17( 75.98%)d 0.00(  0.04%)
                                            0.0000 -0.4896  0.0049 -0.2133  0.0079
                                           -0.4289 -0.0205 -0.7279  0.0108 -0.0046
                                           -0.0082 -0.0126  0.0022 -0.0120
                ( 61.39%)  -0.7835* H   6 s( 99.92%)p 0.00(  0.08%)
                                           -0.9996  0.0011  0.0064  0.0184  0.0208
   257. (0.00368) BD*( 1) C   5 - H   7  
                ( 38.56%)   0.6210* C   5 s( 24.10%)p 3.15( 75.86%)d 0.00(  0.04%)
                                            0.0000  0.4909 -0.0039 -0.8681  0.0007
                                           -0.0230  0.0234 -0.0629 -0.0058  0.0030
                                            0.0025 -0.0003  0.0167 -0.0099
                ( 61.44%)  -0.7838* H   7 s( 99.92%)p 0.00(  0.08%)
                                            0.9996 -0.0009  0.0281 -0.0043  0.0041
   258. (0.00222) BD*( 1) C   5 - H   8  
                ( 37.05%)   0.6087* C   5 s( 23.17%)p 3.31( 76.79%)d 0.00(  0.04%)
                                            0.0000 -0.4814 -0.0036 -0.3097  0.0106
                                           -0.4542 -0.0075  0.6822 -0.0096 -0.0061
                                            0.0113  0.0117  0.0001 -0.0091
                ( 62.95%)  -0.7934* H   8 s( 99.91%)p 0.00(  0.09%)
                                           -0.9996  0.0003  0.0093  0.0176 -0.0221
   259. (0.00693) BD*( 1) C   9 - H  10  
                ( 37.68%)   0.6138* C   9 s( 24.45%)p 3.09( 75.50%)d 0.00(  0.05%)
                                            0.0001 -0.4944  0.0052  0.4528  0.0138
                                           -0.7376  0.0171 -0.0730  0.0155  0.0153
                                            0.0018 -0.0033  0.0115  0.0097
                ( 62.32%)  -0.7894* H  10 s( 99.91%)p 0.00(  0.09%)
                                           -0.9995  0.0025 -0.0203  0.0231 -0.0002
   260. (0.00680) BD*( 1) C   9 - H  11  
                ( 37.72%)   0.6142* C   9 s( 24.19%)p 3.13( 75.76%)d 0.00(  0.05%)
                                           -0.0001  0.4919 -0.0053  0.0027 -0.0244
                                           -0.2455  0.0078 -0.8346  0.0065 -0.0015
                                           -0.0032  0.0094 -0.0019  0.0192
                ( 62.28%)  -0.7892* H  11 s( 99.91%)p 0.00(  0.09%)
                                            0.9995 -0.0024  0.0056  0.0083  0.0290
   261. (0.00349) BD*( 1) C   9 - C  12  
                ( 48.03%)   0.6931* C   9 s( 30.99%)p 2.23( 68.97%)d 0.00(  0.04%)
                                           -0.0001 -0.5565 -0.0121  0.2827  0.0218
                                            0.5968  0.0003 -0.5030  0.0104 -0.0071
                                            0.0065  0.0160  0.0078 -0.0022
                ( 51.97%)  -0.7209* C  12 s( 28.54%)p 2.50( 71.42%)d 0.00(  0.05%)
                                           -0.0003 -0.5341 -0.0089 -0.3705  0.0083
                                           -0.6039 -0.0096  0.4603  0.0131 -0.0128
                                            0.0091  0.0146  0.0053  0.0019
   262. (0.00372) BD*( 1) C  12 - H  13  
                ( 38.55%)   0.6209* C  12 s( 23.95%)p 3.17( 76.02%)d 0.00(  0.04%)
                                           -0.0000 -0.4893  0.0051 -0.0028  0.0167
                                           -0.2106  0.0173 -0.8457 -0.0034 -0.0007
                                           -0.0012 -0.0101  0.0013 -0.0170
                ( 61.45%)  -0.7839* H  13 s( 99.92%)p 0.00(  0.08%)
                                           -0.9996  0.0009 -0.0041  0.0035  0.0282
   263. (0.00370) BD*( 1) C  12 - H  14  
                ( 38.56%)   0.6210* C  12 s( 23.99%)p 3.17( 75.97%)d 0.00(  0.04%)
                                            0.0000  0.4898 -0.0052  0.4146 -0.0189
                                           -0.7603 -0.0103 -0.0960  0.0102 -0.0150
                                           -0.0027  0.0045 -0.0072 -0.0095
                ( 61.44%)  -0.7838* H  14 s( 99.92%)p 0.00(  0.08%)
                                            0.9996 -0.0010 -0.0092  0.0270  0.0018
   264. (0.00213) BD*( 1) C  12 - H  15  
                ( 37.12%)   0.6092* C  12 s( 23.49%)p 3.26( 76.47%)d 0.00(  0.04%)
                                           -0.0000  0.4846  0.0033 -0.8306  0.0057
                                           -0.1092 -0.0092 -0.2504  0.0123  0.0014
                                            0.0113  0.0005  0.0147 -0.0059
                ( 62.88%)  -0.7930* H  15 s( 99.91%)p 0.00(  0.09%)
                                            0.9996 -0.0002  0.0285  0.0059  0.0063
   265. (0.00669) BD*( 1) C  16 - H  17  
                ( 37.57%)   0.6130* C  16 s( 24.51%)p 3.08( 75.44%)d 0.00(  0.05%)
                                           -0.0001  0.4951 -0.0040 -0.5957  0.0037
                                            0.6315 -0.0081 -0.0070  0.0255 -0.0181
                                            0.0020 -0.0033  0.0004 -0.0112
                ( 62.43%)  -0.7901* H  17 s( 99.91%)p 0.00(  0.09%)
                                            0.9995 -0.0023  0.0205 -0.0224 -0.0052
   266. (0.00687) BD*( 1) C  16 - H  18  
                ( 37.73%)   0.6143* C  16 s( 24.32%)p 3.11( 75.63%)d 0.00(  0.05%)
                                            0.0001 -0.4931  0.0047  0.2600  0.0046
                                            0.6258 -0.0238 -0.5444 -0.0119 -0.0084
                                            0.0067  0.0167  0.0092  0.0013
                ( 62.27%)  -0.7891* H  18 s( 99.91%)p 0.00(  0.09%)
                                           -0.9995  0.0024 -0.0098 -0.0179  0.0229
   267. (0.00340) BD*( 1) C  16 - C  19  
                ( 48.17%)   0.6940* C  16 s( 31.11%)p 2.21( 68.85%)d 0.00(  0.04%)
                                           -0.0001 -0.5576 -0.0106 -0.7595  0.0073
                                           -0.2807 -0.0090 -0.1796 -0.0228 -0.0101
                                           -0.0055 -0.0015 -0.0139  0.0095
                ( 51.83%)  -0.7199* C  19 s( 28.26%)p 2.54( 71.69%)d 0.00(  0.05%)
                                           -0.0003 -0.5315 -0.0096  0.7412  0.0181
                                            0.3096 -0.0007  0.2668 -0.0097 -0.0124
                                           -0.0109 -0.0053 -0.0115  0.0070
   268. (0.00223) BD*( 1) C  19 - H  20  
                ( 37.11%)   0.6092* C  19 s( 23.38%)p 3.28( 76.58%)d 0.00(  0.04%)
                                            0.0000 -0.4835 -0.0041  0.0958 -0.0138
                                           -0.3868 -0.0008 -0.7790  0.0062  0.0029
                                            0.0065 -0.0120  0.0019 -0.0134
                ( 62.89%)  -0.7930* H  20 s( 99.91%)p 0.00(  0.09%)
                                           -0.9996  0.0003 -0.0007  0.0142  0.0262
   269. (0.00415) BD*( 1) C  19 - H  21  
                ( 38.15%)   0.6177* C  19 s( 24.14%)p 3.14( 75.82%)d 0.00(  0.04%)
                                            0.0000 -0.4913  0.0065 -0.3068 -0.0141
                                           -0.5909 -0.0078  0.5606 -0.0185 -0.0070
                                            0.0073  0.0151  0.0057 -0.0046
                ( 61.85%)  -0.7864* H  21 s( 99.92%)p 0.00(  0.08%)
                                           -0.9996  0.0017  0.0133  0.0205 -0.0152
   270. (0.00456) BD*( 1) C  19 - H  22  
                ( 39.19%)   0.6261* C  19 s( 24.17%)p 3.14( 75.79%)d 0.00(  0.04%)
                                           -0.0000 -0.4916  0.0050 -0.5880 -0.0109
                                            0.6361 -0.0162 -0.0831 -0.0157  0.0171
                                           -0.0015  0.0014  0.0036  0.0099
                ( 60.81%)  -0.7798* H  22 s( 99.93%)p 0.00(  0.07%)
                                           -0.9996  0.0013  0.0206 -0.0167  0.0060
   271. (0.00893) BD*( 1) C  23 - H  24  
                ( 38.06%)   0.6170* C  23 s( 25.92%)p 2.86( 74.03%)d 0.00(  0.05%)
                                            0.0000 -0.5091  0.0059 -0.7757  0.0067
                                           -0.2920  0.0251 -0.2295 -0.0054 -0.0134
                                           -0.0086 -0.0038 -0.0111  0.0077
                ( 61.94%)  -0.7870* H  24 s( 99.92%)p 0.00(  0.08%)
                                           -0.9996 -0.0001  0.0274  0.0044  0.0074
   272. (0.00739) BD*( 1) C  23 - H  25  
                ( 37.80%)   0.6148* C  23 s( 23.98%)p 3.17( 75.97%)d 0.00(  0.05%)
                                            0.0001 -0.4897  0.0051  0.3134 -0.0213
                                            0.5154  0.0081 -0.6287  0.0051 -0.0084
                                            0.0109  0.0148  0.0019 -0.0080
                ( 62.20%)  -0.7887* H  25 s( 99.91%)p 0.00(  0.09%)
                                           -0.9995  0.0025 -0.0063 -0.0208  0.0214
   273. (0.00368) BD*( 1) C  23 - C  26  
                ( 47.95%)   0.6924* C  23 s( 30.54%)p 2.27( 69.42%)d 0.00(  0.04%)
                                           -0.0001 -0.5525 -0.0118  0.0009 -0.0086
                                            0.3789  0.0197  0.7417 -0.0039 -0.0004
                                           -0.0007 -0.0130  0.0027 -0.0153
                ( 52.05%)  -0.7215* C  26 s( 28.47%)p 2.51( 71.48%)d 0.00(  0.05%)
                                           -0.0003 -0.5335 -0.0075  0.0890 -0.0036
                                           -0.4377  0.0046 -0.7177 -0.0153  0.0028
                                            0.0033 -0.0170  0.0053 -0.0124
   274. (0.00364) BD*( 1) C  26 - H  27  
                ( 38.27%)   0.6186* C  26 s( 23.92%)p 3.18( 76.04%)d 0.00(  0.04%)
                                           -0.0000 -0.4891  0.0055 -0.3456 -0.0014
                                           -0.4997  0.0195  0.6250  0.0133 -0.0087
                                            0.0098  0.0142  0.0038 -0.0025
                ( 61.73%)  -0.7857* H  27 s( 99.92%)p 0.00(  0.08%)
                                           -0.9996  0.0010  0.0130  0.0125 -0.0225
   275. (0.00368) BD*( 1) C  26 - H  28  
                ( 38.42%)   0.6198* C  26 s( 24.47%)p 3.08( 75.49%)d 0.00(  0.04%)
                                            0.0000  0.4947 -0.0024 -0.7653  0.0131
                                           -0.3028 -0.0131 -0.2775 -0.0152  0.0096
                                            0.0079  0.0030  0.0121 -0.0081
                ( 61.58%)  -0.7847* H  28 s( 99.92%)p 0.00(  0.08%)
                                            0.9996 -0.0009  0.0225  0.0131  0.0119
   276. (0.00227) BD*( 1) C  26 - H  29  
                ( 37.32%)   0.6109* C  26 s( 23.09%)p 3.33( 76.87%)d 0.00(  0.04%)
                                            0.0000 -0.4805 -0.0023 -0.5351  0.0078
                                            0.6827  0.0006 -0.1261  0.0158  0.0159
                                           -0.0057  0.0067  0.0019  0.0079
                ( 62.68%)  -0.7917* H  29 s( 99.91%)p 0.00(  0.09%)
                                           -0.9996  0.0001  0.0176 -0.0234  0.0014
   277. (0.00207) BD*( 1) B  30 - H  31  
                ( 50.42%)   0.7101* B  30 s( 25.30%)p 2.95( 74.66%)d 0.00(  0.04%)
                                            0.0003  0.5030  0.0040 -0.2590 -0.0255
                                           -0.7022  0.0110 -0.4309  0.0003  0.0087
                                            0.0081  0.0153 -0.0051  0.0022
                ( 49.58%)  -0.7041* H  31 s( 99.94%)p 0.00(  0.06%)
                                            0.9997  0.0024  0.0085  0.0208  0.0093
   278. (0.00232) BD*( 1) B  30 - H  32  
                ( 53.62%)   0.7322* B  30 s( 24.71%)p 3.04( 75.18%)d 0.00(  0.10%)
                                            0.0004  0.4971 -0.0064 -0.4498 -0.0152
                                            0.0702  0.0087  0.7368 -0.0374 -0.0102
                                           -0.0257  0.0103  0.0080  0.0104
                ( 46.38%)  -0.6810* H  32 s( 99.91%)p 0.00(  0.09%)
                                            0.9995  0.0067  0.0095  0.0027 -0.0281
   279. (0.00257) BD*( 1) B  30 - H  33  
                ( 49.75%)   0.7053* B  30 s( 27.23%)p 2.67( 72.72%)d 0.00(  0.05%)
                                           -0.0003 -0.5211  0.0277 -0.8363 -0.0083
                                            0.0354 -0.0022 -0.1625 -0.0030 -0.0030
                                           -0.0023 -0.0001 -0.0193  0.0112
                ( 50.25%)  -0.7089* H  33 s( 99.92%)p 0.00(  0.08%)
                                           -0.9996 -0.0045  0.0269 -0.0001  0.0113
   280. (0.00554) BD*( 1) B  30 - C  34  
                ( 66.07%)   0.8128* B  30 s( 22.80%)p 3.38( 77.07%)d 0.01(  0.13%)
                                           -0.0001  0.4768  0.0255 -0.1701 -0.0182
                                            0.7065 -0.0026 -0.4921  0.0045 -0.0141
                                            0.0057 -0.0267 -0.0189 -0.0043
                ( 33.93%)  -0.5825* C  34 s( 60.49%)p 0.65( 39.50%)d 0.00(  0.01%)
                                           -0.0002  0.7767  0.0405  0.1607  0.0026
                                           -0.4976  0.0233  0.3474 -0.0191 -0.0025
                                            0.0005 -0.0086 -0.0046  0.0005
   281. (0.00550) BD*( 1) C  34 - N  35  
                ( 60.35%)   0.7769* C  34 s( 39.93%)p 1.50( 60.01%)d 0.00(  0.06%)
                                            0.0001  0.6255 -0.0895 -0.2330 -0.0125
                                            0.6145  0.0481 -0.4057 -0.0333 -0.0124
                                            0.0057 -0.0175 -0.0101 -0.0022
                ( 39.65%)  -0.6297* N  35 s( 49.13%)p 1.03( 50.56%)d 0.01(  0.31%)
                                           -0.0000  0.6982 -0.0609  0.2491 -0.0139
                                           -0.5473  0.0195  0.3786 -0.0123 -0.0264
                                            0.0135 -0.0409 -0.0233 -0.0031
   282. (0.02148) BD*( 2) C  34 - N  35  
                ( 60.56%)   0.7782* C  34 s(  0.02%)p99.99( 99.80%)d 9.83(  0.18%)
                                            0.0000 -0.0129  0.0045 -0.0443  0.0006
                                            0.5480 -0.0001  0.8341  0.0057 -0.0112
                                           -0.0124  0.0159 -0.0168 -0.0319
                ( 39.44%)  -0.6280* N  35 s(  0.00%)p 1.00( 99.64%)d 0.00(  0.36%)
                                           -0.0000 -0.0019  0.0020 -0.0467 -0.0000
                                            0.5511 -0.0037  0.8310 -0.0075  0.0118
                                            0.0128 -0.0220  0.0251  0.0463
   283. (0.02374) BD*( 3) C  34 - N  35  
                ( 60.27%)   0.7763* C  34 s(  0.09%)p99.99( 99.74%)d 1.98(  0.17%)
                                            0.0001  0.0212 -0.0208  0.9571 -0.0124
                                            0.2587  0.0096 -0.1185 -0.0073  0.0261
                                           -0.0179 -0.0101 -0.0240  0.0080
                ( 39.73%)  -0.6303* N  35 s(  0.03%)p99.99( 99.62%)d11.98(  0.35%)
                                            0.0001 -0.0114 -0.0126  0.9371  0.0094
                                            0.3081 -0.0055 -0.1516  0.0044 -0.0391
                                            0.0271  0.0176  0.0295 -0.0058


 NHO Directionality and "Bond Bending" (deviations from line of nuclear centers)

         [Thresholds for printing:  angular deviation  >  1.0 degree]
                                    hybrid p-character > 25.0%
                                    orbital occupancy  >  0.10e

                                Line of Centers        Hybrid 1              Hybrid 2
                                ---------------  -------------------   ------------------
                NBO               Theta   Phi    Theta   Phi    Dev    Theta   Phi    Dev
 ========================================================================================
     1. BD (   1) N   1 - C   2   134.5   64.3   133.7   65.4   1.1     44.0  241.8   2.3
     2. BD (   1) N   1 - C   9   101.7  195.0   100.5  196.0   1.5     76.6   13.1   2.5
     3. BD (   1) N   1 - C  16    24.6   84.3    25.1   82.1   1.0    156.3  269.1   2.2
     4. BD (   1) N   1 - C  23    90.2  306.6    91.6  306.2   1.5     92.0  127.6   2.4
     7. BD (   1) C   2 - C   5    88.1  114.6    86.2  116.8   2.9     90.6  292.9   2.1
    10. BD (   1) C   5 - H   8   141.1   54.9   140.7   57.1   1.4      --     --    --
    13. BD (   1) C   9 - C  12    55.3  240.7    53.7  243.0   2.4    123.6   59.4   1.5
    16. BD (   1) C  12 - H  15   106.8  187.3   106.0  188.2   1.2      --     --    --
    17. BD (   1) C  16 - H  17    89.7  134.0    88.8  133.5   1.1      --     --    --
    19. BD (   1) C  16 - C  19    73.9   21.6    75.9   21.1   2.1    107.4  202.1   1.4
    20. BD (   1) C  19 - H  20    27.0  105.2    27.1  102.0   1.5      --     --    --
    24. BD (   1) C  23 - H  25    42.7  240.6    43.9  240.8   1.2      --     --    --
    25. BD (   1) C  23 - C  26   150.3  277.2   151.6  271.1   3.3     31.1  101.2   2.4
    26. BD (   1) C  26 - H  27   135.7   53.1   137.1   54.2   1.6      --     --    --
    28. BD (   1) C  26 - H  29    81.1  309.0    82.7  307.7   2.1      --     --    --
    29. BD (   1) B  30 - H  31   119.9  249.5   120.0  247.6   1.6      --     --    --
    30. BD (   1) B  30 - H  32    31.7  170.8    34.0  170.4   2.3      --     --    --
    32. BD (   1) B  30 - C  34   123.7  105.5     --     --    --      56.8  289.0   3.0
    33. BD (   1) C  34 - N  35   121.8  112.9   121.9  110.3   2.1     57.6  294.0   1.1
    34. BD (   2) C  34 - N  35   121.8  112.9   146.8  274.6  90.0     33.7   94.9  90.6
    35. BD (   3) C  34 - N  35   121.8  112.9    97.3   15.9  92.0     81.6  197.7  89.9
    48. LP (   1) N  35             --     --    122.1  113.4   --       --     --    --


 Second Order Perturbation Theory Analysis of Fock Matrix in NBO Basis

     Threshold for printing:   0.25 kcal/mol
    (Intermolecular threshold: 0.03 kcal/mol)
                                                                              E(2)  E(j)-E(i) F(i,j)
         Donor NBO (i)                     Acceptor NBO (j)                 kcal/mol   a.u.    a.u. 
 ===================================================================================================

 within unit  1
   1. BD (   1) N   1 - C   2        / 97. RY*(   2) C   9                    0.37    1.58    0.031
   1. BD (   1) N   1 - C   2        /134. RY*(   1) C  16                    0.26    1.68    0.026
   1. BD (   1) N   1 - C   2        /172. RY*(   1) C  23                    0.55    1.64    0.038
   1. BD (   1) N   1 - C   2        /250. BD*(   1) N   1 - C   9            0.74    0.94    0.033
   1. BD (   1) N   1 - C   2        /251. BD*(   1) N   1 - C  16            0.67    0.94    0.032
   1. BD (   1) N   1 - C   2        /252. BD*(   1) N   1 - C  23            0.62    0.93    0.030
   1. BD (   1) N   1 - C   2        /258. BD*(   1) C   5 - H   8            0.40    1.17    0.027
   1. BD (   1) N   1 - C   2        /261. BD*(   1) C   9 - C  12            0.97    1.09    0.041
   1. BD (   1) N   1 - C   2        /266. BD*(   1) C  16 - H  18            0.51    1.15    0.031
   1. BD (   1) N   1 - C   2        /272. BD*(   1) C  23 - H  25            0.48    1.14    0.030
   2. BD (   1) N   1 - C   9        / 58. RY*(   1) C   2                    0.60    1.69    0.040
   2. BD (   1) N   1 - C   9        /115. RY*(   3) C  12                    0.26    1.29    0.023
   2. BD (   1) N   1 - C   9        /135. RY*(   2) C  16                    0.37    1.58    0.031
   2. BD (   1) N   1 - C   9        /173. RY*(   2) C  23                    0.49    1.62    0.036
   2. BD (   1) N   1 - C   9        /249. BD*(   1) N   1 - C   2            0.65    0.95    0.032
   2. BD (   1) N   1 - C   9        /251. BD*(   1) N   1 - C  16            0.73    0.95    0.033
   2. BD (   1) N   1 - C   9        /252. BD*(   1) N   1 - C  23            0.67    0.94    0.032
   2. BD (   1) N   1 - C   9        /253. BD*(   1) C   2 - H   3            0.46    1.19    0.030
   2. BD (   1) N   1 - C   9        /264. BD*(   1) C  12 - H  15            0.40    1.18    0.027
   2. BD (   1) N   1 - C   9        /267. BD*(   1) C  16 - C  19            0.89    1.10    0.040
   2. BD (   1) N   1 - C   9        /271. BD*(   1) C  23 - H  24            0.53    1.18    0.032
   3. BD (   1) N   1 - C  16        / 58. RY*(   1) C   2                    0.37    1.69    0.032
   3. BD (   1) N   1 - C  16        / 96. RY*(   1) C   9                    0.61    1.67    0.041
   3. BD (   1) N   1 - C  16        /173. RY*(   2) C  23                    0.35    1.62    0.030
   3. BD (   1) N   1 - C  16        /249. BD*(   1) N   1 - C   2            0.65    0.94    0.032
   3. BD (   1) N   1 - C  16        /250. BD*(   1) N   1 - C   9            0.64    0.95    0.031
   3. BD (   1) N   1 - C  16        /252. BD*(   1) N   1 - C  23            0.72    0.94    0.033
   3. BD (   1) N   1 - C  16        /254. BD*(   1) C   2 - H   4            0.45    1.16    0.029
   3. BD (   1) N   1 - C  16        /260. BD*(   1) C   9 - H  11            0.48    1.16    0.030
   3. BD (   1) N   1 - C  16        /268. BD*(   1) C  19 - H  20            0.40    1.17    0.028
   3. BD (   1) N   1 - C  16        /273. BD*(   1) C  23 - C  26            0.90    1.11    0.040
   4. BD (   1) N   1 - C  23        / 59. RY*(   2) C   2                    0.35    1.55    0.029
   4. BD (   1) N   1 - C  23        / 96. RY*(   1) C   9                    0.34    1.66    0.030
   4. BD (   1) N   1 - C  23        /134. RY*(   1) C  16                    0.59    1.69    0.040
   4. BD (   1) N   1 - C  23        /191. RY*(   3) C  26                    0.26    1.31    0.023
   4. BD (   1) N   1 - C  23        /249. BD*(   1) N   1 - C   2            0.71    0.94    0.033
   4. BD (   1) N   1 - C  23        /250. BD*(   1) N   1 - C   9            0.68    0.95    0.032
   4. BD (   1) N   1 - C  23        /251. BD*(   1) N   1 - C  16            0.61    0.94    0.030
   4. BD (   1) N   1 - C  23        /255. BD*(   1) C   2 - C   5            0.82    1.10    0.038
   4. BD (   1) N   1 - C  23        /259. BD*(   1) C   9 - H  10            0.52    1.15    0.031
   4. BD (   1) N   1 - C  23        /265. BD*(   1) C  16 - H  17            0.50    1.15    0.030
   4. BD (   1) N   1 - C  23        /276. BD*(   1) C  26 - H  29            0.40    1.17    0.028
   5. BD (   1) C   2 - H   3        / 75. RY*(   1) C   5                    0.47    1.35    0.032
   5. BD (   1) C   2 - H   3        /250. BD*(   1) N   1 - C   9            1.27    0.75    0.039
   5. BD (   1) C   2 - H   3        /254. BD*(   1) C   2 - H   4            0.29    0.96    0.021
   5. BD (   1) C   2 - H   3        /255. BD*(   1) C   2 - C   5            0.45    0.91    0.026
   5. BD (   1) C   2 - H   3        /257. BD*(   1) C   5 - H   7            1.47    0.97    0.048
   6. BD (   1) C   2 - H   4        / 75. RY*(   1) C   5                    0.34    1.35    0.027
   6. BD (   1) C   2 - H   4        /251. BD*(   1) N   1 - C  16            1.49    0.74    0.042
   6. BD (   1) C   2 - H   4        /253. BD*(   1) C   2 - H   3            0.29    0.98    0.021
   6. BD (   1) C   2 - H   4        /255. BD*(   1) C   2 - C   5            0.27    0.91    0.020
   6. BD (   1) C   2 - H   4        /256. BD*(   1) C   5 - H   6            1.54    0.97    0.049
   7. BD (   1) C   2 - C   5        /252. BD*(   1) N   1 - C  23            0.80    0.85    0.033
   7. BD (   1) C   2 - C   5        /253. BD*(   1) C   2 - H   3            0.61    1.10    0.033
   7. BD (   1) C   2 - C   5        /254. BD*(   1) C   2 - H   4            0.47    1.07    0.028
   7. BD (   1) C   2 - C   5        /258. BD*(   1) C   5 - H   8            0.26    1.09    0.021
   8. BD (   1) C   5 - H   6        /254. BD*(   1) C   2 - H   4            1.50    0.93    0.047
   9. BD (   1) C   5 - H   7        /253. BD*(   1) C   2 - H   3            1.36    0.96    0.046
  10. BD (   1) C   5 - H   8        /249. BD*(   1) N   1 - C   2            3.67    0.71    0.065
  10. BD (   1) C   5 - H   8        /255. BD*(   1) C   2 - C   5            0.26    0.87    0.019
  11. BD (   1) C   9 - H  10        /113. RY*(   1) C  12                    0.36    1.38    0.028
  11. BD (   1) C   9 - H  10        /252. BD*(   1) N   1 - C  23            1.53    0.75    0.043
  11. BD (   1) C   9 - H  10        /261. BD*(   1) C   9 - C  12            0.27    0.91    0.020
  11. BD (   1) C   9 - H  10        /263. BD*(   1) C  12 - H  14            1.51    0.97    0.049
  12. BD (   1) C   9 - H  11        /113. RY*(   1) C  12                    0.33    1.37    0.027
  12. BD (   1) C   9 - H  11        /251. BD*(   1) N   1 - C  16            1.43    0.75    0.042
  12. BD (   1) C   9 - H  11        /261. BD*(   1) C   9 - C  12            0.29    0.91    0.020
  12. BD (   1) C   9 - H  11        /262. BD*(   1) C  12 - H  13            1.55    0.97    0.049
  13. BD (   1) C   9 - C  12        /249. BD*(   1) N   1 - C   2            0.79    0.86    0.033
  13. BD (   1) C   9 - C  12        /259. BD*(   1) C   9 - H  10            0.47    1.07    0.028
  13. BD (   1) C   9 - C  12        /260. BD*(   1) C   9 - H  11            0.43    1.07    0.027
  13. BD (   1) C   9 - C  12        /264. BD*(   1) C  12 - H  15            0.26    1.09    0.021
  14. BD (   1) C  12 - H  13        /260. BD*(   1) C   9 - H  11            1.49    0.93    0.047
  15. BD (   1) C  12 - H  14        /259. BD*(   1) C   9 - H  10            1.51    0.94    0.047
  16. BD (   1) C  12 - H  15        /250. BD*(   1) N   1 - C   9            3.54    0.72    0.064
  17. BD (   1) C  16 - H  17        /151. RY*(   1) C  19                    0.33    1.38    0.027
  17. BD (   1) C  16 - H  17        /252. BD*(   1) N   1 - C  23            1.34    0.75    0.040
  17. BD (   1) C  16 - H  17        /267. BD*(   1) C  16 - C  19            0.29    0.91    0.021
  17. BD (   1) C  16 - H  17        /270. BD*(   1) C  19 - H  22            1.50    0.98    0.048
  18. BD (   1) C  16 - H  18        /151. RY*(   1) C  19                    0.38    1.39    0.029
  18. BD (   1) C  16 - H  18        /249. BD*(   1) N   1 - C   2            1.48    0.75    0.042
  18. BD (   1) C  16 - H  18        /267. BD*(   1) C  16 - C  19            0.27    0.91    0.020
  18. BD (   1) C  16 - H  18        /269. BD*(   1) C  19 - H  21            1.56    0.98    0.049
  19. BD (   1) C  16 - C  19        /250. BD*(   1) N   1 - C   9            0.81    0.87    0.034
  19. BD (   1) C  16 - C  19        /265. BD*(   1) C  16 - H  17            0.43    1.07    0.027
  19. BD (   1) C  16 - C  19        /266. BD*(   1) C  16 - H  18            0.46    1.07    0.028
  19. BD (   1) C  16 - C  19        /268. BD*(   1) C  19 - H  20            0.26    1.09    0.021
  19. BD (   1) C  16 - C  19        /269. BD*(   1) C  19 - H  21            0.26    1.09    0.021
  19. BD (   1) C  16 - C  19        /270. BD*(   1) C  19 - H  22            0.29    1.09    0.022
  20. BD (   1) C  19 - H  20        /251. BD*(   1) N   1 - C  16            3.52    0.72    0.064
  21. BD (   1) C  19 - H  21        /266. BD*(   1) C  16 - H  18            1.45    0.94    0.047
  22. BD (   1) C  19 - H  22        /265. BD*(   1) C  16 - H  17            1.51    0.94    0.048
  22. BD (   1) C  19 - H  22        /271. BD*(   1) C  23 - H  24            0.30    0.97    0.021
  23. BD (   1) C  23 - H  24        /189. RY*(   1) C  26                    0.35    1.39    0.028
  23. BD (   1) C  23 - H  24        /250. BD*(   1) N   1 - C   9            1.39    0.77    0.041
  23. BD (   1) C  23 - H  24        /272. BD*(   1) C  23 - H  25            0.28    0.97    0.021
  23. BD (   1) C  23 - H  24        /273. BD*(   1) C  23 - C  26            0.46    0.92    0.026
  23. BD (   1) C  23 - H  24        /275. BD*(   1) C  26 - H  28            1.53    0.98    0.049
  24. BD (   1) C  23 - H  25        /189. RY*(   1) C  26                    0.32    1.38    0.027
  24. BD (   1) C  23 - H  25        /249. BD*(   1) N   1 - C   2            1.33    0.75    0.040
  24. BD (   1) C  23 - H  25        /271. BD*(   1) C  23 - H  24            0.29    0.99    0.021
  24. BD (   1) C  23 - H  25        /273. BD*(   1) C  23 - C  26            0.31    0.91    0.021
  24. BD (   1) C  23 - H  25        /274. BD*(   1) C  26 - H  27            1.42    0.98    0.047
  25. BD (   1) C  23 - C  26        / 59. RY*(   2) C   2                    0.30    1.48    0.026
  25. BD (   1) C  23 - C  26        /251. BD*(   1) N   1 - C  16            0.78    0.86    0.033
  25. BD (   1) C  23 - C  26        /271. BD*(   1) C  23 - H  24            0.76    1.10    0.037
  25. BD (   1) C  23 - C  26        /272. BD*(   1) C  23 - H  25            0.48    1.07    0.029
  25. BD (   1) C  23 - C  26        /275. BD*(   1) C  26 - H  28            0.25    1.08    0.021
  25. BD (   1) C  23 - C  26        /276. BD*(   1) C  26 - H  29            0.28    1.09    0.022
  26. BD (   1) C  26 - H  27        /272. BD*(   1) C  23 - H  25            1.71    0.93    0.050
  27. BD (   1) C  26 - H  28        /271. BD*(   1) C  23 - H  24            1.39    0.96    0.046
  28. BD (   1) C  26 - H  29        /252. BD*(   1) N   1 - C  23            3.71    0.71    0.065
  28. BD (   1) C  26 - H  29        /273. BD*(   1) C  23 - C  26            0.25    0.87    0.019
  36. CR (   1) N   1                / 98. RY*(   3) C   9                    0.25   15.14    0.078
  36. CR (   1) N   1                /174. RY*(   3) C  23                    0.32   15.14    0.087
  37. CR (   1) C   2                / 67. RY*(   1) H   3                    0.69   10.79    0.109
  37. CR (   1) C   2                / 71. RY*(   1) H   4                    0.36   10.56    0.078
  37. CR (   1) C   2                / 77. RY*(   3) C   5                    0.61   10.72    0.102
  38. CR (   1) C   5                / 59. RY*(   2) C   2                    0.33   10.91    0.075
  38. CR (   1) C   5                / 84. RY*(   1) H   6                    0.37   10.56    0.079
  38. CR (   1) C   5                / 88. RY*(   1) H   7                    0.37   10.54    0.079
  38. CR (   1) C   5                / 92. RY*(   1) H   8                    0.38   10.54    0.080
  39. CR (   1) C   9                /105. RY*(   1) H  10                    0.38   10.57    0.080
  39. CR (   1) C   9                /109. RY*(   1) H  11                    0.37   10.56    0.078
  39. CR (   1) C   9                /115. RY*(   3) C  12                    0.64   10.70    0.105
  39. CR (   1) C   9                /251. BD*(   1) N   1 - C  16            0.26   10.36    0.066
  39. CR (   1) C   9                /252. BD*(   1) N   1 - C  23            0.26   10.35    0.066
  40. CR (   1) C  12                / 97. RY*(   2) C   9                    0.25   10.95    0.066
  40. CR (   1) C  12                /122. RY*(   1) H  13                    0.37   10.54    0.079
  40. CR (   1) C  12                /126. RY*(   1) H  14                    0.37   10.55    0.079
  40. CR (   1) C  12                /130. RY*(   1) H  15                    0.39   10.55    0.081
  41. CR (   1) C  16                /143. RY*(   1) H  17                    0.36   10.56    0.078
  41. CR (   1) C  16                /147. RY*(   1) H  18                    0.38   10.57    0.080
  41. CR (   1) C  16                /153. RY*(   3) C  19                    0.69   10.69    0.108
  42. CR (   1) C  19                /160. RY*(   1) H  20                    0.38   10.55    0.080
  42. CR (   1) C  19                /164. RY*(   1) H  21                    0.41   10.57    0.083
  42. CR (   1) C  19                /168. RY*(   1) H  22                    0.42   10.63    0.084
  43. CR (   1) C  23                /181. RY*(   1) H  24                    0.57   10.79    0.099
  43. CR (   1) C  23                /185. RY*(   1) H  25                    0.36   10.56    0.078
  43. CR (   1) C  23                /191. RY*(   3) C  26                    0.61   10.72    0.102
  44. CR (   1) C  26                /173. RY*(   2) C  23                    0.29   10.97    0.071
  44. CR (   1) C  26                /198. RY*(   1) H  27                    0.37   10.54    0.079
  44. CR (   1) C  26                /202. RY*(   1) H  28                    0.38   10.55    0.080
  44. CR (   1) C  26                /206. RY*(   1) H  29                    0.39   10.58    0.081

 from unit  1 to unit  2
   5. BD (   1) C   2 - H   3        /241. RY*(   2) N  35                    0.38    1.60    0.032
   5. BD (   1) C   2 - H   3        /283. BD*(   3) C  34 - N  35            0.38    0.59    0.019
  22. BD (   1) C  19 - H  22        /223. RY*(   1) H  32                    0.05    1.03    0.009
  22. BD (   1) C  19 - H  22        /278. BD*(   1) B  30 - H  32            0.05    0.88    0.008
  22. BD (   1) C  19 - H  22        /282. BD*(   2) C  34 - N  35            0.05    0.58    0.007
  23. BD (   1) C  23 - H  24        /210. RY*(   1) B  30                    0.20    1.05    0.019
  23. BD (   1) C  23 - H  24        /277. BD*(   1) B  30 - H  31            0.03    0.95    0.006
  23. BD (   1) C  23 - H  24        /279. BD*(   1) B  30 - H  33            0.17    0.98    0.016
  23. BD (   1) C  23 - H  24        /280. BD*(   1) B  30 - C  34            0.03    0.93    0.007
  23. BD (   1) C  23 - H  24        /283. BD*(   3) C  34 - N  35            0.39    0.61    0.019
  28. BD (   1) C  26 - H  29        /219. RY*(   1) H  31                    0.03    1.04    0.007

 from unit  2 to unit  1
  29. BD (   1) B  30 - H  31        /181. RY*(   1) H  24                    0.12    1.05    0.014
  29. BD (   1) B  30 - H  31        /206. RY*(   1) H  29                    0.03    0.90    0.007
  29. BD (   1) B  30 - H  31        /252. BD*(   1) N   1 - C  23            0.04    0.61    0.006
  29. BD (   1) B  30 - H  31        /271. BD*(   1) C  23 - H  24            0.21    0.85    0.017
  29. BD (   1) B  30 - H  31        /276. BD*(   1) C  26 - H  29            0.05    0.85    0.008
  30. BD (   1) B  30 - H  32        /168. RY*(   1) H  22                    0.14    1.00    0.015
  30. BD (   1) B  30 - H  32        /175. RY*(   4) C  23                    0.03    1.36    0.008
  30. BD (   1) B  30 - H  32        /181. RY*(   1) H  24                    0.25    1.12    0.021
  30. BD (   1) B  30 - H  32        /270. BD*(   1) C  19 - H  22            0.37    0.90    0.023
  30. BD (   1) B  30 - H  32        /271. BD*(   1) C  23 - H  24            0.40    0.92    0.024
  31. BD (   1) B  30 - H  33        /181. RY*(   1) H  24                    0.19    1.07    0.018
  31. BD (   1) B  30 - H  33        /271. BD*(   1) C  23 - H  24            0.06    0.87    0.009
  32. BD (   1) B  30 - C  34        / 67. RY*(   1) H   3                    0.10    1.26    0.014
  32. BD (   1) B  30 - C  34        /181. RY*(   1) H  24                    0.17    1.26    0.018
  32. BD (   1) B  30 - C  34        /253. BD*(   1) C   2 - H   3            0.07    1.06    0.011
  32. BD (   1) B  30 - C  34        /271. BD*(   1) C  23 - H  24            0.54    1.06    0.030
  33. BD (   1) C  34 - N  35        /152. RY*(   2) C  19                    0.03    1.86    0.009
  33. BD (   1) C  34 - N  35        /181. RY*(   1) H  24                    0.10    1.73    0.017
  33. BD (   1) C  34 - N  35        /253. BD*(   1) C   2 - H   3            0.14    1.53    0.019
  33. BD (   1) C  34 - N  35        /271. BD*(   1) C  23 - H  24            0.06    1.53    0.013
  34. BD (   2) C  34 - N  35        /269. BD*(   1) C  19 - H  21            0.08    0.82    0.010
  35. BD (   3) C  34 - N  35        / 67. RY*(   1) H   3                    0.57    1.04    0.031
  35. BD (   3) C  34 - N  35        / 75. RY*(   1) C   5                    0.03    1.21    0.008
  35. BD (   3) C  34 - N  35        /181. RY*(   1) H  24                    0.11    1.03    0.013
  35. BD (   3) C  34 - N  35        /253. BD*(   1) C   2 - H   3            1.56    0.84    0.046
  35. BD (   3) C  34 - N  35        /271. BD*(   1) C  23 - H  24            0.44    0.83    0.024
  46. CR (   1) C  34                /271. BD*(   1) C  23 - H  24            0.03   10.58    0.023
  47. CR (   1) N  35                / 67. RY*(   1) H   3                    0.07   14.79    0.041
  47. CR (   1) N  35                /253. BD*(   1) C   2 - H   3            0.09   14.59    0.047
  48. LP (   1) N  35                /253. BD*(   1) C   2 - H   3            2.98    0.99    0.069
  48. LP (   1) N  35                /269. BD*(   1) C  19 - H  21            0.04    0.97    0.008

 within unit  2
  29. BD (   1) B  30 - H  31        /281. BD*(   1) C  34 - N  35            1.16    1.21    0.047
  29. BD (   1) B  30 - H  31        /282. BD*(   2) C  34 - N  35            2.96    0.46    0.047
  29. BD (   1) B  30 - H  31        /283. BD*(   3) C  34 - N  35            0.86    0.46    0.025
  30. BD (   1) B  30 - H  32        /231. RY*(   1) C  34                    0.28    0.96    0.021
  30. BD (   1) B  30 - H  32        /281. BD*(   1) C  34 - N  35            0.95    1.27    0.044
  30. BD (   1) B  30 - H  32        /282. BD*(   2) C  34 - N  35            1.82    0.53    0.039
  30. BD (   1) B  30 - H  32        /283. BD*(   3) C  34 - N  35            1.02    0.53    0.029
  31. BD (   1) B  30 - H  33        /281. BD*(   1) C  34 - N  35            1.52    1.23    0.055
  31. BD (   1) B  30 - H  33        /283. BD*(   3) C  34 - N  35            2.58    0.48    0.045
  32. BD (   1) B  30 - C  34        /240. RY*(   1) N  35                    1.19    1.72    0.057
  32. BD (   1) B  30 - C  34        /281. BD*(   1) C  34 - N  35            2.38    1.41    0.073
  33. BD (   1) C  34 - N  35        /231. RY*(   1) C  34                    0.85    1.57    0.046
  33. BD (   1) C  34 - N  35        /280. BD*(   1) B  30 - C  34            1.48    1.47    0.059
  34. BD (   2) C  34 - N  35        /277. BD*(   1) B  30 - H  31            0.62    0.79    0.028
  34. BD (   2) C  34 - N  35        /278. BD*(   1) B  30 - H  32            0.56    0.74    0.026
  35. BD (   3) C  34 - N  35        /278. BD*(   1) B  30 - H  32            0.32    0.74    0.020
  35. BD (   3) C  34 - N  35        /279. BD*(   1) B  30 - H  33            0.76    0.81    0.031
  45. CR (   1) B  30                /219. RY*(   1) H  31                    0.36    7.24    0.065
  45. CR (   1) B  30                /223. RY*(   1) H  32                    0.58    7.21    0.082
  45. CR (   1) B  30                /227. RY*(   1) H  33                    0.45    7.18    0.072
  45. CR (   1) B  30                /231. RY*(   1) C  34                    0.29    7.18    0.058
  45. CR (   1) B  30                /281. BD*(   1) C  34 - N  35            1.87    7.49    0.150
  46. CR (   1) C  34                /211. RY*(   2) B  30                    0.56   10.57    0.097
  46. CR (   1) C  34                /240. RY*(   1) N  35                    0.53   11.23    0.097
  47. CR (   1) N  35                /231. RY*(   1) C  34                    3.92   14.63    0.304
  47. CR (   1) N  35                /280. BD*(   1) B  30 - C  34            1.19   14.53    0.167
  48. LP (   1) N  35                /231. RY*(   1) C  34                    7.01    1.03    0.108
  48. LP (   1) N  35                /280. BD*(   1) B  30 - C  34            3.66    0.92    0.074


 Natural Bond Orbitals (Summary):

                                                            Principal Delocalizations
           NBO                        Occupancy    Energy   (geminal,vicinal,remote)
 ====================================================================================
 Molecular unit  1  (C8H20N)
     1. BD (   1) N   1 - C   2          0.98962    -0.85144  261(v),250(g),251(g),252(g)
                                                    172(v),266(v),272(v),258(v)
                                                    97(v),134(v)
     2. BD (   1) N   1 - C   9          0.99020    -0.86406  267(v),251(g),252(g),249(g)
                                                    58(v),271(v),173(v),253(v)
                                                    264(v),135(v),115(v)
     3. BD (   1) N   1 - C  16          0.98996    -0.86061  273(v),252(g),249(g),250(g)
                                                    96(v),260(v),254(v),268(v)
                                                    58(v),173(v)
     4. BD (   1) N   1 - C  23          0.98994    -0.85534  255(v),249(g),250(g),251(g)
                                                    134(v),259(v),265(v),276(v)
                                                    59(v),96(v),191(v)
     5. BD (   1) C   2 - H   3          0.98848    -0.66121  257(v),250(v),75(v),255(g)
                                                    241(r),283(r),254(g)
     6. BD (   1) C   2 - H   4          0.98995    -0.65784  256(v),251(v),75(v),253(g)
                                                    255(g)
     7. BD (   1) C   2 - C   5          0.99494    -0.77097  252(v),253(g),254(g),258(g)
     8. BD (   1) C   5 - H   6          0.99339    -0.63403  254(v)
     9. BD (   1) C   5 - H   7          0.99359    -0.63511  253(v)
    10. BD (   1) C   5 - H   8          0.98648    -0.62145  249(v),255(g)
    11. BD (   1) C   9 - H  10          0.99018    -0.66649  252(v),263(v),113(v),261(g)
    12. BD (   1) C   9 - H  11          0.99037    -0.66530  262(v),251(v),113(v),261(g)
    13. BD (   1) C   9 - C  12          0.99516    -0.77754  249(v),259(g),260(g),264(g)
    14. BD (   1) C  12 - H  13          0.99318    -0.63928  260(v)
    15. BD (   1) C  12 - H  14          0.99336    -0.63882  259(v)
    16. BD (   1) C  12 - H  15          0.98706    -0.62841  250(v)
    17. BD (   1) C  16 - H  17          0.99052    -0.66838  270(v),252(v),151(v),267(g)
    18. BD (   1) C  16 - H  18          0.99038    -0.66915  269(v),249(v),151(v),267(g)
    19. BD (   1) C  16 - C  19          0.99510    -0.78074  250(v),266(g),265(g),270(g)
                                                    268(g),269(g)
    20. BD (   1) C  19 - H  20          0.98704    -0.63176  251(v)
    21. BD (   1) C  19 - H  21          0.99309    -0.64305  266(v)
    22. BD (   1) C  19 - H  22          0.99274    -0.64812  265(v),271(r),282(r),278(r)
                                                    223(r)
    23. BD (   1) C  23 - H  24          0.98777    -0.67643  275(v),250(v),273(g),283(r)
                                                    189(v),272(g),210(r),279(r)
                                                    280(r),277(r)
    24. BD (   1) C  23 - H  25          0.99043    -0.66639  274(v),249(v),189(v),273(g)
                                                    271(g)
    25. BD (   1) C  23 - C  26          0.99479    -0.77710  251(v),271(g),272(g),59(r)
                                                    276(g),275(g)
    26. BD (   1) C  26 - H  27          0.99290    -0.63592  272(v)
    27. BD (   1) C  26 - H  28          0.99360    -0.63933  271(v)
    28. BD (   1) C  26 - H  29          0.98636    -0.62710  252(v),219(r)
    36. CR (   1) N   1                  0.99965   -14.42879  174(v),98(v)
    37. CR (   1) C   2                  0.99955   -10.26374  67(v),77(v),71(v),251(v)
    38. CR (   1) C   5                  0.99961   -10.21296  92(v),84(v),88(v),59(v)
    39. CR (   1) C   9                  0.99958   -10.27376  115(v),105(v),109(v),252(v)
                                                    251(v)
    40. CR (   1) C  12                  0.99962   -10.21825  130(v),122(v),126(v),97(v)
    41. CR (   1) C  16                  0.99958   -10.27666  153(v),147(v),143(v),249(v)
                                                    252(v)
    42. CR (   1) C  19                  0.99960   -10.22089  168(v),164(v),160(v)
    43. CR (   1) C  23                  0.99955   -10.27039  191(v),181(v),185(v),250(v)
    44. CR (   1) C  26                  0.99961   -10.21582  206(v),202(v),198(v),173(v)
    49. RY*(   1) N   1                  0.00041     1.71722   
    50. RY*(   2) N   1                  0.00036     1.82635   
    51. RY*(   3) N   1                  0.00032     1.88964   
    52. RY*(   4) N   1                  0.00033     1.75020   
    53. RY*(   5) N   1                  0.00029     2.39775   
    54. RY*(   6) N   1                  0.00025     1.56975   
    55. RY*(   7) N   1                  0.00023     1.67000   
    56. RY*(   8) N   1                  0.00020     1.55540   
    57. RY*(   9) N   1                  0.00007     1.31125   
    58. RY*(   1) C   2                  0.00223     0.82599   
    59. RY*(   2) C   2                  0.00204     0.69839   
    60. RY*(   3) C   2                  0.00134     0.71847   
    61. RY*(   4) C   2                  0.00044     1.08902   
    62. RY*(   5) C   2                  0.00028     1.64733   
    63. RY*(   6) C   2                  0.00019     1.93880   
    64. RY*(   7) C   2                  0.00004     1.95646   
    65. RY*(   8) C   2                  0.00001     2.00639   
    66. RY*(   9) C   2                  0.00001     2.11701   
    67. RY*(   1) H   3                  0.00277     0.52328   
    68. RY*(   2) H   3                  0.00009     2.06166   
    69. RY*(   3) H   3                  0.00006     1.87432   
    70. RY*(   4) H   3                  0.00004     1.68381   
    71. RY*(   1) H   4                  0.00099     0.29871   
    72. RY*(   2) H   4                  0.00008     1.77102   
    73. RY*(   3) H   4                  0.00005     1.80793   
    74. RY*(   4) H   4                  0.00001     2.04306   
    75. RY*(   1) C   5                  0.00126     0.69369   
    76. RY*(   2) C   5                  0.00083     0.62037   
    77. RY*(   3) C   5                  0.00035     0.45220   
    78. RY*(   4) C   5                  0.00008     1.24922   
    79. RY*(   5) C   5                  0.00001     1.96496   
    80. RY*(   6) C   5                  0.00000     2.07239   
    81. RY*(   7) C   5                  0.00001     1.53279   
    82. RY*(   8) C   5                  0.00001     2.06916   
    83. RY*(   9) C   5                  0.00000     2.12907   
    84. RY*(   1) H   6                  0.00065     0.34304   
    85. RY*(   2) H   6                  0.00009     1.63742   
    86. RY*(   3) H   6                  0.00008     1.67473   
    87. RY*(   4) H   6                  0.00002     2.14422   
    88. RY*(   1) H   7                  0.00053     0.32702   
    89. RY*(   2) H   7                  0.00010     1.68112   
    90. RY*(   3) H   7                  0.00008     1.67986   
    91. RY*(   4) H   7                  0.00002     2.10008   
    92. RY*(   1) H   8                  0.00048     0.33165   
    93. RY*(   2) H   8                  0.00008     1.67111   
    94. RY*(   3) H   8                  0.00008     1.65813   
    95. RY*(   4) H   8                  0.00001     2.10045   
    96. RY*(   1) C   9                  0.00232     0.80780   
    97. RY*(   2) C   9                  0.00194     0.72721   
    98. RY*(   3) C   9                  0.00126     0.71364   
    99. RY*(   4) C   9                  0.00044     0.95320   
   100. RY*(   5) C   9                  0.00026     1.67064   
   101. RY*(   6) C   9                  0.00020     1.95953   
   102. RY*(   7) C   9                  0.00003     1.93145   
   103. RY*(   8) C   9                  0.00001     2.05320   
   104. RY*(   9) C   9                  0.00001     2.02394   
   105. RY*(   1) H  10                  0.00101     0.29452   
   106. RY*(   2) H  10                  0.00008     1.73991   
   107. RY*(   3) H  10                  0.00005     1.82451   
   108. RY*(   4) H  10                  0.00001     2.00357   
   109. RY*(   1) H  11                  0.00094     0.28537   
   110. RY*(   2) H  11                  0.00008     1.75911   
   111. RY*(   3) H  11                  0.00004     1.73155   
   112. RY*(   4) H  11                  0.00001     2.05660   
   113. RY*(   1) C  12                  0.00106     0.70857   
   114. RY*(   2) C  12                  0.00082     0.61287   
   115. RY*(   3) C  12                  0.00036     0.42234   
   116. RY*(   4) C  12                  0.00007     1.23656   
   117. RY*(   5) C  12                  0.00001     1.75492   
   118. RY*(   6) C  12                  0.00000     2.01206   
   119. RY*(   7) C  12                  0.00001     2.00157   
   120. RY*(   8) C  12                  0.00001     1.92534   
   121. RY*(   9) C  12                  0.00001     2.00856   
   122. RY*(   1) H  13                  0.00054     0.32386   
   123. RY*(   2) H  13                  0.00010     1.67748   
   124. RY*(   3) H  13                  0.00008     1.66533   
   125. RY*(   4) H  13                  0.00002     2.09622   
   126. RY*(   1) H  14                  0.00062     0.32973   
   127. RY*(   2) H  14                  0.00009     1.68545   
   128. RY*(   3) H  14                  0.00008     1.62959   
   129. RY*(   4) H  14                  0.00002     2.12062   
   130. RY*(   1) H  15                  0.00045     0.33124   
   131. RY*(   2) H  15                  0.00008     1.65102   
   132. RY*(   3) H  15                  0.00008     1.66035   
   133. RY*(   4) H  15                  0.00001     2.07560   
   134. RY*(   1) C  16                  0.00221     0.83275   
   135. RY*(   2) C  16                  0.00198     0.71482   
   136. RY*(   3) C  16                  0.00124     0.72595   
   137. RY*(   4) C  16                  0.00046     0.98007   
   138. RY*(   5) C  16                  0.00026     1.64611   
   139. RY*(   6) C  16                  0.00019     1.92500   
   140. RY*(   7) C  16                  0.00004     1.94874   
   141. RY*(   8) C  16                  0.00001     1.99467   
   142. RY*(   9) C  16                  0.00001     2.08941   
   143. RY*(   1) H  17                  0.00089     0.27836   
   144. RY*(   2) H  17                  0.00008     1.75228   
   145. RY*(   3) H  17                  0.00004     1.76341   
   146. RY*(   4) H  17                  0.00002     2.03183   
   147. RY*(   1) H  18                  0.00103     0.28912   
   148. RY*(   2) H  18                  0.00008     1.74054   
   149. RY*(   3) H  18                  0.00005     1.81004   
   150. RY*(   4) H  18                  0.00001     2.01142   
   151. RY*(   1) C  19                  0.00103     0.71631   
   152. RY*(   2) C  19                  0.00091     0.64618   
   153. RY*(   3) C  19                  0.00043     0.41089   
   154. RY*(   4) C  19                  0.00010     1.21401   
   155. RY*(   5) C  19                  0.00001     2.07829   
   156. RY*(   6) C  19                  0.00001     1.78538   
   157. RY*(   7) C  19                  0.00001     2.04081   
   158. RY*(   8) C  19                  0.00001     1.90101   
   159. RY*(   9) C  19                  0.00000     2.00668   
   160. RY*(   1) H  20                  0.00046     0.32922   
   161. RY*(   2) H  20                  0.00007     1.66193   
   162. RY*(   3) H  20                  0.00008     1.67132   
   163. RY*(   4) H  20                  0.00001     2.07774   
   164. RY*(   1) H  21                  0.00082     0.35185   
   165. RY*(   2) H  21                  0.00010     1.66592   
   166. RY*(   3) H  21                  0.00008     1.69709   
   167. RY*(   4) H  21                  0.00002     2.15878   
   168. RY*(   1) H  22                  0.00072     0.40446   
   169. RY*(   2) H  22                  0.00011     1.70209   
   170. RY*(   3) H  22                  0.00008     1.69058   
   171. RY*(   4) H  22                  0.00003     2.13005   
   172. RY*(   1) C  23                  0.00227     0.79268   
   173. RY*(   2) C  23                  0.00181     0.75502   
   174. RY*(   3) C  23                  0.00131     0.71244   
   175. RY*(   4) C  23                  0.00050     0.75919   
   176. RY*(   5) C  23                  0.00031     1.91003   
   177. RY*(   6) C  23                  0.00020     1.96394   
   178. RY*(   7) C  23                  0.00005     1.97895   
   179. RY*(   8) C  23                  0.00002     2.10565   
   180. RY*(   9) C  23                  0.00001     2.02293   
   181. RY*(   1) H  24                  0.00198     0.51744   
   182. RY*(   2) H  24                  0.00010     1.80430   
   183. RY*(   3) H  24                  0.00006     2.01712   
   184. RY*(   4) H  24                  0.00004     1.92805   
   185. RY*(   1) H  25                  0.00095     0.28623   
   186. RY*(   2) H  25                  0.00009     1.78533   
   187. RY*(   3) H  25                  0.00004     1.80970   
   188. RY*(   4) H  25                  0.00002     2.02010   
   189. RY*(   1) C  26                  0.00114     0.71595   
   190. RY*(   2) C  26                  0.00082     0.60619   
   191. RY*(   3) C  26                  0.00037     0.45113   
   192. RY*(   4) C  26                  0.00008     1.24128   
   193. RY*(   5) C  26                  0.00001     1.94220   
   194. RY*(   6) C  26                  0.00001     1.93095   
   195. RY*(   7) C  26                  0.00001     2.04892   
   196. RY*(   8) C  26                  0.00000     1.94739   
   197. RY*(   9) C  26                  0.00001     1.88769   
   198. RY*(   1) H  27                  0.00065     0.32653   
   199. RY*(   2) H  27                  0.00010     1.67384   
   200. RY*(   3) H  27                  0.00007     1.66393   
   201. RY*(   4) H  27                  0.00002     2.14749   
   202. RY*(   1) H  28                  0.00053     0.33708   
   203. RY*(   2) H  28                  0.00009     1.68017   
   204. RY*(   3) H  28                  0.00008     1.64799   
   205. RY*(   4) H  28                  0.00002     2.11036   
   206. RY*(   1) H  29                  0.00048     0.36411   
   207. RY*(   2) H  29                  0.00009     1.67560   
   208. RY*(   3) H  29                  0.00008     1.65597   
   209. RY*(   4) H  29                  0.00002     2.10534   
   249. BD*(   1) N   1 - C   2          0.02175     0.08363   
   250. BD*(   1) N   1 - C   9          0.02097     0.09064   
   251. BD*(   1) N   1 - C  16          0.02110     0.08423   
   252. BD*(   1) N   1 - C  23          0.02235     0.08079   
   253. BD*(   1) C   2 - H   3          0.01562     0.32579   
   254. BD*(   1) C   2 - H   4          0.00677     0.29922   
   255. BD*(   1) C   2 - C   5          0.00349     0.24909   
   256. BD*(   1) C   5 - H   6          0.00386     0.31216   
   257. BD*(   1) C   5 - H   7          0.00368     0.30768   
   258. BD*(   1) C   5 - H   8          0.00222     0.31960   
   259. BD*(   1) C   9 - H  10          0.00693     0.29652   
   260. BD*(   1) C   9 - H  11          0.00680     0.29542   
   261. BD*(   1) C   9 - C  12          0.00349     0.24249   
   262. BD*(   1) C  12 - H  13          0.00372     0.30610   
   263. BD*(   1) C  12 - H  14          0.00370     0.30802   
   264. BD*(   1) C  12 - H  15          0.00213     0.31370   
   265. BD*(   1) C  16 - H  17          0.00669     0.29264   
   266. BD*(   1) C  16 - H  18          0.00687     0.29364   
   267. BD*(   1) C  16 - C  19          0.00340     0.23999   
   268. BD*(   1) C  19 - H  20          0.00223     0.30825   
   269. BD*(   1) C  19 - H  21          0.00415     0.30986   
   270. BD*(   1) C  19 - H  22          0.00456     0.30705   
   271. BD*(   1) C  23 - H  24          0.00893     0.32030   
   272. BD*(   1) C  23 - H  25          0.00739     0.29251   
   273. BD*(   1) C  23 - C  26          0.00368     0.24655   
   274. BD*(   1) C  26 - H  27          0.00364     0.31091   
   275. BD*(   1) C  26 - H  28          0.00368     0.30577   
   276. BD*(   1) C  26 - H  29          0.00227     0.31471   
       -------------------------------
              Total Lewis   36.74695  ( 99.2833%)
        Valence non-Lewis    0.20606  (  0.5567%)
        Rydberg non-Lewis    0.05922  (  0.1600%)
       -------------------------------
            Total unit  1   37.01223  (100.0000%)
           Charge unit  1    0.48777

 Molecular unit  2  (CH3BN)
    29. BD (   1) B  30 - H  31          0.97992    -0.53399  282(v),281(v),283(v),271(r)
                                                    181(r),276(r),252(r),206(r)
    30. BD (   1) B  30 - H  32          0.98414    -0.59780  282(v),283(v),281(v),271(r)
                                                    270(r),231(v),181(r),168(r)
                                                    175(r)
    31. BD (   1) B  30 - H  33          0.98464    -0.55372  283(v),281(v),181(r),271(r)
    32. BD (   1) B  30 - C  34          0.99568    -0.73828  281(g),240(v),271(r),181(r)
                                                    67(r),253(r)
    33. BD (   1) C  34 - N  35          0.99870    -1.20902  280(g),231(g),253(r),181(r)
                                                    271(r),152(r)
    34. BD (   2) C  34 - N  35          0.99652    -0.51406  277(v),278(v),269(r)
    35. BD (   3) C  34 - N  35          0.99241    -0.51314  253(r),279(v),67(r),271(r)
                                                    278(v),181(r),75(r)
    45. CR (   1) B  30                  0.99941    -6.81970  281(v),223(v),227(v),219(v)
                                                    231(v)
    46. CR (   1) C  34                  0.99967   -10.25548  211(v),240(v),271(r)
    47. CR (   1) N  35                  0.99976   -14.26664  231(v),280(v),253(r),67(r)
    48. LP (   1) N  35                  0.97812    -0.66326  231(v),280(v),253(r),269(r)
   210. RY*(   1) B  30                  0.00078     0.37709   
   211. RY*(   2) B  30                  0.00038     0.31450   
   212. RY*(   3) B  30                  0.00025     0.37008   
   213. RY*(   4) B  30                  0.00008     0.38000   
   214. RY*(   5) B  30                  0.00003     1.34838   
   215. RY*(   6) B  30                  0.00000     1.36822   
   216. RY*(   7) B  30                  0.00001     1.43285   
   217. RY*(   8) B  30                  0.00001     1.18695   
   218. RY*(   9) B  30                  0.00000     1.17133   
   219. RY*(   1) H  31                  0.00031     0.41612   
   220. RY*(   2) H  31                  0.00003     1.74132   
   221. RY*(   3) H  31                  0.00001     1.91365   
   222. RY*(   4) H  31                  0.00001     1.57671   
   223. RY*(   1) H  32                  0.00031     0.38589   
   224. RY*(   2) H  32                  0.00010     1.63702   
   225. RY*(   3) H  32                  0.00007     1.50524   
   226. RY*(   4) H  32                  0.00002     1.90986   
   227. RY*(   1) H  33                  0.00020     0.35662   
   228. RY*(   2) H  33                  0.00003     1.78273   
   229. RY*(   3) H  33                  0.00001     1.83455   
   230. RY*(   4) H  33                  0.00002     1.51850   
   231. RY*(   1) C  34                  0.00978     0.36203   
   232. RY*(   2) C  34                  0.00048     1.25321   
   233. RY*(   3) C  34                  0.00035     1.38026   
   234. RY*(   4) C  34                  0.00022     0.89355   
   235. RY*(   5) C  34                  0.00010     1.49701   
   236. RY*(   6) C  34                  0.00006     1.27883   
   237. RY*(   7) C  34                  0.00002     2.15537   
   238. RY*(   8) C  34                  0.00000     1.59704   
   239. RY*(   9) C  34                  0.00001     2.01772   
   240. RY*(   1) N  35                  0.00122     0.97839   
   241. RY*(   2) N  35                  0.00045     0.94113   
   242. RY*(   3) N  35                  0.00012     0.69937   
   243. RY*(   4) N  35                  0.00009     0.71409   
   244. RY*(   5) N  35                  0.00001     2.15910   
   245. RY*(   6) N  35                  0.00000     2.05220   
   246. RY*(   7) N  35                  0.00000     2.39593   
   247. RY*(   8) N  35                  0.00000     2.14385   
   248. RY*(   9) N  35                  0.00000     2.03569   
   277. BD*(   1) B  30 - H  31          0.00207     0.27631   
   278. BD*(   1) B  30 - H  32          0.00232     0.23090   
   279. BD*(   1) B  30 - H  33          0.00257     0.30158   
   280. BD*(   1) B  30 - C  34          0.00554     0.25850   
   281. BD*(   1) C  34 - N  35          0.00550     0.67185   
   282. BD*(   2) C  34 - N  35          0.02148    -0.06919   
   283. BD*(   3) C  34 - N  35          0.02374    -0.07045   
       -------------------------------
              Total Lewis   10.90897  ( 99.2828%)
        Valence non-Lewis    0.06323  (  0.5754%)
        Rydberg non-Lewis    0.01558  (  0.1418%)
       -------------------------------
            Total unit  2   10.98777  (100.0000%)
           Charge unit  2   -0.48777


 ***************************************************
 *******         Beta  spin orbitals         *******
 ***************************************************


 NATURAL POPULATIONS:  Natural atomic orbital occupancies 
                                                          
   NAO  Atom  No  lang   Type(AO)    Occupancy      Energy
 ----------------------------------------------------------
     1    N    1  S      Cor( 1S)     0.99965     -14.42861
     2    N    1  S      Val( 2S)     0.61635      -0.74956
     3    N    1  S      Ryd( 3S)     0.00025       1.17835
     4    N    1  px     Val( 2p)     0.68732      -0.47129
     5    N    1  px     Ryd( 3p)     0.00028       1.00295
     6    N    1  py     Val( 2p)     0.68871      -0.46952
     7    N    1  py     Ryd( 3p)     0.00020       0.97715
     8    N    1  pz     Val( 2p)     0.68809      -0.47198
     9    N    1  pz     Ryd( 3p)     0.00031       0.99118
    10    N    1  dxy    Ryd( 3d)     0.00047       2.35687
    11    N    1  dxz    Ryd( 3d)     0.00033       2.16936
    12    N    1  dyz    Ryd( 3d)     0.00048       2.36312
    13    N    1  dx2y2  Ryd( 3d)     0.00045       2.28372
    14    N    1  dz2    Ryd( 3d)     0.00052       2.37246

    15    C    2  S      Cor( 1S)     0.99955     -10.26358
    16    C    2  S      Val( 2S)     0.50470      -0.38210
    17    C    2  S      Ryd( 3S)     0.00131       0.84342
    18    C    2  px     Val( 2p)     0.60049      -0.25420
    19    C    2  px     Ryd( 3p)     0.00189       0.65335
    20    C    2  py     Val( 2p)     0.49285      -0.24089
    21    C    2  py     Ryd( 3p)     0.00207       0.56175
    22    C    2  pz     Val( 2p)     0.50041      -0.23900
    23    C    2  pz     Ryd( 3p)     0.00196       0.52036
    24    C    2  dxy    Ryd( 3d)     0.00034       2.00561
    25    C    2  dxz    Ryd( 3d)     0.00021       1.93768
    26    C    2  dyz    Ryd( 3d)     0.00072       2.11579
    27    C    2  dx2y2  Ryd( 3d)     0.00045       2.22051
    28    C    2  dz2    Ryd( 3d)     0.00032       2.16775

    29    H    3  S      Val( 1S)     0.36943      -0.05175
    30    H    3  S      Ryd( 2S)     0.00281       0.50227
    31    H    3  px     Ryd( 2p)     0.00039       2.27075
    32    H    3  py     Ryd( 2p)     0.00005       1.71718
    33    H    3  pz     Ryd( 2p)     0.00007       1.66449

    34    H    4  S      Val( 1S)     0.37771      -0.07614
    35    H    4  S      Ryd( 2S)     0.00097       0.27793
    36    H    4  px     Ryd( 2p)     0.00009       1.74963
    37    H    4  py     Ryd( 2p)     0.00009       1.79716
    38    H    4  pz     Ryd( 2p)     0.00034       2.10472

    39    C    5  S      Cor( 1S)     0.99961     -10.21317
    40    C    5  S      Val( 2S)     0.54433      -0.38185
    41    C    5  S      Ryd( 3S)     0.00020       0.73605
    42    C    5  px     Val( 2p)     0.60528      -0.22269
    43    C    5  px     Ryd( 3p)     0.00102       0.47514
    44    C    5  py     Val( 2p)     0.54808      -0.21855
    45    C    5  py     Ryd( 3p)     0.00110       0.40587
    46    C    5  pz     Val( 2p)     0.62561      -0.22882
    47    C    5  pz     Ryd( 3p)     0.00098       0.49486
    48    C    5  dxy    Ryd( 3d)     0.00019       2.05171
    49    C    5  dxz    Ryd( 3d)     0.00013       2.04724
    50    C    5  dyz    Ryd( 3d)     0.00027       2.20998
    51    C    5  dx2y2  Ryd( 3d)     0.00034       2.21914
    52    C    5  dz2    Ryd( 3d)     0.00027       2.16012

    53    H    6  S      Val( 1S)     0.38533      -0.06497
    54    H    6  S      Ryd( 2S)     0.00064       0.29296
    55    H    6  px     Ryd( 2p)     0.00010       1.66500
    56    H    6  py     Ryd( 2p)     0.00018       1.79622
    57    H    6  pz     Ryd( 2p)     0.00024       2.05266

    58    H    7  S      Val( 1S)     0.38400      -0.06697
    59    H    7  S      Ryd( 2S)     0.00051       0.26635
    60    H    7  px     Ryd( 2p)     0.00035       2.23896
    61    H    7  py     Ryd( 2p)     0.00008       1.61968
    62    H    7  pz     Ryd( 2p)     0.00010       1.67121

    63    H    8  S      Val( 1S)     0.36649      -0.04685
    64    H    8  S      Ryd( 2S)     0.00046       0.23427
    65    H    8  px     Ryd( 2p)     0.00011       1.73191
    66    H    8  py     Ryd( 2p)     0.00017       1.79223
    67    H    8  pz     Ryd( 2p)     0.00024       2.01059

    68    C    9  S      Cor( 1S)     0.99958     -10.27377
    69    C    9  S      Val( 2S)     0.50340      -0.38937
    70    C    9  S      Ryd( 3S)     0.00126       0.80848
    71    C    9  px     Val( 2p)     0.41190      -0.22789
    72    C    9  px     Ryd( 3p)     0.00170       0.46884
    73    C    9  py     Val( 2p)     0.58829      -0.26299
    74    C    9  py     Ryd( 3p)     0.00204       0.60779
    75    C    9  pz     Val( 2p)     0.59425      -0.26347
    76    C    9  pz     Ryd( 3p)     0.00188       0.58776
    77    C    9  dxy    Ryd( 3d)     0.00045       2.15732
    78    C    9  dxz    Ryd( 3d)     0.00024       1.93137
    79    C    9  dyz    Ryd( 3d)     0.00026       2.03690
    80    C    9  dx2y2  Ryd( 3d)     0.00056       2.01984
    81    C    9  dz2    Ryd( 3d)     0.00058       2.24774

    82    H   10  S      Val( 1S)     0.37705      -0.07993
    83    H   10  S      Ryd( 2S)     0.00099       0.27147
    84    H   10  px     Ryd( 2p)     0.00018       1.82228
    85    H   10  py     Ryd( 2p)     0.00026       2.06305
    86    H   10  pz     Ryd( 2p)     0.00008       1.71436

    87    H   11  S      Val( 1S)     0.37745      -0.08010
    88    H   11  S      Ryd( 2S)     0.00093       0.26327
    89    H   11  px     Ryd( 2p)     0.00006       1.63048
    90    H   11  py     Ryd( 2p)     0.00010       1.75864
    91    H   11  pz     Ryd( 2p)     0.00035       2.18878

    92    C   12  S      Cor( 1S)     0.99962     -10.21848
    93    C   12  S      Val( 2S)     0.54492      -0.38748
    94    C   12  S      Ryd( 3S)     0.00021       0.72134
    95    C   12  px     Val( 2p)     0.61248      -0.23474
    96    C   12  px     Ryd( 3p)     0.00116       0.49279
    97    C   12  py     Val( 2p)     0.57297      -0.22366
    98    C   12  py     Ryd( 3p)     0.00091       0.41100
    99    C   12  pz     Val( 2p)     0.59223      -0.22602
   100    C   12  pz     Ryd( 3p)     0.00086       0.43237
   101    C   12  dxy    Ryd( 3d)     0.00024       2.09600
   102    C   12  dxz    Ryd( 3d)     0.00015       2.01875
   103    C   12  dyz    Ryd( 3d)     0.00020       2.06099
   104    C   12  dx2y2  Ryd( 3d)     0.00026       2.18439
   105    C   12  dz2    Ryd( 3d)     0.00035       2.28186

   106    H   13  S      Val( 1S)     0.38484      -0.07033
   107    H   13  S      Ryd( 2S)     0.00053       0.26315
   108    H   13  px     Ryd( 2p)     0.00010       1.66326
   109    H   13  py     Ryd( 2p)     0.00008       1.63467
   110    H   13  pz     Ryd( 2p)     0.00034       2.20915

   111    H   14  S      Val( 1S)     0.38501      -0.06905
   112    H   14  S      Ryd( 2S)     0.00061       0.27723
   113    H   14  px     Ryd( 2p)     0.00012       1.76243
   114    H   14  py     Ryd( 2p)     0.00031       2.11347
   115    H   14  pz     Ryd( 2p)     0.00008       1.61949

   116    H   15  S      Val( 1S)     0.36735      -0.05362
   117    H   15  S      Ryd( 2S)     0.00044       0.22461
   118    H   15  px     Ryd( 2p)     0.00034       2.18544
   119    H   15  py     Ryd( 2p)     0.00009       1.63474
   120    H   15  pz     Ryd( 2p)     0.00009       1.68101

   121    C   16  S      Cor( 1S)     0.99958     -10.27667
   122    C   16  S      Val( 2S)     0.50431      -0.39256
   123    C   16  S      Ryd( 3S)     0.00125       0.81327
   124    C   16  px     Val( 2p)     0.58103      -0.26576
   125    C   16  px     Ryd( 3p)     0.00166       0.55864
   126    C   16  py     Val( 2p)     0.58384      -0.26261
   127    C   16  py     Ryd( 3p)     0.00218       0.63369
   128    C   16  pz     Val( 2p)     0.42885      -0.23412
   129    C   16  pz     Ryd( 3p)     0.00174       0.48822
   130    C   16  dxy    Ryd( 3d)     0.00046       2.23389
   131    C   16  dxz    Ryd( 3d)     0.00025       1.95262
   132    C   16  dyz    Ryd( 3d)     0.00055       2.15484
   133    C   16  dx2y2  Ryd( 3d)     0.00027       1.98513
   134    C   16  dz2    Ryd( 3d)     0.00057       2.06228

   135    H   17  S      Val( 1S)     0.37538      -0.08115
   136    H   17  S      Ryd( 2S)     0.00087       0.25955
   137    H   17  px     Ryd( 2p)     0.00020       1.94787
   138    H   17  py     Ryd( 2p)     0.00025       1.98601
   139    H   17  pz     Ryd( 2p)     0.00006       1.64136

   140    H   18  S      Val( 1S)     0.37713      -0.08312
   141    H   18  S      Ryd( 2S)     0.00100       0.26889
   142    H   18  px     Ryd( 2p)     0.00011       1.77371
   143    H   18  py     Ryd( 2p)     0.00019       1.93333
   144    H   18  pz     Ryd( 2p)     0.00022       1.88409

   145    C   19  S      Cor( 1S)     0.99960     -10.22100
   146    C   19  S      Val( 2S)     0.54186      -0.38671
   147    C   19  S      Ryd( 3S)     0.00026       0.74951
   148    C   19  px     Val( 2p)     0.54874      -0.22421
   149    C   19  px     Ryd( 3p)     0.00090       0.40423
   150    C   19  py     Val( 2p)     0.60194      -0.23078
   151    C   19  py     Ryd( 3p)     0.00098       0.47347
   152    C   19  pz     Val( 2p)     0.62015      -0.23889
   153    C   19  pz     Ryd( 3p)     0.00123       0.52686
   154    C   19  dxy    Ryd( 3d)     0.00037       2.25670
   155    C   19  dxz    Ryd( 3d)     0.00017       2.00307
   156    C   19  dyz    Ryd( 3d)     0.00027       2.24069
   157    C   19  dx2y2  Ryd( 3d)     0.00015       2.00651
   158    C   19  dz2    Ryd( 3d)     0.00024       2.15863

   159    H   20  S      Val( 1S)     0.36763      -0.05786
   160    H   20  S      Ryd( 2S)     0.00044       0.22339
   161    H   20  px     Ryd( 2p)     0.00007       1.62569
   162    H   20  py     Ryd( 2p)     0.00014       1.77641
   163    H   20  pz     Ryd( 2p)     0.00030       2.12230

   164    H   21  S      Val( 1S)     0.38073      -0.06623
   165    H   21  S      Ryd( 2S)     0.00080       0.32475
   166    H   21  px     Ryd( 2p)     0.00013       1.70759
   167    H   21  py     Ryd( 2p)     0.00022       1.94124
   168    H   21  pz     Ryd( 2p)     0.00017       1.90881

   169    H   22  S      Val( 1S)     0.39228      -0.07951
   170    H   22  S      Ryd( 2S)     0.00066       0.38816
   171    H   22  px     Ryd( 2p)     0.00021       1.91493
   172    H   22  py     Ryd( 2p)     0.00018       1.95431
   173    H   22  pz     Ryd( 2p)     0.00012       1.67728

   174    C   23  S      Cor( 1S)     0.99955     -10.27047
   175    C   23  S      Val( 2S)     0.49869      -0.38127
   176    C   23  S      Ryd( 3S)     0.00124       0.82551
   177    C   23  px     Val( 2p)     0.54502      -0.24920
   178    C   23  px     Ryd( 3p)     0.00183       0.61018
   179    C   23  py     Val( 2p)     0.46651      -0.24006
   180    C   23  py     Ryd( 3p)     0.00188       0.54623
   181    C   23  pz     Val( 2p)     0.58431      -0.26554
   182    C   23  pz     Ryd( 3p)     0.00170       0.58538
   183    C   23  dxy    Ryd( 3d)     0.00064       2.11946
   184    C   23  dxz    Ryd( 3d)     0.00029       2.00900
   185    C   23  dyz    Ryd( 3d)     0.00042       2.19037
   186    C   23  dx2y2  Ryd( 3d)     0.00027       2.06181
   187    C   23  dz2    Ryd( 3d)     0.00047       2.07687

   188    H   24  S      Val( 1S)     0.38075      -0.07308
   189    H   24  S      Ryd( 2S)     0.00171       0.51811
   190    H   24  px     Ryd( 2p)     0.00035       2.26718
   191    H   24  py     Ryd( 2p)     0.00007       1.71260
   192    H   24  pz     Ryd( 2p)     0.00010       1.77597

   193    H   25  S      Val( 1S)     0.37854      -0.08269
   194    H   25  S      Ryd( 2S)     0.00093       0.26666
   195    H   25  px     Ryd( 2p)     0.00010       1.75271
   196    H   25  py     Ryd( 2p)     0.00020       1.89092
   197    H   25  pz     Ryd( 2p)     0.00021       1.99947

   198    C   26  S      Cor( 1S)     0.99961     -10.21603
   199    C   26  S      Val( 2S)     0.54353      -0.38432
   200    C   26  S      Ryd( 3S)     0.00021       0.72241
   201    C   26  px     Val( 2p)     0.62225      -0.23057
   202    C   26  px     Ryd( 3p)     0.00105       0.50980
   203    C   26  py     Val( 2p)     0.60207      -0.23039
   204    C   26  py     Ryd( 3p)     0.00108       0.47929
   205    C   26  pz     Val( 2p)     0.55556      -0.22085
   206    C   26  pz     Ryd( 3p)     0.00087       0.39098
   207    C   26  dxy    Ryd( 3d)     0.00030       2.27147
   208    C   26  dxz    Ryd( 3d)     0.00021       2.09351
   209    C   26  dyz    Ryd( 3d)     0.00034       2.17628
   210    C   26  dx2y2  Ryd( 3d)     0.00013       2.02898
   211    C   26  dz2    Ryd( 3d)     0.00023       2.11568

   212    H   27  S      Val( 1S)     0.38190      -0.06428
   213    H   27  S      Ryd( 2S)     0.00065       0.28476
   214    H   27  px     Ryd( 2p)     0.00014       1.76480
   215    H   27  py     Ryd( 2p)     0.00014       1.81728
   216    H   27  pz     Ryd( 2p)     0.00023       1.95232

   217    H   28  S      Val( 1S)     0.38359      -0.06891
   218    H   28  S      Ryd( 2S)     0.00052       0.27255
   219    H   28  px     Ryd( 2p)     0.00026       2.09074
   220    H   28  py     Ryd( 2p)     0.00014       1.73920
   221    H   28  pz     Ryd( 2p)     0.00011       1.68042

   222    H   29  S      Val( 1S)     0.36919      -0.05432
   223    H   29  S      Ryd( 2S)     0.00045       0.27199
   224    H   29  px     Ryd( 2p)     0.00019       1.89397
   225    H   29  py     Ryd( 2p)     0.00025       2.01686
   226    H   29  pz     Ryd( 2p)     0.00008       1.62556

   227    B   30  S      Cor( 1S)     0.99943      -6.81741
   228    B   30  S      Val( 2S)     0.45204      -0.14402
   229    B   30  S      Ryd( 3S)     0.00073       0.23600
   230    B   30  px     Val( 2p)     0.34336      -0.07914
   231    B   30  px     Ryd( 3p)     0.00134       0.27511
   232    B   30  py     Val( 2p)     0.38208      -0.09087
   233    B   30  py     Ryd( 3p)     0.00036       0.15750
   234    B   30  pz     Val( 2p)     0.34768      -0.09274
   235    B   30  pz     Ryd( 3p)     0.00033       0.16234
   236    B   30  dxy    Ryd( 3d)     0.00025       1.33301
   237    B   30  dxz    Ryd( 3d)     0.00010       1.45265
   238    B   30  dyz    Ryd( 3d)     0.00038       1.47485
   239    B   30  dx2y2  Ryd( 3d)     0.00031       1.56872
   240    B   30  dz2    Ryd( 3d)     0.00005       1.38603

   241    H   31  S      Val( 1S)     0.45034      -0.13041
   242    H   31  S      Ryd( 2S)     0.00028       0.39461
   243    H   31  px     Ryd( 2p)     0.00002       1.65277
   244    H   31  py     Ryd( 2p)     0.00020       1.94858
   245    H   31  pz     Ryd( 2p)     0.00009       1.68788

   246    H   32  S      Val( 1S)     0.27152      -0.12272
   247    H   32  S      Ryd( 2S)     0.00029       0.40016
   248    H   32  px     Ryd( 2p)     0.00011       1.71912
   249    H   32  py     Ryd( 2p)     0.00006       1.54068
   250    H   32  pz     Ryd( 2p)     0.00016       1.97546

   251    H   33  S      Val( 1S)     0.36533      -0.08931
   252    H   33  S      Ryd( 2S)     0.00019       0.33713
   253    H   33  px     Ryd( 2p)     0.00028       2.12641
   254    H   33  py     Ryd( 2p)     0.00002       1.55192
   255    H   33  pz     Ryd( 2p)     0.00001       1.57242

   256    C   34  S      Cor( 1S)     0.99966     -10.25568
   257    C   34  S      Val( 2S)     0.52206      -0.36435
   258    C   34  S      Ryd( 3S)     0.00681       0.51181
   259    C   34  px     Val( 2p)     0.42704      -0.24072
   260    C   34  px     Ryd( 3p)     0.00106       0.51219
   261    C   34  py     Val( 2p)     0.49667      -0.18900
   262    C   34  py     Ryd( 3p)     0.00623       0.51557
   263    C   34  pz     Val( 2p)     0.45364      -0.22512
   264    C   34  pz     Ryd( 3p)     0.00296       0.46878
   265    C   34  dxy    Ryd( 3d)     0.00020       2.09171
   266    C   34  dxz    Ryd( 3d)     0.00024       1.84939
   267    C   34  dyz    Ryd( 3d)     0.00021       2.38133
   268    C   34  dx2y2  Ryd( 3d)     0.00048       2.15830
   269    C   34  dz2    Ryd( 3d)     0.00020       1.99573

   270    N   35  S      Cor( 1S)     0.99975     -14.25952
   271    N   35  S      Val( 2S)     0.78799      -0.72781
   272    N   35  S      Ryd( 3S)     0.00443       1.00850
   273    N   35  px     Val( 2p)     0.48592      -0.30134
   274    N   35  px     Ryd( 3p)     0.00063       0.90875
   275    N   35  py     Val( 2p)     0.70016      -0.35049
   276    N   35  py     Ryd( 3p)     0.00071       0.71842
   277    N   35  pz     Val( 2p)     0.48587      -0.30930
   278    N   35  pz     Ryd( 3p)     0.00037       0.71070
   279    N   35  dxy    Ryd( 3d)     0.00108       2.18211
   280    N   35  dxz    Ryd( 3d)     0.00075       2.08933
   281    N   35  dyz    Ryd( 3d)     0.00152       2.39389
   282    N   35  dx2y2  Ryd( 3d)     0.00139       2.19293
   283    N   35  dz2    Ryd( 3d)     0.00088       2.05917


 Summary of Natural Population Analysis:                  
                                                          
                                       Natural Population 
                Natural  -----------------------------------------------
    Atom  No    Charge         Core      Valence    Rydberg      Total
 -----------------------------------------------------------------------
      N    1   -0.18342      0.99965     2.68047    0.00329     3.68342
      C    2   -0.10727      0.99955     2.09844    0.00928     3.10727
      H    3    0.12724      0.00000     0.36943    0.00333     0.37276
      H    4    0.12080      0.00000     0.37771    0.00149     0.37920
      C    5   -0.32741      0.99961     2.32330    0.00450     3.32741
      H    6    0.11352      0.00000     0.38533    0.00115     0.38648
      H    7    0.11497      0.00000     0.38400    0.00104     0.38503
      H    8    0.13253      0.00000     0.36649    0.00099     0.36747
      C    9   -0.10641      0.99958     2.09784    0.00898     3.10641
      H   10    0.12143      0.00000     0.37705    0.00152     0.37857
      H   11    0.12111      0.00000     0.37745    0.00144     0.37889
      C   12   -0.32656      0.99962     2.32260    0.00435     3.32656
      H   13    0.11411      0.00000     0.38484    0.00106     0.38589
      H   14    0.11387      0.00000     0.38501    0.00112     0.38613
      H   15    0.13170      0.00000     0.36735    0.00096     0.36830
      C   16   -0.10653      0.99958     2.09802    0.00892     3.10653
      H   17    0.12324      0.00000     0.37538    0.00138     0.37676
      H   18    0.12134      0.00000     0.37713    0.00153     0.37866
      C   19   -0.31687      0.99960     2.31269    0.00457     3.31687
      H   20    0.13141      0.00000     0.36763    0.00096     0.36859
      H   21    0.11795      0.00000     0.38073    0.00132     0.38205
      H   22    0.10655      0.00000     0.39228    0.00117     0.39345
      C   23   -0.10282      0.99955     2.09454    0.00874     3.10282
      H   24    0.11702      0.00000     0.38075    0.00223     0.38298
      H   25    0.12002      0.00000     0.37854    0.00144     0.37998
      C   26   -0.32743      0.99961     2.32341    0.00441     3.32743
      H   27    0.11693      0.00000     0.38190    0.00117     0.38307
      H   28    0.11538      0.00000     0.38359    0.00103     0.38462
      H   29    0.12984      0.00000     0.36919    0.00097     0.37016
      B   30   -0.02842      0.99943     1.52515    0.00384     2.52842
      H   31    0.04906      0.00000     0.45034    0.00060     0.45094
      H   32    0.22787      0.00000     0.27152    0.00062     0.27213
      H   33    0.13417      0.00000     0.36533    0.00050     0.36583
      C   34    0.08253      0.99966     1.89941    0.01840     2.91747
      N   35    0.02857      0.99975     2.45993    0.01175     3.47143
 =======================================================================
   * Total *    1.00000     11.99520    34.88478    0.12002    47.00000

                                 Natural Population      
 --------------------------------------------------------
   Core                      11.99520 ( 99.9600% of  12)
   Valence                   34.88478 ( 99.6708% of  35)
   Natural Minimal Basis     46.87998 ( 99.7446% of  47)
   Natural Rydberg Basis      0.12002 (  0.2554% of  47)
 --------------------------------------------------------

    Atom  No          Natural Electron Configuration
 ----------------------------------------------------------------------------
      N    1      [core]2S( 0.62)2p( 2.06)
      C    2      [core]2S( 0.50)2p( 1.59)3p( 0.01)
      H    3            1S( 0.37)
      H    4            1S( 0.38)
      C    5      [core]2S( 0.54)2p( 1.78)
      H    6            1S( 0.39)
      H    7            1S( 0.38)
      H    8            1S( 0.37)
      C    9      [core]2S( 0.50)2p( 1.59)3p( 0.01)
      H   10            1S( 0.38)
      H   11            1S( 0.38)
      C   12      [core]2S( 0.54)2p( 1.78)
      H   13            1S( 0.38)
      H   14            1S( 0.39)
      H   15            1S( 0.37)
      C   16      [core]2S( 0.50)2p( 1.59)3p( 0.01)
      H   17            1S( 0.38)
      H   18            1S( 0.38)
      C   19      [core]2S( 0.54)2p( 1.77)
      H   20            1S( 0.37)
      H   21            1S( 0.38)
      H   22            1S( 0.39)
      C   23      [core]2S( 0.50)2p( 1.60)3p( 0.01)
      H   24            1S( 0.38)
      H   25            1S( 0.38)
      C   26      [core]2S( 0.54)2p( 1.78)
      H   27            1S( 0.38)
      H   28            1S( 0.38)
      H   29            1S( 0.37)
      B   30      [core]2S( 0.45)2p( 1.07)
      H   31            1S( 0.45)
      H   32            1S( 0.27)
      H   33            1S( 0.37)
      C   34      [core]2S( 0.52)2p( 1.38)3S( 0.01)3p( 0.01)
      N   35      [core]2S( 0.79)2p( 1.67)3d( 0.01)


 NATURAL BOND ORBITAL ANALYSIS, beta spin orbitals:

                       Occupancies       Lewis Structure    Low   High
           Occ.    -------------------  -----------------   occ   occ
  Cycle   Thresh.   Lewis   Non-Lewis     CR  BD  3C  LP    (L)   (NL)   Dev
 =============================================================================
   1(1)    0.90    45.54220   1.45780     12  32   0   3     2      0    0.17
   2(2)    0.90    45.54220   1.45780     12  32   0   3     2      0    0.17
   3(1)    0.80    45.88715   1.11285     12  33   0   2     1      0    0.11
   4(2)    0.80    45.88715   1.11285     12  33   0   2     1      0    0.11

    The hybrids on atom  1 are linearly dependent.  An eigenvalue (  0.000056)
    of the hybrid overlap matrix is too small (<0.00010).

    PRJTHR will be raised from  0.200 to 0.250 and the NBO search repeated.


    The hybrids on atom  1 are linearly dependent.  An eigenvalue (  0.000056)
    of the hybrid overlap matrix is too small (<0.00010).

    PRJTHR will be raised from  0.250 to 0.300 and the NBO search repeated.

   5(1)    0.70    44.63067   2.36933     12  34   0   1     3      0    0.23

    The hybrids on atom  1 are linearly dependent.  An eigenvalue (  0.000023)
    of the hybrid overlap matrix is too small (<0.00010).

    PRJTHR will be raised from  0.300 to 0.350 and the NBO search repeated.


    The hybrids on atom  1 are linearly dependent.  An eigenvalue (  0.000050)
    of the hybrid overlap matrix is too small (<0.00010).

    PRJTHR will be raised from  0.350 to 0.400 and the NBO search repeated.


    The hybrids on atom  1 are linearly dependent.  An eigenvalue (  0.000050)
    of the hybrid overlap matrix is too small (<0.00010).

    PRJTHR will be raised from  0.400 to 0.450 and the NBO search repeated.

   6(2)    0.70    45.31482   1.68518     12  34   0   1     1      0    0.23
   7(3)    0.70    46.04750   0.95250     12  34   0   1     0      0    0.17
   8(4)    0.70    46.18361   0.81639     12  34   0   1     0      0    0.11
   9(5)    0.70    46.04750   0.95250     12  34   0   1     0      0    0.17
  10(6)    0.70    46.18361   0.81639     12  34   0   1     0      0    0.11
  11(1)    0.60    36.88990  10.11010     12  10   0  25     1      0    0.31
  12(2)    0.60    37.29349   9.70651     12  10   0  25     0      0    0.31
  13(3)    0.60    37.29349   9.70651     12  10   0  25     0      0    0.31
  14(1)    0.50    33.66222  13.33778     12   3   0  32     0      0    0.60
  15(2)    0.50    33.67632  13.32368     12   2   0  33     0      0    0.26
  16(3)    0.50    33.67632  13.32368     12   2   0  33     0      0    0.26
  17(1)    0.70    46.18361   0.81639     12  34   0   1     0      0    0.11
 -----------------------------------------------------------------------------

 Structure accepted: RESONANCE keyword permits strongly delocalized structure

 --------------------------------------------------------
   Core                     11.99519 ( 99.960% of  12)
   Valence Lewis            34.18842 ( 97.681% of  35)
  ==================       ============================
   Total Lewis              46.18361 ( 98.263% of  47)
  -----------------------------------------------------
   Valence non-Lewis         0.74256 (  1.580% of  47)
   Rydberg non-Lewis         0.07383 (  0.157% of  47)
  ==================       ============================
   Total non-Lewis           0.81639 (  1.737% of  47)
 --------------------------------------------------------


       (Occupancy)   Bond orbital/ Coefficients/ Hybrids
 ---------------------------------------------------------------------------------
     1. (0.98948) BD ( 1) N   1 - C   2  
                ( 67.47%)   0.8214* N   1 s( 25.09%)p 2.98( 74.88%)d 0.00(  0.03%)
                                            0.0000  0.5009  0.0001  0.2642 -0.0027
                                            0.5671  0.0024 -0.5978 -0.0008  0.0058
                                           -0.0059 -0.0138 -0.0054  0.0038
                ( 32.53%)   0.5704* C   2 s( 19.28%)p 4.18( 80.54%)d 0.01(  0.18%)
                                            0.0001  0.4391  0.0079 -0.2960 -0.0065
                                           -0.5481 -0.0202  0.6453  0.0221  0.0152
                                           -0.0165 -0.0323 -0.0108  0.0107
     2. (0.99008) BD ( 1) N   1 - C   9  
                ( 66.82%)   0.8175* N   1 s( 25.18%)p 2.97( 74.78%)d 0.00(  0.03%)
                                           -0.0000 -0.5018 -0.0022  0.8169 -0.0008
                                            0.2331  0.0005  0.1618 -0.0038 -0.0080
                                           -0.0051 -0.0015 -0.0131  0.0082
                ( 33.18%)   0.5760* C   9 s( 20.34%)p 3.91( 79.49%)d 0.01(  0.17%)
                                           -0.0002 -0.4510 -0.0053 -0.8436 -0.0260
                                           -0.1962 -0.0069 -0.2097 -0.0029 -0.0163
                                           -0.0148 -0.0044 -0.0303  0.0180
     3. (0.98996) BD ( 1) N   1 - C  16  
                ( 66.78%)   0.8172* N   1 s( 24.85%)p 3.02( 75.11%)d 0.00(  0.03%)
                                            0.0000  0.4985  0.0016  0.0465  0.0037
                                            0.3653 -0.0022  0.7845 -0.0005  0.0006
                                            0.0017  0.0117 -0.0025  0.0136
                ( 33.22%)   0.5763* C  16 s( 20.02%)p 3.99( 79.81%)d 0.01(  0.17%)
                                            0.0001  0.4474  0.0045 -0.0013 -0.0045
                                           -0.3595 -0.0094 -0.8174 -0.0249  0.0006
                                            0.0019  0.0269 -0.0067  0.0310
     4. (0.98994) BD ( 1) N   1 - C  23  
                ( 66.93%)   0.8181* N   1 s( 24.87%)p 3.02( 75.09%)d 0.00(  0.03%)
                                            0.0000  0.4987  0.0008  0.5101  0.0009
                                           -0.7002  0.0007 -0.0210 -0.0028 -0.0147
                                           -0.0002  0.0004 -0.0050 -0.0088
                ( 33.07%)   0.5751* C  23 s( 19.53%)p 4.11( 80.30%)d 0.01(  0.17%)
                                            0.0001  0.4418  0.0073 -0.5462 -0.0166
                                            0.7091  0.0220 -0.0333  0.0008 -0.0342
                                            0.0001 -0.0008 -0.0100 -0.0210
     5. (0.98329) BD ( 1) C   2 - H   3  
                ( 63.42%)   0.7964* C   2 s( 26.13%)p 2.83( 73.83%)d 0.00(  0.04%)
                                           -0.0000  0.5111 -0.0074  0.8529 -0.0124
                                            0.0483  0.0087  0.0863 -0.0284 -0.0004
                                            0.0060  0.0006  0.0169 -0.0091
                ( 36.58%)   0.6048* H   3 s( 99.91%)p 0.00(  0.09%)
                                            0.9995 -0.0071 -0.0298 -0.0051  0.0038
     6. (0.98920) BD ( 1) C   2 - H   4  
                ( 62.20%)   0.7887* C   2 s( 23.87%)p 3.19( 76.08%)d 0.00(  0.05%)
                                            0.0002 -0.4885  0.0048  0.1943 -0.0167
                                            0.3931 -0.0182  0.7536  0.0059 -0.0046
                                           -0.0082 -0.0167  0.0034 -0.0105
                ( 37.80%)   0.6148* H   4 s( 99.91%)p 0.00(  0.09%)
                                           -0.9995  0.0022 -0.0027 -0.0096 -0.0289
     7. (0.99467) BD ( 1) C   2 - C   5  
                ( 51.85%)   0.7200* C   2 s( 30.70%)p 2.26( 69.26%)d 0.00(  0.04%)
                                            0.0001  0.5539  0.0126 -0.3816  0.0064
                                            0.7355  0.0114  0.0742 -0.0190 -0.0156
                                           -0.0024  0.0044 -0.0085 -0.0095
                ( 48.15%)   0.6939* C   5 s( 28.70%)p 2.48( 71.25%)d 0.00(  0.05%)
                                            0.0003  0.5357  0.0068  0.3231  0.0092
                                           -0.7796 -0.0056  0.0048 -0.0133 -0.0132
                                           -0.0000 -0.0013 -0.0138 -0.0109
     8. (0.99300) BD ( 1) C   5 - H   6  
                ( 61.40%)   0.7836* C   5 s( 23.97%)p 3.17( 75.99%)d 0.00(  0.04%)
                                            0.0000  0.4896 -0.0049  0.2133 -0.0078
                                            0.4290  0.0205  0.7279 -0.0108  0.0045
                                            0.0082  0.0126 -0.0022  0.0120
                ( 38.60%)   0.6213* H   6 s( 99.92%)p 0.00(  0.08%)
                                            0.9996 -0.0011 -0.0065 -0.0184 -0.0208
     9. (0.99217) BD ( 1) C   5 - H   7  
                ( 61.49%)   0.7842* C   5 s( 24.10%)p 3.15( 75.86%)d 0.00(  0.04%)
                                            0.0000 -0.4909  0.0040  0.8681 -0.0006
                                            0.0231 -0.0234  0.0628  0.0059 -0.0031
                                           -0.0025  0.0002 -0.0166  0.0098
                ( 38.51%)   0.6206* H   7 s( 99.92%)p 0.00(  0.08%)
                                           -0.9996  0.0010 -0.0281  0.0044 -0.0041
    10. (0.98643) BD ( 1) C   5 - H   8  
                ( 62.95%)   0.7934* C   5 s( 23.17%)p 3.31( 76.79%)d 0.00(  0.04%)
                                           -0.0000  0.4814  0.0036  0.3095 -0.0105
                                            0.4543  0.0075 -0.6822  0.0096  0.0060
                                           -0.0113 -0.0117 -0.0001  0.0091
                ( 37.05%)   0.6086* H   8 s( 99.91%)p 0.00(  0.09%)
                                            0.9996 -0.0003 -0.0093 -0.0176  0.0221
    11. (0.99016) BD ( 1) C   9 - H  10  
                ( 62.32%)   0.7894* C   9 s( 24.45%)p 3.09( 75.50%)d 0.00(  0.05%)
                                           -0.0001  0.4944 -0.0052 -0.4528 -0.0138
                                            0.7376 -0.0170  0.0730 -0.0155 -0.0153
                                           -0.0018  0.0033 -0.0115 -0.0097
                ( 37.68%)   0.6138* H  10 s( 99.91%)p 0.00(  0.09%)
                                            0.9995 -0.0025  0.0203 -0.0231  0.0002
    12. (0.99035) BD ( 1) C   9 - H  11  
                ( 62.28%)   0.7892* C   9 s( 24.20%)p 3.13( 75.76%)d 0.00(  0.05%)
                                            0.0001 -0.4919  0.0053 -0.0028  0.0244
                                            0.2455 -0.0078  0.8346 -0.0065  0.0015
                                            0.0032 -0.0094  0.0019 -0.0192
                ( 37.72%)   0.6142* H  11 s( 99.91%)p 0.00(  0.09%)
                                           -0.9995  0.0024 -0.0056 -0.0083 -0.0290
    13. (0.99503) BD ( 1) C   9 - C  12  
                ( 51.97%)   0.7209* C   9 s( 30.99%)p 2.23( 68.97%)d 0.00(  0.04%)
                                            0.0001  0.5566  0.0121 -0.2827 -0.0218
                                           -0.5968 -0.0003  0.5029 -0.0104  0.0071
                                           -0.0065 -0.0160 -0.0078  0.0022
                ( 48.03%)   0.6930* C  12 s( 28.53%)p 2.50( 71.42%)d 0.00(  0.05%)
                                            0.0003  0.5341  0.0089  0.3706 -0.0083
                                            0.6039  0.0095 -0.4603 -0.0131  0.0128
                                           -0.0091 -0.0146 -0.0053 -0.0019
    14. (0.99318) BD ( 1) C  12 - H  13  
                ( 61.45%)   0.7839* C  12 s( 23.95%)p 3.17( 76.01%)d 0.00(  0.04%)
                                            0.0000  0.4893 -0.0051  0.0028 -0.0167
                                            0.2106 -0.0173  0.8457  0.0034  0.0007
                                            0.0012  0.0101 -0.0013  0.0170
                ( 38.55%)   0.6209* H  13 s( 99.92%)p 0.00(  0.08%)
                                            0.9996 -0.0009  0.0041 -0.0035 -0.0282
    15. (0.99335) BD ( 1) C  12 - H  14  
                ( 61.44%)   0.7838* C  12 s( 23.99%)p 3.17( 75.97%)d 0.00(  0.04%)
                                            0.0000 -0.4898  0.0052 -0.4146  0.0189
                                            0.7603  0.0103  0.0960 -0.0102  0.0150
                                            0.0027 -0.0045  0.0072  0.0095
                ( 38.56%)   0.6210* H  14 s( 99.92%)p 0.00(  0.08%)
                                           -0.9996  0.0010  0.0092 -0.0270 -0.0018
    16. (0.98700) BD ( 1) C  12 - H  15  
                ( 62.88%)   0.7930* C  12 s( 23.49%)p 3.26( 76.47%)d 0.00(  0.04%)
                                            0.0000 -0.4846 -0.0033  0.8306 -0.0057
                                            0.1092  0.0092  0.2505 -0.0123 -0.0014
                                           -0.0113 -0.0005 -0.0147  0.0059
                ( 37.12%)   0.6092* H  15 s( 99.91%)p 0.00(  0.09%)
                                           -0.9996  0.0002 -0.0285 -0.0059 -0.0063
    17. (0.98987) BD ( 1) C  16 - H  17  
                ( 62.46%)   0.7903* C  16 s( 24.51%)p 3.08( 75.44%)d 0.00(  0.05%)
                                            0.0001 -0.4951  0.0040  0.5957 -0.0037
                                           -0.6315  0.0080  0.0071 -0.0255  0.0180
                                           -0.0019  0.0033 -0.0004  0.0112
                ( 37.54%)   0.6127* H  17 s( 99.91%)p 0.00(  0.09%)
                                           -0.9995  0.0024 -0.0205  0.0224  0.0052
    18. (0.98988) BD ( 1) C  16 - H  18  
                ( 62.30%)   0.7893* C  16 s( 24.31%)p 3.11( 75.64%)d 0.00(  0.05%)
                                           -0.0001  0.4930 -0.0047 -0.2601 -0.0046
                                           -0.6258  0.0237  0.5444  0.0119  0.0083
                                           -0.0066 -0.0167 -0.0092 -0.0013
                ( 37.70%)   0.6140* H  18 s( 99.91%)p 0.00(  0.09%)
                                            0.9995 -0.0025  0.0098  0.0179 -0.0229
    19. (0.99504) BD ( 1) C  16 - C  19  
                ( 51.86%)   0.7201* C  16 s( 31.12%)p 2.21( 68.84%)d 0.00(  0.04%)
                                            0.0001  0.5577  0.0106  0.7595 -0.0073
                                            0.2805  0.0089  0.1796  0.0228  0.0101
                                            0.0055  0.0015  0.0140 -0.0095
                ( 48.14%)   0.6938* C  19 s( 28.30%)p 2.53( 71.65%)d 0.00(  0.05%)
                                            0.0003  0.5319  0.0096 -0.7407 -0.0182
                                           -0.3102  0.0007 -0.2668  0.0098  0.0125
                                            0.0109  0.0054  0.0116 -0.0070
    20. (0.98704) BD ( 1) C  19 - H  20  
                ( 62.86%)   0.7929* C  19 s( 23.41%)p 3.27( 76.55%)d 0.00(  0.04%)
                                           -0.0000  0.4838  0.0042 -0.0958  0.0137
                                            0.3874  0.0008  0.7785 -0.0062 -0.0029
                                           -0.0066  0.0121 -0.0018  0.0134
                ( 37.14%)   0.6094* H  20 s( 99.91%)p 0.00(  0.09%)
                                            0.9996 -0.0002  0.0006 -0.0142 -0.0262
    21. (0.99019) BD ( 1) C  19 - H  21  
                ( 61.78%)   0.7860* C  19 s( 24.17%)p 3.14( 75.79%)d 0.00(  0.04%)
                                           -0.0000  0.4916 -0.0067  0.3076  0.0136
                                            0.5898  0.0077 -0.5611  0.0190  0.0070
                                           -0.0074 -0.0150 -0.0056  0.0046
                ( 38.22%)   0.6183* H  21 s( 99.92%)p 0.00(  0.08%)
                                            0.9996 -0.0010 -0.0128 -0.0208  0.0149
    22. (0.98746) BD ( 1) C  19 - H  22  
                ( 60.52%)   0.7780* C  19 s( 24.08%)p 3.15( 75.88%)d 0.00(  0.04%)
                                            0.0001  0.4907 -0.0048  0.5882  0.0111
                                           -0.6365  0.0164  0.0842  0.0152 -0.0169
                                            0.0016 -0.0014 -0.0036 -0.0098
                ( 39.48%)   0.6283* H  22 s( 99.93%)p 0.00(  0.07%)
                                            0.9996  0.0001 -0.0201  0.0163 -0.0061
    23. (0.98749) BD ( 1) C  23 - H  24  
                ( 62.02%)   0.7875* C  23 s( 25.95%)p 2.85( 74.00%)d 0.00(  0.05%)
                                           -0.0000  0.5094 -0.0058  0.7754 -0.0065
                                            0.2919 -0.0251  0.2298  0.0054  0.0134
                                            0.0086  0.0038  0.0111 -0.0077
                ( 37.98%)   0.6163* H  24 s( 99.92%)p 0.00(  0.08%)
                                            0.9996 -0.0010 -0.0273 -0.0046 -0.0072
    24. (0.99040) BD ( 1) C  23 - H  25  
                ( 62.21%)   0.7887* C  23 s( 23.96%)p 3.17( 75.99%)d 0.00(  0.05%)
                                           -0.0001  0.4895 -0.0050 -0.3137  0.0213
                                           -0.5156 -0.0080  0.6286 -0.0051  0.0084
                                           -0.0109 -0.0148 -0.0019  0.0080
                ( 37.79%)   0.6148* H  25 s( 99.91%)p 0.00(  0.09%)
                                            0.9995 -0.0024  0.0063  0.0208 -0.0214
    25. (0.99466) BD ( 1) C  23 - C  26  
                ( 52.06%)   0.7215* C  23 s( 30.54%)p 2.27( 69.41%)d 0.00(  0.04%)
                                            0.0001  0.5525  0.0117 -0.0010  0.0085
                                           -0.3788 -0.0196 -0.7418  0.0039  0.0004
                                            0.0007  0.0130 -0.0027  0.0153
                ( 47.94%)   0.6924* C  26 s( 28.46%)p 2.51( 71.49%)d 0.00(  0.05%)
                                            0.0003  0.5334  0.0075 -0.0891  0.0036
                                            0.4378 -0.0046  0.7176  0.0152 -0.0028
                                           -0.0033  0.0170 -0.0053  0.0124
    26. (0.99291) BD ( 1) C  26 - H  27  
                ( 61.73%)   0.7857* C  26 s( 23.92%)p 3.18( 76.04%)d 0.00(  0.04%)
                                            0.0000  0.4891 -0.0055  0.3455  0.0014
                                            0.4997 -0.0195 -0.6251 -0.0133  0.0087
                                           -0.0098 -0.0142 -0.0038  0.0025
                ( 38.27%)   0.6186* H  27 s( 99.92%)p 0.00(  0.08%)
                                            0.9996 -0.0010 -0.0130 -0.0125  0.0225
    27. (0.99345) BD ( 1) C  26 - H  28  
                ( 61.58%)   0.7848* C  26 s( 24.47%)p 3.08( 75.49%)d 0.00(  0.04%)
                                           -0.0000 -0.4947  0.0024  0.7652 -0.0132
                                            0.3029  0.0131  0.2775  0.0152 -0.0096
                                           -0.0079 -0.0030 -0.0121  0.0081
                ( 38.42%)   0.6198* H  28 s( 99.92%)p 0.00(  0.08%)
                                           -0.9996  0.0009 -0.0225 -0.0131 -0.0119
    28. (0.98629) BD ( 1) C  26 - H  29  
                ( 62.68%)   0.7917* C  26 s( 23.10%)p 3.33( 76.86%)d 0.00(  0.04%)
                                           -0.0000  0.4806  0.0023  0.5351 -0.0078
                                           -0.6826 -0.0006  0.1263 -0.0158 -0.0159
                                            0.0057 -0.0067 -0.0019 -0.0079
                ( 37.32%)   0.6109* H  29 s( 99.91%)p 0.00(  0.09%)
                                            0.9996 -0.0001 -0.0176  0.0234 -0.0014
    29. (0.93347) BD ( 1) B  30 - H  31  
                ( 52.23%)   0.7227* B  30 s( 34.48%)p 1.90( 65.48%)d 0.00(  0.03%)
                                            0.0001  0.5871  0.0107 -0.4330 -0.0397
                                           -0.6476  0.0106 -0.2150 -0.0041  0.0115
                                            0.0056  0.0113 -0.0037  0.0060
                ( 47.77%)   0.6911* H  31 s( 99.94%)p 0.00(  0.06%)
                                            0.9997 -0.0017  0.0023  0.0206  0.0120
    30. (0.85735) BD ( 1) B  30 - H  33  
                ( 58.46%)   0.7646* B  30 s( 42.81%)p 1.34( 57.17%)d 0.00(  0.03%)
                                           -0.0002  0.6542 -0.0128  0.5569  0.0073
                                            0.0512  0.0084  0.5087  0.0048  0.0049
                                           -0.0015 -0.0001  0.0151  0.0003
                ( 41.54%)   0.6445* H  33 s( 99.93%)p 0.00(  0.07%)
                                            0.9996 -0.0051 -0.0268  0.0050 -0.0008
    31. (0.98869) BD ( 1) B  30 - C  34  
                ( 33.68%)   0.5803* B  30 s( 22.41%)p 3.46( 77.45%)d 0.01(  0.14%)
                                           -0.0001  0.4728  0.0229 -0.1531 -0.0167
                                            0.7009 -0.0031 -0.5094  0.0018 -0.0128
                                            0.0082 -0.0276 -0.0196 -0.0046
                ( 66.32%)   0.8144* C  34 s( 59.70%)p 0.67( 40.29%)d 0.00(  0.01%)
                                           -0.0001  0.7716  0.0399  0.2505 -0.0002
                                           -0.5236  0.0246  0.2549 -0.0182 -0.0013
                                            0.0008 -0.0092 -0.0051  0.0015
    32. (0.99867) BD ( 1) C  34 - N  35  
                ( 40.20%)   0.6340* C  34 s( 39.94%)p 1.50( 60.01%)d 0.00(  0.06%)
                                            0.0001  0.6257 -0.0885 -0.2188 -0.0123
                                            0.6099  0.0475 -0.4204 -0.0335 -0.0104
                                            0.0074 -0.0174 -0.0105 -0.0020
                ( 59.80%)   0.7733* N  35 s( 49.95%)p 1.00( 49.71%)d 0.01(  0.34%)
                                           -0.0000  0.7040 -0.0621  0.2640 -0.0147
                                           -0.5471  0.0210  0.3568 -0.0129 -0.0256
                                            0.0194 -0.0406 -0.0252 -0.0063
    33. (0.99431) BD ( 2) C  34 - N  35  
                ( 42.11%)   0.6489* C  34 s(  0.02%)p99.99( 99.82%)d 8.31(  0.16%)
                                            0.0001  0.0075 -0.0117  0.6601 -0.0101
                                            0.5659  0.0049  0.4921 -0.0027  0.0107
                                           -0.0209  0.0036 -0.0282 -0.0155
                ( 57.89%)   0.7608* N  35 s(  0.01%)p99.99( 99.64%)d24.85(  0.35%)
                                            0.0001 -0.0090 -0.0076  0.6422  0.0072
                                            0.6040 -0.0060  0.4680 -0.0018 -0.0200
                                            0.0283 -0.0024  0.0384  0.0282
    34. (0.70718) BD ( 3) C  34 - N  35  
                ( 57.35%)   0.7573* C  34 s(  0.87%)p99.99( 99.09%)d 0.05(  0.04%)
                                           -0.0010  0.0908  0.0201 -0.6726  0.0190
                                            0.1619 -0.0043  0.7154 -0.0075 -0.0134
                                           -0.0025  0.0074  0.0036 -0.0118
                ( 42.65%)   0.6531* N  35 s(  0.02%)p99.99( 99.65%)d17.44(  0.33%)
                                            0.0010  0.0021  0.0135 -0.6696  0.0049
                                            0.1504 -0.0057  0.7248 -0.0105  0.0335
                                           -0.0098 -0.0277 -0.0018  0.0361
    35. (0.99965) CR ( 1) N   1           s(100.00%)
                                            1.0000 -0.0001 -0.0000 -0.0000 -0.0000
                                            0.0000 -0.0000  0.0000  0.0000  0.0000
                                            0.0000  0.0000  0.0000  0.0000
    36. (0.99954) CR ( 1) C   2           s(100.00%)p 0.00(  0.00%)
                                            1.0000  0.0000 -0.0000  0.0001  0.0000
                                           -0.0001  0.0000 -0.0002 -0.0000  0.0000
                                            0.0000  0.0000  0.0000  0.0000
    37. (0.99961) CR ( 1) C   5           s(100.00%)p 0.00(  0.00%)
                                            1.0000 -0.0001 -0.0000 -0.0001 -0.0000
                                            0.0002  0.0000 -0.0000  0.0000  0.0000
                                           -0.0000  0.0000  0.0000  0.0000
    38. (0.99958) CR ( 1) C   9           s(100.00%)p 0.00(  0.00%)
                                            1.0000 -0.0000 -0.0000 -0.0001 -0.0000
                                            0.0001 -0.0000 -0.0002 -0.0000 -0.0000
                                           -0.0000  0.0000 -0.0000  0.0000
    39. (0.99962) CR ( 1) C  12           s(100.00%)p 0.00(  0.00%)
                                            1.0000 -0.0002 -0.0000 -0.0001  0.0000
                                           -0.0002 -0.0000  0.0001  0.0000 -0.0000
                                            0.0000  0.0000  0.0000  0.0000
    40. (0.99958) CR ( 1) C  16           s(100.00%)p 0.00(  0.00%)
                                            1.0000 -0.0000 -0.0000 -0.0002  0.0000
                                            0.0000  0.0000  0.0002  0.0000 -0.0000
                                           -0.0000 -0.0000 -0.0000 -0.0000
    41. (0.99960) CR ( 1) C  19           s(100.00%)p 0.00(  0.00%)
                                            1.0000 -0.0002 -0.0000  0.0002  0.0000
                                            0.0002 -0.0000  0.0001 -0.0000 -0.0000
                                           -0.0000 -0.0000 -0.0000  0.0000
    42. (0.99955) CR ( 1) C  23           s(100.00%)p 0.00(  0.00%)
                                            1.0000 -0.0000 -0.0000  0.0000  0.0000
                                           -0.0001 -0.0000  0.0002 -0.0000  0.0000
                                           -0.0000 -0.0000  0.0000  0.0000
    43. (0.99961) CR ( 1) C  26           s(100.00%)p 0.00(  0.00%)
                                            1.0000 -0.0001 -0.0000  0.0000 -0.0000
                                           -0.0002  0.0000 -0.0002 -0.0000  0.0000
                                            0.0000 -0.0000  0.0000 -0.0000
    44. (0.99943) CR ( 1) B  30           s(100.00%)p 0.00(  0.00%)
                                            1.0000  0.0001 -0.0000  0.0001  0.0000
                                            0.0001  0.0000  0.0001  0.0000 -0.0000
                                           -0.0000 -0.0000  0.0000 -0.0000
    45. (0.99966) CR ( 1) C  34           s(100.00%)p 0.00(  0.00%)
                                            1.0000  0.0001  0.0000 -0.0007  0.0000
                                           -0.0000 -0.0000  0.0007 -0.0000 -0.0000
                                           -0.0000  0.0000  0.0000 -0.0000
    46. (0.99974) CR ( 1) N  35           s(100.00%)p 0.00(  0.00%)
                                            1.0000 -0.0004 -0.0000  0.0007  0.0000
                                           -0.0005 -0.0000 -0.0005  0.0000 -0.0000
                                            0.0000  0.0000 -0.0000 -0.0000
    47. (0.18998) LP*( 1) B  30           s(  0.32%)p99.99( 99.57%)d 0.35(  0.11%)
                                            0.0000  0.0532  0.0191 -0.6900 -0.0074
                                            0.2915  0.0015  0.6586 -0.0273 -0.0264
                                           -0.0150  0.0124 -0.0009 -0.0050
    48. (0.27175) LP*( 1) H  32           s( 99.93%)p 0.00(  0.07%)
                                            0.9996 -0.0124  0.0134  0.0002 -0.0231
    49. (0.97679) LP ( 1) N  35           s( 50.35%)p 0.99( 49.60%)d 0.00(  0.05%)
                                            0.0006  0.7086  0.0364 -0.2539 -0.0115
                                            0.5541  0.0139 -0.3522 -0.0089  0.0106
                                           -0.0051  0.0166  0.0116  0.0012
    50. (0.00041) RY*( 1) N   1           s(  0.38%)p89.82( 34.36%)d99.99( 65.26%)
                                            0.0000  0.0001  0.0618  0.0015 -0.0489
                                            0.0013  0.5171  0.0015  0.2717  0.0725
                                           -0.6912  0.3317  0.1168 -0.2144
    51. (0.00036) RY*( 2) N   1           s(  6.66%)p 6.33( 42.17%)d 7.68( 51.17%)
                                           -0.0000  0.0001  0.2581  0.0111 -0.6233
                                            0.0066  0.0501 -0.0012 -0.1747  0.0408
                                            0.3334  0.2952  0.5193 -0.2053
    52. (0.00033) RY*( 3) N   1           s(  1.39%)p37.55( 52.36%)d33.16( 46.24%)
                                           -0.0000  0.0002  0.1181 -0.0022 -0.1868
                                            0.0057 -0.2353 -0.0062  0.6582 -0.2008
                                            0.2377  0.3566 -0.4517 -0.1855
    53. (0.00032) RY*( 4) N   1           s(  6.10%)p 2.21( 13.48%)d13.19( 80.42%)
                                            0.0000 -0.0006  0.2469  0.0017  0.0970
                                            0.0001  0.0343  0.0047 -0.3525  0.5728
                                            0.0746  0.0701 -0.4602 -0.5037
    54. (0.00029) RY*( 5) N   1           s(  1.14%)p 5.54(  6.34%)d80.80( 92.52%)
                                            0.0000 -0.0000  0.1070  0.0011 -0.1938
                                           -0.0168  0.1564 -0.0095  0.0319  0.4649
                                            0.0555  0.2665 -0.2096  0.7688
    55. (0.00024) RY*( 6) N   1           s(  0.06%)p99.99( 32.87%)d99.99( 67.07%)
                                            0.0000  0.0001  0.0247  0.0131 -0.0462
                                           -0.0065 -0.1622  0.0117  0.5476  0.5712
                                            0.0107 -0.4841  0.3171 -0.0968
    56. (0.00024) RY*( 7) N   1           s( 80.17%)p 0.01(  0.40%)d 0.24( 19.43%)
                                            0.0000 -0.0022  0.8954 -0.0051  0.0420
                                           -0.0009 -0.0468  0.0022 -0.0048 -0.2402
                                           -0.1750 -0.2897 -0.0389  0.1434
    57. (0.00020) RY*( 8) N   1           s(  3.58%)p14.46( 51.74%)d12.49( 44.68%)
                                           -0.0000 -0.0013  0.1892  0.0115  0.6667
                                            0.0026 -0.2620 -0.0127  0.0631  0.1299
                                            0.1130  0.5113  0.3931  0.0355
    58. (0.00007) RY*( 9) N   1           s(  0.51%)p99.99( 66.41%)d64.58( 33.08%)
    59. (0.00223) RY*( 1) C   2           s(  2.06%)p44.71( 92.16%)d 2.80(  5.78%)
                                            0.0000 -0.0048  0.1435 -0.0213 -0.6717
                                           -0.0103 -0.4042 -0.0185 -0.5533  0.0441
                                           -0.0184 -0.0868  0.0956 -0.1971
    60. (0.00204) RY*( 2) C   2           s( 16.47%)p 4.82( 79.29%)d 0.26(  4.24%)
                                            0.0000  0.0074  0.4057  0.0206  0.4358
                                            0.0083 -0.7647 -0.0184  0.1320 -0.0675
                                            0.0936 -0.0674 -0.1456 -0.0582
    61. (0.00134) RY*( 3) C   2           s( 53.58%)p 0.84( 45.19%)d 0.02(  1.22%)
                                            0.0000  0.0046  0.7320  0.0126 -0.3919
                                            0.0077  0.2266 -0.0152  0.4966  0.0662
                                           -0.0148  0.0042  0.0668  0.0561
    62. (0.00044) RY*( 4) C   2           s( 15.70%)p 3.11( 48.76%)d 2.26( 35.54%)
                                           -0.0000 -0.0179  0.3959  0.0031  0.2828
                                           -0.0127  0.3992  0.0034 -0.4980  0.0531
                                            0.1371 -0.4942 -0.2983 -0.0238
    63. (0.00028) RY*( 5) C   2           s(  9.31%)p 2.01( 18.75%)d 7.73( 71.94%)
                                           -0.0000 -0.0066  0.3050 -0.0150  0.2220
                                           -0.0337  0.1618  0.0346 -0.3309 -0.4465
                                            0.1034  0.5788  0.4040 -0.1056
    64. (0.00019) RY*( 6) C   2           s(  1.14%)p 2.02(  2.30%)d84.98( 96.56%)
                                           -0.0000 -0.0032  0.1066  0.0065  0.0449
                                           -0.0030  0.0438  0.0150 -0.1370  0.5338
                                           -0.1838  0.6045 -0.5065 -0.1579
    65. (0.00004) RY*( 7) C   2           s(  1.36%)p 5.65(  7.66%)d67.12( 90.98%)
    66. (0.00001) RY*( 8) C   2           s(  0.40%)p 1.53(  0.62%)d99.99( 98.98%)
    67. (0.00001) RY*( 9) C   2           s(  0.00%)p 1.00(  5.55%)d17.01( 94.45%)
    68. (0.00285) RY*( 1) H   3           s( 99.44%)p 0.01(  0.56%)
                                            0.0092  0.9971  0.0729 -0.0168 -0.0061
    69. (0.00009) RY*( 2) H   3           s(  0.22%)p99.99( 99.78%)
    70. (0.00006) RY*( 3) H   3           s(  0.42%)p99.99( 99.58%)
    71. (0.00004) RY*( 4) H   3           s(  0.01%)p99.99( 99.99%)
    72. (0.00098) RY*( 1) H   4           s( 99.10%)p 0.01(  0.90%)
                                            0.0030  0.9955 -0.0145 -0.0935  0.0046
    73. (0.00008) RY*( 2) H   4           s(  0.04%)p99.99( 99.96%)
    74. (0.00005) RY*( 3) H   4           s(  0.86%)p99.99( 99.14%)
    75. (0.00001) RY*( 4) H   4           s(  0.09%)p99.99( 99.91%)
    76. (0.00123) RY*( 1) C   5           s(  0.05%)p99.99( 87.97%)d99.99( 11.98%)
                                           -0.0000  0.0014  0.0226  0.0101  0.7753
                                            0.0049  0.2792  0.0059  0.4477 -0.1705
                                            0.0424 -0.1681  0.2340 -0.0769
    77. (0.00083) RY*( 2) C   5           s(  8.70%)p 9.91( 86.22%)d 0.58(  5.08%)
                                           -0.0000  0.0179  0.2944 -0.0122 -0.2574
                                           -0.0029 -0.5085  0.0195  0.7327  0.0865
                                            0.0315 -0.1979 -0.0437  0.0359
    78. (0.00035) RY*( 3) C   5           s( 10.93%)p 7.97( 87.16%)d 0.17(  1.90%)
                                            0.0000  0.0125  0.3304 -0.0106  0.4891
                                            0.0248 -0.6880 -0.0007 -0.3979 -0.0291
                                           -0.0232  0.1326  0.0072 -0.0029
    79. (0.00008) RY*( 4) C   5           s( 46.66%)p 0.25( 11.81%)d 0.89( 41.53%)
    80. (0.00001) RY*( 5) C   5           s(  1.72%)p 2.62(  4.51%)d54.56( 93.77%)
    81. (0.00000) RY*( 6) C   5           s(  0.72%)p 0.52(  0.37%)d99.99( 98.91%)
    82. (0.00001) RY*( 7) C   5           s( 28.77%)p 0.50( 14.40%)d 1.98( 56.83%)
    83. (0.00001) RY*( 8) C   5           s(  2.42%)p 2.88(  6.98%)d37.44( 90.60%)
    84. (0.00000) RY*( 9) C   5           s(  0.08%)p 8.60(  0.69%)d99.99( 99.23%)
    85. (0.00064) RY*( 1) H   6           s( 98.59%)p 0.01(  1.41%)
                                            0.0043  0.9929  0.0057  0.0564  0.1044
    86. (0.00009) RY*( 2) H   6           s(  0.01%)p 1.00( 99.99%)
    87. (0.00008) RY*( 3) H   6           s(  0.17%)p99.99( 99.83%)
    88. (0.00002) RY*( 4) H   6           s(  1.31%)p75.40( 98.69%)
    89. (0.00052) RY*( 1) H   7           s( 98.16%)p 0.02(  1.84%)
                                            0.0047  0.9907 -0.1305  0.0295  0.0228
    90. (0.00010) RY*( 2) H   7           s(  0.17%)p99.99( 99.83%)
    91. (0.00008) RY*( 3) H   7           s(  0.01%)p 1.00( 99.99%)
    92. (0.00002) RY*( 4) H   7           s(  1.74%)p56.31( 98.26%)
    93. (0.00048) RY*( 1) H   8           s( 96.61%)p 0.04(  3.39%)
                                            0.0054  0.9829  0.0096  0.1495 -0.1070
    94. (0.00008) RY*( 2) H   8           s(  0.07%)p99.99( 99.93%)
    95. (0.00008) RY*( 3) H   8           s(  0.07%)p99.99( 99.93%)
    96. (0.00001) RY*( 4) H   8           s(  3.34%)p28.98( 96.66%)
    97. (0.00232) RY*( 1) C   9           s(  0.16%)p99.99( 93.71%)d39.01(  6.13%)
                                            0.0000 -0.0006  0.0396  0.0062  0.3466
                                           -0.0200 -0.5966 -0.0205 -0.6783 -0.1243
                                           -0.0609 -0.0721 -0.0031 -0.1923
    98. (0.00194) RY*( 2) C   9           s( 20.88%)p 3.50( 73.01%)d 0.29(  6.11%)
                                            0.0000  0.0016  0.4569 -0.0189  0.3337
                                            0.0082  0.6771 -0.0124 -0.3996  0.1868
                                           -0.1474 -0.0377 -0.0011 -0.0555
    99. (0.00126) RY*( 3) C   9           s( 54.08%)p 0.82( 44.24%)d 0.03(  1.68%)
                                            0.0000  0.0072  0.7354 -0.0162  0.3168
                                           -0.0009 -0.3286 -0.0076  0.4835 -0.0619
                                            0.0715  0.0786  0.0335  0.0243
   100. (0.00044) RY*( 4) C   9           s( 14.72%)p 3.80( 55.90%)d 2.00( 29.39%)
                                           -0.0000 -0.0192  0.3831  0.0113 -0.7075
                                            0.0089 -0.1631 -0.0049 -0.1779  0.3627
                                           -0.1364  0.0840  0.2303 -0.2891
   101. (0.00026) RY*( 5) C   9           s(  8.33%)p 2.05( 17.04%)d 8.96( 74.63%)
                                           -0.0000 -0.0063  0.2885  0.0486 -0.3714
                                            0.0140 -0.0068  0.0096 -0.1725 -0.4160
                                           -0.1366 -0.2689 -0.5370  0.4403
   102. (0.00020) RY*( 6) C   9           s(  0.04%)p 6.13(  0.27%)d99.99( 99.68%)
                                           -0.0000 -0.0004  0.0212  0.0060 -0.0287
                                           -0.0082  0.0413 -0.0071  0.0082  0.1409
                                            0.5018  0.1362 -0.6809 -0.4929
   103. (0.00003) RY*( 7) C   9           s(  1.43%)p 6.33(  9.07%)d62.46( 89.50%)
   104. (0.00001) RY*( 8) C   9           s(  0.30%)p18.85(  5.67%)d99.99( 94.03%)
   105. (0.00001) RY*( 9) C   9           s(  0.09%)p15.60(  1.38%)d99.99( 98.53%)
   106. (0.00101) RY*( 1) H  10           s( 98.91%)p 0.01(  1.09%)
                                            0.0033  0.9945  0.0569  0.0852 -0.0212
   107. (0.00008) RY*( 2) H  10           s(  0.01%)p99.99( 99.99%)
   108. (0.00005) RY*( 3) H  10           s(  1.06%)p93.40( 98.94%)
   109. (0.00001) RY*( 4) H  10           s(  0.12%)p99.99( 99.88%)
   110. (0.00094) RY*( 1) H  11           s( 99.03%)p 0.01(  0.97%)
                                            0.0033  0.9951  0.0729  0.0374 -0.0547
   111. (0.00008) RY*( 2) H  11           s(  0.03%)p99.99( 99.97%)
   112. (0.00004) RY*( 3) H  11           s(  0.95%)p99.99( 99.05%)
   113. (0.00001) RY*( 4) H  11           s(  0.08%)p99.99( 99.92%)
   114. (0.00106) RY*( 1) C  12           s(  0.04%)p99.99( 85.58%)d99.99( 14.38%)
                                           -0.0000  0.0019  0.0205  0.0049  0.3326
                                           -0.0093 -0.6138 -0.0074 -0.6068  0.0354
                                           -0.1289  0.0012  0.2168  0.2809
   115. (0.00082) RY*( 2) C  12           s(  7.68%)p11.34( 87.09%)d 0.68(  5.23%)
                                           -0.0000  0.0168  0.2766  0.0189  0.8662
                                           -0.0035  0.1783  0.0138  0.2971  0.1000
                                            0.0000  0.0961  0.1296 -0.1277
   116. (0.00036) RY*( 3) C  12           s( 10.99%)p 7.99( 87.82%)d 0.11(  1.20%)
                                            0.0000  0.0121  0.3312 -0.0124  0.0137
                                           -0.0203  0.6597  0.0161 -0.6648 -0.0591
                                            0.0139 -0.0382 -0.0742  0.0361
   117. (0.00007) RY*( 4) C  12           s( 49.13%)p 0.22( 10.87%)d 0.81( 40.00%)
   118. (0.00001) RY*( 5) C  12           s( 17.74%)p 0.35(  6.24%)d 4.29( 76.02%)
   119. (0.00000) RY*( 6) C  12           s(  0.32%)p 5.94(  1.91%)d99.99( 97.76%)
   120. (0.00001) RY*( 7) C  12           s(  3.44%)p 0.64(  2.19%)d27.42( 94.36%)
   121. (0.00001) RY*( 8) C  12           s(  5.91%)p 1.24(  7.34%)d14.67( 86.75%)
   122. (0.00001) RY*( 9) C  12           s(  4.79%)p 2.31( 11.08%)d17.55( 84.13%)
   123. (0.00054) RY*( 1) H  13           s( 98.14%)p 0.02(  1.86%)
                                            0.0046  0.9906 -0.0039 -0.0205  0.1348
   124. (0.00010) RY*( 2) H  13           s(  0.07%)p99.99( 99.93%)
   125. (0.00008) RY*( 3) H  13           s(  0.01%)p 1.00( 99.99%)
   126. (0.00002) RY*( 4) H  13           s(  1.86%)p52.79( 98.14%)
   127. (0.00062) RY*( 1) H  14           s( 98.49%)p 0.02(  1.51%)
                                            0.0044  0.9924  0.0474 -0.1122  0.0168
   128. (0.00009) RY*( 2) H  14           s(  0.08%)p99.99( 99.92%)
   129. (0.00008) RY*( 3) H  14           s(  0.01%)p99.99( 99.99%)
   130. (0.00002) RY*( 4) H  14           s(  1.50%)p65.47( 98.50%)
   131. (0.00045) RY*( 1) H  15           s( 96.25%)p 0.04(  3.75%)
                                            0.0057  0.9811 -0.1775 -0.0764  0.0121
   132. (0.00008) RY*( 2) H  15           s(  0.02%)p99.99( 99.98%)
   133. (0.00008) RY*( 3) H  15           s(  0.07%)p99.99( 99.93%)
   134. (0.00001) RY*( 4) H  15           s(  3.75%)p25.69( 96.25%)
   135. (0.00219) RY*( 1) C  16           s(  0.31%)p99.99( 93.18%)d20.81(  6.51%)
                                            0.0000 -0.0010  0.0559 -0.0099 -0.3954
                                            0.0276  0.7725 -0.0058 -0.4217  0.1861
                                            0.0104 -0.1283 -0.0038  0.1176
   136. (0.00198) RY*( 2) C  16           s( 22.13%)p 3.27( 72.28%)d 0.25(  5.59%)
                                            0.0000  0.0015  0.4704 -0.0104 -0.6710
                                           -0.0009 -0.4826  0.0207 -0.1977  0.0692
                                            0.2014  0.0908  0.0127 -0.0460
   137. (0.00124) RY*( 3) C  16           s( 52.24%)p 0.88( 46.04%)d 0.03(  1.71%)
                                            0.0000  0.0089  0.7228 -0.0028  0.5566
                                            0.0062  0.0338  0.0140 -0.3863 -0.0738
                                           -0.0893 -0.0294 -0.0521  0.0101
   138. (0.00046) RY*( 4) C  16           s( 15.64%)p 3.41( 53.34%)d 1.98( 31.03%)
                                            0.0000 -0.0195  0.3949 -0.0093 -0.0025
                                           -0.0061  0.3095 -0.0083  0.6613  0.0966
                                            0.3680  0.2823 -0.1338  0.2606
   139. (0.00026) RY*( 5) C  16           s(  7.45%)p 2.48( 18.49%)d 9.94( 74.06%)
                                            0.0000 -0.0077  0.2729 -0.0027 -0.1231
                                           -0.0233  0.1471 -0.0452  0.3814 -0.1387
                                           -0.1597 -0.5442  0.4047 -0.4857
   140. (0.00019) RY*( 6) C  16           s(  0.53%)p 3.40(  1.81%)d99.99( 97.66%)
                                            0.0000 -0.0022  0.0729 -0.0036 -0.0275
                                            0.0053  0.0055 -0.0148  0.1306  0.5859
                                           -0.4601  0.1583 -0.4635 -0.4262
   141. (0.00004) RY*( 7) C  16           s(  1.35%)p 5.95(  8.02%)d67.20( 90.63%)
   142. (0.00001) RY*( 8) C  16           s(  0.29%)p 1.30(  0.38%)d99.99( 99.33%)
   143. (0.00001) RY*( 9) C  16           s(  0.09%)p72.49(  6.73%)d99.99( 93.17%)
   144. (0.00088) RY*( 1) H  17           s( 99.18%)p 0.01(  0.82%)
                                            0.0031  0.9959 -0.0621 -0.0085 -0.0651
   145. (0.00008) RY*( 2) H  17           s(  0.04%)p99.99( 99.96%)
   146. (0.00004) RY*( 3) H  17           s(  0.77%)p99.99( 99.23%)
   147. (0.00002) RY*( 4) H  17           s(  0.10%)p99.99( 99.90%)
   148. (0.00102) RY*( 1) H  18           s( 99.07%)p 0.01(  0.93%)
                                            0.0033  0.9953 -0.0630 -0.0613 -0.0397
   149. (0.00008) RY*( 2) H  18           s(  0.02%)p99.99( 99.98%)
   150. (0.00005) RY*( 3) H  18           s(  0.91%)p99.99( 99.09%)
   151. (0.00001) RY*( 4) H  18           s(  0.10%)p99.99( 99.90%)
   152. (0.00102) RY*( 1) C  19           s(  0.28%)p99.99( 85.22%)d51.16( 14.49%)
                                            0.0000  0.0008  0.0532 -0.0004 -0.2388
                                            0.0111  0.7743 -0.0064 -0.4421 -0.2969
                                            0.1650  0.0150  0.1690  0.0275
   153. (0.00091) RY*( 2) C  19           s(  7.52%)p11.71( 88.03%)d 0.59(  4.45%)
                                           -0.0000  0.0184  0.2736  0.0108  0.2083
                                           -0.0090 -0.4117 -0.0202 -0.8166  0.0202
                                            0.0731  0.0985 -0.1081  0.1318
   154. (0.00042) RY*( 3) C  19           s(  8.37%)p10.90( 91.21%)d 0.05(  0.42%)
                                            0.0000  0.0114  0.2891  0.0276 -0.9142
                                            0.0092 -0.2748  0.0068 -0.0027  0.0385
                                           -0.0434 -0.0155 -0.0172 -0.0168
   155. (0.00010) RY*( 4) C  19           s( 56.71%)p 0.13(  7.39%)d 0.63( 35.90%)
   156. (0.00001) RY*( 5) C  19           s(  0.15%)p63.52(  9.71%)d99.99( 90.14%)
   157. (0.00001) RY*( 6) C  19           s( 12.33%)p 0.53(  6.47%)d 6.59( 81.20%)
   158. (0.00001) RY*( 7) C  19           s(  5.91%)p 0.53(  3.16%)d15.38( 90.93%)
   159. (0.00001) RY*( 8) C  19           s(  4.52%)p 1.27(  5.75%)d19.85( 89.73%)
   160. (0.00001) RY*( 9) C  19           s(  4.25%)p 0.75(  3.17%)d21.78( 92.58%)
   161. (0.00046) RY*( 1) H  20           s( 96.27%)p 0.04(  3.73%)
                                            0.0055  0.9811  0.0648  0.0961  0.1546
   162. (0.00007) RY*( 2) H  20           s(  0.13%)p99.99( 99.87%)
   163. (0.00008) RY*( 3) H  20           s(  0.00%)p 1.00(100.00%)
   164. (0.00001) RY*( 4) H  20           s(  3.69%)p26.12( 96.31%)
   165. (0.00081) RY*( 1) H  21           s( 99.17%)p 0.01(  0.83%)
                                            0.0035  0.9959  0.0532  0.0540 -0.0501
   166. (0.00010) RY*( 2) H  21           s(  0.04%)p99.99( 99.96%)
   167. (0.00008) RY*( 3) H  21           s(  0.02%)p99.99( 99.98%)
   168. (0.00002) RY*( 4) H  21           s(  0.85%)p99.99( 99.15%)
   169. (0.00067) RY*( 1) H  22           s( 98.99%)p 0.01(  1.01%)
                                            0.0022  0.9949  0.0966 -0.0262 -0.0109
   170. (0.00011) RY*( 2) H  22           s(  0.14%)p99.99( 99.86%)
                                           -0.0023  0.0378 -0.2225  0.2200  0.9490
   171. (0.00008) RY*( 3) H  22           s(  0.05%)p99.99( 99.95%)
   172. (0.00003) RY*( 4) H  22           s(  0.89%)p99.99( 99.11%)
   173. (0.00227) RY*( 1) C  23           s( 12.06%)p 6.85( 82.64%)d 0.44(  5.29%)
                                            0.0000 -0.0034  0.3473 -0.0100 -0.6721
                                           -0.0206 -0.1695  0.0151  0.5876 -0.0121
                                            0.0087  0.1975  0.0960 -0.0670
   174. (0.00181) RY*( 2) C  23           s(  4.94%)p17.94( 88.59%)d 1.31(  6.48%)
                                            0.0000  0.0078  0.2221  0.0234  0.3848
                                           -0.0034  0.6905  0.0033  0.5103 -0.0211
                                           -0.1494  0.1008 -0.1687  0.0583
   175. (0.00131) RY*( 3) C  23           s( 51.16%)p 0.93( 47.33%)d 0.03(  1.51%)
                                            0.0000  0.0054  0.7152  0.0182 -0.2350
                                           -0.0130  0.3212  0.0053 -0.5607  0.0059
                                            0.0021 -0.1034 -0.0515 -0.0412
   176. (0.00045) RY*( 4) C  23           s( 20.68%)p 2.66( 54.97%)d 1.18( 24.35%)
                                           -0.0000 -0.0159  0.4545 -0.0040  0.4890
                                            0.0120 -0.5555  0.0099  0.0414 -0.1834
                                           -0.1323  0.2784 -0.2190 -0.2585
   177. (0.00030) RY*( 5) C  23           s(  8.21%)p 1.40( 11.53%)d 9.78( 80.26%)
                                           -0.0000 -0.0029  0.2865 -0.0269  0.2357
                                            0.0381 -0.2077  0.0004  0.1202  0.6215
                                            0.2918 -0.1256  0.1946  0.5269
   178. (0.00020) RY*( 6) C  23           s(  0.94%)p 1.46(  1.37%)d99.99( 97.69%)
                                           -0.0000 -0.0029  0.0970  0.0067  0.0382
                                            0.0132 -0.1085 -0.0027  0.0159 -0.3035
                                           -0.6826 -0.2516  0.4476  0.3938
   179. (0.00004) RY*( 7) C  23           s(  1.76%)p 4.20(  7.40%)d51.53( 90.84%)
   180. (0.00002) RY*( 8) C  23           s(  0.01%)p99.99(  6.40%)d99.99( 93.59%)
   181. (0.00001) RY*( 9) C  23           s(  0.25%)p 0.27(  0.07%)d99.99( 99.69%)
   182. (0.00173) RY*( 1) H  24           s( 99.13%)p 0.01(  0.87%)
                                           -0.0005  0.9956 -0.0723  0.0462  0.0371
   183. (0.00010) RY*( 2) H  24           s(  0.21%)p99.99( 99.79%)
   184. (0.00006) RY*( 3) H  24           s(  0.09%)p99.99( 99.91%)
   185. (0.00004) RY*( 4) H  24           s(  0.66%)p99.99( 99.34%)
   186. (0.00094) RY*( 1) H  25           s( 99.16%)p 0.01(  0.84%)
                                            0.0032  0.9958 -0.0574  0.0395  0.0596
   187. (0.00009) RY*( 2) H  25           s(  0.10%)p99.99( 99.90%)
   188. (0.00004) RY*( 3) H  25           s(  0.74%)p99.99( 99.26%)
   189. (0.00002) RY*( 4) H  25           s(  0.10%)p99.99( 99.90%)
   190. (0.00114) RY*( 1) C  26           s(  0.01%)p 1.00( 87.14%)d 0.15( 12.85%)
                                           -0.0000  0.0020  0.0095  0.0137  0.7805
                                            0.0068  0.4735 -0.0006 -0.1943  0.1180
                                            0.2635  0.1552 -0.0380 -0.1401
   191. (0.00082) RY*( 2) C  26           s(  9.15%)p 9.40( 85.98%)d 0.53(  4.88%)
                                           -0.0000  0.0154  0.3020 -0.0118 -0.5047
                                            0.0118  0.7705 -0.0124 -0.1051 -0.1069
                                           -0.0504  0.0328 -0.0597 -0.1737
   192. (0.00037) RY*( 3) C  26           s( 11.61%)p 7.46( 86.68%)d 0.15(  1.70%)
                                            0.0000  0.0134  0.3405  0.0049  0.1545
                                           -0.0148  0.1279 -0.0231  0.9087  0.0612
                                            0.0239 -0.0416  0.0485  0.0930
   193. (0.00008) RY*( 4) C  26           s( 46.97%)p 0.27( 12.59%)d 0.86( 40.45%)
   194. (0.00001) RY*( 5) C  26           s( 12.23%)p 0.55(  6.68%)d 6.63( 81.09%)
   195. (0.00001) RY*( 6) C  26           s(  4.16%)p 1.76(  7.33%)d21.26( 88.50%)
   196. (0.00001) RY*( 7) C  26           s(  4.37%)p 0.99(  4.35%)d20.88( 91.28%)
   197. (0.00000) RY*( 8) C  26           s(  3.44%)p 0.46(  1.59%)d27.61( 94.97%)
   198. (0.00001) RY*( 9) C  26           s(  8.11%)p 0.96(  7.79%)d10.37( 84.11%)
   199. (0.00066) RY*( 1) H  27           s( 98.90%)p 0.01(  1.10%)
                                            0.0040  0.9945  0.0361  0.0466 -0.0868
   200. (0.00010) RY*( 2) H  27           s(  0.03%)p99.99( 99.97%)
   201. (0.00007) RY*( 3) H  27           s(  0.01%)p99.99( 99.99%)
   202. (0.00002) RY*( 4) H  27           s(  1.14%)p86.84( 98.86%)
   203. (0.00053) RY*( 1) H  28           s( 98.10%)p 0.02(  1.90%)
                                            0.0048  0.9904 -0.1132 -0.0390 -0.0684
   204. (0.00009) RY*( 2) H  28           s(  0.14%)p99.99( 99.86%)
   205. (0.00008) RY*( 3) H  28           s(  0.01%)p 1.00( 99.99%)
   206. (0.00002) RY*( 4) H  28           s(  1.83%)p53.62( 98.17%)
   207. (0.00047) RY*( 1) H  29           s( 96.42%)p 0.04(  3.58%)
                                            0.0052  0.9819  0.0936 -0.1512 -0.0646
   208. (0.00009) RY*( 2) H  29           s(  0.00%)p 1.00(100.00%)
   209. (0.00008) RY*( 3) H  29           s(  0.19%)p99.99( 99.81%)
   210. (0.00001) RY*( 4) H  29           s(  3.47%)p27.79( 96.53%)
   211. (0.00082) RY*( 1) B  30           s( 30.72%)p 2.11( 64.85%)d 0.14(  4.43%)
                                            0.0000 -0.0240  0.5538  0.0471 -0.7209
                                            0.0009 -0.0249  0.0111 -0.3548  0.0695
                                           -0.0922  0.0760 -0.1585 -0.0032
   212. (0.00040) RY*( 2) B  30           s( 19.89%)p 3.51( 69.80%)d 0.52( 10.31%)
                                           -0.0000 -0.0053  0.4460  0.0037  0.2535
                                            0.0016  0.7959 -0.0096 -0.0103 -0.0667
                                            0.0972  0.0888  0.2584  0.1204
   213. (0.00011) RY*( 3) B  30           s( 17.98%)p 3.55( 63.89%)d 1.01( 18.13%)
                                            0.0000 -0.0059  0.4240 -0.0014 -0.0826
                                           -0.0113 -0.2335  0.0234  0.7595 -0.2086
                                            0.1582 -0.1793 -0.0794  0.2727
   214. (0.00002) RY*( 4) B  30           s( 27.58%)p 2.19( 60.28%)d 0.44( 12.14%)
   215. (0.00002) RY*( 5) B  30           s(  0.40%)p27.48( 11.09%)d99.99( 88.51%)
   216. (0.00000) RY*( 6) B  30           s(  0.03%)p99.99(  5.05%)d99.99( 94.92%)
   217. (0.00000) RY*( 7) B  30           s(  3.01%)p 2.32(  6.98%)d29.88( 90.01%)
   218. (0.00000) RY*( 8) B  30           s(  0.11%)p55.38(  5.90%)d99.99( 94.00%)
   219. (0.00000) RY*( 9) B  30           s(  0.25%)p49.38( 12.49%)d99.99( 87.25%)
   220. (0.00028) RY*( 1) H  31           s( 98.76%)p 0.01(  1.24%)
                                           -0.0004  0.9938 -0.0044  0.1107 -0.0107
   221. (0.00004) RY*( 2) H  31           s(  0.02%)p99.99( 99.98%)
   222. (0.00001) RY*( 3) H  31           s(  1.27%)p77.69( 98.73%)
   223. (0.00001) RY*( 4) H  31           s(  0.00%)p 1.00(100.00%)
   224. (0.00025) RY*( 1) H  32           s( 99.09%)p 0.01(  0.91%)
                                            0.0117  0.9954 -0.0465  0.0621 -0.0554
   225. (0.00008) RY*( 2) H  32           s(  0.56%)p99.99( 99.44%)
   226. (0.00004) RY*( 3) H  32           s(  0.03%)p99.99( 99.97%)
   227. (0.00001) RY*( 4) H  32           s(  0.39%)p99.99( 99.61%)
   228. (0.00018) RY*( 1) H  33           s( 96.95%)p 0.03(  3.05%)
                                            0.0060  0.9846  0.0642  0.1435 -0.0762
   229. (0.00003) RY*( 2) H  33           s(  1.92%)p51.13( 98.08%)
   230. (0.00000) RY*( 3) H  33           s(  0.91%)p99.99( 99.09%)
   231. (0.00001) RY*( 4) H  33           s(  0.30%)p99.99( 99.70%)
   232. (0.00993) RY*( 1) C  34           s( 22.98%)p 3.35( 76.97%)d 0.00(  0.05%)
                                           -0.0000  0.0629  0.4753 -0.0008  0.2538
                                            0.0595 -0.6961 -0.0418  0.4641 -0.0150
                                            0.0123 -0.0061 -0.0062 -0.0046
   233. (0.00051) RY*( 2) C  34           s(  0.34%)p99.99( 50.30%)d99.99( 49.36%)
                                           -0.0000 -0.0055  0.0577  0.0231  0.4534
                                            0.0202  0.4323  0.0100  0.3310 -0.2877
                                            0.3032 -0.1018  0.4514  0.3237
   234. (0.00017) RY*( 3) C  34           s( 56.34%)p 0.59( 33.41%)d 0.18( 10.25%)
                                           -0.0000 -0.0045  0.7506 -0.0022  0.1714
                                            0.0504  0.2513 -0.0447 -0.4869  0.0779
                                           -0.0725  0.2981  0.0358 -0.0323
   235. (0.00013) RY*( 4) C  34           s(  4.14%)p14.34( 59.37%)d 8.82( 36.49%)
                                           -0.0000  0.0153  0.2029 -0.0017 -0.7563
                                            0.0243 -0.0476  0.0033  0.1369 -0.0362
                                            0.0775  0.1546  0.5699  0.0947
   236. (0.00008) RY*( 5) C  34           s(  3.80%)p17.67( 67.07%)d 7.68( 29.13%)
   237. (0.00003) RY*( 6) C  34           s(  3.43%)p 2.14(  7.34%)d26.03( 89.23%)
   238. (0.00001) RY*( 7) C  34           s(  8.25%)p 0.43(  3.51%)d10.70( 88.24%)
   239. (0.00000) RY*( 8) C  34           s(  0.20%)p 6.33(  1.27%)d99.99( 98.53%)
   240. (0.00001) RY*( 9) C  34           s(  0.00%)p 1.00(  1.56%)d63.20( 98.44%)
   241. (0.00127) RY*( 1) N  35           s( 72.78%)p 0.36( 26.43%)d 0.01(  0.79%)
                                            0.0000  0.0347  0.8524  0.0345  0.3548
                                           -0.0535 -0.3247  0.0260  0.1682  0.0182
                                           -0.0225  0.0717  0.0430  0.0045
   242. (0.00042) RY*( 2) N  35           s( 22.86%)p 3.11( 71.01%)d 0.27(  6.13%)
                                            0.0000 -0.0190  0.4777  0.0307 -0.6261
                                           -0.0115  0.2967  0.0096 -0.4784  0.0836
                                           -0.0619 -0.0604 -0.1976  0.0885
   243. (0.00013) RY*( 3) N  35           s(  1.78%)p53.60( 95.59%)d 1.47(  2.62%)
                                            0.0000 -0.0102  0.1332  0.0069  0.3887
                                            0.0053  0.8652  0.0055  0.2368  0.0396
                                           -0.0147 -0.0706 -0.1395 -0.0018
   244. (0.00003) RY*( 4) N  35           s(  0.30%)p99.99( 95.79%)d13.23(  3.92%)
   245. (0.00001) RY*( 5) N  35           s(  0.57%)p 4.25(  2.43%)d99.99( 97.00%)
   246. (0.00000) RY*( 6) N  35           s(  0.32%)p 1.40(  0.45%)d99.99( 99.24%)
   247. (0.00001) RY*( 7) N  35           s(  0.11%)p24.90(  2.70%)d99.99( 97.19%)
   248. (0.00000) RY*( 8) N  35           s(  0.69%)p 8.51(  5.87%)d99.99( 93.44%)
   249. (0.00000) RY*( 9) N  35           s(  0.26%)p 4.26(  1.12%)d99.99( 98.61%)
   250. (0.02176) BD*( 1) N   1 - C   2  
                ( 32.53%)   0.5704* N   1 s( 25.09%)p 2.98( 74.88%)d 0.00(  0.03%)
                                           -0.0000 -0.5009 -0.0001 -0.2642  0.0027
                                           -0.5671 -0.0024  0.5978  0.0008 -0.0058
                                            0.0059  0.0138  0.0054 -0.0038
                ( 67.47%)  -0.8214* C   2 s( 19.28%)p 4.18( 80.54%)d 0.01(  0.18%)
                                           -0.0001 -0.4391 -0.0079  0.2960  0.0065
                                            0.5481  0.0202 -0.6453 -0.0221 -0.0152
                                            0.0165  0.0323  0.0108 -0.0107
   251. (0.02101) BD*( 1) N   1 - C   9  
                ( 33.18%)   0.5760* N   1 s( 25.18%)p 2.97( 74.78%)d 0.00(  0.03%)
                                            0.0000  0.5018  0.0022 -0.8169  0.0008
                                           -0.2331 -0.0005 -0.1618  0.0038  0.0080
                                            0.0051  0.0015  0.0131 -0.0082
                ( 66.82%)  -0.8175* C   9 s( 20.34%)p 3.91( 79.49%)d 0.01(  0.17%)
                                            0.0002  0.4510  0.0053  0.8436  0.0260
                                            0.1962  0.0069  0.2097  0.0029  0.0163
                                            0.0148  0.0044  0.0303 -0.0180
   252. (0.02111) BD*( 1) N   1 - C  16  
                ( 33.22%)   0.5763* N   1 s( 24.85%)p 3.02( 75.11%)d 0.00(  0.03%)
                                           -0.0000 -0.4985 -0.0016 -0.0465 -0.0037
                                           -0.3653  0.0022 -0.7845  0.0005 -0.0006
                                           -0.0017 -0.0117  0.0025 -0.0136
                ( 66.78%)  -0.8172* C  16 s( 20.02%)p 3.99( 79.81%)d 0.01(  0.17%)
                                           -0.0001 -0.4474 -0.0045  0.0013  0.0045
                                            0.3595  0.0094  0.8174  0.0249 -0.0006
                                           -0.0019 -0.0269  0.0067 -0.0310
   253. (0.02227) BD*( 1) N   1 - C  23  
                ( 33.07%)   0.5751* N   1 s( 24.87%)p 3.02( 75.09%)d 0.00(  0.03%)
                                           -0.0000 -0.4987 -0.0008 -0.5101 -0.0009
                                            0.7002 -0.0007  0.0210  0.0028  0.0147
                                            0.0002 -0.0004  0.0050  0.0088
                ( 66.93%)  -0.8181* C  23 s( 19.53%)p 4.11( 80.30%)d 0.01(  0.17%)
                                           -0.0001 -0.4418 -0.0073  0.5462  0.0166
                                           -0.7091 -0.0220  0.0333 -0.0008  0.0342
                                           -0.0001  0.0008  0.0100  0.0210
   254. (0.01580) BD*( 1) C   2 - H   3  
                ( 36.58%)   0.6048* C   2 s( 26.13%)p 2.83( 73.83%)d 0.00(  0.04%)
                                            0.0000 -0.5111  0.0074 -0.8529  0.0124
                                           -0.0483 -0.0087 -0.0863  0.0284  0.0004
                                           -0.0060 -0.0006 -0.0169  0.0091
                ( 63.42%)  -0.7964* H   3 s( 99.91%)p 0.00(  0.09%)
                                           -0.9995  0.0071  0.0298  0.0051 -0.0038
   255. (0.00673) BD*( 1) C   2 - H   4  
                ( 37.80%)   0.6148* C   2 s( 23.87%)p 3.19( 76.08%)d 0.00(  0.05%)
                                           -0.0002  0.4885 -0.0048 -0.1943  0.0167
                                           -0.3931  0.0182 -0.7536 -0.0059  0.0046
                                            0.0082  0.0167 -0.0034  0.0105
                ( 62.20%)  -0.7887* H   4 s( 99.91%)p 0.00(  0.09%)
                                            0.9995 -0.0022  0.0027  0.0096  0.0289
   256. (0.00344) BD*( 1) C   2 - C   5  
                ( 48.15%)   0.6939* C   2 s( 30.70%)p 2.26( 69.26%)d 0.00(  0.04%)
                                           -0.0001 -0.5539 -0.0126  0.3816 -0.0064
                                           -0.7355 -0.0114 -0.0742  0.0190  0.0156
                                            0.0024 -0.0044  0.0085  0.0095
                ( 51.85%)  -0.7200* C   5 s( 28.70%)p 2.48( 71.25%)d 0.00(  0.05%)
                                           -0.0003 -0.5357 -0.0068 -0.3231 -0.0092
                                            0.7796  0.0056 -0.0048  0.0133  0.0132
                                            0.0000  0.0013  0.0138  0.0109
   257. (0.00386) BD*( 1) C   5 - H   6  
                ( 38.60%)   0.6213* C   5 s( 23.97%)p 3.17( 75.99%)d 0.00(  0.04%)
                                           -0.0000 -0.4896  0.0049 -0.2133  0.0078
                                           -0.4290 -0.0205 -0.7279  0.0108 -0.0045
                                           -0.0082 -0.0126  0.0022 -0.0120
                ( 61.40%)  -0.7836* H   6 s( 99.92%)p 0.00(  0.08%)
                                           -0.9996  0.0011  0.0065  0.0184  0.0208
   258. (0.00363) BD*( 1) C   5 - H   7  
                ( 38.51%)   0.6206* C   5 s( 24.10%)p 3.15( 75.86%)d 0.00(  0.04%)
                                           -0.0000  0.4909 -0.0040 -0.8681  0.0006
                                           -0.0231  0.0234 -0.0628 -0.0059  0.0031
                                            0.0025 -0.0002  0.0166 -0.0098
                ( 61.49%)  -0.7842* H   7 s( 99.92%)p 0.00(  0.08%)
                                            0.9996 -0.0010  0.0281 -0.0044  0.0041
   259. (0.00221) BD*( 1) C   5 - H   8  
                ( 37.05%)   0.6086* C   5 s( 23.17%)p 3.31( 76.79%)d 0.00(  0.04%)
                                            0.0000 -0.4814 -0.0036 -0.3095  0.0105
                                           -0.4543 -0.0075  0.6822 -0.0096 -0.0060
                                            0.0113  0.0117  0.0001 -0.0091
                ( 62.95%)  -0.7934* H   8 s( 99.91%)p 0.00(  0.09%)
                                           -0.9996  0.0003  0.0093  0.0176 -0.0221
   260. (0.00693) BD*( 1) C   9 - H  10  
                ( 37.68%)   0.6138* C   9 s( 24.45%)p 3.09( 75.50%)d 0.00(  0.05%)
                                            0.0001 -0.4944  0.0052  0.4528  0.0138
                                           -0.7376  0.0170 -0.0730  0.0155  0.0153
                                            0.0018 -0.0033  0.0115  0.0097
                ( 62.32%)  -0.7894* H  10 s( 99.91%)p 0.00(  0.09%)
                                           -0.9995  0.0025 -0.0203  0.0231 -0.0002
   261. (0.00680) BD*( 1) C   9 - H  11  
                ( 37.72%)   0.6142* C   9 s( 24.20%)p 3.13( 75.76%)d 0.00(  0.05%)
                                           -0.0001  0.4919 -0.0053  0.0028 -0.0244
                                           -0.2455  0.0078 -0.8346  0.0065 -0.0015
                                           -0.0032  0.0094 -0.0019  0.0192
                ( 62.28%)  -0.7892* H  11 s( 99.91%)p 0.00(  0.09%)
                                            0.9995 -0.0024  0.0056  0.0083  0.0290
   262. (0.00349) BD*( 1) C   9 - C  12  
                ( 48.03%)   0.6930* C   9 s( 30.99%)p 2.23( 68.97%)d 0.00(  0.04%)
                                           -0.0001 -0.5566 -0.0121  0.2827  0.0218
                                            0.5968  0.0003 -0.5029  0.0104 -0.0071
                                            0.0065  0.0160  0.0078 -0.0022
                ( 51.97%)  -0.7209* C  12 s( 28.53%)p 2.50( 71.42%)d 0.00(  0.05%)
                                           -0.0003 -0.5341 -0.0089 -0.3706  0.0083
                                           -0.6039 -0.0095  0.4603  0.0131 -0.0128
                                            0.0091  0.0146  0.0053  0.0019
   263. (0.00372) BD*( 1) C  12 - H  13  
                ( 38.55%)   0.6209* C  12 s( 23.95%)p 3.17( 76.01%)d 0.00(  0.04%)
                                           -0.0000 -0.4893  0.0051 -0.0028  0.0167
                                           -0.2106  0.0173 -0.8457 -0.0034 -0.0007
                                           -0.0012 -0.0101  0.0013 -0.0170
                ( 61.45%)  -0.7839* H  13 s( 99.92%)p 0.00(  0.08%)
                                           -0.9996  0.0009 -0.0041  0.0035  0.0282
   264. (0.00370) BD*( 1) C  12 - H  14  
                ( 38.56%)   0.6210* C  12 s( 23.99%)p 3.17( 75.97%)d 0.00(  0.04%)
                                           -0.0000  0.4898 -0.0052  0.4146 -0.0189
                                           -0.7603 -0.0103 -0.0960  0.0102 -0.0150
                                           -0.0027  0.0045 -0.0072 -0.0095
                ( 61.44%)  -0.7838* H  14 s( 99.92%)p 0.00(  0.08%)
                                            0.9996 -0.0010 -0.0092  0.0270  0.0018
   265. (0.00213) BD*( 1) C  12 - H  15  
                ( 37.12%)   0.6092* C  12 s( 23.49%)p 3.26( 76.47%)d 0.00(  0.04%)
                                           -0.0000  0.4846  0.0033 -0.8306  0.0057
                                           -0.1092 -0.0092 -0.2505  0.0123  0.0014
                                            0.0113  0.0005  0.0147 -0.0059
                ( 62.88%)  -0.7930* H  15 s( 99.91%)p 0.00(  0.09%)
                                            0.9996 -0.0002  0.0285  0.0059  0.0063
   266. (0.00665) BD*( 1) C  16 - H  17  
                ( 37.54%)   0.6127* C  16 s( 24.51%)p 3.08( 75.44%)d 0.00(  0.05%)
                                           -0.0001  0.4951 -0.0040 -0.5957  0.0037
                                            0.6315 -0.0080 -0.0071  0.0255 -0.0180
                                            0.0019 -0.0033  0.0004 -0.0112
                ( 62.46%)  -0.7903* H  17 s( 99.91%)p 0.00(  0.09%)
                                            0.9995 -0.0024  0.0205 -0.0224 -0.0052
   267. (0.00683) BD*( 1) C  16 - H  18  
                ( 37.70%)   0.6140* C  16 s( 24.31%)p 3.11( 75.64%)d 0.00(  0.05%)
                                            0.0001 -0.4930  0.0047  0.2601  0.0046
                                            0.6258 -0.0237 -0.5444 -0.0119 -0.0083
                                            0.0066  0.0167  0.0092  0.0013
                ( 62.30%)  -0.7893* H  18 s( 99.91%)p 0.00(  0.09%)
                                           -0.9995  0.0025 -0.0098 -0.0179  0.0229
   268. (0.00340) BD*( 1) C  16 - C  19  
                ( 48.14%)   0.6938* C  16 s( 31.12%)p 2.21( 68.84%)d 0.00(  0.04%)
                                           -0.0001 -0.5577 -0.0106 -0.7595  0.0073
                                           -0.2805 -0.0089 -0.1796 -0.0228 -0.0101
                                           -0.0055 -0.0015 -0.0140  0.0095
                ( 51.86%)  -0.7201* C  19 s( 28.30%)p 2.53( 71.65%)d 0.00(  0.05%)
                                           -0.0003 -0.5319 -0.0096  0.7407  0.0182
                                            0.3102 -0.0007  0.2668 -0.0098 -0.0125
                                           -0.0109 -0.0054 -0.0116  0.0070
   269. (0.00222) BD*( 1) C  19 - H  20  
                ( 37.14%)   0.6094* C  19 s( 23.41%)p 3.27( 76.55%)d 0.00(  0.04%)
                                            0.0000 -0.4838 -0.0042  0.0958 -0.0137
                                           -0.3874 -0.0008 -0.7785  0.0062  0.0029
                                            0.0066 -0.0121  0.0018 -0.0134
                ( 62.86%)  -0.7929* H  20 s( 99.91%)p 0.00(  0.09%)
                                           -0.9996  0.0002 -0.0006  0.0142  0.0262
   270. (0.00413) BD*( 1) C  19 - H  21  
                ( 38.22%)   0.6183* C  19 s( 24.17%)p 3.14( 75.79%)d 0.00(  0.04%)
                                            0.0000 -0.4916  0.0067 -0.3076 -0.0136
                                           -0.5898 -0.0077  0.5611 -0.0190 -0.0070
                                            0.0074  0.0150  0.0056 -0.0046
                ( 61.78%)  -0.7860* H  21 s( 99.92%)p 0.00(  0.08%)
                                           -0.9996  0.0010  0.0128  0.0208 -0.0149
   271. (0.00450) BD*( 1) C  19 - H  22  
                ( 39.48%)   0.6283* C  19 s( 24.08%)p 3.15( 75.88%)d 0.00(  0.04%)
                                           -0.0001 -0.4907  0.0048 -0.5882 -0.0111
                                            0.6365 -0.0164 -0.0842 -0.0152  0.0169
                                           -0.0016  0.0014  0.0036  0.0098
                ( 60.52%)  -0.7780* H  22 s( 99.93%)p 0.00(  0.07%)
                                           -0.9996 -0.0001  0.0201 -0.0163  0.0061
   272. (0.00965) BD*( 1) C  23 - H  24  
                ( 37.98%)   0.6163* C  23 s( 25.95%)p 2.85( 74.00%)d 0.00(  0.05%)
                                            0.0000 -0.5094  0.0058 -0.7754  0.0065
                                           -0.2919  0.0251 -0.2298 -0.0054 -0.0134
                                           -0.0086 -0.0038 -0.0111  0.0077
                ( 62.02%)  -0.7875* H  24 s( 99.92%)p 0.00(  0.08%)
                                           -0.9996  0.0010  0.0273  0.0046  0.0072
   273. (0.00740) BD*( 1) C  23 - H  25  
                ( 37.79%)   0.6148* C  23 s( 23.96%)p 3.17( 75.99%)d 0.00(  0.05%)
                                            0.0001 -0.4895  0.0050  0.3137 -0.0213
                                            0.5156  0.0080 -0.6286  0.0051 -0.0084
                                            0.0109  0.0148  0.0019 -0.0080
                ( 62.21%)  -0.7887* H  25 s( 99.91%)p 0.00(  0.09%)
                                           -0.9995  0.0024 -0.0063 -0.0208  0.0214
   274. (0.00368) BD*( 1) C  23 - C  26  
                ( 47.94%)   0.6924* C  23 s( 30.54%)p 2.27( 69.41%)d 0.00(  0.04%)
                                           -0.0001 -0.5525 -0.0117  0.0010 -0.0085
                                            0.3788  0.0196  0.7418 -0.0039 -0.0004
                                           -0.0007 -0.0130  0.0027 -0.0153
                ( 52.06%)  -0.7215* C  26 s( 28.46%)p 2.51( 71.49%)d 0.00(  0.05%)
                                           -0.0003 -0.5334 -0.0075  0.0891 -0.0036
                                           -0.4378  0.0046 -0.7176 -0.0152  0.0028
                                            0.0033 -0.0170  0.0053 -0.0124
   275. (0.00364) BD*( 1) C  26 - H  27  
                ( 38.27%)   0.6186* C  26 s( 23.92%)p 3.18( 76.04%)d 0.00(  0.04%)
                                           -0.0000 -0.4891  0.0055 -0.3455 -0.0014
                                           -0.4997  0.0195  0.6251  0.0133 -0.0087
                                            0.0098  0.0142  0.0038 -0.0025
                ( 61.73%)  -0.7857* H  27 s( 99.92%)p 0.00(  0.08%)
                                           -0.9996  0.0010  0.0130  0.0125 -0.0225
   276. (0.00369) BD*( 1) C  26 - H  28  
                ( 38.42%)   0.6198* C  26 s( 24.47%)p 3.08( 75.49%)d 0.00(  0.04%)
                                            0.0000  0.4947 -0.0024 -0.7652  0.0132
                                           -0.3029 -0.0131 -0.2775 -0.0152  0.0096
                                            0.0079  0.0030  0.0121 -0.0081
                ( 61.58%)  -0.7848* H  28 s( 99.92%)p 0.00(  0.08%)
                                            0.9996 -0.0009  0.0225  0.0131  0.0119
   277. (0.00228) BD*( 1) C  26 - H  29  
                ( 37.32%)   0.6109* C  26 s( 23.10%)p 3.33( 76.86%)d 0.00(  0.04%)
                                            0.0000 -0.4806 -0.0023 -0.5351  0.0078
                                            0.6826  0.0006 -0.1263  0.0158  0.0159
                                           -0.0057  0.0067  0.0019  0.0079
                ( 62.68%)  -0.7917* H  29 s( 99.91%)p 0.00(  0.09%)
                                           -0.9996  0.0001  0.0176 -0.0234  0.0014
   278. (0.00905) BD*( 1) B  30 - H  31  
                ( 47.77%)   0.6911* B  30 s( 34.48%)p 1.90( 65.48%)d 0.00(  0.03%)
                                           -0.0001 -0.5871 -0.0107  0.4330  0.0397
                                            0.6476 -0.0106  0.2150  0.0041 -0.0115
                                           -0.0056 -0.0113  0.0037 -0.0060
                ( 52.23%)  -0.7227* H  31 s( 99.94%)p 0.00(  0.06%)
                                           -0.9997  0.0017 -0.0023 -0.0206 -0.0120
   279. (0.01614) BD*( 1) B  30 - H  33  
                ( 41.54%)   0.6445* B  30 s( 42.81%)p 1.34( 57.17%)d 0.00(  0.03%)
                                            0.0002 -0.6542  0.0128 -0.5569 -0.0073
                                           -0.0512 -0.0084 -0.5087 -0.0048 -0.0049
                                            0.0015  0.0001 -0.0151 -0.0003
                ( 58.46%)  -0.7646* H  33 s( 99.93%)p 0.00(  0.07%)
                                           -0.9996  0.0051  0.0268 -0.0050  0.0008
   280. (0.00736) BD*( 1) B  30 - C  34  
                ( 66.32%)   0.8144* B  30 s( 22.41%)p 3.46( 77.45%)d 0.01(  0.14%)
                                           -0.0001  0.4728  0.0229 -0.1531 -0.0167
                                            0.7009 -0.0031 -0.5094  0.0018 -0.0128
                                            0.0082 -0.0276 -0.0196 -0.0046
                ( 33.68%)  -0.5803* C  34 s( 59.70%)p 0.67( 40.29%)d 0.00(  0.01%)
                                           -0.0001  0.7716  0.0399  0.2505 -0.0002
                                           -0.5236  0.0246  0.2549 -0.0182 -0.0013
                                            0.0008 -0.0092 -0.0051  0.0015
   281. (0.00552) BD*( 1) C  34 - N  35  
                ( 59.80%)   0.7733* C  34 s( 39.94%)p 1.50( 60.01%)d 0.00(  0.06%)
                                            0.0001  0.6257 -0.0885 -0.2188 -0.0123
                                            0.6099  0.0475 -0.4204 -0.0335 -0.0104
                                            0.0074 -0.0174 -0.0105 -0.0020
                ( 40.20%)  -0.6340* N  35 s( 49.95%)p 1.00( 49.71%)d 0.01(  0.34%)
                                           -0.0000  0.7040 -0.0621  0.2640 -0.0147
                                           -0.5471  0.0210  0.3568 -0.0129 -0.0256
                                            0.0194 -0.0406 -0.0252 -0.0063
   282. (0.02838) BD*( 2) C  34 - N  35  
                ( 57.89%)   0.7608* C  34 s(  0.02%)p99.99( 99.82%)d 8.31(  0.16%)
                                            0.0001  0.0075 -0.0117  0.6601 -0.0101
                                            0.5659  0.0049  0.4921 -0.0027  0.0107
                                           -0.0209  0.0036 -0.0282 -0.0155
                ( 42.11%)  -0.6489* N  35 s(  0.01%)p99.99( 99.64%)d24.85(  0.35%)
                                            0.0001 -0.0090 -0.0076  0.6422  0.0072
                                            0.6040 -0.0060  0.4680 -0.0018 -0.0200
                                            0.0283 -0.0024  0.0384  0.0282
   283. (0.00772) BD*( 3) C  34 - N  35  
                ( 42.65%)   0.6531* C  34 s(  0.87%)p99.99( 99.09%)d 0.05(  0.04%)
                                            0.0010 -0.0908 -0.0201  0.6726 -0.0190
                                           -0.1619  0.0043 -0.7154  0.0075  0.0134
                                            0.0025 -0.0074 -0.0036  0.0118
                ( 57.35%)  -0.7573* N  35 s(  0.02%)p99.99( 99.65%)d17.44(  0.33%)
                                           -0.0010 -0.0021 -0.0135  0.6696 -0.0049
                                           -0.1504  0.0057 -0.7248  0.0105 -0.0335
                                            0.0098  0.0277  0.0018 -0.0361


 NHO Directionality and "Bond Bending" (deviations from line of nuclear centers)

         [Thresholds for printing:  angular deviation  >  1.0 degree]
                                    hybrid p-character > 25.0%
                                    orbital occupancy  >  0.10e

                                Line of Centers        Hybrid 1              Hybrid 2
                                ---------------  -------------------   ------------------
                NBO               Theta   Phi    Theta   Phi    Dev    Theta   Phi    Dev
 ========================================================================================
     1. BD (   1) N   1 - C   2   134.5   64.3   133.7   65.3   1.1     44.0  242.0   2.2
     2. BD (   1) N   1 - C   9   101.7  195.0   100.5  196.0   1.5     76.6   13.1   2.5
     3. BD (   1) N   1 - C  16    24.6   84.3    25.1   82.1   1.0    156.3  269.1   2.2
     4. BD (   1) N   1 - C  23    90.2  306.6    91.6  306.1   1.5     92.0  127.6   2.4
     7. BD (   1) C   2 - C   5    88.1  114.6    86.2  116.7   2.8     90.6  292.9   2.1
    10. BD (   1) C   5 - H   8   141.1   54.9   140.7   57.1   1.4      --     --    --
    13. BD (   1) C   9 - C  12    55.3  240.7    53.7  243.0   2.4    123.6   59.4   1.5
    16. BD (   1) C  12 - H  15   106.8  187.3   106.0  188.2   1.2      --     --    --
    17. BD (   1) C  16 - H  17    89.7  134.0    88.8  133.5   1.1      --     --    --
    19. BD (   1) C  16 - C  19    73.9   21.6    75.9   21.0   2.1    107.4  202.2   1.4
    20. BD (   1) C  19 - H  20    27.0  105.2    27.2  101.9   1.5      --     --    --
    24. BD (   1) C  23 - H  25    42.7  240.6    43.9  240.8   1.2      --     --    --
    25. BD (   1) C  23 - C  26   150.3  277.2   151.6  271.1   3.3     31.1  101.2   2.4
    26. BD (   1) C  26 - H  27   135.7   53.1   137.1   54.2   1.6      --     --    --
    28. BD (   1) C  26 - H  29    81.1  309.0    82.7  307.7   2.0      --     --    --
    29. BD (   1) B  30 - H  31   119.9  249.5   105.4  233.4  20.7      --     --    --
    30. BD (   1) B  30 - H  33    78.8  357.5    47.8    6.0  31.8      --     --    --
    31. BD (   1) B  30 - C  34   123.7  105.5   125.3  103.7   2.2     67.0  296.6  14.5
    32. BD (   1) C  34 - N  35   121.8  112.9   123.1  109.4   3.2     59.4  295.4   2.5
    33. BD (   2) C  34 - N  35   121.8  112.9   119.5  221.3  88.5    117.8  222.6  89.5
    34. BD (   3) C  34 - N  35   121.8  112.9    43.5  166.4  92.0     43.6  167.7  87.4
    47. LP*(   1) B  30             --     --     50.2  157.2   --       --     --    --
    49. LP (   1) N  35             --     --    119.9  115.0   --       --     --    --

 The molecular units found in the alpha and beta manifolds are inequivalent.
 For labelling purposes, the molecular units of the beta system will be used.


 Second Order Perturbation Theory Analysis of Fock Matrix in NBO Basis

     Threshold for printing:   0.25 kcal/mol
    (Intermolecular threshold: 0.03 kcal/mol)
                                                                              E(2)  E(j)-E(i) F(i,j)
         Donor NBO (i)                     Acceptor NBO (j)                 kcal/mol   a.u.    a.u. 
 ===================================================================================================

 within unit  1
   1. BD (   1) N   1 - C   2        / 98. RY*(   2) C   9                    0.37    1.58    0.030
   1. BD (   1) N   1 - C   2        /173. RY*(   1) C  23                    0.55    1.64    0.038
   1. BD (   1) N   1 - C   2        /251. BD*(   1) N   1 - C   9            0.74    0.94    0.033
   1. BD (   1) N   1 - C   2        /252. BD*(   1) N   1 - C  16            0.67    0.94    0.032
   1. BD (   1) N   1 - C   2        /253. BD*(   1) N   1 - C  23            0.62    0.93    0.030
   1. BD (   1) N   1 - C   2        /259. BD*(   1) C   5 - H   8            0.40    1.17    0.027
   1. BD (   1) N   1 - C   2        /262. BD*(   1) C   9 - C  12            0.97    1.09    0.041
   1. BD (   1) N   1 - C   2        /267. BD*(   1) C  16 - H  18            0.51    1.15    0.031
   1. BD (   1) N   1 - C   2        /273. BD*(   1) C  23 - H  25            0.48    1.14    0.030
   2. BD (   1) N   1 - C   9        / 59. RY*(   1) C   2                    0.61    1.69    0.041
   2. BD (   1) N   1 - C   9        /116. RY*(   3) C  12                    0.26    1.29    0.023
   2. BD (   1) N   1 - C   9        /136. RY*(   2) C  16                    0.37    1.58    0.030
   2. BD (   1) N   1 - C   9        /174. RY*(   2) C  23                    0.50    1.62    0.036
   2. BD (   1) N   1 - C   9        /250. BD*(   1) N   1 - C   2            0.65    0.95    0.032
   2. BD (   1) N   1 - C   9        /252. BD*(   1) N   1 - C  16            0.73    0.95    0.033
   2. BD (   1) N   1 - C   9        /253. BD*(   1) N   1 - C  23            0.67    0.94    0.032
   2. BD (   1) N   1 - C   9        /254. BD*(   1) C   2 - H   3            0.47    1.19    0.030
   2. BD (   1) N   1 - C   9        /265. BD*(   1) C  12 - H  15            0.40    1.18    0.027
   2. BD (   1) N   1 - C   9        /268. BD*(   1) C  16 - C  19            0.89    1.10    0.040
   2. BD (   1) N   1 - C   9        /272. BD*(   1) C  23 - H  24            0.53    1.18    0.032
   3. BD (   1) N   1 - C  16        / 59. RY*(   1) C   2                    0.36    1.69    0.031
   3. BD (   1) N   1 - C  16        / 97. RY*(   1) C   9                    0.61    1.67    0.041
   3. BD (   1) N   1 - C  16        /174. RY*(   2) C  23                    0.34    1.61    0.030
   3. BD (   1) N   1 - C  16        /250. BD*(   1) N   1 - C   2            0.65    0.94    0.032
   3. BD (   1) N   1 - C  16        /251. BD*(   1) N   1 - C   9            0.64    0.95    0.031
   3. BD (   1) N   1 - C  16        /253. BD*(   1) N   1 - C  23            0.72    0.94    0.033
   3. BD (   1) N   1 - C  16        /255. BD*(   1) C   2 - H   4            0.45    1.16    0.029
   3. BD (   1) N   1 - C  16        /261. BD*(   1) C   9 - H  11            0.48    1.16    0.030
   3. BD (   1) N   1 - C  16        /269. BD*(   1) C  19 - H  20            0.40    1.17    0.028
   3. BD (   1) N   1 - C  16        /274. BD*(   1) C  23 - C  26            0.90    1.11    0.040
   4. BD (   1) N   1 - C  23        / 60. RY*(   2) C   2                    0.35    1.55    0.029
   4. BD (   1) N   1 - C  23        / 97. RY*(   1) C   9                    0.34    1.66    0.030
   4. BD (   1) N   1 - C  23        /135. RY*(   1) C  16                    0.60    1.69    0.040
   4. BD (   1) N   1 - C  23        /192. RY*(   3) C  26                    0.26    1.31    0.023
   4. BD (   1) N   1 - C  23        /250. BD*(   1) N   1 - C   2            0.70    0.94    0.033
   4. BD (   1) N   1 - C  23        /251. BD*(   1) N   1 - C   9            0.68    0.95    0.032
   4. BD (   1) N   1 - C  23        /252. BD*(   1) N   1 - C  16            0.60    0.94    0.030
   4. BD (   1) N   1 - C  23        /256. BD*(   1) C   2 - C   5            0.82    1.10    0.038
   4. BD (   1) N   1 - C  23        /260. BD*(   1) C   9 - H  10            0.52    1.15    0.031
   4. BD (   1) N   1 - C  23        /266. BD*(   1) C  16 - H  17            0.50    1.15    0.030
   4. BD (   1) N   1 - C  23        /277. BD*(   1) C  26 - H  29            0.40    1.17    0.028
   5. BD (   1) C   2 - H   3        / 76. RY*(   1) C   5                    0.47    1.35    0.032
   5. BD (   1) C   2 - H   3        /251. BD*(   1) N   1 - C   9            1.27    0.75    0.039
   5. BD (   1) C   2 - H   3        /255. BD*(   1) C   2 - H   4            0.27    0.96    0.020
   5. BD (   1) C   2 - H   3        /256. BD*(   1) C   2 - C   5            0.42    0.91    0.025
   5. BD (   1) C   2 - H   3        /258. BD*(   1) C   5 - H   7            1.46    0.97    0.048
   6. BD (   1) C   2 - H   4        / 76. RY*(   1) C   5                    0.35    1.35    0.027
   6. BD (   1) C   2 - H   4        /252. BD*(   1) N   1 - C  16            1.49    0.74    0.042
   6. BD (   1) C   2 - H   4        /254. BD*(   1) C   2 - H   3            0.30    0.98    0.022
   6. BD (   1) C   2 - H   4        /256. BD*(   1) C   2 - C   5            0.27    0.91    0.020
   6. BD (   1) C   2 - H   4        /257. BD*(   1) C   5 - H   6            1.53    0.97    0.049
   7. BD (   1) C   2 - C   5        /253. BD*(   1) N   1 - C  23            0.80    0.85    0.033
   7. BD (   1) C   2 - C   5        /254. BD*(   1) C   2 - H   3            0.63    1.10    0.033
   7. BD (   1) C   2 - C   5        /255. BD*(   1) C   2 - H   4            0.47    1.07    0.028
   7. BD (   1) C   2 - C   5        /259. BD*(   1) C   5 - H   8            0.26    1.09    0.021
   8. BD (   1) C   5 - H   6        /255. BD*(   1) C   2 - H   4            1.50    0.93    0.047
   9. BD (   1) C   5 - H   7        /254. BD*(   1) C   2 - H   3            1.38    0.96    0.046
  10. BD (   1) C   5 - H   8        /250. BD*(   1) N   1 - C   2            3.67    0.71    0.065
  10. BD (   1) C   5 - H   8        /256. BD*(   1) C   2 - C   5            0.26    0.87    0.019
  11. BD (   1) C   9 - H  10        /114. RY*(   1) C  12                    0.36    1.38    0.028
  11. BD (   1) C   9 - H  10        /253. BD*(   1) N   1 - C  23            1.53    0.75    0.043
  11. BD (   1) C   9 - H  10        /262. BD*(   1) C   9 - C  12            0.27    0.91    0.020
  11. BD (   1) C   9 - H  10        /264. BD*(   1) C  12 - H  14            1.51    0.97    0.049
  12. BD (   1) C   9 - H  11        /114. RY*(   1) C  12                    0.33    1.37    0.027
  12. BD (   1) C   9 - H  11        /252. BD*(   1) N   1 - C  16            1.43    0.75    0.042
  12. BD (   1) C   9 - H  11        /262. BD*(   1) C   9 - C  12            0.29    0.91    0.020
  12. BD (   1) C   9 - H  11        /263. BD*(   1) C  12 - H  13            1.55    0.97    0.049
  13. BD (   1) C   9 - C  12        /250. BD*(   1) N   1 - C   2            0.79    0.86    0.033
  13. BD (   1) C   9 - C  12        /260. BD*(   1) C   9 - H  10            0.47    1.07    0.028
  13. BD (   1) C   9 - C  12        /261. BD*(   1) C   9 - H  11            0.43    1.07    0.027
  13. BD (   1) C   9 - C  12        /265. BD*(   1) C  12 - H  15            0.26    1.09    0.021
  14. BD (   1) C  12 - H  13        /261. BD*(   1) C   9 - H  11            1.49    0.93    0.047
  15. BD (   1) C  12 - H  14        /260. BD*(   1) C   9 - H  10            1.51    0.94    0.047
  16. BD (   1) C  12 - H  15        /251. BD*(   1) N   1 - C   9            3.54    0.72    0.064
  17. BD (   1) C  16 - H  17        /152. RY*(   1) C  19                    0.31    1.39    0.026
  17. BD (   1) C  16 - H  17        /253. BD*(   1) N   1 - C  23            1.34    0.75    0.040
  17. BD (   1) C  16 - H  17        /268. BD*(   1) C  16 - C  19            0.29    0.91    0.021
  17. BD (   1) C  16 - H  17        /271. BD*(   1) C  19 - H  22            1.51    0.97    0.049
  18. BD (   1) C  16 - H  18        /152. RY*(   1) C  19                    0.40    1.39    0.030
  18. BD (   1) C  16 - H  18        /250. BD*(   1) N   1 - C   2            1.48    0.75    0.042
  18. BD (   1) C  16 - H  18        /268. BD*(   1) C  16 - C  19            0.26    0.91    0.020
  18. BD (   1) C  16 - H  18        /270. BD*(   1) C  19 - H  21            1.56    0.98    0.049
  19. BD (   1) C  16 - C  19        /251. BD*(   1) N   1 - C   9            0.81    0.87    0.034
  19. BD (   1) C  16 - C  19        /266. BD*(   1) C  16 - H  17            0.44    1.07    0.027
  19. BD (   1) C  16 - C  19        /267. BD*(   1) C  16 - H  18            0.46    1.07    0.028
  19. BD (   1) C  16 - C  19        /269. BD*(   1) C  19 - H  20            0.26    1.09    0.021
  19. BD (   1) C  16 - C  19        /270. BD*(   1) C  19 - H  21            0.26    1.09    0.021
  19. BD (   1) C  16 - C  19        /271. BD*(   1) C  19 - H  22            0.29    1.09    0.022
  20. BD (   1) C  19 - H  20        /252. BD*(   1) N   1 - C  16            3.51    0.72    0.064
  21. BD (   1) C  19 - H  21        /267. BD*(   1) C  16 - H  18            1.44    0.94    0.046
  22. BD (   1) C  19 - H  22        /266. BD*(   1) C  16 - H  17            1.50    0.94    0.048
  22. BD (   1) C  19 - H  22        /272. BD*(   1) C  23 - H  24            0.30    0.97    0.022
  23. BD (   1) C  23 - H  24        /190. RY*(   1) C  26                    0.35    1.39    0.028
  23. BD (   1) C  23 - H  24        /251. BD*(   1) N   1 - C   9            1.39    0.77    0.041
  23. BD (   1) C  23 - H  24        /273. BD*(   1) C  23 - H  25            0.29    0.97    0.021
  23. BD (   1) C  23 - H  24        /274. BD*(   1) C  23 - C  26            0.46    0.92    0.026
  23. BD (   1) C  23 - H  24        /276. BD*(   1) C  26 - H  28            1.53    0.98    0.049
  24. BD (   1) C  23 - H  25        /190. RY*(   1) C  26                    0.32    1.38    0.027
  24. BD (   1) C  23 - H  25        /250. BD*(   1) N   1 - C   2            1.33    0.75    0.040
  24. BD (   1) C  23 - H  25        /272. BD*(   1) C  23 - H  24            0.29    0.99    0.021
  24. BD (   1) C  23 - H  25        /274. BD*(   1) C  23 - C  26            0.31    0.91    0.021
  24. BD (   1) C  23 - H  25        /275. BD*(   1) C  26 - H  27            1.42    0.98    0.047
  25. BD (   1) C  23 - C  26        / 60. RY*(   2) C   2                    0.30    1.47    0.026
  25. BD (   1) C  23 - C  26        /252. BD*(   1) N   1 - C  16            0.78    0.86    0.033
  25. BD (   1) C  23 - C  26        /272. BD*(   1) C  23 - H  24            0.76    1.10    0.037
  25. BD (   1) C  23 - C  26        /273. BD*(   1) C  23 - H  25            0.48    1.07    0.029
  25. BD (   1) C  23 - C  26        /276. BD*(   1) C  26 - H  28            0.25    1.08    0.021
  25. BD (   1) C  23 - C  26        /277. BD*(   1) C  26 - H  29            0.27    1.09    0.022
  26. BD (   1) C  26 - H  27        /273. BD*(   1) C  23 - H  25            1.71    0.93    0.050
  27. BD (   1) C  26 - H  28        /272. BD*(   1) C  23 - H  24            1.39    0.96    0.046
  28. BD (   1) C  26 - H  29        /253. BD*(   1) N   1 - C  23            3.72    0.71    0.065
  28. BD (   1) C  26 - H  29        /274. BD*(   1) C  23 - C  26            0.25    0.87    0.019
  35. CR (   1) N   1                / 61. RY*(   3) C   2                    0.25   15.15    0.078
  35. CR (   1) N   1                / 99. RY*(   3) C   9                    0.25   15.14    0.078
  35. CR (   1) N   1                /175. RY*(   3) C  23                    0.32   15.14    0.087
  36. CR (   1) C   2                / 68. RY*(   1) H   3                    0.70   10.79    0.110
  36. CR (   1) C   2                / 72. RY*(   1) H   4                    0.36   10.56    0.078
  36. CR (   1) C   2                / 78. RY*(   3) C   5                    0.61   10.71    0.102
  37. CR (   1) C   5                / 60. RY*(   2) C   2                    0.33   10.91    0.076
  37. CR (   1) C   5                / 85. RY*(   1) H   6                    0.37   10.56    0.079
  37. CR (   1) C   5                / 89. RY*(   1) H   7                    0.37   10.54    0.079
  37. CR (   1) C   5                / 93. RY*(   1) H   8                    0.38   10.54    0.080
  38. CR (   1) C   9                /106. RY*(   1) H  10                    0.38   10.57    0.080
  38. CR (   1) C   9                /110. RY*(   1) H  11                    0.37   10.56    0.078
  38. CR (   1) C   9                /116. RY*(   3) C  12                    0.64   10.70    0.104
  38. CR (   1) C   9                /252. BD*(   1) N   1 - C  16            0.26   10.36    0.066
  38. CR (   1) C   9                /253. BD*(   1) N   1 - C  23            0.26   10.35    0.066
  39. CR (   1) C  12                / 98. RY*(   2) C   9                    0.25   10.95    0.066
  39. CR (   1) C  12                /123. RY*(   1) H  13                    0.37   10.54    0.079
  39. CR (   1) C  12                /127. RY*(   1) H  14                    0.37   10.55    0.079
  39. CR (   1) C  12                /131. RY*(   1) H  15                    0.39   10.55    0.081
  40. CR (   1) C  16                /144. RY*(   1) H  17                    0.36   10.55    0.078
  40. CR (   1) C  16                /148. RY*(   1) H  18                    0.38   10.57    0.080
  40. CR (   1) C  16                /154. RY*(   3) C  19                    0.69   10.69    0.108
  41. CR (   1) C  19                /161. RY*(   1) H  20                    0.38   10.55    0.080
  41. CR (   1) C  19                /165. RY*(   1) H  21                    0.41   10.58    0.083
  41. CR (   1) C  19                /169. RY*(   1) H  22                    0.42   10.64    0.085
  42. CR (   1) C  23                /182. RY*(   1) H  24                    0.57   10.79    0.099
  42. CR (   1) C  23                /186. RY*(   1) H  25                    0.36   10.56    0.078
  42. CR (   1) C  23                /192. RY*(   3) C  26                    0.61   10.72    0.102
  43. CR (   1) C  26                /174. RY*(   2) C  23                    0.30   10.97    0.072
  43. CR (   1) C  26                /199. RY*(   1) H  27                    0.37   10.54    0.079
  43. CR (   1) C  26                /203. RY*(   1) H  28                    0.38   10.55    0.080
  43. CR (   1) C  26                /207. RY*(   1) H  29                    0.39   10.59    0.081

 from unit  1 to unit  2
   5. BD (   1) C   2 - H   3        /242. RY*(   2) N  35                    0.37    1.58    0.031
   5. BD (   1) C   2 - H   3        /244. RY*(   4) N  35                    0.03    1.46    0.008
   5. BD (   1) C   2 - H   3        /282. BD*(   2) C  34 - N  35            0.20    0.60    0.014
   5. BD (   1) C   2 - H   3        /283. BD*(   3) C  34 - N  35            0.31    0.60    0.017
  22. BD (   1) C  19 - H  22        / 47. LP*(   1) B  30                    0.07    0.58    0.009
  22. BD (   1) C  19 - H  22        /283. BD*(   3) C  34 - N  35            0.06    0.59    0.007
  23. BD (   1) C  23 - H  24        / 47. LP*(   1) B  30                    0.25    0.61    0.017
  23. BD (   1) C  23 - H  24        /211. RY*(   1) B  30                    0.21    1.05    0.019
  23. BD (   1) C  23 - H  24        /235. RY*(   4) C  34                    0.03    1.84    0.009
  23. BD (   1) C  23 - H  24        /278. BD*(   1) B  30 - H  31            0.05    0.95    0.009
  23. BD (   1) C  23 - H  24        /279. BD*(   1) B  30 - H  33            0.08    0.95    0.011
  23. BD (   1) C  23 - H  24        /280. BD*(   1) B  30 - C  34            0.05    0.93    0.008
  23. BD (   1) C  23 - H  24        /282. BD*(   2) C  34 - N  35            0.18    0.61    0.013
  23. BD (   1) C  23 - H  24        /283. BD*(   3) C  34 - N  35            0.15    0.62    0.012
  28. BD (   1) C  26 - H  29        /220. RY*(   1) H  31                    0.03    1.05    0.007

 from unit  1 to unit  3
  21. BD (   1) C  19 - H  21        / 48. LP*(   1) H  32                    0.03    0.52    0.006
  22. BD (   1) C  19 - H  22        / 48. LP*(   1) H  32                    0.31    0.52    0.019
  22. BD (   1) C  19 - H  22        /224. RY*(   1) H  32                    0.05    1.06    0.010
  23. BD (   1) C  23 - H  24        / 48. LP*(   1) H  32                    0.06    0.55    0.009

 from unit  2 to unit  1
  29. BD (   1) B  30 - H  31        /182. RY*(   1) H  24                    0.13    1.04    0.015
  29. BD (   1) B  30 - H  31        /253. BD*(   1) N   1 - C  23            0.06    0.60    0.008
  29. BD (   1) B  30 - H  31        /271. BD*(   1) C  19 - H  22            0.03    0.82    0.007
  29. BD (   1) B  30 - H  31        /272. BD*(   1) C  23 - H  24            0.38    0.84    0.023
  29. BD (   1) B  30 - H  31        /277. BD*(   1) C  26 - H  29            0.05    0.83    0.009
  30. BD (   1) B  30 - H  33        /169. RY*(   1) H  22                    0.03    0.92    0.007
  30. BD (   1) B  30 - H  33        /182. RY*(   1) H  24                    0.09    1.01    0.013
  30. BD (   1) B  30 - H  33        /271. BD*(   1) C  19 - H  22            0.07    0.80    0.010
  31. BD (   1) B  30 - C  34        / 68. RY*(   1) H   3                    0.12    1.26    0.015
  31. BD (   1) B  30 - C  34        /182. RY*(   1) H  24                    0.14    1.25    0.017
  31. BD (   1) B  30 - C  34        /254. BD*(   1) C   2 - H   3            0.07    1.06    0.011
  31. BD (   1) B  30 - C  34        /272. BD*(   1) C  23 - H  24            0.42    1.05    0.026
  32. BD (   1) C  34 - N  35        /153. RY*(   2) C  19                    0.03    1.84    0.009
  32. BD (   1) C  34 - N  35        /182. RY*(   1) H  24                    0.10    1.71    0.016
  32. BD (   1) C  34 - N  35        /254. BD*(   1) C   2 - H   3            0.14    1.52    0.019
  32. BD (   1) C  34 - N  35        /272. BD*(   1) C  23 - H  24            0.06    1.52    0.012
  33. BD (   2) C  34 - N  35        / 68. RY*(   1) H   3                    0.26    1.03    0.021
  33. BD (   2) C  34 - N  35        /182. RY*(   1) H  24                    0.06    1.02    0.010
  33. BD (   2) C  34 - N  35        /254. BD*(   1) C   2 - H   3            0.75    0.83    0.032
  33. BD (   2) C  34 - N  35        /272. BD*(   1) C  23 - H  24            0.21    0.82    0.017
  33. BD (   2) C  34 - N  35        /275. BD*(   1) C  26 - H  27            0.03    0.81    0.006
  34. BD (   3) C  34 - N  35        / 68. RY*(   1) H   3                    0.17    1.00    0.019
  34. BD (   3) C  34 - N  35        /182. RY*(   1) H  24                    0.07    0.98    0.013
  34. BD (   3) C  34 - N  35        /254. BD*(   1) C   2 - H   3            0.41    0.79    0.027
  34. BD (   3) C  34 - N  35        /269. BD*(   1) C  19 - H  20            0.03    0.77    0.007
  34. BD (   3) C  34 - N  35        /270. BD*(   1) C  19 - H  21            0.03    0.78    0.008
  34. BD (   3) C  34 - N  35        /272. BD*(   1) C  23 - H  24            0.34    0.79    0.024
  45. CR (   1) C  34                /272. BD*(   1) C  23 - H  24            0.03   10.58    0.023
  46. CR (   1) N  35                / 68. RY*(   1) H   3                    0.07   14.79    0.041
  46. CR (   1) N  35                /254. BD*(   1) C   2 - H   3            0.09   14.59    0.047
  47. LP*(   1) B  30                /169. RY*(   1) H  22                    0.07    0.49    0.017
  47. LP*(   1) B  30                /253. BD*(   1) N   1 - C  23            0.05    0.15    0.007
  47. LP*(   1) B  30                /272. BD*(   1) C  23 - H  24            0.28    0.39    0.030
  49. LP (   1) N  35                / 67. RY*(   9) C   2                    0.03    2.76    0.011
  49. LP (   1) N  35                / 68. RY*(   1) H   3                    0.03    1.18    0.007
  49. LP (   1) N  35                /254. BD*(   1) C   2 - H   3            3.17    0.97    0.070
  49. LP (   1) N  35                /270. BD*(   1) C  19 - H  21            0.05    0.96    0.009
 282. BD*(   2) C  34 - N  35        /254. BD*(   1) C   2 - H   3            0.06    0.39    0.030
 282. BD*(   2) C  34 - N  35        /272. BD*(   1) C  23 - H  24            0.03    0.38    0.022

 within unit  2
  29. BD (   1) B  30 - H  31        / 47. LP*(   1) B  30                    2.74    0.45    0.047
  29. BD (   1) B  30 - H  31        /232. RY*(   1) C  34                    0.29    0.89    0.021
  29. BD (   1) B  30 - H  31        /278. BD*(   1) B  30 - H  31            0.33    0.79    0.021
  29. BD (   1) B  30 - H  31        /281. BD*(   1) C  34 - N  35            1.35    1.20    0.052
  29. BD (   1) B  30 - H  31        /282. BD*(   2) C  34 - N  35            3.37    0.46    0.050
  30. BD (   1) B  30 - H  33        / 47. LP*(   1) B  30                    9.79    0.42    0.083
  30. BD (   1) B  30 - H  33        /216. RY*(   6) B  30                    0.30    1.88    0.032
  30. BD (   1) B  30 - H  33        /219. RY*(   9) B  30                    0.31    1.74    0.032
  30. BD (   1) B  30 - H  33        /232. RY*(   1) C  34                    0.27    0.86    0.021
  30. BD (   1) B  30 - H  33        /279. BD*(   1) B  30 - H  33            1.32    0.77    0.043
  30. BD (   1) B  30 - H  33        /281. BD*(   1) C  34 - N  35            1.90    1.18    0.064
  30. BD (   1) B  30 - H  33        /282. BD*(   2) C  34 - N  35            2.37    0.43    0.043
  31. BD (   1) B  30 - C  34        /241. RY*(   1) N  35                    1.15    1.72    0.056
  31. BD (   1) B  30 - C  34        /281. BD*(   1) C  34 - N  35            2.34    1.42    0.073
  31. BD (   1) B  30 - C  34        /283. BD*(   3) C  34 - N  35            1.63    0.67    0.042
  32. BD (   1) C  34 - N  35        /232. RY*(   1) C  34                    0.83    1.56    0.046
  32. BD (   1) C  34 - N  35        /280. BD*(   1) B  30 - C  34            1.51    1.45    0.059
  33. BD (   2) C  34 - N  35        /278. BD*(   1) B  30 - H  31            0.72    0.77    0.030
  33. BD (   2) C  34 - N  35        /279. BD*(   1) B  30 - H  33            0.52    0.78    0.025
  34. BD (   3) C  34 - N  35        / 47. LP*(   1) B  30                    9.46    0.39    0.081
  34. BD (   3) C  34 - N  35        /280. BD*(   1) B  30 - C  34            0.87    0.72    0.037
  34. BD (   3) C  34 - N  35        /283. BD*(   3) C  34 - N  35            1.61    0.40    0.038
  44. CR (   1) B  30                /220. RY*(   1) H  31                    0.34    7.24    0.063
  44. CR (   1) B  30                /228. RY*(   1) H  33                    0.40    7.19    0.068
  44. CR (   1) B  30                /232. RY*(   1) C  34                    0.29    7.19    0.058
  44. CR (   1) B  30                /281. BD*(   1) C  34 - N  35            1.87    7.50    0.150
  45. CR (   1) C  34                /212. RY*(   2) B  30                    0.53   10.55    0.094
  45. CR (   1) C  34                /241. RY*(   1) N  35                    0.53   11.24    0.098
  46. CR (   1) N  35                /232. RY*(   1) C  34                    3.91   14.63    0.303
  46. CR (   1) N  35                /280. BD*(   1) B  30 - C  34            1.22   14.52    0.168
  47. LP*(   1) B  30                /213. RY*(   3) B  30                    0.26    0.47    0.032
  47. LP*(   1) B  30                /214. RY*(   4) B  30                    0.79    0.40    0.051
  47. LP*(   1) B  30                /216. RY*(   6) B  30                    0.49    1.46    0.078
  47. LP*(   1) B  30                /219. RY*(   9) B  30                    0.50    1.32    0.074
  47. LP*(   1) B  30                /220. RY*(   1) H  31                    0.57    0.49    0.049
  47. LP*(   1) B  30                /228. RY*(   1) H  33                    1.33    0.44    0.070
  47. LP*(   1) B  30                /278. BD*(   1) B  30 - H  31            2.31    0.34    0.079
  47. LP*(   1) B  30                /279. BD*(   1) B  30 - H  33            6.53    0.35    0.132
  49. LP (   1) N  35                /232. RY*(   1) C  34                    7.02    1.01    0.107
  49. LP (   1) N  35                /280. BD*(   1) B  30 - C  34            3.63    0.90    0.073
 282. BD*(   2) C  34 - N  35        /243. RY*(   3) N  35                    0.28    0.77    0.110

 from unit  2 to unit  3
  29. BD (   1) B  30 - H  31        / 48. LP*(   1) H  32                   20.41    0.39    0.127
  29. BD (   1) B  30 - H  31        /224. RY*(   1) H  32                    0.57    0.93    0.030
  29. BD (   1) B  30 - H  31        /225. RY*(   2) H  32                    0.09    2.19    0.019
  29. BD (   1) B  30 - H  31        /226. RY*(   3) H  32                    0.03    2.08    0.011
  29. BD (   1) B  30 - H  31        /227. RY*(   4) H  32                    0.07    2.52    0.018
  30. BD (   1) B  30 - H  33        / 48. LP*(   1) H  32                   51.45    0.37    0.187
  30. BD (   1) B  30 - H  33        /224. RY*(   1) H  32                    2.03    0.91    0.059
  30. BD (   1) B  30 - H  33        /225. RY*(   2) H  32                    0.25    2.17    0.032
  30. BD (   1) B  30 - H  33        /226. RY*(   3) H  32                    0.03    2.05    0.011
  30. BD (   1) B  30 - H  33        /227. RY*(   4) H  32                    0.18    2.49    0.029
  31. BD (   1) B  30 - C  34        / 48. LP*(   1) H  32                    1.69    0.61    0.047
  31. BD (   1) B  30 - C  34        /224. RY*(   1) H  32                    0.04    1.15    0.009
  34. BD (   3) C  34 - N  35        / 48. LP*(   1) H  32                    0.03    0.34    0.004
  44. CR (   1) B  30                / 48. LP*(   1) H  32                    3.82    6.69    0.236
  44. CR (   1) B  30                /224. RY*(   1) H  32                    0.51    7.23    0.076
  45. CR (   1) C  34                / 48. LP*(   1) H  32                    0.04   10.13    0.031
  47. LP*(   1) B  30                /224. RY*(   1) H  32                    4.58    0.48    0.136
  47. LP*(   1) B  30                /225. RY*(   2) H  32                    0.04    1.74    0.024
  47. LP*(   1) B  30                /227. RY*(   4) H  32                    0.28    2.07    0.069

 from unit  3 to unit  1
  48. LP*(   1) H  32                /182. RY*(   1) H  24                    0.08    0.64    0.017
  48. LP*(   1) H  32                /271. BD*(   1) C  19 - H  22            1.11    0.43    0.053
  48. LP*(   1) H  32                /272. BD*(   1) C  23 - H  24            0.12    0.44    0.018

 from unit  3 to unit  2
  48. LP*(   1) H  32                / 47. LP*(   1) B  30                  475.17    0.05    0.293
  48. LP*(   1) H  32                /212. RY*(   2) B  30                    0.03    0.41    0.008
  48. LP*(   1) H  32                /213. RY*(   3) B  30                    0.72    0.52    0.047
  48. LP*(   1) H  32                /214. RY*(   4) B  30                    0.15    0.45    0.020
  48. LP*(   1) H  32                /215. RY*(   5) B  30                    0.07    1.52    0.025
  48. LP*(   1) H  32                /216. RY*(   6) B  30                    0.79    1.51    0.084
  48. LP*(   1) H  32                /218. RY*(   8) B  30                    0.05    1.37    0.019
  48. LP*(   1) H  32                /219. RY*(   9) B  30                    1.21    1.37    0.099
  48. LP*(   1) H  32                /223. RY*(   4) H  31                    0.05    1.72    0.023
  48. LP*(   1) H  32                /228. RY*(   1) H  33                    0.04    0.50    0.011
  48. LP*(   1) H  32                /231. RY*(   4) H  33                    0.06    1.73    0.024
  48. LP*(   1) H  32                /232. RY*(   1) C  34                    0.05    0.49    0.012
  48. LP*(   1) H  32                /278. BD*(   1) B  30 - H  31            2.71    0.39    0.078
  48. LP*(   1) H  32                /279. BD*(   1) B  30 - H  33            5.62    0.40    0.111
  48. LP*(   1) H  32                /280. BD*(   1) B  30 - C  34            0.06    0.38    0.011
  48. LP*(   1) H  32                /281. BD*(   1) C  34 - N  35            0.09    0.81    0.020
  48. LP*(   1) H  32                /283. BD*(   3) C  34 - N  35            0.18    0.06    0.008

 within unit  3
  48. LP*(   1) H  32                /224. RY*(   1) H  32                   10.58    0.53    0.182
  48. LP*(   1) H  32                /225. RY*(   2) H  32                    0.48    1.79    0.071
  48. LP*(   1) H  32                /227. RY*(   4) H  32                    0.52    2.12    0.080


 Natural Bond Orbitals (Summary):

                                                            Principal Delocalizations
           NBO                        Occupancy    Energy   (geminal,vicinal,remote)
 ====================================================================================
 Molecular unit  1  (C8H20N)
     1. BD (   1) N   1 - C   2          0.98948    -0.85148  262(v),251(g),252(g),253(g)
                                                    173(v),267(v),273(v),259(v)
                                                    98(v)
     2. BD (   1) N   1 - C   9          0.99008    -0.86401  268(v),252(g),253(g),250(g)
                                                    59(v),272(v),174(v),254(v)
                                                    265(v),136(v),116(v)
     3. BD (   1) N   1 - C  16          0.98996    -0.86060  274(v),253(g),250(g),251(g)
                                                    97(v),261(v),255(v),269(v)
                                                    59(v),174(v)
     4. BD (   1) N   1 - C  23          0.98994    -0.85533  256(v),250(g),251(g),252(g)
                                                    135(v),260(v),266(v),277(v)
                                                    60(v),97(v),192(v)
     5. BD (   1) C   2 - H   3          0.98329    -0.65935  258(v),251(v),76(v),256(g)
                                                    242(r),283(r),255(g),282(r)
                                                    244(r)
     6. BD (   1) C   2 - H   4          0.98920    -0.65775  257(v),252(v),76(v),254(g)
                                                    256(g)
     7. BD (   1) C   2 - C   5          0.99467    -0.77100  253(v),254(g),255(g),259(g)
     8. BD (   1) C   5 - H   6          0.99300    -0.63391  255(v)
     9. BD (   1) C   5 - H   7          0.99217    -0.63475  254(v)
    10. BD (   1) C   5 - H   8          0.98643    -0.62142  250(v),256(g)
    11. BD (   1) C   9 - H  10          0.99016    -0.66649  253(v),264(v),114(v),262(g)
    12. BD (   1) C   9 - H  11          0.99035    -0.66530  263(v),252(v),114(v),262(g)
    13. BD (   1) C   9 - C  12          0.99503    -0.77751  250(v),260(g),261(g),265(g)
    14. BD (   1) C  12 - H  13          0.99318    -0.63928  261(v)
    15. BD (   1) C  12 - H  14          0.99335    -0.63882  260(v)
    16. BD (   1) C  12 - H  15          0.98700    -0.62840  251(v)
    17. BD (   1) C  16 - H  17          0.98987    -0.66820  271(v),253(v),152(v),268(g)
    18. BD (   1) C  16 - H  18          0.98988    -0.66899  270(v),250(v),152(v),268(g)
    19. BD (   1) C  16 - C  19          0.99504    -0.78068  251(v),267(g),266(g),271(g)
                                                    269(g),270(g)
    20. BD (   1) C  19 - H  20          0.98704    -0.63166  252(v)
    21. BD (   1) C  19 - H  21          0.99019    -0.64215  267(v),48(r)
    22. BD (   1) C  19 - H  22          0.98746    -0.64691  266(v),48(r),272(r),47(r)
                                                    283(r),224(r)
    23. BD (   1) C  23 - H  24          0.98749    -0.67661  276(v),251(v),274(g),190(v)
                                                    47(r),273(g),211(r),282(r)
                                                    283(r),48(r),279(r),278(r)
                                                    280(r),235(r)
    24. BD (   1) C  23 - H  25          0.99040    -0.66635  275(v),250(v),190(v),274(g)
                                                    272(g)
    25. BD (   1) C  23 - C  26          0.99466    -0.77707  252(v),272(g),273(g),60(r)
                                                    277(g),276(g)
    26. BD (   1) C  26 - H  27          0.99291    -0.63592  273(v)
    27. BD (   1) C  26 - H  28          0.99345    -0.63929  272(v)
    28. BD (   1) C  26 - H  29          0.98629    -0.62709  253(v),274(g),220(r)
    35. CR (   1) N   1                  0.99965   -14.42880  175(v),61(v),99(v)
    36. CR (   1) C   2                  0.99954   -10.26360  68(v),78(v),72(v),252(v)
    37. CR (   1) C   5                  0.99961   -10.21295  93(v),89(v),85(v),60(v)
    38. CR (   1) C   9                  0.99958   -10.27376  116(v),106(v),110(v),253(v)
                                                    252(v)
    39. CR (   1) C  12                  0.99962   -10.21825  131(v),123(v),127(v),98(v)
    40. CR (   1) C  16                  0.99958   -10.27666  154(v),148(v),144(v),250(v)
                                                    253(v)
    41. CR (   1) C  19                  0.99960   -10.22076  169(v),165(v),161(v)
    42. CR (   1) C  23                  0.99955   -10.27042  192(v),182(v),186(v),251(v)
    43. CR (   1) C  26                  0.99961   -10.21582  207(v),203(v),199(v),174(v)
    50. RY*(   1) N   1                  0.00041     1.72012   
    51. RY*(   2) N   1                  0.00036     1.85147   
    52. RY*(   3) N   1                  0.00033     1.67673   
    53. RY*(   4) N   1                  0.00032     1.95229   
    54. RY*(   5) N   1                  0.00029     2.39020   
    55. RY*(   6) N   1                  0.00024     1.83941   
    56. RY*(   7) N   1                  0.00024     1.40162   
    57. RY*(   8) N   1                  0.00020     1.54578   
    58. RY*(   9) N   1                  0.00007     1.31001   
    59. RY*(   1) C   2                  0.00223     0.82599   
    60. RY*(   2) C   2                  0.00204     0.69740   
    61. RY*(   3) C   2                  0.00134     0.71664   
    62. RY*(   4) C   2                  0.00044     1.09762   
    63. RY*(   5) C   2                  0.00028     1.64583   
    64. RY*(   6) C   2                  0.00019     1.93645   
    65. RY*(   7) C   2                  0.00004     1.95996   
    66. RY*(   8) C   2                  0.00001     2.00322   
    67. RY*(   9) C   2                  0.00001     2.11769   
    68. RY*(   1) H   3                  0.00285     0.52991   
    69. RY*(   2) H   3                  0.00009     2.01891   
    70. RY*(   3) H   3                  0.00006     1.91341   
    71. RY*(   4) H   3                  0.00004     1.68194   
    72. RY*(   1) H   4                  0.00098     0.29887   
    73. RY*(   2) H   4                  0.00008     1.77241   
    74. RY*(   3) H   4                  0.00005     1.80652   
    75. RY*(   4) H   4                  0.00001     2.04327   
    76. RY*(   1) C   5                  0.00123     0.69491   
    77. RY*(   2) C   5                  0.00083     0.62027   
    78. RY*(   3) C   5                  0.00035     0.45054   
    79. RY*(   4) C   5                  0.00008     1.26053   
    80. RY*(   5) C   5                  0.00001     1.96428   
    81. RY*(   6) C   5                  0.00000     2.07303   
    82. RY*(   7) C   5                  0.00001     1.52425   
    83. RY*(   8) C   5                  0.00001     2.06741   
    84. RY*(   9) C   5                  0.00000     2.12901   
    85. RY*(   1) H   6                  0.00064     0.34356   
    86. RY*(   2) H   6                  0.00009     1.63741   
    87. RY*(   3) H   6                  0.00008     1.67439   
    88. RY*(   4) H   6                  0.00002     2.14425   
    89. RY*(   1) H   7                  0.00052     0.32787   
    90. RY*(   2) H   7                  0.00010     1.68079   
    91. RY*(   3) H   7                  0.00008     1.67994   
    92. RY*(   4) H   7                  0.00002     2.10021   
    93. RY*(   1) H   8                  0.00048     0.33162   
    94. RY*(   2) H   8                  0.00008     1.67157   
    95. RY*(   3) H   8                  0.00008     1.65799   
    96. RY*(   4) H   8                  0.00001     2.10021   
    97. RY*(   1) C   9                  0.00232     0.80787   
    98. RY*(   2) C   9                  0.00194     0.72747   
    99. RY*(   3) C   9                  0.00126     0.71325   
   100. RY*(   4) C   9                  0.00044     0.95516   
   101. RY*(   5) C   9                  0.00026     1.66838   
   102. RY*(   6) C   9                  0.00020     1.95957   
   103. RY*(   7) C   9                  0.00003     1.93206   
   104. RY*(   8) C   9                  0.00001     2.05303   
   105. RY*(   9) C   9                  0.00001     2.02387   
   106. RY*(   1) H  10                  0.00101     0.29452   
   107. RY*(   2) H  10                  0.00008     1.73997   
   108. RY*(   3) H  10                  0.00005     1.82437   
   109. RY*(   4) H  10                  0.00001     2.00365   
   110. RY*(   1) H  11                  0.00094     0.28538   
   111. RY*(   2) H  11                  0.00008     1.75910   
   112. RY*(   3) H  11                  0.00004     1.73155   
   113. RY*(   4) H  11                  0.00001     2.05660   
   114. RY*(   1) C  12                  0.00106     0.70855   
   115. RY*(   2) C  12                  0.00082     0.61275   
   116. RY*(   3) C  12                  0.00036     0.42250   
   117. RY*(   4) C  12                  0.00007     1.23635   
   118. RY*(   5) C  12                  0.00001     1.75461   
   119. RY*(   6) C  12                  0.00000     2.01209   
   120. RY*(   7) C  12                  0.00001     2.00168   
   121. RY*(   8) C  12                  0.00001     1.92551   
   122. RY*(   9) C  12                  0.00001     2.00885   
   123. RY*(   1) H  13                  0.00054     0.32390   
   124. RY*(   2) H  13                  0.00010     1.67748   
   125. RY*(   3) H  13                  0.00008     1.66528   
   126. RY*(   4) H  13                  0.00002     2.09624   
   127. RY*(   1) H  14                  0.00062     0.32974   
   128. RY*(   2) H  14                  0.00009     1.68562   
   129. RY*(   3) H  14                  0.00008     1.62958   
   130. RY*(   4) H  14                  0.00002     2.12045   
   131. RY*(   1) H  15                  0.00045     0.33131   
   132. RY*(   2) H  15                  0.00008     1.65100   
   133. RY*(   3) H  15                  0.00008     1.66034   
   134. RY*(   4) H  15                  0.00001     2.07558   
   135. RY*(   1) C  16                  0.00219     0.83073   
   136. RY*(   2) C  16                  0.00198     0.71669   
   137. RY*(   3) C  16                  0.00124     0.72608   
   138. RY*(   4) C  16                  0.00046     0.97977   
   139. RY*(   5) C  16                  0.00026     1.64881   
   140. RY*(   6) C  16                  0.00019     1.92398   
   141. RY*(   7) C  16                  0.00004     1.94853   
   142. RY*(   8) C  16                  0.00001     1.99497   
   143. RY*(   9) C  16                  0.00001     2.08818   
   144. RY*(   1) H  17                  0.00088     0.27829   
   145. RY*(   2) H  17                  0.00008     1.75326   
   146. RY*(   3) H  17                  0.00004     1.76458   
   147. RY*(   4) H  17                  0.00002     2.03013   
   148. RY*(   1) H  18                  0.00102     0.28951   
   149. RY*(   2) H  18                  0.00008     1.74072   
   150. RY*(   3) H  18                  0.00005     1.80918   
   151. RY*(   4) H  18                  0.00001     2.01197   
   152. RY*(   1) C  19                  0.00102     0.71711   
   153. RY*(   2) C  19                  0.00091     0.64703   
   154. RY*(   3) C  19                  0.00042     0.41217   
   155. RY*(   4) C  19                  0.00010     1.20654   
   156. RY*(   5) C  19                  0.00001     2.07921   
   157. RY*(   6) C  19                  0.00001     1.76836   
   158. RY*(   7) C  19                  0.00001     2.06068   
   159. RY*(   8) C  19                  0.00001     1.89731   
   160. RY*(   9) C  19                  0.00001     2.01473   
   161. RY*(   1) H  20                  0.00046     0.32920   
   162. RY*(   2) H  20                  0.00007     1.66199   
   163. RY*(   3) H  20                  0.00008     1.67206   
   164. RY*(   4) H  20                  0.00001     2.07700   
   165. RY*(   1) H  21                  0.00081     0.35602   
   166. RY*(   2) H  21                  0.00010     1.66573   
   167. RY*(   3) H  21                  0.00008     1.69567   
   168. RY*(   4) H  21                  0.00002     2.15783   
   169. RY*(   1) H  22                  0.00067     0.42289   
   170. RY*(   2) H  22                  0.00011     1.69497   
   171. RY*(   3) H  22                  0.00008     1.68834   
   172. RY*(   4) H  22                  0.00003     2.12238   
   173. RY*(   1) C  23                  0.00227     0.79249   
   174. RY*(   2) C  23                  0.00181     0.75290   
   175. RY*(   3) C  23                  0.00131     0.71332   
   176. RY*(   4) C  23                  0.00045     0.91925   
   177. RY*(   5) C  23                  0.00030     1.78565   
   178. RY*(   6) C  23                  0.00020     1.95226   
   179. RY*(   7) C  23                  0.00004     1.96455   
   180. RY*(   8) C  23                  0.00002     2.10663   
   181. RY*(   9) C  23                  0.00001     2.01343   
   182. RY*(   1) H  24                  0.00173     0.51888   
   183. RY*(   2) H  24                  0.00010     1.83865   
   184. RY*(   3) H  24                  0.00006     2.05066   
   185. RY*(   4) H  24                  0.00004     1.85912   
   186. RY*(   1) H  25                  0.00094     0.28705   
   187. RY*(   2) H  25                  0.00009     1.78542   
   188. RY*(   3) H  25                  0.00004     1.80960   
   189. RY*(   4) H  25                  0.00002     2.01924   
   190. RY*(   1) C  26                  0.00114     0.71739   
   191. RY*(   2) C  26                  0.00082     0.60590   
   192. RY*(   3) C  26                  0.00037     0.45189   
   193. RY*(   4) C  26                  0.00008     1.23775   
   194. RY*(   5) C  26                  0.00001     1.94337   
   195. RY*(   6) C  26                  0.00001     1.93204   
   196. RY*(   7) C  26                  0.00001     2.04866   
   197. RY*(   8) C  26                  0.00000     1.94702   
   198. RY*(   9) C  26                  0.00001     1.88787   
   199. RY*(   1) H  27                  0.00066     0.32597   
   200. RY*(   2) H  27                  0.00010     1.67362   
   201. RY*(   3) H  27                  0.00007     1.66461   
   202. RY*(   4) H  27                  0.00002     2.14763   
   203. RY*(   1) H  28                  0.00053     0.33670   
   204. RY*(   2) H  28                  0.00009     1.68033   
   205. RY*(   3) H  28                  0.00008     1.64799   
   206. RY*(   4) H  28                  0.00002     2.11064   
   207. RY*(   1) H  29                  0.00047     0.36981   
   208. RY*(   2) H  29                  0.00009     1.67509   
   209. RY*(   3) H  29                  0.00008     1.65592   
   210. RY*(   4) H  29                  0.00001     2.10026   
   250. BD*(   1) N   1 - C   2          0.02176     0.08387   
   251. BD*(   1) N   1 - C   9          0.02101     0.09064   
   252. BD*(   1) N   1 - C  16          0.02111     0.08423   
   253. BD*(   1) N   1 - C  23          0.02227     0.08079   
   254. BD*(   1) C   2 - H   3          0.01580     0.32574   
   255. BD*(   1) C   2 - H   4          0.00673     0.29956   
   256. BD*(   1) C   2 - C   5          0.00344     0.24934   
   257. BD*(   1) C   5 - H   6          0.00386     0.31221   
   258. BD*(   1) C   5 - H   7          0.00363     0.30794   
   259. BD*(   1) C   5 - H   8          0.00221     0.31962   
   260. BD*(   1) C   9 - H  10          0.00693     0.29653   
   261. BD*(   1) C   9 - H  11          0.00680     0.29542   
   262. BD*(   1) C   9 - C  12          0.00349     0.24251
[truncated: 9,821 more chars]
