# Supplementary material for: Machine-Learning-Guided Discovery of Electrochemical Reactions
Source: J Am Chem Soc. 2022 Dec 2;144(49):22599–610. doi: 10.1021/jacs.2c08997 (PMC9756344; doi:10.1021/jacs.2c08997)
Supplement: Supplementary file 4 — ja2c08997_si_004.zip [file ja2c08997_si_004.zip › Reactivity Prediction/Ologs_notimes/81.log]

 Entering Gaussian System, Link 0=g16
 Input=81.com
 Output=81.log
 Initial command:
  
 Copyright (c) 1988-2019, Gaussian, Inc.  All Rights Reserved.
  
 This is part of the Gaussian(R) 16 program.  It is based on
 the Gaussian(R) 09 system (copyright 2009, Gaussian, Inc.),
 the Gaussian(R) 03 system (copyright 2003, Gaussian, Inc.),
 the Gaussian(R) 98 system (copyright 1998, Gaussian, Inc.),
 the Gaussian(R) 94 system (copyright 1995, Gaussian, Inc.),
 the Gaussian 92(TM) system (copyright 1992, Gaussian, Inc.),
 the Gaussian 90(TM) system (copyright 1990, Gaussian, Inc.),
 the Gaussian 88(TM) system (copyright 1988, Gaussian, Inc.),
 the Gaussian 86(TM) system (copyright 1986, Carnegie Mellon
 University), and the Gaussian 82(TM) system (copyright 1983,
 Carnegie Mellon University). Gaussian is a federally registered
 trademark of Gaussian, Inc.
  
 This software contains proprietary and confidential information,
 including trade secrets, belonging to Gaussian, Inc.
  
 This software is provided under written license and may be
 used, copied, transmitted, or stored only in accord with that
 written license.
  
 The following legend is applicable only to US Government
 contracts under FAR:
  
                    RESTRICTED RIGHTS LEGEND
  
 Use, reproduction and disclosure by the US Government is
 subject to restrictions as set forth in subparagraphs (a)
 and (c) of the Commercial Computer Software - Restricted
 Rights clause in FAR 52.227-19.
  
 Gaussian, Inc.
 340 Quinnipiac St., Bldg. 40, Wallingford CT 06492
  
  
 ---------------------------------------------------------------
 Warning -- This program may not be used in any manner that
 competes with the business of Gaussian, Inc. or will provide
 assistance to any competitor of Gaussian, Inc.  The licensee
 of this program is prohibited from giving any competitor of
 Gaussian, Inc. access to this program.  By using this program,
 the user acknowledges that Gaussian, Inc. is engaged in the
 business of creating and licensing software in the field of
 computational chemistry and represents and warrants to the
 licensee that it is not a competitor of Gaussian, Inc. and that
 it will not use this program in any manner prohibited above.
 ---------------------------------------------------------------
  

 Cite this work as:
 Gaussian 16, Revision C.01,
 M. J. Frisch, G. W. Trucks, H. B. Schlegel, G. E. Scuseria, 
 M. A. Robb, J. R. Cheeseman, G. Scalmani, V. Barone, 
 G. A. Petersson, H. Nakatsuji, X. Li, M. Caricato, A. V. Marenich, 
 J. Bloino, B. G. Janesko, R. Gomperts, B. Mennucci, H. P. Hratchian, 
 J. V. Ortiz, A. F. Izmaylov, J. L. Sonnenberg, D. Williams-Young, 
 F. Ding, F. Lipparini, F. Egidi, J. Goings, B. Peng, A. Petrone, 
 T. Henderson, D. Ranasinghe, V. G. Zakrzewski, J. Gao, N. Rega, 
 G. Zheng, W. Liang, M. Hada, M. Ehara, K. Toyota, R. Fukuda, 
 J. Hasegawa, M. Ishida, T. Nakajima, Y. Honda, O. Kitao, H. Nakai, 
 T. Vreven, K. Throssell, J. A. Montgomery, Jr., J. E. Peralta, 
 F. Ogliaro, M. J. Bearpark, J. J. Heyd, E. N. Brothers, K. N. Kudin, 
 V. N. Staroverov, T. A. Keith, R. Kobayashi, J. Normand, 
 K. Raghavachari, A. P. Rendell, J. C. Burant, S. S. Iyengar, 
 J. Tomasi, M. Cossi, J. M. Millam, M. Klene, C. Adamo, R. Cammi, 
 J. W. Ochterski, R. L. Martin, K. Morokuma, O. Farkas, 
 J. B. Foresman, and D. J. Fox, Gaussian, Inc., Wallingford CT, 2019.
 
 ******************************************
 Gaussian 16:  ES64L-G16RevC.01  3-Jul-2019
                13-Mar-2021 
 ******************************************
 %nprocshared=16
 Will use up to   16 processors via shared memory.
 %mem=7GB
 -----------------------------------------
 # b3lyp/def2svp geom=NewRedundant pop=NBO
 -----------------------------------------
 1/29=4000,38=1,172=1/1;
 2/12=2,17=6,18=5,40=1/2;
 3/5=43,7=101,11=2,25=1,30=1,74=-5/1,2,3;
 4//1;
 5/5=2,38=5/2;
 6/7=2,8=2,9=2,10=2,28=1,40=1/1,7;
 99/5=1,9=1/99;
 --
 81
 --
 Symbolic Z-matrix:
 Charge =  1 Multiplicity = 2
 C                     6.67365   0.47884   1.10027 
 C                     5.52139   0.11936   0.99673 
 C                     4.13392  -0.31309   0.84322 
 C                     3.70076  -0.45728  -0.62796 
 C                     2.26851  -0.97022  -0.80033 
 C                     1.17982  -0.02558  -0.28588 
 C                    -0.23823  -0.53301  -0.54963 
 C                    -1.3315    0.40259  -0.03409 
 C                    -2.74933  -0.10404  -0.29979 
 C                    -3.83705   0.83511   0.21794 
 C                    -5.24587   0.33128  -0.04657 
 O                    -6.16327   1.2728    0.47147 
 H                     7.69377   0.79762   1.19814 
 H                     3.99534  -1.27918   1.36193 
 H                     3.47864   0.40634   1.36336 
 H                     3.8126    0.51937  -1.12953 
 H                     4.40152  -1.14306  -1.13128 
 H                     2.09251  -1.1632   -1.87308 
 H                     2.16763  -1.95067  -0.29893 
 H                     1.30205   0.13976   0.79921 
 H                     1.30734   0.96653  -0.75716 
 H                    -0.37338  -0.69056  -1.6356 
 H                    -0.36091  -1.52924  -0.0859 
 H                    -1.20815   1.39917  -0.4961 
 H                    -1.198     0.55829   1.05214 
 H                    -2.88118  -0.25924  -1.38663 
 H                    -2.87069  -1.10119   0.16249 
 H                    -3.73283   1.83147  -0.24573 
 H                    -3.72252   0.98851   1.30512 
 H                    -5.38454   0.18491  -1.13876 
 H                    -5.37412  -0.66573   0.42573 
 H                    -7.05786   0.95336   0.3033 
 
                          Input orientation:                          
 ---------------------------------------------------------------------
 Center     Atomic      Atomic             Coordinates (Angstroms)
 Number     Number       Type             X           Y           Z
 ---------------------------------------------------------------------
      1          6           0        6.673653    0.478837    1.100274
      2          6           0        5.521386    0.119355    0.996726
      3          6           0        4.133920   -0.313088    0.843219
      4          6           0        3.700755   -0.457276   -0.627961
      5          6           0        2.268506   -0.970221   -0.800329
      6          6           0        1.179818   -0.025584   -0.285876
      7          6           0       -0.238230   -0.533009   -0.549632
      8          6           0       -1.331496    0.402593   -0.034091
      9          6           0       -2.749330   -0.104035   -0.299787
     10          6           0       -3.837045    0.835106    0.217943
     11          6           0       -5.245870    0.331277   -0.046571
     12          8           0       -6.163269    1.272802    0.471474
     13          1           0        7.693767    0.797618    1.198140
     14          1           0        3.995335   -1.279179    1.361935
     15          1           0        3.478643    0.406340    1.363364
     16          1           0        3.812599    0.519366   -1.129531
     17          1           0        4.401523   -1.143064   -1.131277
     18          1           0        2.092511   -1.163204   -1.873081
     19          1           0        2.167629   -1.950675   -0.298930
     20          1           0        1.302048    0.139764    0.799209
     21          1           0        1.307342    0.966533   -0.757156
     22          1           0       -0.373379   -0.690559   -1.635602
     23          1           0       -0.360912   -1.529235   -0.085897
     24          1           0       -1.208152    1.399169   -0.496100
     25          1           0       -1.198000    0.558287    1.052142
     26          1           0       -2.881179   -0.259243   -1.386632
     27          1           0       -2.870694   -1.101189    0.162491
     28          1           0       -3.732832    1.831467   -0.245728
     29          1           0       -3.722521    0.988512    1.305122
     30          1           0       -5.384542    0.184908   -1.138756
     31          1           0       -5.374120   -0.665734    0.425725
     32          1           0       -7.057864    0.953360    0.303302
 ---------------------------------------------------------------------
                    Distance matrix (angstroms):
                    1          2          3          4          5
     1  C    0.000000
     2  C    1.211473   0.000000
     3  C    2.672726   1.461380   0.000000
     4  C    3.563877   2.507351   1.540387   0.000000
     5  C    5.011724   3.872701   2.571545   1.531066   0.000000
     6  C    5.688416   4.529381   3.175569   2.580408   1.530438
     7  C    7.177754   5.999165   4.593920   3.940492   2.556898
     8  C    8.085481   6.935762   5.581455   5.139611   3.928326
     9  C    9.544240   8.374699   6.980638   6.468081   5.116590
    10  C   10.553682   9.418016   8.077475   7.694429   6.447777
    11  C   11.975477  10.819759   9.443908   9.000108   7.663412
    12  O   12.876814  11.753190  10.425227  10.074766   8.817225
    13  H    1.073235   2.284699   3.745951   4.566568   6.045874
    14  H    3.214416   2.101929   1.105261   2.173013   2.784382
    15  H    3.206643   2.095132   1.103411   2.181866   2.835652
    16  H    3.627575   2.756979   2.165172   1.103590   2.170591
    17  H    3.573927   2.715915   2.158496   1.102138   2.165448
    18  H    5.702982   4.651660   3.502619   2.152930   1.104090
    19  H    5.307028   4.148667   2.802231   2.165405   1.105833
    20  H    5.390709   4.224007   2.868190   2.854307   2.173621
    21  H    5.699578   4.642411   3.491157   2.787893   2.162571
    22  H    7.649389   6.506409   5.157789   4.203371   2.784860
    23  H    7.411104   6.204140   4.748241   4.235572   2.781501
    24  H    8.094335   7.010929   5.767437   5.249871   4.218259
    25  H    7.872201   6.733935   5.406692   5.277492   4.217185
    26  H    9.900721   8.742244   7.361165   6.628474   5.231491
    27  H    9.719592   8.521307   7.081604   6.650066   5.230253
    28  H   10.579993   9.492922   8.226221   7.787340   6.646284
    29  H   10.410675   9.289799   7.976916   7.805904   6.645446
    30  H   12.267832  11.113228   9.735366   9.122277   7.747128
    31  H   12.120804  10.938668   9.523733   9.138221   7.746332
    32  H   13.762808  12.625923  11.276145  10.890594   9.586414
                    6          7          8          9         10
     6  C    0.000000
     7  C    1.529022   0.000000
     8  C    2.559966   1.528517   0.000000
     9  C    3.929955   2.559700   1.528896   0.000000
    10  C    5.115030   3.925860   2.555067   1.527467   0.000000
    11  C    6.440037   5.106517   3.915044   2.546827   1.519407
    12  O    7.495352   6.277714   4.935473   3.761051   2.380583
    13  H    6.731382   8.230544   9.117555  10.588439  11.572459
    14  H    3.494842   4.704672   5.757810   7.045054   8.192991
    15  H    2.862018   4.284516   5.009025   6.466391   7.417218
    16  H    2.817847   4.225280   5.260735   6.643494   7.773830
    17  H    3.513239   4.715696   6.038243   7.273627   8.579485
    18  H    2.155553   2.753365   4.190159   5.200050   6.597368
    19  H    2.163773   2.803709   4.225149   5.252291   6.639566
    20  H    1.104396   2.155100   2.774711   4.204866   5.218395
    21  H    1.105741   2.163443   2.793620   4.220413   5.237634
    22  H    2.162492   1.105629   2.162823   2.788109   4.214293
    23  H    2.162130   1.105697   2.162563   2.789531   4.214965
    24  H    2.788640   2.162620   1.105364   2.161803   2.781925
    25  H    2.790200   2.162814   1.105425   2.161714   2.781560
    26  H    4.214019   2.785802   2.160767   1.105759   2.164703
    27  H    4.214808   2.785644   2.160819   1.105778   2.164751
    28  H    5.252083   4.230289   2.802300   2.171720   1.103896
    29  H    5.252865   4.230298   2.802462   2.171749   1.103905
    30  H    6.622879   5.229435   4.206526   2.780593   2.158272
    31  H    6.623464   5.229369   4.206610   2.780539   2.158308
    32  H    8.316542   7.031656   5.762679   4.477194   3.224119
                   11         12         13         14         15
    11  C    0.000000
    12  O    1.412961   0.000000
    13  H   13.007728  13.884210   0.000000
    14  H    9.485638  10.512030   4.244798   0.000000
    15  H    8.838025   9.721764   4.236468   1.762936   0.000000
    16  H    9.124913  10.131575   4.534197   3.078239   2.517702
    17  H    9.819494  10.955366   4.475634   2.529747   3.078245
    18  H    7.708531   8.921265   6.682163   3.754933   3.854790
    19  H    7.760860   8.965946   6.350790   2.559275   3.168201
    20  H    6.605093   7.557919   6.437856   3.095780   2.264266
    21  H    6.622165   7.577160   6.681178   4.093785   3.086255
    22  H    5.225929   6.466636   8.678917   5.330794   5.003504
    23  H    5.227415   6.467567   8.481796   4.597351   4.537510
    24  H    4.200671   5.050283   9.081656   6.140205   5.139004
    25  H    4.200471   5.049911   8.896186   5.517516   4.689450
    26  H    2.781410   4.070851  10.937435   7.475382   6.960806
    27  H    2.781569   4.070915  10.783593   6.972281   6.635422
    28  H    2.139981   2.594901  11.563770   8.484413   7.524995
    29  H    2.140005   2.594810  11.418385   8.044312   7.224894
    30  H    1.110640   2.093506  13.299574   9.817286   9.212258
    31  H    1.110650   2.093507  13.172232   9.436074   8.966601
    32  H    1.947491   0.964689  14.779567  11.325994  10.603818
                   16         17         18         19         20
    16  H    0.000000
    17  H    1.763663   0.000000
    18  H    2.518454   2.425328   0.000000
    19  H    3.081708   2.517007   1.761734   0.000000
    20  H    3.188573   3.870293   3.076312   2.514970   0.000000
    21  H    2.571951   3.763551   2.529340   3.075738   1.762341
    22  H    4.386620   4.822737   2.521984   3.135491   3.069983
    23  H    4.764885   4.891088   3.057334   2.572259   2.516826
    24  H    5.136460   6.191514   4.399570   4.759856   3.092738
    25  H    5.465100   6.246325   4.727359   4.409959   2.547426
    26  H    6.743812   7.340579   5.078521   5.434565   4.736718
    27  H    6.997279   7.386524   5.364774   5.130227   4.399676
    28  H    7.709490   8.706306   6.749145   7.008771   5.413296
    29  H    7.932570   8.745270   6.967457   6.775372   5.120802
    30  H    9.203225   9.875760   7.633018   7.893118   6.961913
    31  H    9.392502   9.910364   7.828319   7.684672   6.734950
    32  H   10.973073  11.737571   9.640843   9.690502   8.414036
                   21         22         23         24         25
    21  H    0.000000
    22  H    2.518420   0.000000
    23  H    3.076120   1.762134   0.000000
    24  H    2.565742   2.522354   3.075977   0.000000
    25  H    3.117204   3.076293   2.520634   1.761885   0.000000
    26  H    4.409362   2.556772   3.107496   2.518412   3.073933
    27  H    4.751548   3.104567   2.558109   3.074017   2.518579
    28  H    5.139360   4.424736   4.763372   2.573631   3.119428
    29  H    5.436267   4.762760   4.424297   3.120111   2.573383
    30  H    6.748175   5.111267   5.411437   4.396553   4.739892
    31  H    6.978928   5.408983   5.112695   4.740135   4.396658
    32  H    8.432166   7.151514   7.152896   5.920889   5.920714
                   26         27         28         29         30
    26  H    0.000000
    27  H    1.763168   0.000000
    28  H    2.529435   3.083893   0.000000
    29  H    3.083875   2.529440   1.765167   0.000000
    30  H    2.554513   3.109135   2.497359   3.062782   0.000000
    31  H    3.108798   2.554615   3.062792   2.497529   1.780815
    32  H    4.665938   4.666197   3.482577   3.482728   2.338815
                   31         32
    31  H    0.000000
    32  H    2.339113   0.000000
 Stoichiometry    C11H20O(1+,2)
 Framework group  C1[X(C11H20O)]
 Deg. of freedom    90
 Full point group                 C1      NOp   1
 Largest Abelian subgroup         C1      NOp   1
 Largest concise Abelian subgroup C1      NOp   1
                         Standard orientation:                         
 ---------------------------------------------------------------------
 Center     Atomic      Atomic             Coordinates (Angstroms)
 Number     Number       Type             X           Y           Z
 ---------------------------------------------------------------------
      1          6           0       -6.579578   -1.210776   -0.143563
      2          6           0       -5.455616   -0.868041    0.151242
      3          6           0       -4.101168   -0.433963    0.486921
      4          6           0       -3.628052    0.777051   -0.339152
      5          6           0       -2.234536    1.279467    0.047960
      6          6           0       -1.095141    0.296363   -0.230476
      7          6           0        0.287924    0.863466    0.091135
      8          6           0        1.431142   -0.114388   -0.179455
      9          6           0        2.814125    0.453642    0.140265
     10          6           0        3.952009   -0.528324   -0.131983
     11          6           0        5.326190    0.036752    0.185686
     12          8           0        6.294551   -0.951144   -0.102062
     13          1           0       -7.574815   -1.519205   -0.400870
     14          1           0       -4.056421   -0.183340    1.562462
     15          1           0       -3.411236   -1.283332    0.345211
     16          1           0       -3.645953    0.507234   -1.409100
     17          1           0       -4.361309    1.590491   -0.215230
     18          1           0       -2.035698    2.217052   -0.500138
     19          1           0       -2.227851    1.551661    1.119750
     20          1           0       -1.242991   -0.630965    0.350809
     21          1           0       -1.128553   -0.006797   -1.293322
     22          1           0        0.449281    1.786628   -0.495509
     23          1           0        0.316464    1.174888    1.151686
     24          1           0        1.401908   -0.427355   -1.239185
     25          1           0        1.271280   -1.036485    0.408886
     26          1           0        2.972407    1.375838   -0.448976
     27          1           0        2.841332    0.766739    1.200442
     28          1           0        3.941879   -0.839437   -1.191083
     29          1           0        3.810838   -1.449165    0.460242
     30          1           0        5.492145    0.957299   -0.413126
     31          1           0        5.359910    0.342395    1.252920
     32          1           0        7.167192   -0.592488    0.099155
 ---------------------------------------------------------------------
 Rotational constants (GHZ):           3.6958647           0.1737135           0.1685033
 Standard basis: def2SVP (5D, 7F)
 There are   280 symmetry adapted cartesian basis functions of A   symmetry.
 There are   268 symmetry adapted basis functions of A   symmetry.
   268 basis functions,   440 primitive gaussians,   280 cartesian basis functions
    47 alpha electrons       46 beta electrons
       nuclear repulsion energy       635.5130495558 Hartrees.
 NAtoms=   32 NActive=   32 NUniq=   32 SFac= 1.00D+00 NAtFMM=   60 NAOKFM=F Big=F
 Integral buffers will be    131072 words long.
 Raffenetti 2 integral format.
 Two-electron integral symmetry is turned on.
 One-electron integrals computed using PRISM.
   1 Symmetry operations used in ECPInt.
 ECPInt:  NShTT=    8778 NPrTT=   30106 LenC2=    7591 LenP2D=   19354.
 LDataN:  DoStor=T MaxTD1= 4 Len=   56
 NBasis=   268 RedAO= T EigKep=  6.11D-04  NBF=   268
 NBsUse=   268 1.00D-06 EigRej= -1.00D+00 NBFU=   268
 ExpMin= 1.22D-01 ExpMax= 2.27D+03 ExpMxC= 3.41D+02 IAcc=3 IRadAn=         5 AccDes= 0.00D+00
 Harris functional with IExCor=  402 and IRadAn=       5 diagonalized for initial guess.
 HarFok:  IExCor=  402 AccDes= 0.00D+00 IRadAn=         5 IDoV= 1 UseB2=F ITyADJ=14
 ICtDFT=  3500011 ScaDFX=  1.000000  1.000000  1.000000  1.000000
 FoFCou: FMM=F IPFlag=           0 FMFlag=      100000 FMFlg1=           0
         NFxFlg=           0 DoJE=T BraDBF=F KetDBF=T FulRan=T
         wScrn=  0.000000 ICntrl=       500 IOpCl=  0 I1Cent=   200000004 NGrid=           0
         NMat0=    1 NMatS0=      1 NMatT0=    0 NMatD0=    1 NMtDS0=    0 NMtDT0=    0
 Petite list used in FoFCou.
 Initial guess <Sx>= 0.0000 <Sy>= 0.0000 <Sz>= 0.5000 <S**2>= 0.7500 S= 0.5000
 Requested convergence on RMS density matrix=1.00D-08 within 128 cycles.
 Requested convergence on MAX density matrix=1.00D-06.
 Requested convergence on             energy=1.00D-06.
 No special actions if energy rises.
 Integral accuracy reduced to 1.0D-05 until final iterations.
 EnCoef did    48 forward-backward iterations
 EnCoef did    29 forward-backward iterations
 EnCoef did    77 forward-backward iterations
 EnCoef did    57 forward-backward iterations
 Rare condition: small coef for last iteration:  0.000D+00
 EnCoef did   100 forward-backward iterations
 EnCoef did   100 forward-backward iterations
 Rare condition: small coef for last iteration:  0.123D-15
 EnCoef did   100 forward-backward iterations
 EnCoef did   100 forward-backward iterations
 Rare condition: small coef for last iteration:  0.000D+00
 EnCoef did   100 forward-backward iterations
 Rare condition: small coef for last iteration:  0.000D+00
 Initial convergence to 1.0D-05 achieved.  Increase integral accuracy.
 EnCoef did   100 forward-backward iterations
 Rare condition: small coef for last iteration:  0.000D+00
 Rare condition: small coef for last iteration:  0.000D+00
 EnCoef did   100 forward-backward iterations
 Rare condition: small coef for last iteration:  0.000D+00
 Rare condition: small coef for last iteration:  0.000D+00
 Rare condition: small coef for last iteration:  0.000D+00
 EnCoef did   100 forward-backward iterations
 EnCoef did   100 forward-backward iterations
 Rare condition: small coef for last iteration:  0.000D+00
 Restarting incremental Fock formation.
 EnCoef did   100 forward-backward iterations
 Rare condition: small coef for last iteration:  0.000D+00
 Rare condition: small coef for last iteration:  0.000D+00
 Rare condition: small coef for last iteration:  0.000D+00
 EnCoef did   100 forward-backward iterations
 Rare condition: small coef for last iteration:  0.000D+00
 Rare condition: small coef for last iteration:  0.000D+00
 EnCoef did   100 forward-backward iterations
 Rare condition: small coef for last iteration:  0.000D+00
 Rare condition: small coef for last iteration:  0.000D+00
 Restarting incremental Fock formation.
 Rare condition: small coef for last iteration:  0.000D+00
 EnCoef did   100 forward-backward iterations
 EnCoef did   100 forward-backward iterations
 Rare condition: small coef for last iteration: -0.238D-15
 SCF Done:  E(UB3LYP) =  -505.676859801     A.U. after   72 cycles
            NFock= 72  Conv=0.22D-08     -V/T= 2.0116
 <Sx>= 0.0000 <Sy>= 0.0000 <Sz>= 0.5000 <S**2>= 0.7525 S= 0.5012
 <L.S>= 0.000000000000E+00
 Annihilation of the first spin contaminant:
 S**2 before annihilation     0.7525,   after     0.7500

 **********************************************************************

            Population analysis using the SCF Density.

 **********************************************************************

 Orbital symmetries:
 Alpha Orbitals:
       Occupied  (A) (A) (A) (A) (A) (A) (A) (A) (A) (A) (A) (A)
                 (A) (A) (A) (A) (A) (A) (A) (A) (A) (A) (A) (A)
                 (A) (A) (A) (A) (A) (A) (A) (A) (A) (A) (A) (A)
                 (A) (A) (A) (A) (A) (A) (A) (A) (A) (A) (A)
       Virtual   (A) (A) (A) (A) (A) (A) (A) (A) (A) (A) (A) (A)
                 (A) (A) (A) (A) (A) (A) (A) (A) (A) (A) (A) (A)
                 (A) (A) (A) (A) (A) (A) (A) (A) (A) (A) (A) (A)
                 (A) (A) (A) (A) (A) (A) (A) (A) (A) (A) (A) (A)
                 (A) (A) (A) (A) (A) (A) (A) (A) (A) (A) (A) (A)
                 (A) (A) (A) (A) (A) (A) (A) (A) (A) (A) (A) (A)
                 (A) (A) (A) (A) (A) (A) (A) (A) (A) (A) (A) (A)
                 (A) (A) (A) (A) (A) (A) (A) (A) (A) (A) (A) (A)
                 (A) (A) (A) (A) (A) (A) (A) (A) (A) (A) (A) (A)
                 (A) (A) (A) (A) (A) (A) (A) (A) (A) (A) (A) (A)
                 (A) (A) (A) (A) (A) (A) (A) (A) (A) (A) (A) (A)
                 (A) (A) (A) (A) (A) (A) (A) (A) (A) (A) (A) (A)
                 (A) (A) (A) (A) (A) (A) (A) (A) (A) (A) (A) (A)
                 (A) (A) (A) (A) (A) (A) (A) (A) (A) (A) (A) (A)
                 (A) (A) (A) (A) (A) (A) (A) (A) (A) (A) (A) (A)
                 (A) (A) (A) (A) (A) (A) (A) (A) (A) (A) (A) (A)
                 (A) (A) (A) (A) (A) (A) (A) (A) (A) (A) (A) (A)
                 (A) (A) (A) (A) (A) (A) (A) (A) (A) (A) (A) (A)
                 (A) (A) (A) (A) (A)
 Beta  Orbitals:
       Occupied  (A) (A) (A) (A) (A) (A) (A) (A) (A) (A) (A) (A)
                 (A) (A) (A) (A) (A) (A) (A) (A) (A) (A) (A) (A)
                 (A) (A) (A) (A) (A) (A) (A) (A) (A) (A) (A) (A)
                 (A) (A) (A) (A) (A) (A) (A) (A) (A) (A)
       Virtual   (A) (A) (A) (A) (A) (A) (A) (A) (A) (A) (A) (A)
                 (A) (A) (A) (A) (A) (A) (A) (A) (A) (A) (A) (A)
                 (A) (A) (A) (A) (A) (A) (A) (A) (A) (A) (A) (A)
                 (A) (A) (A) (A) (A) (A) (A) (A) (A) (A) (A) (A)
                 (A) (A) (A) (A) (A) (A) (A) (A) (A) (A) (A) (A)
                 (A) (A) (A) (A) (A) (A) (A) (A) (A) (A) (A) (A)
                 (A) (A) (A) (A) (A) (A) (A) (A) (A) (A) (A) (A)
                 (A) (A) (A) (A) (A) (A) (A) (A) (A) (A) (A) (A)
                 (A) (A) (A) (A) (A) (A) (A) (A) (A) (A) (A) (A)
                 (A) (A) (A) (A) (A) (A) (A) (A) (A) (A) (A) (A)
                 (A) (A) (A) (A) (A) (A) (A) (A) (A) (A) (A) (A)
                 (A) (A) (A) (A) (A) (A) (A) (A) (A) (A) (A) (A)
                 (A) (A) (A) (A) (A) (A) (A) (A) (A) (A) (A) (A)
                 (A) (A) (A) (A) (A) (A) (A) (A) (A) (A) (A) (A)
                 (A) (A) (A) (A) (A) (A) (A) (A) (A) (A) (A) (A)
                 (A) (A) (A) (A) (A) (A) (A) (A) (A) (A) (A) (A)
                 (A) (A) (A) (A) (A) (A) (A) (A) (A) (A) (A) (A)
                 (A) (A) (A) (A) (A) (A) (A) (A) (A) (A) (A) (A)
                 (A) (A) (A) (A) (A) (A)
 The electronic state is 2-A.
 Alpha  occ. eigenvalues --  -19.33422 -10.38239 -10.37854 -10.37308 -10.35823
 Alpha  occ. eigenvalues --  -10.32372 -10.30385 -10.30255 -10.29563 -10.29519
 Alpha  occ. eigenvalues --  -10.28866 -10.28781  -1.19677  -0.96037  -0.92295
 Alpha  occ. eigenvalues --   -0.91230  -0.88534  -0.84963  -0.80762  -0.75899
 Alpha  occ. eigenvalues --   -0.71352  -0.69676  -0.68972  -0.68263  -0.66899
 Alpha  occ. eigenvalues --   -0.62750  -0.62659  -0.60583  -0.58592  -0.57136
 Alpha  occ. eigenvalues --   -0.56235  -0.54439  -0.53526  -0.52492  -0.50799
 Alpha  occ. eigenvalues --   -0.49939  -0.49197  -0.47761  -0.47064  -0.46314
 Alpha  occ. eigenvalues --   -0.45300  -0.44940  -0.44197  -0.43882  -0.43716
 Alpha  occ. eigenvalues --   -0.43029  -0.42907
 Alpha virt. eigenvalues --   -0.12782  -0.11603  -0.08038  -0.05822  -0.05109
 Alpha virt. eigenvalues --   -0.03637  -0.03239  -0.02989  -0.02861  -0.02198
 Alpha virt. eigenvalues --   -0.01355   0.00449   0.01029   0.01944   0.02981
 Alpha virt. eigenvalues --    0.03786   0.04024   0.04919   0.05433   0.06124
 Alpha virt. eigenvalues --    0.06537   0.07068   0.08070   0.08517   0.09429
 Alpha virt. eigenvalues --    0.09932   0.10546   0.11549   0.12235   0.12796
 Alpha virt. eigenvalues --    0.14923   0.18245   0.19687   0.24541   0.27824
 Alpha virt. eigenvalues --    0.29745   0.30258   0.30662   0.31120   0.32206
 Alpha virt. eigenvalues --    0.32568   0.33549   0.34311   0.36183   0.37210
 Alpha virt. eigenvalues --    0.39217   0.39852   0.41452   0.43655   0.43821
 Alpha virt. eigenvalues --    0.45730   0.47421   0.47649   0.49461   0.49895
 Alpha virt. eigenvalues --    0.50951   0.51066   0.51382   0.51588   0.52509
 Alpha virt. eigenvalues --    0.52878   0.53358   0.53990   0.54578   0.54675
 Alpha virt. eigenvalues --    0.55428   0.55943   0.56515   0.57004   0.57218
 Alpha virt. eigenvalues --    0.58099   0.58349   0.58647   0.59007   0.60725
 Alpha virt. eigenvalues --    0.61269   0.61633   0.61935   0.63191   0.63576
 Alpha virt. eigenvalues --    0.64615   0.69933   0.71066   0.75837   0.77736
 Alpha virt. eigenvalues --    0.81212   0.82199   0.84005   0.86076   0.87055
 Alpha virt. eigenvalues --    0.90345   0.92039   0.92648   0.93869   0.94004
 Alpha virt. eigenvalues --    0.95115   0.96836   1.01197   1.02165   1.07402
 Alpha virt. eigenvalues --    1.07758   1.10369   1.12578   1.16960   1.18598
 Alpha virt. eigenvalues --    1.19538   1.22430   1.23060   1.24326   1.25223
 Alpha virt. eigenvalues --    1.26955   1.27812   1.28258   1.28701   1.30481
 Alpha virt. eigenvalues --    1.31741   1.34127   1.35397   1.37363   1.42163
 Alpha virt. eigenvalues --    1.49537   1.52900   1.53756   1.56717   1.57123
 Alpha virt. eigenvalues --    1.57752   1.58840   1.60104   1.62799   1.64426
 Alpha virt. eigenvalues --    1.65199   1.65664   1.66323   1.66878   1.67241
 Alpha virt. eigenvalues --    1.68241   1.69076   1.69376   1.69621   1.70285
 Alpha virt. eigenvalues --    1.70516   1.71109   1.71947   1.73129   1.73356
 Alpha virt. eigenvalues --    1.73940   1.74113   1.74933   1.75756   1.76320
 Alpha virt. eigenvalues --    1.78222   1.79660   1.80161   1.81448   1.81812
 Alpha virt. eigenvalues --    1.82937   1.84652   1.85171   1.86581   1.87774
 Alpha virt. eigenvalues --    1.89176   1.91307   1.93562   1.96366   1.96824
 Alpha virt. eigenvalues --    2.00535   2.01979   2.03136   2.05136   2.06891
 Alpha virt. eigenvalues --    2.11110   2.15838   2.16709   2.17589   2.22566
 Alpha virt. eigenvalues --    2.25348   2.27235   2.28176   2.29303   2.29830
 Alpha virt. eigenvalues --    2.31783   2.33177   2.34840   2.36436   2.38323
 Alpha virt. eigenvalues --    2.40335   2.42172   2.44222   2.44897   2.46872
 Alpha virt. eigenvalues --    2.47588   2.48527   2.50066   2.54588   2.55935
 Alpha virt. eigenvalues --    2.62996   2.66197   2.70749   2.71169   2.73956
 Alpha virt. eigenvalues --    2.74660   2.75576   2.77528   2.79023   2.79629
 Alpha virt. eigenvalues --    2.80969   2.82913   2.83975   2.85348   2.87662
 Alpha virt. eigenvalues --    2.89277   2.94156   2.96019   2.96613   2.97342
 Alpha virt. eigenvalues --    2.98915   3.00205   3.00774   3.16446   3.59272
 Alpha virt. eigenvalues --    3.62050
  Beta  occ. eigenvalues --  -19.32587 -10.38212 -10.37613 -10.36871 -10.35778
  Beta  occ. eigenvalues --  -10.32304 -10.30361 -10.30253 -10.29547 -10.29517
  Beta  occ. eigenvalues --  -10.28854 -10.28778  -1.17913  -0.95324  -0.92020
  Beta  occ. eigenvalues --   -0.90605  -0.87984  -0.84589  -0.80474  -0.75642
  Beta  occ. eigenvalues --   -0.71064  -0.69310  -0.68606  -0.68022  -0.66504
  Beta  occ. eigenvalues --   -0.62458  -0.61308  -0.60268  -0.58324  -0.56700
  Beta  occ. eigenvalues --   -0.55739  -0.53727  -0.53325  -0.52164  -0.50186
  Beta  occ. eigenvalues --   -0.49544  -0.48850  -0.47284  -0.46051  -0.45496
  Beta  occ. eigenvalues --   -0.43958  -0.43821  -0.43714  -0.42955  -0.42847
  Beta  occ. eigenvalues --   -0.39796
  Beta virt. eigenvalues --   -0.38829  -0.11279  -0.10471  -0.07809  -0.05666
  Beta virt. eigenvalues --   -0.05004  -0.03553  -0.03171  -0.02843  -0.02593
  Beta virt. eigenvalues --   -0.02077  -0.01295   0.00562   0.01159   0.02031
  Beta virt. eigenvalues --    0.03096   0.03955   0.04215   0.05042   0.05462
  Beta virt. eigenvalues --    0.06280   0.06629   0.07166   0.08141   0.08602
  Beta virt. eigenvalues --    0.09643   0.10039   0.10847   0.11817   0.12372
  Beta virt. eigenvalues --    0.12932   0.15025   0.18332   0.19788   0.24723
  Beta virt. eigenvalues --    0.27941   0.30024   0.30463   0.30940   0.31686
  Beta virt. eigenvalues --    0.32501   0.32634   0.33813   0.34607   0.36905
  Beta virt. eigenvalues --    0.37328   0.39278   0.40110   0.41759   0.43901
  Beta virt. eigenvalues --    0.44524   0.46133   0.47654   0.48061   0.49763
  Beta virt. eigenvalues --    0.50096   0.51203   0.51369   0.51757   0.51849
  Beta virt. eigenvalues --    0.52630   0.53070   0.53449   0.54066   0.54641
  Beta virt. eigenvalues --    0.54804   0.55513   0.56097   0.56618   0.57105
  Beta virt. eigenvalues --    0.57274   0.58237   0.58403   0.58730   0.59135
  Beta virt. eigenvalues --    0.60843   0.61321   0.61721   0.61993   0.63301
  Beta virt. eigenvalues --    0.63847   0.64725   0.70202   0.71325   0.76235
  Beta virt. eigenvalues --    0.78292   0.81699   0.82553   0.84168   0.86501
  Beta virt. eigenvalues --    0.87793   0.90537   0.92279   0.92874   0.93938
  Beta virt. eigenvalues --    0.94208   0.95377   0.97029   1.01802   1.02348
  Beta virt. eigenvalues --    1.07662   1.07880   1.10527   1.13002   1.17203
  Beta virt. eigenvalues --    1.18784   1.19772   1.22624   1.23306   1.24513
  Beta virt. eigenvalues --    1.25330   1.27106   1.27996   1.28352   1.28781
  Beta virt. eigenvalues --    1.31074   1.31973   1.34503   1.37173   1.39165
  Beta virt. eigenvalues --    1.42412   1.49820   1.53111   1.53982   1.57314
  Beta virt. eigenvalues --    1.57562   1.57871   1.59063   1.60341   1.62879
  Beta virt. eigenvalues --    1.64553   1.65376   1.65899   1.66511   1.67227
  Beta virt. eigenvalues --    1.67672   1.68558   1.69325   1.69613   1.69761
  Beta virt. eigenvalues --    1.70558   1.70712   1.71258   1.72114   1.73264
  Beta virt. eigenvalues --    1.73492   1.74204   1.74529   1.75479   1.76012
  Beta virt. eigenvalues --    1.76578   1.78616   1.79891   1.80601   1.81755
  Beta virt. eigenvalues --    1.82012   1.83231   1.84905   1.85418   1.86775
  Beta virt. eigenvalues --    1.87983   1.89407   1.91518   1.93752   1.96599
  Beta virt. eigenvalues --    1.97042   2.00860   2.02097   2.03313   2.05545
  Beta virt. eigenvalues --    2.07062   2.11321   2.16062   2.17026   2.17876
  Beta virt. eigenvalues --    2.22719   2.25653   2.27362   2.28290   2.29451
  Beta virt. eigenvalues --    2.29966   2.31875   2.33339   2.34935   2.36696
  Beta virt. eigenvalues --    2.38393   2.40491   2.42339   2.44331   2.44969
  Beta virt. eigenvalues --    2.46961   2.47687   2.48803   2.50438   2.54701
  Beta virt. eigenvalues --    2.56441   2.63323   2.66896   2.71027   2.71632
  Beta virt. eigenvalues --    2.74087   2.74910   2.76803   2.78270   2.79263
  Beta virt. eigenvalues --    2.80061   2.81227   2.83599   2.84118   2.85569
  Beta virt. eigenvalues --    2.87916   2.89762   2.94405   2.96290   2.96729
  Beta virt. eigenvalues --    2.97668   2.99654   3.00282   3.00946   3.17612
  Beta virt. eigenvalues --    3.59847   3.62548
          Condensed to atoms (all electrons):
               1          2          3          4          5          6
     1  C    5.511105   0.475336  -0.164520   0.002437  -0.000311   0.000022
     2  C    0.475336   4.945737   0.311686  -0.026656   0.004190   0.000475
     3  C   -0.164520   0.311686   4.871776   0.360319  -0.038903  -0.006605
     4  C    0.002437  -0.026656   0.360319   4.641276   0.392393  -0.046693
     5  C   -0.000311   0.004190  -0.038903   0.392393   4.618464   0.395235
     6  C    0.000022   0.000475  -0.006605  -0.046693   0.395235   4.701419
     7  C   -0.000000  -0.000013   0.000232   0.006940  -0.031786   0.379009
     8  C    0.000000  -0.000000   0.000002  -0.000401   0.006497  -0.032188
     9  C   -0.000000   0.000000   0.000000   0.000006  -0.000335   0.006622
    10  C    0.000000  -0.000000  -0.000000  -0.000000   0.000005  -0.000316
    11  C    0.000000   0.000000  -0.000000   0.000000  -0.000000   0.000005
    12  O    0.000000   0.000000  -0.000000  -0.000000   0.000000  -0.000000
    13  H    0.459952  -0.092993   0.001670  -0.000003   0.000005  -0.000000
    14  H    0.003859  -0.002233   0.339246  -0.015247  -0.002551  -0.002684
    15  H    0.005293   0.004822   0.328694  -0.008323  -0.011751   0.008111
    16  H    0.001342  -0.003968  -0.029922   0.373100  -0.011687  -0.012382
    17  H    0.001294  -0.006011  -0.026683   0.368630  -0.007868   0.007672
    18  H   -0.000010  -0.000315   0.008561  -0.013154   0.358278  -0.016095
    19  H    0.000058   0.000984  -0.015673  -0.015122   0.362622  -0.020826
    20  H   -0.000005  -0.000185   0.006192  -0.011698  -0.025129   0.357820
    21  H    0.000003  -0.000033  -0.003638  -0.000180  -0.029176   0.366519
    22  H    0.000000   0.000002   0.000017   0.000221  -0.007561  -0.021089
    23  H    0.000000   0.000000  -0.000145   0.000663  -0.006713  -0.020774
    24  H   -0.000000  -0.000000  -0.000003   0.000017   0.000332  -0.006671
    25  H    0.000000   0.000000  -0.000007   0.000005   0.000352  -0.008246
    26  H    0.000000   0.000000  -0.000000   0.000000   0.000003   0.000341
    27  H    0.000000   0.000000  -0.000000   0.000000   0.000001   0.000404
    28  H    0.000000   0.000000  -0.000000   0.000000   0.000000  -0.000003
    29  H    0.000000   0.000000  -0.000000   0.000000   0.000000  -0.000004
    30  H   -0.000000  -0.000000   0.000000   0.000000   0.000000   0.000000
    31  H    0.000000   0.000000  -0.000000  -0.000000  -0.000000   0.000000
    32  H   -0.000000   0.000000   0.000000   0.000000  -0.000000   0.000000
               7          8          9         10         11         12
     1  C   -0.000000   0.000000  -0.000000   0.000000   0.000000   0.000000
     2  C   -0.000013  -0.000000   0.000000  -0.000000   0.000000   0.000000
     3  C    0.000232   0.000002   0.000000  -0.000000  -0.000000  -0.000000
     4  C    0.006940  -0.000401   0.000006  -0.000000   0.000000  -0.000000
     5  C   -0.031786   0.006497  -0.000335   0.000005  -0.000000   0.000000
     6  C    0.379009  -0.032188   0.006622  -0.000316   0.000005  -0.000000
     7  C    4.650426   0.377923  -0.031067   0.005670  -0.000252   0.000000
     8  C    0.377923   4.652972   0.368782  -0.017935   0.004228  -0.000095
     9  C   -0.031067   0.368782   4.719948   0.305807  -0.015836   0.003880
    10  C    0.005670  -0.017935   0.305807   4.841777   0.352356  -0.066394
    11  C   -0.000252   0.004228  -0.015836   0.352356   4.522298   0.323566
    12  O    0.000000  -0.000095   0.003880  -0.066394   0.323566   7.596189
    13  H    0.000000  -0.000000  -0.000000   0.000000  -0.000000   0.000000
    14  H   -0.000033  -0.000003  -0.000000   0.000000  -0.000000   0.000000
    15  H   -0.000637   0.000049  -0.000001   0.000000  -0.000000  -0.000000
    16  H    0.000408  -0.000015   0.000000   0.000000  -0.000000  -0.000000
    17  H   -0.000345   0.000011  -0.000000   0.000000  -0.000000   0.000000
    18  H   -0.006241   0.000374   0.000004   0.000000   0.000000  -0.000000
    19  H   -0.007765   0.000287  -0.000001   0.000000   0.000000  -0.000000
    20  H   -0.013467  -0.007176   0.000451  -0.000002   0.000000   0.000000
    21  H   -0.018996  -0.007089   0.000334   0.000000   0.000000   0.000000
    22  H    0.366848  -0.019930  -0.007121   0.000347   0.000006  -0.000000
    23  H    0.363367  -0.020301  -0.007676   0.000356   0.000004   0.000000
    24  H   -0.021076   0.366048  -0.021428  -0.007085   0.000378  -0.000001
    25  H   -0.019467   0.364017  -0.020708  -0.007327   0.000391  -0.000001
    26  H   -0.006903  -0.017522   0.365913  -0.023984  -0.007232  -0.000031
    27  H   -0.007114  -0.017257   0.365606  -0.024329  -0.007207  -0.000032
    28  H    0.000444  -0.008051  -0.008706   0.356538  -0.019552   0.004201
    29  H    0.000459  -0.008660  -0.008911   0.357292  -0.020606   0.004473
    30  H    0.000022  -0.000092   0.001248  -0.027629   0.366990  -0.019983
    31  H    0.000011  -0.000008   0.000669  -0.027806   0.367702  -0.020484
    32  H   -0.000000   0.000016  -0.000601   0.007976  -0.012677   0.313008
              13         14         15         16         17         18
     1  C    0.459952   0.003859   0.005293   0.001342   0.001294  -0.000010
     2  C   -0.092993  -0.002233   0.004822  -0.003968  -0.006011  -0.000315
     3  C    0.001670   0.339246   0.328694  -0.029922  -0.026683   0.008561
     4  C   -0.000003  -0.015247  -0.008323   0.373100   0.368630  -0.013154
     5  C    0.000005  -0.002551  -0.011751  -0.011687  -0.007868   0.358278
     6  C   -0.000000  -0.002684   0.008111  -0.012382   0.007672  -0.016095
     7  C    0.000000  -0.000033  -0.000637   0.000408  -0.000345  -0.006241
     8  C   -0.000000  -0.000003   0.000049  -0.000015   0.000011   0.000374
     9  C   -0.000000  -0.000000  -0.000001   0.000000  -0.000000   0.000004
    10  C    0.000000   0.000000   0.000000   0.000000   0.000000   0.000000
    11  C   -0.000000  -0.000000  -0.000000  -0.000000  -0.000000   0.000000
    12  O    0.000000   0.000000  -0.000000  -0.000000   0.000000  -0.000000
    13  H    0.548490  -0.000021  -0.000020   0.000002   0.000002  -0.000000
    14  H   -0.000021   0.621502  -0.019419   0.008328  -0.009022  -0.000157
    15  H   -0.000020  -0.019419   0.609641  -0.010047   0.007901   0.000089
    16  H    0.000002   0.008328  -0.010047   0.666644  -0.027702  -0.006601
    17  H    0.000002  -0.009022   0.007901  -0.027702   0.662462  -0.006938
    18  H   -0.000000  -0.000157   0.000089  -0.006601  -0.006938   0.666750
    19  H   -0.000000   0.008450  -0.000663   0.008155  -0.006419  -0.025801
    20  H   -0.000000   0.000277   0.005016  -0.000789  -0.000123   0.008811
    21  H    0.000000   0.000247   0.000530   0.007633  -0.000062  -0.009349
    22  H    0.000000   0.000003   0.000013  -0.000029  -0.000010   0.007636
    23  H   -0.000000   0.000005   0.000053   0.000020   0.000009  -0.001813
    24  H    0.000000  -0.000000   0.000006  -0.000008   0.000000  -0.000037
    25  H    0.000000   0.000002  -0.000011   0.000003  -0.000000   0.000020
    26  H    0.000000   0.000000  -0.000000   0.000000   0.000000  -0.000004
    27  H    0.000000  -0.000000   0.000000  -0.000000   0.000000   0.000002
    28  H    0.000000   0.000000   0.000000  -0.000000   0.000000  -0.000000
    29  H   -0.000000   0.000000  -0.000000  -0.000000  -0.000000   0.000000
    30  H   -0.000000   0.000000  -0.000000  -0.000000  -0.000000   0.000000
    31  H    0.000000   0.000000   0.000000   0.000000   0.000000  -0.000000
    32  H    0.000000  -0.000000  -0.000000   0.000000  -0.000000   0.000000
              19         20         21         22         23         24
     1  C    0.000058  -0.000005   0.000003   0.000000   0.000000  -0.000000
     2  C    0.000984  -0.000185  -0.000033   0.000002   0.000000  -0.000000
     3  C   -0.015673   0.006192  -0.003638   0.000017  -0.000145  -0.000003
     4  C   -0.015122  -0.011698  -0.000180   0.000221   0.000663   0.000017
     5  C    0.362622  -0.025129  -0.029176  -0.007561  -0.006713   0.000332
     6  C   -0.020826   0.357820   0.366519  -0.021089  -0.020774  -0.006671
     7  C   -0.007765  -0.013467  -0.018996   0.366848   0.363367  -0.021076
     8  C    0.000287  -0.007176  -0.007089  -0.019930  -0.020301   0.366048
     9  C   -0.000001   0.000451   0.000334  -0.007121  -0.007676  -0.021428
    10  C    0.000000  -0.000002   0.000000   0.000347   0.000356  -0.007085
    11  C    0.000000   0.000000   0.000000   0.000006   0.000004   0.000378
    12  O   -0.000000   0.000000   0.000000  -0.000000   0.000000  -0.000001
    13  H   -0.000000  -0.000000   0.000000   0.000000  -0.000000   0.000000
    14  H    0.008450   0.000277   0.000247   0.000003   0.000005  -0.000000
    15  H   -0.000663   0.005016   0.000530   0.000013   0.000053   0.000006
    16  H    0.008155  -0.000789   0.007633  -0.000029   0.000020  -0.000008
    17  H   -0.006419  -0.000123  -0.000062  -0.000010   0.000009   0.000000
    18  H   -0.025801   0.008811  -0.009349   0.007636  -0.001813  -0.000037
    19  H    0.692806  -0.011155   0.009343  -0.001716   0.008154   0.000025
    20  H   -0.011155   0.710771  -0.033853   0.009128  -0.011107  -0.002013
    21  H    0.009343  -0.033853   0.701725  -0.010905   0.009261   0.008062
    22  H   -0.001716   0.009128  -0.010905   0.699585  -0.031215  -0.010571
    23  H    0.008154  -0.011107   0.009261  -0.031215   0.707420   0.009226
    24  H    0.000025  -0.002013   0.008062  -0.010571   0.009226   0.705060
    25  H   -0.000039   0.008549  -0.001817   0.009056  -0.010767  -0.031733
    26  H    0.000003   0.000039  -0.000052   0.008283  -0.001928  -0.011037
    27  H   -0.000006  -0.000072   0.000031  -0.001977   0.008287   0.009306
    28  H   -0.000000  -0.000001  -0.000003  -0.000078   0.000029   0.007849
    29  H    0.000000   0.000002   0.000002   0.000039  -0.000057  -0.001852
    30  H   -0.000000   0.000000  -0.000000   0.000003   0.000001  -0.000053
    31  H    0.000000  -0.000000  -0.000000  -0.000002  -0.000004   0.000030
    32  H    0.000000   0.000000  -0.000000   0.000000   0.000000   0.000000
              25         26         27         28         29         30
     1  C    0.000000   0.000000   0.000000   0.000000   0.000000  -0.000000
     2  C    0.000000   0.000000   0.000000   0.000000   0.000000  -0.000000
     3  C   -0.000007  -0.000000  -0.000000  -0.000000  -0.000000   0.000000
     4  C    0.000005   0.000000   0.000000   0.000000   0.000000   0.000000
     5  C    0.000352   0.000003   0.000001   0.000000   0.000000   0.000000
     6  C   -0.008246   0.000341   0.000404  -0.000003  -0.000004   0.000000
     7  C   -0.019467  -0.006903  -0.007114   0.000444   0.000459   0.000022
     8  C    0.364017  -0.017522  -0.017257  -0.008051  -0.008660  -0.000092
     9  C   -0.020708   0.365913   0.365606  -0.008706  -0.008911   0.001248
    10  C   -0.007327  -0.023984  -0.024329   0.356538   0.357292  -0.027629
    11  C    0.000391  -0.007232  -0.007207  -0.019552  -0.020606   0.366990
    12  O   -0.000001  -0.000031  -0.000032   0.004201   0.004473  -0.019983
    13  H    0.000000   0.000000   0.000000   0.000000  -0.000000  -0.000000
    14  H    0.000002   0.000000  -0.000000   0.000000   0.000000   0.000000
    15  H   -0.000011  -0.000000   0.000000   0.000000  -0.000000  -0.000000
    16  H    0.000003   0.000000  -0.000000  -0.000000  -0.000000  -0.000000
    17  H   -0.000000   0.000000   0.000000   0.000000  -0.000000  -0.000000
    18  H    0.000020  -0.000004   0.000002  -0.000000   0.000000   0.000000
    19  H   -0.000039   0.000003  -0.000006  -0.000000   0.000000  -0.000000
    20  H    0.008549   0.000039  -0.000072  -0.000001   0.000002   0.000000
    21  H   -0.001817  -0.000052   0.000031  -0.000003   0.000002  -0.000000
    22  H    0.009056   0.008283  -0.001977  -0.000078   0.000039   0.000003
    23  H   -0.010767  -0.001928   0.008287   0.000029  -0.000057   0.000001
    24  H   -0.031733  -0.011037   0.009306   0.007849  -0.001852  -0.000053
    25  H    0.708299   0.009358  -0.011097  -0.001954   0.008102   0.000037
    26  H    0.009358   0.704547  -0.033428  -0.010472   0.008725   0.007959
    27  H   -0.011097  -0.033428   0.706243   0.008712  -0.010478  -0.002264
    28  H   -0.001954  -0.010472   0.008712   0.661907  -0.027149  -0.010909
    29  H    0.008102   0.008725  -0.010478  -0.027149   0.663653   0.009039
    30  H    0.000037   0.007959  -0.002264  -0.010909   0.009039   0.643494
    31  H   -0.000068  -0.002296   0.007890   0.008990  -0.010953  -0.032020
    32  H    0.000000   0.000019   0.000020  -0.000210  -0.000239  -0.004302
              31         32
     1  C    0.000000  -0.000000
     2  C    0.000000   0.000000
     3  C   -0.000000   0.000000
     4  C   -0.000000   0.000000
     5  C   -0.000000  -0.000000
     6  C    0.000000   0.000000
     7  C    0.000011  -0.000000
     8  C   -0.000008   0.000016
     9  C    0.000669  -0.000601
    10  C   -0.027806   0.007976
    11  C    0.367702  -0.012677
    12  O   -0.020484   0.313008
    13  H    0.000000   0.000000
    14  H    0.000000  -0.000000
    15  H    0.000000  -0.000000
    16  H    0.000000   0.000000
    17  H    0.000000  -0.000000
    18  H   -0.000000   0.000000
    19  H    0.000000   0.000000
    20  H   -0.000000   0.000000
    21  H   -0.000000  -0.000000
    22  H   -0.000002   0.000000
    23  H   -0.000004   0.000000
    24  H    0.000030   0.000000
    25  H   -0.000068   0.000000
    26  H   -0.002296   0.000019
    27  H    0.007890   0.000020
    28  H    0.008990  -0.000210
    29  H   -0.010953  -0.000239
    30  H   -0.032020  -0.004302
    31  H    0.643271  -0.003993
    32  H   -0.003993   0.489330
          Atomic-Atomic Spin Densities.
               1          2          3          4          5          6
     1  C    0.245912   0.044209  -0.001718  -0.000543   0.000022  -0.000001
     2  C    0.044209   0.133862  -0.013791  -0.004697   0.000501  -0.000022
     3  C   -0.001718  -0.013791   0.014174   0.019294  -0.002897   0.000080
     4  C   -0.000543  -0.004697   0.019294   0.017690   0.003435   0.000304
     5  C    0.000022   0.000501  -0.002897   0.003435   0.006863  -0.001322
     6  C   -0.000001  -0.000022   0.000080   0.000304  -0.001322   0.005027
     7  C    0.000000   0.000001  -0.000020   0.000035  -0.000451   0.002582
     8  C    0.000000  -0.000000  -0.000000   0.000003   0.000012  -0.000024
     9  C    0.000000   0.000000  -0.000000  -0.000000  -0.000002   0.000003
    10  C    0.000000   0.000000  -0.000000   0.000000   0.000000   0.000001
    11  C    0.000000   0.000000  -0.000000  -0.000000  -0.000000  -0.000000
    12  O    0.000000   0.000000  -0.000000   0.000000   0.000000  -0.000000
    13  H    0.001897  -0.000197  -0.000140   0.000001  -0.000000   0.000000
    14  H   -0.000046  -0.000314   0.001148   0.000112  -0.000045  -0.000002
    15  H   -0.000438  -0.002078   0.005114  -0.001872   0.000995  -0.000485
    16  H    0.000027  -0.000046   0.000249   0.000086   0.000031   0.000021
    17  H    0.000399   0.001684  -0.002463   0.000095   0.000766   0.000015
    18  H   -0.000006  -0.000086   0.000421  -0.001144   0.002968  -0.001638
    19  H    0.000003   0.000043  -0.000180  -0.000269   0.000896   0.000162
    20  H    0.000001   0.000003  -0.000189   0.000846  -0.000810   0.002505
    21  H    0.000001   0.000010  -0.000042  -0.000079   0.000146   0.000300
    22  H   -0.000000  -0.000000   0.000005  -0.000008   0.000482  -0.000896
    23  H    0.000000   0.000000  -0.000003  -0.000008  -0.000149   0.000329
    24  H    0.000000   0.000000  -0.000000  -0.000001  -0.000007   0.000022
    25  H    0.000000   0.000000  -0.000000   0.000002   0.000005   0.000043
    26  H    0.000000   0.000000  -0.000000   0.000000  -0.000002   0.000014
    27  H   -0.000000  -0.000000   0.000000   0.000000   0.000002  -0.000011
    28  H   -0.000000  -0.000000   0.000000   0.000000   0.000000  -0.000001
    29  H   -0.000000  -0.000000   0.000000  -0.000000  -0.000000   0.000000
    30  H    0.000000   0.000000  -0.000000  -0.000000  -0.000000   0.000000
    31  H   -0.000000  -0.000000   0.000000   0.000000   0.000000  -0.000000
    32  H    0.000000   0.000000  -0.000000  -0.000000  -0.000000  -0.000000
               7          8          9         10         11         12
     1  C    0.000000   0.000000   0.000000   0.000000   0.000000   0.000000
     2  C    0.000001  -0.000000   0.000000   0.000000   0.000000   0.000000
     3  C   -0.000020  -0.000000  -0.000000  -0.000000  -0.000000  -0.000000
     4  C    0.000035   0.000003  -0.000000   0.000000  -0.000000   0.000000
     5  C   -0.000451   0.000012  -0.000002   0.000000  -0.000000   0.000000
     6  C    0.002582  -0.000024   0.000003   0.000001  -0.000000  -0.000000
     7  C    0.004214   0.000026  -0.000178   0.000046  -0.000003  -0.000000
     8  C    0.000026   0.000090   0.000646  -0.000316   0.000016   0.000000
     9  C   -0.000178   0.000646  -0.001615   0.003533  -0.000849  -0.000049
    10  C    0.000046  -0.000316   0.003533  -0.010417   0.004987   0.000363
    11  C   -0.000003   0.000016  -0.000849   0.004987  -0.009824  -0.021048
    12  O   -0.000000   0.000000  -0.000049   0.000363  -0.021048   0.341704
    13  H   -0.000000  -0.000000   0.000000  -0.000000   0.000000   0.000000
    14  H    0.000001  -0.000000   0.000000   0.000000  -0.000000  -0.000000
    15  H    0.000050  -0.000005   0.000000  -0.000000   0.000000   0.000000
    16  H    0.000004  -0.000000   0.000000  -0.000000   0.000000  -0.000000
    17  H    0.000011  -0.000000   0.000000  -0.000000   0.000000  -0.000000
    18  H   -0.000490   0.000013  -0.000002   0.000000  -0.000000   0.000000
    19  H    0.000148  -0.000007   0.000001  -0.000000   0.000000   0.000000
    20  H   -0.001231   0.000257  -0.000029   0.000002  -0.000000  -0.000000
    21  H    0.000435  -0.000067   0.000004  -0.000000   0.000000  -0.000000
    22  H   -0.000221   0.000064  -0.000075   0.000004  -0.000001   0.000000
    23  H    0.000530  -0.000154   0.000154  -0.000011   0.000000   0.000000
    24  H    0.000191   0.000196   0.000072  -0.000066   0.000009  -0.000001
    25  H   -0.000296   0.000442  -0.000389   0.000114  -0.000000  -0.000001
    26  H   -0.000071   0.000077   0.000316  -0.000244   0.000088  -0.000005
    27  H    0.000056  -0.000067  -0.000026   0.000045   0.000026  -0.000004
    28  H    0.000006  -0.000321   0.000026   0.001502  -0.001391   0.001022
    29  H   -0.000008   0.000188   0.000456   0.000277  -0.000278   0.000774
    30  H   -0.000005   0.000048  -0.000491  -0.000182   0.013244  -0.005347
    31  H    0.000005  -0.000030  -0.000001   0.000420   0.011876  -0.004866
    32  H    0.000000  -0.000000   0.000015  -0.000087   0.000543   0.001089
              13         14         15         16         17         18
     1  C    0.001897  -0.000046  -0.000438   0.000027   0.000399  -0.000006
     2  C   -0.000197  -0.000314  -0.002078  -0.000046   0.001684  -0.000086
     3  C   -0.000140   0.001148   0.005114   0.000249  -0.002463   0.000421
     4  C    0.000001   0.000112  -0.001872   0.000086   0.000095  -0.001144
     5  C   -0.000000  -0.000045   0.000995   0.000031   0.000766   0.002968
     6  C    0.000000  -0.000002  -0.000485   0.000021   0.000015  -0.001638
     7  C   -0.000000   0.000001   0.000050   0.000004   0.000011  -0.000490
     8  C   -0.000000  -0.000000  -0.000005  -0.000000  -0.000000   0.000013
     9  C    0.000000   0.000000   0.000000   0.000000   0.000000  -0.000002
    10  C   -0.000000   0.000000  -0.000000  -0.000000  -0.000000   0.000000
    11  C    0.000000  -0.000000   0.000000   0.000000   0.000000  -0.000000
    12  O    0.000000  -0.000000   0.000000  -0.000000  -0.000000   0.000000
    13  H   -0.013828   0.000002   0.000002  -0.000000   0.000000  -0.000000
    14  H    0.000002  -0.002291  -0.000127  -0.000029  -0.000007   0.000003
    15  H    0.000002  -0.000127   0.023086   0.000051   0.000205  -0.000128
    16  H   -0.000000  -0.000029   0.000051  -0.001756   0.000238  -0.000074
    17  H    0.000000  -0.000007   0.000205   0.000238   0.001712  -0.000830
    18  H   -0.000000   0.000003  -0.000128  -0.000074  -0.000830   0.018029
    19  H    0.000000  -0.000004   0.000106  -0.000008   0.000186  -0.000757
    20  H   -0.000000   0.000013  -0.001784  -0.000019  -0.000070   0.000361
    21  H    0.000000   0.000000   0.000145   0.000015   0.000026  -0.000303
    22  H   -0.000000   0.000000  -0.000009  -0.000003  -0.000008   0.000787
    23  H    0.000000  -0.000000   0.000012   0.000001   0.000003  -0.000174
    24  H    0.000000  -0.000000   0.000003   0.000000   0.000000  -0.000012
    25  H   -0.000000  -0.000000  -0.000011  -0.000000  -0.000000   0.000009
    26  H    0.000000  -0.000000   0.000000   0.000000   0.000000  -0.000003
    27  H   -0.000000   0.000000  -0.000000  -0.000000  -0.000000   0.000002
    28  H   -0.000000   0.000000  -0.000000  -0.000000  -0.000000   0.000000
    29  H    0.000000  -0.000000   0.000000   0.000000   0.000000  -0.000000
    30  H    0.000000  -0.000000   0.000000   0.000000   0.000000  -0.000000
    31  H   -0.000000   0.000000  -0.000000  -0.000000  -0.000000   0.000000
    32  H    0.000000   0.000000   0.000000   0.000000   0.000000  -0.000000
              19         20         21         22         23         24
     1  C    0.000003   0.000001   0.000001  -0.000000   0.000000   0.000000
     2  C    0.000043   0.000003   0.000010  -0.000000   0.000000   0.000000
     3  C   -0.000180  -0.000189  -0.000042   0.000005  -0.000003  -0.000000
     4  C   -0.000269   0.000846  -0.000079  -0.000008  -0.000008  -0.000001
     5  C    0.000896  -0.000810   0.000146   0.000482  -0.000149  -0.000007
     6  C    0.000162   0.002505   0.000300  -0.000896   0.000329   0.000022
     7  C    0.000148  -0.001231   0.000435  -0.000221   0.000530   0.000191
     8  C   -0.000007   0.000257  -0.000067   0.000064  -0.000154   0.000196
     9  C    0.000001  -0.000029   0.000004  -0.000075   0.000154   0.000072
    10  C   -0.000000   0.000002  -0.000000   0.000004  -0.000011  -0.000066
    11  C    0.000000  -0.000000   0.000000  -0.000001   0.000000   0.000009
    12  O    0.000000  -0.000000  -0.000000   0.000000   0.000000  -0.000001
    13  H    0.000000  -0.000000   0.000000  -0.000000   0.000000   0.000000
    14  H   -0.000004   0.000013   0.000000   0.000000  -0.000000  -0.000000
    15  H    0.000106  -0.001784   0.000145  -0.000009   0.000012   0.000003
    16  H   -0.000008  -0.000019   0.000015  -0.000003   0.000001   0.000000
    17  H    0.000186  -0.000070   0.000026  -0.000008   0.000003   0.000000
    18  H   -0.000757   0.000361  -0.000303   0.000787  -0.000174  -0.000012
    19  H    0.000174  -0.000167   0.000015  -0.000064   0.000072   0.000001
    20  H   -0.000167   0.009845  -0.000563   0.000224  -0.000278  -0.000098
    21  H    0.000015  -0.000563   0.000372  -0.000199   0.000040   0.000077
    22  H   -0.000064   0.000224  -0.000199   0.005526  -0.000601  -0.000200
    23  H    0.000072  -0.000278   0.000040  -0.000601   0.000733   0.000033
    24  H    0.000001  -0.000098   0.000077  -0.000200   0.000033   0.000757
    25  H   -0.000004   0.000339  -0.000049   0.000136  -0.000136  -0.000281
    26  H    0.000000  -0.000005   0.000003  -0.000155   0.000030   0.000065
    27  H   -0.000001   0.000010  -0.000002   0.000082  -0.000073  -0.000034
    28  H   -0.000000   0.000004  -0.000003   0.000035  -0.000007  -0.000287
    29  H    0.000000  -0.000008   0.000001  -0.000017   0.000015   0.000125
    30  H    0.000000  -0.000000   0.000000  -0.000012   0.000002   0.000017
    31  H   -0.000000   0.000000  -0.000000   0.000006  -0.000005  -0.000008
    32  H    0.000000  -0.000000   0.000000  -0.000000   0.000000   0.000000
              25         26         27         28         29         30
     1  C    0.000000   0.000000  -0.000000  -0.000000  -0.000000   0.000000
     2  C    0.000000   0.000000  -0.000000  -0.000000  -0.000000   0.000000
     3  C   -0.000000  -0.000000   0.000000   0.000000   0.000000  -0.000000
     4  C    0.000002   0.000000   0.000000   0.000000  -0.000000  -0.000000
     5  C    0.000005  -0.000002   0.000002   0.000000  -0.000000  -0.000000
     6  C    0.000043   0.000014  -0.000011  -0.000001   0.000000   0.000000
     7  C   -0.000296  -0.000071   0.000056   0.000006  -0.000008  -0.000005
     8  C    0.000442   0.000077  -0.000067  -0.000321   0.000188   0.000048
     9  C   -0.000389   0.000316  -0.000026   0.000026   0.000456  -0.000491
    10  C    0.000114  -0.000244   0.000045   0.001502   0.000277  -0.000182
    11  C   -0.000000   0.000088   0.000026  -0.001391  -0.000278   0.013244
    12  O   -0.000001  -0.000005  -0.000004   0.001022   0.000774  -0.005347
    13  H   -0.000000   0.000000  -0.000000  -0.000000   0.000000   0.000000
    14  H   -0.000000  -0.000000   0.000000   0.000000  -0.000000  -0.000000
    15  H   -0.000011   0.000000  -0.000000  -0.000000   0.000000   0.000000
    16  H   -0.000000   0.000000  -0.000000  -0.000000   0.000000   0.000000
    17  H   -0.000000   0.000000  -0.000000  -0.000000   0.000000   0.000000
    18  H    0.000009  -0.000003   0.000002   0.000000  -0.000000  -0.000000
    19  H   -0.000004   0.000000  -0.000001  -0.000000   0.000000   0.000000
    20  H    0.000339  -0.000005   0.000010   0.000004  -0.000008  -0.000000
    21  H   -0.000049   0.000003  -0.000002  -0.000003   0.000001   0.000000
    22  H    0.000136  -0.000155   0.000082   0.000035  -0.000017  -0.000012
    23  H   -0.000136   0.000030  -0.000073  -0.000007   0.000015   0.000002
    24  H   -0.000281   0.000065  -0.000034  -0.000287   0.000125   0.000017
    25  H    0.002075  -0.000054   0.000116   0.000217  -0.000486  -0.000015
    26  H   -0.000054  -0.000434   0.000054  -0.000091   0.000034   0.000179
    27  H    0.000116   0.000054  -0.000326   0.000064  -0.000134  -0.000107
    28  H    0.000217  -0.000091   0.000064   0.010566  -0.002653  -0.001827
    29  H   -0.000486   0.000034  -0.000134  -0.002653   0.009866   0.000737
    30  H   -0.000015   0.000179  -0.000107  -0.001827   0.000737   0.056401
    31  H    0.000032  -0.000075   0.000262   0.000770  -0.001841  -0.008499
    32  H   -0.000000   0.000000  -0.000001  -0.000007   0.000018   0.000151
              31         32
     1  C   -0.000000   0.000000
     2  C   -0.000000   0.000000
     3  C    0.000000  -0.000000
     4  C    0.000000  -0.000000
     5  C    0.000000  -0.000000
     6  C   -0.000000  -0.000000
     7  C    0.000005   0.000000
     8  C   -0.000030  -0.000000
     9  C   -0.000001   0.000015
    10  C    0.000420  -0.000087
    11  C    0.011876   0.000543
    12  O   -0.004866   0.001089
    13  H   -0.000000   0.000000
    14  H    0.000000   0.000000
    15  H   -0.000000   0.000000
    16  H   -0.000000   0.000000
    17  H   -0.000000   0.000000
    18  H    0.000000  -0.000000
    19  H   -0.000000   0.000000
    20  H    0.000000  -0.000000
    21  H   -0.000000   0.000000
    22  H    0.000006  -0.000000
    23  H   -0.000005   0.000000
    24  H   -0.000008   0.000000
    25  H    0.000032  -0.000000
    26  H   -0.000075   0.000000
    27  H    0.000262  -0.000001
    28  H    0.000770  -0.000007
    29  H   -0.001841   0.000018
    30  H   -0.008499   0.000151
    31  H    0.058857  -0.000113
    32  H   -0.000113  -0.009671
 Mulliken charges and spin densities:
               1          2
     1  C   -0.295855   0.289718
     2  C    0.389176   0.159083
     3  C    0.057702   0.019042
     4  C   -0.008533   0.033282
     5  C    0.035394   0.011442
     6  C   -0.029078   0.007006
     7  C    0.013403   0.005367
     8  C    0.015517   0.001087
     9  C   -0.016878   0.001521
    10  C   -0.025315  -0.000029
    11  C    0.145439  -0.002604
    12  O   -0.138294   0.313632
    13  H    0.082916  -0.012264
    14  H    0.069453  -0.001587
    15  H    0.080651   0.022832
    16  H    0.037513  -0.001212
    17  H    0.043203   0.001965
    18  H    0.035988   0.016949
    19  H    0.014298   0.000347
    20  H    0.009720   0.009159
    21  H    0.011460   0.000284
    22  H    0.011017   0.004882
    23  H    0.005645   0.000353
    24  H    0.007225   0.000574
    25  H    0.005050   0.001810
    26  H    0.009699  -0.000276
    27  H    0.008760  -0.000066
    28  H    0.038416   0.007623
    29  H    0.037125   0.007064
    30  H    0.068458   0.054294
    31  H    0.069070   0.056789
    32  H    0.211654  -0.008063
 Sum of Mulliken charges =   1.00000   1.00000
 Mulliken charges and spin densities with hydrogens summed into heavy atoms:
               1          2
     1  C   -0.212940   0.277454
     2  C    0.389176   0.159083
     3  C    0.207806   0.040286
     4  C    0.072183   0.034035
     5  C    0.085680   0.028737
     6  C   -0.007897   0.016448
     7  C    0.030066   0.010602
     8  C    0.027792   0.003471
     9  C    0.001581   0.001179
    10  C    0.050226   0.014658
    11  C    0.282967   0.108479
    12  O    0.073360   0.305569
 Electronic spatial extent (au):  <R**2>=           6039.6734
 Charge=              1.0000 electrons
 Dipole moment (field-independent basis, Debye):
    X=             -0.8086    Y=             -0.4290    Z=              0.7118  Tot=              1.1595
 Quadrupole moment (field-independent basis, Debye-Ang):
   XX=             76.6816   YY=            -71.0593   ZZ=            -72.6443
   XY=             14.3800   XZ=              5.2478   YZ=             -0.6920
 Traceless Quadrupole moment (field-independent basis, Debye-Ang):
   XX=             99.0223   YY=            -48.7187   ZZ=            -50.3036
   XY=             14.3800   XZ=              5.2478   YZ=             -0.6920
 Octapole moment (field-independent basis, Debye-Ang**2):
  XXX=             48.4186  YYY=             -3.0385  ZZZ=              1.8077  XYY=            -14.3037
  XXY=            -71.5648  XXZ=              9.1476  XZZ=             16.3899  YZZ=             -0.0499
  YYZ=             -1.1261  XYZ=             -5.8860
 Hexadecapole moment (field-independent basis, Debye-Ang**3):
 XXXX=           -183.8080 YYYY=           -395.2969 ZZZZ=           -157.7264 XXXY=            699.7343
 XXXZ=            347.8707 YYYX=              0.8019 YYYZ=             -4.8158 ZZZX=             -1.4602
 ZZZY=              2.1148 XXYY=          -1172.8245 XXZZ=          -1231.6395 YYZZ=            -94.6948
 XXYZ=             12.1134 YYXZ=              7.7648 ZZXY=            -12.3304
 N-N= 6.355130495558D+02 E-N=-2.429444285818D+03  KE= 4.998816835921D+02
                          Isotropic Fermi Contact Couplings
        Atom                 a.u.       MegaHertz       Gauss      10(-4) cm-1
     1  C(13)              0.04130      46.42766      16.56654      15.48660
     2  C(13)              0.01224      13.75894       4.90953       4.58949
     3  C(13)             -0.00332      -3.73048      -1.33113      -1.24435
     4  C(13)              0.00483       5.42762       1.93671       1.81046
     5  C(13)             -0.00047      -0.53363      -0.19041      -0.17800
     6  C(13)             -0.00018      -0.19874      -0.07092      -0.06629
     7  C(13)              0.00112       1.25621       0.44825       0.41903
     8  C(13)             -0.00046      -0.52238      -0.18640      -0.17425
     9  C(13)             -0.00020      -0.22842      -0.08151      -0.07619
    10  C(13)             -0.00245      -2.75243      -0.98214      -0.91811
    11  C(13)             -0.01781     -20.02525      -7.14551      -6.67970
    12  O(17)              0.11427     -69.26982     -24.71720     -23.10593
    13  H(1)              -0.00481     -21.51190      -7.67598      -7.17560
    14  H(1)              -0.00065      -2.91506      -1.04017      -0.97236
    15  H(1)               0.01160      51.83685      18.49668      17.29091
    16  H(1)              -0.00047      -2.11699      -0.75539      -0.70615
    17  H(1)               0.00048       2.14984       0.76711       0.71711
    18  H(1)               0.00746      33.33489      11.89472      11.11932
    19  H(1)               0.00021       0.95255       0.33989       0.31774
    20  H(1)               0.00470      21.00503       7.49512       7.00652
    21  H(1)               0.00014       0.64196       0.22907       0.21414
    22  H(1)               0.00173       7.73843       2.76126       2.58126
    23  H(1)               0.00021       0.92923       0.33157       0.30996
    24  H(1)               0.00031       1.37303       0.48993       0.45799
    25  H(1)               0.00073       3.24756       1.15881       1.08327
    26  H(1)              -0.00004      -0.17904      -0.06388      -0.05972
    27  H(1)              -0.00004      -0.18261      -0.06516      -0.06091
    28  H(1)               0.00277      12.38823       4.42043       4.13227
    29  H(1)               0.00255      11.40715       4.07036       3.80502
    30  H(1)               0.02515     112.40256      40.10803      37.49346
    31  H(1)               0.02608     116.57176      41.59570      38.88415
    32  H(1)              -0.00425     -19.01288      -6.78427      -6.34201
 --------------------------------------------------------
       Center         ----  Spin Dipole Couplings  ----
                      3XX-RR        3YY-RR        3ZZ-RR
 --------------------------------------------------------
     1   Atom       -0.142838      0.280154     -0.137317
     2   Atom       -0.076723      0.184210     -0.107486
     3   Atom       -0.026693      0.052594     -0.025901
     4   Atom       -0.007030      0.031235     -0.024205
     5   Atom        0.004386      0.007494     -0.011880
     6   Atom       -0.000864      0.007699     -0.006834
     7   Atom        0.008595     -0.003044     -0.005551
     8   Atom        0.002875     -0.002270     -0.000605
     9   Atom        0.004713     -0.002482     -0.002230
    10   Atom        0.002684     -0.004559      0.001875
    11   Atom       -0.035733     -0.024326      0.060059
    12   Atom       -0.608873     -0.409158      1.018031
    13   Atom        0.021595     -0.003546     -0.018048
    14   Atom       -0.001615     -0.002625      0.004239
    15   Atom        0.006611     -0.000995     -0.005616
    16   Atom       -0.001285     -0.002584      0.003869
    17   Atom        0.002088      0.003265     -0.005354
    18   Atom       -0.001551      0.002532     -0.000980
    19   Atom       -0.000265     -0.000765      0.001030
    20   Atom        0.000568      0.000691     -0.001259
    21   Atom        0.000536     -0.000923      0.000387
    22   Atom        0.000811      0.000216     -0.001027
    23   Atom        0.000819     -0.000926      0.000107
    24   Atom        0.001413     -0.000941     -0.000472
    25   Atom        0.001548     -0.000355     -0.001194
    26   Atom        0.002211     -0.000607     -0.001604
    27   Atom        0.002424     -0.001305     -0.001119
    28   Atom        0.003242     -0.002680     -0.000561
    29   Atom        0.004149     -0.000856     -0.003293
    30   Atom       -0.006895      0.014875     -0.007980
    31   Atom       -0.007199     -0.003090      0.010289
    32   Atom        0.040697     -0.025083     -0.015615
 --------------------------------------------------------
                        XY            XZ            YZ
 --------------------------------------------------------
     1   Atom       -0.104641      0.037235     -0.142336
     2   Atom       -0.045899      0.030109     -0.090093
     3   Atom       -0.007525      0.004860     -0.024025
     4   Atom        0.040662     -0.014753     -0.024102
     5   Atom        0.019751     -0.007495     -0.008241
     6   Atom        0.010298     -0.004680     -0.007636
     7   Atom        0.006982     -0.003843     -0.001930
     8   Atom        0.000886     -0.002563     -0.001024
     9   Atom        0.000284     -0.001310     -0.000243
    10   Atom       -0.001094      0.003646     -0.004317
    11   Atom       -0.010835     -0.004457     -0.032031
    12   Atom        0.031930     -0.101675     -0.601969
    13   Atom        0.010050      0.012131     -0.001039
    14   Atom        0.001197      0.002511      0.001358
    15   Atom       -0.006217     -0.001887      0.002375
    16   Atom        0.002589     -0.002032     -0.000948
    17   Atom       -0.000180     -0.001041     -0.000649
    18   Atom        0.000564      0.000077     -0.003517
    19   Atom        0.001664      0.001203      0.001480
    20   Atom       -0.000019      0.000062     -0.002488
    21   Atom        0.000389     -0.000334      0.000779
    22   Atom       -0.000266      0.000153     -0.001070
    23   Atom        0.000447      0.000872      0.000700
    24   Atom       -0.000076      0.000313      0.000361
    25   Atom       -0.000201      0.000039     -0.000371
    26   Atom       -0.001491      0.000441     -0.000353
    27   Atom       -0.000914     -0.000626      0.000464
    28   Atom        0.000441      0.002786      0.001632
    29   Atom        0.002694     -0.001314     -0.000904
    30   Atom        0.001910     -0.001574     -0.007987
    31   Atom       -0.001641     -0.000354      0.011761
    32   Atom        0.032969      0.015968     -0.001144
 --------------------------------------------------------


 ---------------------------------------------------------------------------------
              Anisotropic Spin Dipole Couplings in Principal Axis System
 ---------------------------------------------------------------------------------

       Atom             a.u.   MegaHertz   Gauss  10(-4) cm-1        Axes

              Baa    -0.1827   -24.512    -8.747    -8.176 -0.2909  0.2205  0.9310
     1 C(13)  Bbb    -0.1664   -22.333    -7.969    -7.450  0.9311  0.2891  0.2225
              Bcc     0.3491    46.846    16.716    15.626 -0.2201  0.9316 -0.2894
 
              Baa    -0.1381   -18.533    -6.613    -6.182 -0.2932  0.2184  0.9308
     2 C(13)  Bbb    -0.0810   -10.867    -3.877    -3.625  0.9399  0.2438  0.2389
              Bcc     0.2191    29.400    10.491     9.807 -0.1748  0.9449 -0.2768
 
              Baa    -0.0338    -4.532    -1.617    -1.512 -0.3862  0.2158  0.8968
     3 C(13)  Bbb    -0.0264    -3.547    -1.266    -1.183  0.9172  0.1933  0.3484
              Bcc     0.0602     8.079     2.883     2.695 -0.0981  0.9571 -0.2726
 
              Baa    -0.0334    -4.482    -1.599    -1.495 -0.3898  0.5269  0.7553
     4 C(13)  Bbb    -0.0325    -4.361    -1.556    -1.455  0.7667 -0.2686  0.5831
              Bcc     0.0659     8.843     3.156     2.950  0.5101  0.8064 -0.2992
 
              Baa    -0.0149    -2.004    -0.715    -0.669  0.1191  0.2483  0.9613
     5 C(13)  Bbb    -0.0139    -1.861    -0.664    -0.621  0.7468 -0.6605  0.0780
              Bcc     0.0288     3.865     1.379     1.289  0.6543  0.7086 -0.2641
 
              Baa    -0.0101    -1.359    -0.485    -0.453  0.0756  0.3554  0.9316
     6 C(13)  Bbb    -0.0077    -1.032    -0.368    -0.344  0.8521 -0.5083  0.1247
              Bcc     0.0178     2.391     0.853     0.798  0.5178  0.7844 -0.3413
 
              Baa    -0.0066    -0.886    -0.316    -0.295  0.0326  0.4265  0.9039
     7 C(13)  Bbb    -0.0063    -0.841    -0.300    -0.281 -0.4714  0.8041 -0.3623
              Bcc     0.0129     1.727     0.616     0.576  0.8813  0.4143 -0.2273
 
              Baa    -0.0028    -0.374    -0.134    -0.125  0.1015  0.8495  0.5178
     8 C(13)  Bbb    -0.0017    -0.226    -0.081    -0.075  0.4972 -0.4941  0.7132
              Bcc     0.0045     0.600     0.214     0.200  0.8617  0.1851 -0.4725
 
              Baa    -0.0027    -0.358    -0.128    -0.120  0.0917  0.7315  0.6756
     9 C(13)  Bbb    -0.0023    -0.308    -0.110    -0.103  0.1612 -0.6805  0.7148
              Bcc     0.0050     0.666     0.238     0.222  0.9826  0.0434 -0.1803
 
              Baa    -0.0068    -0.910    -0.325    -0.303 -0.0803  0.8780  0.4719
    10 C(13)  Bbb    -0.0004    -0.055    -0.019    -0.018  0.7623  0.3591 -0.5385
              Bcc     0.0072     0.964     0.344     0.322  0.6422 -0.3164  0.6981
 
              Baa    -0.0471    -6.323    -2.256    -2.109  0.7166  0.6596  0.2269
    11 C(13)  Bbb    -0.0237    -3.184    -1.136    -1.062  0.6975 -0.6809 -0.2232
              Bcc     0.0708     9.507     3.392     3.171 -0.0073 -0.3182  0.9480
 
              Baa    -0.6307    45.636    16.284    15.222  0.2977  0.8907  0.3436
    12 O(17)  Bbb    -0.6135    44.389    15.839    14.807  0.9529 -0.2989 -0.0509
              Bcc     1.2441   -90.025   -32.123   -30.029 -0.0574 -0.3425  0.9377
 
              Baa    -0.0223   -11.892    -4.243    -3.967 -0.3057  0.2153  0.9275
    13 H(1)   Bbb    -0.0056    -2.966    -1.058    -0.989 -0.2166  0.9328 -0.2880
              Bcc     0.0278    14.858     5.302     4.956  0.9272  0.2889  0.2385
 
              Baa    -0.0034    -1.832    -0.654    -0.611 -0.6015  0.7970  0.0557
    14 H(1)   Bbb    -0.0021    -1.114    -0.398    -0.372  0.7156  0.5684 -0.4060
              Bcc     0.0055     2.946     1.051     0.983  0.3552  0.2043  0.9122
 
              Baa    -0.0067    -3.567    -1.273    -1.190 -0.0955 -0.4705  0.8772
    15 H(1)   Bbb    -0.0039    -2.081    -0.743    -0.694  0.5133  0.7318  0.4484
              Bcc     0.0106     5.648     2.015     1.884  0.8529 -0.4931 -0.1716
 
              Baa    -0.0046    -2.474    -0.883    -0.825 -0.6347  0.7700 -0.0658
    16 H(1)   Bbb    -0.0004    -0.200    -0.071    -0.067  0.6689  0.5900  0.4521
              Bcc     0.0050     2.674     0.954     0.892 -0.3870 -0.2430  0.8895
 
              Baa    -0.0055    -2.960    -1.056    -0.987  0.1364  0.0756  0.9878
    17 H(1)   Bbb     0.0022     1.187     0.423     0.396  0.9864  0.0815 -0.1425
              Bcc     0.0033     1.773     0.633     0.591 -0.0913  0.9938 -0.0634
 
              Baa    -0.0032    -1.726    -0.616    -0.576 -0.2133  0.5239  0.8247
    18 H(1)   Bbb    -0.0015    -0.802    -0.286    -0.268  0.9745  0.0537  0.2179
              Bcc     0.0047     2.528     0.902     0.843  0.0699  0.8501 -0.5220
 
              Baa    -0.0022    -1.200    -0.428    -0.400 -0.5815  0.8000 -0.1478
    19 H(1)   Bbb    -0.0007    -0.394    -0.141    -0.132 -0.6305 -0.3284  0.7033
              Bcc     0.0030     1.594     0.569     0.532  0.5140  0.5022  0.6954
 
              Baa    -0.0030    -1.578    -0.563    -0.526 -0.0113  0.5635  0.8261
    20 H(1)   Bbb     0.0006     0.303     0.108     0.101  0.9995  0.0294 -0.0063
              Bcc     0.0024     1.275     0.455     0.425 -0.0279  0.8256 -0.5635
 
              Baa    -0.0014    -0.753    -0.269    -0.251 -0.2469  0.8716 -0.4235
    21 H(1)   Bbb     0.0006     0.301     0.107     0.100  0.7829  0.4369  0.4429
              Bcc     0.0008     0.452     0.161     0.151 -0.5711  0.2222  0.7903
 
              Baa    -0.0016    -0.877    -0.313    -0.292  0.0001  0.4987  0.8668
    22 H(1)   Bbb     0.0005     0.274     0.098     0.091  0.7192  0.6022 -0.3466
              Bcc     0.0011     0.602     0.215     0.201  0.6949 -0.6234  0.3586
 
              Baa    -0.0013    -0.682    -0.244    -0.228 -0.0038  0.8937 -0.4486
    23 H(1)   Bbb    -0.0004    -0.190    -0.068    -0.063 -0.6404  0.3424  0.6875
              Bcc     0.0016     0.873     0.311     0.291  0.7680  0.2899  0.5710
 
              Baa    -0.0012    -0.617    -0.220    -0.206  0.0860  0.8640 -0.4961
    24 H(1)   Bbb    -0.0003    -0.164    -0.059    -0.055 -0.1331  0.5034  0.8537
              Bcc     0.0015     0.781     0.279     0.261  0.9874 -0.0074  0.1583
 
              Baa    -0.0013    -0.712    -0.254    -0.238  0.0122  0.3563  0.9343
    25 H(1)   Bbb    -0.0002    -0.126    -0.045    -0.042  0.1125  0.9279 -0.3554
              Bcc     0.0016     0.839     0.299     0.280  0.9936 -0.1094  0.0287
 
              Baa    -0.0017    -0.916    -0.327    -0.306  0.0166  0.3234  0.9461
    26 H(1)   Bbb    -0.0012    -0.642    -0.229    -0.214  0.4142  0.8590 -0.3009
              Bcc     0.0029     1.558     0.556     0.520  0.9101 -0.3968  0.1197
 
              Baa    -0.0017    -0.916    -0.327    -0.306  0.1026  0.8351 -0.5404
    27 H(1)   Bbb    -0.0011    -0.561    -0.200    -0.187  0.2789  0.4973  0.8215
              Bcc     0.0028     1.477     0.527     0.493  0.9548 -0.2350 -0.1819
 
              Baa    -0.0037    -1.994    -0.711    -0.665  0.1759  0.8042 -0.5678
    28 H(1)   Bbb    -0.0012    -0.617    -0.220    -0.206 -0.4784  0.5739  0.6646
              Bcc     0.0049     2.611     0.932     0.871  0.8603  0.1547  0.4857
 
              Baa    -0.0036    -1.934    -0.690    -0.645  0.0818  0.2365  0.9682
    29 H(1)   Bbb    -0.0020    -1.054    -0.376    -0.351 -0.4282  0.8855 -0.1801
              Bcc     0.0056     2.988     1.066     0.997  0.9000  0.3999 -0.1736
 
              Baa    -0.0107    -5.725    -2.043    -1.910  0.2464  0.2718  0.9303
    30 H(1)   Bbb    -0.0069    -3.668    -1.309    -1.223  0.9647 -0.1613 -0.2084
              Bcc     0.0176     9.393     3.352     3.133  0.0934  0.9488 -0.3019
 
              Baa    -0.0104    -5.557    -1.983    -1.854  0.3643  0.8124 -0.4553
    31 H(1)   Bbb    -0.0068    -3.610    -1.288    -1.204  0.9301 -0.2930  0.2214
              Bcc     0.0172     9.168     3.271     3.058 -0.0464  0.5041  0.8624
 
              Baa    -0.0410   -21.865    -7.802    -7.293 -0.4067  0.8646  0.2950
    32 H(1)   Bbb    -0.0162    -8.659    -3.090    -2.888 -0.0610 -0.3479  0.9356
              Bcc     0.0572    30.524    10.892    10.182  0.9115  0.3625  0.1942
 

 ---------------------------------------------------------------------------------

 ******************************Gaussian NBO Version 3.1******************************
             N A T U R A L   A T O M I C   O R B I T A L   A N D
          N A T U R A L   B O N D   O R B I T A L   A N A L Y S I S
 ******************************Gaussian NBO Version 3.1******************************
       /RESON  / : Allow strongly delocalized NBO set

 Analyzing the SCF density

 Job title: 81                                                              

 Storage needed:    218844 in NPA,    289138 in NBO ( 939518656 available)
 GSVD:  LWork=       42064 too small for GESVD, short by       16376 words or       16376 for optimal perf.


 NATURAL POPULATIONS:  Natural atomic orbital occupancies 
                                                          
   NAO  Atom  No  lang   Type(AO)    Occupancy
 --------------------------------------------
     1    C    1  S      Cor( 1S)     1.99855
     2    C    1  S      Val( 2S)     1.03083
     3    C    1  S      Ryd( 3S)     0.00111
     4    C    1  px     Val( 2p)     1.16541
     5    C    1  px     Ryd( 3p)     0.00045
     6    C    1  py     Val( 2p)     0.81948
     7    C    1  py     Ryd( 3p)     0.00031
     8    C    1  pz     Val( 2p)     1.00408
     9    C    1  pz     Ryd( 3p)     0.00026
    10    C    1  dxy    Ryd( 3d)     0.00078
    11    C    1  dxz    Ryd( 3d)     0.00094
    12    C    1  dyz    Ryd( 3d)     0.00014
    13    C    1  dx2y2  Ryd( 3d)     0.00074
    14    C    1  dz2    Ryd( 3d)     0.00037

    15    C    2  S      Cor( 1S)     1.99891
    16    C    2  S      Val( 2S)     0.91054
    17    C    2  S      Ryd( 3S)     0.00413
    18    C    2  px     Val( 2p)     1.10025
    19    C    2  px     Ryd( 3p)     0.00238
    20    C    2  py     Val( 2p)     0.84935
    21    C    2  py     Ryd( 3p)     0.00269
    22    C    2  pz     Val( 2p)     0.99659
    23    C    2  pz     Ryd( 3p)     0.00224
    24    C    2  dxy    Ryd( 3d)     0.00108
    25    C    2  dxz    Ryd( 3d)     0.00119
    26    C    2  dyz    Ryd( 3d)     0.00022
    27    C    2  dx2y2  Ryd( 3d)     0.00084
    28    C    2  dz2    Ryd( 3d)     0.00055

    29    C    3  S      Cor( 1S)     1.99903
    30    C    3  S      Val( 2S)     1.03522
    31    C    3  S      Ryd( 3S)     0.00138
    32    C    3  px     Val( 2p)     1.09958
    33    C    3  px     Ryd( 3p)     0.00235
    34    C    3  py     Val( 2p)     1.14954
    35    C    3  py     Ryd( 3p)     0.00174
    36    C    3  pz     Val( 2p)     1.21914
    37    C    3  pz     Ryd( 3p)     0.00175
    38    C    3  dxy    Ryd( 3d)     0.00076
    39    C    3  dxz    Ryd( 3d)     0.00041
    40    C    3  dyz    Ryd( 3d)     0.00047
    41    C    3  dx2y2  Ryd( 3d)     0.00074
    42    C    3  dz2    Ryd( 3d)     0.00099

    43    C    4  S      Cor( 1S)     1.99911
    44    C    4  S      Val( 2S)     1.02027
    45    C    4  S      Ryd( 3S)     0.00112
    46    C    4  px     Val( 2p)     1.11462
    47    C    4  px     Ryd( 3p)     0.00273
    48    C    4  py     Val( 2p)     1.08107
    49    C    4  py     Ryd( 3p)     0.00339
    50    C    4  pz     Val( 2p)     1.17080
    51    C    4  pz     Ryd( 3p)     0.00239
    52    C    4  dxy    Ryd( 3d)     0.00089
    53    C    4  dxz    Ryd( 3d)     0.00041
    54    C    4  dyz    Ryd( 3d)     0.00054
    55    C    4  dx2y2  Ryd( 3d)     0.00052
    56    C    4  dz2    Ryd( 3d)     0.00086

    57    C    5  S      Cor( 1S)     1.99911
    58    C    5  S      Val( 2S)     1.01212
    59    C    5  S      Ryd( 3S)     0.00127
    60    C    5  px     Val( 2p)     1.02748
    61    C    5  px     Ryd( 3p)     0.00252
    62    C    5  py     Val( 2p)     1.15232
    63    C    5  py     Ryd( 3p)     0.00298
    64    C    5  pz     Val( 2p)     1.21619
    65    C    5  pz     Ryd( 3p)     0.00368
    66    C    5  dxy    Ryd( 3d)     0.00068
    67    C    5  dxz    Ryd( 3d)     0.00039
    68    C    5  dyz    Ryd( 3d)     0.00060
    69    C    5  dx2y2  Ryd( 3d)     0.00070
    70    C    5  dz2    Ryd( 3d)     0.00079

    71    C    6  S      Cor( 1S)     1.99912
    72    C    6  S      Val( 2S)     1.00940
    73    C    6  S      Ryd( 3S)     0.00172
    74    C    6  px     Val( 2p)     1.04906
    75    C    6  px     Ryd( 3p)     0.00337
    76    C    6  py     Val( 2p)     1.14129
    77    C    6  py     Ryd( 3p)     0.00198
    78    C    6  pz     Val( 2p)     1.21199
    79    C    6  pz     Ryd( 3p)     0.00277
    80    C    6  dxy    Ryd( 3d)     0.00073
    81    C    6  dxz    Ryd( 3d)     0.00044
    82    C    6  dyz    Ryd( 3d)     0.00066
    83    C    6  dx2y2  Ryd( 3d)     0.00066
    84    C    6  dz2    Ryd( 3d)     0.00073

    85    C    7  S      Cor( 1S)     1.99913
    86    C    7  S      Val( 2S)     1.00779
    87    C    7  S      Ryd( 3S)     0.00169
    88    C    7  px     Val( 2p)     1.03346
    89    C    7  px     Ryd( 3p)     0.00334
    90    C    7  py     Val( 2p)     1.14998
    91    C    7  py     Ryd( 3p)     0.00222
    92    C    7  pz     Val( 2p)     1.21312
    93    C    7  pz     Ryd( 3p)     0.00313
    94    C    7  dxy    Ryd( 3d)     0.00071
    95    C    7  dxz    Ryd( 3d)     0.00040
    96    C    7  dyz    Ryd( 3d)     0.00067
    97    C    7  dx2y2  Ryd( 3d)     0.00068
    98    C    7  dz2    Ryd( 3d)     0.00074

    99    C    8  S      Cor( 1S)     1.99913
   100    C    8  S      Val( 2S)     1.00720
   101    C    8  S      Ryd( 3S)     0.00170
   102    C    8  px     Val( 2p)     1.03538
   103    C    8  px     Ryd( 3p)     0.00333
   104    C    8  py     Val( 2p)     1.14948
   105    C    8  py     Ryd( 3p)     0.00218
   106    C    8  pz     Val( 2p)     1.21259
   107    C    8  pz     Ryd( 3p)     0.00310
   108    C    8  dxy    Ryd( 3d)     0.00071
   109    C    8  dxz    Ryd( 3d)     0.00041
   110    C    8  dyz    Ryd( 3d)     0.00067
   111    C    8  dx2y2  Ryd( 3d)     0.00068
   112    C    8  dz2    Ryd( 3d)     0.00073

   113    C    9  S      Cor( 1S)     1.99913
   114    C    9  S      Val( 2S)     1.00874
   115    C    9  S      Ryd( 3S)     0.00158
   116    C    9  px     Val( 2p)     1.04552
   117    C    9  px     Ryd( 3p)     0.00314
   118    C    9  py     Val( 2p)     1.14731
   119    C    9  py     Ryd( 3p)     0.00214
   120    C    9  pz     Val( 2p)     1.21346
   121    C    9  pz     Ryd( 3p)     0.00294
   122    C    9  dxy    Ryd( 3d)     0.00075
   123    C    9  dxz    Ryd( 3d)     0.00041
   124    C    9  dyz    Ryd( 3d)     0.00066
   125    C    9  dx2y2  Ryd( 3d)     0.00064
   126    C    9  dz2    Ryd( 3d)     0.00074

   127    C   10  S      Cor( 1S)     1.99912
   128    C   10  S      Val( 2S)     1.02519
   129    C   10  S      Ryd( 3S)     0.00179
   130    C   10  px     Val( 2p)     1.03070
   131    C   10  px     Ryd( 3p)     0.00392
   132    C   10  py     Val( 2p)     1.15902
   133    C   10  py     Ryd( 3p)     0.00237
   134    C   10  pz     Val( 2p)     1.22303
   135    C   10  pz     Ryd( 3p)     0.00298
   136    C   10  dxy    Ryd( 3d)     0.00064
   137    C   10  dxz    Ryd( 3d)     0.00038
   138    C   10  dyz    Ryd( 3d)     0.00068
   139    C   10  dx2y2  Ryd( 3d)     0.00066
   140    C   10  dz2    Ryd( 3d)     0.00073

   141    C   11  S      Cor( 1S)     1.99904
   142    C   11  S      Val( 2S)     1.01590
   143    C   11  S      Ryd( 3S)     0.00261
   144    C   11  px     Val( 2p)     0.89725
   145    C   11  px     Ryd( 3p)     0.00198
   146    C   11  py     Val( 2p)     0.96813
   147    C   11  py     Ryd( 3p)     0.00288
   148    C   11  pz     Val( 2p)     1.15470
   149    C   11  pz     Ryd( 3p)     0.00147
   150    C   11  dxy    Ryd( 3d)     0.00201
   151    C   11  dxz    Ryd( 3d)     0.00108
   152    C   11  dyz    Ryd( 3d)     0.00104
   153    C   11  dx2y2  Ryd( 3d)     0.00144
   154    C   11  dz2    Ryd( 3d)     0.00111

   155    O   12  S      Cor( 1S)     1.99975
   156    O   12  S      Val( 2S)     1.68800
   157    O   12  S      Ryd( 3S)     0.00116
   158    O   12  px     Val( 2p)     1.45052
   159    O   12  px     Ryd( 3p)     0.00224
   160    O   12  py     Val( 2p)     1.69624
   161    O   12  py     Ryd( 3p)     0.00082
   162    O   12  pz     Val( 2p)     1.67193
   163    O   12  pz     Ryd( 3p)     0.00162
   164    O   12  dxy    Ryd( 3d)     0.00129
   165    O   12  dxz    Ryd( 3d)     0.00028
   166    O   12  dyz    Ryd( 3d)     0.00108
   167    O   12  dx2y2  Ryd( 3d)     0.00100
   168    O   12  dz2    Ryd( 3d)     0.00074

   169    H   13  S      Val( 1S)     0.73914
   170    H   13  S      Ryd( 2S)     0.00026
   171    H   13  px     Ryd( 2p)     0.00092
   172    H   13  py     Ryd( 2p)     0.00020
   173    H   13  pz     Ryd( 2p)     0.00022

   174    H   14  S      Val( 1S)     0.72534
   175    H   14  S      Ryd( 2S)     0.00248
   176    H   14  px     Ryd( 2p)     0.00017
   177    H   14  py     Ryd( 2p)     0.00015
   178    H   14  pz     Ryd( 2p)     0.00071

   179    H   15  S      Val( 1S)     0.71120
   180    H   15  S      Ryd( 2S)     0.00199
   181    H   15  px     Ryd( 2p)     0.00046
   182    H   15  py     Ryd( 2p)     0.00048
   183    H   15  pz     Ryd( 2p)     0.00017

   184    H   16  S      Val( 1S)     0.76430
   185    H   16  S      Ryd( 2S)     0.00258
   186    H   16  px     Ryd( 2p)     0.00012
   187    H   16  py     Ryd( 2p)     0.00018
   188    H   16  pz     Ryd( 2p)     0.00072

   189    H   17  S      Val( 1S)     0.75458
   190    H   17  S      Ryd( 2S)     0.00215
   191    H   17  px     Ryd( 2p)     0.00035
   192    H   17  py     Ryd( 2p)     0.00049
   193    H   17  pz     Ryd( 2p)     0.00018

   194    H   18  S      Val( 1S)     0.74698
   195    H   18  S      Ryd( 2S)     0.00223
   196    H   18  px     Ryd( 2p)     0.00014
   197    H   18  py     Ryd( 2p)     0.00059
   198    H   18  pz     Ryd( 2p)     0.00031

   199    H   19  S      Val( 1S)     0.77452
   200    H   19  S      Ryd( 2S)     0.00263
   201    H   19  px     Ryd( 2p)     0.00013
   202    H   19  py     Ryd( 2p)     0.00022
   203    H   19  pz     Ryd( 2p)     0.00068

   204    H   20  S      Val( 1S)     0.78225
   205    H   20  S      Ryd( 2S)     0.00273
   206    H   20  px     Ryd( 2p)     0.00015
   207    H   20  py     Ryd( 2p)     0.00054
   208    H   20  pz     Ryd( 2p)     0.00034

   209    H   21  S      Val( 1S)     0.77679
   210    H   21  S      Ryd( 2S)     0.00278
   211    H   21  px     Ryd( 2p)     0.00011
   212    H   21  py     Ryd( 2p)     0.00022
   213    H   21  pz     Ryd( 2p)     0.00068

   214    H   22  S      Val( 1S)     0.77509
   215    H   22  S      Ryd( 2S)     0.00264
   216    H   22  px     Ryd( 2p)     0.00014
   217    H   22  py     Ryd( 2p)     0.00055
   218    H   22  pz     Ryd( 2p)     0.00034

   219    H   23  S      Val( 1S)     0.77916
   220    H   23  S      Ryd( 2S)     0.00269
   221    H   23  px     Ryd( 2p)     0.00013
   222    H   23  py     Ryd( 2p)     0.00022
   223    H   23  pz     Ryd( 2p)     0.00067

   224    H   24  S      Val( 1S)     0.77848
   225    H   24  S      Ryd( 2S)     0.00268
   226    H   24  px     Ryd( 2p)     0.00013
   227    H   24  py     Ryd( 2p)     0.00022
   228    H   24  pz     Ryd( 2p)     0.00067

   229    H   25  S      Val( 1S)     0.77965
   230    H   25  S      Ryd( 2S)     0.00266
   231    H   25  px     Ryd( 2p)     0.00014
   232    H   25  py     Ryd( 2p)     0.00055
   233    H   25  pz     Ryd( 2p)     0.00033

   234    H   26  S      Val( 1S)     0.77933
   235    H   26  S      Ryd( 2S)     0.00275
   236    H   26  px     Ryd( 2p)     0.00013
   237    H   26  py     Ryd( 2p)     0.00056
   238    H   26  pz     Ryd( 2p)     0.00034

   239    H   27  S      Val( 1S)     0.77996
   240    H   27  S      Ryd( 2S)     0.00276
   241    H   27  px     Ryd( 2p)     0.00012
   242    H   27  py     Ryd( 2p)     0.00023
   243    H   27  pz     Ryd( 2p)     0.00067

   244    H   28  S      Val( 1S)     0.75940
   245    H   28  S      Ryd( 2S)     0.00307
   246    H   28  px     Ryd( 2p)     0.00013
   247    H   28  py     Ryd( 2p)     0.00022
   248    H   28  pz     Ryd( 2p)     0.00068

   249    H   29  S      Val( 1S)     0.76044
   250    H   29  S      Ryd( 2S)     0.00311
   251    H   29  px     Ryd( 2p)     0.00014
   252    H   29  py     Ryd( 2p)     0.00057
   253    H   29  pz     Ryd( 2p)     0.00031

   254    H   30  S      Val( 1S)     0.76057
   255    H   30  S      Ryd( 2S)     0.00238
   256    H   30  px     Ryd( 2p)     0.00015
   257    H   30  py     Ryd( 2p)     0.00059
   258    H   30  pz     Ryd( 2p)     0.00042

   259    H   31  S      Val( 1S)     0.75950
   260    H   31  S      Ryd( 2S)     0.00239
   261    H   31  px     Ryd( 2p)     0.00015
   262    H   31  py     Ryd( 2p)     0.00022
   263    H   31  pz     Ryd( 2p)     0.00079

   264    H   32  S      Val( 1S)     0.50928
   265    H   32  S      Ryd( 2S)     0.00116
   266    H   32  px     Ryd( 2p)     0.00227
   267    H   32  py     Ryd( 2p)     0.00121
   268    H   32  pz     Ryd( 2p)     0.00133

 WARNING:  1 low occupancy (<1.9990e) core orbital  found on  C    1
           1 low occupancy (<1.9990e) core orbital  found on  C    2


 Summary of Natural Population Analysis:                  
                                                          
                                       Natural Population 
                Natural  -----------------------------------------------
    Atom  No    Charge         Core      Valence    Rydberg      Total
 -----------------------------------------------------------------------
      C    1   -0.02344      1.99855     4.01980    0.00510     6.02344
      C    2    0.12904      1.99891     3.85674    0.01531     5.87096
      C    3   -0.51307      1.99903     4.50347    0.01057     6.51307
      C    4   -0.39874      1.99911     4.38678    0.01284     6.39874
      C    5   -0.42082      1.99911     4.40811    0.01360     6.42082
      C    6   -0.42392      1.99912     4.41175    0.01305     6.42392
      C    7   -0.41703      1.99913     4.40434    0.01356     6.41703
      C    8   -0.41729      1.99913     4.40465    0.01351     6.41729
      C    9   -0.42716      1.99913     4.41503    0.01300     6.42716
      C   10   -0.45121      1.99912     4.43795    0.01415     6.45121
      C   11   -0.05064      1.99904     4.03597    0.01562     6.05064
      O   12   -0.51668      1.99975     6.50669    0.01024     8.51668
      H   13    0.25926      0.00000     0.73914    0.00160     0.74074
      H   14    0.27114      0.00000     0.72534    0.00352     0.72886
      H   15    0.28570      0.00000     0.71120    0.00310     0.71430
      H   16    0.23210      0.00000     0.76430    0.00360     0.76790
      H   17    0.24225      0.00000     0.75458    0.00317     0.75775
      H   18    0.24975      0.00000     0.74698    0.00327     0.75025
      H   19    0.22182      0.00000     0.77452    0.00365     0.77818
      H   20    0.21399      0.00000     0.78225    0.00376     0.78601
      H   21    0.21942      0.00000     0.77679    0.00378     0.78058
      H   22    0.22124      0.00000     0.77509    0.00366     0.77876
      H   23    0.21713      0.00000     0.77916    0.00371     0.78287
      H   24    0.21782      0.00000     0.77848    0.00370     0.78218
      H   25    0.21667      0.00000     0.77965    0.00368     0.78333
      H   26    0.21690      0.00000     0.77933    0.00377     0.78310
      H   27    0.21626      0.00000     0.77996    0.00378     0.78374
      H   28    0.23650      0.00000     0.75940    0.00410     0.76350
      H   29    0.23543      0.00000     0.76044    0.00413     0.76457
      H   30    0.23589      0.00000     0.76057    0.00354     0.76411
      H   31    0.23695      0.00000     0.75950    0.00355     0.76305
      H   32    0.48475      0.00000     0.50928    0.00597     0.51525
 =======================================================================
   * Total *    1.00000     23.98913    68.78724    0.22363    93.00000

                                 Natural Population      
 --------------------------------------------------------
   Core                      23.98913 ( 99.9547% of  24)
   Valence                   68.78724 ( 99.6917% of  69)
   Natural Minimal Basis     92.77637 ( 99.7595% of  93)
   Natural Rydberg Basis      0.22363 (  0.2405% of  93)
 --------------------------------------------------------

    Atom  No          Natural Electron Configuration
 ----------------------------------------------------------------------------
      C    1      [core]2S( 1.03)2p( 2.99)
      C    2      [core]2S( 0.91)2p( 2.95)3p( 0.01)
      C    3      [core]2S( 1.04)2p( 3.47)3p( 0.01)
      C    4      [core]2S( 1.02)2p( 3.37)3p( 0.01)
      C    5      [core]2S( 1.01)2p( 3.40)3p( 0.01)
      C    6      [core]2S( 1.01)2p( 3.40)3p( 0.01)
      C    7      [core]2S( 1.01)2p( 3.40)3p( 0.01)
      C    8      [core]2S( 1.01)2p( 3.40)3p( 0.01)
      C    9      [core]2S( 1.01)2p( 3.41)3p( 0.01)
      C   10      [core]2S( 1.03)2p( 3.41)3p( 0.01)
      C   11      [core]2S( 1.02)2p( 3.02)3p( 0.01)3d( 0.01)
      O   12      [core]2S( 1.69)2p( 4.82)
      H   13            1S( 0.74)
      H   14            1S( 0.73)
      H   15            1S( 0.71)
      H   16            1S( 0.76)
      H   17            1S( 0.75)
      H   18            1S( 0.75)
      H   19            1S( 0.77)
      H   20            1S( 0.78)
      H   21            1S( 0.78)
      H   22            1S( 0.78)
      H   23            1S( 0.78)
      H   24            1S( 0.78)
      H   25            1S( 0.78)
      H   26            1S( 0.78)
      H   27            1S( 0.78)
      H   28            1S( 0.76)
      H   29            1S( 0.76)
      H   30            1S( 0.76)
      H   31            1S( 0.76)
      H   32            1S( 0.51)


 ***************************************************
 *******         Alpha spin orbitals         *******
 ***************************************************


 NATURAL POPULATIONS:  Natural atomic orbital occupancies 
                                                          
   NAO  Atom  No  lang   Type(AO)    Occupancy      Energy
 ----------------------------------------------------------
     1    C    1  S      Cor( 1S)     0.99928     -10.24339
     2    C    1  S      Val( 2S)     0.52031      -0.33553
     3    C    1  S      Ryd( 3S)     0.00058       0.38246
     4    C    1  px     Val( 2p)     0.59024      -0.16334
     5    C    1  px     Ryd( 3p)     0.00023       0.76295
     6    C    1  py     Val( 2p)     0.52553      -0.26386
     7    C    1  py     Ryd( 3p)     0.00014       0.40273
     8    C    1  pz     Val( 2p)     0.51632      -0.25193
     9    C    1  pz     Ryd( 3p)     0.00013       0.39812
    10    C    1  dxy    Ryd( 3d)     0.00049       2.14402
    11    C    1  dxz    Ryd( 3d)     0.00050       2.09020
    12    C    1  dyz    Ryd( 3d)     0.00007       1.62770
    13    C    1  dx2y2  Ryd( 3d)     0.00035       2.35269
    14    C    1  dz2    Ryd( 3d)     0.00022       1.87900

    15    C    2  S      Cor( 1S)     0.99946     -10.24651
    16    C    2  S      Val( 2S)     0.45665      -0.27871
    17    C    2  S      Ryd( 3S)     0.00215       0.45833
    18    C    2  px     Val( 2p)     0.55213      -0.17372
    19    C    2  px     Ryd( 3p)     0.00117       0.79382
    20    C    2  py     Val( 2p)     0.49861      -0.25388
    21    C    2  py     Ryd( 3p)     0.00141       0.49661
    22    C    2  pz     Val( 2p)     0.50195      -0.24591
    23    C    2  pz     Ryd( 3p)     0.00112       0.47544
    24    C    2  dxy    Ryd( 3d)     0.00071       2.08590
    25    C    2  dxz    Ryd( 3d)     0.00064       2.04499
    26    C    2  dyz    Ryd( 3d)     0.00011       1.65685
    27    C    2  dx2y2  Ryd( 3d)     0.00043       2.22855
    28    C    2  dz2    Ryd( 3d)     0.00030       1.83360

    29    C    3  S      Cor( 1S)     0.99952     -10.23434
    30    C    3  S      Val( 2S)     0.51716      -0.36281
    31    C    3  S      Ryd( 3S)     0.00067       0.77692
    32    C    3  px     Val( 2p)     0.54794      -0.23447
    33    C    3  px     Ryd( 3p)     0.00116       0.50721
    34    C    3  py     Val( 2p)     0.58821      -0.24054
    35    C    3  py     Ryd( 3p)     0.00100       0.52512
    36    C    3  pz     Val( 2p)     0.61010      -0.23985
    37    C    3  pz     Ryd( 3p)     0.00088       0.52269
    38    C    3  dxy    Ryd( 3d)     0.00040       2.19239
    39    C    3  dxz    Ryd( 3d)     0.00020       1.93365
    40    C    3  dyz    Ryd( 3d)     0.00025       2.02411
    41    C    3  dx2y2  Ryd( 3d)     0.00037       2.05232
    42    C    3  dz2    Ryd( 3d)     0.00049       2.27710

    43    C    4  S      Cor( 1S)     0.99956     -10.20234
    44    C    4  S      Val( 2S)     0.51037      -0.33981
    45    C    4  S      Ryd( 3S)     0.00055       0.80854
    46    C    4  px     Val( 2p)     0.56033      -0.20422
    47    C    4  px     Ryd( 3p)     0.00138       0.54742
    48    C    4  py     Val( 2p)     0.55152      -0.20478
    49    C    4  py     Ryd( 3p)     0.00171       0.55218
    50    C    4  pz     Val( 2p)     0.58693      -0.20454
    51    C    4  pz     Ryd( 3p)     0.00121       0.54017
    52    C    4  dxy    Ryd( 3d)     0.00045       2.22988
    53    C    4  dxz    Ryd( 3d)     0.00021       1.95754
    54    C    4  dyz    Ryd( 3d)     0.00029       2.06023
    55    C    4  dx2y2  Ryd( 3d)     0.00027       2.02244
    56    C    4  dz2    Ryd( 3d)     0.00043       2.28936

    57    C    5  S      Cor( 1S)     0.99955     -10.17994
    58    C    5  S      Val( 2S)     0.50594      -0.32191
    59    C    5  S      Ryd( 3S)     0.00064       0.84339
    60    C    5  px     Val( 2p)     0.51642      -0.18215
    61    C    5  px     Ryd( 3p)     0.00127       0.55562
    62    C    5  py     Val( 2p)     0.58056      -0.18987
    63    C    5  py     Ryd( 3p)     0.00153       0.53639
    64    C    5  pz     Val( 2p)     0.60881      -0.19203
    65    C    5  pz     Ryd( 3p)     0.00189       0.64453
    66    C    5  dxy    Ryd( 3d)     0.00034       2.13256
    67    C    5  dxz    Ryd( 3d)     0.00020       1.97295
    68    C    5  dyz    Ryd( 3d)     0.00030       2.17110
    69    C    5  dx2y2  Ryd( 3d)     0.00036       2.12841
    70    C    5  dz2    Ryd( 3d)     0.00040       2.26625

    71    C    6  S      Cor( 1S)     0.99956     -10.17082
    72    C    6  S      Val( 2S)     0.50466      -0.31279
    73    C    6  S      Ryd( 3S)     0.00086       0.81832
    74    C    6  px     Val( 2p)     0.52528      -0.17792
    75    C    6  px     Ryd( 3p)     0.00169       0.60777
    76    C    6  py     Val( 2p)     0.57376      -0.18188
    77    C    6  py     Ryd( 3p)     0.00099       0.53758
    78    C    6  pz     Val( 2p)     0.60667      -0.18411
    79    C    6  pz     Ryd( 3p)     0.00140       0.65403
    80    C    6  dxy    Ryd( 3d)     0.00036       2.15208
    81    C    6  dxz    Ryd( 3d)     0.00022       1.97472
    82    C    6  dyz    Ryd( 3d)     0.00033       2.20095
    83    C    6  dx2y2  Ryd( 3d)     0.00034       2.13572
    84    C    6  dz2    Ryd( 3d)     0.00037       2.26725

    85    C    7  S      Cor( 1S)     0.99956     -10.16396
    86    C    7  S      Val( 2S)     0.50392      -0.30516
    87    C    7  S      Ryd( 3S)     0.00084       0.83347
    88    C    7  px     Val( 2p)     0.51889      -0.16793
    89    C    7  px     Ryd( 3p)     0.00168       0.61445
    90    C    7  py     Val( 2p)     0.57572      -0.17386
    91    C    7  py     Ryd( 3p)     0.00111       0.54335
    92    C    7  pz     Val( 2p)     0.60680      -0.17698
    93    C    7  pz     Ryd( 3p)     0.00157       0.66360
    94    C    7  dxy    Ryd( 3d)     0.00036       2.16603
    95    C    7  dxz    Ryd( 3d)     0.00020       1.98250
    96    C    7  dyz    Ryd( 3d)     0.00034       2.21047
    97    C    7  dx2y2  Ryd( 3d)     0.00034       2.13268
    98    C    7  dz2    Ryd( 3d)     0.00037       2.27067

    99    C    8  S      Cor( 1S)     0.99957     -10.16322
   100    C    8  S      Val( 2S)     0.50357      -0.30406
   101    C    8  S      Ryd( 3S)     0.00085       0.83292
   102    C    8  px     Val( 2p)     0.51818      -0.16712
   103    C    8  px     Ryd( 3p)     0.00167       0.61301
   104    C    8  py     Val( 2p)     0.57473      -0.17256
   105    C    8  py     Ryd( 3p)     0.00109       0.54173
   106    C    8  pz     Val( 2p)     0.60672      -0.17599
   107    C    8  pz     Ryd( 3p)     0.00155       0.66352
   108    C    8  dxy    Ryd( 3d)     0.00035       2.16616
   109    C    8  dxz    Ryd( 3d)     0.00020       1.98219
   110    C    8  dyz    Ryd( 3d)     0.00034       2.21261
   111    C    8  dx2y2  Ryd( 3d)     0.00034       2.13227
   112    C    8  dz2    Ryd( 3d)     0.00037       2.26986

   113    C    9  S      Cor( 1S)     0.99956     -10.17117
   114    C    9  S      Val( 2S)     0.50436      -0.31177
   115    C    9  S      Ryd( 3S)     0.00079       0.81947
   116    C    9  px     Val( 2p)     0.52324      -0.17728
   117    C    9  px     Ryd( 3p)     0.00158       0.58554
   118    C    9  py     Val( 2p)     0.57365      -0.17978
   119    C    9  py     Ryd( 3p)     0.00108       0.53508
   120    C    9  pz     Val( 2p)     0.60682      -0.18301
   121    C    9  pz     Ryd( 3p)     0.00148       0.65596
   122    C    9  dxy    Ryd( 3d)     0.00037       2.15317
   123    C    9  dxz    Ryd( 3d)     0.00021       1.97215
   124    C    9  dyz    Ryd( 3d)     0.00033       2.20533
   125    C    9  dx2y2  Ryd( 3d)     0.00032       2.12335
   126    C    9  dz2    Ryd( 3d)     0.00037       2.26192

   127    C   10  S      Cor( 1S)     0.99956     -10.18027
   128    C   10  S      Val( 2S)     0.51241      -0.33172
   129    C   10  S      Ryd( 3S)     0.00089       0.78172
   130    C   10  px     Val( 2p)     0.51525      -0.19185
   131    C   10  px     Ryd( 3p)     0.00195       0.55346
   132    C   10  py     Val( 2p)     0.57961      -0.19026
   133    C   10  py     Ryd( 3p)     0.00118       0.49582
   134    C   10  pz     Val( 2p)     0.61309      -0.19459
   135    C   10  pz     Ryd( 3p)     0.00150       0.61374
   136    C   10  dxy    Ryd( 3d)     0.00032       2.13570
   137    C   10  dxz    Ryd( 3d)     0.00019       1.95670
   138    C   10  dyz    Ryd( 3d)     0.00035       2.19787
   139    C   10  dx2y2  Ryd( 3d)     0.00033       2.10576
   140    C   10  dz2    Ryd( 3d)     0.00037       2.25036

   141    C   11  S      Cor( 1S)     0.99952     -10.27698
   142    C   11  S      Val( 2S)     0.50629      -0.37246
   143    C   11  S      Ryd( 3S)     0.00127       0.65604
   144    C   11  px     Val( 2p)     0.44684      -0.21885
   145    C   11  px     Ryd( 3p)     0.00098       0.41378
   146    C   11  py     Val( 2p)     0.48227      -0.21453
   147    C   11  py     Ryd( 3p)     0.00142       0.43675
   148    C   11  pz     Val( 2p)     0.59386      -0.23327
   149    C   11  pz     Ryd( 3p)     0.00066       0.52293
   150    C   11  dxy    Ryd( 3d)     0.00098       2.08118
   151    C   11  dxz    Ryd( 3d)     0.00053       1.89493
   152    C   11  dyz    Ryd( 3d)     0.00062       2.13159
   153    C   11  dx2y2  Ryd( 3d)     0.00073       2.04390
   154    C   11  dz2    Ryd( 3d)     0.00061       2.18055

   155    O   12  S      Cor( 1S)     0.99988     -19.14980
   156    O   12  S      Val( 2S)     0.84709      -1.05613
   157    O   12  S      Ryd( 3S)     0.00057       1.24243
   158    O   12  px     Val( 2p)     0.72928      -0.45182
   159    O   12  px     Ryd( 3p)     0.00114       1.06268
   160    O   12  py     Val( 2p)     0.86695      -0.48413
   161    O   12  py     Ryd( 3p)     0.00037       0.92051
   162    O   12  pz     Val( 2p)     0.96876      -0.49703
   163    O   12  pz     Ryd( 3p)     0.00069       0.89228
   164    O   12  dxy    Ryd( 3d)     0.00065       3.02565
   165    O   12  dxz    Ryd( 3d)     0.00015       2.67883
   166    O   12  dyz    Ryd( 3d)     0.00057       2.60404
   167    O   12  dx2y2  Ryd( 3d)     0.00050       2.81429
   168    O   12  dz2    Ryd( 3d)     0.00036       2.75472

   169    H   13  S      Val( 1S)     0.36477      -0.07439
   170    H   13  S      Ryd( 2S)     0.00013       0.15655
   171    H   13  px     Ryd( 2p)     0.00045       2.17821
   172    H   13  py     Ryd( 2p)     0.00011       1.57373
   173    H   13  pz     Ryd( 2p)     0.00011       1.55773

   174    H   14  S      Val( 1S)     0.36201      -0.05476
   175    H   14  S      Ryd( 2S)     0.00124       0.23879
   176    H   14  px     Ryd( 2p)     0.00009       1.68868
   177    H   14  py     Ryd( 2p)     0.00008       1.67871
   178    H   14  pz     Ryd( 2p)     0.00036       2.19599

   179    H   15  S      Val( 1S)     0.36480      -0.06377
   180    H   15  S      Ryd( 2S)     0.00102       0.27104
   181    H   15  px     Ryd( 2p)     0.00023       1.89191
   182    H   15  py     Ryd( 2p)     0.00024       2.01861
   183    H   15  pz     Ryd( 2p)     0.00009       1.66163

   184    H   16  S      Val( 1S)     0.38163      -0.03889
   185    H   16  S      Ryd( 2S)     0.00129       0.26089
   186    H   16  px     Ryd( 2p)     0.00006       1.71960
   187    H   16  py     Ryd( 2p)     0.00009       1.72245
   188    H   16  pz     Ryd( 2p)     0.00036       2.21958

   189    H   17  S      Val( 1S)     0.37790      -0.03404
   190    H   17  S      Ryd( 2S)     0.00108       0.24923
   191    H   17  px     Ryd( 2p)     0.00018       1.95796
   192    H   17  py     Ryd( 2p)     0.00024       1.99658
   193    H   17  pz     Ryd( 2p)     0.00009       1.70515

   194    H   18  S      Val( 1S)     0.38006      -0.02952
   195    H   18  S      Ryd( 2S)     0.00115       0.27078
   196    H   18  px     Ryd( 2p)     0.00007       1.75440
   197    H   18  py     Ryd( 2p)     0.00030       2.10504
   198    H   18  pz     Ryd( 2p)     0.00016       1.85641

   199    H   19  S      Val( 1S)     0.38736      -0.03620
   200    H   19  S      Ryd( 2S)     0.00132       0.28143
   201    H   19  px     Ryd( 2p)     0.00007       1.73147
   202    H   19  py     Ryd( 2p)     0.00011       1.76012
   203    H   19  pz     Ryd( 2p)     0.00034       2.23627

   204    H   20  S      Val( 1S)     0.39466      -0.04177
   205    H   20  S      Ryd( 2S)     0.00136       0.32391
   206    H   20  px     Ryd( 2p)     0.00008       1.76872
   207    H   20  py     Ryd( 2p)     0.00027       2.10746
   208    H   20  pz     Ryd( 2p)     0.00017       1.87325

   209    H   21  S      Val( 1S)     0.38847      -0.03092
   210    H   21  S      Ryd( 2S)     0.00139       0.28661
   211    H   21  px     Ryd( 2p)     0.00006       1.75255
   212    H   21  py     Ryd( 2p)     0.00011       1.75795
   213    H   21  pz     Ryd( 2p)     0.00034       2.23267

   214    H   22  S      Val( 1S)     0.38925      -0.02581
   215    H   22  S      Ryd( 2S)     0.00133       0.29231
   216    H   22  px     Ryd( 2p)     0.00007       1.78412
   217    H   22  py     Ryd( 2p)     0.00028       2.10642
   218    H   22  pz     Ryd( 2p)     0.00017       1.88410

   219    H   23  S      Val( 1S)     0.38971      -0.02628
   220    H   23  S      Ryd( 2S)     0.00135       0.29088
   221    H   23  px     Ryd( 2p)     0.00007       1.77117
   222    H   23  py     Ryd( 2p)     0.00011       1.76518
   223    H   23  pz     Ryd( 2p)     0.00033       2.23674

   224    H   24  S      Val( 1S)     0.38944      -0.02462
   225    H   24  S      Ryd( 2S)     0.00134       0.29135
   226    H   24  px     Ryd( 2p)     0.00006       1.76802
   227    H   24  py     Ryd( 2p)     0.00011       1.76608
   228    H   24  pz     Ryd( 2p)     0.00034       2.23760

   229    H   25  S      Val( 1S)     0.39049      -0.02664
   230    H   25  S      Ryd( 2S)     0.00133       0.29347
   231    H   25  px     Ryd( 2p)     0.00007       1.77966
   232    H   25  py     Ryd( 2p)     0.00027       2.10672
   233    H   25  pz     Ryd( 2p)     0.00017       1.88585

   234    H   26  S      Val( 1S)     0.38960      -0.03208
   235    H   26  S      Ryd( 2S)     0.00137       0.28381
   236    H   26  px     Ryd( 2p)     0.00006       1.76562
   237    H   26  py     Ryd( 2p)     0.00028       2.09861
   238    H   26  pz     Ryd( 2p)     0.00017       1.87687

   239    H   27  S      Val( 1S)     0.38992      -0.03256
   240    H   27  S      Ryd( 2S)     0.00137       0.28320
   241    H   27  px     Ryd( 2p)     0.00006       1.75259
   242    H   27  py     Ryd( 2p)     0.00012       1.75797
   243    H   27  pz     Ryd( 2p)     0.00033       2.22930

   244    H   28  S      Val( 1S)     0.38240      -0.03067
   245    H   28  S      Ryd( 2S)     0.00156       0.26833
   246    H   28  px     Ryd( 2p)     0.00007       1.75080
   247    H   28  py     Ryd( 2p)     0.00011       1.74060
   248    H   28  pz     Ryd( 2p)     0.00034       2.22547

   249    H   29  S      Val( 1S)     0.38262      -0.03104
   250    H   29  S      Ryd( 2S)     0.00156       0.26830
   251    H   29  px     Ryd( 2p)     0.00007       1.75987
   252    H   29  py     Ryd( 2p)     0.00029       2.08866
   253    H   29  pz     Ryd( 2p)     0.00016       1.86864

   254    H   30  S      Val( 1S)     0.40071      -0.08710
   255    H   30  S      Ryd( 2S)     0.00120       0.22893
   256    H   30  px     Ryd( 2p)     0.00008       1.63965
   257    H   30  py     Ryd( 2p)     0.00033       2.04945
   258    H   30  pz     Ryd( 2p)     0.00021       1.80225

   259    H   31  S      Val( 1S)     0.40099      -0.08786
   260    H   31  S      Ryd( 2S)     0.00120       0.22860
   261    H   31  px     Ryd( 2p)     0.00008       1.62099
   262    H   31  py     Ryd( 2p)     0.00012       1.71289
   263    H   31  pz     Ryd( 2p)     0.00042       2.15571

   264    H   32  S      Val( 1S)     0.25099      -0.03641
   265    H   32  S      Ryd( 2S)     0.00056       0.27221
   266    H   32  px     Ryd( 2p)     0.00113       2.20319
   267    H   32  py     Ryd( 2p)     0.00061       1.68260
   268    H   32  pz     Ryd( 2p)     0.00073       1.52352


 Summary of Natural Population Analysis:                  
                                                          
                                       Natural Population 
                Natural  -----------------------------------------------
    Atom  No    Charge         Core      Valence    Rydberg      Total
 -----------------------------------------------------------------------
      C    1   -0.15438      0.99928     2.15239    0.00270     3.15438
      C    2   -0.01685      0.99946     2.00935    0.00804     3.01685
      C    3   -0.26837      0.99952     2.26342    0.00544     3.26837
      C    4   -0.21521      0.99956     2.20915    0.00650     3.21521
      C    5   -0.21822      0.99955     2.21173    0.00694     3.21822
      C    6   -0.21650      0.99956     2.21038    0.00656     3.21650
      C    7   -0.21170      0.99956     2.20533    0.00681     3.21170
      C    8   -0.20952      0.99957     2.20319    0.00677     3.20952
      C    9   -0.21415      0.99956     2.20807    0.00652     3.21415
      C   10   -0.22698      0.99956     2.22035    0.00707     3.22698
      C   11   -0.03657      0.99952     2.02925    0.00780     3.03657
      O   12   -0.41696      0.99988     3.41208    0.00500     4.41696
      H   13    0.13443      0.00000     0.36477    0.00080     0.36557
      H   14    0.13624      0.00000     0.36201    0.00175     0.36376
      H   15    0.13361      0.00000     0.36480    0.00159     0.36639
      H   16    0.11657      0.00000     0.38163    0.00180     0.38343
      H   17    0.12051      0.00000     0.37790    0.00159     0.37949
      H   18    0.11826      0.00000     0.38006    0.00168     0.38174
      H   19    0.11081      0.00000     0.38736    0.00183     0.38919
      H   20    0.10345      0.00000     0.39466    0.00189     0.39655
      H   21    0.10964      0.00000     0.38847    0.00190     0.39036
      H   22    0.10891      0.00000     0.38925    0.00185     0.39109
      H   23    0.10843      0.00000     0.38971    0.00186     0.39157
      H   24    0.10870      0.00000     0.38944    0.00185     0.39130
      H   25    0.10767      0.00000     0.39049    0.00184     0.39233
      H   26    0.10852      0.00000     0.38960    0.00188     0.39148
      H   27    0.10820      0.00000     0.38992    0.00189     0.39180
      H   28    0.11552      0.00000     0.38240    0.00208     0.38448
      H   29    0.11530      0.00000     0.38262    0.00208     0.38470
      H   30    0.09748      0.00000     0.40071    0.00182     0.40252
      H   31    0.09719      0.00000     0.40099    0.00181     0.40281
      H   32    0.24598      0.00000     0.25099    0.00302     0.25402
 =======================================================================
   * Total *   -0.00000     11.99457    34.89251    0.11292    47.00000

                                 Natural Population      
 --------------------------------------------------------
   Core                      11.99457 ( 99.9548% of  12)
   Valence                   34.89251 ( 99.6929% of  35)
   Natural Minimal Basis     46.88708 ( 99.7597% of  47)
   Natural Rydberg Basis      0.11292 (  0.2403% of  47)
 --------------------------------------------------------

    Atom  No          Natural Electron Configuration
 ----------------------------------------------------------------------------
      C    1      [core]2S( 0.52)2p( 1.63)
      C    2      [core]2S( 0.46)2p( 1.55)
      C    3      [core]2S( 0.52)2p( 1.75)
      C    4      [core]2S( 0.51)2p( 1.70)
      C    5      [core]2S( 0.51)2p( 1.71)
      C    6      [core]2S( 0.50)2p( 1.71)
      C    7      [core]2S( 0.50)2p( 1.70)
      C    8      [core]2S( 0.50)2p( 1.70)
      C    9      [core]2S( 0.50)2p( 1.70)
      C   10      [core]2S( 0.51)2p( 1.71)
      C   11      [core]2S( 0.51)2p( 1.52)
      O   12      [core]2S( 0.85)2p( 2.56)
      H   13            1S( 0.36)
      H   14            1S( 0.36)
      H   15            1S( 0.36)
      H   16            1S( 0.38)
      H   17            1S( 0.38)
      H   18            1S( 0.38)
      H   19            1S( 0.39)
      H   20            1S( 0.39)
      H   21            1S( 0.39)
      H   22            1S( 0.39)
      H   23            1S( 0.39)
      H   24            1S( 0.39)
      H   25            1S( 0.39)
      H   26            1S( 0.39)
      H   27            1S( 0.39)
      H   28            1S( 0.38)
      H   29            1S( 0.38)
      H   30            1S( 0.40)
      H   31            1S( 0.40)
      H   32            1S( 0.25)


 NATURAL BOND ORBITAL ANALYSIS, alpha spin orbitals:

                       Occupancies       Lewis Structure    Low   High
           Occ.    -------------------  -----------------   occ   occ
  Cycle   Thresh.   Lewis   Non-Lewis     CR  BD  3C  LP    (L)   (NL)   Dev
 =============================================================================
   1(1)    0.90    46.63421   0.36579     12  33   0   2     0      0    0.01
 -----------------------------------------------------------------------------

 Structure accepted: No low occupancy Lewis orbitals

 --------------------------------------------------------
   Core                     11.99457 ( 99.955% of  12)
   Valence Lewis            34.63964 ( 98.970% of  35)
  ==================       ============================
   Total Lewis              46.63421 ( 99.222% of  47)
  -----------------------------------------------------
   Valence non-Lewis         0.28325 (  0.603% of  47)
   Rydberg non-Lewis         0.08254 (  0.176% of  47)
  ==================       ============================
   Total non-Lewis           0.36579 (  0.778% of  47)
 --------------------------------------------------------


       (Occupancy)   Bond orbital/ Coefficients/ Hybrids
 ---------------------------------------------------------------------------------
     1. (0.99589) BD ( 1) C   1 - C   2  
                ( 48.90%)   0.6993* C   1 s( 50.66%)p 0.97( 49.28%)d 0.00(  0.06%)
                                           -0.0000  0.7116 -0.0173  0.6537 -0.0066
                                            0.1907 -0.0026  0.1705 -0.0012  0.0093
                                            0.0111  0.0002  0.0135 -0.0130
                ( 51.10%)   0.7148* C   2 s( 50.19%)p 0.99( 49.75%)d 0.00(  0.06%)
                                           -0.0001  0.7077 -0.0330 -0.6515 -0.0200
                                           -0.2077 -0.0061 -0.1715 -0.0051  0.0107
                                            0.0107  0.0010  0.0142 -0.0128
     2. (0.99366) BD ( 2) C   1 - C   2  
                ( 51.30%)   0.7162* C   1 s(  0.01%)p 1.00( 99.87%)d 0.00(  0.12%)
                                            0.0000 -0.0076 -0.0022  0.2005  0.0017
                                           -0.9308 -0.0031  0.3036  0.0016 -0.0282
                                            0.0117 -0.0049  0.0158  0.0045
                ( 48.70%)   0.6979* C   2 s(  0.00%)p 1.00( 99.87%)d 0.00(  0.13%)
                                           -0.0000 -0.0020 -0.0053  0.2128  0.0040
                                           -0.9270  0.0026  0.3066 -0.0018  0.0292
                                           -0.0120  0.0050 -0.0162 -0.0040
     3. (0.99284) BD ( 3) C   1 - C   2  
                ( 50.68%)   0.7119* C   1 s(  0.00%)p 1.00( 99.89%)d 0.00(  0.11%)
                                            0.0000  0.0011 -0.0017 -0.3097  0.0010
                                            0.2337 -0.0002  0.9211 -0.0008  0.0042
                                            0.0259  0.0104 -0.0117  0.0127
                ( 49.32%)   0.7023* C   2 s(  0.00%)p 1.00( 99.89%)d 0.00(  0.11%)
                                           -0.0000  0.0040 -0.0032 -0.3121  0.0021
                                            0.2328  0.0021  0.9204 -0.0023 -0.0047
                                           -0.0257 -0.0105  0.0115 -0.0140
     4. (0.99613) BD ( 1) C   1 - H  13  
                ( 63.45%)   0.7965* C   1 s( 49.28%)p 1.03( 50.70%)d 0.00(  0.03%)
                                            0.0005 -0.7018 -0.0129  0.6603  0.0114
                                            0.2039  0.0036  0.1711  0.0028 -0.0070
                                           -0.0074 -0.0003 -0.0093  0.0089
                ( 36.55%)   0.6046* H  13 s( 99.88%)p 0.00(  0.12%)
                                           -0.9994  0.0018 -0.0318 -0.0099 -0.0082
     5. (0.99314) BD ( 1) C   2 - C   3  
                ( 50.70%)   0.7121* C   2 s( 49.81%)p 1.01( 50.16%)d 0.00(  0.03%)
                                           -0.0001  0.7050  0.0319  0.6564 -0.0226
                                            0.2044 -0.0160  0.1680  0.0034  0.0086
                                            0.0071  0.0011  0.0108 -0.0095
                ( 49.30%)   0.7021* C   3 s( 26.24%)p 2.81( 73.69%)d 0.00(  0.07%)
                                            0.0001  0.5119  0.0184 -0.7962 -0.0104
                                           -0.2537 -0.0115 -0.1958  0.0054  0.0119
                                            0.0100  0.0033  0.0170 -0.0110
     6. (0.98329) BD ( 1) C   3 - C   4  
                ( 52.51%)   0.7246* C   3 s( 29.03%)p 2.44( 70.93%)d 0.00(  0.04%)
                                            0.0001  0.5388 -0.0007  0.2490 -0.0079
                                            0.6604 -0.0045 -0.4595  0.0014  0.0044
                                           -0.0025 -0.0163 -0.0088  0.0006
                ( 47.49%)   0.6891* C   4 s( 26.25%)p 2.81( 73.69%)d 0.00(  0.06%)
                                            0.0004  0.5123  0.0098 -0.2611 -0.0076
                                           -0.6775 -0.0060  0.4578  0.0059  0.0108
                                           -0.0075 -0.0176 -0.0111 -0.0022
     7. (0.97993) BD ( 1) C   3 - H  14  
                ( 63.61%)   0.7976* C   3 s( 22.19%)p 3.50( 77.77%)d 0.00(  0.04%)
                                           -0.0002  0.4710 -0.0070  0.0270  0.0021
                                            0.2024 -0.0124  0.8578 -0.0024 -0.0011
                                           -0.0037  0.0061  0.0002  0.0179
                ( 36.39%)   0.6032* H  14 s( 99.91%)p 0.00(  0.09%)
                                            0.9995 -0.0052 -0.0032 -0.0066 -0.0299
     8. (0.97983) BD ( 1) C   3 - H  15  
                ( 63.31%)   0.7957* C   3 s( 22.53%)p 3.44( 77.43%)d 0.00(  0.04%)
                                            0.0002 -0.4746  0.0056 -0.5497  0.0051
                                            0.6767  0.0011  0.1182 -0.0124  0.0147
                                            0.0025 -0.0055  0.0086  0.0093
                ( 36.69%)   0.6057* H  15 s( 99.90%)p 0.00(  0.10%)
                                           -0.9995  0.0037  0.0213 -0.0225 -0.0032
     9. (0.98923) BD ( 1) C   4 - C   5  
                ( 50.87%)   0.7132* C   4 s( 29.29%)p 2.41( 70.67%)d 0.00(  0.04%)
                                            0.0002  0.5411  0.0051  0.7668 -0.0082
                                            0.2630  0.0219  0.2214 -0.0069  0.0085
                                            0.0100  0.0021  0.0131 -0.0072
                ( 49.13%)   0.7009* C   5 s( 27.90%)p 2.58( 72.05%)d 0.00(  0.05%)
                                            0.0003  0.5281  0.0110 -0.7684 -0.0094
                                           -0.2915  0.0221 -0.2109 -0.0057  0.0126
                                            0.0082  0.0030  0.0127 -0.0090
    10. (0.98913) BD ( 1) C   4 - H  16  
                ( 61.89%)   0.7867* C   4 s( 22.16%)p 3.51( 77.79%)d 0.00(  0.04%)
                                            0.0001 -0.4707  0.0076  0.0112  0.0087
                                            0.2177 -0.0174  0.8544  0.0022 -0.0002
                                           -0.0014 -0.0107  0.0021 -0.0178
                ( 38.11%)   0.6173* H  16 s( 99.91%)p 0.00(  0.09%)
                                           -0.9995  0.0045 -0.0008 -0.0044 -0.0294
    11. (0.98904) BD ( 1) C   4 - H  17  
                ( 62.15%)   0.7883* C   4 s( 22.27%)p 3.49( 77.68%)d 0.00(  0.04%)
                                            0.0001 -0.4719  0.0029  0.5855 -0.0083
                                           -0.6507 -0.0001 -0.1018  0.0166  0.0178
                                            0.0044 -0.0038 -0.0001  0.0094
                ( 37.85%)   0.6152* H  17 s( 99.91%)p 0.00(  0.09%)
                                           -0.9995  0.0028 -0.0186  0.0234  0.0011
    12. (0.99047) BD ( 1) C   5 - C   6  
                ( 50.17%)   0.7083* C   5 s( 28.50%)p 2.51( 71.46%)d 0.00(  0.04%)
                                            0.0003  0.5339  0.0036  0.6192  0.0039
                                           -0.5547  0.0019 -0.1531 -0.0024 -0.0167
                                           -0.0049  0.0043  0.0009 -0.0093
                ( 49.83%)   0.7059* C   6 s( 28.06%)p 2.56( 71.89%)d 0.00(  0.04%)
                                            0.0003  0.5297  0.0090 -0.6339  0.0039
                                            0.5408  0.0017  0.1567 -0.0001 -0.0172
                                           -0.0055  0.0043  0.0029 -0.0095
    13. (0.98711) BD ( 1) C   5 - H  18  
                ( 61.90%)   0.7868* C   5 s( 21.95%)p 3.55( 78.01%)d 0.00(  0.04%)
                                           -0.0002  0.4685 -0.0020  0.1584 -0.0065
                                            0.7489  0.0012 -0.4403  0.0152  0.0052
                                           -0.0028 -0.0158 -0.0127 -0.0018
                ( 38.10%)   0.6173* H  18 s( 99.91%)p 0.00(  0.09%)
                                            0.9996 -0.0027 -0.0048 -0.0260  0.0136
    14. (0.98878) BD ( 1) C   5 - H  19  
                ( 61.33%)   0.7831* C   5 s( 21.62%)p 3.62( 78.33%)d 0.00(  0.05%)
                                           -0.0001  0.4649 -0.0093  0.0030  0.0020
                                            0.2136  0.0176  0.8587 -0.0073  0.0004
                                           -0.0009  0.0079 -0.0014  0.0196
                ( 38.67%)   0.6219* H  19 s( 99.91%)p 0.00(  0.09%)
                                            0.9996 -0.0043 -0.0012 -0.0097 -0.0275
    15. (0.98949) BD ( 1) C   6 - C   7  
                ( 50.48%)   0.7105* C   6 s( 28.72%)p 2.48( 71.24%)d 0.00(  0.04%)
                                            0.0003  0.5358  0.0098  0.7618 -0.0039
                                            0.3165 -0.0003  0.1785 -0.0007  0.0123
                                            0.0072  0.0030  0.0114 -0.0088
                ( 49.52%)   0.7037* C   7 s( 28.27%)p 2.54( 71.68%)d 0.00(  0.04%)
                                            0.0003  0.5316  0.0108 -0.7650  0.0013
                                           -0.3159 -0.0003 -0.1786 -0.0007  0.0127
                                            0.0069  0.0030  0.0122 -0.0092
    16. (0.98871) BD ( 1) C   6 - H  20  
                ( 60.60%)   0.7785* C   6 s( 21.64%)p 3.62( 78.31%)d 0.00(  0.05%)
                                            0.0001 -0.4651  0.0076  0.1284 -0.0039
                                            0.7408  0.0059 -0.4666  0.0094 -0.0047
                                            0.0033  0.0166  0.0127  0.0016
                ( 39.40%)   0.6277* H  20 s( 99.92%)p 0.00(  0.08%)
                                           -0.9996  0.0041 -0.0022 -0.0242  0.0144
    17. (0.98880) BD ( 1) C   6 - H  21  
                ( 61.23%)   0.7825* C   6 s( 21.60%)p 3.63( 78.36%)d 0.00(  0.04%)
                                            0.0001 -0.4647  0.0078  0.0274 -0.0007
                                            0.2399  0.0093  0.8516 -0.0037 -0.0005
                                           -0.0015 -0.0095  0.0017 -0.0188
                ( 38.77%)   0.6226* H  21 s( 99.92%)p 0.00(  0.08%)
                                           -0.9996  0.0045 -0.0001 -0.0086 -0.0276
    18. (0.98974) BD ( 1) C   7 - C   8  
                ( 50.04%)   0.7074* C   7 s( 28.55%)p 2.50( 71.41%)d 0.00(  0.04%)
                                            0.0003  0.5342  0.0096  0.6303 -0.0024
                                           -0.5424  0.0014 -0.1504  0.0003 -0.0170
                                           -0.0048  0.0043  0.0019 -0.0093
                ( 49.96%)   0.7068* C   8 s( 28.55%)p 2.50( 71.41%)d 0.00(  0.04%)
                                            0.0003  0.5342  0.0094 -0.6298  0.0026
                                            0.5429 -0.0011  0.1508 -0.0003 -0.0171
                                           -0.0049  0.0044  0.0020 -0.0093
    19. (0.98853) BD ( 1) C   7 - H  22  
                ( 61.13%)   0.7819* C   7 s( 21.63%)p 3.62( 78.33%)d 0.00(  0.05%)
                                           -0.0001  0.4650 -0.0083  0.1284  0.0013
                                            0.7376  0.0039 -0.4718  0.0109  0.0043
                                           -0.0027 -0.0165 -0.0125 -0.0012
                ( 38.87%)   0.6234* H  22 s( 99.92%)p 0.00(  0.08%)
                                            0.9996 -0.0040 -0.0045 -0.0245  0.0146
    20. (0.98865) BD ( 1) C   7 - H  23  
                ( 61.09%)   0.7816* C   7 s( 21.58%)p 3.63( 78.38%)d 0.00(  0.05%)
                                           -0.0001  0.4644 -0.0087  0.0221  0.0027
                                            0.2470  0.0105  0.8498 -0.0053  0.0003
                                            0.0004  0.0096 -0.0015  0.0189
                ( 38.91%)   0.6238* H  23 s( 99.92%)p 0.00(  0.08%)
                                            0.9996 -0.0043 -0.0013 -0.0090 -0.0273
    21. (0.98938) BD ( 1) C   8 - C   9  
                ( 49.49%)   0.7035* C   8 s( 28.25%)p 2.54( 71.70%)d 0.00(  0.04%)
                                            0.0003  0.5314  0.0114  0.7654 -0.0013
                                            0.3157  0.0005  0.1777  0.0001  0.0125
                                            0.0070  0.0029  0.0121 -0.0091
                ( 50.51%)   0.7107* C   9 s( 28.85%)p 2.46( 71.11%)d 0.00(  0.04%)
                                            0.0003  0.5370  0.0090 -0.7606  0.0047
                                           -0.3179  0.0007 -0.1777  0.0006  0.0123
                                            0.0067  0.0032  0.0109 -0.0087
    22. (0.98863) BD ( 1) C   8 - H  24  
                ( 61.12%)   0.7818* C   8 s( 21.64%)p 3.62( 78.32%)d 0.00(  0.05%)
                                            0.0001 -0.4651  0.0087  0.0231  0.0022
                                            0.2482  0.0101  0.8491 -0.0054 -0.0003
                                           -0.0006 -0.0097  0.0016 -0.0189
                ( 38.88%)   0.6236* H  24 s( 99.92%)p 0.00(  0.08%)
                                           -0.9996  0.0043 -0.0011 -0.0090 -0.0274
    23. (0.98867) BD ( 1) C   8 - H  25  
                ( 61.01%)   0.7811* C   8 s( 21.60%)p 3.63( 78.36%)d 0.00(  0.05%)
                                            0.0001 -0.4646  0.0087  0.1282  0.0006
                                            0.7369  0.0043 -0.4733  0.0110 -0.0043
                                            0.0028  0.0165  0.0125  0.0011
                ( 38.99%)   0.6244* H  25 s( 99.92%)p 0.00(  0.08%)
                                           -0.9996  0.0042 -0.0042 -0.0244  0.0144
    24. (0.98841) BD ( 1) C   9 - C  10  
                ( 49.42%)   0.7030* C   9 s( 27.92%)p 2.58( 72.03%)d 0.00(  0.05%)
                                            0.0003  0.5283  0.0101  0.6349 -0.0027
                                           -0.5428 -0.0014 -0.1500 -0.0007 -0.0179
                                           -0.0049  0.0042  0.0031 -0.0099
                ( 50.58%)   0.7112* C  10 s( 29.06%)p 2.44( 70.90%)d 0.00(  0.04%)
                                            0.0003  0.5391  0.0048 -0.6253  0.0013
                                            0.5433 -0.0006  0.1510 -0.0002 -0.0160
                                           -0.0045  0.0054 -0.0007 -0.0091
    25. (0.98874) BD ( 1) C   9 - H  26  
                ( 61.11%)   0.7817* C   9 s( 21.63%)p 3.62( 78.32%)d 0.00(  0.05%)
                                           -0.0001  0.4650 -0.0083  0.1310 -0.0021
                                            0.7362  0.0051 -0.4733  0.0102  0.0051
                                           -0.0035 -0.0163 -0.0121 -0.0013
                ( 38.89%)   0.6236* H  26 s( 99.92%)p 0.00(  0.08%)
                                            0.9996 -0.0044 -0.0027 -0.0247  0.0147
    26. (0.98877) BD ( 1) C   9 - H  27  
                ( 61.08%)   0.7815* C   9 s( 21.62%)p 3.62( 78.33%)d 0.00(  0.05%)
                                           -0.0001  0.4649 -0.0083  0.0260 -0.0009
                                            0.2477  0.0107  0.8492 -0.0046  0.0004
                                            0.0018  0.0095 -0.0014  0.0189
                ( 38.92%)   0.6238* H  27 s( 99.92%)p 0.00(  0.08%)
                                            0.9996 -0.0044  0.0006 -0.0092 -0.0273
    27. (0.99178) BD ( 1) C  10 - C  11  
                ( 49.25%)   0.7018* C  10 s( 26.78%)p 2.73( 73.16%)d 0.00(  0.05%)
                                            0.0003  0.5172  0.0181  0.7707  0.0151
                                            0.3237 -0.0093  0.1806 -0.0022  0.0133
                                            0.0074  0.0030  0.0135 -0.0099
                ( 50.75%)   0.7124* C  11 s( 30.93%)p 2.23( 69.03%)d 0.00(  0.04%)
                                            0.0002  0.5561  0.0023 -0.7435  0.0182
                                           -0.3245 -0.0064 -0.1788 -0.0010  0.0135
                                            0.0071  0.0029  0.0098 -0.0074
    28. (0.98755) BD ( 1) C  10 - H  28  
                ( 61.77%)   0.7860* C  10 s( 22.09%)p 3.53( 77.87%)d 0.00(  0.04%)
                                            0.0001 -0.4699  0.0086  0.0132  0.0014
                                            0.2458  0.0119  0.8473 -0.0099  0.0004
                                            0.0018 -0.0087  0.0006 -0.0187
                ( 38.23%)   0.6183* H  28 s( 99.91%)p 0.00(  0.09%)
                                           -0.9996  0.0039 -0.0011 -0.0102 -0.0278
    29. (0.98755) BD ( 1) C  10 - H  29  
                ( 61.75%)   0.7858* C  10 s( 22.09%)p 3.53( 77.87%)d 0.00(  0.04%)
                                            0.0001 -0.4699  0.0086  0.1181 -0.0006
                                            0.7340  0.0025 -0.4751  0.0153 -0.0020
                                            0.0012  0.0170  0.0116  0.0004
                ( 38.25%)   0.6185* H  29 s( 99.91%)p 0.00(  0.09%)
                                           -0.9996  0.0041 -0.0045 -0.0256  0.0141
    30. (0.99776) BD ( 1) C  11 - O  12  
                ( 30.78%)   0.5548* C  11 s( 20.54%)p 3.85( 79.15%)d 0.02(  0.32%)
                                           -0.0001 -0.4509 -0.0454 -0.6381 -0.0287
                                            0.5951  0.0289  0.1687  0.0084  0.0471
                                            0.0134 -0.0118 -0.0040  0.0245
                ( 69.22%)   0.8320* O  12 s( 32.63%)p 2.06( 67.31%)d 0.00(  0.06%)
                                            0.0001 -0.5712 -0.0010  0.5411  0.0011
                                           -0.5909  0.0033 -0.1762  0.0015  0.0165
                                            0.0051 -0.0106  0.0113  0.0102
    31. (0.99406) BD ( 1) C  11 - H  30  
                ( 60.47%)   0.7776* C  11 s( 24.33%)p 3.11( 75.61%)d 0.00(  0.06%)
                                           -0.0000  0.4931 -0.0111  0.1790  0.0053
                                            0.7007 -0.0013 -0.4826  0.0089  0.0081
                                           -0.0037 -0.0187 -0.0125 -0.0002
                ( 39.53%)   0.6287* H  30 s( 99.90%)p 0.00(  0.10%)
                                            0.9995 -0.0056 -0.0036 -0.0271  0.0163
    32. (0.99406) BD ( 1) C  11 - H  31  
                ( 60.44%)   0.7774* C  11 s( 24.31%)p 3.11( 75.63%)d 0.00(  0.06%)
                                           -0.0000  0.4929 -0.0109  0.0738  0.0065
                                            0.2128  0.0044  0.8399 -0.0068  0.0026
                                            0.0034  0.0095 -0.0011  0.0218
                ( 39.56%)   0.6289* H  31 s( 99.90%)p 0.00(  0.10%)
                                            0.9995 -0.0056  0.0003 -0.0097 -0.0303
    33. (0.99494) BD ( 1) O  12 - H  32  
                ( 74.86%)   0.8652* O  12 s( 19.80%)p 4.05( 80.12%)d 0.00(  0.08%)
                                            0.0001  0.4445  0.0191  0.8317  0.0337
                                            0.2819 -0.0080  0.1696 -0.0003  0.0237
                                            0.0107  0.0067  0.0063 -0.0093
                ( 25.14%)   0.5014* H  32 s( 99.53%)p 0.00(  0.47%)
                                            0.9977 -0.0045 -0.0647 -0.0183 -0.0117
    34. (0.99929) CR ( 1) C   1           s(100.00%)p 0.00(  0.00%)
                                            1.0000  0.0004  0.0000 -0.0003 -0.0000
                                           -0.0001 -0.0000 -0.0001 -0.0000  0.0000
                                            0.0000  0.0000  0.0000 -0.0000
    35. (0.99946) CR ( 1) C   2           s(100.00%)
                                            1.0000  0.0001 -0.0000 -0.0000 -0.0000
                                           -0.0000 -0.0000  0.0000 -0.0000  0.0000
                                            0.0000  0.0000  0.0000 -0.0000
    36. (0.99952) CR ( 1) C   3           s(100.00%)p 0.00(  0.00%)
                                            1.0000  0.0001 -0.0000  0.0002  0.0000
                                           -0.0001 -0.0000  0.0002  0.0000 -0.0000
                                           -0.0000  0.0000 -0.0000  0.0000
    37. (0.99956) CR ( 1) C   4           s(100.00%)p 0.00(  0.00%)
                                            1.0000 -0.0002 -0.0000 -0.0001  0.0000
                                            0.0003  0.0000 -0.0004 -0.0000 -0.0000
                                            0.0000  0.0000  0.0000  0.0000
    38. (0.99955) CR ( 1) C   5           s(100.00%)p 0.00(  0.00%)
                                            1.0000 -0.0002 -0.0000  0.0001  0.0000
                                            0.0004 -0.0000  0.0002  0.0000  0.0000
                                           -0.0000 -0.0000 -0.0000  0.0000
    39. (0.99956) CR ( 1) C   6           s(100.00%)p 0.00(  0.00%)
                                            1.0000 -0.0002 -0.0000 -0.0001  0.0000
                                           -0.0004 -0.0000 -0.0002 -0.0000  0.0000
                                           -0.0000 -0.0000 -0.0000  0.0000
    40. (0.99956) CR ( 1) C   7           s(100.00%)p 0.00(  0.00%)
                                            1.0000 -0.0002 -0.0000  0.0001  0.0000
                                            0.0004  0.0000  0.0002  0.0000  0.0000
                                           -0.0000 -0.0000 -0.0000  0.0000
    41. (0.99956) CR ( 1) C   8           s(100.00%)p 0.00(  0.00%)
                                            1.0000 -0.0002 -0.0000 -0.0001 -0.0000
                                           -0.0004 -0.0000 -0.0002 -0.0000  0.0000
                                           -0.0000 -0.0000 -0.0000  0.0000
    42. (0.99956) CR ( 1) C   9           s(100.00%)p 0.00(  0.00%)
                                            1.0000 -0.0002 -0.0000  0.0000 -0.0000
                                            0.0004  0.0000  0.0002  0.0000  0.0000
                                           -0.0000 -0.0000 -0.0000  0.0000
    43. (0.99956) CR ( 1) C  10           s(100.00%)p 0.00(  0.00%)
                                            1.0000 -0.0002 -0.0000 -0.0001 -0.0000
                                           -0.0004  0.0000 -0.0001  0.0000 -0.0000
                                           -0.0000 -0.0000 -0.0000  0.0000
    44. (0.99952) CR ( 1) C  11           s(100.00%)p 0.00(  0.00%)
                                            1.0000 -0.0001 -0.0000  0.0002 -0.0000
                                            0.0001  0.0000  0.0001  0.0000 -0.0000
                                           -0.0000 -0.0000 -0.0000  0.0000
    45. (0.99988) CR ( 1) O  12           s(100.00%)p 0.00(  0.00%)
                                            1.0000 -0.0001 -0.0000 -0.0001 -0.0000
                                            0.0000  0.0000 -0.0000 -0.0000 -0.0000
                                           -0.0000  0.0000 -0.0000  0.0000
    46. (0.99215) LP ( 1) O  12           s( 47.57%)p 1.10( 52.38%)d 0.00(  0.04%)
                                            0.0000  0.6897 -0.0086 -0.0886  0.0038
                                           -0.6707  0.0050 -0.2570  0.0020 -0.0051
                                           -0.0017 -0.0115  0.0156  0.0060
    47. (0.98478) LP ( 2) O  12           s(  0.00%)p 1.00( 99.95%)d 0.00(  0.05%)
                                           -0.0000  0.0012 -0.0000 -0.0736  0.0007
                                           -0.3472  0.0031  0.9346 -0.0080 -0.0033
                                            0.0041  0.0171  0.0070  0.0132
    48. (0.00043) RY*( 1) C   1           s( 77.69%)p 0.27( 21.26%)d 0.01(  1.05%)
                                           -0.0000 -0.0059  0.8814  0.0186 -0.4223
                                            0.0038 -0.1046  0.0071 -0.1511  0.0431
                                            0.0320  0.0275  0.0802 -0.0212
    49. (0.00014) RY*( 2) C   1           s(  0.01%)p99.99( 99.55%)d40.29(  0.44%)
                                           -0.0000 -0.0001  0.0105  0.0009 -0.3403
                                           -0.0038  0.8112  0.0017  0.4708  0.0646
                                            0.0006  0.0161 -0.0019  0.0030
    50. (0.00012) RY*( 3) C   1           s(  0.15%)p99.99( 97.10%)d17.99(  2.74%)
                                            0.0000  0.0000  0.0390  0.0008  0.2521
                                           -0.0053  0.5478  0.0027 -0.7793  0.1258
                                           -0.0267  0.0123  0.0607 -0.0841
    51. (0.00005) RY*( 4) C   1           s( 15.37%)p 4.62( 71.01%)d 0.89( 13.63%)
    52. (0.00000) RY*( 5) C   1           s(  1.36%)p 2.40(  3.27%)d70.00( 95.37%)
    53. (0.00000) RY*( 6) C   1           s(  1.16%)p 1.94(  2.25%)d83.18( 96.59%)
    54. (0.00000) RY*( 7) C   1           s(  0.20%)p 0.65(  0.13%)d99.99( 99.67%)
    55. (0.00000) RY*( 8) C   1           s(  3.60%)p 1.19(  4.28%)d25.57( 92.12%)
    56. (0.00000) RY*( 9) C   1           s(  0.50%)p 2.83(  1.42%)d99.99( 98.07%)
    57. (0.00218) RY*( 1) C   2           s( 24.50%)p 2.61( 63.98%)d 0.47( 11.52%)
                                           -0.0000 -0.0045  0.4950 -0.0269  0.0829
                                           -0.0212 -0.5635  0.0057  0.5605 -0.2379
                                            0.1965  0.0469  0.0887  0.0996
    58. (0.00132) RY*( 2) C   2           s( 31.18%)p 1.90( 59.20%)d 0.31(  9.62%)
                                            0.0000  0.0244  0.5579 -0.0235  0.4627
                                            0.0042  0.5905 -0.0058  0.1691  0.2522
                                           -0.0400  0.0458 -0.1662  0.0357
    59. (0.00127) RY*( 3) C   2           s(  4.93%)p13.39( 66.08%)d 5.88( 28.99%)
                                            0.0000  0.0103  0.2219 -0.0009  0.5254
                                           -0.0111 -0.3078 -0.0172 -0.5381 -0.2179
                                           -0.3275 -0.1860  0.2154 -0.2327
    60. (0.00026) RY*( 4) C   2           s( 36.52%)p 1.54( 56.41%)d 0.19(  7.08%)
                                           -0.0000 -0.0181  0.6040 -0.0261 -0.6695
                                           -0.0059 -0.0457 -0.0083 -0.3362  0.1136
                                           -0.1998 -0.0074 -0.1288 -0.0360
    61. (0.00003) RY*( 5) C   2           s(  0.94%)p 1.53(  1.44%)d99.99( 97.61%)
    62. (0.00000) RY*( 6) C   2           s(  0.46%)p41.85( 19.16%)d99.99( 80.38%)
    63. (0.00001) RY*( 7) C   2           s(  0.20%)p37.22(  7.58%)d99.99( 92.21%)
    64. (0.00001) RY*( 8) C   2           s(  1.17%)p21.36( 24.99%)d63.12( 73.84%)
    65. (0.00000) RY*( 9) C   2           s(  0.08%)p18.72(  1.50%)d99.99( 98.42%)
    66. (0.00160) RY*( 1) C   3           s( 20.51%)p 3.45( 70.81%)d 0.42(  8.67%)
                                           -0.0000  0.0080  0.4529  0.0053  0.5861
                                            0.0078  0.4491  0.0080  0.4034  0.1324
                                           -0.0683  0.0598  0.0360 -0.2443
    67. (0.00126) RY*( 2) C   3           s(  2.94%)p28.12( 82.73%)d 4.87( 14.33%)
                                            0.0000  0.0038  0.1715  0.0109  0.5983
                                           -0.0105 -0.4523 -0.0134 -0.5141  0.2643
                                           -0.0111  0.0636  0.0894  0.2476
    68. (0.00060) RY*( 3) C   3           s(  2.73%)p28.24( 77.23%)d 7.33( 20.03%)
                                            0.0000 -0.0167  0.1645  0.0065 -0.1278
                                            0.0003 -0.6663  0.0050  0.5585  0.2921
                                           -0.2736 -0.1227 -0.1081 -0.1157
    69. (0.00020) RY*( 4) C   3           s(  0.01%)p 1.00(  1.06%)d93.50( 98.94%)
                                           -0.0000 -0.0013  0.0081 -0.0040  0.0342
                                            0.0043 -0.0943  0.0040 -0.0216  0.1312
                                            0.5677  0.2874 -0.7157 -0.2347
    70. (0.00015) RY*( 5) C   3           s( 57.59%)p 0.60( 34.61%)d 0.14(  7.80%)
                                            0.0000 -0.0050  0.7589  0.0236 -0.4971
                                            0.0014  0.0436  0.0118 -0.3105  0.1644
                                            0.1011  0.0357  0.1542 -0.1253
    71. (0.00008) RY*( 6) C   3           s( 15.14%)p 0.19(  2.84%)d 5.42( 82.02%)
    72. (0.00004) RY*( 7) C   3           s(  0.23%)p69.77( 16.20%)d99.99( 83.57%)
    73. (0.00000) RY*( 8) C   3           s(  0.80%)p 1.03(  0.83%)d99.99( 98.37%)
    74. (0.00000) RY*( 9) C   3           s(  0.03%)p99.99( 13.87%)d99.99( 86.10%)
    75. (0.00244) RY*( 1) C   4           s(  0.86%)p99.99( 92.89%)d 7.22(  6.25%)
                                           -0.0000  0.0097  0.0925  0.0197  0.5011
                                           -0.0135 -0.6303 -0.0135 -0.5290 -0.1547
                                           -0.0263 -0.0411  0.0210 -0.1889
    76. (0.00119) RY*( 2) C   4           s( 22.67%)p 2.88( 65.19%)d 0.54( 12.14%)
                                            0.0000 -0.0064  0.4761 -0.0061 -0.7086
                                            0.0084 -0.2604 -0.0107 -0.2859  0.2687
                                           -0.0727  0.0565  0.0533 -0.1945
    77. (0.00057) RY*( 3) C   4           s(  2.32%)p33.83( 78.41%)d 8.31( 19.27%)
                                            0.0000 -0.0159  0.1514 -0.0055  0.1956
                                           -0.0075  0.6641 -0.0009 -0.5520  0.1801
                                           -0.2651 -0.1750 -0.1745 -0.1701
    78. (0.00031) RY*( 4) C   4           s( 47.51%)p 0.61( 28.77%)d 0.50( 23.72%)
                                            0.0000  0.0045  0.6892 -0.0008  0.3377
                                            0.0096  0.0020 -0.0115  0.4165  0.0799
                                           -0.3235 -0.1625  0.2966  0.1086
    79. (0.00011) RY*( 5) C   4           s( 10.12%)p 0.94(  9.50%)d 7.94( 80.38%)
                                            0.0000  0.0030  0.3182 -0.0004  0.2148
                                            0.0069 -0.0119 -0.0051  0.2205  0.2389
                                            0.4211  0.2742 -0.6607 -0.2401
    80. (0.00008) RY*( 6) C   4           s(  9.74%)p 1.45( 14.07%)d 7.82( 76.19%)
    81. (0.00004) RY*( 7) C   4           s(  5.19%)p 0.88(  4.55%)d17.39( 90.26%)
    82. (0.00001) RY*( 8) C   4           s(  1.51%)p 4.40(  6.64%)d60.80( 91.85%)
    83. (0.00001) RY*( 9) C   4           s(  0.10%)p 1.38(  0.14%)d99.99( 99.76%)
    84. (0.00242) RY*( 1) C   5           s(  1.12%)p83.08( 93.12%)d 5.14(  5.76%)
                                           -0.0000  0.0100  0.1054 -0.0105 -0.2131
                                           -0.0142 -0.5104  0.0212  0.7903  0.0487
                                           -0.0444 -0.1575 -0.1037 -0.1330
    85. (0.00163) RY*( 2) C   5           s( 20.02%)p 3.58( 71.59%)d 0.42(  8.40%)
                                            0.0000 -0.0040  0.4474  0.0032  0.7206
                                            0.0068  0.2965  0.0038  0.3295  0.0120
                                            0.0664 -0.0829  0.2514 -0.0967
    86. (0.00072) RY*( 3) C   5           s(  1.04%)p79.50( 82.76%)d15.56( 16.20%)
                                            0.0000 -0.0176  0.1005  0.0103 -0.5462
                                            0.0026  0.6795  0.0050  0.2596 -0.2732
                                           -0.1028 -0.1194  0.1780 -0.1755
    87. (0.00030) RY*( 4) C   5           s( 53.57%)p 0.33( 17.57%)d 0.54( 28.85%)
                                            0.0000  0.0018  0.7319  0.0044 -0.2381
                                            0.0113 -0.2311  0.0032 -0.2559  0.0737
                                           -0.4337  0.2168  0.2023  0.0840
    88. (0.00011) RY*( 5) C   5           s( 19.35%)p 0.39(  7.48%)d 3.78( 73.17%)
                                            0.0000  0.0007  0.4399  0.0028 -0.1632
                                            0.0036 -0.1132  0.0072 -0.1878 -0.2813
                                            0.7489 -0.2314 -0.1955  0.0024
    89. (0.00005) RY*( 6) C   5           s(  0.78%)p12.03(  9.43%)d99.99( 89.78%)
    90. (0.00005) RY*( 7) C   5           s(  3.33%)p 3.23( 10.75%)d25.79( 85.92%)
    91. (0.00001) RY*( 8) C   5           s(  0.27%)p16.45(  4.46%)d99.99( 95.27%)
    92. (0.00001) RY*( 9) C   5           s(  0.54%)p 5.55(  3.00%)d99.99( 96.46%)
    93. (0.00180) RY*( 1) C   6           s(  5.01%)p18.01( 90.19%)d 0.96(  4.80%)
                                            0.0000  0.0002  0.2238 -0.0085 -0.8225
                                           -0.0022  0.0966 -0.0083 -0.4647  0.1294
                                            0.0511 -0.1306  0.0438 -0.0985
    94. (0.00161) RY*( 2) C   6           s(  5.14%)p16.51( 84.97%)d 1.92(  9.89%)
                                            0.0000 -0.0047  0.2268  0.0058  0.5197
                                            0.0026 -0.0609 -0.0145 -0.7587 -0.0961
                                           -0.0798 -0.2139 -0.0118 -0.1934
    95. (0.00148) RY*( 3) C   6           s( 31.86%)p 1.83( 58.24%)d 0.31(  9.90%)
                                            0.0000 -0.0060  0.5644 -0.0025 -0.0508
                                           -0.0104 -0.7404  0.0041  0.1776 -0.1222
                                            0.0141  0.0689  0.2804  0.0232
    96. (0.00018) RY*( 4) C   6           s( 46.95%)p 1.06( 49.71%)d 0.07(  3.34%)
                                            0.0000  0.0024  0.6852 -0.0015  0.1219
                                           -0.0202  0.6415 -0.0072  0.2651 -0.0507
                                           -0.0193 -0.0079  0.1555 -0.0788
    97. (0.00018) RY*( 5) C   6           s(  0.06%)p 0.98(  0.06%)d99.99( 99.88%)
                                           -0.0000  0.0002  0.0247  0.0006  0.0148
                                           -0.0003  0.0182  0.0012 -0.0067 -0.3703
                                            0.9021 -0.1223 -0.1752  0.0469
    98. (0.00008) RY*( 6) C   6           s(  9.79%)p 0.08(  0.79%)d 9.13( 89.42%)
    99. (0.00004) RY*( 7) C   6           s(  1.02%)p 3.79(  3.87%)d93.20( 95.11%)
   100. (0.00000) RY*( 8) C   6           s(  0.03%)p99.99(  8.12%)d99.99( 91.85%)
   101. (0.00000) RY*( 9) C   6           s(  0.12%)p36.77(  4.25%)d99.99( 95.63%)
   102. (0.00183) RY*( 1) C   7           s(  0.02%)p99.99( 89.71%)d99.99( 10.26%)
                                            0.0000 -0.0005  0.0152 -0.0000 -0.1872
                                            0.0077  0.3771 -0.0176 -0.8482 -0.0897
                                            0.0202  0.2326  0.0887  0.1795
   103. (0.00176) RY*( 2) C   7           s(  0.09%)p99.99( 95.55%)d47.09(  4.36%)
                                            0.0000 -0.0003  0.0304 -0.0073 -0.9430
                                            0.0009  0.1066  0.0055  0.2343 -0.1593
                                           -0.0778 -0.0623 -0.0697 -0.0582
   104. (0.00156) RY*( 3) C   7           s( 37.29%)p 1.44( 53.86%)d 0.24(  8.85%)
                                            0.0000 -0.0078  0.6106  0.0020  0.1637
                                            0.0096  0.6625  0.0039  0.2698 -0.0753
                                            0.0052 -0.0621  0.2671 -0.0872
   105. (0.00019) RY*( 4) C   7           s( 49.47%)p 0.78( 38.50%)d 0.24( 12.02%)
                                            0.0000  0.0025  0.7034  0.0045 -0.0981
                                            0.0184 -0.5706  0.0075 -0.2222  0.1002
                                           -0.2974  0.0598  0.1178 -0.0654
   106. (0.00017) RY*( 5) C   7           s(  6.14%)p 0.80(  4.89%)d14.50( 88.97%)
                                            0.0000  0.0010  0.2477  0.0014 -0.0350
                                            0.0059 -0.1998  0.0041 -0.0879 -0.3070
                                            0.8661 -0.1810 -0.1110 -0.0142
   107. (0.00006) RY*( 6) C   7           s(  6.79%)p 0.42(  2.86%)d13.30( 90.35%)
   108. (0.00003) RY*( 7) C   7           s(  0.00%)p 1.00(  3.89%)d24.67( 96.10%)
   109. (0.00000) RY*( 8) C   7           s(  0.01%)p99.99(  7.17%)d99.99( 92.81%)
   110. (0.00000) RY*( 9) C   7           s(  0.15%)p25.37(  3.76%)d99.99( 96.09%)
   111. (0.00180) RY*( 1) C   8           s(  0.00%)p 1.00( 88.99%)d 0.12( 11.00%)
                                            0.0000 -0.0001  0.0041  0.0016  0.0788
                                            0.0068  0.3213 -0.0187 -0.8832  0.0388
                                           -0.0403 -0.2459 -0.1007 -0.1905
   112. (0.00175) RY*( 2) C   8           s(  0.24%)p99.99( 95.81%)d16.19(  3.94%)
                                            0.0000 -0.0000  0.0493 -0.0074 -0.9702
                                            0.0011  0.1228 -0.0001 -0.0408  0.1698
                                            0.0695 -0.0140  0.0744 -0.0055
   113. (0.00155) RY*( 3) C   8           s( 37.38%)p 1.44( 53.86%)d 0.23(  8.77%)
                                            0.0000 -0.0077  0.6113 -0.0016 -0.0417
                                           -0.0101 -0.6881 -0.0038 -0.2514 -0.0984
                                           -0.0047 -0.0558  0.2604 -0.0839
   114. (0.00019) RY*( 4) C   8           s( 54.61%)p 0.81( 44.03%)d 0.02(  1.35%)
                                            0.0000  0.0026  0.7390 -0.0046  0.1063
                                           -0.0201  0.6110 -0.0077  0.2350 -0.0419
                                            0.0204  0.0008  0.0882 -0.0599
   115. (0.00017) RY*( 5) C   8           s(  0.03%)p 0.60(  0.02%)d99.99( 99.96%)
                                            0.0000 -0.0000  0.0160 -0.0001  0.0015
                                           -0.0006  0.0122  0.0007  0.0003  0.3265
                                           -0.9186  0.1752  0.1346 -0.0161
   116. (0.00006) RY*( 6) C   8           s(  7.56%)p 0.32(  2.39%)d11.91( 90.05%)
   117. (0.00003) RY*( 7) C   8           s(  0.02%)p99.99(  3.97%)d99.99( 96.01%)
   118. (0.00000) RY*( 8) C   8           s(  0.05%)p99.99(  7.42%)d99.99( 92.53%)
   119. (0.00000) RY*( 9) C   8           s(  0.08%)p44.73(  3.72%)d99.99( 96.20%)
   120. (0.00173) RY*( 1) C   9           s(  0.00%)p 1.00( 88.57%)d 0.13( 11.43%)
                                            0.0000  0.0000  0.0009 -0.0015 -0.0780
                                           -0.0066 -0.3220  0.0177  0.8806  0.0405
                                           -0.0429 -0.2502 -0.1034 -0.1938
   121. (0.00164) RY*( 2) C   9           s(  0.10%)p99.99( 95.89%)d41.07(  4.01%)
                                           -0.0000 -0.0015  0.0312 -0.0098 -0.9655
                                           -0.0009  0.1611 -0.0013 -0.0259 -0.1839
                                           -0.0694  0.0065 -0.0373 -0.0081
   122. (0.00151) RY*( 3) C   9           s( 36.91%)p 1.47( 54.32%)d 0.24(  8.77%)
                                            0.0000 -0.0073  0.6075  0.0021  0.1340
                                            0.0088  0.6769  0.0033  0.2588 -0.0937
                                           -0.0040 -0.0587  0.2620 -0.0828
   123. (0.00018) RY*( 4) C   9           s( 45.96%)p 0.99( 45.49%)d 0.19(  8.55%)
                                            0.0000  0.0028  0.6779  0.0019 -0.0790
                                            0.0220 -0.6256  0.0085 -0.2380 -0.0297
                                           -0.0134 -0.0292  0.2656 -0.1142
   124. (0.00017) RY*( 5) C   9           s(  0.06%)p 1.98(  0.12%)d99.99( 99.83%)
                                           -0.0000  0.0001  0.0242  0.0002 -0.0047
                                            0.0015 -0.0307 -0.0016  0.0139 -0.3354
                                            0.9258 -0.1220 -0.1043  0.0539
   125. (0.00006) RY*( 6) C   9           s( 16.72%)p 0.01(  0.10%)d 4.98( 83.18%)
   126. (0.00004) RY*( 7) C   9           s(  0.05%)p87.82(  4.18%)d99.99( 95.77%)
   127. (0.00000) RY*( 8) C   9           s(  0.06%)p99.99(  7.68%)d99.99( 92.26%)
   128. (0.00000) RY*( 9) C   9           s(  0.12%)p30.92(  3.86%)d99.99( 96.02%)
   129. (0.00195) RY*( 1) C  10           s(  0.36%)p99.99( 97.58%)d 5.68(  2.06%)
                                           -0.0000  0.0105  0.0593  0.0075 -0.9592
                                            0.0038  0.2354  0.0021  0.0152  0.1173
                                            0.0487 -0.0132  0.0654 -0.0010
   130. (0.00162) RY*( 2) C  10           s(  0.00%)p 1.00( 88.22%)d 0.13( 11.78%)
                                            0.0000 -0.0000  0.0018 -0.0020 -0.0660
                                           -0.0091 -0.3277  0.0245  0.8774 -0.0344
                                            0.0181  0.2577  0.1090  0.1949
   131. (0.00139) RY*( 3) C  10           s( 34.49%)p 1.66( 57.39%)d 0.24(  8.12%)
                                            0.0000 -0.0109  0.5872 -0.0130 -0.1236
                                           -0.0099 -0.6966 -0.0048 -0.2705 -0.0337
                                            0.0182 -0.0556  0.2641 -0.0828
   132. (0.00033) RY*( 4) C  10           s( 61.88%)p 0.56( 34.93%)d 0.05(  3.19%)
                                            0.0000  0.0028  0.7866 -0.0034  0.1555
                                           -0.0162  0.5305 -0.0063  0.2084 -0.1489
                                           -0.0641  0.0013 -0.0730  0.0183
   133. (0.00017) RY*( 5) C  10           s(  0.00%)p 1.00(  0.13%)d99.99( 99.87%)
                                            0.0000 -0.0000  0.0001  0.0003 -0.0026
                                            0.0012 -0.0121 -0.0033  0.0339 -0.3246
                                            0.9162 -0.1857 -0.1396  0.0079
   134. (0.00006) RY*( 6) C  10           s(  0.14%)p62.98(  8.97%)d99.99( 90.89%)
   135. (0.00003) RY*( 7) C  10           s(  3.08%)p 0.40(  1.23%)d31.02( 95.68%)
   136. (0.00001) RY*( 8) C  10           s(  0.01%)p 1.00(  7.19%)d12.90( 92.80%)
   137. (0.00001) RY*( 9) C  10           s(  0.01%)p99.99(  4.55%)d99.99( 95.44%)
   138. (0.00132) RY*( 1) C  11           s( 26.08%)p 1.44( 37.58%)d 1.39( 36.34%)
                                           -0.0000  0.0118  0.5105 -0.0097 -0.4932
                                            0.0172  0.3520  0.0055  0.0912 -0.2079
                                           -0.0202 -0.1405  0.5291 -0.1418
   139. (0.00128) RY*( 2) C  11           s( 14.70%)p 5.12( 75.32%)d 0.68(  9.98%)
                                            0.0000 -0.0197  0.3829 -0.0175  0.0913
                                            0.0368 -0.8120  0.0121 -0.2893  0.0543
                                            0.0431 -0.0823  0.2938 -0.0439
   140. (0.00081) RY*( 3) C  11           s(  0.00%)p 1.00( 58.00%)d 0.72( 42.00%)
                                            0.0000 -0.0001  0.0010  0.0020  0.0563
                                            0.0093  0.2623 -0.0249 -0.7122 -0.0847
                                            0.0929  0.4777  0.1962  0.3709
   141. (0.00068) RY*( 4) C  11           s(  0.00%)p 1.00(  8.65%)d10.57( 91.35%)
                                           -0.0000 -0.0002  0.0015 -0.0004  0.0220
                                           -0.0015  0.0971  0.0047 -0.2766 -0.2434
                                            0.7684 -0.4202 -0.2266 -0.1898
   142. (0.00027) RY*( 5) C  11           s( 18.42%)p 0.38(  7.09%)d 4.04( 74.49%)
                                           -0.0000 -0.0192  0.4288 -0.0461  0.2578
                                            0.0420  0.0005  0.0118  0.0204 -0.6626
                                           -0.2567  0.2028 -0.4285 -0.1230
   143. (0.00014) RY*( 6) C  11           s(  0.05%)p99.99( 73.19%)d99.99( 26.76%)
                                           -0.0000  0.0199 -0.0095 -0.0009 -0.8074
                                           -0.0159 -0.2381 -0.0060 -0.1516  0.0281
                                           -0.0366  0.1402 -0.4871  0.0928
   144. (0.00008) RY*( 7) C  11           s( 39.65%)p 0.18(  7.13%)d 1.34( 53.22%)
   145. (0.00000) RY*( 8) C  11           s(  0.20%)p99.99( 26.49%)d99.99( 73.30%)
   146. (0.00000) RY*( 9) C  11           s(  0.79%)p 9.01(  7.13%)d99.99( 92.08%)
   147. (0.00076) RY*( 1) O  12           s( 26.14%)p 2.33( 60.99%)d 0.49( 12.87%)
                                           -0.0000  0.0042  0.5113  0.0007 -0.5589
                                           -0.0014 -0.4897 -0.0004 -0.2402  0.0122
                                            0.0437 -0.0819  0.3355 -0.0859
   148. (0.00074) RY*( 2) O  12           s(  0.01%)p 1.00( 90.15%)d 0.11(  9.85%)
                                            0.0000  0.0002  0.0076 -0.0004 -0.0784
                                           -0.0011 -0.3354  0.0031  0.8848  0.0468
                                           -0.1792  0.1987  0.1024  0.1191
   149. (0.00005) RY*( 3) O  12           s( 63.35%)p 0.39( 24.56%)d 0.19( 12.10%)
   150. (0.00002) RY*( 4) O  12           s(  8.32%)p 9.13( 76.02%)d 1.88( 15.66%)
   151. (0.00001) RY*( 5) O  12           s(  1.05%)p 9.86( 10.32%)d84.73( 88.64%)
   152. (0.00000) RY*( 6) O  12           s(  0.04%)p99.99(  4.85%)d99.99( 95.12%)
   153. (0.00000) RY*( 7) O  12           s(  0.01%)p99.99(  5.88%)d99.99( 94.10%)
   154. (0.00000) RY*( 8) O  12           s(  0.56%)p41.72( 23.21%)d99.99( 76.23%)
   155. (0.00000) RY*( 9) O  12           s(  0.53%)p 8.14(  4.28%)d99.99( 95.20%)
   156. (0.00013) RY*( 1) H  13           s( 96.87%)p 0.03(  3.13%)
                                            0.0065  0.9842 -0.1208  0.0213 -0.1273
   157. (0.00008) RY*( 2) H  13           s(  0.26%)p99.99( 99.74%)
   158. (0.00008) RY*( 3) H  13           s(  0.87%)p99.99( 99.13%)
   159. (0.00005) RY*( 4) H  13           s(  2.12%)p46.25( 97.88%)
   160. (0.00125) RY*( 1) H  14           s( 99.52%)p 0.00(  0.48%)
                                            0.0070  0.9976  0.0385 -0.0100  0.0571
   161. (0.00009) RY*( 2) H  14           s(  0.09%)p99.99( 99.91%)
   162. (0.00006) RY*( 3) H  14           s(  0.00%)p 1.00(100.00%)
   163. (0.00002) RY*( 4) H  14           s(  0.48%)p99.99( 99.52%)
   164. (0.00103) RY*( 1) H  15           s( 99.30%)p 0.01(  0.70%)
                                            0.0058  0.9965  0.0718 -0.0283  0.0324
   165. (0.00011) RY*( 2) H  15           s(  0.24%)p99.99( 99.76%)
                                            0.0010  0.0486 -0.5914 -0.5065 -0.6256
   166. (0.00007) RY*( 3) H  15           s(  0.01%)p 1.00( 99.99%)
   167. (0.00002) RY*( 4) H  15           s(  0.55%)p99.99( 99.45%)
   168. (0.00130) RY*( 1) H  16           s( 99.66%)p 0.00(  0.34%)
                                            0.0060  0.9983 -0.0295 -0.0060 -0.0496
   169. (0.00009) RY*( 2) H  16           s(  0.01%)p 1.00( 99.99%)
   170. (0.00005) RY*( 3) H  16           s(  0.06%)p99.99( 99.94%)
   171. (0.00002) RY*( 4) H  16           s(  0.35%)p99.99( 99.65%)
   172. (0.00108) RY*( 1) H  17           s( 99.48%)p 0.01(  0.52%)
                                            0.0047  0.9974 -0.0591  0.0320 -0.0257
   173. (0.00009) RY*( 2) H  17           s(  0.04%)p99.99( 99.96%)
   174. (0.00005) RY*( 3) H  17           s(  0.07%)p99.99( 99.93%)
   175. (0.00002) RY*( 4) H  17           s(  0.49%)p99.99( 99.51%)
   176. (0.00116) RY*( 1) H  18           s( 99.44%)p 0.01(  0.56%)
                                            0.0047  0.9972  0.0046  0.0744 -0.0048
   177. (0.00010) RY*( 2) H  18           s(  0.05%)p99.99( 99.95%)
   178. (0.00006) RY*( 3) H  18           s(  0.02%)p99.99( 99.98%)
   179. (0.00002) RY*( 4) H  18           s(  0.58%)p99.99( 99.42%)
   180. (0.00133) RY*( 1) H  19           s( 99.61%)p 0.00(  0.39%)
                                            0.0061  0.9980 -0.0019  0.0327  0.0533
   181. (0.00009) RY*( 2) H  19           s(  0.00%)p 1.00(100.00%)
   182. (0.00006) RY*( 3) H  19           s(  0.00%)p 1.00(100.00%)
   183. (0.00002) RY*( 4) H  19           s(  0.47%)p99.99( 99.53%)
   184. (0.00137) RY*( 1) H  20           s( 99.60%)p 0.00(  0.40%)
                                            0.0056  0.9980 -0.0247 -0.0578  0.0026
   185. (0.00010) RY*( 2) H  20           s(  0.05%)p99.99( 99.95%)
   186. (0.00007) RY*( 3) H  20           s(  0.05%)p99.99( 99.95%)
   187. (0.00002) RY*( 4) H  20           s(  0.37%)p99.99( 99.63%)
   188. (0.00140) RY*( 1) H  21           s( 99.55%)p 0.00(  0.45%)
                                            0.0061  0.9977 -0.0198 -0.0467 -0.0439
   189. (0.00009) RY*( 2) H  21           s(  0.06%)p99.99( 99.94%)
   190. (0.00006) RY*( 3) H  21           s(  0.04%)p99.99( 99.96%)
   191. (0.00002) RY*( 4) H  21           s(  0.44%)p99.99( 99.56%)
   192. (0.00135) RY*( 1) H  22           s( 99.52%)p 0.00(  0.48%)
                                            0.0057  0.9976  0.0072  0.0690 -0.0029
   193. (0.00009) RY*( 2) H  22           s(  0.06%)p99.99( 99.94%)
   194. (0.00006) RY*( 3) H  22           s(  0.00%)p 1.00(100.00%)
   195. (0.00002) RY*( 4) H  22           s(  0.50%)p99.99( 99.50%)
   196. (0.00136) RY*( 1) H  23           s( 99.54%)p 0.00(  0.46%)
                                            0.0060  0.9977  0.0019  0.0479  0.0483
   197. (0.00009) RY*( 2) H  23           s(  0.05%)p99.99( 99.95%)
   198. (0.00006) RY*( 3) H  23           s(  0.00%)p 1.00(100.00%)
   199. (0.00002) RY*( 4) H  23           s(  0.49%)p99.99( 99.51%)
   200. (0.00135) RY*( 1) H  24           s( 99.53%)p 0.00(  0.47%)
                                            0.0060  0.9976 -0.0060 -0.0496 -0.0472
   201. (0.00009) RY*( 2) H  24           s(  0.06%)p99.99( 99.94%)
   202. (0.00006) RY*( 3) H  24           s(  0.00%)p 1.00(100.00%)
   203. (0.00002) RY*( 4) H  24           s(  0.49%)p99.99( 99.51%)
   204. (0.00134) RY*( 1) H  25           s( 99.50%)p 0.00(  0.50%)
                                            0.0059  0.9975 -0.0105 -0.0695  0.0037
   205. (0.00009) RY*( 2) H  25           s(  0.06%)p99.99( 99.94%)
   206. (0.00006) RY*( 3) H  25           s(  0.00%)p 1.00(100.00%)
   207. (0.00002) RY*( 4) H  25           s(  0.52%)p99.99( 99.48%)
   208. (0.00138) RY*( 1) H  26           s( 99.50%)p 0.01(  0.50%)
                                            0.0060  0.9975  0.0320  0.0632 -0.0009
   209. (0.00009) RY*( 2) H  26           s(  0.05%)p99.99( 99.95%)
   210. (0.00006) RY*( 3) H  26           s(  0.07%)p99.99( 99.93%)
   211. (0.00002) RY*( 4) H  26           s(  0.46%)p99.99( 99.54%)
   212. (0.00139) RY*( 1) H  27           s( 99.50%)p 0.01(  0.50%)
                                            0.0060  0.9975  0.0284  0.0457  0.0462
   213. (0.00009) RY*( 2) H  27           s(  0.05%)p99.99( 99.95%)
   214. (0.00006) RY*( 3) H  27           s(  0.07%)p99.99( 99.93%)
   215. (0.00002) RY*( 4) H  27           s(  0.46%)p99.99( 99.54%)
   216. (0.00157) RY*( 1) H  28           s( 99.79%)p 0.00(  0.21%)
                                            0.0052  0.9989 -0.0154 -0.0144 -0.0409
   217. (0.00009) RY*( 2) H  28           s(  0.00%)p 1.00(100.00%)
   218. (0.00006) RY*( 3) H  28           s(  0.01%)p99.99( 99.99%)
   219. (0.00002) RY*( 4) H  28           s(  0.29%)p99.99( 99.71%)
   220. (0.00158) RY*( 1) H  29           s( 99.79%)p 0.00(  0.21%)
                                            0.0054  0.9989 -0.0205 -0.0365  0.0195
   221. (0.00009) RY*( 2) H  29           s(  0.00%)p 1.00(100.00%)
   222. (0.00006) RY*( 3) H  29           s(  0.01%)p99.99( 99.99%)
   223. (0.00002) RY*( 4) H  29           s(  0.29%)p99.99( 99.71%)
   224. (0.00122) RY*( 1) H  30           s( 98.98%)p 0.01(  1.02%)
                                            0.0069  0.9949  0.0846  0.0515  0.0204
   225. (0.00012) RY*( 2) H  30           s(  0.50%)p99.99( 99.50%)
                                            0.0030  0.0707 -0.4158 -0.3520 -0.8356
   226. (0.00006) RY*( 3) H  30           s(  0.49%)p99.99( 99.51%)
   227. (0.00002) RY*( 4) H  30           s(  0.14%)p99.99( 99.86%)
   228. (0.00122) RY*( 1) H  31           s( 98.98%)p 0.01(  1.02%)
                                            0.0070  0.9949  0.0832  0.0481  0.0302
   229. (0.00012) RY*( 2) H  31           s(  0.50%)p99.99( 99.50%)
                                            0.0032  0.0703 -0.5108 -0.7858  0.3416
   230. (0.00006) RY*( 3) H  31           s(  0.48%)p99.99( 99.52%)
   231. (0.00002) RY*( 4) H  31           s(  0.14%)p99.99( 99.86%)
   232. (0.00073) RY*( 1) H  32           s(  0.09%)p99.99( 99.91%)
                                            0.0007  0.0294  0.0853  0.3309 -0.9394
   233. (0.00070) RY*( 2) H  32           s( 54.90%)p 0.82( 45.10%)
                                            0.0130  0.7408  0.3350 -0.5637 -0.1449
   234. (0.00043) RY*( 3) H  32           s( 42.01%)p 1.38( 57.99%)
                                            0.0098  0.6481 -0.1390  0.7037  0.2555
   235. (0.00001) RY*( 4) H  32           s(  3.46%)p27.89( 96.54%)
   236. (0.00730) BD*( 1) C   1 - C   2  
                ( 51.10%)   0.7148* C   1 s( 50.66%)p 0.97( 49.28%)d 0.00(  0.06%)
                                           -0.0000  0.7116 -0.0173  0.6537 -0.0066
                                            0.1907 -0.0026  0.1705 -0.0012  0.0093
                                            0.0111  0.0002  0.0135 -0.0130
                ( 48.90%)  -0.6993* C   2 s( 50.19%)p 0.99( 49.75%)d 0.00(  0.06%)
                                           -0.0001  0.7077 -0.0330 -0.6515 -0.0200
                                           -0.2077 -0.0061 -0.1715 -0.0051  0.0107
                                            0.0107  0.0010  0.0142 -0.0128
   237. (0.01817) BD*( 2) C   1 - C   2  
                ( 48.70%)   0.6979* C   1 s(  0.01%)p 1.00( 99.87%)d 0.00(  0.12%)
                                           -0.0000  0.0076  0.0022 -0.2005 -0.0017
                                            0.9308  0.0031 -0.3036 -0.0016  0.0282
                                           -0.0117  0.0049 -0.0158 -0.0045
                ( 51.30%)  -0.7162* C   2 s(  0.00%)p 1.00( 99.87%)d 0.00(  0.13%)
                                            0.0000  0.0020  0.0053 -0.2128 -0.0040
                                            0.9270 -0.0026 -0.3066  0.0018 -0.0292
                                            0.0120 -0.0050  0.0162  0.0040
   238. (0.01859) BD*( 3) C   1 - C   2  
                ( 49.32%)   0.7023* C   1 s(  0.00%)p 1.00( 99.89%)d 0.00(  0.11%)
                                           -0.0000 -0.0011  0.0017  0.3097 -0.0010
                                           -0.2337  0.0002 -0.9211  0.0008 -0.0042
                                           -0.0259 -0.0104  0.0117 -0.0127
                ( 50.68%)  -0.7119* C   2 s(  0.00%)p 1.00( 99.89%)d 0.00(  0.11%)
                                            0.0000 -0.0040  0.0032  0.3121 -0.0021
                                           -0.2328 -0.0021 -0.9204  0.0023  0.0047
                                            0.0257  0.0105 -0.0115  0.0140
   239. (0.00177) BD*( 1) C   1 - H  13  
                ( 36.55%)   0.6046* C   1 s( 49.28%)p 1.03( 50.70%)d 0.00(  0.03%)
                                           -0.0005  0.7018  0.0129 -0.6603 -0.0114
                                           -0.2039 -0.0036 -0.1711 -0.0028  0.0070
                                            0.0074  0.0003  0.0093 -0.0089
                ( 63.45%)  -0.7965* H  13 s( 99.88%)p 0.00(  0.12%)
                                            0.9994 -0.0018  0.0318  0.0099  0.0082
   240. (0.00811) BD*( 1) C   2 - C   3  
                ( 49.30%)   0.7021* C   2 s( 49.81%)p 1.01( 50.16%)d 0.00(  0.03%)
                                            0.0001 -0.7050 -0.0319 -0.6564  0.0226
                                           -0.2044  0.0160 -0.1680 -0.0034 -0.0086
                                           -0.0071 -0.0011 -0.0108  0.0095
                ( 50.70%)  -0.7121* C   3 s( 26.24%)p 2.81( 73.69%)d 0.00(  0.07%)
                                           -0.0001 -0.5119 -0.0184  0.7962  0.0104
                                            0.2537  0.0115  0.1958 -0.0054 -0.0119
                                           -0.0100 -0.0033 -0.0170  0.0110
   241. (0.00980) BD*( 1) C   3 - C   4  
                ( 47.49%)   0.6891* C   3 s( 29.03%)p 2.44( 70.93%)d 0.00(  0.04%)
                                           -0.0001 -0.5388  0.0007 -0.2490  0.0079
                                           -0.6604  0.0045  0.4595 -0.0014 -0.0044
                                            0.0025  0.0163  0.0088 -0.0006
                ( 52.51%)  -0.7246* C   4 s( 26.25%)p 2.81( 73.69%)d 0.00(  0.06%)
                                           -0.0004 -0.5123 -0.0098  0.2611  0.0076
                                            0.6775  0.0060 -0.4578 -0.0059 -0.0108
                                            0.0075  0.0176  0.0111  0.0022
   242. (0.00909) BD*( 1) C   3 - H  14  
                ( 36.39%)   0.6032* C   3 s( 22.19%)p 3.50( 77.77%)d 0.00(  0.04%)
                                            0.0002 -0.4710  0.0070 -0.0270 -0.0021
                                           -0.2024  0.0124 -0.8578  0.0024  0.0011
                                            0.0037 -0.0061 -0.0002 -0.0179
                ( 63.61%)  -0.7976* H  14 s( 99.91%)p 0.00(  0.09%)
                                           -0.9995  0.0052  0.0032  0.0066  0.0299
   243. (0.00890) BD*( 1) C   3 - H  15  
                ( 36.69%)   0.6057* C   3 s( 22.53%)p 3.44( 77.43%)d 0.00(  0.04%)
                                           -0.0002  0.4746 -0.0056  0.5497 -0.0051
                                           -0.6767 -0.0011 -0.1182  0.0124 -0.0147
                                           -0.0025  0.0055 -0.0086 -0.0093
                ( 63.31%)  -0.7957* H  15 s( 99.90%)p 0.00(  0.10%)
                                            0.9995 -0.0037 -0.0213  0.0225  0.0032
   244. (0.00646) BD*( 1) C   4 - C   5  
                ( 49.13%)   0.7009* C   4 s( 29.29%)p 2.41( 70.67%)d 0.00(  0.04%)
                                           -0.0002 -0.5411 -0.0051 -0.7668  0.0082
                                           -0.2630 -0.0219 -0.2214  0.0069 -0.0085
                                           -0.0100 -0.0021 -0.0131  0.0072
                ( 50.87%)  -0.7132* C   5 s( 27.90%)p 2.58( 72.05%)d 0.00(  0.05%)
                                           -0.0003 -0.5281 -0.0110  0.7684  0.0094
                                            0.2915 -0.0221  0.2109  0.0057 -0.0126
                                           -0.0082 -0.0030 -0.0127  0.0090
   245. (0.00813) BD*( 1) C   4 - H  16  
                ( 38.11%)   0.6173* C   4 s( 22.16%)p 3.51( 77.79%)d 0.00(  0.04%)
                                           -0.0001  0.4707 -0.0076 -0.0112 -0.0087
                                           -0.2177  0.0174 -0.8544 -0.0022  0.0002
                                            0.0014  0.0107 -0.0021  0.0178
                ( 61.89%)  -0.7867* H  16 s( 99.91%)p 0.00(  0.09%)
                                            0.9995 -0.0045  0.0008  0.0044  0.0294
   246. (0.00626) BD*( 1) C   4 - H  17  
                ( 37.85%)   0.6152* C   4 s( 22.27%)p 3.49( 77.68%)d 0.00(  0.04%)
                                           -0.0001  0.4719 -0.0029 -0.5855  0.0083
                                            0.6507  0.0001  0.1018 -0.0166 -0.0178
                                           -0.0044  0.0038  0.0001 -0.0094
                ( 62.15%)  -0.7883* H  17 s( 99.91%)p 0.00(  0.09%)
                                            0.9995 -0.0028  0.0186 -0.0234 -0.0011
   247. (0.00760) BD*( 1) C   5 - C   6  
                ( 49.83%)   0.7059* C   5 s( 28.50%)p 2.51( 71.46%)d 0.00(  0.04%)
                                           -0.0003 -0.5339 -0.0036 -0.6192 -0.0039
                                            0.5547 -0.0019  0.1531  0.0024  0.0167
                                            0.0049 -0.0043 -0.0009  0.0093
                ( 50.17%)  -0.7083* C   6 s( 28.06%)p 2.56( 71.89%)d 0.00(  0.04%)
                                           -0.0003 -0.5297 -0.0090  0.6339 -0.0039
                                           -0.5408 -0.0017 -0.1567  0.0001  0.0172
                                            0.0055 -0.0043 -0.0029  0.0095
   248. (0.00695) BD*( 1) C   5 - H  18  
                ( 38.10%)   0.6173* C   5 s( 21.95%)p 3.55( 78.01%)d 0.00(  0.04%)
                                            0.0002 -0.4685  0.0020 -0.1584  0.0065
                                           -0.7489 -0.0012  0.4403 -0.0152 -0.0052
                                            0.0028  0.0158  0.0127  0.0018
                ( 61.90%)  -0.7868* H  18 s( 99.91%)p 0.00(  0.09%)
                                           -0.9996  0.0027  0.0048  0.0260 -0.0136
   249. (0.00865) BD*( 1) C   5 - H  19  
                ( 38.67%)   0.6219* C   5 s( 21.62%)p 3.62( 78.33%)d 0.00(  0.05%)
                                            0.0001 -0.4649  0.0093 -0.0030 -0.0020
                                           -0.2136 -0.0176 -0.8587  0.0073 -0.0004
                                            0.0009 -0.0079  0.0014 -0.0196
                ( 61.33%)  -0.7831* H  19 s( 99.91%)p 0.00(  0.09%)
                                           -0.9996  0.0043  0.0012  0.0097  0.0275
   250. (0.00617) BD*( 1) C   6 - C   7  
                ( 49.52%)   0.7037* C   6 s( 28.72%)p 2.48( 71.24%)d 0.00(  0.04%)
                                           -0.0003 -0.5358 -0.0098 -0.7618  0.0039
                                           -0.3165  0.0003 -0.1785  0.0007 -0.0123
                                           -0.0072 -0.0030 -0.0114  0.0088
                ( 50.48%)  -0.7105* C   7 s( 28.27%)p 2.54( 71.68%)d 0.00(  0.04%)
                                           -0.0003 -0.5316 -0.0108  0.7650 -0.0013
                                            0.3159  0.0003  0.1786  0.0007 -0.0127
                                           -0.0069 -0.0030 -0.0122  0.0092
   251. (0.00894) BD*( 1) C   6 - H  20  
                ( 39.40%)   0.6277* C   6 s( 21.64%)p 3.62( 78.31%)d 0.00(  0.05%)
                                           -0.0001  0.4651 -0.0076 -0.1284  0.0039
                                           -0.7408 -0.0059  0.4666 -0.0094  0.0047
                                           -0.0033 -0.0166 -0.0127 -0.0016
                ( 60.60%)  -0.7785* H  20 s( 99.92%)p 0.00(  0.08%)
                                            0.9996 -0.0041  0.0022  0.0242 -0.0144
   252. (0.00894) BD*( 1) C   6 - H  21  
                ( 38.77%)   0.6226* C   6 s( 21.60%)p 3.63( 78.36%)d 0.00(  0.04%)
                                           -0.0001  0.4647 -0.0078 -0.0274  0.0007
                                           -0.2399 -0.0093 -0.8516  0.0037  0.0005
                                            0.0015  0.0095 -0.0017  0.0188
                ( 61.23%)  -0.7825* H  21 s( 99.92%)p 0.00(  0.08%)
                                            0.9996 -0.0045  0.0001  0.0086  0.0276
   253. (0.00600) BD*( 1) C   7 - C   8  
                ( 49.96%)   0.7068* C   7 s( 28.55%)p 2.50( 71.41%)d 0.00(  0.04%)
                                           -0.0003 -0.5342 -0.0096 -0.6303  0.0024
                                            0.5424 -0.0014  0.1504 -0.0003  0.0170
                                            0.0048 -0.0043 -0.0019  0.0093
                ( 50.04%)  -0.7074* C   8 s( 28.55%)p 2.50( 71.41%)d 0.00(  0.04%)
                                           -0.0003 -0.5342 -0.0094  0.6298 -0.0026
                                           -0.5429  0.0011 -0.1508  0.0003  0.0171
                                            0.0049 -0.0044 -0.0020  0.0093
   254. (0.00876) BD*( 1) C   7 - H  22  
                ( 38.87%)   0.6234* C   7 s( 21.63%)p 3.62( 78.33%)d 0.00(  0.05%)
                                            0.0001 -0.4650  0.0083 -0.1284 -0.0013
                                           -0.7376 -0.0039  0.4718 -0.0109 -0.0043
                                            0.0027  0.0165  0.0125  0.0012
                ( 61.13%)  -0.7819* H  22 s( 99.92%)p 0.00(  0.08%)
                                           -0.9996  0.0040  0.0045  0.0245 -0.0146
   255. (0.00881) BD*( 1) C   7 - H  23  
                ( 38.91%)   0.6238* C   7 s( 21.58%)p 3.63( 78.38%)d 0.00(  0.05%)
                                            0.0001 -0.4644  0.0087 -0.0221 -0.0027
                                           -0.2470 -0.0105 -0.8498  0.0053 -0.0003
                                           -0.0004 -0.0096  0.0015 -0.0189
                ( 61.09%)  -0.7816* H  23 s( 99.92%)p 0.00(  0.08%)
                                           -0.9996  0.0043  0.0013  0.0090  0.0273
   256. (0.00607) BD*( 1) C   8 - C   9  
                ( 50.51%)   0.7107* C   8 s( 28.25%)p 2.54( 71.70%)d 0.00(  0.04%)
                                            0.0003  0.5314  0.0114  0.7654 -0.0013
                                            0.3157  0.0005  0.1777  0.0001  0.0125
                                            0.0070  0.0029  0.0121 -0.0091
                ( 49.49%)  -0.7035* C   9 s( 28.85%)p 2.46( 71.11%)d 0.00(  0.04%)
                                            0.0003  0.5370  0.0090 -0.7606  0.0047
                                           -0.3179  0.0007 -0.1777  0.0006  0.0123
                                            0.0067  0.0032  0.0109 -0.0087
   257. (0.00875) BD*( 1) C   8 - H  24  
                ( 38.88%)   0.6236* C   8 s( 21.64%)p 3.62( 78.32%)d 0.00(  0.05%)
                                           -0.0001  0.4651 -0.0087 -0.0231 -0.0022
                                           -0.2482 -0.0101 -0.8491  0.0054  0.0003
                                            0.0006  0.0097 -0.0016  0.0189
                ( 61.12%)  -0.7818* H  24 s( 99.92%)p 0.00(  0.08%)
                                            0.9996 -0.0043  0.0011  0.0090  0.0274
   258. (0.00878) BD*( 1) C   8 - H  25  
                ( 38.99%)   0.6244* C   8 s( 21.60%)p 3.63( 78.36%)d 0.00(  0.05%)
                                           -0.0001  0.4646 -0.0087 -0.1282 -0.0006
                                           -0.7369 -0.0043  0.4733 -0.0110  0.0043
                                           -0.0028 -0.0165 -0.0125 -0.0011
                ( 61.01%)  -0.7811* H  25 s( 99.92%)p 0.00(  0.08%)
                                            0.9996 -0.0042  0.0042  0.0244 -0.0144
   259. (0.00581) BD*( 1) C   9 - C  10  
                ( 50.58%)   0.7112* C   9 s( 27.92%)p 2.58( 72.03%)d 0.00(  0.05%)
                                            0.0003  0.5283  0.0101  0.6349 -0.0027
                                           -0.5428 -0.0014 -0.1500 -0.0007 -0.0179
                                           -0.0049  0.0042  0.0031 -0.0099
                ( 49.42%)  -0.7030* C  10 s( 29.06%)p 2.44( 70.90%)d 0.00(  0.04%)
                                            0.0003  0.5391  0.0048 -0.6253  0.0013
                                            0.5433 -0.0006  0.1510 -0.0002 -0.0160
                                           -0.0045  0.0054 -0.0007 -0.0091
   260. (0.00886) BD*( 1) C   9 - H  26  
                ( 38.89%)   0.6236* C   9 s( 21.63%)p 3.62( 78.32%)d 0.00(  0.05%)
                                            0.0001 -0.4650  0.0083 -0.1310  0.0021
                                           -0.7362 -0.0051  0.4733 -0.0102 -0.0051
                                            0.0035  0.0163  0.0121  0.0013
                ( 61.11%)  -0.7817* H  26 s( 99.92%)p 0.00(  0.08%)
                                           -0.9996  0.0044  0.0027  0.0247 -0.0147
   261. (0.00888) BD*( 1) C   9 - H  27  
                ( 38.92%)   0.6238* C   9 s( 21.62%)p 3.62( 78.33%)d 0.00(  0.05%)
                                            0.0001 -0.4649  0.0083 -0.0260  0.0009
                                           -0.2477 -0.0107 -0.8492  0.0046 -0.0004
                                           -0.0018 -0.0095  0.0014 -0.0189
                ( 61.08%)  -0.7815* H  27 s( 99.92%)p 0.00(  0.08%)
                                           -0.9996  0.0044 -0.0006  0.0092  0.0273
   262. (0.00825) BD*( 1) C  10 - C  11  
                ( 50.75%)   0.7124* C  10 s( 26.78%)p 2.73( 73.16%)d 0.00(  0.05%)
                                            0.0003  0.5172  0.0181  0.7707  0.0151
                                            0.3237 -0.0093  0.1806 -0.0022  0.0133
                                            0.0074  0.0030  0.0135 -0.0099
                ( 49.25%)  -0.7018* C  11 s( 30.93%)p 2.23( 69.03%)d 0.00(  0.04%)
                                            0.0002  0.5561  0.0023 -0.7435  0.0182
                                           -0.3245 -0.0064 -0.1788 -0.0010  0.0135
                                            0.0071  0.0029  0.0098 -0.0074
   263. (0.00846) BD*( 1) C  10 - H  28  
                ( 38.23%)   0.6183* C  10 s( 22.09%)p 3.53( 77.87%)d 0.00(  0.04%)
                                           -0.0001  0.4699 -0.0086 -0.0132 -0.0014
                                           -0.2458 -0.0119 -0.8473  0.0099 -0.0004
                                           -0.0018  0.0087 -0.0006  0.0187
                ( 61.77%)  -0.7860* H  28 s( 99.91%)p 0.00(  0.09%)
                                            0.9996 -0.0039  0.0011  0.0102  0.0278
   264. (0.00848) BD*( 1) C  10 - H  29  
                ( 38.25%)   0.6185* C  10 s( 22.09%)p 3.53( 77.87%)d 0.00(  0.04%)
                                           -0.0001  0.4699 -0.0086 -0.1181  0.0006
                                           -0.7340 -0.0025  0.4751 -0.0153  0.0020
                                           -0.0012 -0.0170 -0.0116 -0.0004
                ( 61.75%)  -0.7858* H  29 s( 99.91%)p 0.00(  0.09%)
                                            0.9996 -0.0041  0.0045  0.0256 -0.0141
   265. (0.00779) BD*( 1) C  11 - O  12  
                ( 69.22%)   0.8320* C  11 s( 20.54%)p 3.85( 79.15%)d 0.02(  0.32%)
                                           -0.0001 -0.4509 -0.0454 -0.6381 -0.0287
                                            0.5951  0.0289  0.1687  0.0084  0.0471
                                            0.0134 -0.0118 -0.0040  0.0245
                ( 30.78%)  -0.5548* O  12 s( 32.63%)p 2.06( 67.31%)d 0.00(  0.06%)
                                            0.0001 -0.5712 -0.0010  0.5411  0.0011
                                           -0.5909  0.0033 -0.1762  0.0015  0.0165
                                            0.0051 -0.0106  0.0113  0.0102
   266. (0.01350) BD*( 1) C  11 - H  30  
                ( 39.53%)   0.6287* C  11 s( 24.33%)p 3.11( 75.61%)d 0.00(  0.06%)
                                            0.0000 -0.4931  0.0111 -0.1790 -0.0053
                                           -0.7007  0.0013  0.4826 -0.0089 -0.0081
                                            0.0037  0.0187  0.0125  0.0002
                ( 60.47%)  -0.7776* H  30 s( 99.90%)p 0.00(  0.10%)
                                           -0.9995  0.0056  0.0036  0.0271 -0.0163
   267. (0.01352) BD*( 1) C  11 - H  31  
                ( 39.56%)   0.6289* C  11 s( 24.31%)p 3.11( 75.63%)d 0.00(  0.06%)
                                            0.0000 -0.4929  0.0109 -0.0738 -0.0065
                                           -0.2128 -0.0044 -0.8399  0.0068 -0.0026
                                           -0.0034 -0.0095  0.0011 -0.0218
                ( 60.44%)  -0.7774* H  31 s( 99.90%)p 0.00(  0.10%)
                                           -0.9995  0.0056 -0.0003  0.0097  0.0303
   268. (0.00268) BD*( 1) O  12 - H  32  
                ( 25.14%)   0.5014* O  12 s( 19.80%)p 4.05( 80.12%)d 0.00(  0.08%)
                                           -0.0001 -0.4445 -0.0191 -0.8317 -0.0337
                                           -0.2819  0.0080 -0.1696  0.0003 -0.0237
                                           -0.0107 -0.0067 -0.0063  0.0093
                ( 74.86%)  -0.8652* H  32 s( 99.53%)p 0.00(  0.47%)
                                           -0.9977  0.0045  0.0647  0.0183  0.0117


 NHO Directionality and "Bond Bending" (deviations from line of nuclear centers)

         [Thresholds for printing:  angular deviation  >  1.0 degree]
                                    hybrid p-character > 25.0%
                                    orbital occupancy  >  0.10e

                                Line of Centers        Hybrid 1              Hybrid 2
                                ---------------  -------------------   ------------------
                NBO               Theta   Phi    Theta   Phi    Dev    Theta   Phi    Dev
 ========================================================================================
     2. BD (   2) C   1 - C   2    75.9   17.0   107.7  102.2  89.9    107.8  103.2  89.2
     3. BD (   3) C   1 - C   2    75.9   17.0   157.2  322.9  90.2     23.0  142.9  90.1
     5. BD (   1) C   2 - C   3    76.7   17.8    75.5   16.6   1.7      --     --    --
     6. BD (   1) C   3 - C   4   122.4   68.7   123.2   69.8   1.3      --     --    --
    10. BD (   1) C   4 - H  16   165.8  266.2   166.8  264.3   1.1      --     --    --
    27. BD (   1) C  10 - C  11    77.9   22.4     --     --    --     102.7  204.5   2.2
    30. BD (   1) C  11 - O  12   101.8  314.4   101.0  316.9   2.5     77.7  132.7   1.8
    31. BD (   1) C  11 - H  30   122.6   79.8   123.2   75.2   3.9      --     --    --
    32. BD (   1) C  11 - H  31    16.1   83.7    15.5   69.7   3.8      --     --    --
    33. BD (   1) O  12 - H  32    78.0   22.3    79.4   17.6   4.9      --     --    --
    46. LP (   1) O  12             --     --    110.8  262.7   --       --     --    --
    47. LP (   2) O  12             --     --     20.8  258.0   --       --     --    --


 Second Order Perturbation Theory Analysis of Fock Matrix in NBO Basis

     Threshold for printing:   0.25 kcal/mol
                                                                              E(2)  E(j)-E(i) F(i,j)
         Donor NBO (i)                     Acceptor NBO (j)                 kcal/mol   a.u.    a.u. 
 ===================================================================================================

 within unit  1
   1. BD (   1) C   1 - C   2        /239. BD*(   1) C   1 - H  13            1.10    1.33    0.048
   1. BD (   1) C   1 - C   2        /240. BD*(   1) C   2 - C   3            3.03    1.33    0.080
   2. BD (   2) C   1 - C   2        / 68. RY*(   3) C   3                    0.35    1.26    0.026
   2. BD (   2) C   1 - C   2        /241. BD*(   1) C   3 - C   4            1.12    0.71    0.036
   2. BD (   2) C   1 - C   2        /243. BD*(   1) C   3 - H  15            0.99    0.77    0.035
   3. BD (   3) C   1 - C   2        /241. BD*(   1) C   3 - C   4            0.29    0.70    0.018
   3. BD (   3) C   1 - C   2        /242. BD*(   1) C   3 - H  14            1.45    0.76    0.042
   3. BD (   3) C   1 - C   2        /243. BD*(   1) C   3 - H  15            0.40    0.76    0.022
   4. BD (   1) C   1 - H  13        / 58. RY*(   2) C   2                    0.51    1.45    0.034
   4. BD (   1) C   1 - H  13        /236. BD*(   1) C   1 - C   2            2.61    1.51    0.079
   4. BD (   1) C   1 - H  13        /240. BD*(   1) C   2 - C   3            2.59    1.05    0.066
   5. BD (   1) C   2 - C   3        / 48. RY*(   1) C   1                    0.45    1.41    0.032
   5. BD (   1) C   2 - C   3        / 76. RY*(   2) C   4                    0.42    1.61    0.033
   5. BD (   1) C   2 - C   3        /236. BD*(   1) C   1 - C   2            4.57    1.60    0.108
   5. BD (   1) C   2 - C   3        /239. BD*(   1) C   1 - H  13            1.10    1.14    0.045
   5. BD (   1) C   2 - C   3        /241. BD*(   1) C   3 - C   4            0.57    1.07    0.031
   5. BD (   1) C   2 - C   3        /242. BD*(   1) C   3 - H  14            0.27    1.14    0.022
   5. BD (   1) C   2 - C   3        /243. BD*(   1) C   3 - H  15            0.28    1.13    0.022
   5. BD (   1) C   2 - C   3        /244. BD*(   1) C   4 - C   5            0.99    1.12    0.042
   6. BD (   1) C   3 - C   4        / 57. RY*(   1) C   2                    1.22    1.39    0.052
   6. BD (   1) C   3 - C   4        / 84. RY*(   1) C   5                    0.72    1.57    0.043
   6. BD (   1) C   3 - C   4        /236. BD*(   1) C   1 - C   2            1.68    1.50    0.064
   6. BD (   1) C   3 - C   4        /237. BD*(   2) C   1 - C   2            1.64    0.68    0.042
   6. BD (   1) C   3 - C   4        /238. BD*(   3) C   1 - C   2            0.40    0.69    0.021
   6. BD (   1) C   3 - C   4        /240. BD*(   1) C   2 - C   3            0.77    1.04    0.036
   6. BD (   1) C   3 - C   4        /242. BD*(   1) C   3 - H  14            0.35    1.04    0.024
   6. BD (   1) C   3 - C   4        /243. BD*(   1) C   3 - H  15            0.41    1.03    0.026
   6. BD (   1) C   3 - C   4        /244. BD*(   1) C   4 - C   5            0.40    1.02    0.026
   6. BD (   1) C   3 - C   4        /248. BD*(   1) C   5 - H  18            0.70    1.07    0.035
   7. BD (   1) C   3 - H  14        / 59. RY*(   3) C   2                    0.83    1.53    0.045
   7. BD (   1) C   3 - H  14        /236. BD*(   1) C   1 - C   2            1.49    1.39    0.058
   7. BD (   1) C   3 - H  14        /238. BD*(   3) C   1 - C   2            3.47    0.58    0.057
   7. BD (   1) C   3 - H  14        /240. BD*(   1) C   2 - C   3            0.27    0.93    0.020
   7. BD (   1) C   3 - H  14        /245. BD*(   1) C   4 - H  16            1.44    0.96    0.047
   8. BD (   1) C   3 - H  15        / 58. RY*(   2) C   2                    0.77    1.35    0.041
   8. BD (   1) C   3 - H  15        / 75. RY*(   1) C   4                    0.29    1.46    0.026
   8. BD (   1) C   3 - H  15        /236. BD*(   1) C   1 - C   2            1.48    1.40    0.058
   8. BD (   1) C   3 - H  15        /237. BD*(   2) C   1 - C   2            2.48    0.58    0.048
   8. BD (   1) C   3 - H  15        /238. BD*(   3) C   1 - C   2            1.03    0.59    0.031
   8. BD (   1) C   3 - H  15        /240. BD*(   1) C   2 - C   3            0.25    0.94    0.020
   8. BD (   1) C   3 - H  15        /246. BD*(   1) C   4 - H  17            1.33    0.97    0.046
   9. BD (   1) C   4 - C   5        / 66. RY*(   1) C   3                    0.47    1.48    0.033
   9. BD (   1) C   4 - C   5        / 93. RY*(   1) C   6                    0.30    1.45    0.026
   9. BD (   1) C   4 - C   5        /240. BD*(   1) C   2 - C   3            1.16    1.02    0.043
   9. BD (   1) C   4 - C   5        /241. BD*(   1) C   3 - C   4            0.52    0.96    0.028
   9. BD (   1) C   4 - C   5        /245. BD*(   1) C   4 - H  16            0.33    1.04    0.024
   9. BD (   1) C   4 - C   5        /246. BD*(   1) C   4 - H  17            0.36    1.05    0.025
   9. BD (   1) C   4 - C   5        /247. BD*(   1) C   5 - C   6            0.55    1.01    0.030
   9. BD (   1) C   4 - C   5        /248. BD*(   1) C   5 - H  18            0.28    1.05    0.022
   9. BD (   1) C   4 - C   5        /249. BD*(   1) C   5 - H  19            0.25    1.05    0.021
   9. BD (   1) C   4 - C   5        /250. BD*(   1) C   6 - C   7            0.95    1.02    0.039
  10. BD (   1) C   4 - H  16        /242. BD*(   1) C   3 - H  14            1.58    0.91    0.048
  10. BD (   1) C   4 - H  16        /249. BD*(   1) C   5 - H  19            1.53    0.93    0.048
  11. BD (   1) C   4 - H  17        / 86. RY*(   3) C   5                    0.26    1.36    0.024
  11. BD (   1) C   4 - H  17        /243. BD*(   1) C   3 - H  15            1.68    0.90    0.049
  11. BD (   1) C   4 - H  17        /244. BD*(   1) C   4 - C   5            0.26    0.89    0.019
  11. BD (   1) C   4 - H  17        /247. BD*(   1) C   5 - C   6            1.80    0.90    0.051
  12. BD (   1) C   5 - C   6        / 75. RY*(   1) C   4                    0.67    1.53    0.040
  12. BD (   1) C   5 - C   6        /104. RY*(   3) C   7                    0.35    1.52    0.029
  12. BD (   1) C   5 - C   6        /244. BD*(   1) C   4 - C   5            0.50    0.99    0.028
  12. BD (   1) C   5 - C   6        /246. BD*(   1) C   4 - H  17            0.77    1.04    0.036
  12. BD (   1) C   5 - C   6        /248. BD*(   1) C   5 - H  18            0.32    1.04    0.023
  12. BD (   1) C   5 - C   6        /249. BD*(   1) C   5 - H  19            0.29    1.03    0.022
  12. BD (   1) C   5 - C   6        /250. BD*(   1) C   6 - C   7            0.63    1.01    0.032
  12. BD (   1) C   5 - C   6        /251. BD*(   1) C   6 - H  20            0.30    1.03    0.022
  12. BD (   1) C   5 - C   6        /252. BD*(   1) C   6 - H  21            0.28    1.04    0.021
  12. BD (   1) C   5 - C   6        /253. BD*(   1) C   7 - C   8            1.02    1.01    0.041
  13. BD (   1) C   5 - H  18        / 94. RY*(   2) C   6                    0.28    1.45    0.025
  13. BD (   1) C   5 - H  18        /241. BD*(   1) C   3 - C   4            2.07    0.83    0.052
  13. BD (   1) C   5 - H  18        /251. BD*(   1) C   6 - H  20            1.68    0.92    0.050
  14. BD (   1) C   5 - H  19        / 93. RY*(   1) C   6                    0.30    1.33    0.025
  14. BD (   1) C   5 - H  19        /245. BD*(   1) C   4 - H  16            1.61    0.92    0.049
  14. BD (   1) C   5 - H  19        /252. BD*(   1) C   6 - H  21            1.59    0.93    0.048
  15. BD (   1) C   6 - C   7        / 85. RY*(   2) C   5                    0.56    1.48    0.037
  15. BD (   1) C   6 - C   7        /112. RY*(   2) C   8                    0.25    1.40    0.024
  15. BD (   1) C   6 - C   7        /113. RY*(   3) C   8                    0.35    1.51    0.029
  15. BD (   1) C   6 - C   7        /244. BD*(   1) C   4 - C   5            1.20    0.98    0.043
  15. BD (   1) C   6 - C   7        /247. BD*(   1) C   5 - C   6            0.62    0.99    0.031
  15. BD (   1) C   6 - C   7        /251. BD*(   1) C   6 - H  20            0.35    1.03    0.024
  15. BD (   1) C   6 - C   7        /252. BD*(   1) C   6 - H  21            0.33    1.03    0.023
  15. BD (   1) C   6 - C   7        /253. BD*(   1) C   7 - C   8            0.59    1.01    0.031
  15. BD (   1) C   6 - C   7        /254. BD*(   1) C   7 - H  22            0.28    1.04    0.022
  15. BD (   1) C   6 - C   7        /255. BD*(   1) C   7 - H  23            0.28    1.04    0.022
  15. BD (   1) C   6 - C   7        /256. BD*(   1) C   8 - C   9            1.05    1.00    0.041
  16. BD (   1) C   6 - H  20        / 84. RY*(   1) C   5                    0.27    1.43    0.025
  16. BD (   1) C   6 - H  20        /102. RY*(   1) C   7                    0.40    1.49    0.031
  16. BD (   1) C   6 - H  20        /248. BD*(   1) C   5 - H  18            1.49    0.93    0.047
  16. BD (   1) C   6 - H  20        /254. BD*(   1) C   7 - H  22            1.53    0.93    0.048
  17. BD (   1) C   6 - H  21        /103. RY*(   2) C   7                    0.27    1.30    0.024
  17. BD (   1) C   6 - H  21        /249. BD*(   1) C   5 - H  19            1.60    0.91    0.048
  17. BD (   1) C   6 - H  21        /255. BD*(   1) C   7 - H  23            1.56    0.92    0.048
  18. BD (   1) C   7 - C   8        / 95. RY*(   3) C   6                    0.32    1.53    0.028
  18. BD (   1) C   7 - C   8        /122. RY*(   3) C   9                    0.37    1.48    0.030
  18. BD (   1) C   7 - C   8        /247. BD*(   1) C   5 - C   6            1.08    0.98    0.041
  18. BD (   1) C   7 - C   8        /250. BD*(   1) C   6 - C   7            0.59    1.00    0.031
  18. BD (   1) C   7 - C   8        /254. BD*(   1) C   7 - H  22            0.31    1.03    0.022
  18. BD (   1) C   7 - C   8        /255. BD*(   1) C   7 - H  23            0.31    1.03    0.023
  18. BD (   1) C   7 - C   8        /256. BD*(   1) C   8 - C   9            0.59    1.00    0.031
  18. BD (   1) C   7 - C   8        /257. BD*(   1) C   8 - H  24            0.30    1.04    0.022
  18. BD (   1) C   7 - C   8        /258. BD*(   1) C   8 - H  25            0.30    1.03    0.022
  18. BD (   1) C   7 - C   8        /259. BD*(   1) C   9 - C  10            1.08    0.99    0.041
  19. BD (   1) C   7 - H  22        / 93. RY*(   1) C   6                    0.26    1.31    0.023
  19. BD (   1) C   7 - H  22        /111. RY*(   1) C   8                    0.26    1.50    0.025
  19. BD (   1) C   7 - H  22        /251. BD*(   1) C   6 - H  20            1.62    0.91    0.048
  19. BD (   1) C   7 - H  22        /258. BD*(   1) C   8 - H  25            1.59    0.92    0.048
  20. BD (   1) C   7 - H  23        / 94. RY*(   2) C   6                    0.36    1.43    0.029
  20. BD (   1) C   7 - H  23        /111. RY*(   1) C   8                    0.26    1.49    0.025
  20. BD (   1) C   7 - H  23        /252. BD*(   1) C   6 - H  21            1.62    0.91    0.049
  20. BD (   1) C   7 - H  23        /257. BD*(   1) C   8 - H  24            1.59    0.92    0.048
  21. BD (   1) C   8 - C   9        /104. RY*(   3) C   7                    0.42    1.51    0.032
  21. BD (   1) C   8 - C   9        /131. RY*(   3) C  10                    0.47    1.45    0.033
  21. BD (   1) C   8 - C   9        /250. BD*(   1) C   6 - C   7            1.05    1.00    0.041
  21. BD (   1) C   8 - C   9        /253. BD*(   1) C   7 - C   8            0.58    1.00    0.030
  21. BD (   1) C   8 - C   9        /257. BD*(   1) C   8 - H  24            0.28    1.04    0.022
  21. BD (   1) C   8 - C   9        /258. BD*(   1) C   8 - H  25            0.29    1.04    0.022
  21. BD (   1) C   8 - C   9        /259. BD*(   1) C   9 - C  10            0.64    0.99    0.032
  21. BD (   1) C   8 - C   9        /260. BD*(   1) C   9 - H  26            0.33    1.03    0.023
  21. BD (   1) C   8 - C   9        /261. BD*(   1) C   9 - H  27            0.33    1.03    0.023
  21. BD (   1) C   8 - C   9        /262. BD*(   1) C  10 - C  11            1.16    0.97    0.042
  22. BD (   1) C   8 - H  24        /102. RY*(   1) C   7                    0.34    1.48    0.028
  22. BD (   1) C   8 - H  24        /120. RY*(   1) C   9                    0.25    1.50    0.025
  22. BD (   1) C   8 - H  24        /255. BD*(   1) C   7 - H  23            1.59    0.92    0.048
  22. BD (   1) C   8 - H  24        /261. BD*(   1) C   9 - H  27            1.60    0.91    0.048
  23. BD (   1) C   8 - H  25        /254. BD*(   1) C   7 - H  22            1.59    0.92    0.048
  23. BD (   1) C   8 - H  25        /260. BD*(   1) C   9 - H  26            1.60    0.91    0.048
  24. BD (   1) C   9 - C  10        /113. RY*(   3) C   8                    0.42    1.52    0.032
  24. BD (   1) C   9 - C  10        /138. RY*(   1) C  11                    0.36    1.85    0.032
  24. BD (   1) C   9 - C  10        /253. BD*(   1) C   7 - C   8            1.03    1.02    0.041
  24. BD (   1) C   9 - C  10        /256. BD*(   1) C   8 - C   9            0.58    1.01    0.031
  24. BD (   1) C   9 - C  10        /260. BD*(   1) C   9 - H  26            0.26    1.04    0.021
  24. BD (   1) C   9 - C  10        /261. BD*(   1) C   9 - H  27            0.26    1.04    0.021
  24. BD (   1) C   9 - C  10        /262. BD*(   1) C  10 - C  11            0.34    0.98    0.023
  24. BD (   1) C   9 - C  10        /263. BD*(   1) C  10 - H  28            0.34    1.04    0.024
  24. BD (   1) C   9 - C  10        /264. BD*(   1) C  10 - H  29            0.35    1.04    0.024
  24. BD (   1) C   9 - C  10        /265. BD*(   1) C  11 - O  12            1.31    0.85    0.042
  25. BD (   1) C   9 - H  26        /111. RY*(   1) C   8                    0.28    1.50    0.026
  25. BD (   1) C   9 - H  26        /258. BD*(   1) C   8 - H  25            1.57    0.92    0.048
  25. BD (   1) C   9 - H  26        /264. BD*(   1) C  10 - H  29            1.62    0.92    0.049
  26. BD (   1) C   9 - H  27        /111. RY*(   1) C   8                    0.29    1.50    0.026
  26. BD (   1) C   9 - H  27        /257. BD*(   1) C   8 - H  24            1.56    0.93    0.048
  26. BD (   1) C   9 - H  27        /263. BD*(   1) C  10 - H  28            1.62    0.92    0.049
  27. BD (   1) C  10 - C  11        /121. RY*(   2) C   9                    0.26    1.42    0.025
  27. BD (   1) C  10 - C  11        /122. RY*(   3) C   9                    0.47    1.53    0.034
  27. BD (   1) C  10 - C  11        /147. RY*(   1) O  12                    0.47    1.99    0.039
  27. BD (   1) C  10 - C  11        /256. BD*(   1) C   8 - C   9            1.04    1.04    0.042
  27. BD (   1) C  10 - C  11        /259. BD*(   1) C   9 - C  10            0.54    1.04    0.030
  27. BD (   1) C  10 - C  11        /266. BD*(   1) C  11 - H  30            0.27    1.03    0.021
  27. BD (   1) C  10 - C  11        /267. BD*(   1) C  11 - H  31            0.27    1.03    0.021
  27. BD (   1) C  10 - C  11        /268. BD*(   1) O  12 - H  32            0.87    1.02    0.038
  28. BD (   1) C  10 - H  28        /120. RY*(   1) C   9                    0.25    1.51    0.025
  28. BD (   1) C  10 - H  28        /261. BD*(   1) C   9 - H  27            1.58    0.93    0.048
  28. BD (   1) C  10 - H  28        /265. BD*(   1) C  11 - O  12            0.34    0.73    0.020
  28. BD (   1) C  10 - H  28        /267. BD*(   1) C  11 - H  31            1.64    0.88    0.048
  29. BD (   1) C  10 - H  29        /120. RY*(   1) C   9                    0.26    1.51    0.025
  29. BD (   1) C  10 - H  29        /260. BD*(   1) C   9 - H  26            1.58    0.93    0.048
  29. BD (   1) C  10 - H  29        /265. BD*(   1) C  11 - O  12            0.34    0.73    0.020
  29. BD (   1) C  10 - H  29        /266. BD*(   1) C  11 - H  30            1.64    0.88    0.048
  30. BD (   1) C  11 - O  12        /233. RY*(   2) H  32                    0.28    1.88    0.029
  30. BD (   1) C  11 - O  12        /259. BD*(   1) C   9 - C  10            0.87    1.30    0.043
  31. BD (   1) C  11 - H  30        /130. RY*(   2) C  10                    0.30    1.53    0.027
  31. BD (   1) C  11 - H  30        /148. RY*(   2) O  12                    0.33    1.65    0.030
  31. BD (   1) C  11 - H  30        /264. BD*(   1) C  10 - H  29            1.51    0.99    0.049
  32. BD (   1) C  11 - H  31        /130. RY*(   2) C  10                    0.30    1.53    0.027
  32. BD (   1) C  11 - H  31        /148. RY*(   2) O  12                    0.33    1.65    0.029
  32. BD (   1) C  11 - H  31        /263. BD*(   1) C  10 - H  28            1.50    0.99    0.049
  33. BD (   1) O  12 - H  32        /129. RY*(   1) C  10                    0.27    1.46    0.025
  33. BD (   1) O  12 - H  32        /138. RY*(   1) C  11                    0.27    2.02    0.029
  33. BD (   1) O  12 - H  32        /142. RY*(   5) C  11                    0.25    2.59    0.032
  33. BD (   1) O  12 - H  32        /262. BD*(   1) C  10 - C  11            1.37    1.15    0.050
  34. CR (   1) C   1                / 57. RY*(   1) C   2                    0.25   10.90    0.067
  34. CR (   1) C   1                / 58. RY*(   2) C   2                    1.42   10.95    0.157
  34. CR (   1) C   1                /156. RY*(   1) H  13                    0.64   10.48    0.104
  34. CR (   1) C   1                /236. BD*(   1) C   1 - C   2            0.90   11.01    0.126
  34. CR (   1) C   1                /239. BD*(   1) C   1 - H  13            0.50   10.55    0.092
  34. CR (   1) C   1                /240. BD*(   1) C   2 - C   3            2.70   10.55    0.214
  35. CR (   1) C   2                / 48. RY*(   1) C   1                    0.76   10.82    0.115
  35. CR (   1) C   2                / 70. RY*(   5) C   3                    0.67   10.96    0.108
  35. CR (   1) C   2                /236. BD*(   1) C   1 - C   2            0.82   11.01    0.120
  35. CR (   1) C   2                /239. BD*(   1) C   1 - H  13            1.49   10.56    0.158
  36. CR (   1) C   3                / 60. RY*(   4) C   2                    0.47   11.07    0.091
  36. CR (   1) C   3                / 77. RY*(   3) C   4                    0.32   11.04    0.076
  36. CR (   1) C   3                /160. RY*(   1) H  14                    0.37   10.49    0.078
  36. CR (   1) C   3                /164. RY*(   1) H  15                    0.42   10.53    0.084
  36. CR (   1) C   3                /236. BD*(   1) C   1 - C   2            1.60   11.00    0.168
  37. CR (   1) C   4                /168. RY*(   1) H  16                    0.33   10.48    0.074
  37. CR (   1) C   4                /172. RY*(   1) H  17                    0.32   10.47    0.073
  38. CR (   1) C   5                / 93. RY*(   1) C   6                    0.26   10.92    0.067
  38. CR (   1) C   5                / 96. RY*(   4) C   6                    0.30   10.86    0.072
  38. CR (   1) C   5                /176. RY*(   1) H  18                    0.33   10.47    0.075
  38. CR (   1) C   5                /180. RY*(   1) H  19                    0.31   10.48    0.073
  39. CR (   1) C   6                / 86. RY*(   3) C   5                    0.35   10.93    0.078
  39. CR (   1) C   6                /103. RY*(   2) C   7                    0.32   10.89    0.075
  39. CR (   1) C   6                /105. RY*(   4) C   7                    0.27   10.99    0.069
  39. CR (   1) C   6                /184. RY*(   1) H  20                    0.33   10.51    0.074
  39. CR (   1) C   6                /188. RY*(   1) H  21                    0.31   10.48    0.072
  40. CR (   1) C   7                / 96. RY*(   4) C   6                    0.30   10.84    0.072
  40. CR (   1) C   7                /112. RY*(   2) C   8                    0.36   10.87    0.079
  40. CR (   1) C   7                /114. RY*(   4) C   8                    0.28   10.84    0.070
  40. CR (   1) C   7                /192. RY*(   1) H  22                    0.31   10.48    0.072
  40. CR (   1) C   7                /196. RY*(   1) H  23                    0.31   10.48    0.072
  41. CR (   1) C   8                /103. RY*(   2) C   7                    0.34   10.88    0.077
  41. CR (   1) C   8                /121. RY*(   2) C   9                    0.35   10.84    0.078
  41. CR (   1) C   8                /123. RY*(   4) C   9                    0.28   10.92    0.070
  41. CR (   1) C   8                /200. RY*(   1) H  24                    0.31   10.47    0.072
  41. CR (   1) C   8                /204. RY*(   1) H  25                    0.31   10.48    0.072
  42. CR (   1) C   9                /112. RY*(   2) C   8                    0.35   10.87    0.078
  42. CR (   1) C   9                /114. RY*(   4) C   8                    0.31   10.85    0.073
  42. CR (   1) C   9                /129. RY*(   1) C  10                    0.45   10.76    0.088
  42. CR (   1) C   9                /208. RY*(   1) H  26                    0.31   10.48    0.072
  42. CR (   1) C   9                /212. RY*(   1) H  27                    0.31   10.47    0.072
  43. CR (   1) C  10                /121. RY*(   2) C   9                    0.35   10.86    0.077
  43. CR (   1) C  10                /123. RY*(   4) C   9                    0.30   10.94    0.073
  43. CR (   1) C  10                /143. RY*(   6) C  11                    0.31   11.02    0.074
  43. CR (   1) C  10                /216. RY*(   1) H  28                    0.34   10.46    0.076
  43. CR (   1) C  10                /220. RY*(   1) H  29                    0.34   10.46    0.076
  44. CR (   1) C  11                /129. RY*(   1) C  10                    0.40   10.87    0.083
  44. CR (   1) C  11                /132. RY*(   4) C  10                    0.28   10.97    0.070
  44. CR (   1) C  11                /224. RY*(   1) H  30                    0.37   10.53    0.078
  44. CR (   1) C  11                /228. RY*(   1) H  31                    0.37   10.53    0.078
  44. CR (   1) C  11                /265. BD*(   1) C  11 - O  12            0.62   10.42    0.102
  45. CR (   1) O  12                /139. RY*(   2) C  11                    0.80   19.71    0.159
  45. CR (   1) O  12                /142. RY*(   5) C  11                    0.36   20.86    0.109
  46. LP (   1) O  12                /139. RY*(   2) C  11                    1.06    1.32    0.048
  46. LP (   1) O  12                /234. RY*(   3) H  32                    0.38    1.88    0.034
  46. LP (   1) O  12                /259. BD*(   1) C   9 - C  10            0.27    1.06    0.021
  46. LP (   1) O  12                /262. BD*(   1) C  10 - C  11            0.39    1.04    0.025
  46. LP (   1) O  12                /266. BD*(   1) C  11 - H  30            0.61    1.05    0.032
  46. LP (   1) O  12                /267. BD*(   1) C  11 - H  31            0.62    1.05    0.032
  47. LP (   2) O  12                /141. RY*(   4) C  11                    0.59    2.27    0.046
  47. LP (   2) O  12                /232. RY*(   1) H  32                    1.02    1.98    0.057
  47. LP (   2) O  12                /266. BD*(   1) C  11 - H  30            2.94    0.79    0.061
  47. LP (   2) O  12                /267. BD*(   1) C  11 - H  31            2.93    0.79    0.061


 Natural Bond Orbitals (Summary):

                                                            Principal Delocalizations
           NBO                        Occupancy    Energy   (geminal,vicinal,remote)
 ====================================================================================
 Molecular unit  1  (C11H20O)
     1. BD (   1) C   1 - C   2          0.99589    -1.02161  240(g),239(g)
     2. BD (   2) C   1 - C   2          0.99366    -0.47352  241(v),243(v),68(v)
     3. BD (   3) C   1 - C   2          0.99284    -0.45715  242(v),243(v),241(v)
     4. BD (   1) C   1 - H  13          0.99613    -0.74282  236(g),240(v),58(v)
     5. BD (   1) C   2 - C   3          0.99314    -0.83355  236(g),239(v),244(v),241(g)
                                                    48(v),76(v),243(g),242(g)
     6. BD (   1) C   3 - C   4          0.98329    -0.73391  236(v),237(v),57(v),240(g)
                                                    84(v),248(v),243(g),244(g)
                                                    238(v),242(g)
     7. BD (   1) C   3 - H  14          0.97993    -0.62662  238(v),236(v),245(v),59(v)
                                                    240(g)
     8. BD (   1) C   3 - H  15          0.97983    -0.63623  237(v),236(v),246(v),238(v)
                                                    58(v),75(v)
     9. BD (   1) C   4 - C   5          0.98923    -0.71474  240(v),250(v),247(g),241(g)
                                                    66(v),246(g),245(g),93(v)
                                                    248(g),249(g)
    10. BD (   1) C   4 - H  16          0.98913    -0.60211  242(v),249(v)
    11. BD (   1) C   4 - H  17          0.98904    -0.60229  247(v),243(v),244(g),86(v)
    12. BD (   1) C   5 - C   6          0.99047    -0.70074  253(v),246(v),75(v),250(g)
                                                    244(g),104(v),248(g),251(g)
                                                    249(g),252(g)
    13. BD (   1) C   5 - H  18          0.98711    -0.58883  241(v),251(v),94(v)
    14. BD (   1) C   5 - H  19          0.98878    -0.58739  245(v),252(v),93(v)
    15. BD (   1) C   6 - C   7          0.98949    -0.69491  244(v),256(v),247(g),253(g)
                                                    85(v),113(v),251(g),252(g)
                                                    254(g),255(g),112(v)
    16. BD (   1) C   6 - H  20          0.98871    -0.58804  254(v),248(v),102(v),84(v)
    17. BD (   1) C   6 - H  21          0.98880    -0.58071  249(v),255(v),103(v)
    18. BD (   1) C   7 - C   8          0.98974    -0.69056  259(v),247(v),250(g),256(g)
                                                    122(v),95(v),255(g),254(g)
                                                    257(g),258(g)
    19. BD (   1) C   7 - H  22          0.98853    -0.57476  251(v),258(v),111(v),93(v)
    20. BD (   1) C   7 - H  23          0.98865    -0.57421  252(v),257(v),94(v),111(v)
    21. BD (   1) C   8 - C   9          0.98938    -0.69348  262(v),250(v),259(g),253(g)
                                                    131(v),104(v),260(g),261(g)
                                                    258(g),257(g)
    22. BD (   1) C   8 - H  24          0.98863    -0.57342  261(v),255(v),102(v),120(v)
    23. BD (   1) C   8 - H  25          0.98867    -0.57417  260(v),254(v)
    24. BD (   1) C   9 - C  10          0.98841    -0.70513  265(v),253(v),256(g),113(v)
                                                    138(v),264(g),263(g),262(g)
                                                    260(g),261(g)
    25. BD (   1) C   9 - H  26          0.98874    -0.58104  264(v),258(v),111(v)
    26. BD (   1) C   9 - H  27          0.98877    -0.58117  263(v),257(v),111(v)
    27. BD (   1) C  10 - C  11          0.99178    -0.73711  256(v),268(v),259(g),122(v)
                                                    147(v),267(g),266(g),121(v)
    28. BD (   1) C  10 - H  28          0.98755    -0.59050  267(v),261(v),265(v),120(v)
    29. BD (   1) C  10 - H  29          0.98755    -0.59042  266(v),260(v),265(v),120(v)
    30. BD (   1) C  11 - O  12          0.99776    -1.00061  259(v),233(v)
    31. BD (   1) C  11 - H  30          0.99406    -0.64835  264(v),148(v),130(v)
    32. BD (   1) C  11 - H  31          0.99406    -0.64859  263(v),148(v),130(v)
    33. BD (   1) O  12 - H  32          0.99494    -0.87487  262(v),138(v),129(r),142(v)
    34. CR (   1) C   1                  0.99929   -10.24401  240(v),58(v),236(g),156(v)
                                                    239(g),57(v)
    35. CR (   1) C   2                  0.99946   -10.24665  239(v),236(g),48(v),70(v)
    36. CR (   1) C   3                  0.99952   -10.23446  236(v),60(v),164(v),160(v)
                                                    77(v)
    37. CR (   1) C   4                  0.99956   -10.20199  168(v),172(v)
    38. CR (   1) C   5                  0.99955   -10.17966  176(v),180(v),96(v),93(v)
    39. CR (   1) C   6                  0.99956   -10.17055  86(v),184(v),103(v),188(v)
                                                    105(v)
    40. CR (   1) C   7                  0.99956   -10.16365  112(v),192(v),196(v),96(v)
                                                    114(v)
    41. CR (   1) C   8                  0.99956   -10.16291  121(v),103(v),200(v),204(v)
                                                    123(v)
    42. CR (   1) C   9                  0.99956   -10.17086  129(v),112(v),208(v),212(v)
                                                    114(v)
    43. CR (   1) C  10                  0.99956   -10.17997  121(v),216(v),220(v),143(v)
                                                    123(v)
    44. CR (   1) C  11                  0.99952   -10.27680  265(g),129(v),224(v),228(v)
                                                    132(v),262(g)
    45. CR (   1) O  12                  0.99988   -19.15000  139(v),142(v)
    46. LP (   1) O  12                  0.99215    -0.76007  139(v),267(v),266(v),262(v)
                                                    234(v),259(r)
    47. LP (   2) O  12                  0.98478    -0.50028  266(v),267(v),232(v),141(v)
    48. RY*(   1) C   1                  0.00043     0.57158   
    49. RY*(   2) C   1                  0.00014     0.37359   
    50. RY*(   3) C   1                  0.00012     0.44416   
    51. RY*(   4) C   1                  0.00005     1.00953   
    52. RY*(   5) C   1                  0.00000     2.06725   
    53. RY*(   6) C   1                  0.00000     2.02011   
    54. RY*(   7) C   1                  0.00000     1.61696   
    55. RY*(   8) C   1                  0.00000     2.13025   
    56. RY*(   9) C   1                  0.00000     1.79379   
    57. RY*(   1) C   2                  0.00218     0.65178   
    58. RY*(   2) C   2                  0.00132     0.70899   
    59. RY*(   3) C   2                  0.00127     0.90260   
    60. RY*(   4) C   2                  0.00026     0.83650   
    61. RY*(   5) C   2                  0.00003     2.60636   
    62. RY*(   6) C   2                  0.00000     1.59339   
    63. RY*(   7) C   2                  0.00001     1.58410   
    64. RY*(   8) C   2                  0.00001     1.55946   
    65. RY*(   9) C   2                  0.00000     1.62360   
    66. RY*(   1) C   3                  0.00160     0.76452   
    67. RY*(   2) C   3                  0.00126     0.92193   
    68. RY*(   3) C   3                  0.00060     0.78588   
    69. RY*(   4) C   3                  0.00020     1.87400   
    70. RY*(   5) C   3                  0.00015     0.71184   
    71. RY*(   6) C   3                  0.00008     1.87823   
    72. RY*(   7) C   3                  0.00004     1.81729   
    73. RY*(   8) C   3                  0.00000     2.01587   
    74. RY*(   9) C   3                  0.00000     2.02748   
    75. RY*(   1) C   4                  0.00244     0.82850   
    76. RY*(   2) C   4                  0.00119     0.77194   
    77. RY*(   3) C   4                  0.00057     0.80507   
    78. RY*(   4) C   4                  0.00031     0.98999   
    79. RY*(   5) C   4                  0.00011     1.66316   
    80. RY*(   6) C   4                  0.00008     1.74131   
    81. RY*(   7) C   4                  0.00004     1.99455   
    82. RY*(   8) C   4                  0.00001     2.16902   
    83. RY*(   9) C   4                  0.00001     2.02749   
    84. RY*(   1) C   5                  0.00242     0.84080   
    85. RY*(   2) C   5                  0.00163     0.78388   
    86. RY*(   3) C   5                  0.00072     0.75755   
    87. RY*(   4) C   5                  0.00030     1.11077   
    88. RY*(   5) C   5                  0.00011     1.61761   
    89. RY*(   6) C   5                  0.00005     1.97360   
    90. RY*(   7) C   5                  0.00005     1.92856   
    91. RY*(   8) C   5                  0.00001     2.14780   
    92. RY*(   9) C   5                  0.00001     2.07490   
    93. RY*(   1) C   6                  0.00180     0.73822   
    94. RY*(   2) C   6                  0.00161     0.85842   
    95. RY*(   3) C   6                  0.00148     0.84230   
    96. RY*(   4) C   6                  0.00018     0.67957   
    97. RY*(   5) C   6                  0.00018     1.94198   
    98. RY*(   6) C   6                  0.00008     1.98251   
    99. RY*(   7) C   6                  0.00004     2.07774   
   100. RY*(   8) C   6                  0.00000     2.10530   
   101. RY*(   9) C   6                  0.00000     2.10764   
   102. RY*(   1) C   7                  0.00183     0.90198   
   103. RY*(   2) C   7                  0.00176     0.71765   
   104. RY*(   3) C   7                  0.00156     0.81433   
   105. RY*(   4) C   7                  0.00019     0.81546   
   106. RY*(   5) C   7                  0.00017     1.80393   
   107. RY*(   6) C   7                  0.00006     1.99310   
   108. RY*(   7) C   7                  0.00003     2.11007   
   109. RY*(   8) C   7                  0.00000     2.13389   
   110. RY*(   9) C   7                  0.00000     2.11123   
   111. RY*(   1) C   8                  0.00180     0.92040   
   112. RY*(   2) C   8                  0.00175     0.70215   
   113. RY*(   3) C   8                  0.00155     0.81253   
   114. RY*(   4) C   8                  0.00019     0.67659   
   115. RY*(   5) C   8                  0.00017     1.94394   
   116. RY*(   6) C   8                  0.00006     1.99169   
   117. RY*(   7) C   8                  0.00003     2.10812   
   118. RY*(   8) C   8                  0.00000     2.13166   
   119. RY*(   9) C   8                  0.00000     2.11149   
   120. RY*(   1) C   9                  0.00173     0.92194   
   121. RY*(   2) C   9                  0.00164     0.68074   
   122. RY*(   3) C   9                  0.00151     0.79304   
   123. RY*(   4) C   9                  0.00018     0.76168   
   124. RY*(   5) C   9                  0.00017     1.93256   
   125. RY*(   6) C   9                  0.00006     1.89126   
   126. RY*(   7) C   9                  0.00004     2.09356   
   127. RY*(   8) C   9                  0.00000     2.11924   
   128. RY*(   9) C   9                  0.00000     2.10299   
   129. RY*(   1) C  10                  0.00195     0.58846   
   130. RY*(   2) C  10                  0.00162     0.88431   
   131. RY*(   3) C  10                  0.00139     0.76124   
   132. RY*(   4) C  10                  0.00033     0.69124   
   133. RY*(   5) C  10                  0.00017     1.92204   
   134. RY*(   6) C  10                  0.00006     1.99135   
   135. RY*(   7) C  10                  0.00003     2.05979   
   136. RY*(   8) C  10                  0.00001     2.09366   
   137. RY*(   9) C  10                  0.00001     2.08125   
   138. RY*(   1) C  11                  0.00132     1.14037   
   139. RY*(   2) C  11                  0.00128     0.56326   
   140. RY*(   3) C  11                  0.00081     1.33033   
   141. RY*(   4) C  11                  0.00068     1.77049   
   142. RY*(   5) C  11                  0.00027     1.71251   
   143. RY*(   6) C  11                  0.00014     0.83669   
   144. RY*(   7) C  11                  0.00008     1.36311   
   145. RY*(   8) C  11                  0.00000     1.67210   
   146. RY*(   9) C  11                  0.00000     1.94628   
   147. RY*(   1) O  12                  0.00076     1.25647   
   148. RY*(   2) O  12                  0.00074     0.99919   
   149. RY*(   3) O  12                  0.00005     1.55076   
   150. RY*(   4) O  12                  0.00002     1.16981   
   151. RY*(   5) O  12                  0.00001     2.84588   
   152. RY*(   6) O  12                  0.00000     2.59927   
   153. RY*(   7) O  12                  0.00000     2.54338   
   154. RY*(   8) O  12                  0.00000     2.37702   
   155. RY*(   9) O  12                  0.00000     2.65113   
   156. RY*(   1) H  13                  0.00013     0.23200   
   157. RY*(   2) H  13                  0.00008     1.50822   
   158. RY*(   3) H  13                  0.00008     1.50228   
   159. RY*(   4) H  13                  0.00005     2.21283   
   160. RY*(   1) H  14                  0.00125     0.25720   
   161. RY*(   2) H  14                  0.00009     1.70585   
   162. RY*(   3) H  14                  0.00006     1.65985   
   163. RY*(   4) H  14                  0.00002     2.16957   
   164. RY*(   1) H  15                  0.00103     0.29521   
   165. RY*(   2) H  15                  0.00011     1.70656   
   166. RY*(   3) H  15                  0.00007     1.66515   
   167. RY*(   4) H  15                  0.00002     2.16703   
   168. RY*(   1) H  16                  0.00130     0.27633   
   169. RY*(   2) H  16                  0.00009     1.74172   
   170. RY*(   3) H  16                  0.00005     1.69576   
   171. RY*(   4) H  16                  0.00002     2.19967   
   172. RY*(   1) H  17                  0.00108     0.27104   
   173. RY*(   2) H  17                  0.00009     1.71899   
   174. RY*(   3) H  17                  0.00005     1.70533   
   175. RY*(   4) H  17                  0.00002     2.20493   
   176. RY*(   1) H  18                  0.00116     0.29509   
   177. RY*(   2) H  18                  0.00010     1.73234   
   178. RY*(   3) H  18                  0.00006     1.72911   
   179. RY*(   4) H  18                  0.00002     2.22160   
   180. RY*(   1) H  19                  0.00133     0.30070   
   181. RY*(   2) H  19                  0.00009     1.76717   
   182. RY*(   3) H  19                  0.00006     1.71762   
   183. RY*(   4) H  19                  0.00002     2.21505   
   184. RY*(   1) H  20                  0.00137     0.34139   
   185. RY*(   2) H  20                  0.00010     1.72219   
   186. RY*(   3) H  20                  0.00007     1.76504   
   187. RY*(   4) H  20                  0.00002     2.23630   
   188. RY*(   1) H  21                  0.00140     0.30551   
   189. RY*(   2) H  21                  0.00009     1.73307   
   190. RY*(   3) H  21                  0.00006     1.74949   
   191. RY*(   4) H  21                  0.00002     2.23293   
   192. RY*(   1) H  22                  0.00135     0.31326   
   193. RY*(   2) H  22                  0.00009     1.73756   
   194. RY*(   3) H  22                  0.00006     1.77357   
   195. RY*(   4) H  22                  0.00002     2.23399   
   196. RY*(   1) H  23                  0.00136     0.31137   
   197. RY*(   2) H  23                  0.00009     1.73807   
   198. RY*(   3) H  23                  0.00006     1.77203   
   199. RY*(   4) H  23                  0.00002     2.23382   
   200. RY*(   1) H  24                  0.00135     0.31186   
   201. RY*(   2) H  24                  0.00009     1.73799   
   202. RY*(   3) H  24                  0.00006     1.76917   
   203. RY*(   4) H  24                  0.00002     2.23534   
   204. RY*(   1) H  25                  0.00134     0.31494   
   205. RY*(   2) H  25                  0.00009     1.73796   
   206. RY*(   3) H  25                  0.00006     1.76966   
   207. RY*(   4) H  25                  0.00002     2.23455   
   208. RY*(   1) H  26                  0.00138     0.30433   
   209. RY*(   2) H  26                  0.00009     1.73023   
   210. RY*(   3) H  26                  0.00006     1.75169   
   211. RY*(   4) H  26                  0.00002     2.22996   
   212. RY*(   1) H  27                  0.00139     0.30381   
   213. RY*(   2) H  27                  0.00009     1.72970   
   214. RY*(   3) H  27                  0.00006     1.75139   
   215. RY*(   4) H  27                  0.00002     2.22947   
   216. RY*(   1) H  28                  0.00157     0.28039   
   217. RY*(   2) H  28                  0.00009     1.72416   
   218. RY*(   3) H  28                  0.00006     1.74298   
   219. RY*(   4) H  28                  0.00002     2.22882   
   220. RY*(   1) H  29                  0.00158     0.28035   
   221. RY*(   2) H  29                  0.00009     1.72413   
   222. RY*(   3) H  29                  0.00006     1.74320   
   223. RY*(   4) H  29                  0.00002     2.22889   
   224. RY*(   1) H  30                  0.00122     0.25063   
   225. RY*(   2) H  30                  0.00012     1.62230   
   226. RY*(   3) H  30                  0.00006     1.74967   
   227. RY*(   4) H  30                  0.00002     2.08781   
   228. RY*(   1) H  31                  0.00122     0.25032   
   229. RY*(   2) H  31                  0.00012     1.62170   
   230. RY*(   3) H  31                  0.00006     1.74919   
   231. RY*(   4) H  31                  0.00002     2.08710   
   232. RY*(   1) H  32                  0.00073     1.47758   
   233. RY*(   2) H  32                  0.00070     0.87801   
   234. RY*(   3) H  32                  0.00043     1.12163   
   235. RY*(   4) H  32                  0.00001     2.17298   
   236. BD*(   1) C   1 - C   2          0.00730     0.76614   
   237. BD*(   2) C   1 - C   2          0.01817    -0.05745   
   238. BD*(   3) C   1 - C   2          0.01859    -0.04497   
   239. BD*(   1) C   1 - H  13          0.00177     0.30844   
   240. BD*(   1) C   2 - C   3          0.00811     0.30672   
   241. BD*(   1) C   3 - C   4          0.00980     0.24083   
   242. BD*(   1) C   3 - H  14          0.00909     0.30331   
   243. BD*(   1) C   3 - H  15          0.00890     0.29882   
   244. BD*(   1) C   4 - C   5          0.00646     0.28555   
   245. BD*(   1) C   4 - H  16          0.00813     0.32926   
   246. BD*(   1) C   4 - H  17          0.00626     0.33529   
   247. BD*(   1) C   5 - C   6          0.00760     0.29374   
   248. BD*(   1) C   5 - H  18          0.00695     0.33871   
   249. BD*(   1) C   5 - H  19          0.00865     0.33242   
   250. BD*(   1) C   6 - C   7          0.00617     0.30553   
   251. BD*(   1) C   6 - H  20          0.00894     0.33300   
   252. BD*(   1) C   6 - H  21          0.00894     0.33763   
   253. BD*(   1) C   7 - C   8          0.00600     0.31080   
   254. BD*(   1) C   7 - H  22          0.00876     0.34345   
   255. BD*(   1) C   7 - H  23          0.00881     0.34322   
   256. BD*(   1) C   8 - C   9          0.00607     0.30638   
   257. BD*(   1) C   8 - H  24          0.00875     0.34508   
   258. BD*(   1) C   8 - H  25          0.00878     0.34357   
   259. BD*(   1) C   9 - C  10          0.00581     0.29879   
   260. BD*(   1) C   9 - H  26          0.00886     0.33789   
   261. BD*(   1) C   9 - H  27          0.00888     0.33755   
   262. BD*(   1) C  10 - C  11          0.00825     0.27574   
   263. BD*(   1) C  10 - H  28          0.00846     0.33809   
   264. BD*(   1) C  10 - H  29          0.00848     0.33788   
   265. BD*(   1) C  11 - O  12          0.00779     0.14308   
   266. BD*(   1) C  11 - H  30          0.01350     0.29115   
   267. BD*(   1) C  11 - H  31          0.01352     0.29055   
   268. BD*(   1) O  12 - H  32          0.00268     0.28587   
       -------------------------------
              Total Lewis   46.63421  ( 99.2217%)
        Valence non-Lewis    0.28325  (  0.6027%)
        Rydberg non-Lewis    0.08254  (  0.1756%)
       -------------------------------
            Total unit  1   47.00000  (100.0000%)
           Charge unit  1    0.00000


 ***************************************************
 *******         Beta  spin orbitals         *******
 ***************************************************


 NATURAL POPULATIONS:  Natural atomic orbital occupancies 
                                                          
   NAO  Atom  No  lang   Type(AO)    Occupancy      Energy
 ----------------------------------------------------------
     1    C    1  S      Cor( 1S)     0.99927     -10.23935
     2    C    1  S      Val( 2S)     0.51053      -0.31173
     3    C    1  S      Ryd( 3S)     0.00053       0.38585
     4    C    1  px     Val( 2p)     0.57517      -0.15191
     5    C    1  px     Ryd( 3p)     0.00022       0.76550
     6    C    1  py     Val( 2p)     0.29395      -0.21108
     7    C    1  py     Ryd( 3p)     0.00017       0.41608
     8    C    1  pz     Val( 2p)     0.48776      -0.23947
     9    C    1  pz     Ryd( 3p)     0.00013       0.40168
    10    C    1  dxy    Ryd( 3d)     0.00029       2.16577
    11    C    1  dxz    Ryd( 3d)     0.00043       2.09738
    12    C    1  dyz    Ryd( 3d)     0.00007       1.65011
    13    C    1  dx2y2  Ryd( 3d)     0.00039       2.37342
    14    C    1  dz2    Ryd( 3d)     0.00015       1.89229

    15    C    2  S      Cor( 1S)     0.99945     -10.24437
    16    C    2  S      Val( 2S)     0.45389      -0.26557
    17    C    2  S      Ryd( 3S)     0.00198       0.46088
    18    C    2  px     Val( 2p)     0.54812      -0.16806
    19    C    2  px     Ryd( 3p)     0.00121       0.79876
    20    C    2  py     Val( 2p)     0.35073      -0.22105
    21    C    2  py     Ryd( 3p)     0.00128       0.50612
    22    C    2  pz     Val( 2p)     0.49464      -0.24082
    23    C    2  pz     Ryd( 3p)     0.00111       0.47752
    24    C    2  dxy    Ryd( 3d)     0.00037       2.09929
    25    C    2  dxz    Ryd( 3d)     0.00056       2.04832
    26    C    2  dyz    Ryd( 3d)     0.00011       1.66941
    27    C    2  dx2y2  Ryd( 3d)     0.00041       2.24064
    28    C    2  dz2    Ryd( 3d)     0.00025       1.84047

    29    C    3  S      Cor( 1S)     0.99952     -10.23393
    30    C    3  S      Val( 2S)     0.51805      -0.36082
    31    C    3  S      Ryd( 3S)     0.00070       0.77807
    32    C    3  px     Val( 2p)     0.55163      -0.23478
    33    C    3  px     Ryd( 3p)     0.00118       0.50759
    34    C    3  py     Val( 2p)     0.56132      -0.23346
    35    C    3  py     Ryd( 3p)     0.00074       0.52746
    36    C    3  pz     Val( 2p)     0.60904      -0.23890
    37    C    3  pz     Ryd( 3p)     0.00086       0.52330
    38    C    3  dxy    Ryd( 3d)     0.00035       2.19472
    39    C    3  dxz    Ryd( 3d)     0.00021       1.93360
    40    C    3  dyz    Ryd( 3d)     0.00022       2.02685
    41    C    3  dx2y2  Ryd( 3d)     0.00036       2.05481
    42    C    3  dz2    Ryd( 3d)     0.00049       2.27807

    43    C    4  S      Cor( 1S)     0.99956     -10.20173
    44    C    4  S      Val( 2S)     0.50991      -0.33691
    45    C    4  S      Ryd( 3S)     0.00057       0.80888
    46    C    4  px     Val( 2p)     0.55429      -0.20156
    47    C    4  px     Ryd( 3p)     0.00135       0.54795
    48    C    4  py     Val( 2p)     0.52955      -0.19866
    49    C    4  py     Ryd( 3p)     0.00168       0.55336
    50    C    4  pz     Val( 2p)     0.58387      -0.20282
    51    C    4  pz     Ryd( 3p)     0.00119       0.54068
    52    C    4  dxy    Ryd( 3d)     0.00044       2.23279
    53    C    4  dxz    Ryd( 3d)     0.00020       1.95897
    54    C    4  dyz    Ryd( 3d)     0.00025       2.06287
    55    C    4  dx2y2  Ryd( 3d)     0.00025       2.02535
    56    C    4  dz2    Ryd( 3d)     0.00043       2.29098

    57    C    5  S      Cor( 1S)     0.99955     -10.17973
    58    C    5  S      Val( 2S)     0.50618      -0.32080
    59    C    5  S      Ryd( 3S)     0.00063       0.84394
    60    C    5  px     Val( 2p)     0.51106      -0.18055
    61    C    5  px     Ryd( 3p)     0.00124       0.55618
    62    C    5  py     Val( 2p)     0.57176      -0.18779
    63    C    5  py     Ryd( 3p)     0.00145       0.53710
    64    C    5  pz     Val( 2p)     0.60738      -0.19143
    65    C    5  pz     Ryd( 3p)     0.00178       0.64497
    66    C    5  dxy    Ryd( 3d)     0.00034       2.13369
    67    C    5  dxz    Ryd( 3d)     0.00020       1.97361
    68    C    5  dyz    Ryd( 3d)     0.00029       2.17195
    69    C    5  dx2y2  Ryd( 3d)     0.00033       2.12966
    70    C    5  dz2    Ryd( 3d)     0.00039       2.26679

    71    C    6  S      Cor( 1S)     0.99956     -10.17068
    72    C    6  S      Val( 2S)     0.50474      -0.31207
    73    C    6  S      Ryd( 3S)     0.00086       0.81860
    74    C    6  px     Val( 2p)     0.52378      -0.17729
    75    C    6  px     Ryd( 3p)     0.00169       0.60804
    76    C    6  py     Val( 2p)     0.56752      -0.18029
    77    C    6  py     Ryd( 3p)     0.00098       0.53804
    78    C    6  pz     Val( 2p)     0.60532      -0.18361
    79    C    6  pz     Ryd( 3p)     0.00137       0.65429
    80    C    6  dxy    Ryd( 3d)     0.00036       2.15283
    81    C    6  dxz    Ryd( 3d)     0.00022       1.97505
    82    C    6  dyz    Ryd( 3d)     0.00032       2.20163
    83    C    6  dx2y2  Ryd( 3d)     0.00032       2.13647
    84    C    6  dz2    Ryd( 3d)     0.00037       2.26764

    85    C    7  S      Cor( 1S)     0.99956     -10.16385
    86    C    7  S      Val( 2S)     0.50387      -0.30463
    87    C    7  S      Ryd( 3S)     0.00084       0.83361
    88    C    7  px     Val( 2p)     0.51457      -0.16671
    89    C    7  px     Ryd( 3p)     0.00167       0.61474
    90    C    7  py     Val( 2p)     0.57426      -0.17343
    91    C    7  py     Ryd( 3p)     0.00110       0.54350
    92    C    7  pz     Val( 2p)     0.60632      -0.17670
    93    C    7  pz     Ryd( 3p)     0.00156       0.66374
    94    C    7  dxy    Ryd( 3d)     0.00035       2.16655
    95    C    7  dxz    Ryd( 3d)     0.00020       1.98301
    96    C    7  dyz    Ryd( 3d)     0.00033       2.21069
    97    C    7  dx2y2  Ryd( 3d)     0.00033       2.13323
    98    C    7  dz2    Ryd( 3d)     0.00037       2.27093

    99    C    8  S      Cor( 1S)     0.99957     -10.16319
   100    C    8  S      Val( 2S)     0.50363      -0.30394
   101    C    8  S      Ryd( 3S)     0.00085       0.83300
   102    C    8  px     Val( 2p)     0.51721      -0.16687
   103    C    8  px     Ryd( 3p)     0.00166       0.61309
   104    C    8  py     Val( 2p)     0.57475      -0.17253
   105    C    8  py     Ryd( 3p)     0.00109       0.54178
   106    C    8  pz     Val( 2p)     0.60587      -0.17578
   107    C    8  pz     Ryd( 3p)     0.00155       0.66362
   108    C    8  dxy    Ryd( 3d)     0.00035       2.16625
   109    C    8  dxz    Ryd( 3d)     0.00020       1.98233
   110    C    8  dyz    Ryd( 3d)     0.00034       2.21268
   111    C    8  dx2y2  Ryd( 3d)     0.00034       2.13235
   112    C    8  dz2    Ryd( 3d)     0.00037       2.26998

   113    C    9  S      Cor( 1S)     0.99956     -10.17116
   114    C    9  S      Val( 2S)     0.50438      -0.31169
   115    C    9  S      Ryd( 3S)     0.00079       0.81950
   116    C    9  px     Val( 2p)     0.52228      -0.17704
   117    C    9  px     Ryd( 3p)     0.00157       0.58561
   118    C    9  py     Val( 2p)     0.57366      -0.17975
   119    C    9  py     Ryd( 3p)     0.00107       0.53509
   120    C    9  pz     Val( 2p)     0.60665      -0.18294
   121    C    9  pz     Ryd( 3p)     0.00146       0.65603
   122    C    9  dxy    Ryd( 3d)     0.00037       2.15326
   123    C    9  dxz    Ryd( 3d)     0.00020       1.97227
   124    C    9  dyz    Ryd( 3d)     0.00033       2.20536
   125    C    9  dx2y2  Ryd( 3d)     0.00032       2.12343
   126    C    9  dz2    Ryd( 3d)     0.00037       2.26197

   127    C   10  S      Cor( 1S)     0.99956     -10.18025
   128    C   10  S      Val( 2S)     0.51278      -0.33158
   129    C   10  S      Ryd( 3S)     0.00090       0.78191
   130    C   10  px     Val( 2p)     0.51545      -0.19187
   131    C   10  px     Ryd( 3p)     0.00198       0.55368
   132    C   10  py     Val( 2p)     0.57941      -0.19017
   133    C   10  py     Ryd( 3p)     0.00119       0.49605
   134    C   10  pz     Val( 2p)     0.60994      -0.19391
   135    C   10  pz     Ryd( 3p)     0.00148       0.61423
   136    C   10  dxy    Ryd( 3d)     0.00032       2.13574
   137    C   10  dxz    Ryd( 3d)     0.00019       1.95691
   138    C   10  dyz    Ryd( 3d)     0.00033       2.19814
   139    C   10  dx2y2  Ryd( 3d)     0.00033       2.10574
   140    C   10  dz2    Ryd( 3d)     0.00036       2.25068

   141    C   11  S      Cor( 1S)     0.99953     -10.27672
   142    C   11  S      Val( 2S)     0.50961      -0.37095
   143    C   11  S      Ryd( 3S)     0.00135       0.65829
   144    C   11  px     Val( 2p)     0.45041      -0.21923
   145    C   11  px     Ryd( 3p)     0.00100       0.41450
   146    C   11  py     Val( 2p)     0.48586      -0.21462
   147    C   11  py     Ryd( 3p)     0.00146       0.43843
   148    C   11  pz     Val( 2p)     0.56084      -0.22539
   149    C   11  pz     Ryd( 3p)     0.00082       0.52683
   150    C   11  dxy    Ryd( 3d)     0.00102       2.08089
   151    C   11  dxz    Ryd( 3d)     0.00055       1.89690
   152    C   11  dyz    Ryd( 3d)     0.00042       2.13430
   153    C   11  dx2y2  Ryd( 3d)     0.00071       2.04336
   154    C   11  dz2    Ryd( 3d)     0.00051       2.18404

   155    O   12  S      Cor( 1S)     0.99987     -19.14222
   156    O   12  S      Val( 2S)     0.84091      -1.02755
   157    O   12  S      Ryd( 3S)     0.00059       1.25130
   158    O   12  px     Val( 2p)     0.72124      -0.44001
   159    O   12  px     Ryd( 3p)     0.00110       1.06707
   160    O   12  py     Val( 2p)     0.82929      -0.46633
   161    O   12  py     Ryd( 3p)     0.00045       0.92791
   162    O   12  pz     Val( 2p)     0.70317      -0.42755
   163    O   12  pz     Ryd( 3p)     0.00093       0.91636
   164    O   12  dxy    Ryd( 3d)     0.00064       3.03322
   165    O   12  dxz    Ryd( 3d)     0.00013       2.70228
   166    O   12  dyz    Ryd( 3d)     0.00051       2.62902
   167    O   12  dx2y2  Ryd( 3d)     0.00049       2.82175
   168    O   12  dz2    Ryd( 3d)     0.00038       2.78398

   169    H   13  S      Val( 1S)     0.37437      -0.07757
   170    H   13  S      Ryd( 2S)     0.00013       0.15607
   171    H   13  px     Ryd( 2p)     0.00047       2.17761
   172    H   13  py     Ryd( 2p)     0.00009       1.57399
   173    H   13  pz     Ryd( 2p)     0.00011       1.55640

   174    H   14  S      Val( 1S)     0.36333      -0.05521
   175    H   14  S      Ryd( 2S)     0.00125       0.23875
   176    H   14  px     Ryd( 2p)     0.00009       1.68847
   177    H   14  py     Ryd( 2p)     0.00008       1.67871
   178    H   14  pz     Ryd( 2p)     0.00036       2.19590

   179    H   15  S      Val( 1S)     0.34640      -0.05539
   180    H   15  S      Ryd( 2S)     0.00097       0.27238
   181    H   15  px     Ryd( 2p)     0.00022       1.89606
   182    H   15  py     Ryd( 2p)     0.00023       2.02268
   183    H   15  pz     Ryd( 2p)     0.00008       1.66596

   184    H   16  S      Val( 1S)     0.38267      -0.03919
   185    H   16  S      Ryd( 2S)     0.00129       0.26083
   186    H   16  px     Ryd( 2p)     0.00006       1.71947
   187    H   16  py     Ryd( 2p)     0.00009       1.72241
   188    H   16  pz     Ryd( 2p)     0.00036       2.21958

   189    H   17  S      Val( 1S)     0.37667      -0.03350
   190    H   17  S      Ryd( 2S)     0.00107       0.24917
   191    H   17  px     Ryd( 2p)     0.00017       1.95843
   192    H   17  py     Ryd( 2p)     0.00025       1.99685
   193    H   17  pz     Ryd( 2p)     0.00009       1.70543

   194    H   18  S      Val( 1S)     0.36692      -0.02390
   195    H   18  S      Ryd( 2S)     0.00108       0.27167
   196    H   18  px     Ryd( 2p)     0.00007       1.75704
   197    H   18  py     Ryd( 2p)     0.00029       2.10789
   198    H   18  pz     Ryd( 2p)     0.00015       1.85924

   199    H   19  S      Val( 1S)     0.38716      -0.03604
   200    H   19  S      Ryd( 2S)     0.00131       0.28147
   201    H   19  px     Ryd( 2p)     0.00007       1.73160
   202    H   19  py     Ryd( 2p)     0.00011       1.76029
   203    H   19  pz     Ryd( 2p)     0.00034       2.23640

   204    H   20  S      Val( 1S)     0.38759      -0.03856
   205    H   20  S      Ryd( 2S)     0.00136       0.32446
   206    H   20  px     Ryd( 2p)     0.00008       1.77025
   207    H   20  py     Ryd( 2p)     0.00027       2.10909
   208    H   20  pz     Ryd( 2p)     0.00017       1.87492

   209    H   21  S      Val( 1S)     0.38833      -0.03081
   210    H   21  S      Ryd( 2S)     0.00139       0.28664
   211    H   21  px     Ryd( 2p)     0.00006       1.75262
   212    H   21  py     Ryd( 2p)     0.00011       1.75806
   213    H   21  pz     Ryd( 2p)     0.00034       2.23275

   214    H   22  S      Val( 1S)     0.38585      -0.02444
   215    H   22  S      Ryd( 2S)     0.00131       0.29253
   216    H   22  px     Ryd( 2p)     0.00007       1.78478
   217    H   22  py     Ryd( 2p)     0.00027       2.10711
   218    H   22  pz     Ryd( 2p)     0.00017       1.88478

   219    H   23  S      Val( 1S)     0.38945      -0.02614
   220    H   23  S      Ryd( 2S)     0.00134       0.29091
   221    H   23  px     Ryd( 2p)     0.00007       1.77127
   222    H   23  py     Ryd( 2p)     0.00011       1.76526
   223    H   23  pz     Ryd( 2p)     0.00033       2.23684

   224    H   24  S      Val( 1S)     0.38903      -0.02442
   225    H   24  S      Ryd( 2S)     0.00134       0.29138
   226    H   24  px     Ryd( 2p)     0.00006       1.76813
   227    H   24  py     Ryd( 2p)     0.00011       1.76619
   228    H   24  pz     Ryd( 2p)     0.00034       2.23771

   229    H   25  S      Val( 1S)     0.38916      -0.02609
   230    H   25  S      Ryd( 2S)     0.00133       0.29356
   231    H   25  px     Ryd( 2p)     0.00007       1.77994
   232    H   25  py     Ryd( 2p)     0.00027       2.10700
   233    H   25  pz     Ryd( 2p)     0.00017       1.88612

   234    H   26  S      Val( 1S)     0.38973      -0.03211
   235    H   26  S      Ryd( 2S)     0.00138       0.28378
   236    H   26  px     Ryd( 2p)     0.00006       1.76562
   237    H   26  py     Ryd( 2p)     0.00028       2.09860
   238    H   26  pz     Ryd( 2p)     0.00017       1.87686

   239    H   27  S      Val( 1S)     0.39004      -0.03260
   240    H   27  S      Ryd( 2S)     0.00138       0.28317
   241    H   27  px     Ryd( 2p)     0.00006       1.75261
   242    H   27  py     Ryd( 2p)     0.00012       1.75796
   243    H   27  pz     Ryd( 2p)     0.00033       2.22929

   244    H   28  S      Val( 1S)     0.37701      -0.02860
   245    H   28  S      Ryd( 2S)     0.00151       0.26870
   246    H   28  px     Ryd( 2p)     0.00007       1.75183
   247    H   28  py     Ryd( 2p)     0.00011       1.74158
   248    H   28  pz     Ryd( 2p)     0.00033       2.22649

   249    H   29  S      Val( 1S)     0.37782      -0.02914
   250    H   29  S      Ryd( 2S)     0.00154       0.26864
   251    H   29  px     Ryd( 2p)     0.00007       1.76084
   252    H   29  py     Ryd( 2p)     0.00028       2.08961
   253    H   29  pz     Ryd( 2p)     0.00016       1.86950

   254    H   30  S      Val( 1S)     0.35986      -0.06877
   255    H   30  S      Ryd( 2S)     0.00118       0.23191
   256    H   30  px     Ryd( 2p)     0.00007       1.64870
   257    H   30  py     Ryd( 2p)     0.00026       2.05879
   258    H   30  pz     Ryd( 2p)     0.00021       1.81091

   259    H   31  S      Val( 1S)     0.35850      -0.06875
   260    H   31  S      Ryd( 2S)     0.00119       0.23171
   261    H   31  px     Ryd( 2p)     0.00008       1.63036
   262    H   31  py     Ryd( 2p)     0.00010       1.72213
   263    H   31  pz     Ryd( 2p)     0.00037       2.16526

   264    H   32  S      Val( 1S)     0.25828      -0.03865
   265    H   32  S      Ryd( 2S)     0.00060       0.27216
   266    H   32  px     Ryd( 2p)     0.00115       2.20298
   267    H   32  py     Ryd( 2p)     0.00060       1.68192
   268    H   32  pz     Ryd( 2p)     0.00060       1.52456


 Summary of Natural Population Analysis:                  
                                                          
                                       Natural Population 
                Natural  -----------------------------------------------
    Atom  No    Charge         Core      Valence    Rydberg      Total
 -----------------------------------------------------------------------
      C    1    0.13093      0.99927     1.86740    0.00240     2.86907
      C    2    0.14589      0.99945     1.84738    0.00728     2.85411
      C    3   -0.24470      0.99952     2.24005    0.00513     3.24470
      C    4   -0.18353      0.99956     2.17762    0.00635     3.18353
      C    5   -0.20260      0.99955     2.19638    0.00666     3.20260
      C    6   -0.20743      0.99956     2.20137    0.00650     3.20743
      C    7   -0.20533      0.99956     2.19901    0.00676     3.20533
      C    8   -0.20777      0.99957     2.20145    0.00675     3.20777
      C    9   -0.21301      0.99956     2.20697    0.00648     3.21301
      C   10   -0.22423      0.99956     2.21759    0.00708     3.22423
      C   11   -0.01407      0.99953     2.00672    0.00783     3.01407
      O   12   -0.09972      0.99987     3.09460    0.00524     4.09972
      H   13    0.12483      0.00000     0.37437    0.00081     0.37517
      H   14    0.13490      0.00000     0.36333    0.00177     0.36510
      H   15    0.15209      0.00000     0.34640    0.00151     0.34791
      H   16    0.11553      0.00000     0.38267    0.00180     0.38447
      H   17    0.12174      0.00000     0.37667    0.00159     0.37826
      H   18    0.13149      0.00000     0.36692    0.00159     0.36851
      H   19    0.11102      0.00000     0.38716    0.00182     0.38898
      H   20    0.11054      0.00000     0.38759    0.00187     0.38946
      H   21    0.10979      0.00000     0.38833    0.00189     0.39021
      H   22    0.11234      0.00000     0.38585    0.00182     0.38766
      H   23    0.10870      0.00000     0.38945    0.00185     0.39130
      H   24    0.10911      0.00000     0.38903    0.00185     0.39089
      H   25    0.10900      0.00000     0.38916    0.00184     0.39100
      H   26    0.10838      0.00000     0.38973    0.00189     0.39162
      H   27    0.10806      0.00000     0.39004    0.00189     0.39194
      H   28    0.12097      0.00000     0.37701    0.00202     0.37903
      H   29    0.12013      0.00000     0.37782    0.00205     0.37987
      H   30    0.13841      0.00000     0.35986    0.00173     0.36159
      H   31    0.13976      0.00000     0.35850    0.00174     0.36024
      H   32    0.23877      0.00000     0.25828    0.00295     0.26123
 =======================================================================
   * Total *    1.00000     11.99455    33.89474    0.11071    46.00000

                                 Natural Population      
 --------------------------------------------------------
   Core                      11.99455 ( 99.9546% of  12)
   Valence                   33.89474 ( 99.6904% of  34)
   Natural Minimal Basis     45.88929 ( 99.7593% of  46)
   Natural Rydberg Basis      0.11071 (  0.2407% of  46)
 --------------------------------------------------------

    Atom  No          Natural Electron Configuration
 ----------------------------------------------------------------------------
      C    1      [core]2S( 0.51)2p( 1.36)
      C    2      [core]2S( 0.45)2p( 1.39)
      C    3      [core]2S( 0.52)2p( 1.72)
      C    4      [core]2S( 0.51)2p( 1.67)
      C    5      [core]2S( 0.51)2p( 1.69)
      C    6      [core]2S( 0.50)2p( 1.70)
      C    7      [core]2S( 0.50)2p( 1.70)
      C    8      [core]2S( 0.50)2p( 1.70)
      C    9      [core]2S( 0.50)2p( 1.70)
      C   10      [core]2S( 0.51)2p( 1.70)
      C   11      [core]2S( 0.51)2p( 1.50)
      O   12      [core]2S( 0.84)2p( 2.25)
      H   13            1S( 0.37)
      H   14            1S( 0.36)
      H   15            1S( 0.35)
      H   16            1S( 0.38)
      H   17            1S( 0.38)
      H   18            1S( 0.37)
      H   19            1S( 0.39)
      H   20            1S( 0.39)
      H   21            1S( 0.39)
      H   22            1S( 0.39)
      H   23            1S( 0.39)
      H   24            1S( 0.39)
      H   25            1S( 0.39)
      H   26            1S( 0.39)
      H   27            1S( 0.39)
      H   28            1S( 0.38)
      H   29            1S( 0.38)
      H   30            1S( 0.36)
      H   31            1S( 0.36)
      H   32            1S( 0.26)


 NATURAL BOND ORBITAL ANALYSIS, beta spin orbitals:

                       Occupancies       Lewis Structure    Low   High
           Occ.    -------------------  -----------------   occ   occ
  Cycle   Thresh.   Lewis   Non-Lewis     CR  BD  3C  LP    (L)   (NL)   Dev
 =============================================================================
   1(1)    0.90    45.07853   0.92147     12  32   0   2     1      0    0.07
   2(2)    0.90    45.07853   0.92147     12  32   0   2     1      0    0.07
   3(1)    0.80    45.20383   0.79617     12  33   0   1     0      0    0.06
 -----------------------------------------------------------------------------

 Structure accepted: No low occupancy Lewis orbitals

           --- Apparent excited state configuration ---
 The following "inverted" NBO labels reflect the actual hybrid overlap:

                 NBO 238 has been relabelled BD 

                 NBO  47 has been relabelled LP*

 --------------------------------------------------------
   Core                     11.99455 ( 99.955% of  12)
   Valence Lewis            32.34506 ( 95.133% of  34)
  ==================       ============================
   Total Lewis              44.33961 ( 96.390% of  46)
  -----------------------------------------------------
   Valence non-Lewis         1.57919 (  3.433% of  46)
   Rydberg non-Lewis         0.08120 (  0.177% of  46)
  ==================       ============================
   Total non-Lewis           1.66039 (  3.610% of  46)
 --------------------------------------------------------


       (Occupancy)   Bond orbital/ Coefficients/ Hybrids
 ---------------------------------------------------------------------------------
     1. (0.99542) BD ( 1) C   1 - C   2  
                ( 48.67%)   0.6976* C   1 s( 50.80%)p 0.97( 49.13%)d 0.00(  0.07%)
                                           -0.0000  0.7126 -0.0167  0.6499 -0.0054
                                            0.2011 -0.0019  0.1686 -0.0010  0.0122
                                            0.0092  0.0045  0.0188 -0.0087
                ( 51.33%)   0.7165* C   2 s( 50.49%)p 0.98( 49.44%)d 0.00(  0.07%)
                                           -0.0001  0.7098 -0.0323 -0.6522 -0.0223
                                           -0.1969 -0.0068 -0.1724 -0.0057  0.0119
                                            0.0094  0.0040  0.0184 -0.0093
     2. (0.99252) BD ( 2) C   1 - C   2  
                ( 49.93%)   0.7066* C   1 s(  0.00%)p 1.00( 99.89%)d 0.00(  0.11%)
                                            0.0000 -0.0001 -0.0017 -0.3062  0.0015
                                            0.2125 -0.0004  0.9273 -0.0022  0.0036
                                            0.0261  0.0104 -0.0114  0.0128
                ( 50.07%)   0.7076* C   2 s(  0.00%)p 1.00( 99.89%)d 0.00(  0.11%)
                                           -0.0000  0.0024 -0.0034 -0.3071  0.0029
                                            0.2149  0.0016  0.9265 -0.0043 -0.0040
                                           -0.0252 -0.0103  0.0109 -0.0136
     3. (0.80885) BD ( 1) C   1 - O  12  
                ( 18.39%)   0.4288* C   1 s(  0.00%)p 1.00( 99.90%)d 0.00(  0.10%)
                                           -0.0001 -0.0016 -0.0039  0.2164 -0.0028
                                           -0.9329  0.0200  0.2853 -0.0050 -0.0250
                                            0.0098 -0.0046  0.0144  0.0037
                ( 81.61%)   0.9034* O  12 s(  0.01%)p 1.00( 99.94%)d 0.00(  0.06%)
                                            0.0001 -0.0080 -0.0003 -0.0786  0.0018
                                           -0.3380  0.0094  0.9371 -0.0254 -0.0031
                                            0.0028  0.0181  0.0071  0.0138
     4. (0.99591) BD ( 1) C   1 - H  13  
                ( 62.48%)   0.7905* C   1 s( 49.12%)p 1.04( 50.84%)d 0.00(  0.04%)
                                            0.0005 -0.7008 -0.0110  0.6607  0.0113
                                            0.2067  0.0035  0.1707  0.0028 -0.0088
                                           -0.0066 -0.0031 -0.0134  0.0065
                ( 37.52%)   0.6125* H  13 s( 99.88%)p 0.00(  0.12%)
                                           -0.9994 -0.0003 -0.0324 -0.0100 -0.0083
     5. (0.99265) BD ( 1) C   2 - C   3  
                ( 50.34%)   0.7095* C   2 s( 49.46%)p 1.02( 50.50%)d 0.00(  0.04%)
                                           -0.0000  0.7027  0.0299  0.6620 -0.0232
                                            0.1887 -0.0159  0.1740  0.0031  0.0100
                                            0.0066  0.0028  0.0131 -0.0080
                ( 49.66%)   0.7047* C   3 s( 26.74%)p 2.74( 73.19%)d 0.00(  0.07%)
                                            0.0001  0.5168  0.0182 -0.7926 -0.0106
                                           -0.2544 -0.0119 -0.1969  0.0053  0.0125
                                            0.0100  0.0034  0.0172 -0.0112
     6. (0.94564) BD ( 1) C   3 - C   4  
                ( 53.15%)   0.7290* C   3 s( 29.58%)p 2.38( 70.39%)d 0.00(  0.03%)
                                            0.0003  0.5439 -0.0013  0.2611 -0.0076
                                            0.6493 -0.0042 -0.4627  0.0035  0.0019
                                           -0.0017 -0.0149 -0.0062  0.0006
                ( 46.85%)   0.6845* C   4 s( 26.15%)p 2.82( 73.80%)d 0.00(  0.05%)
                                            0.0006  0.5113  0.0093 -0.2546 -0.0055
                                           -0.6820 -0.0050  0.4561  0.0030  0.0090
                                           -0.0058 -0.0163 -0.0108 -0.0026
     7. (0.98024) BD ( 1) C   3 - H  14  
                ( 63.50%)   0.7969* C   3 s( 22.34%)p 3.48( 77.63%)d 0.00(  0.04%)
                                           -0.0002  0.4726 -0.0069  0.0299  0.0021
                                            0.2029 -0.0124  0.8568 -0.0025 -0.0011
                                           -0.0038  0.0060  0.0006  0.0181
                ( 36.50%)   0.6042* H  14 s( 99.91%)p 0.00(  0.09%)
                                            0.9995 -0.0048 -0.0031 -0.0067 -0.0299
     8. (0.94892) BD ( 1) C   3 - H  15  
                ( 64.08%)   0.8005* C   3 s( 21.35%)p 3.68( 78.62%)d 0.00(  0.04%)
                                           -0.0004  0.4620 -0.0067  0.5491 -0.0061
                                           -0.6871 -0.0015 -0.1112  0.0125 -0.0125
                                           -0.0034  0.0059 -0.0093 -0.0089
                ( 35.92%)   0.5993* H  15 s( 99.90%)p 0.00(  0.10%)
                                            0.9995 -0.0044 -0.0208  0.0227  0.0018
     9. (0.97820) BD ( 1) C   4 - C   5  
                ( 50.91%)   0.7135* C   4 s( 29.04%)p 2.44( 70.92%)d 0.00(  0.04%)
                                            0.0001  0.5389  0.0046  0.7684 -0.0089
                                            0.2641  0.0220  0.2201 -0.0073  0.0084
                                            0.0096  0.0020  0.0131 -0.0068
                ( 49.09%)   0.7007* C   5 s( 28.02%)p 2.57( 71.93%)d 0.00(  0.05%)
                                            0.0004  0.5292  0.0104 -0.7676 -0.0090
                                           -0.2910  0.0208 -0.2120 -0.0038  0.0128
                                            0.0079  0.0028  0.0119 -0.0090
    10. (0.98916) BD ( 1) C   4 - H  16  
                ( 61.79%)   0.7861* C   4 s( 22.09%)p 3.52( 77.86%)d 0.00(  0.04%)
                                            0.0001 -0.4700  0.0077  0.0108  0.0086
                                            0.2161 -0.0174  0.8552  0.0020  0.0000
                                           -0.0013 -0.0106  0.0019 -0.0181
                ( 38.21%)   0.6181* H  16 s( 99.91%)p 0.00(  0.09%)
                                           -0.9995  0.0040 -0.0008 -0.0045 -0.0295
    11. (0.98623) BD ( 1) C   4 - H  17  
                ( 62.16%)   0.7884* C   4 s( 22.69%)p 3.41( 77.27%)d 0.00(  0.04%)
                                            0.0001 -0.4763  0.0032  0.5862 -0.0085
                                           -0.6462 -0.0001 -0.1057  0.0167  0.0180
                                            0.0045 -0.0038 -0.0000  0.0092
                ( 37.84%)   0.6152* H  17 s( 99.91%)p 0.00(  0.09%)
                                           -0.9995  0.0030 -0.0184  0.0239  0.0008
    12. (0.99034) BD ( 1) C   5 - C   6  
                ( 50.17%)   0.7083* C   5 s( 28.58%)p 2.50( 71.38%)d 0.00(  0.04%)
                                            0.0003  0.5345  0.0036  0.6204  0.0039
                                           -0.5524  0.0017 -0.1541 -0.0022 -0.0168
                                           -0.0049  0.0043  0.0009 -0.0093
                ( 49.83%)   0.7059* C   6 s( 28.17%)p 2.55( 71.79%)d 0.00(  0.04%)
                                            0.0003  0.5306  0.0089 -0.6327  0.0038
                                            0.5413  0.0017  0.1568 -0.0002 -0.0173
                                           -0.0055  0.0044  0.0029 -0.0095
    13. (0.96517) BD ( 1) C   5 - H  18  
                ( 62.38%)   0.7898* C   5 s( 21.69%)p 3.61( 78.27%)d 0.00(  0.04%)
                                           -0.0003  0.4657 -0.0023  0.1581 -0.0059
                                            0.7506  0.0014 -0.4405  0.0144  0.0045
                                           -0.0024 -0.0155 -0.0119 -0.0014
                ( 37.62%)   0.6133* H  18 s( 99.91%)p 0.00(  0.09%)
                                            0.9996 -0.0042 -0.0057 -0.0260  0.0131
    14. (0.98798) BD ( 1) C   5 - H  19  
                ( 61.32%)   0.7830* C   5 s( 21.69%)p 3.61( 78.26%)d 0.00(  0.04%)
                                           -0.0001  0.4657 -0.0093  0.0029  0.0018
                                            0.2143  0.0173  0.8581 -0.0071  0.0004
                                           -0.0007  0.0080 -0.0015  0.0196
                ( 38.68%)   0.6220* H  19 s( 99.91%)p 0.00(  0.09%)
                                            0.9996 -0.0042 -0.0010 -0.0094 -0.0276
    15. (0.98312) BD ( 1) C   6 - C   7  
                ( 50.56%)   0.7111* C   6 s( 28.81%)p 2.47( 71.15%)d 0.00(  0.04%)
                                            0.0004  0.5367  0.0098  0.7623 -0.0044
                                            0.3127 -0.0006  0.1804 -0.0013  0.0121
                                            0.0072  0.0027  0.0110 -0.0088
                ( 49.44%)   0.7031* C   7 s( 28.22%)p 2.54( 71.74%)d 0.00(  0.04%)
                                            0.0004  0.5311  0.0107 -0.7652  0.0016
                                           -0.3167 -0.0005 -0.1778 -0.0000  0.0127
                                            0.0067  0.0028  0.0117 -0.0092
    16. (0.97543) BD ( 1) C   6 - H  20  
                ( 60.79%)   0.7797* C   6 s( 21.41%)p 3.67( 78.55%)d 0.00(  0.04%)
                                            0.0002 -0.4626  0.0082  0.1315 -0.0045
                                            0.7419  0.0052 -0.4665  0.0093 -0.0046
                                            0.0033  0.0163  0.0122  0.0013
                ( 39.21%)   0.6262* H  20 s( 99.92%)p 0.00(  0.08%)
                                           -0.9996  0.0038 -0.0021 -0.0240  0.0142
    17. (0.98832) BD ( 1) C   6 - H  21  
                ( 61.23%)   0.7825* C   6 s( 21.64%)p 3.62( 78.32%)d 0.00(  0.04%)
                                            0.0001 -0.4651  0.0077  0.0271 -0.0006
                                            0.2405  0.0093  0.8512 -0.0037 -0.0004
                                           -0.0016 -0.0095  0.0017 -0.0187
                ( 38.77%)   0.6227* H  21 s( 99.92%)p 0.00(  0.08%)
                                           -0.9996  0.0045 -0.0000 -0.0084 -0.0276
    18. (0.98921) BD ( 1) C   7 - C   8  
                ( 50.03%)   0.7073* C   7 s( 28.54%)p 2.50( 71.41%)d 0.00(  0.04%)
                                            0.0003  0.5342  0.0095  0.6302 -0.0023
                                           -0.5425  0.0014 -0.1505  0.0002 -0.0171
                                           -0.0047  0.0044  0.0020 -0.0093
                ( 49.97%)   0.7069* C   8 s( 28.56%)p 2.50( 71.40%)d 0.00(  0.04%)
                                            0.0003  0.5343  0.0094 -0.6300  0.0024
                                            0.5426 -0.0012  0.1505 -0.0002 -0.0171
                                           -0.0048  0.0044  0.0020 -0.0093
    19. (0.98358) BD ( 1) C   7 - H  22  
                ( 61.27%)   0.7828* C   7 s( 21.68%)p 3.61( 78.28%)d 0.00(  0.04%)
                                           -0.0002  0.4655 -0.0085  0.1275  0.0015
                                            0.7371  0.0038 -0.4723  0.0108  0.0042
                                           -0.0025 -0.0163 -0.0124 -0.0011
                ( 38.73%)   0.6223* H  22 s( 99.92%)p 0.00(  0.08%)
                                            0.9996 -0.0046 -0.0047 -0.0245  0.0145
    20. (0.98813) BD ( 1) C   7 - H  23  
                ( 61.10%)   0.7816* C   7 s( 21.59%)p 3.63( 78.37%)d 0.00(  0.05%)
                                           -0.0001  0.4645 -0.0087  0.0223  0.0026
                                            0.2473  0.0104  0.8496 -0.0053  0.0003
                                            0.0005  0.0096 -0.0016  0.0189
                ( 38.90%)   0.6237* H  23 s( 99.92%)p 0.00(  0.08%)
                                            0.9996 -0.0042 -0.0012 -0.0089 -0.0273
    21. (0.98803) BD ( 1) C   8 - C   9  
                ( 49.50%)   0.7036* C   8 s( 28.26%)p 2.54( 71.69%)d 0.00(  0.04%)
                                            0.0003  0.5315  0.0114  0.7652 -0.0012
                                            0.3155  0.0005  0.1783  0.0001  0.0124
                                            0.0070  0.0029  0.0119 -0.0091
                ( 50.50%)   0.7106* C   9 s( 28.82%)p 2.47( 71.14%)d 0.00(  0.04%)
                                            0.0003  0.5368  0.0090 -0.7608  0.0046
                                           -0.3176  0.0008 -0.1778  0.0005  0.0123
                                            0.0066  0.0032  0.0109 -0.0087
    22. (0.98778) BD ( 1) C   8 - H  24  
                ( 61.12%)   0.7818* C   8 s( 21.64%)p 3.62( 78.32%)d 0.00(  0.05%)
                                            0.0001 -0.4651  0.0088  0.0225  0.0022
                                            0.2481  0.0101  0.8491 -0.0055 -0.0003
                                           -0.0007 -0.0097  0.0016 -0.0188
                ( 38.88%)   0.6235* H  24 s( 99.92%)p 0.00(  0.08%)
                                           -0.9996  0.0043 -0.0011 -0.0089 -0.0274
    23. (0.98668) BD ( 1) C   8 - H  25  
                ( 61.07%)   0.7815* C   8 s( 21.57%)p 3.63( 78.39%)d 0.00(  0.05%)
                                            0.0001 -0.4643  0.0088  0.1285  0.0008
                                            0.7372  0.0042 -0.4730  0.0110 -0.0043
                                            0.0027  0.0165  0.0124  0.0011
                ( 38.93%)   0.6240* H  25 s( 99.92%)p 0.00(  0.08%)
                                           -0.9996  0.0043 -0.0044 -0.0244  0.0145
    24. (0.98802) BD ( 1) C   9 - C  10  
                ( 49.45%)   0.7032* C   9 s( 27.95%)p 2.58( 72.01%)d 0.00(  0.05%)
                                            0.0003  0.5286  0.0101  0.6345 -0.0027
                                           -0.5433 -0.0015 -0.1490 -0.0004 -0.0179
                                           -0.0048  0.0042  0.0030 -0.0099
                ( 50.55%)   0.7110* C  10 s( 29.08%)p 2.44( 70.89%)d 0.00(  0.04%)
                                            0.0003  0.5392  0.0048 -0.6257  0.0012
                                            0.5426 -0.0007  0.1513 -0.0001 -0.0159
                                           -0.0047  0.0053 -0.0007 -0.0092
    25. (0.98860) BD ( 1) C   9 - H  26  
                ( 61.09%)   0.7816* C   9 s( 21.67%)p 3.61( 78.29%)d 0.00(  0.05%)
                                           -0.0001  0.4654 -0.0083  0.1316 -0.0021
                                            0.7358  0.0051 -0.4734  0.0103  0.0051
                                           -0.0035 -0.0164 -0.0121 -0.0013
                ( 38.91%)   0.6238* H  26 s( 99.92%)p 0.00(  0.08%)
                                            0.9996 -0.0043 -0.0028 -0.0247  0.0147
    26. (0.98872) BD ( 1) C   9 - H  27  
                ( 61.07%)   0.7815* C   9 s( 21.59%)p 3.63( 78.37%)d 0.00(  0.05%)
                                           -0.0001  0.4646 -0.0083  0.0254 -0.0010
                                            0.2481  0.0107  0.8493 -0.0047  0.0004
                                            0.0018  0.0095 -0.0014  0.0189
                ( 38.93%)   0.6239* H  27 s( 99.92%)p 0.00(  0.08%)
                                            0.9996 -0.0043  0.0006 -0.0092 -0.0273
    27. (0.99132) BD ( 1) C  10 - C  11  
                ( 49.34%)   0.7024* C  10 s( 26.83%)p 2.72( 73.11%)d 0.00(  0.05%)
                                            0.0003  0.5177  0.0181  0.7703  0.0152
                                            0.3232 -0.0094  0.1816 -0.0019  0.0133
                                            0.0076  0.0032  0.0135 -0.0098
                ( 50.66%)   0.7117* C  11 s( 31.18%)p 2.21( 68.78%)d 0.00(  0.04%)
                                            0.0002  0.5584  0.0022 -0.7440  0.0179
                                           -0.3203 -0.0068 -0.1770 -0.0009  0.0137
                                            0.0067  0.0036  0.0096 -0.0077
    28. (0.98100) BD ( 1) C  10 - H  28  
                ( 62.05%)   0.7877* C  10 s( 22.13%)p 3.52( 77.83%)d 0.00(  0.04%)
                                            0.0001 -0.4704  0.0088  0.0129  0.0014
                                            0.2458  0.0118  0.8470 -0.0100  0.0002
                                            0.0023 -0.0084  0.0007 -0.0183
                ( 37.95%)   0.6160* H  28 s( 99.91%)p 0.00(  0.09%)
                                           -0.9995  0.0056 -0.0011 -0.0098 -0.0278
    29. (0.98140) BD ( 1) C  10 - H  29  
                ( 61.99%)   0.7874* C  10 s( 21.99%)p 3.55( 77.97%)d 0.00(  0.04%)
                                            0.0001 -0.4688  0.0089  0.1184 -0.0008
                                            0.7347  0.0023 -0.4751  0.0152 -0.0019
                                            0.0009  0.0166  0.0116  0.0001
                ( 38.01%)   0.6165* H  29 s( 99.91%)p 0.00(  0.09%)
                                           -0.9996  0.0056 -0.0042 -0.0254  0.0144
    30. (0.99761) BD ( 1) C  11 - O  12  
                ( 31.60%)   0.5621* C  11 s( 20.48%)p 3.87( 79.20%)d 0.02(  0.32%)
                                           -0.0001 -0.4503 -0.0450 -0.6359 -0.0291
                                            0.5979  0.0283  0.1683  0.0082  0.0477
                                            0.0133 -0.0116 -0.0039  0.0249
                ( 68.40%)   0.8271* O  12 s( 32.89%)p 2.04( 67.04%)d 0.00(  0.08%)
                                            0.0001 -0.5735 -0.0008  0.5415  0.0002
                                           -0.5895  0.0041 -0.1721  0.0013  0.0168
                                            0.0049 -0.0125  0.0108  0.0131
    31. (0.94085) BD ( 1) C  11 - H  30  
                ( 62.51%)   0.7906* C  11 s( 24.29%)p 3.12( 75.67%)d 0.00(  0.04%)
                                           -0.0000  0.4926 -0.0124  0.1831  0.0039
                                            0.7000 -0.0043 -0.4827  0.0119  0.0087
                                           -0.0071 -0.0136 -0.0102  0.0013
                ( 37.49%)   0.6123* H  30 s( 99.90%)p 0.00(  0.10%)
                                            0.9995 -0.0067 -0.0014 -0.0252  0.0185
    32. (0.93761) BD ( 1) C  11 - H  31  
                ( 62.53%)   0.7908* C  11 s( 24.16%)p 3.14( 75.80%)d 0.00(  0.04%)
                                           -0.0002  0.4913 -0.0130  0.0769  0.0058
                                            0.2136  0.0040  0.8404 -0.0114  0.0018
                                            0.0070  0.0056 -0.0030  0.0181
                ( 37.47%)   0.6121* H  31 s( 99.90%)p 0.00(  0.10%)
                                            0.9995 -0.0069  0.0023 -0.0073 -0.0304
    33. (0.99481) BD ( 1) O  12 - H  32  
                ( 74.12%)   0.8609* O  12 s( 20.09%)p 3.97( 79.82%)d 0.00(  0.09%)
                                            0.0002  0.4478  0.0193  0.8307  0.0330
                                            0.2772 -0.0078  0.1735 -0.0005  0.0235
                                            0.0110  0.0083  0.0065 -0.0114
                ( 25.88%)   0.5087* H  32 s( 99.54%)p 0.00(  0.46%)
                                            0.9977 -0.0022 -0.0644 -0.0180 -0.0126
    34. (0.99927) CR ( 1) C   1           s(100.00%)p 0.00(  0.00%)
                                            1.0000  0.0004  0.0000 -0.0003 -0.0000
                                           -0.0002 -0.0000 -0.0001 -0.0000  0.0000
                                            0.0000  0.0000  0.0000 -0.0000
    35. (0.99945) CR ( 1) C   2           s(100.00%)
                                            1.0000  0.0001 -0.0000 -0.0000 -0.0000
                                           -0.0000 -0.0000  0.0000 -0.0000  0.0000
                                            0.0000  0.0000  0.0000 -0.0000
    36. (0.99952) CR ( 1) C   3           s(100.00%)p 0.00(  0.00%)
                                            1.0000  0.0001 -0.0000  0.0003  0.0000
                                           -0.0004 -0.0000  0.0003  0.0000 -0.0000
                                           -0.0000  0.0000 -0.0000  0.0000
    37. (0.99955) CR ( 1) C   4           s(100.00%)p 0.00(  0.00%)
                                            1.0000 -0.0002 -0.0000  0.0000  0.0000
                                            0.0005  0.0000 -0.0004 -0.0000 -0.0000
                                            0.0000  0.0000  0.0000  0.0000
    38. (0.99955) CR ( 1) C   5           s(100.00%)p 0.00(  0.00%)
                                            1.0000 -0.0002 -0.0000  0.0002  0.0000
                                            0.0006 -0.0000  0.0001  0.0000  0.0000
                                           -0.0000 -0.0000 -0.0000  0.0000
    39. (0.99956) CR ( 1) C   6           s(100.00%)p 0.00(  0.00%)
                                            1.0000 -0.0002 -0.0000 -0.0001  0.0000
                                           -0.0004 -0.0000 -0.0001 -0.0000  0.0000
                                           -0.0000 -0.0000 -0.0000  0.0000
    40. (0.99956) CR ( 1) C   7           s(100.00%)p 0.00(  0.00%)
                                            1.0000 -0.0002 -0.0000  0.0001  0.0000
                                            0.0004  0.0000  0.0001  0.0000  0.0000
                                           -0.0000 -0.0000 -0.0000  0.0000
    41. (0.99957) CR ( 1) C   8           s(100.00%)p 0.00(  0.00%)
                                            1.0000 -0.0002 -0.0000 -0.0001 -0.0000
                                           -0.0004 -0.0000 -0.0002 -0.0000  0.0000
                                           -0.0000 -0.0000 -0.0000  0.0000
    42. (0.99956) CR ( 1) C   9           s(100.00%)p 0.00(  0.00%)
                                            1.0000 -0.0002 -0.0000  0.0001 -0.0000
                                            0.0004  0.0000  0.0001  0.0000  0.0000
                                           -0.0000 -0.0000 -0.0000  0.0000
    43. (0.99956) CR ( 1) C  10           s(100.00%)p 0.00(  0.00%)
                                            1.0000 -0.0002 -0.0000 -0.0001 -0.0000
                                           -0.0004  0.0000 -0.0001 -0.0000 -0.0000
                                           -0.0000 -0.0000 -0.0000  0.0000
    44. (0.99953) CR ( 1) C  11           s(100.00%)p 0.00(  0.00%)
                                            1.0000 -0.0000 -0.0000  0.0002 -0.0000
                                            0.0002  0.0000  0.0002 -0.0000 -0.0000
                                            0.0000 -0.0000 -0.0000  0.0000
    45. (0.99987) CR ( 1) O  12           s(100.00%)p 0.00(  0.00%)
                                            1.0000 -0.0001 -0.0000 -0.0002 -0.0000
                                            0.0000  0.0000 -0.0001  0.0000 -0.0000
                                           -0.0000 -0.0000 -0.0000  0.0000
    46. (0.32537) LP*( 1) C   2           s(  0.01%)p 1.00( 99.97%)d 0.00(  0.02%)
                                            0.0000  0.0072 -0.0008 -0.2001 -0.0012
                                            0.9376  0.0013 -0.2839 -0.0006 -0.0118
                                            0.0056 -0.0032  0.0072  0.0025
    47. (0.99185) LP*( 1) O  12           s( 47.01%)p 1.13( 52.95%)d 0.00(  0.04%)
                                            0.0000  0.6856 -0.0101 -0.0914  0.0041
                                           -0.6785  0.0086 -0.2465  0.0033 -0.0053
                                           -0.0012 -0.0086  0.0159  0.0022
    48. (0.00042) RY*( 1) C   1           s( 78.85%)p 0.26( 20.39%)d 0.01(  0.76%)
                                           -0.0000 -0.0046  0.8879  0.0180 -0.4091
                                            0.0022 -0.1243  0.0072 -0.1438  0.0330
                                            0.0401  0.0103  0.0574 -0.0392
    49. (0.00014) RY*( 2) C   1           s(  0.08%)p99.99( 99.55%)d 4.79(  0.37%)
                                           -0.0000 -0.0006  0.0279 -0.0034 -0.3272
                                            0.0143  0.8647 -0.0028  0.3749  0.0594
                                            0.0018  0.0105  0.0079 -0.0049
    50. (0.00012) RY*( 3) C   1           s(  0.25%)p99.99( 97.70%)d 8.34(  2.06%)
                                           -0.0000 -0.0004  0.0497 -0.0023  0.2827
                                            0.0093  0.4570 -0.0031 -0.8295  0.1008
                                           -0.0182  0.0025  0.0565 -0.0829
    51. (0.00006) RY*( 4) C   1           s( 15.20%)p 4.78( 72.64%)d 0.80( 12.16%)
    52. (0.00000) RY*( 5) C   1           s(  1.06%)p 2.43(  2.57%)d91.33( 96.38%)
    53. (0.00000) RY*( 6) C   1           s(  1.24%)p 1.63(  2.02%)d77.91( 96.73%)
    54. (0.00000) RY*( 7) C   1           s(  0.06%)p 1.59(  0.10%)d99.99( 99.84%)
    55. (0.00000) RY*( 8) C   1           s(  2.52%)p 1.52(  3.84%)d37.11( 93.64%)
    56. (0.00000) RY*( 9) C   1           s(  0.83%)p 1.72(  1.42%)d99.99( 97.75%)
    57. (0.00194) RY*( 1) C   2           s( 27.23%)p 2.32( 63.06%)d 0.36(  9.71%)
                                            0.0000 -0.0020  0.5218 -0.0308  0.0886
                                           -0.0074 -0.4634  0.0044  0.6380 -0.1636
                                            0.2189  0.0741  0.0365  0.1248
    58. (0.00127) RY*( 2) C   2           s( 27.03%)p 2.24( 60.52%)d 0.46( 12.44%)
                                            0.0000  0.0251  0.5193 -0.0148  0.7020
                                           -0.0069  0.1022 -0.0176 -0.3184 -0.0269
                                           -0.2764 -0.1214  0.0722 -0.1654
    59. (0.00122) RY*( 3) C   2           s(  4.97%)p14.30( 71.10%)d 4.81( 23.92%)
                                            0.0000  0.0149  0.2225 -0.0115  0.0456
                                            0.0048  0.7572  0.0082  0.3679  0.3348
                                            0.1431  0.1326 -0.2579  0.1503
    60. (0.00025) RY*( 4) C   2           s( 38.25%)p 1.45( 55.53%)d 0.16(  6.23%)
                                           -0.0000 -0.0190  0.6182 -0.0250 -0.6669
                                           -0.0046 -0.0303 -0.0080 -0.3300  0.1186
                                           -0.1881  0.0051 -0.1092 -0.0288
    61. (0.00001) RY*( 5) C   2           s(  0.34%)p45.76( 15.51%)d99.99( 84.15%)
    62. (0.00001) RY*( 6) C   2           s(  1.50%)p13.32( 19.94%)d52.48( 78.56%)
    63. (0.00001) RY*( 7) C   2           s(  0.65%)p13.01(  8.49%)d99.99( 90.85%)
    64. (0.00001) RY*( 8) C   2           s(  0.02%)p99.99(  5.47%)d99.99( 94.51%)
    65. (0.00000) RY*( 9) C   2           s(  0.04%)p14.39(  0.58%)d99.99( 99.38%)
    66. (0.00162) RY*( 1) C   3           s( 23.82%)p 2.78( 66.34%)d 0.41(  9.84%)
                                           -0.0000  0.0080  0.4880  0.0075  0.6570
                                            0.0049  0.3464  0.0064  0.3341  0.2025
                                           -0.0864  0.0609  0.0222 -0.2138
    67. (0.00120) RY*( 2) C   3           s(  0.69%)p99.99( 84.46%)d21.58( 14.85%)
                                           -0.0000  0.0055  0.0828  0.0096  0.5135
                                           -0.0108 -0.4054 -0.0157 -0.6451  0.1967
                                            0.0361  0.0703  0.1037  0.3047
    68. (0.00039) RY*( 3) C   3           s(  3.96%)p16.99( 67.24%)d 7.28( 28.80%)
                                            0.0000 -0.0165  0.1982  0.0092 -0.1293
                                           -0.0016 -0.6910  0.0020  0.4221  0.3059
                                           -0.4006 -0.1713  0.0675  0.0048
    69. (0.00019) RY*( 4) C   3           s(  3.04%)p 1.95(  5.93%)d29.98( 91.04%)
                                            0.0000 -0.0046  0.1742  0.0021 -0.1046
                                            0.0044 -0.2197  0.0055  0.0029  0.2739
                                            0.4808  0.2560 -0.7032 -0.2100
    70. (0.00015) RY*( 5) C   3           s( 52.13%)p 0.74( 38.42%)d 0.18(  9.45%)
                                            0.0000 -0.0026  0.7220  0.0230 -0.4901
                                            0.0011  0.1379  0.0103 -0.3526  0.0883
                                            0.0257 -0.0128  0.2803 -0.0857
    71. (0.00008) RY*( 6) C   3           s( 14.91%)p 0.19(  2.90%)d 5.51( 82.18%)
    72. (0.00004) RY*( 7) C   3           s(  0.68%)p27.99( 18.93%)d99.99( 80.39%)
    73. (0.00000) RY*( 8) C   3           s(  0.75%)p 0.96(  0.72%)d99.99( 98.53%)
    74. (0.00000) RY*( 9) C   3           s(  0.03%)p99.99( 15.23%)d99.99( 84.74%)
    75. (0.00243) RY*( 1) C   4           s(  0.83%)p99.99( 92.95%)d 7.47(  6.22%)
                                            0.0000  0.0087  0.0908  0.0206  0.5015
                                           -0.0118 -0.6314 -0.0146 -0.5278 -0.1539
                                           -0.0292 -0.0437  0.0197 -0.1880
    76. (0.00114) RY*( 2) C   4           s( 24.51%)p 2.54( 62.35%)d 0.54( 13.14%)
                                            0.0000 -0.0056  0.4950 -0.0071 -0.6924
                                            0.0075 -0.2441 -0.0104 -0.2903  0.2818
                                           -0.0857  0.0535  0.0495 -0.1983
    77. (0.00055) RY*( 3) C   4           s(  2.18%)p36.24( 78.99%)d 8.64( 18.83%)
                                            0.0000 -0.0165  0.1467 -0.0049  0.2171
                                           -0.0067  0.6726 -0.0017 -0.5388  0.1676
                                           -0.2615 -0.1774 -0.1763 -0.1712
    78. (0.00035) RY*( 4) C   4           s( 49.28%)p 0.67( 32.91%)d 0.36( 17.81%)
                                            0.0000  0.0061  0.7020 -0.0012  0.3681
                                            0.0083  0.0112 -0.0104  0.4397  0.0831
                                           -0.2756 -0.1250  0.2702  0.0813
    79. (0.00012) RY*( 5) C   4           s(  6.46%)p 1.24(  8.00%)d13.24( 85.54%)
                                            0.0000  0.0035  0.2542  0.0005  0.1934
                                            0.0069 -0.0206 -0.0050  0.2052  0.2358
                                            0.4283  0.2734 -0.6873 -0.2631
    80. (0.00007) RY*( 6) C   4           s(  8.61%)p 1.65( 14.17%)d 8.97( 77.22%)
    81. (0.00004) RY*( 7) C   4           s(  6.40%)p 0.63(  4.06%)d13.98( 89.53%)
    82. (0.00001) RY*( 8) C   4           s(  1.65%)p 3.99(  6.59%)d55.63( 91.76%)
    83. (0.00001) RY*( 9) C   4           s(  0.11%)p 1.12(  0.12%)d99.99( 99.77%)
    84. (0.00227) RY*( 1) C   5           s(  1.88%)p49.09( 92.26%)d 3.12(  5.86%)
                                           -0.0000  0.0087  0.1368 -0.0084 -0.1968
                                           -0.0122 -0.4887  0.0213  0.8027  0.0434
                                           -0.0424 -0.1654 -0.0867 -0.1415
    85. (0.00162) RY*( 2) C   5           s( 19.18%)p 3.78( 72.46%)d 0.44(  8.36%)
                                            0.0000 -0.0044  0.4379  0.0036  0.7311
                                            0.0070  0.3188  0.0032  0.2973  0.0122
                                            0.0683 -0.0764  0.2541 -0.0914
    86. (0.00070) RY*( 3) C   5           s(  0.67%)p99.99( 83.27%)d23.91( 16.06%)
                                            0.0000 -0.0173  0.0801  0.0096 -0.5348
                                            0.0025  0.6949  0.0042  0.2526 -0.2754
                                           -0.1020 -0.1157  0.1760 -0.1731
    87. (0.00030) RY*( 4) C   5           s( 52.40%)p 0.31( 16.47%)d 0.59( 31.14%)
                                            0.0000  0.0018  0.7239  0.0042 -0.2394
                                            0.0114 -0.2072  0.0026 -0.2534  0.0787
                                           -0.4524  0.2219  0.2113  0.0812
    88. (0.00011) RY*( 5) C   5           s( 21.13%)p 0.36(  7.60%)d 3.37( 71.26%)
                                            0.0000  0.0007  0.4597  0.0018 -0.1653
                                            0.0037 -0.1067  0.0067 -0.1930 -0.3056
                                            0.7296 -0.2169 -0.1995  0.0119
    89. (0.00005) RY*( 6) C   5           s(  0.92%)p10.57(  9.74%)d97.00( 89.34%)
    90. (0.00005) RY*( 7) C   5           s(  3.01%)p 3.57( 10.76%)d28.61( 86.23%)
    91. (0.00001) RY*( 8) C   5           s(  0.28%)p16.08(  4.53%)d99.99( 95.19%)
    92. (0.00001) RY*( 9) C   5           s(  0.55%)p 5.61(  3.06%)d99.99( 96.39%)
    93. (0.00179) RY*( 1) C   6           s(  4.53%)p20.10( 91.11%)d 0.96(  4.36%)
                                            0.0000  0.0004  0.2129 -0.0096 -0.8647
                                           -0.0033  0.0910 -0.0068 -0.3936  0.1357
                                            0.0584 -0.1110  0.0529 -0.0814
    94. (0.00160) RY*( 2) C   6           s(  7.24%)p11.40( 82.54%)d 1.41( 10.22%)
                                            0.0000 -0.0050  0.2690  0.0046  0.4448
                                            0.0016 -0.0847 -0.0150 -0.7875 -0.0878
                                           -0.0750 -0.2200  0.0106 -0.2010
    95. (0.00148) RY*( 3) C   6           s( 30.41%)p 1.96( 59.70%)d 0.33(  9.89%)
                                            0.0000 -0.0055  0.5514 -0.0027 -0.0566
                                           -0.0108 -0.7383  0.0052  0.2204 -0.1208
                                            0.0164  0.0797  0.2767  0.0339
    96. (0.00018) RY*( 4) C   6           s( 47.13%)p 1.06( 49.86%)d 0.06(  3.01%)
                                            0.0000  0.0026  0.6865 -0.0011  0.1236
                                           -0.0198  0.6420 -0.0071  0.2660 -0.0585
                                           -0.0014 -0.0098  0.1444 -0.0759
    97. (0.00018) RY*( 5) C   6           s(  0.00%)p 1.00(  0.04%)d99.99( 99.96%)
                                           -0.0000 -0.0001  0.0062  0.0005  0.0126
                                           -0.0001  0.0058  0.0013 -0.0139 -0.3731
                                            0.9023 -0.1258 -0.1689  0.0431
    98. (0.00007) RY*( 6) C   6           s(  9.62%)p 0.09(  0.85%)d 9.31( 89.53%)
    99. (0.00004) RY*( 7) C   6           s(  0.90%)p 4.26(  3.84%)d99.99( 95.25%)
   100. (0.00000) RY*( 8) C   6           s(  0.03%)p99.99(  7.92%)d99.99( 92.05%)
   101. (0.00000) RY*( 9) C   6           s(  0.11%)p37.80(  4.34%)d99.99( 95.55%)
   102. (0.00181) RY*( 1) C   7           s(  0.04%)p99.99( 90.23%)d99.99(  9.73%)
                                            0.0000 -0.0001  0.0206 -0.0016 -0.2999
                                            0.0075  0.3827 -0.0169 -0.8158 -0.1079
                                            0.0095  0.2238  0.0774  0.1717
   103. (0.00174) RY*( 2) C   7           s(  0.01%)p99.99( 95.12%)d99.99(  4.87%)
                                            0.0000  0.0001  0.0104 -0.0072 -0.9168
                                           -0.0002  0.0463  0.0073  0.3292 -0.1473
                                           -0.0789 -0.0880 -0.0842 -0.0771
   104. (0.00156) RY*( 3) C   7           s( 37.46%)p 1.43( 53.66%)d 0.24(  8.88%)
                                            0.0000 -0.0077  0.6120  0.0018  0.1409
                                            0.0098  0.6641  0.0039  0.2749 -0.0799
                                            0.0032 -0.0636  0.2656 -0.0885
   105. (0.00019) RY*( 4) C   7           s( 48.87%)p 0.79( 38.59%)d 0.26( 12.53%)
                                            0.0000  0.0027  0.6991  0.0043 -0.0997
                                            0.0184 -0.5732  0.0074 -0.2170  0.0966
                                           -0.3044  0.0595  0.1238 -0.0668
   106. (0.00017) RY*( 5) C   7           s(  6.33%)p 0.81(  5.10%)d14.00( 88.57%)
                                            0.0000  0.0010  0.2515  0.0011 -0.0347
                                            0.0059 -0.2049  0.0040 -0.0884 -0.3125
                                            0.8621 -0.1804 -0.1097 -0.0135
   107. (0.00006) RY*( 6) C   7           s(  7.11%)p 0.38(  2.69%)d12.69( 90.20%)
   108. (0.00003) RY*( 7) C   7           s(  0.00%)p 1.00(  3.93%)d24.47( 96.07%)
   109. (0.00000) RY*( 8) C   7           s(  0.02%)p99.99(  6.61%)d99.99( 93.36%)
   110. (0.00000) RY*( 9) C   7           s(  0.13%)p33.64(  4.27%)d99.99( 95.61%)
   111. (0.00180) RY*( 1) C   8           s(  0.01%)p 1.00( 89.04%)d 0.12( 10.96%)
                                            0.0000 -0.0001  0.0080  0.0011  0.0238
                                            0.0068  0.3244 -0.0187 -0.8855  0.0477
                                           -0.0362 -0.2462 -0.0951 -0.1906
   112. (0.00174) RY*( 2) C   8           s(  0.16%)p99.99( 95.89%)d24.60(  3.95%)
                                            0.0000  0.0000  0.0401 -0.0073 -0.9720
                                            0.0009  0.1178  0.0008  0.0139  0.1692
                                            0.0723  0.0006  0.0752  0.0065
   113. (0.00155) RY*( 3) C   8           s( 37.59%)p 1.43( 53.59%)d 0.23(  8.81%)
                                            0.0000 -0.0077  0.6131 -0.0016 -0.0586
                                           -0.0102 -0.6864 -0.0038 -0.2474 -0.0956
                                           -0.0035 -0.0552  0.2627 -0.0832
   114. (0.00019) RY*( 4) C   8           s( 54.29%)p 0.81( 44.16%)d 0.03(  1.56%)
                                            0.0000  0.0026  0.7368 -0.0045  0.1085
                                           -0.0201  0.6121 -0.0076  0.2336 -0.0209
                                           -0.0396  0.0117  0.0984 -0.0613
   115. (0.00017) RY*( 5) C   8           s(  0.10%)p 1.01(  0.10%)d99.99( 99.79%)
                                            0.0000  0.0001  0.0321 -0.0003  0.0059
                                           -0.0007  0.0277 -0.0012  0.0152 -0.3292
                                            0.9179 -0.1751 -0.1277  0.0118
   116. (0.00006) RY*( 6) C   8           s(  7.67%)p 0.31(  2.35%)d11.72( 89.98%)
   117. (0.00003) RY*( 7) C   8           s(  0.02%)p99.99(  3.98%)d99.99( 96.00%)
   118. (0.00000) RY*( 8) C   8           s(  0.05%)p99.99(  7.40%)d99.99( 92.55%)
   119. (0.00000) RY*( 9) C   8           s(  0.08%)p47.07(  3.71%)d99.99( 96.21%)
   120. (0.00170) RY*( 1) C   9           s(  0.05%)p99.99( 88.47%)d99.99( 11.48%)
                                            0.0000 -0.0005  0.0217 -0.0029 -0.1828
                                           -0.0063 -0.2867  0.0177  0.8768  0.0188
                                           -0.0548 -0.2501 -0.1006 -0.1969
   121. (0.00162) RY*( 2) C   9           s(  0.00%)p 1.00( 95.88%)d 0.04(  4.12%)
                                           -0.0000 -0.0012  0.0019 -0.0096 -0.9555
                                           -0.0006  0.1663 -0.0035 -0.1345 -0.1849
                                           -0.0618  0.0374 -0.0381  0.0177
   122. (0.00151) RY*( 3) C   9           s( 37.05%)p 1.46( 54.03%)d 0.24(  8.92%)
                                            0.0000 -0.0073  0.6086  0.0019  0.0952
                                            0.0090  0.6912  0.0027  0.2311 -0.1031
                                           -0.0040 -0.0513  0.2645 -0.0773
   123. (0.00018) RY*( 4) C   9           s( 46.16%)p 0.99( 45.55%)d 0.18(  8.29%)
                                            0.0000  0.0028  0.6794  0.0019 -0.0803
                                            0.0220 -0.6260  0.0081 -0.2380 -0.0619
                                            0.0728 -0.0381  0.2481 -0.1035
   124. (0.00017) RY*( 5) C   9           s(  0.15%)p 1.46(  0.22%)d99.99( 99.63%)
                                            0.0000  0.0002  0.0387  0.0002 -0.0051
                                            0.0007 -0.0263  0.0022 -0.0383  0.3299
                                           -0.9220  0.1237  0.1356 -0.0612
   125. (0.00006) RY*( 6) C   9           s( 16.36%)p 0.01(  0.14%)d 5.10( 83.49%)
   126. (0.00004) RY*( 7) C   9           s(  0.05%)p77.52(  4.21%)d99.99( 95.74%)
   127. (0.00000) RY*( 8) C   9           s(  0.06%)p99.99(  7.79%)d99.99( 92.15%)
   128. (0.00000) RY*( 9) C   9           s(  0.10%)p40.23(  3.89%)d99.99( 96.01%)
   129. (0.00199) RY*( 1) C  10           s(  0.22%)p99.99( 97.88%)d 8.60(  1.90%)
                                           -0.0000  0.0109  0.0457  0.0081 -0.9549
                                            0.0038  0.2571  0.0025  0.0283  0.1156
                                            0.0488 -0.0090  0.0558  0.0038
   130. (0.00159) RY*( 2) C  10           s(  0.05%)p99.99( 88.90%)d99.99( 11.05%)
                                            0.0000 -0.0007  0.0220 -0.0028 -0.0664
                                           -0.0094 -0.3534  0.0238  0.8712 -0.0299
                                            0.0054  0.2488  0.1167  0.1847
   131. (0.00140) RY*( 3) C  10           s( 34.07%)p 1.69( 57.58%)d 0.25(  8.35%)
                                            0.0000 -0.0103  0.5836 -0.0127 -0.1510
                                           -0.0097 -0.6795 -0.0054 -0.3016 -0.0300
                                            0.0237 -0.0638  0.2649 -0.0883
   132. (0.00035) RY*( 4) C  10           s( 61.91%)p 0.56( 34.69%)d 0.05(  3.40%)
                                            0.0000  0.0027  0.7868 -0.0034  0.1594
                                           -0.0165  0.5276 -0.0064  0.2069 -0.1597
                                           -0.0664 -0.0018 -0.0622  0.0150
   133. (0.00016) RY*( 5) C  10           s(  0.00%)p 1.00(  0.31%)d99.99( 99.69%)
                                           -0.0000 -0.0001  0.0025  0.0001  0.0007
                                           -0.0013  0.0151  0.0038 -0.0530  0.3182
                                           -0.9149  0.1979  0.1394  0.0019
   134. (0.00006) RY*( 6) C  10           s(  0.14%)p64.26(  8.82%)d99.99( 91.04%)
   135. (0.00003) RY*( 7) C  10           s(  3.56%)p 0.33(  1.18%)d26.74( 95.25%)
   136. (0.00001) RY*( 8) C  10           s(  0.01%)p 1.00(  6.67%)d13.99( 93.32%)
   137. (0.00001) RY*( 9) C  10           s(  0.01%)p99.99(  4.17%)d99.99( 95.81%)
   138. (0.00137) RY*( 1) C  11           s( 37.43%)p 0.53( 19.86%)d 1.14( 42.71%)
                                            0.0000  0.0052  0.6118 -0.0144 -0.4410
                                            0.0285  0.0418  0.0095 -0.0360 -0.1691
                                            0.0212 -0.1763  0.5874 -0.1478
   139. (0.00131) RY*( 2) C  11           s(  3.20%)p29.30( 93.75%)d 0.95(  3.05%)
                                            0.0000 -0.0232  0.1773 -0.0118  0.2521
                                            0.0261 -0.8851  0.0085 -0.2993  0.1431
                                            0.0436 -0.0215  0.0856  0.0185
   140. (0.00097) RY*( 3) C  11           s(  0.01%)p 1.00( 58.56%)d 0.71( 41.43%)
                                            0.0000  0.0005  0.0097 -0.0010 -0.0721
                                           -0.0067 -0.2507  0.0186  0.7192  0.2140
                                           -0.5957  0.0608  0.0866 -0.0491
   141. (0.00044) RY*( 4) C  11           s(  0.05%)p99.99(  9.67%)d99.99( 90.27%)
                                            0.0000 -0.0013  0.0229 -0.0045 -0.0009
                                           -0.0041 -0.1176  0.0183  0.2873 -0.0718
                                            0.2900 -0.6805 -0.3536 -0.4747
   142. (0.00027) RY*( 5) C  11           s( 20.44%)p 0.44(  9.05%)d 3.45( 70.51%)
                                            0.0000 -0.0195  0.4517 -0.0457  0.2933
                                            0.0447  0.0091  0.0121  0.0135 -0.6480
                                           -0.2723  0.2360 -0.3828 -0.0938
   143. (0.00014) RY*( 6) C  11           s(  0.04%)p99.99( 70.45%)d99.99( 29.52%)
                                            0.0000  0.0179 -0.0065 -0.0024 -0.7926
                                           -0.0158 -0.2320 -0.0061 -0.1489 -0.0037
                                           -0.0529  0.1577 -0.5093  0.0898
   144. (0.00008) RY*( 7) C  11           s( 37.89%)p 0.19(  7.16%)d 1.45( 54.95%)
   145. (0.00000) RY*( 8) C  11           s(  0.14%)p99.99( 26.59%)d99.99( 73.27%)
   146. (0.00000) RY*( 9) C  11           s(  0.69%)p 7.92(  5.46%)d99.99( 93.86%)
   147. (0.00076) RY*( 1) O  12           s( 24.82%)p 2.52( 62.48%)d 0.51( 12.70%)
                                           -0.0000  0.0057  0.4982 -0.0005 -0.5597
                                           -0.0051 -0.5576  0.0033 -0.0222  0.0245
                                            0.0010 -0.0350  0.3497 -0.0541
   148. (0.00071) RY*( 2) O  12           s(  1.22%)p72.87( 89.14%)d 7.88(  9.64%)
                                            0.0000  0.0014  0.1106  0.0014 -0.0562
                                            0.0062  0.2062 -0.0191 -0.9194 -0.0429
                                            0.1848 -0.2070 -0.0155 -0.1315
   149. (0.00005) RY*( 3) O  12           s( 63.45%)p 0.38( 24.35%)d 0.19( 12.21%)
   150. (0.00002) RY*( 4) O  12           s(  7.89%)p 9.66( 76.17%)d 2.02( 15.95%)
   151. (0.00001) RY*( 5) O  12           s(  1.29%)p 8.64( 11.12%)d68.12( 87.60%)
   152. (0.00000) RY*( 6) O  12           s(  0.05%)p91.32(  4.96%)d99.99( 94.98%)
   153. (0.00000) RY*( 7) O  12           s(  0.04%)p99.99(  5.14%)d99.99( 94.82%)
   154. (0.00000) RY*( 8) O  12           s(  0.51%)p45.93( 23.28%)d99.99( 76.21%)
   155. (0.00000) RY*( 9) O  12           s(  0.73%)p 4.96(  3.63%)d99.99( 95.63%)
   156. (0.00013) RY*( 1) H  13           s( 95.92%)p 0.04(  4.08%)
                                            0.0056  0.9794 -0.1315 -0.0449 -0.1466
   157. (0.00009) RY*( 2) H  13           s(  1.00%)p98.76( 99.00%)
   158. (0.00005) RY*( 3) H  13           s(  0.06%)p99.99( 99.94%)
   159. (0.00005) RY*( 4) H  13           s(  3.14%)p30.85( 96.86%)
   160. (0.00126) RY*( 1) H  14           s( 99.47%)p 0.01(  0.53%)
                                            0.0065  0.9973  0.0420 -0.0110  0.0580
   161. (0.00009) RY*( 2) H  14           s(  0.10%)p99.99( 99.90%)
   162. (0.00006) RY*( 3) H  14           s(  0.01%)p 1.00( 99.99%)
   163. (0.00002) RY*( 4) H  14           s(  0.51%)p99.99( 99.49%)
   164. (0.00098) RY*( 1) H  15           s( 99.24%)p 0.01(  0.76%)
                                            0.0065  0.9961  0.0767 -0.0253  0.0335
   165. (0.00011) RY*( 2) H  15           s(  0.28%)p99.99( 99.72%)
                                            0.0006  0.0530 -0.6262 -0.5460 -0.5541
   166. (0.00007) RY*( 3) H  15           s(  0.00%)p 1.00(100.00%)
   167. (0.00002) RY*( 4) H  15           s(  0.58%)p99.99( 99.42%)
   168. (0.00130) RY*( 1) H  16           s( 99.64%)p 0.00(  0.36%)
                                            0.0056  0.9982 -0.0293 -0.0068 -0.0516
   169. (0.00009) RY*( 2) H  16           s(  0.01%)p 1.00( 99.99%)
   170. (0.00005) RY*( 3) H  16           s(  0.07%)p99.99( 99.93%)
   171. (0.00002) RY*( 4) H  16           s(  0.37%)p99.99( 99.63%)
   172. (0.00108) RY*( 1) H  17           s( 99.46%)p 0.01(  0.54%)
                                            0.0048  0.9973 -0.0625  0.0313 -0.0223
   173. (0.00009) RY*( 2) H  17           s(  0.03%)p99.99( 99.97%)
   174. (0.00005) RY*( 3) H  17           s(  0.09%)p99.99( 99.91%)
   175. (0.00002) RY*( 4) H  17           s(  0.51%)p99.99( 99.49%)
   176. (0.00109) RY*( 1) H  18           s( 99.43%)p 0.01(  0.57%)
                                            0.0062  0.9971 -0.0022  0.0751 -0.0090
   177. (0.00009) RY*( 2) H  18           s(  0.03%)p99.99( 99.97%)
   178. (0.00006) RY*( 3) H  18           s(  0.03%)p99.99( 99.97%)
   179. (0.00002) RY*( 4) H  18           s(  0.60%)p99.99( 99.40%)
   180. (0.00132) RY*( 1) H  19           s( 99.59%)p 0.00(  0.41%)
                                            0.0060  0.9979 -0.0019  0.0354  0.0532
   181. (0.00009) RY*( 2) H  19           s(  0.01%)p 1.00( 99.99%)
   182. (0.00006) RY*( 3) H  19           s(  0.01%)p 1.00( 99.99%)
   183. (0.00002) RY*( 4) H  19           s(  0.48%)p99.99( 99.52%)
   184. (0.00138) RY*( 1) H  20           s( 99.56%)p 0.00(  0.44%)
                                            0.0053  0.9978 -0.0292 -0.0593  0.0024
   185. (0.00010) RY*( 2) H  20           s(  0.06%)p99.99( 99.94%)
   186. (0.00007) RY*( 3) H  20           s(  0.07%)p99.99( 99.93%)
   187. (0.00002) RY*( 4) H  20           s(  0.39%)p99.99( 99.61%)
   188. (0.00140) RY*( 1) H  21           s( 99.52%)p 0.00(  0.48%)
                                            0.0061  0.9976 -0.0209 -0.0492 -0.0439
   189. (0.00009) RY*( 2) H  21           s(  0.06%)p99.99( 99.94%)
   190. (0.00006) RY*( 3) H  21           s(  0.04%)p99.99( 99.96%)
   191. (0.00002) RY*( 4) H  21           s(  0.46%)p99.99( 99.54%)
   192. (0.00132) RY*( 1) H  22           s( 99.50%)p 0.01(  0.50%)
                                            0.0064  0.9975  0.0070  0.0707 -0.0023
   193. (0.00009) RY*( 2) H  22           s(  0.07%)p99.99( 99.93%)
   194. (0.00006) RY*( 3) H  22           s(  0.00%)p 1.00(100.00%)
   195. (0.00002) RY*( 4) H  22           s(  0.52%)p99.99( 99.48%)
   196. (0.00135) RY*( 1) H  23           s( 99.51%)p 0.00(  0.49%)
                                            0.0060  0.9975  0.0029  0.0499  0.0489
   197. (0.00009) RY*( 2) H  23           s(  0.05%)p99.99( 99.95%)
   198. (0.00006) RY*( 3) H  23           s(  0.00%)p 1.00(100.00%)
   199. (0.00002) RY*( 4) H  23           s(  0.52%)p99.99( 99.48%)
   200. (0.00135) RY*( 1) H  24           s( 99.52%)p 0.00(  0.48%)
                                            0.0060  0.9976 -0.0057 -0.0499 -0.0473
   201. (0.00009) RY*( 2) H  24           s(  0.06%)p99.99( 99.94%)
   202. (0.00006) RY*( 3) H  24           s(  0.00%)p 1.00(100.00%)
   203. (0.00002) RY*( 4) H  24           s(  0.50%)p99.99( 99.50%)
   204. (0.00134) RY*( 1) H  25           s( 99.50%)p 0.01(  0.50%)
                                            0.0061  0.9975 -0.0097 -0.0702  0.0034
   205. (0.00009) RY*( 2) H  25           s(  0.06%)p99.99( 99.94%)
   206. (0.00006) RY*( 3) H  25           s(  0.00%)p 1.00(100.00%)
   207. (0.00002) RY*( 4) H  25           s(  0.52%)p99.99( 99.48%)
   208. (0.00139) RY*( 1) H  26           s( 99.49%)p 0.01(  0.51%)
                                            0.0059  0.9974  0.0334  0.0633 -0.0013
   209. (0.00009) RY*( 2) H  26           s(  0.05%)p99.99( 99.95%)
   210. (0.00006) RY*( 3) H  26           s(  0.08%)p99.99( 99.92%)
   211. (0.00002) RY*( 4) H  26           s(  0.47%)p99.99( 99.53%)
   212. (0.00139) RY*( 1) H  27           s( 99.51%)p 0.00(  0.49%)
                                            0.0059  0.9975  0.0277  0.0452  0.0459
   213. (0.00009) RY*( 2) H  27           s(  0.05%)p99.99( 99.95%)
   214. (0.00006) RY*( 3) H  27           s(  0.07%)p99.99( 99.93%)
   215. (0.00002) RY*( 4) H  27           s(  0.46%)p99.99( 99.54%)
   216. (0.00152) RY*( 1) H  28           s( 99.75%)p 0.00(  0.25%)
                                            0.0070  0.9987 -0.0168 -0.0229 -0.0411
   217. (0.00009) RY*( 2) H  28           s(  0.01%)p 1.00( 99.99%)
   218. (0.00006) RY*( 3) H  28           s(  0.01%)p99.99( 99.99%)
   219. (0.00002) RY*( 4) H  28           s(  0.32%)p99.99( 99.68%)
   220. (0.00156) RY*( 1) H  29           s( 99.76%)p 0.00(  0.24%)
                                            0.0069  0.9988 -0.0230 -0.0406  0.0131
   221. (0.00009) RY*( 2) H  29           s(  0.01%)p 1.00( 99.99%)
   222. (0.00006) RY*( 3) H  29           s(  0.01%)p99.99( 99.99%)
   223. (0.00002) RY*( 4) H  29           s(  0.30%)p99.99( 99.70%)
   224. (0.00120) RY*( 1) H  30           s( 99.03%)p 0.01(  0.97%)
                                            0.0076  0.9951  0.0774  0.0548  0.0271
   225. (0.00010) RY*( 2) H  30           s(  0.43%)p99.99( 99.57%)
                                            0.0086  0.0650 -0.2972 -0.3184 -0.8978
   226. (0.00006) RY*( 3) H  30           s(  0.44%)p99.99( 99.56%)
   227. (0.00002) RY*( 4) H  30           s(  0.20%)p99.99( 99.80%)
   228. (0.00122) RY*( 1) H  31           s( 99.09%)p 0.01(  0.91%)
                                            0.0079  0.9954  0.0754  0.0527  0.0250
   229. (0.00011) RY*( 2) H  31           s(  0.42%)p99.99( 99.58%)
                                            0.0079  0.0644 -0.4228 -0.8064  0.4084
   230. (0.00006) RY*( 3) H  31           s(  0.41%)p99.99( 99.59%)
   231. (0.00002) RY*( 4) H  31           s(  0.18%)p99.99( 99.82%)
   232. (0.00073) RY*( 1) H  32           s( 58.63%)p 0.71( 41.37%)
                                            0.0116  0.7656  0.3376 -0.4997 -0.2237
   233. (0.00058) RY*( 2) H  32           s(  0.07%)p99.99( 99.93%)
                                            0.0013  0.0261 -0.0478 -0.4014  0.9143
   234. (0.00044) RY*( 3) H  32           s( 37.61%)p 1.66( 62.39%)
                                            0.0098  0.6132 -0.1277  0.7223  0.2929
   235. (0.00001) RY*( 4) H  32           s(  4.15%)p23.08( 95.85%)
   236. (0.00768) BD*( 1) C   1 - C   2  
                ( 51.33%)   0.7165* C   1 s( 50.80%)p 0.97( 49.13%)d 0.00(  0.07%)
                                           -0.0000  0.7126 -0.0167  0.6499 -0.0054
                                            0.2011 -0.0019  0.1686 -0.0010  0.0122
                                            0.0092  0.0045  0.0188 -0.0087
                ( 48.67%)  -0.6976* C   2 s( 50.49%)p 0.98( 49.44%)d 0.00(  0.07%)
                                           -0.0001  0.7098 -0.0323 -0.6522 -0.0223
                                           -0.1969 -0.0068 -0.1724 -0.0057  0.0119
                                            0.0094  0.0040  0.0184 -0.0093
   237. (0.01826) BD*( 2) C   1 - C   2  
                ( 50.07%)   0.7076* C   1 s(  0.00%)p 1.00( 99.89%)d 0.00(  0.11%)
                                            0.0000 -0.0001 -0.0017 -0.3062  0.0015
                                            0.2125 -0.0004  0.9273 -0.0022  0.0036
                                            0.0261  0.0104 -0.0114  0.0128
                ( 49.93%)  -0.7066* C   2 s(  0.00%)p 1.00( 99.89%)d 0.00(  0.11%)
                                           -0.0000  0.0024 -0.0034 -0.3071  0.0029
                                            0.2149  0.0016  0.9265 -0.0043 -0.0040
                                           -0.0252 -0.0103  0.0109 -0.0136
   238. (0.12762) BD ( 1) C   1 - O  12  
                ( 81.61%)   0.9034* C   1 s(  0.00%)p 1.00( 99.90%)d 0.00(  0.10%)
                                           -0.0001 -0.0016 -0.0039  0.2164 -0.0028
                                           -0.9329  0.0200  0.2853 -0.0050 -0.0250
                                            0.0098 -0.0046  0.0144  0.0037
                ( 18.39%)   0.4288* O  12 s(  0.01%)p 1.00( 99.94%)d 0.00(  0.06%)
                                           -0.0001  0.0080  0.0003  0.0786 -0.0018
                                            0.3380 -0.0094 -0.9371  0.0254  0.0031
                                           -0.0028 -0.0181 -0.0071 -0.0138
   239. (0.00197) BD*( 1) C   1 - H  13  
                ( 37.52%)   0.6125* C   1 s( 49.12%)p 1.04( 50.84%)d 0.00(  0.04%)
                                           -0.0005  0.7008  0.0110 -0.6607 -0.0113
                                           -0.2067 -0.0035 -0.1707 -0.0028  0.0088
                                            0.0066  0.0031  0.0134 -0.0065
                ( 62.48%)  -0.7905* H  13 s( 99.88%)p 0.00(  0.12%)
                                            0.9994  0.0003  0.0324  0.0100  0.0083
   240. (0.00822) BD*( 1) C   2 - C   3  
                ( 49.66%)   0.7047* C   2 s( 49.46%)p 1.02( 50.50%)d 0.00(  0.04%)
                                            0.0000 -0.7027 -0.0299 -0.6620  0.0232
                                           -0.1887  0.0159 -0.1740 -0.0031 -0.0100
                                           -0.0066 -0.0028 -0.0131  0.0080
                ( 50.34%)  -0.7095* C   3 s( 26.74%)p 2.74( 73.19%)d 0.00(  0.07%)
                                           -0.0001 -0.5168 -0.0182  0.7926  0.0106
                                            0.2544  0.0119  0.1969 -0.0053 -0.0125
                                           -0.0100 -0.0034 -0.0172  0.0112
   241. (0.00999) BD*( 1) C   3 - C   4  
                ( 46.85%)   0.6845* C   3 s( 29.58%)p 2.38( 70.39%)d 0.00(  0.03%)
                                           -0.0003 -0.5439  0.0013 -0.2611  0.0076
                                           -0.6493  0.0042  0.4627 -0.0035 -0.0019
                                            0.0017  0.0149  0.0062 -0.0006
                ( 53.15%)  -0.7290* C   4 s( 26.15%)p 2.82( 73.80%)d 0.00(  0.05%)
                                           -0.0006 -0.5113 -0.0093  0.2546  0.0055
                                            0.6820  0.0050 -0.4561 -0.0030 -0.0090
                                            0.0058  0.0163  0.0108  0.0026
   242. (0.00926) BD*( 1) C   3 - H  14  
                ( 36.50%)   0.6042* C   3 s( 22.34%)p 3.48( 77.63%)d 0.00(  0.04%)
                                            0.0002 -0.4726  0.0069 -0.0299 -0.0021
                                           -0.2029  0.0124 -0.8568  0.0025  0.0011
                                            0.0038 -0.0060 -0.0006 -0.0181
                ( 63.50%)  -0.7969* H  14 s( 99.91%)p 0.00(  0.09%)
                                           -0.9995  0.0048  0.0031  0.0067  0.0299
   243. (0.00917) BD*( 1) C   3 - H  15  
                ( 35.92%)   0.5993* C   3 s( 21.35%)p 3.68( 78.62%)d 0.00(  0.04%)
                                            0.0004 -0.4620  0.0067 -0.5491  0.0061
                                            0.6871  0.0015  0.1112 -0.0125  0.0125
                                            0.0034 -0.0059  0.0093  0.0089
                ( 64.08%)  -0.8005* H  15 s( 99.90%)p 0.00(  0.10%)
                                           -0.9995  0.0044  0.0208 -0.0227 -0.0018
   244. (0.00668) BD*( 1) C   4 - C   5  
                ( 49.09%)   0.7007* C   4 s( 29.04%)p 2.44( 70.92%)d 0.00(  0.04%)
                                           -0.0001 -0.5389 -0.0046 -0.7684  0.0089
                                           -0.2641 -0.0220 -0.2201  0.0073 -0.0084
                                           -0.0096 -0.0020 -0.0131  0.0068
                ( 50.91%)  -0.7135* C   5 s( 28.02%)p 2.57( 71.93%)d 0.00(  0.05%)
                                           -0.0004 -0.5292 -0.0104  0.7676  0.0090
                                            0.2910 -0.0208  0.2120  0.0038 -0.0128
                                           -0.0079 -0.0028 -0.0119  0.0090
   245. (0.00818) BD*( 1) C   4 - H  16  
                ( 38.21%)   0.6181* C   4 s( 22.09%)p 3.52( 77.86%)d 0.00(  0.04%)
                                           -0.0001  0.4700 -0.0077 -0.0108 -0.0086
                                           -0.2161  0.0174 -0.8552 -0.0020 -0.0000
                                            0.0013  0.0106 -0.0019  0.0181
                ( 61.79%)  -0.7861* H  16 s( 99.91%)p 0.00(  0.09%)
                                            0.9995 -0.0040  0.0008  0.0045  0.0295
   246. (0.00609) BD*( 1) C   4 - H  17  
                ( 37.84%)   0.6152* C   4 s( 22.69%)p 3.41( 77.27%)d 0.00(  0.04%)
                                           -0.0001  0.4763 -0.0032 -0.5862  0.0085
                                            0.6462  0.0001  0.1057 -0.0167 -0.0180
                                           -0.0045  0.0038  0.0000 -0.0092
                ( 62.16%)  -0.7884* H  17 s( 99.91%)p 0.00(  0.09%)
                                            0.9995 -0.0030  0.0184 -0.0239 -0.0008
   247. (0.00752) BD*( 1) C   5 - C   6  
                ( 49.83%)   0.7059* C   5 s( 28.58%)p 2.50( 71.38%)d 0.00(  0.04%)
                                           -0.0003 -0.5345 -0.0036 -0.6204 -0.0039
                                            0.5524 -0.0017  0.1541  0.0022  0.0168
                                            0.0049 -0.0043 -0.0009  0.0093
                ( 50.17%)  -0.7083* C   6 s( 28.17%)p 2.55( 71.79%)d 0.00(  0.04%)
                                           -0.0003 -0.5306 -0.0089  0.6327 -0.0038
                                           -0.5413 -0.0017 -0.1568  0.0002  0.0173
                                            0.0055 -0.0044 -0.0029  0.0095
   248. (0.00670) BD*( 1) C   5 - H  18  
                ( 37.62%)   0.6133* C   5 s( 21.69%)p 3.61( 78.27%)d 0.00(  0.04%)
                                            0.0003 -0.4657  0.0023 -0.1581  0.0059
                                           -0.7506 -0.0014  0.4405 -0.0144 -0.0045
                                            0.0024  0.0155  0.0119  0.0014
                ( 62.38%)  -0.7898* H  18 s( 99.91%)p 0.00(  0.09%)
                                           -0.9996  0.0042  0.0057  0.0260 -0.0131
   249. (0.00863) BD*( 1) C   5 - H  19  
                ( 38.68%)   0.6220* C   5 s( 21.69%)p 3.61( 78.26%)d 0.00(  0.04%)
                                            0.0001 -0.4657  0.0093 -0.0029 -0.0018
                                           -0.2143 -0.0173 -0.8581  0.0071 -0.0004
                                            0.0007 -0.0080  0.0015 -0.0196
                ( 61.32%)  -0.7830* H  19 s( 99.91%)p 0.00(  0.09%)
                                           -0.9996  0.0042  0.0010  0.0094  0.0276
   250. (0.00616) BD*( 1) C   6 - C   7  
                ( 49.44%)   0.7031* C   6 s( 28.81%)p 2.47( 71.15%)d 0.00(  0.04%)
                                           -0.0004 -0.5367 -0.0098 -0.7623  0.0044
                                           -0.3127  0.0006 -0.1804  0.0013 -0.0121
                                           -0.0072 -0.0027 -0.0110  0.0088
                ( 50.56%)  -0.7111* C   7 s( 28.22%)p 2.54( 71.74%)d 0.00(  0.04%)
                                           -0.0004 -0.5311 -0.0107  0.7652 -0.0016
                                            0.3167  0.0005  0.1778  0.0000 -0.0127
                                           -0.0067 -0.0028 -0.0117  0.0092
   251. (0.00898) BD*( 1) C   6 - H  20  
                ( 39.21%)   0.6262* C   6 s( 21.41%)p 3.67( 78.55%)d 0.00(  0.04%)
                                           -0.0002  0.4626 -0.0082 -0.1315  0.0045
                                           -0.7419 -0.0052  0.4665 -0.0093  0.0046
                                           -0.0033 -0.0163 -0.0122 -0.0013
                ( 60.79%)  -0.7797* H  20 s( 99.92%)p 0.00(  0.08%)
                                            0.9996 -0.0038  0.0021  0.0240 -0.0142
   252. (0.00891) BD*( 1) C   6 - H  21  
                ( 38.77%)   0.6227* C   6 s( 21.64%)p 3.62( 78.32%)d 0.00(  0.04%)
                                           -0.0001  0.4651 -0.0077 -0.0271  0.0006
                                           -0.2405 -0.0093 -0.8512  0.0037  0.0004
                                            0.0016  0.0095 -0.0017  0.0187
                ( 61.23%)  -0.7825* H  21 s( 99.92%)p 0.00(  0.08%)
                                            0.9996 -0.0045  0.0000  0.0084  0.0276
   253. (0.00601) BD*( 1) C   7 - C   8  
                ( 49.97%)   0.7069* C   7 s( 28.54%)p 2.50( 71.41%)d 0.00(  0.04%)
                                           -0.0003 -0.5342 -0.0095 -0.6302  0.0023
                                            0.5425 -0.0014  0.1505 -0.0002  0.0171
                                            0.0047 -0.0044 -0.0020  0.0093
                ( 50.03%)  -0.7073* C   8 s( 28.56%)p 2.50( 71.40%)d 0.00(  0.04%)
                                           -0.0003 -0.5343 -0.0094  0.6300 -0.0024
                                           -0.5426  0.0012 -0.1505  0.0002  0.0171
                                            0.0048 -0.0044 -0.0020  0.0093
   254. (0.00860) BD*( 1) C   7 - H  22  
                ( 38.73%)   0.6223* C   7 s( 21.68%)p 3.61( 78.28%)d 0.00(  0.04%)
                                            0.0002 -0.4655  0.0085 -0.1275 -0.0015
                                           -0.7371 -0.0038  0.4723 -0.0108 -0.0042
                                            0.0025  0.0163  0.0124  0.0011
                ( 61.27%)  -0.7828* H  22 s( 99.92%)p 0.00(  0.08%)
                                           -0.9996  0.0046  0.0047  0.0245 -0.0145
   255. (0.00878) BD*( 1) C   7 - H  23  
                ( 38.90%)   0.6237* C   7 s( 21.59%)p 3.63( 78.37%)d 0.00(  0.05%)
                                            0.0001 -0.4645  0.0087 -0.0223 -0.0026
                                           -0.2473 -0.0104 -0.8496  0.0053 -0.0003
                                           -0.0005 -0.0096  0.0016 -0.0189
                ( 61.10%)  -0.7816* H  23 s( 99.92%)p 0.00(  0.08%)
                                           -0.9996  0.0042  0.0012  0.0089  0.0273
   256. (0.00610) BD*( 1) C   8 - C   9  
                ( 50.50%)   0.7106* C   8 s( 28.26%)p 2.54( 71.69%)d 0.00(  0.04%)
                                            0.0003  0.5315  0.0114  0.7652 -0.0012
                                            0.3155  0.0005  0.1783  0.0001  0.0124
                                            0.0070  0.0029  0.0119 -0.0091
                ( 49.50%)  -0.7036* C   9 s( 28.82%)p 2.47( 71.14%)d 0.00(  0.04%)
                                            0.0003  0.5368  0.0090 -0.7608  0.0046
                                           -0.3176  0.0008 -0.1778  0.0005  0.0123
                                            0.0066  0.0032  0.0109 -0.0087
   257. (0.00876) BD*( 1) C   8 - H  24  
                ( 38.88%)   0.6235* C   8 s( 21.64%)p 3.62( 78.32%)d 0.00(  0.05%)
                                           -0.0001  0.4651 -0.0088 -0.0225 -0.0022
                                           -0.2481 -0.0101 -0.8491  0.0055  0.0003
                                            0.0007  0.0097 -0.0016  0.0188
                ( 61.12%)  -0.7818* H  24 s( 99.92%)p 0.00(  0.08%)
                                            0.9996 -0.0043  0.0011  0.0089  0.0274
   258. (0.00875) BD*( 1) C   8 - H  25  
                ( 38.93%)   0.6240* C   8 s( 21.57%)p 3.63( 78.39%)d 0.00(  0.05%)
                                           -0.0001  0.4643 -0.0088 -0.1285 -0.0008
                                           -0.7372 -0.0042  0.4730 -0.0110  0.0043
                                           -0.0027 -0.0165 -0.0124 -0.0011
                ( 61.07%)  -0.7815* H  25 s( 99.92%)p 0.00(  0.08%)
                                            0.9996 -0.0043  0.0044  0.0244 -0.0145
   259. (0.00587) BD*( 1) C   9 - C  10  
                ( 50.55%)   0.7110* C   9 s( 27.95%)p 2.58( 72.01%)d 0.00(  0.05%)
                                            0.0003  0.5286  0.0101  0.6345 -0.0027
                                           -0.5433 -0.0015 -0.1490 -0.0004 -0.0179
                                           -0.0048  0.0042  0.0030 -0.0099
                ( 49.45%)  -0.7032* C  10 s( 29.08%)p 2.44( 70.89%)d 0.00(  0.04%)
                                            0.0003  0.5392  0.0048 -0.6257  0.0012
                                            0.5426 -0.0007  0.1513 -0.0001 -0.0159
                                           -0.0047  0.0053 -0.0007 -0.0092
   260. (0.00888) BD*( 1) C   9 - H  26  
                ( 38.91%)   0.6238* C   9 s( 21.67%)p 3.61( 78.29%)d 0.00(  0.05%)
                                            0.0001 -0.4654  0.0083 -0.1316  0.0021
                                           -0.7358 -0.0051  0.4734 -0.0103 -0.0051
                                            0.0035  0.0164  0.0121  0.0013
                ( 61.09%)  -0.7816* H  26 s( 99.92%)p 0.00(  0.08%)
                                           -0.9996  0.0043  0.0028  0.0247 -0.0147
   261. (0.00892) BD*( 1) C   9 - H  27  
                ( 38.93%)   0.6239* C   9 s( 21.59%)p 3.63( 78.37%)d 0.00(  0.05%)
                                            0.0001 -0.4646  0.0083 -0.0254  0.0010
                                           -0.2481 -0.0107 -0.8493  0.0047 -0.0004
                                           -0.0018 -0.0095  0.0014 -0.0189
                ( 61.07%)  -0.7815* H  27 s( 99.92%)p 0.00(  0.08%)
                                           -0.9996  0.0043 -0.0006  0.0092  0.0273
   262. (0.00834) BD*( 1) C  10 - C  11  
                ( 50.66%)   0.7117* C  10 s( 26.83%)p 2.72( 73.11%)d 0.00(  0.05%)
                                            0.0003  0.5177  0.0181  0.7703  0.0152
                                            0.3232 -0.0094  0.1816 -0.0019  0.0133
                                            0.0076  0.0032  0.0135 -0.0098
                ( 49.34%)  -0.7024* C  11 s( 31.18%)p 2.21( 68.78%)d 0.00(  0.04%)
                                            0.0002  0.5584  0.0022 -0.7440  0.0179
                                           -0.3203 -0.0068 -0.1770 -0.0009  0.0137
                                            0.0067  0.0036  0.0096 -0.0077
   263. (0.00811) BD*( 1) C  10 - H  28  
                ( 37.95%)   0.6160* C  10 s( 22.13%)p 3.52( 77.83%)d 0.00(  0.04%)
                                           -0.0001  0.4704 -0.0088 -0.0129 -0.0014
                                           -0.2458 -0.0118 -0.8470  0.0100 -0.0002
                                           -0.0023  0.0084 -0.0007  0.0183
                ( 62.05%)  -0.7877* H  28 s( 99.91%)p 0.00(  0.09%)
                                            0.9995 -0.0056  0.0011  0.0098  0.0278
   264. (0.00832) BD*( 1) C  10 - H  29  
                ( 38.01%)   0.6165* C  10 s( 21.99%)p 3.55( 77.97%)d 0.00(  0.04%)
                                           -0.0001  0.4688 -0.0089 -0.1184  0.0008
                                           -0.7347 -0.0023  0.4751 -0.0152  0.0019
                                           -0.0009 -0.0166 -0.0116 -0.0001
                ( 61.99%)  -0.7874* H  29 s( 99.91%)p 0.00(  0.09%)
                                            0.9996 -0.0056  0.0042  0.0254 -0.0144
   265. (0.00746) BD*( 1) C  11 - O  12  
                ( 68.40%)   0.8271* C  11 s( 20.48%)p 3.87( 79.20%)d 0.02(  0.32%)
                                           -0.0001 -0.4503 -0.0450 -0.6359 -0.0291
                                            0.5979  0.0283  0.1683  0.0082  0.0477
                                            0.0133 -0.0116 -0.0039  0.0249
                ( 31.60%)  -0.5621* O  12 s( 32.89%)p 2.04( 67.04%)d 0.00(  0.08%)
                                            0.0001 -0.5735 -0.0008  0.5415  0.0002
                                           -0.5895  0.0041 -0.1721  0.0013  0.0168
                                            0.0049 -0.0125  0.0108  0.0131
   266. (0.01189) BD*( 1) C  11 - H  30  
                ( 37.49%)   0.6123* C  11 s( 24.29%)p 3.12( 75.67%)d 0.00(  0.04%)
                                            0.0000 -0.4926  0.0124 -0.1831 -0.0039
                                           -0.7000  0.0043  0.4827 -0.0119 -0.0087
                                            0.0071  0.0136  0.0102 -0.0013
                ( 62.51%)  -0.7906* H  30 s( 99.90%)p 0.00(  0.10%)
                                           -0.9995  0.0067  0.0014  0.0252 -0.0185
   267. (0.01205) BD*( 1) C  11 - H  31  
                ( 37.47%)   0.6121* C  11 s( 24.16%)p 3.14( 75.80%)d 0.00(  0.04%)
                                            0.0002 -0.4913  0.0130 -0.0769 -0.0058
                                           -0.2136 -0.0040 -0.8404  0.0114 -0.0018
                                           -0.0070 -0.0056  0.0030 -0.0181
                ( 62.53%)  -0.7908* H  31 s( 99.90%)p 0.00(  0.10%)
                                           -0.9995  0.0069 -0.0023  0.0073  0.0304
   268. (0.00273) BD*( 1) O  12 - H  32  
                ( 25.88%)   0.5087* O  12 s( 20.09%)p 3.97( 79.82%)d 0.00(  0.09%)
                                           -0.0002 -0.4478 -0.0193 -0.8307 -0.0330
                                           -0.2772  0.0078 -0.1735  0.0005 -0.0235
                                           -0.0110 -0.0083 -0.0065  0.0114
                ( 74.12%)  -0.8609* H  32 s( 99.54%)p 0.00(  0.46%)
                                           -0.9977  0.0022  0.0644  0.0180  0.0126


 NHO Directionality and "Bond Bending" (deviations from line of nuclear centers)

         [Thresholds for printing:  angular deviation  >  1.0 degree]
                                    hybrid p-character > 25.0%
                                    orbital occupancy  >  0.10e

                                Line of Centers        Hybrid 1              Hybrid 2
                                ---------------  -------------------   ------------------
                NBO               Theta   Phi    Theta   Phi    Dev    Theta   Phi    Dev
 ========================================================================================
     2. BD (   2) C   1 - C   2    75.9   17.0   158.1  325.2  90.1    158.0  324.6  89.8
     3. BD (   1) C   1 - O  12    89.8    1.2   106.6  103.2 101.6    159.7   76.9  94.7
     5. BD (   1) C   2 - C   3    76.7   17.8    75.0   15.1   3.1      --     --    --
     6. BD (   1) C   3 - C   4   122.4   68.7   123.5   68.5   1.1      --     --    --
     8. BD (   1) C   3 - H  15    97.4  309.1    96.4  308.3   1.3      --     --    --
    10. BD (   1) C   4 - H  16   165.8  266.2   166.9  264.4   1.2      --     --    --
    27. BD (   1) C  10 - C  11    77.9   22.4     --     --    --     102.6  204.3   1.9
    30. BD (   1) C  11 - O  12   101.8  314.4   100.9  316.7   2.4     77.9  132.8   1.6
    31. BD (   1) C  11 - H  30   122.6   79.8   123.2   75.0   4.1      --     --    --
    32. BD (   1) C  11 - H  31    16.1   83.7    15.7   69.2   4.0      --     --    --
    33. BD (   1) O  12 - H  32    78.0   22.3    79.2   17.3   5.1      --     --    --
    46. LP*(   1) C   2             --     --    106.5  102.1   --       --     --    --
    47. LP*(   1) O  12             --     --    109.8  262.6   --       --     --    --
   238. BD (   1) C   1 - O  12    89.8    1.2   106.6  103.2 101.6    159.7   76.9  94.7


 Second Order Perturbation Theory Analysis of Fock Matrix in NBO Basis

     Threshold for printing:   0.25 kcal/mol
                                                                              E(2)  E(j)-E(i) F(i,j)
         Donor NBO (i)                     Acceptor NBO (j)                 kcal/mol   a.u.    a.u. 
 ===================================================================================================

 within unit  1
   1. BD (   1) C   1 - C   2        /239. BD*(   1) C   1 - H  13            1.26    1.32    0.052
   1. BD (   1) C   1 - C   2        /240. BD*(   1) C   2 - C   3            3.19    1.32    0.082
   2. BD (   2) C   1 - C   2        / 67. RY*(   2) C   3                    0.29    1.39    0.026
   2. BD (   2) C   1 - C   2        /241. BD*(   1) C   3 - C   4            0.33    0.70    0.019
   2. BD (   2) C   1 - C   2        /242. BD*(   1) C   3 - H  14            1.52    0.76    0.043
   2. BD (   2) C   1 - C   2        /243. BD*(   1) C   3 - H  15            0.38    0.75    0.021
   3. BD (   1) C   1 - O  12        / 46. LP*(   1) C   2                   23.08    0.16    0.083
   3. BD (   1) C   1 - O  12        / 49. RY*(   2) C   1                    0.56    0.77    0.029
   3. BD (   1) C   1 - O  12        / 50. RY*(   3) C   1                    0.36    0.83    0.024
   3. BD (   1) C   1 - O  12        / 61. RY*(   5) C   2                    0.29    2.29    0.036
   3. BD (   1) C   1 - O  12        /140. RY*(   3) C  11                    0.29    1.46    0.029
   3. BD (   1) C   1 - O  12        /141. RY*(   4) C  11                    0.25    2.45    0.035
   3. BD (   1) C   1 - O  12        /233. RY*(   2) H  32                    0.78    1.87    0.053
   3. BD (   1) C   1 - O  12        /238. BD (   1) C   1 - O  12           27.20    0.13    0.079
   3. BD (   1) C   1 - O  12        /266. BD*(   1) C  11 - H  30            2.37    0.69    0.056
   3. BD (   1) C   1 - O  12        /267. BD*(   1) C  11 - H  31            2.42    0.69    0.057
   4. BD (   1) C   1 - H  13        / 58. RY*(   2) C   2                    0.42    1.48    0.032
   4. BD (   1) C   1 - H  13        /236. BD*(   1) C   1 - C   2            2.97    1.52    0.085
   4. BD (   1) C   1 - H  13        /240. BD*(   1) C   2 - C   3            2.55    1.05    0.065
   5. BD (   1) C   2 - C   3        / 48. RY*(   1) C   1                    0.43    1.40    0.031
   5. BD (   1) C   2 - C   3        / 76. RY*(   2) C   4                    0.43    1.63    0.034
   5. BD (   1) C   2 - C   3        /236. BD*(   1) C   1 - C   2            4.77    1.61    0.111
   5. BD (   1) C   2 - C   3        /239. BD*(   1) C   1 - H  13            1.06    1.15    0.044
   5. BD (   1) C   2 - C   3        /241. BD*(   1) C   3 - C   4            0.68    1.08    0.034
   5. BD (   1) C   2 - C   3        /242. BD*(   1) C   3 - H  14            0.27    1.14    0.022
   5. BD (   1) C   2 - C   3        /243. BD*(   1) C   3 - H  15            0.36    1.13    0.026
   5. BD (   1) C   2 - C   3        /244. BD*(   1) C   4 - C   5            0.99    1.12    0.042
   6. BD (   1) C   3 - C   4        / 46. LP*(   1) C   2                    2.96    0.50    0.057
   6. BD (   1) C   3 - C   4        / 57. RY*(   1) C   2                    1.12    1.35    0.050
   6. BD (   1) C   3 - C   4        / 84. RY*(   1) C   5                    0.67    1.57    0.042
   6. BD (   1) C   3 - C   4        /236. BD*(   1) C   1 - C   2            1.59    1.51    0.063
   6. BD (   1) C   3 - C   4        /237. BD*(   2) C   1 - C   2            0.45    0.68    0.022
   6. BD (   1) C   3 - C   4        /240. BD*(   1) C   2 - C   3            0.69    1.04    0.034
   6. BD (   1) C   3 - C   4        /242. BD*(   1) C   3 - H  14            0.34    1.03    0.024
   6. BD (   1) C   3 - C   4        /243. BD*(   1) C   3 - H  15            0.67    1.03    0.034
   6. BD (   1) C   3 - C   4        /244. BD*(   1) C   4 - C   5            0.40    1.01    0.026
   6. BD (   1) C   3 - C   4        /248. BD*(   1) C   5 - H  18            0.70    1.07    0.035
   7. BD (   1) C   3 - H  14        / 58. RY*(   2) C   2                    0.85    1.37    0.044
   7. BD (   1) C   3 - H  14        /236. BD*(   1) C   1 - C   2            1.46    1.41    0.057
   7. BD (   1) C   3 - H  14        /237. BD*(   2) C   1 - C   2            3.41    0.59    0.056
   7. BD (   1) C   3 - H  14        /240. BD*(   1) C   2 - C   3            0.26    0.94    0.020
   7. BD (   1) C   3 - H  14        /245. BD*(   1) C   4 - H  16            1.44    0.96    0.047
   8. BD (   1) C   3 - H  15        / 46. LP*(   1) C   2                    4.31    0.40    0.062
   8. BD (   1) C   3 - H  15        / 59. RY*(   3) C   2                    0.96    1.47    0.049
   8. BD (   1) C   3 - H  15        / 75. RY*(   1) C   4                    0.27    1.45    0.026
   8. BD (   1) C   3 - H  15        /236. BD*(   1) C   1 - C   2            1.37    1.41    0.057
   8. BD (   1) C   3 - H  15        /237. BD*(   2) C   1 - C   2            0.94    0.59    0.030
   8. BD (   1) C   3 - H  15        /246. BD*(   1) C   4 - H  17            1.30    0.96    0.046
   9. BD (   1) C   4 - C   5        / 66. RY*(   1) C   3                    0.51    1.48    0.035
   9. BD (   1) C   4 - C   5        / 93. RY*(   1) C   6                    0.29    1.44    0.026
   9. BD (   1) C   4 - C   5        /240. BD*(   1) C   2 - C   3            1.13    1.02    0.043
   9. BD (   1) C   4 - C   5        /241. BD*(   1) C   3 - C   4            0.41    0.96    0.025
   9. BD (   1) C   4 - C   5        /245. BD*(   1) C   4 - H  16            0.33    1.04    0.024
   9. BD (   1) C   4 - C   5        /246. BD*(   1) C   4 - H  17            0.34    1.05    0.024
   9. BD (   1) C   4 - C   5        /247. BD*(   1) C   5 - C   6            0.56    1.01    0.030
   9. BD (   1) C   4 - C   5        /248. BD*(   1) C   5 - H  18            0.31    1.05    0.023
   9. BD (   1) C   4 - C   5        /249. BD*(   1) C   5 - H  19            0.25    1.04    0.021
   9. BD (   1) C   4 - C   5        /250. BD*(   1) C   6 - C   7            0.95    1.02    0.040
  10. BD (   1) C   4 - H  16        /242. BD*(   1) C   3 - H  14            1.56    0.91    0.048
  10. BD (   1) C   4 - H  16        /249. BD*(   1) C   5 - H  19            1.53    0.93    0.048
  11. BD (   1) C   4 - H  17        / 86. RY*(   3) C   5                    0.26    1.36    0.024
  11. BD (   1) C   4 - H  17        /243. BD*(   1) C   3 - H  15            1.72    0.90    0.050
  11. BD (   1) C   4 - H  17        /244. BD*(   1) C   4 - C   5            0.30    0.89    0.021
  11. BD (   1) C   4 - H  17        /247. BD*(   1) C   5 - C   6            1.79    0.90    0.051
  12. BD (   1) C   5 - C   6        / 75. RY*(   1) C   4                    0.67    1.53    0.040
  12. BD (   1) C   5 - C   6        /104. RY*(   3) C   7                    0.36    1.52    0.030
  12. BD (   1) C   5 - C   6        /244. BD*(   1) C   4 - C   5            0.49    0.99    0.028
  12. BD (   1) C   5 - C   6        /246. BD*(   1) C   4 - H  17            0.76    1.04    0.036
  12. BD (   1) C   5 - C   6        /248. BD*(   1) C   5 - H  18            0.38    1.04    0.025
  12. BD (   1) C   5 - C   6        /249. BD*(   1) C   5 - H  19            0.29    1.03    0.022
  12. BD (   1) C   5 - C   6        /250. BD*(   1) C   6 - C   7            0.66    1.01    0.033
  12. BD (   1) C   5 - C   6        /251. BD*(   1) C   6 - H  20            0.31    1.04    0.023
  12. BD (   1) C   5 - C   6        /252. BD*(   1) C   6 - H  21            0.28    1.04    0.021
  12. BD (   1) C   5 - C   6        /253. BD*(   1) C   7 - C   8            1.02    1.01    0.041
  13. BD (   1) C   5 - H  18        /241. BD*(   1) C   3 - C   4            2.11    0.83    0.053
  13. BD (   1) C   5 - H  18        /251. BD*(   1) C   6 - H  20            1.67    0.92    0.050
  14. BD (   1) C   5 - H  19        / 93. RY*(   1) C   6                    0.28    1.31    0.024
  14. BD (   1) C   5 - H  19        /245. BD*(   1) C   4 - H  16            1.61    0.92    0.049
  14. BD (   1) C   5 - H  19        /252. BD*(   1) C   6 - H  21            1.59    0.92    0.048
  15. BD (   1) C   6 - C   7        / 85. RY*(   2) C   5                    0.56    1.47    0.037
  15. BD (   1) C   6 - C   7        /113. RY*(   3) C   8                    0.36    1.51    0.030
  15. BD (   1) C   6 - C   7        /244. BD*(   1) C   4 - C   5            1.19    0.98    0.043
  15. BD (   1) C   6 - C   7        /247. BD*(   1) C   5 - C   6            0.60    0.99    0.031
  15. BD (   1) C   6 - C   7        /251. BD*(   1) C   6 - H  20            0.40    1.03    0.026
  15. BD (   1) C   6 - C   7        /252. BD*(   1) C   6 - H  21            0.32    1.03    0.023
  15. BD (   1) C   6 - C   7        /253. BD*(   1) C   7 - C   8            0.58    1.00    0.031
  15. BD (   1) C   6 - C   7        /254. BD*(   1) C   7 - H  22            0.28    1.04    0.022
  15. BD (   1) C   6 - C   7        /255. BD*(   1) C   7 - H  23            0.28    1.04    0.022
  15. BD (   1) C   6 - C   7        /256. BD*(   1) C   8 - C   9            1.05    1.00    0.041
  16. BD (   1) C   6 - H  20        / 84. RY*(   1) C   5                    0.26    1.43    0.024
  16. BD (   1) C   6 - H  20        /102. RY*(   1) C   7                    0.42    1.47    0.032
  16. BD (   1) C   6 - H  20        /248. BD*(   1) C   5 - H  18            1.49    0.93    0.047
  16. BD (   1) C   6 - H  20        /254. BD*(   1) C   7 - H  22            1.52    0.93    0.048
  17. BD (   1) C   6 - H  21        /103. RY*(   2) C   7                    0.32    1.31    0.026
  17. BD (   1) C   6 - H  21        /249. BD*(   1) C   5 - H  19            1.60    0.91    0.048
  17. BD (   1) C   6 - H  21        /255. BD*(   1) C   7 - H  23            1.56    0.92    0.048
  18. BD (   1) C   7 - C   8        / 95. RY*(   3) C   6                    0.30    1.54    0.027
  18. BD (   1) C   7 - C   8        /122. RY*(   3) C   9                    0.39    1.49    0.031
  18. BD (   1) C   7 - C   8        /247. BD*(   1) C   5 - C   6            1.07    0.98    0.041
  18. BD (   1) C   7 - C   8        /250. BD*(   1) C   6 - C   7            0.59    1.00    0.031
  18. BD (   1) C   7 - C   8        /254. BD*(   1) C   7 - H  22            0.31    1.03    0.023
  18. BD (   1) C   7 - C   8        /255. BD*(   1) C   7 - H  23            0.31    1.03    0.023
  18. BD (   1) C   7 - C   8        /256. BD*(   1) C   8 - C   9            0.59    1.00    0.031
  18. BD (   1) C   7 - C   8        /257. BD*(   1) C   8 - H  24            0.31    1.04    0.023
  18. BD (   1) C   7 - C   8        /258. BD*(   1) C   8 - H  25            0.31    1.03    0.023
  18. BD (   1) C   7 - C   8        /259. BD*(   1) C   9 - C  10            1.08    0.99    0.041
  19. BD (   1) C   7 - H  22        /251. BD*(   1) C   6 - H  20            1.63    0.91    0.049
  19. BD (   1) C   7 - H  22        /258. BD*(   1) C   8 - H  25            1.58    0.92    0.048
  20. BD (   1) C   7 - H  23        / 94. RY*(   2) C   6                    0.34    1.44    0.028
  20. BD (   1) C   7 - H  23        /111. RY*(   1) C   8                    0.28    1.49    0.026
  20. BD (   1) C   7 - H  23        /252. BD*(   1) C   6 - H  21            1.61    0.91    0.048
  20. BD (   1) C   7 - H  23        /257. BD*(   1) C   8 - H  24            1.59    0.92    0.048
  21. BD (   1) C   8 - C   9        /104. RY*(   3) C   7                    0.41    1.51    0.032
  21. BD (   1) C   8 - C   9        /131. RY*(   3) C  10                    0.48    1.46    0.034
  21. BD (   1) C   8 - C   9        /250. BD*(   1) C   6 - C   7            1.06    1.00    0.041
  21. BD (   1) C   8 - C   9        /253. BD*(   1) C   7 - C   8            0.58    1.00    0.031
  21. BD (   1) C   8 - C   9        /257. BD*(   1) C   8 - H  24            0.28    1.04    0.022
  21. BD (   1) C   8 - C   9        /258. BD*(   1) C   8 - H  25            0.29    1.04    0.022
  21. BD (   1) C   8 - C   9        /259. BD*(   1) C   9 - C  10            0.64    0.99    0.032
  21. BD (   1) C   8 - C   9        /260. BD*(   1) C   9 - H  26            0.33    1.03    0.023
  21. BD (   1) C   8 - C   9        /261. BD*(   1) C   9 - H  27            0.33    1.03    0.023
  21. BD (   1) C   8 - C   9        /262. BD*(   1) C  10 - C  11            1.15    0.97    0.042
  22. BD (   1) C   8 - H  24        /102. RY*(   1) C   7                    0.37    1.46    0.029
  22. BD (   1) C   8 - H  24        /120. RY*(   1) C   9                    0.29    1.49    0.026
  22. BD (   1) C   8 - H  24        /255. BD*(   1) C   7 - H  23            1.59    0.92    0.048
  22. BD (   1) C   8 - H  24        /261. BD*(   1) C   9 - H  27            1.61    0.91    0.048
  23. BD (   1) C   8 - H  25        /103. RY*(   2) C   7                    0.30    1.31    0.025
  23. BD (   1) C   8 - H  25        /254. BD*(   1) C   7 - H  22            1.59    0.92    0.048
  23. BD (   1) C   8 - H  25        /260. BD*(   1) C   9 - H  26            1.60    0.91    0.048
  24. BD (   1) C   9 - C  10        /113. RY*(   3) C   8                    0.41    1.52    0.032
  24. BD (   1) C   9 - C  10        /139. RY*(   2) C  11                    0.44    1.16    0.029
  24. BD (   1) C   9 - C  10        /253. BD*(   1) C   7 - C   8            1.03    1.02    0.041
  24. BD (   1) C   9 - C  10        /256. BD*(   1) C   8 - C   9            0.59    1.01    0.031
  24. BD (   1) C   9 - C  10        /260. BD*(   1) C   9 - H  26            0.25    1.04    0.020
  24. BD (   1) C   9 - C  10        /261. BD*(   1) C   9 - H  27            0.27    1.04    0.021
  24. BD (   1) C   9 - C  10        /262. BD*(   1) C  10 - C  11            0.34    0.98    0.023
  24. BD (   1) C   9 - C  10        /263. BD*(   1) C  10 - H  28            0.35    1.04    0.024
  24. BD (   1) C   9 - C  10        /264. BD*(   1) C  10 - H  29            0.36    1.04    0.025
  24. BD (   1) C   9 - C  10        /265. BD*(   1) C  11 - O  12            1.28    0.85    0.042
  25. BD (   1) C   9 - H  26        /111. RY*(   1) C   8                    0.30    1.50    0.027
  25. BD (   1) C   9 - H  26        /130. RY*(   2) C  10                    0.25    1.45    0.024
  25. BD (   1) C   9 - H  26        /258. BD*(   1) C   8 - H  25            1.57    0.92    0.048
  25. BD (   1) C   9 - H  26        /264. BD*(   1) C  10 - H  29            1.62    0.92    0.049
  26. BD (   1) C   9 - H  27        /111. RY*(   1) C   8                    0.27    1.50    0.025
  26. BD (   1) C   9 - H  27        /130. RY*(   2) C  10                    0.25    1.45    0.024
  26. BD (   1) C   9 - H  27        /257. BD*(   1) C   8 - H  24            1.56    0.93    0.048
  26. BD (   1) C   9 - H  27        /263. BD*(   1) C  10 - H  28            1.61    0.92    0.049
  27. BD (   1) C  10 - C  11        /121. RY*(   2) C   9                    0.29    1.42    0.026
  27. BD (   1) C  10 - C  11        /122. RY*(   3) C   9                    0.44    1.53    0.033
  27. BD (   1) C  10 - C  11        /147. RY*(   1) O  12                    0.44    1.99    0.037
  27. BD (   1) C  10 - C  11        /256. BD*(   1) C   8 - C   9            1.04    1.04    0.042
  27. BD (   1) C  10 - C  11        /259. BD*(   1) C   9 - C  10            0.54    1.04    0.030
  27. BD (   1) C  10 - C  11        /266. BD*(   1) C  11 - H  30            0.38    1.04    0.025
  27. BD (   1) C  10 - C  11        /267. BD*(   1) C  11 - H  31            0.38    1.04    0.025
  27. BD (   1) C  10 - C  11        /268. BD*(   1) O  12 - H  32            0.88    1.03    0.038
  28. BD (   1) C  10 - H  28        /261. BD*(   1) C   9 - H  27            1.58    0.93    0.048
  28. BD (   1) C  10 - H  28        /265. BD*(   1) C  11 - O  12            0.34    0.74    0.020
  28. BD (   1) C  10 - H  28        /267. BD*(   1) C  11 - H  31            1.58    0.89    0.047
  29. BD (   1) C  10 - H  29        /120. RY*(   1) C   9                    0.29    1.51    0.027
  29. BD (   1) C  10 - H  29        /260. BD*(   1) C   9 - H  26            1.57    0.93    0.048
  29. BD (   1) C  10 - H  29        /265. BD*(   1) C  11 - O  12            0.35    0.74    0.020
  29. BD (   1) C  10 - H  29        /266. BD*(   1) C  11 - H  30            1.58    0.89    0.047
  30. BD (   1) C  11 - O  12        / 47. LP*(   1) O  12                    1.63    0.25    0.249
  30. BD (   1) C  11 - O  12        /232. RY*(   1) H  32                    0.31    1.82    0.030
  30. BD (   1) C  11 - O  12        /259. BD*(   1) C   9 - C  10            0.90    1.29    0.043
  31. BD (   1) C  11 - H  30        /130. RY*(   2) C  10                    0.28    1.50    0.027
  31. BD (   1) C  11 - H  30        /148. RY*(   2) O  12                    0.30    1.67    0.029
  31. BD (   1) C  11 - H  30        /238. BD (   1) C   1 - O  12            0.92    0.38    0.025
  31. BD (   1) C  11 - H  30        /264. BD*(   1) C  10 - H  29            1.48    0.97    0.049
  32. BD (   1) C  11 - H  31        /130. RY*(   2) C  10                    0.26    1.50    0.026
  32. BD (   1) C  11 - H  31        /148. RY*(   2) O  12                    0.40    1.67    0.034
  32. BD (   1) C  11 - H  31        /238. BD (   1) C   1 - O  12            0.96    0.38    0.025
  32. BD (   1) C  11 - H  31        /263. BD*(   1) C  10 - H  28            1.47    0.97    0.049
  33. BD (   1) O  12 - H  32        / 47. LP*(   1) O  12                    3.18    0.13    0.219
  33. BD (   1) O  12 - H  32        /129. RY*(   1) C  10                    0.27    1.45    0.025
  33. BD (   1) O  12 - H  32        /139. RY*(   2) C  11                    0.27    1.32    0.024
  33. BD (   1) O  12 - H  32        /262. BD*(   1) C  10 - C  11            1.38    1.14    0.050
  34. CR (   1) C   1                / 57. RY*(   1) C   2                    0.34   10.87    0.077
  34. CR (   1) C   1                / 58. RY*(   2) C   2                    1.27   10.98    0.149
  34. CR (   1) C   1                / 59. RY*(   3) C   2                    0.33   11.09    0.077
  34. CR (   1) C   1                /156. RY*(   1) H  13                    0.64   10.50    0.104
  34. CR (   1) C   1                /236. BD*(   1) C   1 - C   2            0.87   11.02    0.124
  34. CR (   1) C   1                /239. BD*(   1) C   1 - H  13            0.56   10.55    0.097
  34. CR (   1) C   1                /240. BD*(   1) C   2 - C   3            2.74   10.55    0.216
  35. CR (   1) C   2                / 48. RY*(   1) C   1                    0.76   10.81    0.114
  35. CR (   1) C   2                / 70. RY*(   5) C   3                    0.60   10.96    0.102
  35. CR (   1) C   2                /236. BD*(   1) C   1 - C   2            0.84   11.02    0.122
  35. CR (   1) C   2                /239. BD*(   1) C   1 - H  13            1.51   10.56    0.160
  36. CR (   1) C   3                / 60. RY*(   4) C   2                    0.47   11.05    0.091
  36. CR (   1) C   3                / 77. RY*(   3) C   4                    0.33   11.03    0.076
  36. CR (   1) C   3                /160. RY*(   1) H  14                    0.37   10.49    0.078
  36. CR (   1) C   3                /164. RY*(   1) H  15                    0.42   10.53    0.084
  36. CR (   1) C   3                /236. BD*(   1) C   1 - C   2            1.57   11.01    0.167
  37. CR (   1) C   4                /168. RY*(   1) H  16                    0.32   10.48    0.074
  37. CR (   1) C   4                /172. RY*(   1) H  17                    0.32   10.47    0.073
  38. CR (   1) C   5                / 78. RY*(   4) C   4                    0.28   11.09    0.071
  38. CR (   1) C   5                / 93. RY*(   1) C   6                    0.29   10.90    0.071
  38. CR (   1) C   5                / 96. RY*(   4) C   6                    0.30   10.85    0.072
  38. CR (   1) C   5                /176. RY*(   1) H  18                    0.34   10.48    0.075
  38. CR (   1) C   5                /180. RY*(   1) H  19                    0.31   10.48    0.072
  39. CR (   1) C   6                / 86. RY*(   3) C   5                    0.36   10.92    0.079
  39. CR (   1) C   6                /103. RY*(   2) C   7                    0.30   10.90    0.072
  39. CR (   1) C   6                /105. RY*(   4) C   7                    0.27   10.99    0.069
  39. CR (   1) C   6                /184. RY*(   1) H  20                    0.33   10.51    0.074
  39. CR (   1) C   6                /188. RY*(   1) H  21                    0.31   10.48    0.072
  40. CR (   1) C   7                / 93. RY*(   1) C   6                    0.27   10.89    0.068
  40. CR (   1) C   7                / 96. RY*(   4) C   6                    0.30   10.84    0.072
  40. CR (   1) C   7                /112. RY*(   2) C   8                    0.36   10.87    0.079
  40. CR (   1) C   7                /114. RY*(   4) C   8                    0.28   10.84    0.070
  40. CR (   1) C   7                /192. RY*(   1) H  22                    0.31   10.48    0.073
  40. CR (   1) C   7                /196. RY*(   1) H  23                    0.31   10.48    0.072
  41. CR (   1) C   8                /103. RY*(   2) C   7                    0.31   10.90    0.074
  41. CR (   1) C   8                /121. RY*(   2) C   9                    0.35   10.85    0.078
  41. CR (   1) C   8                /123. RY*(   4) C   9                    0.28   10.92    0.070
  41. CR (   1) C   8                /200. RY*(   1) H  24                    0.31   10.47    0.072
  41. CR (   1) C   8                /204. RY*(   1) H  25                    0.31   10.48    0.072
  42. CR (   1) C   9                /112. RY*(   2) C   8                    0.35   10.87    0.078
  42. CR (   1) C   9                /114. RY*(   4) C   8                    0.31   10.85    0.073
  42. CR (   1) C   9                /129. RY*(   1) C  10                    0.46   10.75    0.089
  42. CR (   1) C   9                /208. RY*(   1) H  26                    0.31   10.48    0.072
  42. CR (   1) C   9                /212. RY*(   1) H  27                    0.31   10.47    0.072
  43. CR (   1) C  10                /121. RY*(   2) C   9                    0.34   10.86    0.077
  43. CR (   1) C  10                /123. RY*(   4) C   9                    0.30   10.94    0.073
  43. CR (   1) C  10                /138. RY*(   1) C  11                    0.26   11.42    0.069
  43. CR (   1) C  10                /143. RY*(   6) C  11                    0.29   11.06    0.072
  43. CR (   1) C  10                /216. RY*(   1) H  28                    0.35   10.46    0.076
  43. CR (   1) C  10                /220. RY*(   1) H  29                    0.35   10.46    0.076
  44. CR (   1) C  11                /129. RY*(   1) C  10                    0.40   10.86    0.083
  44. CR (   1) C  11                /132. RY*(   4) C  10                    0.28   10.97    0.070
  44. CR (   1) C  11                /224. RY*(   1) H  30                    0.37   10.53    0.079
  44. CR (   1) C  11                /228. RY*(   1) H  31                    0.37   10.53    0.079
  44. CR (   1) C  11                /265. BD*(   1) C  11 - O  12            0.57   10.43    0.098
  45. CR (   1) O  12                / 47. LP*(   1) O  12                    0.39   18.40    1.175
  45. CR (   1) O  12                /139. RY*(   2) C  11                    0.86   19.60    0.164
  45. CR (   1) O  12                /142. RY*(   5) C  11                    0.40   20.79    0.115
  46. LP*(   1) C   2                / 49. RY*(   2) C   1                    1.59    0.61    0.069
  46. LP*(   1) C   2                / 50. RY*(   3) C   1                    1.01    0.66    0.057
  46. LP*(   1) C   2                / 57. RY*(   1) C   2                    0.47    0.85    0.044
  46. LP*(   1) C   2                / 61. RY*(   5) C   2                    0.33    2.13    0.059
  46. LP*(   1) C   2                /241. BD*(   1) C   3 - C   4            1.93    0.47    0.066
  46. LP*(   1) C   2                /243. BD*(   1) C   3 - H  15            1.75    0.53    0.066
  46. LP*(   1) C   2                /244. BD*(   1) C   4 - C   5            0.28    0.51    0.026
  47. LP*(   1) O  12                /139. RY*(   2) C  11                    0.84    1.20    0.040
  47. LP*(   1) O  12                /234. RY*(   3) H  32                    0.41    1.93    0.035
  47. LP*(   1) O  12                /259. BD*(   1) C   9 - C  10            0.28    1.04    0.021
  47. LP*(   1) O  12                /262. BD*(   1) C  10 - C  11            0.41    1.02    0.026
  47. LP*(   1) O  12                /266. BD*(   1) C  11 - H  30            0.62    1.04    0.032
  47. LP*(   1) O  12                /267. BD*(   1) C  11 - H  31            0.58    1.04    0.031
 238. BD (   1) C   1 - O  12        / 46. LP*(   1) C   2                  291.36    0.03    0.170
 238. BD (   1) C   1 - O  12        / 49. RY*(   2) C   1                    0.48    0.64    0.062
 238. BD (   1) C   1 - O  12        / 50. RY*(   3) C   1                    0.30    0.69    0.051


 Natural Bond Orbitals (Summary):

                                                            Principal Delocalizations
           NBO                        Occupancy    Energy   (geminal,vicinal,remote)
 ====================================================================================
 Molecular unit  1  (C11H20O)
     1. BD (   1) C   1 - C   2          0.99542    -1.00410  240(g),239(g)
     2. BD (   2) C   1 - C   2          0.99252    -0.45176  242(v),243(v),241(v),67(v)
     3. BD (   1) C   1 - O  12          0.80885    -0.38712  238(g),46(v),267(v),266(v)
                                                    233(v),49(g),50(g),61(v)
                                                    140(v),141(v)
     4. BD (   1) C   1 - H  13          0.99591    -0.73599  236(g),240(v),58(v)
     5. BD (   1) C   2 - C   3          0.99265    -0.83186  236(g),239(v),244(v),241(g)
                                                    48(v),76(v),243(g),242(g)
     6. BD (   1) C   3 - C   4          0.94564    -0.72556  46(v),236(v),57(v),248(v)
                                                    240(g),84(v),243(g),237(v)
                                                    244(g),242(g)
     7. BD (   1) C   3 - H  14          0.98024    -0.62660  237(v),236(v),245(v),58(v)
                                                    240(g)
     8. BD (   1) C   3 - H  15          0.94892    -0.62602  46(v),236(v),246(v),59(v)
                                                    237(v),75(v)
     9. BD (   1) C   4 - C   5          0.97820    -0.71171  240(v),250(v),247(g),66(v)
                                                    241(g),246(g),245(g),248(g)
                                                    93(v),46(r),249(g)
    10. BD (   1) C   4 - H  16          0.98916    -0.60145  242(v),249(v)
    11. BD (   1) C   4 - H  17          0.98623    -0.60205  247(v),243(v),244(g),86(v)
    12. BD (   1) C   5 - C   6          0.99034    -0.70082  253(v),246(v),75(v),250(g)
                                                    244(g),248(g),104(v),251(g)
                                                    249(g),252(g)
    13. BD (   1) C   5 - H  18          0.96517    -0.58325  241(v),251(v)
    14. BD (   1) C   5 - H  19          0.98798    -0.58711  245(v),252(v),93(v)
    15. BD (   1) C   6 - C   7          0.98312    -0.69346  244(v),256(v),247(g),253(g)
                                                    85(v),251(g),113(v),252(g)
                                                    255(g),254(g)
    16. BD (   1) C   6 - H  20          0.97543    -0.58437  254(v),248(v),102(v),84(v)
    17. BD (   1) C   6 - H  21          0.98832    -0.58051  249(v),255(v),103(v)
    18. BD (   1) C   7 - C   8          0.98921    -0.69040  259(v),247(v),250(g),256(g)
                                                    122(v),254(g),255(g),258(g)
                                                    257(g),95(v)
    19. BD (   1) C   7 - H  22          0.98358    -0.57367  251(v),258(v)
    20. BD (   1) C   7 - H  23          0.98813    -0.57398  252(v),257(v),94(v),111(v)
    21. BD (   1) C   8 - C   9          0.98803    -0.69318  262(v),250(v),259(g),253(g)
                                                    131(v),104(v),260(g),261(g)
                                                    258(g),257(g)
    22. BD (   1) C   8 - H  24          0.98778    -0.57319  261(v),255(v),102(v),120(v)
    23. BD (   1) C   8 - H  25          0.98668    -0.57364  260(v),254(v),103(v)
    24. BD (   1) C   9 - C  10          0.98802    -0.70508  47(r),265(v),253(v),256(g)
                                                    139(v),113(v),264(g),263(g)
                                                    262(g),261(g)
    25. BD (   1) C   9 - H  26          0.98860    -0.58109  264(v),258(v),111(v)
    26. BD (   1) C   9 - H  27          0.98872    -0.58107  263(v),257(v),111(v),130(v)
    27. BD (   1) C  10 - C  11          0.99132    -0.73716  47(v),256(v),268(v),259(g)
                                                    122(v),147(v),267(g),266(g)
                                                    121(v)
    28. BD (   1) C  10 - H  28          0.98100    -0.58899  261(v),267(v),265(v)
    29. BD (   1) C  10 - H  29          0.98140    -0.58873  260(v),266(v),265(v),120(v)
    30. BD (   1) C  11 - O  12          0.99761    -0.99255  47(g),259(v),232(v)
    31. BD (   1) C  11 - H  30          0.94085    -0.63421  47(v),264(v),238(v),148(v)
                                                    130(v)
    32. BD (   1) C  11 - H  31          0.93761    -0.63358  47(v),263(v),238(v),148(v)
                                                    130(v)
    33. BD (   1) O  12 - H  32          0.99481    -0.86756  47(g),262(v),139(v),129(r)
    34. CR (   1) C   1                  0.99927   -10.23995  240(v),58(v),236(g),156(v)
                                                    239(g),57(v),59(v)
    35. CR (   1) C   2                  0.99945   -10.24449  239(v),236(g),48(v),70(v)
    36. CR (   1) C   3                  0.99952   -10.23406  236(v),60(v),164(v),160(v)
                                                    77(v)
    37. CR (   1) C   4                  0.99955   -10.20138  168(v),172(v)
    38. CR (   1) C   5                  0.99955   -10.17947  176(v),180(v),96(v),93(v)
                                                    78(v)
    39. CR (   1) C   6                  0.99956   -10.17041  86(v),184(v),188(v),103(v)
                                                    105(v)
    40. CR (   1) C   7                  0.99956   -10.16355  112(v),192(v),196(v),96(v)
                                                    114(v),93(v)
    41. CR (   1) C   8                  0.99957   -10.16289  121(v),103(v),200(v),204(v)
                                                    123(v)
    42. CR (   1) C   9                  0.99956   -10.17085  129(v),112(v),208(v),212(v)
                                                    114(v)
    43. CR (   1) C  10                  0.99956   -10.17996  216(v),220(v),121(v),123(v)
                                                    143(v),138(v)
    44. CR (   1) C  11                  0.99953   -10.27669  265(g),129(v),224(v),228(v)
                                                    132(v),47(v)
    45. CR (   1) O  12                  0.99987   -19.14240  47(g),139(v),142(v)
    46. LP*(   1) C   2                  0.32537    -0.22473  238(v),241(v),243(v),49(v)
                                                    50(v),57(g),61(g),244(r)
    47. LP*(   1) O  12                  0.99185    -0.74067  139(v),266(v),267(v),262(v)
                                                    234(v),259(r)
    48. RY*(   1) C   1                  0.00042     0.56692   
    49. RY*(   2) C   1                  0.00014     0.38555   
    50. RY*(   3) C   1                  0.00012     0.43848   
    51. RY*(   4) C   1                  0.00006     0.98320   
    52. RY*(   5) C   1                  0.00000     2.10137   
    53. RY*(   6) C   1                  0.00000     2.03057   
    54. RY*(   7) C   1                  0.00000     1.64310   
    55. RY*(   8) C   1                  0.00000     2.18413   
    56. RY*(   9) C   1                  0.00000     1.80534   
    57. RY*(   1) C   2                  0.00194     0.62933   
    58. RY*(   2) C   2                  0.00127     0.74342   
    59. RY*(   3) C   2                  0.00122     0.84850   
    60. RY*(   4) C   2                  0.00025     0.81846   
    61. RY*(   5) C   2                  0.00001     1.90137   
    62. RY*(   6) C   2                  0.00001     1.71472   
    63. RY*(   7) C   2                  0.00001     2.09292   
    64. RY*(   8) C   2                  0.00001     1.75930   
    65. RY*(   9) C   2                  0.00000     1.62707   
    66. RY*(   1) C   3                  0.00162     0.77286   
    67. RY*(   2) C   3                  0.00120     0.93781   
    68. RY*(   3) C   3                  0.00039     0.92481   
    69. RY*(   4) C   3                  0.00019     1.77731   
    70. RY*(   5) C   3                  0.00015     0.71372   
    71. RY*(   6) C   3                  0.00008     1.88653   
    72. RY*(   7) C   3                  0.00004     1.76505   
    73. RY*(   8) C   3                  0.00000     2.02552   
    74. RY*(   9) C   3                  0.00000     2.00711   
    75. RY*(   1) C   4                  0.00243     0.82800   
    76. RY*(   2) C   4                  0.00114     0.79380   
    77. RY*(   3) C   4                  0.00055     0.80021   
    78. RY*(   4) C   4                  0.00035     0.91266   
    79. RY*(   5) C   4                  0.00012     1.72677   
    80. RY*(   6) C   4                  0.00007     1.75956   
    81. RY*(   7) C   4                  0.00004     1.99053   
    82. RY*(   8) C   4                  0.00001     2.16528   
    83. RY*(   9) C   4                  0.00001     2.02932   
    84. RY*(   1) C   5                  0.00227     0.84616   
    85. RY*(   2) C   5                  0.00162     0.78129   
    86. RY*(   3) C   5                  0.00070     0.75399   
    87. RY*(   4) C   5                  0.00030     1.14070   
    88. RY*(   5) C   5                  0.00011     1.59678   
    89. RY*(   6) C   5                  0.00005     1.96742   
    90. RY*(   7) C   5                  0.00005     1.93300   
    91. RY*(   8) C   5                  0.00001     2.14654   
    92. RY*(   9) C   5                  0.00001     2.07670   
    93. RY*(   1) C   6                  0.00179     0.72334   
    94. RY*(   2) C   6                  0.00160     0.86894   
    95. RY*(   3) C   6                  0.00148     0.84567   
    96. RY*(   4) C   6                  0.00018     0.67520   
    97. RY*(   5) C   6                  0.00018     1.94322   
    98. RY*(   6) C   6                  0.00007     1.98264   
    99. RY*(   7) C   6                  0.00004     2.08128   
   100. RY*(   8) C   6                  0.00000     2.10899   
   101. RY*(   9) C   6                  0.00000     2.10892   
   102. RY*(   1) C   7                  0.00181     0.88592   
   103. RY*(   2) C   7                  0.00174     0.73377   
   104. RY*(   3) C   7                  0.00156     0.81532   
   105. RY*(   4) C   7                  0.00019     0.82146   
   106. RY*(   5) C   7                  0.00017     1.79905   
   107. RY*(   6) C   7                  0.00006     1.99149   
   108. RY*(   7) C   7                  0.00003     2.10994   
   109. RY*(   8) C   7                  0.00000     2.13302   
   110. RY*(   9) C   7                  0.00000     2.11460   
   111. RY*(   1) C   8                  0.00180     0.91946   
   112. RY*(   2) C   8                  0.00174     0.70247   
   113. RY*(   3) C   8                  0.00155     0.81388   
   114. RY*(   4) C   8                  0.00019     0.67865   
   115. RY*(   5) C   8                  0.00017     1.94195   
   116. RY*(   6) C   8                  0.00006     1.99100   
   117. RY*(   7) C   8                  0.00003     2.10799   
   118. RY*(   8) C   8                  0.00000     2.13267   
   119. RY*(   9) C   8                  0.00000     2.11134   
   120. RY*(   1) C   9                  0.00170     0.92159   
   121. RY*(   2) C   9                  0.00162     0.68220   
   122. RY*(   3) C   9                  0.00151     0.79764   
   123. RY*(   4) C   9                  0.00018     0.75747   
   124. RY*(   5) C   9                  0.00017     1.92996   
   125. RY*(   6) C   9                  0.00006     1.89653   
   126. RY*(   7) C   9                  0.00004     2.09302   
   127. RY*(   8) C   9                  0.00000     2.11741   
   128. RY*(   9) C   9                  0.00000     2.10171   
   129. RY*(   1) C  10                  0.00199     0.58314   
   130. RY*(   2) C  10                  0.00159     0.87028   
   131. RY*(   3) C  10                  0.00140     0.76623   
   132. RY*(   4) C  10                  0.00035     0.69541   
   133. RY*(   5) C  10                  0.00016     1.92137   
   134. RY*(   6) C  10                  0.00006     1.99488   
   135. RY*(   7) C  10                  0.00003     2.05214   
   136. RY*(   8) C  10                  0.00001     2.10123   
   137. RY*(   9) C  10                  0.00001     2.09077   
   138. RY*(   1) C  11                  0.00137     1.23662   
   139. RY*(   2) C  11                  0.00131     0.45728   
   140. RY*(   3) C  11                  0.00097     1.07371   
   141. RY*(   4) C  11                  0.00044     2.06635   
   142. RY*(   5) C  11                  0.00027     1.64828   
   143. RY*(   6) C  11                  0.00014     0.88382   
   144. RY*(   7) C  11                  0.00008     1.39179   
   145. RY*(   8) C  11                  0.00000     1.62830   
   146. RY*(   9) C  11                  0.00000     1.96691   
   147. RY*(   1) O  12                  0.00076     1.24933   
   148. RY*(   2) O  12                  0.00071     1.03318   
   149. RY*(   3) O  12                  0.00005     1.57096   
   150. RY*(   4) O  12                  0.00002     1.18589   
   151. RY*(   5) O  12                  0.00001     2.83333   
   152. RY*(   6) O  12                  0.00000     2.61956   
   153. RY*(   7) O  12                  0.00000     2.57652   
   154. RY*(   8) O  12                  0.00000     2.38154   
   155. RY*(   9) O  12                  0.00000     2.68078   
   156. RY*(   1) H  13                  0.00013     0.25768   
   157. RY*(   2) H  13                  0.00009     1.49791   
   158. RY*(   3) H  13                  0.00005     1.57698   
   159. RY*(   4) H  13                  0.00005     2.12103   
   160. RY*(   1) H  14                  0.00126     0.25819   
   161. RY*(   2) H  14                  0.00009     1.70968   
   162. RY*(   3) H  14                  0.00006     1.66118   
   163. RY*(   4) H  14                  0.00002     2.16326   
   164. RY*(   1) H  15                  0.00098     0.29755   
   165. RY*(   2) H  15                  0.00011     1.71212   
   166. RY*(   3) H  15                  0.00007     1.66552   
   167. RY*(   4) H  15                  0.00002     2.17240   
   168. RY*(   1) H  16                  0.00130     0.27733   
   169. RY*(   2) H  16                  0.00009     1.74582   
   170. RY*(   3) H  16                  0.00005     1.69576   
   171. RY*(   4) H  16                  0.00002     2.19449   
   172. RY*(   1) H  17                  0.00108     0.27187   
   173. RY*(   2) H  17                  0.00009     1.71962   
   174. RY*(   3) H  17                  0.00005     1.70461   
   175. RY*(   4) H  17                  0.00002     2.20506   
   176. RY*(   1) H  18                  0.00109     0.29612   
   177. RY*(   2) H  18                  0.00009     1.73416   
   178. RY*(   3) H  18                  0.00006     1.73226   
   179. RY*(   4) H  18                  0.00002     2.22420   
   180. RY*(   1) H  19                  0.00132     0.30123   
   181. RY*(   2) H  19                  0.00009     1.77221   
   182. RY*(   3) H  19                  0.00006     1.71678   
   183. RY*(   4) H  19                  0.00002     2.21085   
   184. RY*(   1) H  20                  0.00138     0.34325   
   185. RY*(   2) H  20                  0.00010     1.72384   
   186. RY*(   3) H  20                  0.00007     1.76601   
   187. RY*(   4) H  20                  0.00002     2.23739   
   188. RY*(   1) H  21                  0.00140     0.30617   
   189. RY*(   2) H  21                  0.00009     1.73695   
   190. RY*(   3) H  21                  0.00006     1.74827   
   191. RY*(   4) H  21                  0.00002     2.22993   
   192. RY*(   1) H  22                  0.00132     0.31386   
   193. RY*(   2) H  22                  0.00009     1.73821   
   194. RY*(   3) H  22                  0.00006     1.77433   
   195. RY*(   4) H  22                  0.00002     2.23397   
   196. RY*(   1) H  23                  0.00135     0.31215   
   197. RY*(   2) H  23                  0.00009     1.74019   
   198. RY*(   3) H  23                  0.00006     1.77211   
   199. RY*(   4) H  23                  0.00002     2.23118   
   200. RY*(   1) H  24                  0.00135     0.31199   
   201. RY*(   2) H  24                  0.00009     1.73870   
   202. RY*(   3) H  24                  0.00006     1.76927   
   203. RY*(   4) H  24                  0.00002     2.23477   
   204. RY*(   1) H  25                  0.00134     0.31514   
   205. RY*(   2) H  25                  0.00009     1.73843   
   206. RY*(   3) H  25                  0.00006     1.76996   
   207. RY*(   4) H  25                  0.00002     2.23444   
   208. RY*(   1) H  26                  0.00139     0.30466   
   209. RY*(   2) H  26                  0.00009     1.73021   
   210. RY*(   3) H  26                  0.00006     1.75155   
   211. RY*(   4) H  26                  0.00002     2.22979   
   212. RY*(   1) H  27                  0.00139     0.30352   
   213. RY*(   2) H  27                  0.00009     1.72954   
   214. RY*(   3) H  27                  0.00006     1.75143   
   215. RY*(   4) H  27                  0.00002     2.22988   
   216. RY*(   1) H  28                  0.00152     0.28133   
   217. RY*(   2) H  28                  0.00009     1.72962   
   218. RY*(   3) H  28                  0.00006     1.74320   
   219. RY*(   4) H  28                  0.00002     2.22493   
   220. RY*(   1) H  29                  0.00156     0.28049   
   221. RY*(   2) H  29                  0.00009     1.72961   
   222. RY*(   3) H  29                  0.00006     1.74366   
   223. RY*(   4) H  29                  0.00002     2.22534   
   224. RY*(   1) H  30                  0.00120     0.25244   
   225. RY*(   2) H  30                  0.00010     1.65167   
   226. RY*(   3) H  30                  0.00006     1.70880   
   227. RY*(   4) H  30                  0.00002     2.12721   
   228. RY*(   1) H  31                  0.00122     0.25081   
   229. RY*(   2) H  31                  0.00011     1.64684   
   230. RY*(   3) H  31                  0.00006     1.71746   
   231. RY*(   4) H  31                  0.00002     2.12402   
   232. RY*(   1) H  32                  0.00073     0.83171   
   233. RY*(   2) H  32                  0.00058     1.47957   
   234. RY*(   3) H  32                  0.00044     1.18849   
   235. RY*(   4) H  32                  0.00001     2.15166   
   236. BD*(   1) C   1 - C   2          0.00768     0.77966   
   237. BD*(   2) C   1 - C   2          0.01826    -0.04057   
   238. BD (   1) C   1 - O  12          0.12762    -0.25291  46(v),49(g),50(g)
   239. BD*(   1) C   1 - H  13          0.00197     0.31337   
   240. BD*(   1) C   2 - C   3          0.00822     0.31108   
   241. BD*(   1) C   3 - C   4          0.00999     0.24338   
   242. BD*(   1) C   3 - H  14          0.00926     0.30358   
   243. BD*(   1) C   3 - H  15          0.00917     0.30254   
   244. BD*(   1) C   4 - C   5          0.00668     0.28682   
   245. BD*(   1) C   4 - H  16          0.00818     0.32976   
   246. BD*(   1) C   4 - H  17          0.00609     0.33661   
   247. BD*(   1) C   5 - C   6          0.00752     0.29431   
   248. BD*(   1) C   5 - H  18          0.00670     0.34188   
   249. BD*(   1) C   5 - H  19          0.00863     0.33279   
   250. BD*(   1) C   6 - C   7          0.00616     0.30601   
   251. BD*(   1) C   6 - H  20          0.00898     0.33426   
   252. BD*(   1) C   6 - H  21          0.00891     0.33788   
   253. BD*(   1) C   7 - C   8          0.00601     0.31101   
   254. BD*(   1) C   7 - H  22          0.00860     0.34444   
   255. BD*(   1) C   7 - H  23          0.00878     0.34340   
   256. BD*(   1) C   8 - C   9          0.00610     0.30651   
   257. BD*(   1) C   8 - H  24          0.00876     0.34519   
   258. BD*(   1) C   8 - H  25          0.00875     0.34388   
   259. BD*(   1) C   9 - C  10          0.00587     0.29892   
   260. BD*(   1) C   9 - H  26          0.00888     0.33788   
   261. BD*(   1) C   9 - H  27          0.00892     0.33751   
   262. BD*(   1) C  10 - C  11          0.00834     0.27648   
   263. BD*(   1) C  10 - H  28          0.00811     0.33963   
   264. BD*(   1) C  10 - H  29          0.00832     0.33921   
   265. BD*(   1) C  11 - O  12          0.00746     0.14930   
   266. BD*(   1) C  11 - H  30          0.01189     0.29935   
   267. BD*(   1) C  11 - H  31          0.01205     0.29922   
   268. BD*(   1) O  12 - H  32          0.00273     0.28992   
       -------------------------------
              Total Lewis   44.33961  ( 96.3905%)
        Valence non-Lewis    1.57919  (  3.4330%)
        Rydberg non-Lewis    0.08120  (  0.1765%)
       -------------------------------
            Total unit  1   46.00000  (100.0000%)
           Charge unit  1    1.00000
 Unable to Open any file for archive entry.
 1\1\GINC-COMPUTE-0-8\SP\UB3LYP\def2SVP\C11H20O1(1+,2)\ZAHRT2\13-Mar-20
 21\0\\# b3lyp/def2svp geom=NewRedundant pop=NBO\\81\\1,2\C,0,6.6736527
 973,0.4788367762,1.100273734\C,0,5.52138588,0.1193554313,0.9967262519\
 C,0,4.13392037,-0.3130882097,0.8432188027\C,0,3.7007553564,-0.45727590
 32,-0.627961076\C,0,2.2685055686,-0.9702207903,-0.8003291412\C,0,1.179
 8178505,-0.0255841901,-0.2858760332\C,0,-0.238230431,-0.5330092349,-0.
 5496321\C,0,-1.331495544,0.4025934948,-0.0340910779\C,0,-2.7493299034,
 -0.1040352554,-0.2997874275\C,0,-3.8370450338,0.8351059452,0.217943021
 1\C,0,-5.2458699522,0.3312772129,-0.0465708205\O,0,-6.1632689041,1.272
 8019154,0.4714740047\H,0,7.6937670251,0.7976180829,1.1981401917\H,0,3.
 9953353156,-1.2791786066,1.3619347483\H,0,3.4786434239,0.4063398032,1.
 3633637644\H,0,3.8125987292,0.519365529,-1.1295311009\H,0,4.4015232289
 ,-1.1430635255,-1.1312771155\H,0,2.09251102,-1.1632043189,-1.873081497
 6\H,0,2.1676287746,-1.9506749485,-0.2989301187\H,0,1.3020483087,0.1397
 644408,0.7992090076\H,0,1.3073419745,0.9665325586,-0.7571561024\H,0,-0
 .3733790789,-0.6905585049,-1.6356015544\H,0,-0.3609122769,-1.529235082
 8,-0.085897436\H,0,-1.2081516913,1.3991693903,-0.4960998611\H,0,-1.198
 0000796,0.5582866113,1.0521420973\H,0,-2.8811793183,-0.2592432778,-1.3
 866315585\H,0,-2.8706938833,-1.1011887699,0.1624908852\H,0,-3.73283198
 93,1.8314671886,-0.2457283013\H,0,-3.7225210212,0.9885122875,1.3051217
 907\H,0,-5.3845421421,0.1849077714,-1.1387556752\H,0,-5.3741203423,-0.
 6657342023,0.4257253151\H,0,-7.0578640318,0.9533603816,0.303301678\\Ve
 rsion=ES64L-G16RevC.01\State=2-A\HF=-505.6768598\S2=0.752461\S2-1=0.\S
 2A=0.750005\RMSD=2.152e-09\Dipole=0.2981455,-0.1227285,0.3227228\Quadr
 upole=73.9634239,-38.2723146,-35.6911092,1.3086547,9.4230587,0.1448648
 \PG=C01 [X(C11H20O1)]\\@
 The archive entry for this job was punched.


 Cherishing children is the mark of a civilized society.
 -- Joan Ganz Cooney
 File lengths (MBytes):  RWF=     72 Int=      0 D2E=      0 Chk=      6 Scr=      1
 Normal termination of Gaussian 16
