# Supplementary material for: Machine-Learning-Guided Discovery of Electrochemical Reactions
Source: J Am Chem Soc. 2022 Dec 2;144(49):22599–610. doi: 10.1021/jacs.2c08997 (PMC9756344; doi:10.1021/jacs.2c08997)
Supplement: Supplementary file 4 — ja2c08997_si_004.zip [file ja2c08997_si_004.zip › Reactivity Prediction/Ologs_notimes/92.log]

 Entering Gaussian System, Link 0=g16
 Input=92.com
 Output=92.log
 Initial command:
  
 Copyright (c) 1988-2019, Gaussian, Inc.  All Rights Reserved.
  
 This is part of the Gaussian(R) 16 program.  It is based on
 the Gaussian(R) 09 system (copyright 2009, Gaussian, Inc.),
 the Gaussian(R) 03 system (copyright 2003, Gaussian, Inc.),
 the Gaussian(R) 98 system (copyright 1998, Gaussian, Inc.),
 the Gaussian(R) 94 system (copyright 1995, Gaussian, Inc.),
 the Gaussian 92(TM) system (copyright 1992, Gaussian, Inc.),
 the Gaussian 90(TM) system (copyright 1990, Gaussian, Inc.),
 the Gaussian 88(TM) system (copyright 1988, Gaussian, Inc.),
 the Gaussian 86(TM) system (copyright 1986, Carnegie Mellon
 University), and the Gaussian 82(TM) system (copyright 1983,
 Carnegie Mellon University). Gaussian is a federally registered
 trademark of Gaussian, Inc.
  
 This software contains proprietary and confidential information,
 including trade secrets, belonging to Gaussian, Inc.
  
 This software is provided under written license and may be
 used, copied, transmitted, or stored only in accord with that
 written license.
  
 The following legend is applicable only to US Government
 contracts under FAR:
  
                    RESTRICTED RIGHTS LEGEND
  
 Use, reproduction and disclosure by the US Government is
 subject to restrictions as set forth in subparagraphs (a)
 and (c) of the Commercial Computer Software - Restricted
 Rights clause in FAR 52.227-19.
  
 Gaussian, Inc.
 340 Quinnipiac St., Bldg. 40, Wallingford CT 06492
  
  
 ---------------------------------------------------------------
 Warning -- This program may not be used in any manner that
 competes with the business of Gaussian, Inc. or will provide
 assistance to any competitor of Gaussian, Inc.  The licensee
 of this program is prohibited from giving any competitor of
 Gaussian, Inc. access to this program.  By using this program,
 the user acknowledges that Gaussian, Inc. is engaged in the
 business of creating and licensing software in the field of
 computational chemistry and represents and warrants to the
 licensee that it is not a competitor of Gaussian, Inc. and that
 it will not use this program in any manner prohibited above.
 ---------------------------------------------------------------
  

 Cite this work as:
 Gaussian 16, Revision C.01,
 M. J. Frisch, G. W. Trucks, H. B. Schlegel, G. E. Scuseria, 
 M. A. Robb, J. R. Cheeseman, G. Scalmani, V. Barone, 
 G. A. Petersson, H. Nakatsuji, X. Li, M. Caricato, A. V. Marenich, 
 J. Bloino, B. G. Janesko, R. Gomperts, B. Mennucci, H. P. Hratchian, 
 J. V. Ortiz, A. F. Izmaylov, J. L. Sonnenberg, D. Williams-Young, 
 F. Ding, F. Lipparini, F. Egidi, J. Goings, B. Peng, A. Petrone, 
 T. Henderson, D. Ranasinghe, V. G. Zakrzewski, J. Gao, N. Rega, 
 G. Zheng, W. Liang, M. Hada, M. Ehara, K. Toyota, R. Fukuda, 
 J. Hasegawa, M. Ishida, T. Nakajima, Y. Honda, O. Kitao, H. Nakai, 
 T. Vreven, K. Throssell, J. A. Montgomery, Jr., J. E. Peralta, 
 F. Ogliaro, M. J. Bearpark, J. J. Heyd, E. N. Brothers, K. N. Kudin, 
 V. N. Staroverov, T. A. Keith, R. Kobayashi, J. Normand, 
 K. Raghavachari, A. P. Rendell, J. C. Burant, S. S. Iyengar, 
 J. Tomasi, M. Cossi, J. M. Millam, M. Klene, C. Adamo, R. Cammi, 
 J. W. Ochterski, R. L. Martin, K. Morokuma, O. Farkas, 
 J. B. Foresman, and D. J. Fox, Gaussian, Inc., Wallingford CT, 2019.
 
 ******************************************
 Gaussian 16:  ES64L-G16RevC.01  3-Jul-2019
                13-Mar-2021 
 ******************************************
 %nprocshared=16
 Will use up to   16 processors via shared memory.
 %mem=7GB
 -----------------------------------------
 # b3lyp/def2svp geom=NewRedundant pop=NBO
 -----------------------------------------
 1/29=4000,38=1,172=1/1;
 2/12=2,17=6,18=5,40=1/2;
 3/5=43,7=101,11=2,25=1,30=1,74=-5/1,2,3;
 4//1;
 5/5=2,38=5/2;
 6/7=2,8=2,9=2,10=2,28=1,40=1/1,7;
 99/5=1,9=1/99;
 --
 92
 --
 Symbolic Z-matrix:
 Charge =  1 Multiplicity = 2
 C                    -2.1577    1.05856   1.14185 
 C                    -1.73613   0.00161   0.09903 
 C                    -2.31029   0.38076  -1.28262 
 C                    -2.33064  -1.35248   0.51511 
 C                    -0.20347  -0.0391    0.01422 
 C                     0.54274  -1.19506   0.28454 
 C                     1.93717  -1.19891   0.19777 
 C                     2.62032  -0.03774  -0.16418 
 C                     4.12399  -0.01487  -0.20873 
 F                     4.64924   0.44359   0.94554 
 F                     4.58239   0.78794  -1.18713 
 F                     4.64198  -1.23886  -0.41405 
 C                     1.89539   1.1271   -0.44195 
 C                     0.50676   1.11951  -0.35188 
 H                    -1.75484   0.81114   2.13631 
 H                    -1.79938   2.06367   0.87434 
 H                    -3.25599   1.10359   1.21785 
 H                    -2.01779  -0.35775  -2.04519 
 H                    -1.95619   1.36734  -1.61654 
 H                    -3.41086   0.41554  -1.24276 
 H                    -3.4276   -1.27617   0.56468 
 H                    -1.97475  -1.66785   1.50795 
 H                    -2.08578  -2.1463   -0.20718 
 H                     0.0412   -2.11963   0.5672 
 H                     2.49428  -2.11337   0.40744 
 H                     2.42096   2.03756  -0.73555 
 H                    -0.03503   2.0402   -0.57611 
 
                          Input orientation:                          
 ---------------------------------------------------------------------
 Center     Atomic      Atomic             Coordinates (Angstroms)
 Number     Number       Type             X           Y           Z
 ---------------------------------------------------------------------
      1          6           0       -2.157702    1.058559    1.141853
      2          6           0       -1.736133    0.001607    0.099029
      3          6           0       -2.310293    0.380763   -1.282615
      4          6           0       -2.330643   -1.352479    0.515111
      5          6           0       -0.203473   -0.039096    0.014225
      6          6           0        0.542741   -1.195065    0.284541
      7          6           0        1.937174   -1.198909    0.197774
      8          6           0        2.620321   -0.037740   -0.164176
      9          6           0        4.123991   -0.014873   -0.208725
     10          9           0        4.649243    0.443589    0.945538
     11          9           0        4.582390    0.787938   -1.187125
     12          9           0        4.641983   -1.238864   -0.414047
     13          6           0        1.895390    1.127097   -0.441948
     14          6           0        0.506764    1.119510   -0.351884
     15          1           0       -1.754838    0.811141    2.136314
     16          1           0       -1.799377    2.063672    0.874344
     17          1           0       -3.255987    1.103590    1.217853
     18          1           0       -2.017788   -0.357752   -2.045193
     19          1           0       -1.956185    1.367337   -1.616544
     20          1           0       -3.410862    0.415537   -1.242756
     21          1           0       -3.427600   -1.276172    0.564679
     22          1           0       -1.974747   -1.667845    1.507946
     23          1           0       -2.085775   -2.146303   -0.207179
     24          1           0        0.041196   -2.119633    0.567195
     25          1           0        2.494283   -2.113367    0.407444
     26          1           0        2.420956    2.037563   -0.735548
     27          1           0       -0.035028    2.040196   -0.576107
 ---------------------------------------------------------------------
                    Distance matrix (angstroms):
                    1          2          3          4          5
     1  C    0.000000
     2  C    1.543486   0.000000
     3  C    2.522051   1.543490   0.000000
     4  C    2.497162   1.536267   2.497271   0.000000
     5  C    2.509064   1.535544   2.509335   2.549650   0.000000
     6  C    3.620248   2.580640   3.616492   2.886915   1.402202
     7  C    4.770269   3.865770   4.767378   4.282354   2.441563
     8  C    5.073174   4.364576   5.073165   5.167400   2.829425
     9  C    6.514292   5.868223   6.535272   6.631398   4.333272
    10  F    6.837487   6.456388   7.307787   7.220106   4.964794
    11  F    7.136261   6.495864   6.905359   7.434314   5.003171
    12  F    7.344025   6.517851   7.191088   7.035180   5.010121
    13  C    4.352089   3.840227   4.353332   4.992355   2.444039
    14  C    3.055216   2.546295   3.057420   3.861773   1.407424
    15  H    1.101121   2.192311   3.490392   2.764255   2.762770
    16  H    1.100096   2.203912   2.783109   3.475829   2.776392
    17  H    1.101832   2.185426   2.769324   2.717054   3.474520
    18  H    3.490383   2.192295   1.101130   2.764510   2.763056
    19  H    2.782931   2.203822   1.100103   3.475855   2.776591
    20  H    2.769521   2.185507   1.101840   2.717140   3.474771
    21  H    2.719695   2.170394   2.721453   1.100724   3.496906
    22  H    2.756951   2.197511   3.478020   1.100836   2.832214
    23  H    3.477959   2.197619   2.755546   1.100826   2.834149
    24  H    3.907210   2.806731   3.899139   2.493363   2.166628
    25  H    5.678154   4.739689   5.671061   4.885740   3.425655
    26  H    5.044521   4.703512   5.042716   5.969441   3.429621
    27  H    2.901852   2.739601   2.903395   4.239205   2.168023
                    6          7          8          9         10
     6  C    0.000000
     7  C    1.397135   0.000000
     8  C    2.420142   1.394995   0.000000
     9  C    3.802830   2.519793   1.504504   0.000000
    10  F    4.470510   3.257647   2.362131   1.348480   0.000000
    11  F    4.734645   3.586457   2.361754   1.346068   2.161318
    12  F    4.158573   2.773430   2.364794   1.344852   2.163139
    13  C    2.783860   2.412736   1.399831   2.514986   3.158482
    14  C    2.400748   2.779077   2.416938   3.793633   4.393211
    15  H    3.568304   4.629168   5.015464   6.382958   6.524209
    16  H    4.056199   5.006396   5.002819   6.370219   6.649394
    17  H    4.537094   5.771567   6.143585   7.599353   7.937406
    18  H    3.561610   4.623870   5.015246   6.419629   7.350913
    19  H    4.052734   5.003560   5.002802   6.392261   7.144876
    20  H    4.534054   5.769147   6.143612   7.617643   8.351928
    21  H    3.981038   5.377861   6.216293   7.695165   8.266681
    22  H    2.838659   4.152057   5.154405   6.547816   6.975077
    23  H    2.838264   4.152790   5.157056   6.565379   7.307309
    24  H    1.089159   2.139845   3.394270   4.658464   5.286525
    25  H    2.160301   1.091130   2.156586   2.727507   3.386949
    26  H    3.875326   3.402924   2.161735   2.718523   3.214353
    27  H    3.397270   3.870437   3.396820   4.653571   5.177543
                   11         12         13         14         15
    11  F    0.000000
    12  F    2.170052   0.000000
    13  C    2.808966   3.625234   0.000000
    14  C    4.173524   4.760865   1.391564   0.000000
    15  H    7.155855   7.185137   4.480115   3.376547   0.000000
    16  H    6.826721   7.352403   4.032506   2.777295   1.778591
    17  H    8.205103   8.398102   5.412225   4.077085   1.783969
    18  H    6.753610   6.912999   4.481978   3.379787   4.349765
    19  H    6.578227   7.195422   4.033859   2.779730   3.799189
    20  H    8.002116   8.262694   5.413309   4.078851   3.783785
    21  H    8.455135   8.128805   5.926484   4.696659   3.102426
    22  H    7.502688   6.903564   5.156718   4.169678   2.566823
    23  H    7.350816   6.791831   5.159451   4.172258   3.787869
    24  H    5.670455   4.786004   3.872681   3.399046   3.778533
    25  H    3.914130   2.460126   3.403049   3.870182   5.440292
    26  H    2.537181   3.971310   1.091499   2.157348   5.214303
    27  H    4.823075   5.714275   2.139687   1.091548   3.438830
                   16         17         18         19         20
    16  H    0.000000
    17  H    1.778052   0.000000
    18  H    3.799302   3.783665   0.000000
    19  H    2.591138   3.129353   1.778613   0.000000
    20  H    3.129752   2.559687   1.783966   1.778124   0.000000
    21  H    3.728480   2.473733   3.105237   3.729737   2.475678
    22  H    3.788988   3.067016   3.787215   4.356043   3.737549
    23  H    4.356100   3.736564   2.565508   3.787976   3.064522
    24  H    4.580622   4.656602   3.764069   4.573534   4.649701
    25  H    6.008425   6.638613   5.427375   6.001540   6.632439
    26  H    4.517040   6.075834   5.211061   4.514944   6.074399
    27  H    2.284139   3.803959   3.440887   2.286065   3.805285
                   21         22         23         24         25
    21  H    0.000000
    22  H    1.775935   0.000000
    23  H    1.775777   1.784069   0.000000
    24  H    3.569871   2.270055   2.263708   0.000000
    25  H    5.982835   4.624048   4.621231   2.458291   0.000000
    26  H    6.846681   6.171347   6.172077   4.964139   4.306046
    27  H    4.879471   4.674972   4.676371   4.314758   4.961540
                   26         27
    26  H    0.000000
    27  H    2.461155   0.000000
 Stoichiometry    C11H13F3(1+,2)
 Framework group  C1[X(C11H13F3)]
 Deg. of freedom    75
 Full point group                 C1      NOp   1
 Largest Abelian subgroup         C1      NOp   1
 Largest concise Abelian subgroup C1      NOp   1
                         Standard orientation:                         
 ---------------------------------------------------------------------
 Center     Atomic      Atomic             Coordinates (Angstroms)
 Number     Number       Type             X           Y           Z
 ---------------------------------------------------------------------
      1          6           0        3.401725   -0.745505    1.270072
      2          6           0        2.923699    0.001452    0.006784
      3          6           0        3.426940   -0.736777   -1.251838
      4          6           0        3.534781    1.410910    0.017877
      5          6           0        1.388589    0.034721   -0.008183
      6          6           0        0.653817    1.228958   -0.017055
      7          6           0       -0.743241    1.224681   -0.031115
      8          6           0       -1.440633    0.016532   -0.036821
      9          6           0       -2.944522   -0.001123    0.002380
     10          9           0       -3.408115   -0.131298    1.261957
     11          9           0       -3.450364   -1.029711   -0.703333
     12          9           0       -3.476128    1.130071   -0.494031
     13          6           0       -0.727473   -1.188003   -0.031697
     14          6           0        0.663921   -1.171768   -0.017203
     15          1           0        3.049969   -0.238837    2.182225
     16          1           0        3.033121   -1.781648    1.297445
     17          1           0        4.502600   -0.780600    1.299671
     18          1           0        3.093235   -0.223885   -2.167299
     19          1           0        3.059065   -1.772709   -1.293547
     20          1           0        4.528201   -0.771593   -1.259872
     21          1           0        4.633060    1.338665    0.030398
     22          1           0        3.229639    1.982151    0.908053
     23          1           0        3.250559    1.987299   -0.875886
     24          1           0        1.166474    2.189921   -0.015707
     25          1           0       -1.291557    2.167948   -0.043829
     26          1           0       -1.264727   -2.138014   -0.046113
     27          1           0        1.196209   -2.124735   -0.016074
 ---------------------------------------------------------------------
 Rotational constants (GHZ):           1.7556942           0.3151888           0.2989342
 Standard basis: def2SVP (5D, 7F)
 There are   275 symmetry adapted cartesian basis functions of A   symmetry.
 There are   261 symmetry adapted basis functions of A   symmetry.
   261 basis functions,   441 primitive gaussians,   275 cartesian basis functions
    53 alpha electrons       52 beta electrons
       nuclear repulsion energy       916.9403473105 Hartrees.
 NAtoms=   27 NActive=   27 NUniq=   27 SFac= 1.00D+00 NAtFMM=   60 NAOKFM=F Big=F
 Integral buffers will be    131072 words long.
 Raffenetti 2 integral format.
 Two-electron integral symmetry is turned on.
 One-electron integrals computed using PRISM.
   1 Symmetry operations used in ECPInt.
 ECPInt:  NShTT=    7626 NPrTT=   27482 LenC2=    7093 LenP2D=   19001.
 LDataN:  DoStor=T MaxTD1= 4 Len=   56
 NBasis=   261 RedAO= T EigKep=  2.68D-04  NBF=   261
 NBsUse=   261 1.00D-06 EigRej= -1.00D+00 NBFU=   261
 ExpMin= 1.22D-01 ExpMax= 2.89D+03 ExpMxC= 4.35D+02 IAcc=3 IRadAn=         5 AccDes= 0.00D+00
 Harris functional with IExCor=  402 and IRadAn=       5 diagonalized for initial guess.
 HarFok:  IExCor=  402 AccDes= 0.00D+00 IRadAn=         5 IDoV= 1 UseB2=F ITyADJ=14
 ICtDFT=  3500011 ScaDFX=  1.000000  1.000000  1.000000  1.000000
 FoFCou: FMM=F IPFlag=           0 FMFlag=      100000 FMFlg1=           0
         NFxFlg=           0 DoJE=T BraDBF=F KetDBF=T FulRan=T
         wScrn=  0.000000 ICntrl=       500 IOpCl=  0 I1Cent=   200000004 NGrid=           0
         NMat0=    1 NMatS0=      1 NMatT0=    0 NMatD0=    1 NMtDS0=    0 NMtDT0=    0
 Petite list used in FoFCou.
 Initial guess <Sx>= 0.0000 <Sy>= 0.0000 <Sz>= 0.5000 <S**2>= 0.7500 S= 0.5000
 Requested convergence on RMS density matrix=1.00D-08 within 128 cycles.
 Requested convergence on MAX density matrix=1.00D-06.
 Requested convergence on             energy=1.00D-06.
 No special actions if energy rises.
 Integral accuracy reduced to 1.0D-05 until final iterations.
 Initial convergence to 1.0D-05 achieved.  Increase integral accuracy.
 SCF Done:  E(UB3LYP) =  -725.679622216     A.U. after   23 cycles
            NFock= 23  Conv=0.57D-08     -V/T= 2.0090
 <Sx>= 0.0000 <Sy>= 0.0000 <Sz>= 0.5000 <S**2>= 0.7612 S= 0.5056
 <L.S>= 0.000000000000E+00
 Annihilation of the first spin contaminant:
 S**2 before annihilation     0.7612,   after     0.7501

 **********************************************************************

            Population analysis using the SCF Density.

 **********************************************************************

 Orbital symmetries:
 Alpha Orbitals:
       Occupied  (A) (A) (A) (A) (A) (A) (A) (A) (A) (A) (A) (A)
                 (A) (A) (A) (A) (A) (A) (A) (A) (A) (A) (A) (A)
                 (A) (A) (A) (A) (A) (A) (A) (A) (A) (A) (A) (A)
                 (A) (A) (A) (A) (A) (A) (A) (A) (A) (A) (A) (A)
                 (A) (A) (A) (A) (A)
       Virtual   (A) (A) (A) (A) (A) (A) (A) (A) (A) (A) (A) (A)
                 (A) (A) (A) (A) (A) (A) (A) (A) (A) (A) (A) (A)
                 (A) (A) (A) (A) (A) (A) (A) (A) (A) (A) (A) (A)
                 (A) (A) (A) (A) (A) (A) (A) (A) (A) (A) (A) (A)
                 (A) (A) (A) (A) (A) (A) (A) (A) (A) (A) (A) (A)
                 (A) (A) (A) (A) (A) (A) (A) (A) (A) (A) (A) (A)
                 (A) (A) (A) (A) (A) (A) (A) (A) (A) (A) (A) (A)
                 (A) (A) (A) (A) (A) (A) (A) (A) (A) (A) (A) (A)
                 (A) (A) (A) (A) (A) (A) (A) (A) (A) (A) (A) (A)
                 (A) (A) (A) (A) (A) (A) (A) (A) (A) (A) (A) (A)
                 (A) (A) (A) (A) (A) (A) (A) (A) (A) (A) (A) (A)
                 (A) (A) (A) (A) (A) (A) (A) (A) (A) (A) (A) (A)
                 (A) (A) (A) (A) (A) (A) (A) (A) (A) (A) (A) (A)
                 (A) (A) (A) (A) (A) (A) (A) (A) (A) (A) (A) (A)
                 (A) (A) (A) (A) (A) (A) (A) (A) (A) (A) (A) (A)
                 (A) (A) (A) (A) (A) (A) (A) (A) (A) (A) (A) (A)
                 (A) (A) (A) (A) (A) (A) (A) (A) (A) (A) (A) (A)
                 (A) (A) (A) (A)
 Beta  Orbitals:
       Occupied  (A) (A) (A) (A) (A) (A) (A) (A) (A) (A) (A) (A)
                 (A) (A) (A) (A) (A) (A) (A) (A) (A) (A) (A) (A)
                 (A) (A) (A) (A) (A) (A) (A) (A) (A) (A) (A) (A)
                 (A) (A) (A) (A) (A) (A) (A) (A) (A) (A) (A) (A)
                 (A) (A) (A) (A)
       Virtual   (A) (A) (A) (A) (A) (A) (A) (A) (A) (A) (A) (A)
                 (A) (A) (A) (A) (A) (A) (A) (A) (A) (A) (A) (A)
                 (A) (A) (A) (A) (A) (A) (A) (A) (A) (A) (A) (A)
                 (A) (A) (A) (A) (A) (A) (A) (A) (A) (A) (A) (A)
                 (A) (A) (A) (A) (A) (A) (A) (A) (A) (A) (A) (A)
                 (A) (A) (A) (A) (A) (A) (A) (A) (A) (A) (A) (A)
                 (A) (A) (A) (A) (A) (A) (A) (A) (A) (A) (A) (A)
                 (A) (A) (A) (A) (A) (A) (A) (A) (A) (A) (A) (A)
                 (A) (A) (A) (A) (A) (A) (A) (A) (A) (A) (A) (A)
                 (A) (A) (A) (A) (A) (A) (A) (A) (A) (A) (A) (A)
                 (A) (A) (A) (A) (A) (A) (A) (A) (A) (A) (A) (A)
                 (A) (A) (A) (A) (A) (A) (A) (A) (A) (A) (A) (A)
                 (A) (A) (A) (A) (A) (A) (A) (A) (A) (A) (A) (A)
                 (A) (A) (A) (A) (A) (A) (A) (A) (A) (A) (A) (A)
                 (A) (A) (A) (A) (A) (A) (A) (A) (A) (A) (A) (A)
                 (A) (A) (A) (A) (A) (A) (A) (A) (A) (A) (A) (A)
                 (A) (A) (A) (A) (A) (A) (A) (A) (A) (A) (A) (A)
                 (A) (A) (A) (A) (A)
 The electronic state is 2-A.
 Alpha  occ. eigenvalues --  -24.86626 -24.86497 -24.86414 -10.59386 -10.44260
 Alpha  occ. eigenvalues --  -10.43948 -10.41468 -10.41280 -10.40529 -10.40513
 Alpha  occ. eigenvalues --  -10.38454 -10.34232 -10.34215 -10.32934  -1.44480
 Alpha  occ. eigenvalues --   -1.35250  -1.34943  -1.08677  -1.01617  -0.95719
 Alpha  occ. eigenvalues --   -0.95488  -0.86766  -0.84592  -0.84064  -0.81265
 Alpha  occ. eigenvalues --   -0.80322  -0.75597  -0.73826  -0.73694  -0.73262
 Alpha  occ. eigenvalues --   -0.67936  -0.66056  -0.64958  -0.63037  -0.61987
 Alpha  occ. eigenvalues --   -0.61136  -0.61108  -0.60433  -0.59078  -0.58796
 Alpha  occ. eigenvalues --   -0.57144  -0.57118  -0.56120  -0.55159  -0.55068
 Alpha  occ. eigenvalues --   -0.54669  -0.53184  -0.51967  -0.51118  -0.50395
 Alpha  occ. eigenvalues --   -0.48972  -0.47764  -0.47109
 Alpha virt. eigenvalues --   -0.24607  -0.22311  -0.10054  -0.08667  -0.07434
 Alpha virt. eigenvalues --   -0.06922  -0.04290  -0.03515  -0.02997  -0.02764
 Alpha virt. eigenvalues --   -0.01926  -0.01291   0.00769   0.02348   0.02548
 Alpha virt. eigenvalues --    0.03052   0.03643   0.03907   0.04243   0.04385
 Alpha virt. eigenvalues --    0.05535   0.06800   0.08061   0.08174   0.09304
 Alpha virt. eigenvalues --    0.11693   0.13125   0.14422   0.15825   0.19579
 Alpha virt. eigenvalues --    0.21814   0.23371   0.23595   0.23930   0.25774
 Alpha virt. eigenvalues --    0.26269   0.26531   0.27708   0.28438   0.29466
 Alpha virt. eigenvalues --    0.33806   0.34138   0.35049   0.37900   0.38500
 Alpha virt. eigenvalues --    0.40197   0.41881   0.43692   0.44546   0.44806
 Alpha virt. eigenvalues --    0.45515   0.46065   0.47023   0.48094   0.48831
 Alpha virt. eigenvalues --    0.49551   0.49938   0.50793   0.51085   0.51476
 Alpha virt. eigenvalues --    0.51685   0.53218   0.53890   0.54257   0.56047
 Alpha virt. eigenvalues --    0.56354   0.56718   0.57325   0.58146   0.58605
 Alpha virt. eigenvalues --    0.60032   0.61430   0.63752   0.64462   0.65398
 Alpha virt. eigenvalues --    0.69701   0.76510   0.79891   0.81602   0.85404
 Alpha virt. eigenvalues --    0.87313   0.89153   0.93289   0.95972   0.96210
 Alpha virt. eigenvalues --    0.97609   0.98039   1.03284   1.03445   1.04806
 Alpha virt. eigenvalues --    1.05524   1.06884   1.08423   1.09369   1.10700
 Alpha virt. eigenvalues --    1.11374   1.14482   1.17927   1.19870   1.21416
 Alpha virt. eigenvalues --    1.21980   1.29622   1.30990   1.32157   1.35566
 Alpha virt. eigenvalues --    1.35937   1.37304   1.39132   1.39674   1.39886
 Alpha virt. eigenvalues --    1.44541   1.45858   1.46735   1.48720   1.49270
 Alpha virt. eigenvalues --    1.50524   1.52255   1.53099   1.53911   1.54578
 Alpha virt. eigenvalues --    1.55457   1.57379   1.59346   1.59593   1.62894
 Alpha virt. eigenvalues --    1.65309   1.65820   1.66677   1.67815   1.68033
 Alpha virt. eigenvalues --    1.69087   1.69364   1.69593   1.70020   1.72983
 Alpha virt. eigenvalues --    1.73872   1.76268   1.77038   1.77824   1.78078
 Alpha virt. eigenvalues --    1.79326   1.80413   1.80874   1.84295   1.84694
 Alpha virt. eigenvalues --    1.87738   1.89704   1.92177   1.92912   1.96919
 Alpha virt. eigenvalues --    1.97094   2.00282   2.01523   2.02519   2.04490
 Alpha virt. eigenvalues --    2.06784   2.07788   2.09778   2.12814   2.13615
 Alpha virt. eigenvalues --    2.16921   2.21086   2.24374   2.25627   2.26476
 Alpha virt. eigenvalues --    2.28286   2.29384   2.29817   2.35135   2.40985
 Alpha virt. eigenvalues --    2.41370   2.41979   2.44140   2.46346   2.47190
 Alpha virt. eigenvalues --    2.49620   2.53987   2.58734   2.63123   2.64847
 Alpha virt. eigenvalues --    2.67032   2.68993   2.72423   2.73361   2.77434
 Alpha virt. eigenvalues --    2.78285   2.80006   2.83936   2.85132   2.86344
 Alpha virt. eigenvalues --    2.89401   2.90328   2.90505   2.91293   2.91784
 Alpha virt. eigenvalues --    2.92580   2.93525   2.97294   3.00788   3.02685
 Alpha virt. eigenvalues --    3.08913   3.26424   3.35877   3.38097   3.42996
 Alpha virt. eigenvalues --    3.51122   3.68841   3.72309
  Beta  occ. eigenvalues --  -24.86603 -24.86466 -24.86334 -10.59422 -10.43661
  Beta  occ. eigenvalues --  -10.43459 -10.41257 -10.41227 -10.40642 -10.40434
  Beta  occ. eigenvalues --  -10.38416 -10.34137 -10.34122 -10.32937  -1.44401
  Beta  occ. eigenvalues --   -1.35193  -1.34804  -1.07703  -1.00615  -0.95437
  Beta  occ. eigenvalues --   -0.94792  -0.86380  -0.84372  -0.83702  -0.80877
  Beta  occ. eigenvalues --   -0.79997  -0.75392  -0.73646  -0.73596  -0.73046
  Beta  occ. eigenvalues --   -0.67601  -0.65803  -0.64670  -0.62983  -0.61139
  Beta  occ. eigenvalues --   -0.61005  -0.60345  -0.60246  -0.58640  -0.58163
  Beta  occ. eigenvalues --   -0.57073  -0.56315  -0.55884  -0.55055  -0.54728
  Beta  occ. eigenvalues --   -0.53855  -0.53109  -0.51890  -0.50801  -0.49451
  Beta  occ. eigenvalues --   -0.48853  -0.46548
  Beta virt. eigenvalues --   -0.40255  -0.21487  -0.21081  -0.09983  -0.07371
  Beta virt. eigenvalues --   -0.07075  -0.06887  -0.04139  -0.03483  -0.02910
  Beta virt. eigenvalues --   -0.02677  -0.01832  -0.01270   0.00884   0.02549
  Beta virt. eigenvalues --    0.03034   0.03240   0.03826   0.04306   0.04509
  Beta virt. eigenvalues --    0.04677   0.05923   0.07022   0.08464   0.08669
  Beta virt. eigenvalues --    0.09600   0.11922   0.13777   0.14659   0.16076
  Beta virt. eigenvalues --    0.20060   0.21867   0.23463   0.23823   0.24160
  Beta virt. eigenvalues --    0.26398   0.26448   0.26741   0.28165   0.28869
  Beta virt. eigenvalues --    0.29995   0.34145   0.34341   0.35250   0.38148
  Beta virt. eigenvalues --    0.38747   0.40554   0.42021   0.44818   0.45011
  Beta virt. eigenvalues --    0.45105   0.45726   0.46223   0.47192   0.48470
  Beta virt. eigenvalues --    0.49080   0.49733   0.50077   0.51028   0.51277
  Beta virt. eigenvalues --    0.51679   0.52382   0.53442   0.54079   0.54653
  Beta virt. eigenvalues --    0.56257   0.56438   0.56921   0.57446   0.58303
  Beta virt. eigenvalues --    0.58837   0.60644   0.61559   0.63974   0.64894
  Beta virt. eigenvalues --    0.65600   0.70003   0.76808   0.80101   0.81865
  Beta virt. eigenvalues --    0.85454   0.87668   0.89191   0.93768   0.96136
  Beta virt. eigenvalues --    0.96384   0.97700   0.98482   1.03431   1.04104
  Beta virt. eigenvalues --    1.05008   1.05875   1.07315   1.08740   1.09540
  Beta virt. eigenvalues --    1.11129   1.11861   1.14618   1.18025   1.20483
  Beta virt. eigenvalues --    1.21725   1.22151   1.29756   1.31047   1.32388
  Beta virt. eigenvalues --    1.35682   1.36152   1.37438   1.39158   1.39754
  Beta virt. eigenvalues --    1.40011   1.44680   1.46031   1.46970   1.49054
  Beta virt. eigenvalues --    1.49594   1.50938   1.52816   1.53456   1.54492
  Beta virt. eigenvalues --    1.55275   1.55770   1.57902   1.59652   1.59819
  Beta virt. eigenvalues --    1.63035   1.65703   1.66060   1.66939   1.68091
  Beta virt. eigenvalues --    1.68242   1.69267   1.69686   1.70031   1.70311
  Beta virt. eigenvalues --    1.73099   1.74140   1.76448   1.77245   1.78228
  Beta virt. eigenvalues --    1.78561   1.79477   1.80566   1.81125   1.84433
  Beta virt. eigenvalues --    1.84821   1.87908   1.90042   1.92263   1.93190
  Beta virt. eigenvalues --    1.97123   1.97568   2.00637   2.02031   2.02677
  Beta virt. eigenvalues --    2.04613   2.07908   2.08476   2.10382   2.13626
  Beta virt. eigenvalues --    2.14107   2.17198   2.21317   2.24553   2.25983
  Beta virt. eigenvalues --    2.26690   2.28912   2.29578   2.30622   2.35211
  Beta virt. eigenvalues --    2.41835   2.42023   2.42478   2.44384   2.46631
  Beta virt. eigenvalues --    2.47343   2.49714   2.54012   2.58984   2.63253
  Beta virt. eigenvalues --    2.65268   2.67216   2.69253   2.72639   2.73416
  Beta virt. eigenvalues --    2.77600   2.78483   2.80084   2.84114   2.85226
  Beta virt. eigenvalues --    2.86408   2.89491   2.90385   2.90590   2.91435
  Beta virt. eigenvalues --    2.91873   2.92663   2.93602   2.97412   3.00922
  Beta virt. eigenvalues --    3.02856   3.09029   3.26496   3.36021   3.38192
  Beta virt. eigenvalues --    3.43055   3.51204   3.68913   3.72334
          Condensed to atoms (all electrons):
               1          2          3          4          5          6
     1  C    4.557375   0.376435  -0.051441  -0.053624  -0.041667   0.004253
     2  C    0.376435   5.279555   0.376984   0.399579   0.207135  -0.088149
     3  C   -0.051441   0.376984   4.556567  -0.053554  -0.041800   0.003952
     4  C   -0.053624   0.399579  -0.053554   4.520463  -0.062584   0.008118
     5  C   -0.041667   0.207135  -0.041800  -0.062584   5.618671   0.206647
     6  C    0.004253  -0.088149   0.003952   0.008118   0.206647   5.152885
     7  C   -0.000577   0.020395  -0.000515  -0.000081   0.109461   0.212492
     8  C   -0.000000  -0.001858  -0.000003  -0.000004  -0.189854   0.116350
     9  C   -0.000000   0.000044  -0.000000  -0.000001  -0.000604   0.007960
    10  F    0.000000  -0.000000   0.000000  -0.000000  -0.000027  -0.000143
    11  F   -0.000000   0.000000   0.000000   0.000000  -0.000019  -0.000075
    12  F    0.000000  -0.000000  -0.000000   0.000000  -0.000020   0.001276
    13  C    0.000153   0.010006   0.000046  -0.000377   0.112412  -0.112549
    14  C   -0.008005  -0.094327  -0.007717   0.015251   0.096506   0.036989
    15  H    0.386891  -0.023508   0.007772  -0.005684  -0.001091   0.001151
    16  H    0.382705  -0.013317  -0.006130   0.007494  -0.018220  -0.000736
    17  H    0.393886  -0.016327  -0.007608  -0.005050   0.007812  -0.000219
    18  H    0.007788  -0.023500   0.386795  -0.005715  -0.001086   0.001174
    19  H   -0.006186  -0.013257   0.382685   0.007509  -0.018141  -0.000753
    20  H   -0.007600  -0.016361   0.393939  -0.005031   0.007809  -0.000217
    21  H   -0.006107  -0.021340  -0.006133   0.390998   0.010116   0.000446
    22  H   -0.006499   0.001626   0.007797   0.372065  -0.018297   0.003561
    23  H    0.007785   0.001840  -0.006469   0.371777  -0.018451   0.003655
    24  H    0.000523  -0.028099   0.000517   0.019408  -0.060846   0.455571
    25  H    0.000003  -0.000180   0.000003   0.000009   0.014994  -0.046328
    26  H   -0.000004  -0.000163  -0.000000   0.000004   0.014620  -0.001912
    27  H    0.000543  -0.013019   0.000552   0.000539  -0.080074   0.012217
               7          8          9         10         11         12
     1  C   -0.000577  -0.000000  -0.000000   0.000000  -0.000000   0.000000
     2  C    0.020395  -0.001858   0.000044  -0.000000   0.000000  -0.000000
     3  C   -0.000515  -0.000003  -0.000000   0.000000   0.000000  -0.000000
     4  C   -0.000081  -0.000004  -0.000001  -0.000000   0.000000   0.000000
     5  C    0.109461  -0.189854  -0.000604  -0.000027  -0.000019  -0.000020
     6  C    0.212492   0.116350   0.007960  -0.000143  -0.000075   0.001276
     7  C    5.213647   0.100729  -0.048719  -0.002788   0.003726   0.003831
     8  C    0.100729   5.891427   0.227282  -0.053788  -0.070483  -0.075566
     9  C   -0.048719   0.227282   4.123271   0.384101   0.379418   0.384760
    10  F   -0.002788  -0.053788   0.384101   8.905594  -0.046462  -0.046123
    11  F    0.003726  -0.070483   0.379418  -0.046462   8.910287  -0.043397
    12  F    0.003831  -0.075566   0.384760  -0.046123  -0.043397   8.902757
    13  C    0.041041   0.105684  -0.036055  -0.002548   0.002247   0.004599
    14  C   -0.121007   0.119098   0.007194  -0.000140   0.000935  -0.000075
    15  H   -0.000018  -0.000004  -0.000000  -0.000000   0.000000  -0.000000
    16  H    0.000019  -0.000020   0.000000  -0.000000   0.000000   0.000000
    17  H    0.000011   0.000002   0.000000   0.000000   0.000000   0.000000
    18  H   -0.000024  -0.000005  -0.000000   0.000000  -0.000000  -0.000000
    19  H    0.000024  -0.000019   0.000000  -0.000000   0.000000   0.000000
    20  H    0.000011   0.000003   0.000000  -0.000000   0.000000  -0.000000
    21  H   -0.000063   0.000004  -0.000000  -0.000000   0.000000   0.000000
    22  H    0.001030  -0.000051   0.000000   0.000000   0.000000  -0.000000
    23  H    0.001026  -0.000051   0.000000   0.000000  -0.000000   0.000000
    24  H   -0.066759   0.015818  -0.000144   0.000001   0.000000  -0.000013
    25  H    0.451844  -0.078111  -0.009496   0.000075   0.000188   0.009049
    26  H    0.011667  -0.076810  -0.007052   0.000097   0.006972   0.000175
    27  H   -0.002091   0.015718  -0.000162   0.000001  -0.000010   0.000000
              13         14         15         16         17         18
     1  C    0.000153  -0.008005   0.386891   0.382705   0.393886   0.007788
     2  C    0.010006  -0.094327  -0.023508  -0.013317  -0.016327  -0.023500
     3  C    0.000046  -0.007717   0.007772  -0.006130  -0.007608   0.386795
     4  C   -0.000377   0.015251  -0.005684   0.007494  -0.005050  -0.005715
     5  C    0.112412   0.096506  -0.001091  -0.018220   0.007812  -0.001086
     6  C   -0.112549   0.036989   0.001151  -0.000736  -0.000219   0.001174
     7  C    0.041041  -0.121007  -0.000018   0.000019   0.000011  -0.000024
     8  C    0.105684   0.119098  -0.000004  -0.000020   0.000002  -0.000005
     9  C   -0.036055   0.007194  -0.000000   0.000000   0.000000  -0.000000
    10  F   -0.002548  -0.000140  -0.000000  -0.000000   0.000000   0.000000
    11  F    0.002247   0.000935   0.000000   0.000000   0.000000  -0.000000
    12  F    0.004599  -0.000075  -0.000000   0.000000   0.000000  -0.000000
    13  C    5.112019   0.296123  -0.000133   0.000461   0.000000  -0.000118
    14  C    0.296123   5.200746  -0.004012   0.009945   0.000174  -0.004024
    15  H   -0.000133  -0.004012   0.626200  -0.021402  -0.018302  -0.000444
    16  H    0.000461   0.009945  -0.021402   0.634333  -0.015578   0.000051
    17  H    0.000000   0.000174  -0.018302  -0.015578   0.587475   0.000108
    18  H   -0.000118  -0.004024  -0.000444   0.000051   0.000108   0.626443
    19  H    0.000417   0.009882   0.000051   0.003305  -0.000744  -0.021424
    20  H   -0.000001   0.000176   0.000108  -0.000746   0.004832  -0.018314
    21  H    0.000009  -0.000258  -0.000959   0.000186   0.003673  -0.000954
    22  H    0.000008  -0.000701   0.005021   0.000116  -0.001242   0.000031
    23  H    0.000011  -0.000726   0.000032  -0.000490   0.000258   0.005037
    24  H   -0.002055   0.013396   0.000025  -0.000038  -0.000031   0.000027
    25  H    0.011582  -0.001921   0.000001   0.000000  -0.000000   0.000001
    26  H    0.454976  -0.051013   0.000003   0.000017  -0.000001   0.000003
    27  H   -0.052567   0.458855  -0.000057   0.002175  -0.000234  -0.000060
              19         20         21         22         23         24
     1  C   -0.006186  -0.007600  -0.006107  -0.006499   0.007785   0.000523
     2  C   -0.013257  -0.016361  -0.021340   0.001626   0.001840  -0.028099
     3  C    0.382685   0.393939  -0.006133   0.007797  -0.006469   0.000517
     4  C    0.007509  -0.005031   0.390998   0.372065   0.371777   0.019408
     5  C   -0.018141   0.007809   0.010116  -0.018297  -0.018451  -0.060846
     6  C   -0.000753  -0.000217   0.000446   0.003561   0.003655   0.455571
     7  C    0.000024   0.000011  -0.000063   0.001030   0.001026  -0.066759
     8  C   -0.000019   0.000003   0.000004  -0.000051  -0.000051   0.015818
     9  C    0.000000   0.000000  -0.000000   0.000000   0.000000  -0.000144
    10  F   -0.000000  -0.000000  -0.000000   0.000000   0.000000   0.000001
    11  F    0.000000   0.000000   0.000000   0.000000  -0.000000   0.000000
    12  F    0.000000  -0.000000   0.000000  -0.000000   0.000000  -0.000013
    13  C    0.000417  -0.000001   0.000009   0.000008   0.000011  -0.002055
    14  C    0.009882   0.000176  -0.000258  -0.000701  -0.000726   0.013396
    15  H    0.000051   0.000108  -0.000959   0.005021   0.000032   0.000025
    16  H    0.003305  -0.000746   0.000186   0.000116  -0.000490  -0.000038
    17  H   -0.000744   0.004832   0.003673  -0.001242   0.000258  -0.000031
    18  H   -0.021424  -0.018314  -0.000954   0.000031   0.005037   0.000027
    19  H    0.634409  -0.015574   0.000183  -0.000490   0.000117  -0.000037
    20  H   -0.015574   0.587261   0.003674   0.000257  -0.001245  -0.000032
    21  H    0.000183   0.003674   0.607933  -0.016538  -0.016498  -0.000542
    22  H   -0.000490   0.000257  -0.016538   0.640623  -0.027537   0.001624
    23  H    0.000117  -0.001245  -0.016498  -0.027537   0.640692   0.001677
    24  H   -0.000037  -0.000032  -0.000542   0.001624   0.001677   0.610114
    25  H    0.000000  -0.000000  -0.000000   0.000012   0.000014  -0.011183
    26  H    0.000020  -0.000001  -0.000000  -0.000000  -0.000000   0.000013
    27  H    0.002181  -0.000234  -0.000023  -0.000009  -0.000008  -0.000119
              25         26         27
     1  C    0.000003  -0.000004   0.000543
     2  C   -0.000180  -0.000163  -0.013019
     3  C    0.000003  -0.000000   0.000552
     4  C    0.000009   0.000004   0.000539
     5  C    0.014994   0.014620  -0.080074
     6  C   -0.046328  -0.001912   0.012217
     7  C    0.451844   0.011667  -0.002091
     8  C   -0.078111  -0.076810   0.015718
     9  C   -0.009496  -0.007052  -0.000162
    10  F    0.000075   0.000097   0.000001
    11  F    0.000188   0.006972  -0.000010
    12  F    0.009049   0.000175   0.000000
    13  C    0.011582   0.454976  -0.052567
    14  C   -0.001921  -0.051013   0.458855
    15  H    0.000001   0.000003  -0.000057
    16  H    0.000000   0.000017   0.002175
    17  H   -0.000000  -0.000001  -0.000234
    18  H    0.000001   0.000003  -0.000060
    19  H    0.000000   0.000020   0.002181
    20  H   -0.000000  -0.000001  -0.000234
    21  H   -0.000000  -0.000000  -0.000023
    22  H    0.000012  -0.000000  -0.000009
    23  H    0.000014  -0.000000  -0.000008
    24  H   -0.011183   0.000013  -0.000119
    25  H    0.593576  -0.000151   0.000015
    26  H   -0.000151   0.596113  -0.011385
    27  H    0.000015  -0.011385   0.607913
          Atomic-Atomic Spin Densities.
               1          2          3          4          5          6
     1  C    0.043120   0.015936  -0.007290  -0.000144  -0.009920  -0.000518
     2  C    0.015936   0.015863   0.016188   0.001859  -0.038960  -0.004178
     3  C   -0.007290   0.016188   0.043795  -0.000324  -0.010015  -0.000594
     4  C   -0.000144   0.001859  -0.000324  -0.003487   0.000209   0.000677
     5  C   -0.009920  -0.038960  -0.010015   0.000209   0.381613   0.026957
     6  C   -0.000518  -0.004178  -0.000594   0.000677   0.026957   0.051406
     7  C    0.000024   0.000277   0.000051   0.000025  -0.002915  -0.027653
     8  C    0.000041   0.000035   0.000044  -0.000002  -0.013010  -0.006076
     9  C    0.000000   0.000002  -0.000000  -0.000000  -0.000007   0.000010
    10  F   -0.000000  -0.000000   0.000000   0.000000   0.000007   0.000014
    11  F    0.000000  -0.000000  -0.000000   0.000000   0.000001   0.000003
    12  F    0.000000  -0.000000  -0.000000   0.000000   0.000001   0.000017
    13  C    0.000030   0.000275   0.000095  -0.000006  -0.001360  -0.000933
    14  C   -0.001597  -0.006259  -0.001809   0.000077   0.032299   0.001188
    15  H   -0.002152  -0.000980   0.000300   0.000008   0.002031   0.000201
    16  H    0.000462   0.000667  -0.000071  -0.000014  -0.000215   0.000022
    17  H   -0.000189  -0.001167   0.001145   0.000067   0.000510   0.000012
    18  H    0.000295  -0.000990  -0.002179   0.000036   0.002014   0.000220
    19  H   -0.000063   0.000654   0.000460  -0.000014  -0.000208   0.000023
    20  H    0.001138  -0.001193  -0.000221   0.000104   0.000518   0.000014
    21  H    0.000050  -0.000124   0.000048   0.000191   0.000112  -0.000033
    22  H   -0.000651  -0.000416   0.000246   0.000024   0.000564   0.000359
    23  H    0.000238  -0.000449  -0.000646   0.000091   0.000546   0.000370
    24  H    0.000003   0.000366  -0.000002  -0.000317  -0.001366   0.002005
    25  H   -0.000000   0.000001  -0.000000   0.000001   0.000124   0.000112
    26  H   -0.000000   0.000001   0.000000  -0.000000   0.000236  -0.000085
    27  H    0.000018   0.000014  -0.000026  -0.000001  -0.000954  -0.000034
               7          8          9         10         11         12
     1  C    0.000024   0.000041   0.000000  -0.000000   0.000000   0.000000
     2  C    0.000277   0.000035   0.000002  -0.000000  -0.000000  -0.000000
     3  C    0.000051   0.000044  -0.000000   0.000000  -0.000000  -0.000000
     4  C    0.000025  -0.000002  -0.000000   0.000000   0.000000   0.000000
     5  C   -0.002915  -0.013010  -0.000007   0.000007   0.000001   0.000001
     6  C   -0.027653  -0.006076   0.000010   0.000014   0.000003   0.000017
     7  C    0.008142   0.025621  -0.000948  -0.000298   0.000019   0.000255
     8  C    0.025621   0.446112  -0.011100  -0.006313  -0.004023  -0.003308
     9  C   -0.000948  -0.011100  -0.019048  -0.000206   0.001691   0.001837
    10  F   -0.000298  -0.006313  -0.000206   0.026347  -0.000094  -0.000025
    11  F    0.000019  -0.004023   0.001691  -0.000094   0.009844   0.000189
    12  F    0.000255  -0.003308   0.001837  -0.000025   0.000189   0.007028
    13  C    0.001700   0.008613   0.000297  -0.000095   0.000360   0.000029
    14  C   -0.003910  -0.006544  -0.000070   0.000021   0.000021   0.000001
    15  H   -0.000025  -0.000019  -0.000000   0.000000  -0.000000  -0.000000
    16  H    0.000001  -0.000001  -0.000000   0.000000  -0.000000  -0.000000
    17  H   -0.000001  -0.000001  -0.000000   0.000000  -0.000000  -0.000000
    18  H   -0.000032  -0.000020   0.000000  -0.000000   0.000000   0.000000
    19  H    0.000000  -0.000002   0.000000  -0.000000   0.000000   0.000000
    20  H   -0.000001  -0.000001   0.000000  -0.000000   0.000000   0.000000
    21  H   -0.000001   0.000000   0.000000   0.000000   0.000000   0.000000
    22  H   -0.000016  -0.000004  -0.000000   0.000000  -0.000000  -0.000000
    23  H   -0.000035  -0.000005   0.000000  -0.000000   0.000000   0.000000
    24  H    0.000424   0.000113  -0.000003  -0.000000  -0.000000   0.000000
    25  H    0.001418  -0.000697   0.000134  -0.000005  -0.000001  -0.000051
    26  H    0.000112  -0.000440   0.000126  -0.000009  -0.000071  -0.000001
    27  H   -0.000092   0.000009   0.000001  -0.000000   0.000000  -0.000000
              13         14         15         16         17         18
     1  C    0.000030  -0.001597  -0.002152   0.000462  -0.000189   0.000295
     2  C    0.000275  -0.006259  -0.000980   0.000667  -0.001167  -0.000990
     3  C    0.000095  -0.001809   0.000300  -0.000071   0.001145  -0.002179
     4  C   -0.000006   0.000077   0.000008  -0.000014   0.000067   0.000036
     5  C   -0.001360   0.032299   0.002031  -0.000215   0.000510   0.002014
     6  C   -0.000933   0.001188   0.000201   0.000022   0.000012   0.000220
     7  C    0.001700  -0.003910  -0.000025   0.000001  -0.000001  -0.000032
     8  C    0.008613  -0.006544  -0.000019  -0.000001  -0.000001  -0.000020
     9  C    0.000297  -0.000070  -0.000000  -0.000000  -0.000000   0.000000
    10  F   -0.000095   0.000021   0.000000   0.000000   0.000000  -0.000000
    11  F    0.000360   0.000021  -0.000000  -0.000000  -0.000000   0.000000
    12  F    0.000029   0.000001  -0.000000  -0.000000  -0.000000   0.000000
    13  C   -0.091316  -0.020700  -0.000017  -0.000009  -0.000001  -0.000026
    14  C   -0.020700   0.168029   0.000438  -0.000043   0.000055   0.000461
    15  H   -0.000017   0.000438   0.000231   0.000172   0.001129  -0.000010
    16  H   -0.000009  -0.000043   0.000172  -0.001825  -0.000132  -0.000001
    17  H   -0.000001   0.000055   0.001129  -0.000132   0.008798  -0.000050
    18  H   -0.000026   0.000461  -0.000010  -0.000001  -0.000050   0.000207
    19  H   -0.000012  -0.000033  -0.000001   0.000028  -0.000010   0.000180
    20  H   -0.000002   0.000062  -0.000050  -0.000009  -0.000736   0.001132
    21  H    0.000000  -0.000005   0.000009   0.000001  -0.000090   0.000009
    22  H   -0.000000   0.000030   0.000212   0.000002   0.000180  -0.000034
    23  H   -0.000001   0.000035  -0.000033   0.000000  -0.000044   0.000207
    24  H   -0.000102   0.000062   0.000000  -0.000000   0.000000   0.000002
    25  H    0.000009  -0.000063  -0.000000   0.000000   0.000000  -0.000000
    26  H    0.000582  -0.000043   0.000000   0.000000  -0.000000  -0.000000
    27  H    0.000085   0.003008  -0.000010   0.000031   0.000005  -0.000006
              19         20         21         22         23         24
     1  C   -0.000063   0.001138   0.000050  -0.000651   0.000238   0.000003
     2  C    0.000654  -0.001193  -0.000124  -0.000416  -0.000449   0.000366
     3  C    0.000460  -0.000221   0.000048   0.000246  -0.000646  -0.000002
     4  C   -0.000014   0.000104   0.000191   0.000024   0.000091  -0.000317
     5  C   -0.000208   0.000518   0.000112   0.000564   0.000546  -0.001366
     6  C    0.000023   0.000014  -0.000033   0.000359   0.000370   0.002005
     7  C    0.000000  -0.000001  -0.000001  -0.000016  -0.000035   0.000424
     8  C   -0.000002  -0.000001   0.000000  -0.000004  -0.000005   0.000113
     9  C    0.000000   0.000000   0.000000  -0.000000   0.000000  -0.000003
    10  F   -0.000000  -0.000000   0.000000   0.000000  -0.000000  -0.000000
    11  F    0.000000   0.000000   0.000000  -0.000000   0.000000  -0.000000
    12  F    0.000000   0.000000   0.000000  -0.000000   0.000000   0.000000
    13  C   -0.000012  -0.000002   0.000000  -0.000000  -0.000001  -0.000102
    14  C   -0.000033   0.000062  -0.000005   0.000030   0.000035   0.000062
    15  H   -0.000001  -0.000050   0.000009   0.000212  -0.000033   0.000000
    16  H    0.000028  -0.000009   0.000001   0.000002   0.000000  -0.000000
    17  H   -0.000010  -0.000736  -0.000090   0.000180  -0.000044   0.000000
    18  H    0.000180   0.001132   0.000009  -0.000034   0.000207   0.000002
    19  H   -0.001847  -0.000124   0.000001  -0.000000   0.000002  -0.000000
    20  H   -0.000124   0.008934  -0.000088  -0.000045   0.000179   0.000000
    21  H    0.000001  -0.000088  -0.000704   0.000073   0.000075   0.000003
    22  H   -0.000000  -0.000045   0.000073   0.001987  -0.000585   0.000038
    23  H    0.000002   0.000179   0.000075  -0.000585   0.001921   0.000055
    24  H   -0.000000   0.000000   0.000003   0.000038   0.000055  -0.004774
    25  H    0.000000   0.000000   0.000000  -0.000000  -0.000000   0.000143
    26  H   -0.000000  -0.000000   0.000000   0.000000   0.000000  -0.000002
    27  H    0.000030   0.000007  -0.000000  -0.000000  -0.000000   0.000006
              25         26         27
     1  C   -0.000000  -0.000000   0.000018
     2  C    0.000001   0.000001   0.000014
     3  C   -0.000000   0.000000  -0.000026
     4  C    0.000001  -0.000000  -0.000001
     5  C    0.000124   0.000236  -0.000954
     6  C    0.000112  -0.000085  -0.000034
     7  C    0.001418   0.000112  -0.000092
     8  C   -0.000697  -0.000440   0.000009
     9  C    0.000134   0.000126   0.000001
    10  F   -0.000005  -0.000009  -0.000000
    11  F   -0.000001  -0.000071   0.000000
    12  F   -0.000051  -0.000001  -0.000000
    13  C    0.000009   0.000582   0.000085
    14  C   -0.000063  -0.000043   0.003008
    15  H   -0.000000   0.000000  -0.000010
    16  H    0.000000   0.000000   0.000031
    17  H    0.000000  -0.000000   0.000005
    18  H   -0.000000  -0.000000  -0.000006
    19  H    0.000000  -0.000000   0.000030
    20  H    0.000000  -0.000000   0.000007
    21  H    0.000000   0.000000  -0.000000
    22  H   -0.000000   0.000000  -0.000000
    23  H   -0.000000   0.000000  -0.000000
    24  H    0.000143  -0.000002   0.000006
    25  H   -0.002389   0.000001  -0.000001
    26  H    0.000001   0.001986   0.000148
    27  H   -0.000001   0.000148  -0.009812
 Mulliken charges and spin densities:
               1          2
     1  C    0.063370   0.038832
     2  C   -0.320195  -0.002578
     3  C    0.063761   0.039194
     4  C    0.078491  -0.000941
     5  C    0.146598   0.368810
     6  C    0.022383   0.043504
     7  C    0.071685   0.002141
     8  C   -0.045486   0.429022
     9  C    0.588207  -0.027284
    10  F   -0.137850   0.019343
    11  F   -0.143327   0.007940
    12  F   -0.141254   0.005972
    13  C    0.054609  -0.102508
    14  C    0.028653   0.164710
    15  H    0.048361   0.001432
    16  H    0.035867  -0.000937
    17  H    0.067105   0.009482
    18  H    0.048211   0.001416
    19  H    0.035843  -0.000936
    20  H    0.067286   0.009619
    21  H    0.052194  -0.000473
    22  H    0.037594   0.001961
    23  H    0.037554   0.001921
    24  H    0.051181  -0.003344
    25  H    0.066003  -0.001266
    26  H    0.063813   0.002542
    27  H    0.059343  -0.007574
 Sum of Mulliken charges =   1.00000   1.00000
 Mulliken charges and spin densities with hydrogens summed into heavy atoms:
               1          2
     1  C    0.214704   0.048809
     2  C   -0.320195  -0.002578
     3  C    0.215102   0.049292
     4  C    0.205833   0.002468
     5  C    0.146598   0.368810
     6  C    0.073564   0.040160
     7  C    0.137688   0.000875
     8  C   -0.045486   0.429022
     9  C    0.588207  -0.027284
    10  F   -0.137850   0.019343
    11  F   -0.143327   0.007940
    12  F   -0.141254   0.005972
    13  C    0.118421  -0.099966
    14  C    0.087996   0.157137
 Electronic spatial extent (au):  <R**2>=           3609.5015
 Charge=              1.0000 electrons
 Dipole moment (field-independent basis, Debye):
    X=              5.7909    Y=             -0.1081    Z=             -0.1096  Tot=              5.7930
 Quadrupole moment (field-independent basis, Debye-Ang):
   XX=            -54.0933   YY=            -67.1710   ZZ=            -78.3003
   XY=             -1.2199   XZ=              0.2302   YZ=             -0.0115
 Traceless Quadrupole moment (field-independent basis, Debye-Ang):
   XX=             12.4282   YY=             -0.6494   ZZ=            -11.7788
   XY=             -1.2199   XZ=              0.2302   YZ=             -0.0115
 Octapole moment (field-independent basis, Debye-Ang**2):
  XXX=             34.6165  YYY=             -0.2451  ZZZ=             -0.2673  XYY=            -15.8112
  XXY=             -3.3540  XXZ=              0.1123  XZZ=            -12.0306  YZZ=             -0.0964
  YYZ=              0.6926  XYZ=              0.0100
 Hexadecapole moment (field-independent basis, Debye-Ang**3):
 XXXX=          -3052.3351 YYYY=           -490.8388 ZZZZ=           -305.1996 XXXY=            -15.4808
 XXXZ=             -0.1541 YYYX=             -0.5602 YYYZ=             -0.0066 ZZZX=              1.8274
 ZZZY=             -0.0820 XXYY=           -635.3348 XXZZ=           -601.7027 YYZZ=           -145.7791
 XXYZ=             -0.0869 YYXZ=             -2.5953 ZZXY=             -3.4585
 N-N= 9.169403473105D+02 E-N=-3.514542257822D+03  KE= 7.191890450351D+02
                          Isotropic Fermi Contact Couplings
        Atom                 a.u.       MegaHertz       Gauss      10(-4) cm-1
     1  C(13)              0.02947      33.13270      11.82257      11.05188
     2  C(13)             -0.00946     -10.63904      -3.79627      -3.54880
     3  C(13)              0.02982      33.52483      11.96249      11.18268
     4  C(13)             -0.00142      -1.59589      -0.56945      -0.53233
     5  C(13)              0.04932      55.44817      19.78529      18.49552
     6  C(13)             -0.00113      -1.27194      -0.45386      -0.42427
     7  C(13)             -0.00935     -10.50721      -3.74923      -3.50483
     8  C(13)              0.06727      75.62268      26.98405      25.22501
     9  C(13)             -0.01876     -21.09214      -7.52620      -7.03558
    10  F(19)              0.01367      57.49950      20.51725      19.17977
    11  F(19)              0.00445      18.71924       6.67949       6.24407
    12  F(19)              0.00292      12.27867       4.38133       4.09572
    13  C(13)             -0.02681     -30.14414     -10.75618     -10.05500
    14  C(13)              0.01917      21.54841       7.68901       7.18778
    15  H(1)              -0.00011      -0.49895      -0.17804      -0.16643
    16  H(1)              -0.00023      -1.04499      -0.37288      -0.34857
    17  H(1)               0.00410      18.30817       6.53281       6.10695
    18  H(1)              -0.00012      -0.52276      -0.18654      -0.17438
    19  H(1)              -0.00023      -1.04767      -0.37384      -0.34947
    20  H(1)               0.00415      18.56378       6.62402       6.19221
    21  H(1)              -0.00016      -0.73459      -0.26212      -0.24503
    22  H(1)               0.00047       2.10437       0.75089       0.70194
    23  H(1)               0.00046       2.05167       0.73209       0.68436
    24  H(1)              -0.00122      -5.46436      -1.94982      -1.82271
    25  H(1)              -0.00058      -2.61338      -0.93252      -0.87173
    26  H(1)               0.00067       2.97813       1.06267       0.99340
    27  H(1)              -0.00258     -11.55235      -4.12216      -3.85345
 --------------------------------------------------------
       Center         ----  Spin Dipole Couplings  ----
                      3XX-RR        3YY-RR        3ZZ-RR
 --------------------------------------------------------
     1   Atom        0.006871     -0.026155      0.019284
     2   Atom       -0.029838     -0.038204      0.068042
     3   Atom        0.008971     -0.026750      0.017778
     4   Atom        0.002732      0.000778     -0.003509
     5   Atom       -0.192702     -0.194079      0.386781
     6   Atom       -0.042794     -0.033665      0.076459
     7   Atom       -0.020716     -0.016639      0.037355
     8   Atom       -0.226864     -0.233375      0.460240
     9   Atom        0.007101     -0.005685     -0.001415
    10   Atom        0.155524     -0.078611     -0.076913
    11   Atom        0.042306     -0.019821     -0.022485
    12   Atom        0.018708     -0.017712     -0.000996
    13   Atom        0.033473      0.032403     -0.065876
    14   Atom       -0.104427     -0.092553      0.196981
    15   Atom        0.000259     -0.005524      0.005265
    16   Atom       -0.001351      0.005033     -0.003682
    17   Atom        0.007988     -0.005302     -0.002686
    18   Atom        0.000379     -0.005517      0.005139
    19   Atom       -0.001269      0.005019     -0.003750
    20   Atom        0.008045     -0.005341     -0.002704
    21   Atom        0.002298     -0.000309     -0.001988
    22   Atom        0.001169      0.001520     -0.002689
    23   Atom        0.001226      0.001541     -0.002767
    24   Atom       -0.007610      0.012849     -0.005238
    25   Atom       -0.005805      0.011267     -0.005461
    26   Atom       -0.000554      0.006171     -0.005618
    27   Atom       -0.011478      0.017215     -0.005737
 --------------------------------------------------------
                        XY            XZ            YZ
 --------------------------------------------------------
     1   Atom       -0.019362      0.048995     -0.022522
     2   Atom        0.001433     -0.001108     -0.000062
     3   Atom       -0.019551     -0.049812      0.021903
     4   Atom        0.004024      0.000079      0.000070
     5   Atom        0.001018     -0.007105     -0.000113
     6   Atom       -0.003923     -0.002486     -0.000073
     7   Atom        0.003869     -0.002046     -0.002496
     8   Atom        0.001213      0.012505     -0.000838
     9   Atom        0.001296     -0.000970     -0.000048
    10   Atom        0.017850     -0.035848     -0.002194
    11   Atom        0.035806     -0.029305     -0.011869
    12   Atom       -0.021315     -0.033119      0.012674
    13   Atom       -0.004234     -0.000036      0.002102
    14   Atom        0.002996     -0.004776     -0.000251
    15   Atom       -0.002190      0.003272      0.001701
    16   Atom       -0.002388      0.002757     -0.005508
    17   Atom       -0.000851      0.000192     -0.000793
    18   Atom       -0.002143     -0.003367     -0.001844
    19   Atom       -0.002463     -0.002727      0.005550
    20   Atom       -0.000863      0.000039      0.000758
    21   Atom        0.002666      0.000053      0.000038
    22   Atom        0.003690      0.001508      0.001645
    23   Atom        0.003722     -0.001410     -0.001538
    24   Atom        0.003578     -0.000041      0.000092
    25   Atom       -0.002569     -0.000074     -0.000017
    26   Atom       -0.001561      0.000043     -0.000007
    27   Atom       -0.009099     -0.000087     -0.000148
 --------------------------------------------------------


 ---------------------------------------------------------------------------------
              Anisotropic Spin Dipole Couplings in Principal Axis System
 ---------------------------------------------------------------------------------

       Atom             a.u.   MegaHertz   Gauss  10(-4) cm-1        Axes

              Baa    -0.0364    -4.886    -1.743    -1.630 -0.6691  0.2632  0.6950
     1 C(13)  Bbb    -0.0351    -4.708    -1.680    -1.571  0.3913  0.9198  0.0284
              Bcc     0.0715     9.594     3.423     3.200  0.6318 -0.2910  0.7184
 
              Baa    -0.0384    -5.159    -1.841    -1.721 -0.1644  0.9864 -0.0011
     2 C(13)  Bbb    -0.0296    -3.974    -1.418    -1.325  0.9863  0.1644  0.0113
              Bcc     0.0681     9.132     3.259     3.046 -0.0113 -0.0007  0.9999
 
              Baa    -0.0367    -4.929    -1.759    -1.644  0.6589 -0.2591  0.7062
     3 C(13)  Bbb    -0.0354    -4.746    -1.694    -1.583  0.3844  0.9229 -0.0201
              Bcc     0.0721     9.675     3.452     3.227 -0.6466  0.2847  0.7077
 
              Baa    -0.0035    -0.471    -0.168    -0.157 -0.0057 -0.0109  0.9999
     4 C(13)  Bbb    -0.0024    -0.320    -0.114    -0.107 -0.6181  0.7861  0.0051
              Bcc     0.0059     0.791     0.282     0.264  0.7861  0.6180  0.0112
 
              Baa    -0.1946   -26.118    -9.320    -8.712 -0.4818  0.8763 -0.0057
     5 C(13)  Bbb    -0.1922   -25.795    -9.204    -8.604  0.8762  0.4818  0.0108
              Bcc     0.3869    51.914    18.524    17.317 -0.0123 -0.0002  0.9999
 
              Baa    -0.0443    -5.944    -2.121    -1.983  0.9379  0.3463  0.0195
     6 C(13)  Bbb    -0.0322    -4.323    -1.543    -1.442 -0.3462  0.9381 -0.0073
              Bcc     0.0765    10.267     3.664     3.425 -0.0208  0.0001  0.9998
 
              Baa    -0.0231    -3.094    -1.104    -1.032  0.8576 -0.5142  0.0078
     7 C(13)  Bbb    -0.0145    -1.946    -0.694    -0.649  0.5128  0.8563  0.0614
              Bcc     0.0376     5.039     1.798     1.681 -0.0383 -0.0487  0.9981
 
              Baa    -0.2336   -31.348   -11.186   -10.457 -0.1852  0.9827  0.0045
     8 C(13)  Bbb    -0.2269   -30.442   -10.863   -10.155  0.9825  0.1853 -0.0177
              Bcc     0.4605    61.790    22.048    20.611  0.0182 -0.0012  0.9998
 
              Baa    -0.0058    -0.780    -0.278    -0.260 -0.1007  0.9949 -0.0114
     9 C(13)  Bbb    -0.0015    -0.204    -0.073    -0.068  0.1085  0.0224  0.9938
              Bcc     0.0073     0.985     0.351     0.328  0.9890  0.0988 -0.1101
 
              Baa    -0.0824   -41.390   -14.769   -13.806  0.1604 -0.1945  0.9677
    10 F(19)  Bbb    -0.0799   -40.106   -14.311   -13.378 -0.0431  0.9781  0.2037
              Bcc     0.1623    81.495    29.080    27.184  0.9861  0.0744 -0.1485
 
              Baa    -0.0367   -18.414    -6.570    -6.142 -0.4906  0.8008 -0.3435
    11 F(19)  Bbb    -0.0328   -16.488    -5.883    -5.500  0.1266  0.4556  0.8812
              Bcc     0.0695    34.902    12.454    11.642  0.8622  0.3888 -0.3249
 
              Baa    -0.0285   -14.327    -5.112    -4.779  0.5875  0.7159  0.3772
    12 F(19)  Bbb    -0.0236   -11.854    -4.230    -3.954  0.2714 -0.6135  0.7416
              Bcc     0.0521    26.181     9.342     8.733  0.7623 -0.3333 -0.5548
 
              Baa    -0.0659    -8.846    -3.156    -2.951 -0.0006 -0.0214  0.9998
    13 C(13)  Bbb     0.0287     3.851     1.374     1.284  0.6633  0.7482  0.0164
              Bcc     0.0372     4.995     1.782     1.666  0.7484 -0.6631 -0.0138
 
              Baa    -0.1052   -14.118    -5.038    -4.709  0.9731 -0.2300  0.0152
    14 C(13)  Bbb    -0.0918   -12.325    -4.398    -4.111  0.2300  0.9732  0.0046
              Bcc     0.1971    26.443     9.436     8.820 -0.0159 -0.0010  0.9999
 
              Baa    -0.0069    -3.672    -1.310    -1.225  0.3794  0.8968 -0.2278
    15 H(1)   Bbb    -0.0000    -0.014    -0.005    -0.005  0.8202 -0.4399 -0.3658
              Bcc     0.0069     3.686     1.315     1.229  0.4282  0.0480  0.9024
 
              Baa    -0.0068    -3.625    -1.293    -1.209 -0.2944  0.3540  0.8877
    16 H(1)   Bbb    -0.0020    -1.080    -0.385    -0.360  0.9017  0.4107  0.1353
              Bcc     0.0088     4.705     1.679     1.569 -0.3166  0.8403 -0.4401
 
              Baa    -0.0056    -2.970    -1.060    -0.991  0.0568  0.9636  0.2614
    17 H(1)   Bbb    -0.0025    -1.323    -0.472    -0.441 -0.0388 -0.2595  0.9650
              Bcc     0.0080     4.294     1.532     1.432  0.9976 -0.0650  0.0226
 
              Baa    -0.0069    -3.688    -1.316    -1.230  0.3747  0.8951  0.2417
    18 H(1)   Bbb    -0.0000    -0.004    -0.001    -0.001  0.8148 -0.4423  0.3747
              Bcc     0.0069     3.692     1.317     1.231 -0.4423 -0.0565  0.8951
 
              Baa    -0.0068    -3.649    -1.302    -1.217  0.2773 -0.3595  0.8910
    19 H(1)   Bbb    -0.0020    -1.082    -0.386    -0.361  0.9053  0.4085 -0.1169
              Bcc     0.0089     4.731     1.688     1.578 -0.3219  0.8390  0.4387
 
              Baa    -0.0056    -2.986    -1.065    -0.996  0.0618  0.9653 -0.2539
    20 H(1)   Bbb    -0.0025    -1.337    -0.477    -0.446  0.0172  0.2533  0.9672
              Bcc     0.0081     4.322     1.542     1.442  0.9979 -0.0641 -0.0009
 
              Baa    -0.0020    -1.062    -0.379    -0.354  0.1240 -0.2188  0.9679
    21 H(1)   Bbb    -0.0020    -1.052    -0.375    -0.351 -0.5149  0.8196  0.2512
              Bcc     0.0040     2.114     0.754     0.705  0.8483  0.5295  0.0110
 
              Baa    -0.0033    -1.755    -0.626    -0.585 -0.1456 -0.2184  0.9649
    22 H(1)   Bbb    -0.0023    -1.253    -0.447    -0.418  0.7320 -0.6799 -0.0434
              Bcc     0.0056     3.008     1.073     1.003  0.6655  0.7001  0.2588
 
              Baa    -0.0033    -1.754    -0.626    -0.585  0.1323  0.2068  0.9694
    23 H(1)   Bbb    -0.0023    -1.248    -0.445    -0.416  0.7299 -0.6820  0.0458
              Bcc     0.0056     3.003     1.071     1.002  0.6706  0.7015 -0.2412
 
              Baa    -0.0082    -4.385    -1.565    -1.463  0.9857 -0.1675  0.0187
    24 H(1)   Bbb    -0.0052    -2.795    -0.997    -0.932 -0.0192 -0.0013  0.9998
              Bcc     0.0135     7.180     2.562     2.395  0.1674  0.9859  0.0045
 
              Baa    -0.0062    -3.303    -1.179    -1.102  0.9840  0.1449  0.1033
    25 H(1)   Bbb    -0.0055    -2.910    -1.038    -0.971 -0.1023 -0.0147  0.9946
              Bcc     0.0116     6.213     2.217     2.072 -0.1456  0.9893 -0.0004
 
              Baa    -0.0056    -2.998    -1.070    -1.000 -0.0088 -0.0005  1.0000
    26 H(1)   Bbb    -0.0009    -0.479    -0.171    -0.160  0.9764  0.2156  0.0087
              Bcc     0.0065     3.477     1.241     1.160 -0.2156  0.9765 -0.0014
 
              Baa    -0.0141    -7.535    -2.689    -2.513  0.9602  0.2789  0.0149
    27 H(1)   Bbb    -0.0057    -3.061    -1.092    -1.021 -0.0156  0.0003  0.9999
              Bcc     0.0199    10.595     3.781     3.534 -0.2788  0.9603 -0.0046
 

 ---------------------------------------------------------------------------------

 ******************************Gaussian NBO Version 3.1******************************
             N A T U R A L   A T O M I C   O R B I T A L   A N D
          N A T U R A L   B O N D   O R B I T A L   A N A L Y S I S
 ******************************Gaussian NBO Version 3.1******************************
       /RESON  / : Allow strongly delocalized NBO set

 Analyzing the SCF density

 Job title: 92                                                              

 Storage needed:    206838 in NPA,    274010 in NBO ( 939520181 available)
 GSVD:  LWork=       42591 too small for GESVD, short by        7470 words or        7470 for optimal perf.


 NATURAL POPULATIONS:  Natural atomic orbital occupancies 
                                                          
   NAO  Atom  No  lang   Type(AO)    Occupancy
 --------------------------------------------
     1    C    1  S      Cor( 1S)     1.99915
     2    C    1  S      Val( 2S)     1.08397
     3    C    1  S      Ryd( 3S)     0.00143
     4    C    1  px     Val( 2p)     1.22675
     5    C    1  px     Ryd( 3p)     0.00318
     6    C    1  py     Val( 2p)     1.19094
     7    C    1  py     Ryd( 3p)     0.00345
     8    C    1  pz     Val( 2p)     1.09513
     9    C    1  pz     Ryd( 3p)     0.00287
    10    C    1  dxy    Ryd( 3d)     0.00032
    11    C    1  dxz    Ryd( 3d)     0.00034
    12    C    1  dyz    Ryd( 3d)     0.00053
    13    C    1  dx2y2  Ryd( 3d)     0.00065
    14    C    1  dz2    Ryd( 3d)     0.00067

    15    C    2  S      Cor( 1S)     1.99884
    16    C    2  S      Val( 2S)     0.88918
    17    C    2  S      Ryd( 3S)     0.00057
    18    C    2  px     Val( 2p)     1.02353
    19    C    2  px     Ryd( 3p)     0.00166
    20    C    2  py     Val( 2p)     1.10729
    21    C    2  py     Ryd( 3p)     0.00661
    22    C    2  pz     Val( 2p)     1.06612
    23    C    2  pz     Ryd( 3p)     0.00266
    24    C    2  dxy    Ryd( 3d)     0.00062
    25    C    2  dxz    Ryd( 3d)     0.00060
    26    C    2  dyz    Ryd( 3d)     0.00107
    27    C    2  dx2y2  Ryd( 3d)     0.00119
    28    C    2  dz2    Ryd( 3d)     0.00111

    29    C    3  S      Cor( 1S)     1.99915
    30    C    3  S      Val( 2S)     1.08403
    31    C    3  S      Ryd( 3S)     0.00143
    32    C    3  px     Val( 2p)     1.22388
    33    C    3  px     Ryd( 3p)     0.00316
    34    C    3  py     Val( 2p)     1.19211
    35    C    3  py     Ryd( 3p)     0.00345
    36    C    3  pz     Val( 2p)     1.09659
    37    C    3  pz     Ryd( 3p)     0.00287
    38    C    3  dxy    Ryd( 3d)     0.00032
    39    C    3  dxz    Ryd( 3d)     0.00034
    40    C    3  dyz    Ryd( 3d)     0.00053
    41    C    3  dx2y2  Ryd( 3d)     0.00066
    42    C    3  dz2    Ryd( 3d)     0.00067

    43    C    4  S      Cor( 1S)     1.99920
    44    C    4  S      Val( 2S)     1.07673
    45    C    4  S      Ryd( 3S)     0.00149
    46    C    4  px     Val( 2p)     1.23204
    47    C    4  px     Ryd( 3p)     0.00388
    48    C    4  py     Val( 2p)     1.08490
    49    C    4  py     Ryd( 3p)     0.00266
    50    C    4  pz     Val( 2p)     1.23740
    51    C    4  pz     Ryd( 3p)     0.00380
    52    C    4  dxy    Ryd( 3d)     0.00040
    53    C    4  dxz    Ryd( 3d)     0.00021
    54    C    4  dyz    Ryd( 3d)     0.00068
    55    C    4  dx2y2  Ryd( 3d)     0.00061
    56    C    4  dz2    Ryd( 3d)     0.00052

    57    C    5  S      Cor( 1S)     1.99884
    58    C    5  S      Val( 2S)     0.88890
    59    C    5  S      Ryd( 3S)     0.00437
    60    C    5  px     Val( 2p)     1.10208
    61    C    5  px     Ryd( 3p)     0.00620
    62    C    5  py     Val( 2p)     1.08214
    63    C    5  py     Ryd( 3p)     0.00485
    64    C    5  pz     Val( 2p)     0.71354
    65    C    5  pz     Ryd( 3p)     0.00320
    66    C    5  dxy    Ryd( 3d)     0.00120
    67    C    5  dxz    Ryd( 3d)     0.00079
    68    C    5  dyz    Ryd( 3d)     0.00071
    69    C    5  dx2y2  Ryd( 3d)     0.00081
    70    C    5  dz2    Ryd( 3d)     0.00044

    71    C    6  S      Cor( 1S)     1.99889
    72    C    6  S      Val( 2S)     0.95116
    73    C    6  S      Ryd( 3S)     0.00161
    74    C    6  px     Val( 2p)     1.09956
    75    C    6  px     Ryd( 3p)     0.00385
    76    C    6  py     Val( 2p)     1.18270
    77    C    6  py     Ryd( 3p)     0.00617
    78    C    6  pz     Val( 2p)     0.92226
    79    C    6  pz     Ryd( 3p)     0.00087
    80    C    6  dxy    Ryd( 3d)     0.00080
    81    C    6  dxz    Ryd( 3d)     0.00043
    82    C    6  dyz    Ryd( 3d)     0.00042
    83    C    6  dx2y2  Ryd( 3d)     0.00071
    84    C    6  dz2    Ryd( 3d)     0.00039

    85    C    7  S      Cor( 1S)     1.99893
    86    C    7  S      Val( 2S)     0.95888
    87    C    7  S      Ryd( 3S)     0.00163
    88    C    7  px     Val( 2p)     1.10562
    89    C    7  px     Ryd( 3p)     0.00579
    90    C    7  py     Val( 2p)     1.17198
    91    C    7  py     Ryd( 3p)     0.00610
    92    C    7  pz     Val( 2p)     0.88413
    93    C    7  pz     Ryd( 3p)     0.00090
    94    C    7  dxy    Ryd( 3d)     0.00084
    95    C    7  dxz    Ryd( 3d)     0.00049
    96    C    7  dyz    Ryd( 3d)     0.00048
    97    C    7  dx2y2  Ryd( 3d)     0.00066
    98    C    7  dz2    Ryd( 3d)     0.00040

    99    C    8  S      Cor( 1S)     1.99875
   100    C    8  S      Val( 2S)     0.92059
   101    C    8  S      Ryd( 3S)     0.00264
   102    C    8  px     Val( 2p)     1.11035
   103    C    8  px     Ryd( 3p)     0.00558
   104    C    8  py     Val( 2p)     1.10737
   105    C    8  py     Ryd( 3p)     0.00427
   106    C    8  pz     Val( 2p)     0.82373
   107    C    8  pz     Ryd( 3p)     0.00258
   108    C    8  dxy    Ryd( 3d)     0.00075
   109    C    8  dxz    Ryd( 3d)     0.00055
   110    C    8  dyz    Ryd( 3d)     0.00079
   111    C    8  dx2y2  Ryd( 3d)     0.00118
   112    C    8  dz2    Ryd( 3d)     0.00053

   113    C    9  S      Cor( 1S)     1.99902
   114    C    9  S      Val( 2S)     0.74734
   115    C    9  S      Ryd( 3S)     0.00462
   116    C    9  px     Val( 2p)     0.85782
   117    C    9  px     Ryd( 3p)     0.01276
   118    C    9  py     Val( 2p)     0.57414
   119    C    9  py     Ryd( 3p)     0.01915
   120    C    9  pz     Val( 2p)     0.58467
   121    C    9  pz     Ryd( 3p)     0.01541
   122    C    9  dxy    Ryd( 3d)     0.00351
   123    C    9  dxz    Ryd( 3d)     0.00372
   124    C    9  dyz    Ryd( 3d)     0.00533
   125    C    9  dx2y2  Ryd( 3d)     0.00421
   126    C    9  dz2    Ryd( 3d)     0.00513

   127    F   10  S      Cor( 1S)     1.99990
   128    F   10  S      Val( 2S)     1.84405
   129    F   10  S      Ryd( 3S)     0.00090
   130    F   10  px     Val( 2p)     1.88508
   131    F   10  px     Ryd( 3p)     0.00058
   132    F   10  py     Val( 2p)     1.92675
   133    F   10  py     Ryd( 3p)     0.00023
   134    F   10  pz     Val( 2p)     1.68116
   135    F   10  pz     Ryd( 3p)     0.00018
   136    F   10  dxy    Ryd( 3d)     0.00018
   137    F   10  dxz    Ryd( 3d)     0.00098
   138    F   10  dyz    Ryd( 3d)     0.00081
   139    F   10  dx2y2  Ryd( 3d)     0.00017
   140    F   10  dz2    Ryd( 3d)     0.00124

   141    F   11  S      Cor( 1S)     1.99990
   142    F   11  S      Val( 2S)     1.84158
   143    F   11  S      Ryd( 3S)     0.00095
   144    F   11  px     Val( 2p)     1.89254
   145    F   11  px     Ryd( 3p)     0.00055
   146    F   11  py     Val( 2p)     1.76078
   147    F   11  py     Ryd( 3p)     0.00021
   148    F   11  pz     Val( 2p)     1.85116
   149    F   11  pz     Ryd( 3p)     0.00024
   150    F   11  dxy    Ryd( 3d)     0.00074
   151    F   11  dxz    Ryd( 3d)     0.00046
   152    F   11  dyz    Ryd( 3d)     0.00088
   153    F   11  dx2y2  Ryd( 3d)     0.00073
   154    F   11  dz2    Ryd( 3d)     0.00058

   155    F   12  S      Cor( 1S)     1.99990
   156    F   12  S      Val( 2S)     1.84070
   157    F   12  S      Ryd( 3S)     0.00092
   158    F   12  px     Val( 2p)     1.89027
   159    F   12  px     Ryd( 3p)     0.00058
   160    F   12  py     Val( 2p)     1.72723
   161    F   12  py     Ryd( 3p)     0.00026
   162    F   12  pz     Val( 2p)     1.88912
   163    F   12  pz     Ryd( 3p)     0.00027
   164    F   12  dxy    Ryd( 3d)     0.00088
   165    F   12  dxz    Ryd( 3d)     0.00036
   166    F   12  dyz    Ryd( 3d)     0.00083
   167    F   12  dx2y2  Ryd( 3d)     0.00087
   168    F   12  dz2    Ryd( 3d)     0.00049

   169    C   13  S      Cor( 1S)     1.99893
   170    C   13  S      Val( 2S)     0.95503
   171    C   13  S      Ryd( 3S)     0.00170
   172    C   13  px     Val( 2p)     1.10367
   173    C   13  px     Ryd( 3p)     0.00582
   174    C   13  py     Val( 2p)     1.17518
   175    C   13  py     Ryd( 3p)     0.00640
   176    C   13  pz     Val( 2p)     0.93306
   177    C   13  pz     Ryd( 3p)     0.00099
   178    C   13  dxy    Ryd( 3d)     0.00079
   179    C   13  dxz    Ryd( 3d)     0.00044
   180    C   13  dyz    Ryd( 3d)     0.00047
   181    C   13  dx2y2  Ryd( 3d)     0.00065
   182    C   13  dz2    Ryd( 3d)     0.00040

   183    C   14  S      Cor( 1S)     1.99890
   184    C   14  S      Val( 2S)     0.95382
   185    C   14  S      Ryd( 3S)     0.00186
   186    C   14  px     Val( 2p)     1.10427
   187    C   14  px     Ryd( 3p)     0.00428
   188    C   14  py     Val( 2p)     1.17443
   189    C   14  py     Ryd( 3p)     0.00599
   190    C   14  pz     Val( 2p)     0.87232
   191    C   14  pz     Ryd( 3p)     0.00078
   192    C   14  dxy    Ryd( 3d)     0.00083
   193    C   14  dxz    Ryd( 3d)     0.00053
   194    C   14  dyz    Ryd( 3d)     0.00040
   195    C   14  dx2y2  Ryd( 3d)     0.00073
   196    C   14  dz2    Ryd( 3d)     0.00040

   197    H   15  S      Val( 1S)     0.75915
   198    H   15  S      Ryd( 2S)     0.00120
   199    H   15  px     Ryd( 2p)     0.00019
   200    H   15  py     Ryd( 2p)     0.00025
   201    H   15  pz     Ryd( 2p)     0.00058

   202    H   16  S      Val( 1S)     0.77131
   203    H   16  S      Ryd( 2S)     0.00110
   204    H   16  px     Ryd( 2p)     0.00021
   205    H   16  py     Ryd( 2p)     0.00067
   206    H   16  pz     Ryd( 2p)     0.00015

   207    H   17  S      Val( 1S)     0.73977
   208    H   17  S      Ryd( 2S)     0.00104
   209    H   17  px     Ryd( 2p)     0.00072
   210    H   17  py     Ryd( 2p)     0.00017
   211    H   17  pz     Ryd( 2p)     0.00013

   212    H   18  S      Val( 1S)     0.75924
   213    H   18  S      Ryd( 2S)     0.00120
   214    H   18  px     Ryd( 2p)     0.00018
   215    H   18  py     Ryd( 2p)     0.00025
   216    H   18  pz     Ryd( 2p)     0.00058

   217    H   19  S      Val( 1S)     0.77127
   218    H   19  S      Ryd( 2S)     0.00110
   219    H   19  px     Ryd( 2p)     0.00021
   220    H   19  py     Ryd( 2p)     0.00066
   221    H   19  pz     Ryd( 2p)     0.00015

   222    H   20  S      Val( 1S)     0.73966
   223    H   20  S      Ryd( 2S)     0.00104
   224    H   20  px     Ryd( 2p)     0.00072
   225    H   20  py     Ryd( 2p)     0.00017
   226    H   20  pz     Ryd( 2p)     0.00013

   227    H   21  S      Val( 1S)     0.74449
   228    H   21  S      Ryd( 2S)     0.00102
   229    H   21  px     Ryd( 2p)     0.00072
   230    H   21  py     Ryd( 2p)     0.00011
   231    H   21  pz     Ryd( 2p)     0.00019

   232    H   22  S      Val( 1S)     0.76527
   233    H   22  S      Ryd( 2S)     0.00126
   234    H   22  px     Ryd( 2p)     0.00020
   235    H   22  py     Ryd( 2p)     0.00032
   236    H   22  pz     Ryd( 2p)     0.00053

   237    H   23  S      Val( 1S)     0.76545
   238    H   23  S      Ryd( 2S)     0.00126
   239    H   23  px     Ryd( 2p)     0.00019
   240    H   23  py     Ryd( 2p)     0.00033
   241    H   23  pz     Ryd( 2p)     0.00052

   242    H   24  S      Val( 1S)     0.73039
   243    H   24  S      Ryd( 2S)     0.00146
   244    H   24  px     Ryd( 2p)     0.00025
   245    H   24  py     Ryd( 2p)     0.00069
   246    H   24  pz     Ryd( 2p)     0.00013

   247    H   25  S      Val( 1S)     0.72093
   248    H   25  S      Ryd( 2S)     0.00217
   249    H   25  px     Ryd( 2p)     0.00031
   250    H   25  py     Ryd( 2p)     0.00069
   251    H   25  pz     Ryd( 2p)     0.00011

   252    H   26  S      Val( 1S)     0.72081
   253    H   26  S      Ryd( 2S)     0.00211
   254    H   26  px     Ryd( 2p)     0.00029
   255    H   26  py     Ryd( 2p)     0.00069
   256    H   26  pz     Ryd( 2p)     0.00012

   257    H   27  S      Val( 1S)     0.73659
   258    H   27  S      Ryd( 2S)     0.00155
   259    H   27  px     Ryd( 2p)     0.00025
   260    H   27  py     Ryd( 2p)     0.00068
   261    H   27  pz     Ryd( 2p)     0.00013

 WARNING:  1 low occupancy (<1.9990e) core orbital  found on  C    2
           1 low occupancy (<1.9990e) core orbital  found on  C    5
           1 low occupancy (<1.9990e) core orbital  found on  C    6
           1 low occupancy (<1.9990e) core orbital  found on  C    7
           1 low occupancy (<1.9990e) core orbital  found on  C    8
           1 low occupancy (<1.9990e) core orbital  found on  C   13
           1 low occupancy (<1.9990e) core orbital  found on  C   14


 Summary of Natural Population Analysis:                  
                                                          
                                       Natural Population 
                Natural  -----------------------------------------------
    Atom  No    Charge         Core      Valence    Rydberg      Total
 -----------------------------------------------------------------------
      C    1   -0.60939      1.99915     4.59679    0.01344     6.60939
      C    2   -0.10105      1.99884     4.08612    0.01609     6.10105
      C    3   -0.60918      1.99915     4.59660    0.01343     6.60918
      C    4   -0.64452      1.99920     4.63106    0.01426     6.64452
      C    5    0.19192      1.99884     3.78666    0.02257     5.80808
      C    6   -0.16983      1.99889     4.15568    0.01526     6.16983
      C    7   -0.13682      1.99893     4.12061    0.01728     6.13682
      C    8    0.02033      1.99875     3.96204    0.01888     5.97967
      C    9    1.16317      1.99902     2.76398    0.07383     4.83683
      F   10   -0.34221      1.99990     7.33704    0.00527     9.34221
      F   11   -0.35129      1.99990     7.34606    0.00533     9.35129
      F   12   -0.35268      1.99990     7.34732    0.00547     9.35268
      C   13   -0.18353      1.99893     4.16694    0.01765     6.18353
      C   14   -0.11954      1.99890     4.10484    0.01580     6.11954
      H   15    0.23863      0.00000     0.75915    0.00222     0.76137
      H   16    0.22656      0.00000     0.77131    0.00213     0.77344
      H   17    0.25817      0.00000     0.73977    0.00206     0.74183
      H   18    0.23854      0.00000     0.75924    0.00222     0.76146
      H   19    0.22660      0.00000     0.77127    0.00213     0.77340
      H   20    0.25828      0.00000     0.73966    0.00206     0.74172
      H   21    0.25348      0.00000     0.74449    0.00203     0.74652
      H   22    0.23242      0.00000     0.76527    0.00231     0.76758
      H   23    0.23224      0.00000     0.76545    0.00231     0.76776
      H   24    0.26708      0.00000     0.73039    0.00253     0.73292
      H   25    0.27581      0.00000     0.72093    0.00327     0.72419
      H   26    0.27598      0.00000     0.72081    0.00321     0.72402
      H   27    0.26080      0.00000     0.73659    0.00261     0.73920
 =======================================================================
   * Total *    1.00000     27.98830    76.72607    0.28564   105.00000

                                 Natural Population      
 --------------------------------------------------------
   Core                      27.98830 ( 99.9582% of  28)
   Valence                   76.72607 ( 99.6442% of  77)
   Natural Minimal Basis    104.71436 ( 99.7280% of 105)
   Natural Rydberg Basis      0.28564 (  0.2720% of 105)
 --------------------------------------------------------

    Atom  No          Natural Electron Configuration
 ----------------------------------------------------------------------------
      C    1      [core]2S( 1.08)2p( 3.51)3p( 0.01)
      C    2      [core]2S( 0.89)2p( 3.20)3p( 0.01)
      C    3      [core]2S( 1.08)2p( 3.51)3p( 0.01)
      C    4      [core]2S( 1.08)2p( 3.55)3p( 0.01)
      C    5      [core]2S( 0.89)2p( 2.90)3p( 0.01)
      C    6      [core]2S( 0.95)2p( 3.20)3p( 0.01)
      C    7      [core]2S( 0.96)2p( 3.16)3p( 0.01)
      C    8      [core]2S( 0.92)2p( 3.04)3p( 0.01)
      C    9      [core]2S( 0.75)2p( 2.02)3p( 0.05)3d( 0.02)
      F   10      [core]2S( 1.84)2p( 5.49)
      F   11      [core]2S( 1.84)2p( 5.50)
      F   12      [core]2S( 1.84)2p( 5.51)
      C   13      [core]2S( 0.96)2p( 3.21)3p( 0.01)
      C   14      [core]2S( 0.95)2p( 3.15)3p( 0.01)
      H   15            1S( 0.76)
      H   16            1S( 0.77)
      H   17            1S( 0.74)
      H   18            1S( 0.76)
      H   19            1S( 0.77)
      H   20            1S( 0.74)
      H   21            1S( 0.74)
      H   22            1S( 0.77)
      H   23            1S( 0.77)
      H   24            1S( 0.73)
      H   25            1S( 0.72)
      H   26            1S( 0.72)
      H   27            1S( 0.74)


 ***************************************************
 *******         Alpha spin orbitals         *******
 ***************************************************


 NATURAL POPULATIONS:  Natural atomic orbital occupancies 
                                                          
   NAO  Atom  No  lang   Type(AO)    Occupancy      Energy
 ----------------------------------------------------------
     1    C    1  S      Cor( 1S)     0.99959     -10.22032
     2    C    1  S      Val( 2S)     0.54335      -0.38692
     3    C    1  S      Ryd( 3S)     0.00076       0.73115
     4    C    1  px     Val( 2p)     0.61967      -0.24014
     5    C    1  px     Ryd( 3p)     0.00161       0.50756
     6    C    1  py     Val( 2p)     0.59703      -0.23085
     7    C    1  py     Ryd( 3p)     0.00173       0.49805
     8    C    1  pz     Val( 2p)     0.55835      -0.22812
     9    C    1  pz     Ryd( 3p)     0.00144       0.41972
    10    C    1  dxy    Ryd( 3d)     0.00017       2.03240
    11    C    1  dxz    Ryd( 3d)     0.00018       1.99547
    12    C    1  dyz    Ryd( 3d)     0.00028       2.11684
    13    C    1  dx2y2  Ryd( 3d)     0.00033       2.28785
    14    C    1  dz2    Ryd( 3d)     0.00033       2.20051

    15    C    2  S      Cor( 1S)     0.99942     -10.25395
    16    C    2  S      Val( 2S)     0.44371      -0.34832
    17    C    2  S      Ryd( 3S)     0.00029       0.82723
    18    C    2  px     Val( 2p)     0.50844      -0.26306
    19    C    2  px     Ryd( 3p)     0.00083       0.53920
    20    C    2  py     Val( 2p)     0.55263      -0.27400
    21    C    2  py     Ryd( 3p)     0.00335       0.69598
    22    C    2  pz     Val( 2p)     0.54492      -0.27667
    23    C    2  pz     Ryd( 3p)     0.00143       0.57962
    24    C    2  dxy    Ryd( 3d)     0.00031       1.98214
    25    C    2  dxz    Ryd( 3d)     0.00034       1.86414
    26    C    2  dyz    Ryd( 3d)     0.00058       2.01784
    27    C    2  dx2y2  Ryd( 3d)     0.00058       2.09997
    28    C    2  dz2    Ryd( 3d)     0.00057       2.07534

    29    C    3  S      Cor( 1S)     0.99959     -10.22049
    30    C    3  S      Val( 2S)     0.54340      -0.38707
    31    C    3  S      Ryd( 3S)     0.00076       0.73142
    32    C    3  px     Val( 2p)     0.61864      -0.24022
    33    C    3  px     Ryd( 3p)     0.00160       0.50548
    34    C    3  py     Val( 2p)     0.59758      -0.23104
    35    C    3  py     Ryd( 3p)     0.00173       0.49863
    36    C    3  pz     Val( 2p)     0.55887      -0.22824
    37    C    3  pz     Ryd( 3p)     0.00144       0.42051
    38    C    3  dxy    Ryd( 3d)     0.00017       2.03119
    39    C    3  dxz    Ryd( 3d)     0.00018       1.99185
    40    C    3  dyz    Ryd( 3d)     0.00028       2.11961
    41    C    3  dx2y2  Ryd( 3d)     0.00033       2.28808
    42    C    3  dz2    Ryd( 3d)     0.00033       2.20115

    43    C    4  S      Cor( 1S)     0.99960     -10.20604
    44    C    4  S      Val( 2S)     0.53828      -0.37524
    45    C    4  S      Ryd( 3S)     0.00075       0.79102
    46    C    4  px     Val( 2p)     0.61600      -0.23171
    47    C    4  px     Ryd( 3p)     0.00194       0.57856
    48    C    4  py     Val( 2p)     0.54216      -0.21629
    49    C    4  py     Ryd( 3p)     0.00133       0.40982
    50    C    4  pz     Val( 2p)     0.61882      -0.22678
    51    C    4  pz     Ryd( 3p)     0.00196       0.53495
    52    C    4  dxy    Ryd( 3d)     0.00020       2.02145
    53    C    4  dxz    Ryd( 3d)     0.00011       2.00382
    54    C    4  dyz    Ryd( 3d)     0.00035       2.23518
    55    C    4  dx2y2  Ryd( 3d)     0.00030       2.22699
    56    C    4  dz2    Ryd( 3d)     0.00026       2.19092

    57    C    5  S      Cor( 1S)     0.99943     -10.29944
    58    C    5  S      Val( 2S)     0.44991      -0.35607
    59    C    5  S      Ryd( 3S)     0.00223       0.43932
    60    C    5  px     Val( 2p)     0.55335      -0.27538
    61    C    5  px     Ryd( 3p)     0.00312       0.91108
    62    C    5  py     Val( 2p)     0.54161      -0.27458
    63    C    5  py     Ryd( 3p)     0.00242       0.74529
    64    C    5  pz     Val( 2p)     0.51151      -0.34442
    65    C    5  pz     Ryd( 3p)     0.00193       0.46542
    66    C    5  dxy    Ryd( 3d)     0.00061       2.24599
    67    C    5  dxz    Ryd( 3d)     0.00055       1.71217
    68    C    5  dyz    Ryd( 3d)     0.00042       1.69495
    69    C    5  dx2y2  Ryd( 3d)     0.00041       2.16252
    70    C    5  dz2    Ryd( 3d)     0.00012       1.96737

    71    C    6  S      Cor( 1S)     0.99945     -10.27235
    72    C    6  S      Val( 2S)     0.47598      -0.35198
    73    C    6  S      Ryd( 3S)     0.00082       0.40306
    74    C    6  px     Val( 2p)     0.54958      -0.25289
    75    C    6  px     Ryd( 3p)     0.00194       0.69679
    76    C    6  py     Val( 2p)     0.58992      -0.26453
    77    C    6  py     Ryd( 3p)     0.00311       0.76936
    78    C    6  pz     Val( 2p)     0.49304      -0.31825
    79    C    6  pz     Ryd( 3p)     0.00053       0.38133
    80    C    6  dxy    Ryd( 3d)     0.00040       2.29725
    81    C    6  dxz    Ryd( 3d)     0.00022       1.71790
    82    C    6  dyz    Ryd( 3d)     0.00030       1.72355
    83    C    6  dx2y2  Ryd( 3d)     0.00035       2.28903
    84    C    6  dz2    Ryd( 3d)     0.00017       2.01566

    85    C    7  S      Cor( 1S)     0.99947     -10.28135
    86    C    7  S      Val( 2S)     0.47899      -0.35606
    87    C    7  S      Ryd( 3S)     0.00082       0.40639
    88    C    7  px     Val( 2p)     0.55198      -0.25507
    89    C    7  px     Ryd( 3p)     0.00292       0.59757
    90    C    7  py     Val( 2p)     0.58382      -0.26723
    91    C    7  py     Ryd( 3p)     0.00308       0.73619
    92    C    7  pz     Val( 2p)     0.45721      -0.31610
    93    C    7  pz     Ryd( 3p)     0.00053       0.36640
    94    C    7  dxy    Ryd( 3d)     0.00042       2.28562
    95    C    7  dxz    Ryd( 3d)     0.00027       1.71492
    96    C    7  dyz    Ryd( 3d)     0.00033       1.71757
    97    C    7  dx2y2  Ryd( 3d)     0.00032       2.26479
    98    C    7  dz2    Ryd( 3d)     0.00018       2.01491

    99    C    8  S      Cor( 1S)     0.99938     -10.30930
   100    C    8  S      Val( 2S)     0.46724      -0.38485
   101    C    8  S      Ryd( 3S)     0.00136       0.33584
   102    C    8  px     Val( 2p)     0.55842      -0.32172
   103    C    8  px     Ryd( 3p)     0.00281       0.84783
   104    C    8  py     Val( 2p)     0.55632      -0.28556
   105    C    8  py     Ryd( 3p)     0.00211       0.68315
   106    C    8  pz     Val( 2p)     0.58080      -0.36353
   107    C    8  pz     Ryd( 3p)     0.00133       0.43622
   108    C    8  dxy    Ryd( 3d)     0.00038       2.23449
   109    C    8  dxz    Ryd( 3d)     0.00029       1.67900
   110    C    8  dyz    Ryd( 3d)     0.00042       1.67694
   111    C    8  dx2y2  Ryd( 3d)     0.00060       2.17243
   112    C    8  dz2    Ryd( 3d)     0.00015       1.94390

   113    C    9  S      Cor( 1S)     0.99951     -10.51568
   114    C    9  S      Val( 2S)     0.37202      -0.38906
   115    C    9  S      Ryd( 3S)     0.00229       0.40527
   116    C    9  px     Val( 2p)     0.42616      -0.28879
   117    C    9  px     Ryd( 3p)     0.00633       0.39176
   118    C    9  py     Val( 2p)     0.28679      -0.27015
   119    C    9  py     Ryd( 3p)     0.00959       0.48362
   120    C    9  pz     Val( 2p)     0.29241      -0.27124
   121    C    9  pz     Ryd( 3p)     0.00778       0.42282
   122    C    9  dxy    Ryd( 3d)     0.00175       1.98888
   123    C    9  dxz    Ryd( 3d)     0.00192       1.84190
   124    C    9  dyz    Ryd( 3d)     0.00266       1.90912
   125    C    9  dx2y2  Ryd( 3d)     0.00209       1.96384
   126    C    9  dz2    Ryd( 3d)     0.00256       1.93793

   127    F   10  S      Cor( 1S)     0.99995     -24.60497
   128    F   10  S      Val( 2S)     0.92226      -1.41937
   129    F   10  S      Ryd( 3S)     0.00045       1.74962
   130    F   10  px     Val( 2p)     0.95213      -0.58066
   131    F   10  px     Ryd( 3p)     0.00028       1.20316
   132    F   10  py     Val( 2p)     0.96349      -0.57464
   133    F   10  py     Ryd( 3p)     0.00011       1.20548
   134    F   10  pz     Val( 2p)     0.84076      -0.60008
   135    F   10  pz     Ryd( 3p)     0.00009       1.11706
   136    F   10  dxy    Ryd( 3d)     0.00009       2.91885
   137    F   10  dxz    Ryd( 3d)     0.00049       3.11087
   138    F   10  dyz    Ryd( 3d)     0.00040       3.02294
   139    F   10  dx2y2  Ryd( 3d)     0.00009       2.93503
   140    F   10  dz2    Ryd( 3d)     0.00062       3.24001

   141    F   11  S      Cor( 1S)     0.99995     -24.60584
   142    F   11  S      Val( 2S)     0.92086      -1.41911
   143    F   11  S      Ryd( 3S)     0.00047       1.71887
   144    F   11  px     Val( 2p)     0.94920      -0.58187
   145    F   11  px     Ryd( 3p)     0.00027       1.20778
   146    F   11  py     Val( 2p)     0.88100      -0.59355
   147    F   11  py     Ryd( 3p)     0.00010       1.15285
   148    F   11  pz     Val( 2p)     0.92612      -0.58394
   149    F   11  pz     Ryd( 3p)     0.00012       1.15480
   150    F   11  dxy    Ryd( 3d)     0.00037       3.06445
   151    F   11  dxz    Ryd( 3d)     0.00023       2.98529
   152    F   11  dyz    Ryd( 3d)     0.00044       3.16034
   153    F   11  dx2y2  Ryd( 3d)     0.00036       3.02568
   154    F   11  dz2    Ryd( 3d)     0.00029       2.98645

   155    F   12  S      Cor( 1S)     0.99995     -24.60659
   156    F   12  S      Val( 2S)     0.92039      -1.42013
   157    F   12  S      Ryd( 3S)     0.00046       1.55992
   158    F   12  px     Val( 2p)     0.94671      -0.58343
   159    F   12  px     Ryd( 3p)     0.00029       1.22452
   160    F   12  py     Val( 2p)     0.86397      -0.59794
   161    F   12  py     Ryd( 3p)     0.00013       1.18661
   162    F   12  pz     Val( 2p)     0.94570      -0.58121
   163    F   12  pz     Ryd( 3p)     0.00013       1.15949
   164    F   12  dxy    Ryd( 3d)     0.00044       3.12072
   165    F   12  dxz    Ryd( 3d)     0.00018       2.95113
   166    F   12  dyz    Ryd( 3d)     0.00042       3.09592
   167    F   12  dx2y2  Ryd( 3d)     0.00044       3.07076
   168    F   12  dz2    Ryd( 3d)     0.00024       2.99827

   169    C   13  S      Cor( 1S)     0.99947     -10.27465
   170    C   13  S      Val( 2S)     0.47524      -0.34778
   171    C   13  S      Ryd( 3S)     0.00086       0.39877
   172    C   13  px     Val( 2p)     0.54952      -0.25309
   173    C   13  px     Ryd( 3p)     0.00294       0.59717
   174    C   13  py     Val( 2p)     0.58482      -0.26483
   175    C   13  py     Ryd( 3p)     0.00323       0.73781
   176    C   13  pz     Val( 2p)     0.44209      -0.30585
   177    C   13  pz     Ryd( 3p)     0.00059       0.37240
   178    C   13  dxy    Ryd( 3d)     0.00039       2.28588
   179    C   13  dxz    Ryd( 3d)     0.00028       1.72737
   180    C   13  dyz    Ryd( 3d)     0.00029       1.72327
   181    C   13  dx2y2  Ryd( 3d)     0.00032       2.27210
   182    C   13  dz2    Ryd( 3d)     0.00021       2.02538

   183    C   14  S      Cor( 1S)     0.99945     -10.28109
   184    C   14  S      Val( 2S)     0.47943      -0.36414
   185    C   14  S      Ryd( 3S)     0.00095       0.39908
   186    C   14  px     Val( 2p)     0.55334      -0.25775
   187    C   14  px     Ryd( 3p)     0.00216       0.64015
   188    C   14  py     Val( 2p)     0.58664      -0.26884
   189    C   14  py     Ryd( 3p)     0.00301       0.75795
   190    C   14  pz     Val( 2p)     0.51323      -0.33169
   191    C   14  pz     Ryd( 3p)     0.00048       0.39510
   192    C   14  dxy    Ryd( 3d)     0.00042       2.28114
   193    C   14  dxz    Ryd( 3d)     0.00024       1.70988
   194    C   14  dyz    Ryd( 3d)     0.00030       1.70974
   195    C   14  dx2y2  Ryd( 3d)     0.00036       2.28071
   196    C   14  dz2    Ryd( 3d)     0.00015       2.00436

   197    H   15  S      Val( 1S)     0.37961      -0.06599
   198    H   15  S      Ryd( 2S)     0.00060       0.23578
   199    H   15  px     Ryd( 2p)     0.00009       1.71026
   200    H   15  py     Ryd( 2p)     0.00012       1.77322
   201    H   15  pz     Ryd( 2p)     0.00029       2.04553

   202    H   16  S      Val( 1S)     0.38513      -0.07351
   203    H   16  S      Ryd( 2S)     0.00055       0.26077
   204    H   16  px     Ryd( 2p)     0.00011       1.73077
   205    H   16  py     Ryd( 2p)     0.00033       2.17816
   206    H   16  pz     Ryd( 2p)     0.00008       1.62786

   207    H   17  S      Val( 1S)     0.37297      -0.06012
   208    H   17  S      Ryd( 2S)     0.00051       0.24173
   209    H   17  px     Ryd( 2p)     0.00036       2.23711
   210    H   17  py     Ryd( 2p)     0.00008       1.66397
   211    H   17  pz     Ryd( 2p)     0.00007       1.63028

   212    H   18  S      Val( 1S)     0.37965      -0.06617
   213    H   18  S      Ryd( 2S)     0.00060       0.23567
   214    H   18  px     Ryd( 2p)     0.00009       1.70341
   215    H   18  py     Ryd( 2p)     0.00013       1.77609
   216    H   18  pz     Ryd( 2p)     0.00029       2.04866

   217    H   19  S      Val( 1S)     0.38510      -0.07358
   218    H   19  S      Ryd( 2S)     0.00055       0.26067
   219    H   19  px     Ryd( 2p)     0.00010       1.72951
   220    H   19  py     Ryd( 2p)     0.00033       2.17781
   221    H   19  pz     Ryd( 2p)     0.00008       1.62885

   222    H   20  S      Val( 1S)     0.37296      -0.06022
   223    H   20  S      Ryd( 2S)     0.00051       0.24158
   224    H   20  px     Ryd( 2p)     0.00036       2.23768
   225    H   20  py     Ryd( 2p)     0.00008       1.66402
   226    H   20  pz     Ryd( 2p)     0.00007       1.62914

   227    H   21  S      Val( 1S)     0.37206      -0.05129
   228    H   21  S      Ryd( 2S)     0.00050       0.24976
   229    H   21  px     Ryd( 2p)     0.00036       2.25017
   230    H   21  py     Ryd( 2p)     0.00005       1.65284
   231    H   21  pz     Ryd( 2p)     0.00009       1.67449

   232    H   22  S      Val( 1S)     0.38329      -0.06735
   233    H   22  S      Ryd( 2S)     0.00064       0.26132
   234    H   22  px     Ryd( 2p)     0.00010       1.70622
   235    H   22  py     Ryd( 2p)     0.00016       1.79958
   236    H   22  pz     Ryd( 2p)     0.00026       2.04143

   237    H   23  S      Val( 1S)     0.38337      -0.06746
   238    H   23  S      Ryd( 2S)     0.00064       0.26175
   239    H   23  px     Ryd( 2p)     0.00010       1.70129
   240    H   23  py     Ryd( 2p)     0.00016       1.80251
   241    H   23  pz     Ryd( 2p)     0.00026       2.04343

   242    H   24  S      Val( 1S)     0.36411      -0.08796
   243    H   24  S      Ryd( 2S)     0.00072       0.22704
   244    H   24  px     Ryd( 2p)     0.00012       1.94207
   245    H   24  py     Ryd( 2p)     0.00034       2.12874
   246    H   24  pz     Ryd( 2p)     0.00007       1.48689

   247    H   25  S      Val( 1S)     0.35999      -0.08579
   248    H   25  S      Ryd( 2S)     0.00107       0.17404
   249    H   25  px     Ryd( 2p)     0.00015       1.94650
   250    H   25  py     Ryd( 2p)     0.00034       2.11021
   251    H   25  pz     Ryd( 2p)     0.00006       1.48359

   252    H   26  S      Val( 1S)     0.36109      -0.08358
   253    H   26  S      Ryd( 2S)     0.00104       0.17551
   254    H   26  px     Ryd( 2p)     0.00014       1.93253
   255    H   26  py     Ryd( 2p)     0.00035       2.11480
   256    H   26  pz     Ryd( 2p)     0.00006       1.48903

   257    H   27  S      Val( 1S)     0.36589      -0.09781
   258    H   27  S      Ryd( 2S)     0.00076       0.22709
   259    H   27  px     Ryd( 2p)     0.00012       1.94163
   260    H   27  py     Ryd( 2p)     0.00033       2.11251
   261    H   27  pz     Ryd( 2p)     0.00007       1.47898


 Summary of Natural Population Analysis:                  
                                                          
                                       Natural Population 
                Natural  -----------------------------------------------
    Atom  No    Charge         Core      Valence    Rydberg      Total
 -----------------------------------------------------------------------
      C    1   -0.32481      0.99959     2.31839    0.00683     3.32481
      C    2   -0.05741      0.99942     2.04971    0.00829     3.05741
      C    3   -0.32490      0.99959     2.31849    0.00682     3.32490
      C    4   -0.32207      0.99960     2.31526    0.00721     3.32207
      C    5   -0.06760      0.99943     2.05638    0.01180     3.06760
      C    6   -0.11580      0.99945     2.10851    0.00784     3.11580
      C    7   -0.08036      0.99947     2.07201    0.00888     3.08036
      C    8   -0.17160      0.99938     2.16277    0.00945     3.17160
      C    9    0.58614      0.99951     1.37738    0.03696     2.41386
      F   10   -0.18121      0.99995     3.67864    0.00263     4.68121
      F   11   -0.17979      0.99995     3.67718    0.00266     4.67979
      F   12   -0.17946      0.99995     3.67678    0.00273     4.67946
      C   13   -0.06024      0.99947     2.05167    0.00910     3.06024
      C   14   -0.14017      0.99945     2.13264    0.00809     3.14017
      H   15    0.11929      0.00000     0.37961    0.00110     0.38071
      H   16    0.11381      0.00000     0.38513    0.00107     0.38619
      H   17    0.12600      0.00000     0.37297    0.00102     0.37400
      H   18    0.11925      0.00000     0.37965    0.00110     0.38075
      H   19    0.11383      0.00000     0.38510    0.00107     0.38617
      H   20    0.12601      0.00000     0.37296    0.00102     0.37399
      H   21    0.12693      0.00000     0.37206    0.00101     0.37307
      H   22    0.11554      0.00000     0.38329    0.00117     0.38446
      H   23    0.11546      0.00000     0.38337    0.00117     0.38454
      H   24    0.13464      0.00000     0.36411    0.00125     0.36536
      H   25    0.13839      0.00000     0.35999    0.00162     0.36161
      H   26    0.13732      0.00000     0.36109    0.00159     0.36268
      H   27    0.13282      0.00000     0.36589    0.00129     0.36718
 =======================================================================
   * Total *    0.00000     13.99419    38.86105    0.14477    53.00000

                                 Natural Population      
 --------------------------------------------------------
   Core                      13.99419 ( 99.9585% of  14)
   Valence                   38.86105 ( 99.6437% of  39)
   Natural Minimal Basis     52.85523 ( 99.7269% of  53)
   Natural Rydberg Basis      0.14477 (  0.2731% of  53)
 --------------------------------------------------------

    Atom  No          Natural Electron Configuration
 ----------------------------------------------------------------------------
      C    1      [core]2S( 0.54)2p( 1.78)
      C    2      [core]2S( 0.44)2p( 1.61)3p( 0.01)
      C    3      [core]2S( 0.54)2p( 1.78)
      C    4      [core]2S( 0.54)2p( 1.78)3p( 0.01)
      C    5      [core]2S( 0.45)2p( 1.61)3p( 0.01)
      C    6      [core]2S( 0.48)2p( 1.63)3p( 0.01)
      C    7      [core]2S( 0.48)2p( 1.59)3p( 0.01)
      C    8      [core]2S( 0.47)2p( 1.70)3p( 0.01)
      C    9      [core]2S( 0.37)2p( 1.01)3p( 0.02)3d( 0.01)
      F   10      [core]2S( 0.92)2p( 2.76)
      F   11      [core]2S( 0.92)2p( 2.76)
      F   12      [core]2S( 0.92)2p( 2.76)
      C   13      [core]2S( 0.48)2p( 1.58)3p( 0.01)
      C   14      [core]2S( 0.48)2p( 1.65)3p( 0.01)
      H   15            1S( 0.38)
      H   16            1S( 0.39)
      H   17            1S( 0.37)
      H   18            1S( 0.38)
      H   19            1S( 0.39)
      H   20            1S( 0.37)
      H   21            1S( 0.37)
      H   22            1S( 0.38)
      H   23            1S( 0.38)
      H   24            1S( 0.36)
      H   25            1S( 0.36)
      H   26            1S( 0.36)
      H   27            1S( 0.37)


 NATURAL BOND ORBITAL ANALYSIS, alpha spin orbitals:

                       Occupancies       Lewis Structure    Low   High
           Occ.    -------------------  -----------------   occ   occ
  Cycle   Thresh.   Lewis   Non-Lewis     CR  BD  3C  LP    (L)   (NL)   Dev
 =============================================================================
   1(1)    0.90    51.12891   1.87109     14  27   0  12     3      3    0.03
   2(2)    0.90    51.12891   1.87109     14  27   0  12     3      3    0.03
   3(1)    0.80    52.02599   0.97401     14  30   0   9     0      3    0.03
 -----------------------------------------------------------------------------

 Structure accepted: No low occupancy Lewis orbitals

 --------------------------------------------------------
   Core                     13.99420 ( 99.959% of  14)
   Valence Lewis            38.03179 ( 97.517% of  39)
  ==================       ============================
   Total Lewis              52.02599 ( 98.162% of  53)
  -----------------------------------------------------
   Valence non-Lewis         0.85924 (  1.621% of  53)
   Rydberg non-Lewis         0.11477 (  0.217% of  53)
  ==================       ============================
   Total non-Lewis           0.97401 (  1.838% of  53)
 --------------------------------------------------------


       (Occupancy)   Bond orbital/ Coefficients/ Hybrids
 ---------------------------------------------------------------------------------
     1. (0.98075) BD ( 1) C   1 - C   2  
                ( 47.35%)   0.6881* C   1 s( 29.47%)p 2.39( 70.47%)d 0.00(  0.06%)
                                            0.0007  0.5429 -0.0042 -0.2704  0.0038
                                            0.4001  0.0001 -0.6867 -0.0011 -0.0067
                                            0.0119 -0.0154 -0.0015  0.0114
                ( 52.65%)   0.7256* C   2 s( 25.00%)p 3.00( 74.95%)d 0.00(  0.05%)
                                            0.0000  0.5000 -0.0015  0.2563  0.0095
                                           -0.4271  0.0054  0.7080  0.0038 -0.0045
                                            0.0062 -0.0168 -0.0035  0.0121
     2. (0.99399) BD ( 1) C   1 - H  15  
                ( 61.95%)   0.7871* C   1 s( 23.29%)p 3.29( 76.67%)d 0.00(  0.04%)
                                           -0.0001  0.4826  0.0008 -0.2787  0.0130
                                            0.4025 -0.0152  0.7256  0.0136 -0.0062
                                           -0.0100  0.0138 -0.0017  0.0089
                ( 38.05%)   0.6169* H  15 s( 99.91%)p 0.00(  0.09%)
                                            0.9996 -0.0010  0.0068 -0.0116 -0.0261
     3. (0.99366) BD ( 1) C   1 - H  16  
                ( 61.40%)   0.7836* C   1 s( 23.38%)p 3.28( 76.58%)d 0.00(  0.04%)
                                            0.0001 -0.4835 -0.0013  0.2973 -0.0150
                                            0.8224  0.0047 -0.0199 -0.0218 -0.0127
                                           -0.0005 -0.0012  0.0123  0.0105
                ( 38.60%)   0.6213* H  16 s( 99.92%)p 0.00(  0.08%)
                                           -0.9996  0.0010 -0.0063 -0.0277  0.0044
     4. (0.99192) BD ( 1) C   1 - H  17  
                ( 62.54%)   0.7909* C   1 s( 23.76%)p 3.21( 76.20%)d 0.00(  0.04%)
                                           -0.0001  0.4874  0.0038  0.8718 -0.0032
                                           -0.0276 -0.0115  0.0256  0.0190 -0.0005
                                           -0.0007  0.0000  0.0168 -0.0100
                ( 37.46%)   0.6120* H  17 s( 99.91%)p 0.00(  0.09%)
                                            0.9996 -0.0012 -0.0293  0.0018 -0.0028
     5. (0.98075) BD ( 1) C   2 - C   3  
                ( 52.64%)   0.7256* C   2 s( 25.00%)p 3.00( 74.95%)d 0.00(  0.05%)
                                            0.0000  0.5000 -0.0015  0.2704  0.0096
                                           -0.4222  0.0053 -0.7057 -0.0036 -0.0048
                                           -0.0068  0.0166 -0.0033  0.0121
                ( 47.36%)   0.6882* C   3 s( 29.48%)p 2.39( 70.47%)d 0.00(  0.06%)
                                            0.0007  0.5429 -0.0042 -0.2840  0.0038
                                            0.3954  0.0001  0.6838  0.0012 -0.0069
                                           -0.0124  0.0151 -0.0012  0.0112
     6. (0.98586) BD ( 1) C   2 - C   4  
                ( 52.97%)   0.7278* C   2 s( 26.19%)p 2.82( 73.77%)d 0.00(  0.04%)
                                            0.0000  0.5118 -0.0000  0.3163  0.0052
                                            0.7984 -0.0073  0.0059  0.0001  0.0111
                                            0.0001  0.0002 -0.0131 -0.0103
                ( 47.03%)   0.6858* C   4 s( 29.48%)p 2.39( 70.47%)d 0.00(  0.05%)
                                            0.0005  0.5429 -0.0040 -0.3552  0.0061
                                           -0.7606 -0.0051 -0.0063  0.0001  0.0144
                                            0.0001  0.0003 -0.0111 -0.0113
     7. (0.98163) BD ( 1) C   2 - C   5  
                ( 47.54%)   0.6895* C   2 s( 23.80%)p 3.20( 76.14%)d 0.00(  0.06%)
                                            0.0002  0.4878  0.0066 -0.8719 -0.0050
                                            0.0331  0.0056 -0.0086  0.0000 -0.0006
                                            0.0004 -0.0000  0.0212 -0.0113
                ( 52.46%)   0.7243* C   5 s( 33.80%)p 1.96( 66.18%)d 0.00(  0.02%)
                                            0.0001  0.5809 -0.0217  0.8124 -0.0417
                                           -0.0057  0.0091  0.0081 -0.0003 -0.0008
                                            0.0002 -0.0000  0.0125 -0.0074
     8. (0.99399) BD ( 1) C   3 - H  18  
                ( 61.95%)   0.7871* C   3 s( 23.28%)p 3.29( 76.68%)d 0.00(  0.04%)
                                            0.0001 -0.4825 -0.0008  0.2643 -0.0133
                                           -0.4074  0.0151  0.7282  0.0134  0.0060
                                           -0.0097  0.0141  0.0020 -0.0090
                ( 38.05%)   0.6169* H  18 s( 99.91%)p 0.00(  0.09%)
                                           -0.9996  0.0010 -0.0063  0.0118 -0.0261
     9. (0.99367) BD ( 1) C   3 - H  19  
                ( 61.40%)   0.7836* C   3 s( 23.38%)p 3.28( 76.58%)d 0.00(  0.04%)
                                            0.0001 -0.4835 -0.0013  0.2967 -0.0154
                                            0.8222  0.0046  0.0314  0.0215 -0.0127
                                            0.0003  0.0007  0.0123  0.0105
                ( 38.60%)   0.6213* H  19 s( 99.92%)p 0.00(  0.08%)
                                           -0.9996  0.0010 -0.0062 -0.0276 -0.0047
    10. (0.99193) BD ( 1) C   3 - H  20  
                ( 62.55%)   0.7909* C   3 s( 23.76%)p 3.21( 76.20%)d 0.00(  0.04%)
                                           -0.0001  0.4874  0.0038  0.8722 -0.0028
                                           -0.0274 -0.0114 -0.0086 -0.0191 -0.0005
                                            0.0014 -0.0001  0.0167 -0.0100
                ( 37.45%)   0.6120* H  20 s( 99.91%)p 0.00(  0.09%)
                                            0.9996 -0.0012 -0.0294  0.0018  0.0023
    11. (0.99205) BD ( 1) C   4 - H  21  
                ( 62.63%)   0.7914* C   4 s( 23.87%)p 3.19( 76.10%)d 0.00(  0.04%)
                                           -0.0001  0.4885  0.0066  0.8700 -0.0037
                                           -0.0580  0.0255  0.0099  0.0000 -0.0038
                                            0.0004 -0.0000  0.0166 -0.0094
                ( 37.37%)   0.6113* H  21 s( 99.91%)p 0.00(  0.09%)
                                            0.9996 -0.0007 -0.0294 -0.0009 -0.0004
    12. (0.99361) BD ( 1) C   4 - H  22  
                ( 61.58%)   0.7847* C   4 s( 23.27%)p 3.30( 76.69%)d 0.00(  0.04%)
                                           -0.0001  0.4824 -0.0005 -0.2489  0.0215
                                            0.4546  0.0171  0.7054 -0.0035 -0.0063
                                           -0.0091  0.0139 -0.0017  0.0100
                ( 38.42%)   0.6199* H  22 s( 99.92%)p 0.00(  0.08%)
                                            0.9996 -0.0006  0.0035 -0.0172 -0.0232
    13. (0.99361) BD ( 1) C   4 - H  23  
                ( 61.57%)   0.7847* C   4 s( 23.27%)p 3.30( 76.69%)d 0.00(  0.04%)
                                           -0.0001  0.4824 -0.0005 -0.2325  0.0215
                                            0.4586  0.0171 -0.7083  0.0041 -0.0060
                                            0.0086 -0.0142 -0.0020  0.0103
                ( 38.43%)   0.6199* H  23 s( 99.92%)p 0.00(  0.08%)
                                            0.9996 -0.0006  0.0029 -0.0173  0.0232
    14. (0.98778) BD ( 1) C   5 - C   6  
                ( 51.21%)   0.7156* C   5 s( 33.76%)p 1.96( 66.20%)d 0.00(  0.05%)
                                           -0.0001  0.5809  0.0125 -0.4098  0.0104
                                            0.7026  0.0162 -0.0034  0.0002 -0.0186
                                            0.0001 -0.0002 -0.0058 -0.0084
                ( 48.79%)   0.6985* C   6 s( 34.85%)p 1.87( 65.10%)d 0.00(  0.05%)
                                            0.0001  0.5903  0.0045  0.4342  0.0175
                                           -0.6797  0.0113  0.0067  0.0002 -0.0162
                                            0.0001 -0.0003 -0.0104 -0.0113
    15. (0.83363) BD ( 2) C   5 - C   6  
                ( 51.40%)   0.7169* C   5 s(  0.00%)p 1.00( 99.92%)d 0.00(  0.08%)
                                           -0.0000 -0.0003 -0.0000 -0.0098 -0.0003
                                           -0.0006 -0.0001  0.9995  0.0079 -0.0001
                                           -0.0258  0.0116  0.0002 -0.0005
                ( 48.60%)   0.6971* C   6 s(  0.00%)p 1.00( 99.93%)d 0.00(  0.07%)
                                           -0.0000  0.0003  0.0002 -0.0119 -0.0003
                                            0.0025  0.0001  0.9995  0.0128  0.0002
                                           -0.0004 -0.0266  0.0000  0.0001
    16. (0.98744) BD ( 1) C   5 - C  14  
                ( 50.96%)   0.7139* C   5 s( 32.47%)p 2.08( 67.48%)d 0.00(  0.05%)
                                           -0.0001  0.5698  0.0079 -0.4117  0.0055
                                           -0.7107 -0.0143 -0.0042  0.0001  0.0190
                                            0.0001  0.0002 -0.0071 -0.0090
                ( 49.04%)   0.7003* C  14 s( 34.79%)p 1.87( 65.16%)d 0.00(  0.05%)
                                            0.0001  0.5898  0.0015  0.4275  0.0143
                                            0.6845 -0.0110  0.0068  0.0001  0.0164
                                            0.0001  0.0003 -0.0109 -0.0105
    17. (0.98867) BD ( 1) C   6 - C   7  
                ( 49.99%)   0.7070* C   6 s( 35.25%)p 1.84( 64.71%)d 0.00(  0.04%)
                                            0.0001  0.5935  0.0136 -0.8032 -0.0050
                                            0.0028  0.0421 -0.0098 -0.0002  0.0039
                                            0.0004  0.0001  0.0173 -0.0111
                ( 50.01%)   0.7072* C   7 s( 35.85%)p 1.79( 64.10%)d 0.00(  0.04%)
                                            0.0000  0.5987  0.0097  0.7994  0.0019
                                            0.0115  0.0418  0.0051  0.0003 -0.0044
                                            0.0004 -0.0000  0.0169 -0.0114
    18. (0.98846) BD ( 1) C   6 - H  24  
                ( 63.58%)   0.7974* C   6 s( 29.81%)p 2.35( 70.16%)d 0.00(  0.03%)
                                           -0.0004  0.5458 -0.0144  0.4057 -0.0174
                                            0.7326  0.0000  0.0028 -0.0001  0.0116
                                           -0.0000 -0.0000 -0.0068 -0.0091
                ( 36.42%)   0.6035* H  24 s( 99.90%)p 0.00(  0.10%)
                                            0.9995 -0.0022 -0.0141 -0.0286 -0.0000
    19. (0.98722) BD ( 1) C   7 - C   8  
                ( 48.31%)   0.6951* C   7 s( 34.13%)p 1.93( 65.82%)d 0.00(  0.05%)
                                            0.0001  0.5841  0.0094 -0.4281 -0.0239
                                           -0.6886  0.0111 -0.0026 -0.0012  0.0168
                                           -0.0001  0.0001 -0.0107 -0.0119
                ( 51.69%)   0.7189* C   8 s( 35.15%)p 1.84( 64.81%)d 0.00(  0.03%)
                                           -0.0002  0.5929 -0.0013  0.3801 -0.0151
                                            0.7094  0.0118  0.0033 -0.0008  0.0142
                                            0.0001  0.0007 -0.0091 -0.0080
    20. (0.85146) BD ( 2) C   7 - C   8  
                ( 40.70%)   0.6380* C   7 s(  0.00%)p 1.00( 99.91%)d 0.00(  0.09%)
                                            0.0000  0.0011 -0.0003 -0.0072  0.0020
                                            0.0016 -0.0006  0.9994  0.0180  0.0001
                                           -0.0036 -0.0299 -0.0002 -0.0001
                ( 59.30%)   0.7700* C   8 s(  0.01%)p99.99( 99.96%)d 2.62(  0.03%)
                                           -0.0000 -0.0106  0.0026  0.0066  0.0002
                                            0.0007 -0.0001  0.9997  0.0052 -0.0001
                                            0.0134  0.0115 -0.0004  0.0000
    21. (0.98902) BD ( 1) C   7 - H  25  
                ( 63.99%)   0.8000* C   7 s( 29.92%)p 2.34( 70.05%)d 0.00(  0.03%)
                                           -0.0003  0.5468 -0.0144 -0.4197  0.0133
                                            0.7240 -0.0027 -0.0049 -0.0003 -0.0122
                                            0.0001 -0.0002 -0.0050 -0.0093
                ( 36.01%)   0.6001* H  25 s( 99.89%)p 0.00(  0.11%)
                                            0.9994 -0.0035  0.0166 -0.0287  0.0009
    22. (0.99121) BD ( 1) C   8 - C   9  
                ( 53.89%)   0.7341* C   8 s( 29.73%)p 2.36( 70.23%)d 0.00(  0.04%)
                                            0.0000  0.5452  0.0003 -0.8379  0.0121
                                           -0.0064  0.0005  0.0114 -0.0005  0.0002
                                           -0.0012  0.0000  0.0183 -0.0097
                ( 46.11%)   0.6790* C   9 s( 34.77%)p 1.87( 65.15%)d 0.00(  0.08%)
                                            0.0003  0.5895  0.0147  0.8066 -0.0149
                                            0.0118  0.0002 -0.0244 -0.0015  0.0004
                                           -0.0015 -0.0005  0.0242 -0.0135
    23. (0.98671) BD ( 1) C   8 - C  13  
                ( 51.79%)   0.7197* C   8 s( 35.07%)p 1.85( 64.89%)d 0.00(  0.03%)
                                           -0.0002  0.5922 -0.0027  0.3905 -0.0152
                                           -0.7043 -0.0108  0.0042 -0.0007 -0.0140
                                            0.0004 -0.0007 -0.0080 -0.0083
                ( 48.21%)   0.6943* C  13 s( 34.02%)p 1.94( 65.93%)d 0.00(  0.05%)
                                            0.0001  0.5832  0.0091 -0.4353 -0.0232
                                            0.6849 -0.0122 -0.0014 -0.0012 -0.0161
                                           -0.0001  0.0001 -0.0104 -0.0127
    24. (0.99665) BD ( 1) C   9 - F  10  
                ( 26.38%)   0.5136* C   9 s( 21.57%)p 3.61( 77.94%)d 0.02(  0.49%)
                                           -0.0000  0.4644 -0.0076 -0.3131 -0.0317
                                           -0.0839 -0.0033  0.8196  0.0395  0.0038
                                           -0.0370 -0.0113  0.0085  0.0578
                ( 73.62%)   0.8580* F  10 s( 29.09%)p 2.43( 70.82%)d 0.00(  0.09%)
                                           -0.0000  0.5393 -0.0084 -0.3029  0.0000
                                           -0.0811 -0.0009  0.7809  0.0064  0.0018
                                           -0.0176 -0.0045  0.0033  0.0233
    25. (0.99712) BD ( 1) C   9 - F  11  
                ( 26.45%)   0.5143* C   9 s( 21.67%)p 3.59( 77.84%)d 0.02(  0.49%)
                                           -0.0000  0.4654 -0.0083 -0.3441 -0.0335
                                           -0.6670 -0.0244 -0.4614 -0.0216  0.0332
                                            0.0231  0.0495 -0.0270 -0.0075
                ( 73.55%)   0.8576* F  11 s( 29.45%)p 2.39( 70.47%)d 0.00(  0.09%)
                                           -0.0000  0.5426 -0.0073 -0.3281 -0.0005
                                           -0.6370 -0.0053 -0.4372 -0.0032  0.0156
                                            0.0108  0.0202 -0.0106 -0.0026
    26. (0.99723) BD ( 1) C   9 - F  12  
                ( 26.45%)   0.5143* C   9 s( 21.72%)p 3.58( 77.74%)d 0.02(  0.54%)
                                           -0.0000  0.4659 -0.0087 -0.3609 -0.0343
                                            0.7346  0.0263 -0.3248 -0.0151 -0.0411
                                            0.0180 -0.0404 -0.0350 -0.0234
                ( 73.55%)   0.8576* F  12 s( 29.58%)p 2.38( 70.34%)d 0.00(  0.08%)
                                           -0.0000  0.5438  0.0008 -0.3447 -0.0015
                                            0.6998  0.0068 -0.3078 -0.0030 -0.0175
                                            0.0077 -0.0153 -0.0129 -0.0086
    27. (0.98894) BD ( 1) C  13 - C  14  
                ( 49.73%)   0.7052* C  13 s( 35.78%)p 1.79( 64.17%)d 0.00(  0.05%)
                                            0.0000  0.5980  0.0125  0.7999  0.0042
                                           -0.0014 -0.0425  0.0069  0.0004  0.0046
                                            0.0004  0.0000  0.0170 -0.0121
                ( 50.27%)   0.7090* C  14 s( 35.81%)p 1.79( 64.15%)d 0.00(  0.04%)
                                            0.0001  0.5982  0.0140 -0.7996 -0.0052
                                           -0.0164 -0.0414 -0.0092 -0.0002 -0.0034
                                            0.0004 -0.0001  0.0175 -0.0102
    28. (0.81826) BD ( 2) C  13 - C  14  
                ( 44.77%)   0.6691* C  13 s(  0.00%)p 1.00( 99.93%)d 0.00(  0.07%)
                                            0.0000  0.0012 -0.0000 -0.0095  0.0005
                                           -0.0049  0.0001  0.9996  0.0082 -0.0002
                                            0.0205  0.0161 -0.0002  0.0004
                ( 55.23%)   0.7431* C  14 s(  0.00%)p 1.00( 99.95%)d 0.00(  0.05%)
                                            0.0000  0.0013 -0.0001 -0.0105 -0.0000
                                           -0.0044 -0.0001  0.9997  0.0019 -0.0001
                                           -0.0160  0.0160  0.0002 -0.0003
    29. (0.98888) BD ( 1) C  13 - H  26  
                ( 63.87%)   0.7992* C  13 s( 30.11%)p 2.32( 69.87%)d 0.00(  0.03%)
                                            0.0003 -0.5485  0.0147  0.4110 -0.0128
                                            0.7276 -0.0038  0.0082  0.0004 -0.0116
                                           -0.0001 -0.0002  0.0054  0.0100
                ( 36.13%)   0.6011* H  26 s( 99.89%)p 0.00(  0.11%)
                                           -0.9994  0.0028 -0.0158 -0.0290 -0.0010
    30. (0.98894) BD ( 1) C  14 - H  27  
                ( 63.43%)   0.7964* C  14 s( 29.31%)p 2.41( 70.67%)d 0.00(  0.03%)
                                            0.0004 -0.5412  0.0145 -0.4198  0.0186
                                            0.7281  0.0018 -0.0005  0.0002  0.0119
                                            0.0000  0.0000  0.0065  0.0083
                ( 36.57%)   0.6048* H  27 s( 99.90%)p 0.00(  0.10%)
                                           -0.9995  0.0033  0.0146 -0.0281  0.0000
    31. (0.99959) CR ( 1) C   1           s(100.00%)p 0.00(  0.00%)
                                            1.0000 -0.0002  0.0000  0.0002 -0.0000
                                           -0.0003 -0.0000  0.0005  0.0000  0.0000
                                           -0.0000  0.0000  0.0000 -0.0000
    32. (0.99942) CR ( 1) C   2           s(100.00%)p 0.00(  0.00%)
                                            1.0000 -0.0001 -0.0000  0.0001  0.0000
                                           -0.0000 -0.0000  0.0000 -0.0000 -0.0000
                                           -0.0000 -0.0000 -0.0000  0.0000
    33. (0.99959) CR ( 1) C   3           s(100.00%)p 0.00(  0.00%)
                                            1.0000 -0.0002  0.0000  0.0003 -0.0000
                                           -0.0003 -0.0000 -0.0005 -0.0000  0.0000
                                            0.0000 -0.0000  0.0000 -0.0000
    34. (0.99960) CR ( 1) C   4           s(100.00%)p 0.00(  0.00%)
                                            1.0000 -0.0002  0.0000  0.0002 -0.0000
                                            0.0005  0.0000  0.0000  0.0000 -0.0000
                                           -0.0000 -0.0000  0.0000  0.0000
    35. (0.99943) CR ( 1) C   5           s(100.00%)p 0.00(  0.00%)
                                            1.0000  0.0000  0.0000 -0.0002  0.0000
                                            0.0000 -0.0000 -0.0000  0.0000 -0.0000
                                           -0.0000  0.0000 -0.0000 -0.0000
    36. (0.99945) CR ( 1) C   6           s(100.00%)p 0.00(  0.00%)
                                            1.0000  0.0001 -0.0000  0.0002 -0.0000
                                            0.0003 -0.0000  0.0000  0.0000  0.0000
                                           -0.0000 -0.0000 -0.0000 -0.0000
    37. (0.99947) CR ( 1) C   7           s(100.00%)p 0.00(  0.00%)
                                            1.0000  0.0001 -0.0000 -0.0001  0.0000
                                            0.0003 -0.0000 -0.0000 -0.0000 -0.0000
                                            0.0000  0.0000 -0.0000 -0.0000
    38. (0.99938) CR ( 1) C   8           s(100.00%)p 0.00(  0.00%)
                                            1.0000  0.0002 -0.0000  0.0001 -0.0000
                                           -0.0000  0.0000  0.0000 -0.0000 -0.0000
                                            0.0000  0.0000 -0.0000 -0.0000
    39. (0.99952) CR ( 1) C   9           s(100.00%)p 0.00(  0.00%)
                                            1.0000 -0.0001 -0.0000 -0.0003  0.0000
                                            0.0000  0.0000  0.0000  0.0000 -0.0000
                                            0.0000 -0.0000 -0.0000  0.0000
    40. (0.99995) CR ( 1) F  10           s(100.00%)p 0.00(  0.00%)
                                            1.0000 -0.0002 -0.0000 -0.0000 -0.0000
                                           -0.0000 -0.0000  0.0001  0.0000  0.0000
                                           -0.0000 -0.0000 -0.0000  0.0000
    41. (0.99995) CR ( 1) F  11           s(100.00%)p 0.00(  0.00%)
                                            1.0000 -0.0002 -0.0000 -0.0000 -0.0000
                                           -0.0001 -0.0000 -0.0001 -0.0000  0.0000
                                            0.0000  0.0000 -0.0000  0.0000
    42. (0.99995) CR ( 1) F  12           s(100.00%)p 0.00(  0.00%)
                                            1.0000 -0.0002  0.0000 -0.0000 -0.0000
                                            0.0001  0.0000 -0.0001 -0.0000 -0.0000
                                            0.0000 -0.0000 -0.0000 -0.0000
    43. (0.99947) CR ( 1) C  13           s(100.00%)p 0.00(  0.00%)
                                            1.0000  0.0001 -0.0000 -0.0001  0.0000
                                           -0.0003  0.0000 -0.0000 -0.0000  0.0000
                                           -0.0000 -0.0000 -0.0000 -0.0000
    44. (0.99945) CR ( 1) C  14           s(100.00%)p 0.00(  0.00%)
                                            1.0000  0.0001 -0.0000  0.0002 -0.0000
                                           -0.0003  0.0000 -0.0000 -0.0000 -0.0000
                                            0.0000 -0.0000 -0.0000 -0.0000
    45. (0.99384) LP ( 1) F  10           s( 70.47%)p 0.42( 29.52%)d 0.00(  0.00%)
                                            0.0002  0.8395  0.0025  0.1211  0.0034
                                            0.0508  0.0006 -0.5272 -0.0055 -0.0002
                                            0.0027  0.0010 -0.0001 -0.0058
    46. (0.97314) LP ( 2) F  10           s(  0.43%)p99.99( 99.53%)d 0.10(  0.04%)
                                           -0.0000  0.0654  0.0009  0.9450 -0.0030
                                           -0.0260 -0.0005  0.3187 -0.0011 -0.0018
                                            0.0152 -0.0010 -0.0077  0.0122
    47. (0.96530) LP ( 3) F  10           s(  0.00%)p 1.00( 99.95%)d 0.00(  0.05%)
                                            0.0000  0.0028  0.0011 -0.0062 -0.0003
                                            0.9948 -0.0027  0.0990 -0.0005 -0.0092
                                           -0.0009  0.0191  0.0020  0.0036
    48. (0.99365) LP ( 1) F  11           s( 70.45%)p 0.42( 29.54%)d 0.00(  0.00%)
                                            0.0002  0.8394  0.0021  0.1819  0.0035
                                            0.4124  0.0043  0.3036  0.0031 -0.0031
                                           -0.0024 -0.0046  0.0023  0.0002
    49. (0.97369) LP ( 2) F  11           s(  0.08%)p99.99( 99.87%)d 0.53(  0.04%)
                                           -0.0000  0.0289 -0.0014  0.9210 -0.0036
                                           -0.2417  0.0018 -0.3033  0.0005 -0.0119
                                           -0.0071  0.0079 -0.0123  0.0063
    50. (0.96499) LP ( 3) F  11           s(  0.01%)p99.99( 99.94%)d 3.84(  0.05%)
                                            0.0000  0.0110 -0.0000 -0.1020  0.0001
                                            0.6041 -0.0013 -0.7900  0.0020 -0.0044
                                            0.0090  0.0061  0.0104  0.0150
    51. (0.99352) LP ( 1) F  12           s( 70.37%)p 0.42( 29.62%)d 0.00(  0.00%)
                                            0.0002  0.8389 -0.0019  0.2043  0.0029
                                           -0.4563 -0.0033  0.2152  0.0015  0.0042
                                           -0.0021  0.0039  0.0030  0.0017
    52. (0.97355) LP ( 2) F  12           s(  0.04%)p99.99( 99.92%)d 1.26(  0.04%)
                                           -0.0000  0.0188 -0.0013  0.9107 -0.0029
                                            0.3193 -0.0018 -0.2606 -0.0002  0.0123
                                           -0.0044 -0.0072 -0.0144  0.0039
    53. (0.96506) LP ( 3) F  12           s(  0.01%)p 1.00( 99.94%)d 0.00(  0.05%)
                                            0.0000  0.0092  0.0001 -0.0980  0.0000
                                           -0.4465  0.0013 -0.8891  0.0024  0.0031
                                            0.0104 -0.0123  0.0089  0.0122
    54. (0.00203) RY*( 1) C   1           s(  0.02%)p99.99( 93.69%)d99.99(  6.30%)
                                           -0.0000  0.0010  0.0129 -0.0029 -0.1843
                                            0.0111  0.7922  0.0066  0.5246 -0.0248
                                            0.0166 -0.1177 -0.0811 -0.2041
    55. (0.00164) RY*( 2) C   1           s(  1.14%)p80.86( 91.94%)d 6.09(  6.92%)
                                            0.0000 -0.0010  0.1066  0.0168  0.8670
                                            0.0045  0.3441 -0.0011 -0.2214  0.0960
                                           -0.1525 -0.0535 -0.1721  0.0654
    56. (0.00094) RY*( 3) C   1           s( 73.27%)p 0.36( 26.36%)d 0.01(  0.37%)
                                           -0.0000  0.0163  0.8558 -0.0038 -0.2763
                                           -0.0035  0.1805  0.0042 -0.3933  0.0122
                                           -0.0268  0.0377  0.0097 -0.0359
    57. (0.00009) RY*( 4) C   1           s( 23.97%)p 3.08( 73.76%)d 0.09(  2.27%)
    58. (0.00001) RY*( 5) C   1           s(  0.18%)p 5.90(  1.08%)d99.99( 98.73%)
    59. (0.00001) RY*( 6) C   1           s(  0.52%)p 4.60(  2.38%)d99.99( 97.11%)
    60. (0.00001) RY*( 7) C   1           s(  0.54%)p 4.45(  2.40%)d99.99( 97.06%)
    61. (0.00001) RY*( 8) C   1           s(  0.01%)p 1.00(  3.61%)d26.67( 96.38%)
    62. (0.00001) RY*( 9) C   1           s(  0.47%)p10.27(  4.85%)d99.99( 94.68%)
    63. (0.00335) RY*( 1) C   2           s(  0.02%)p99.99( 97.88%)d99.99(  2.10%)
                                            0.0000 -0.0044  0.0121  0.0039  0.0077
                                            0.0130  0.9892  0.0000  0.0001 -0.1303
                                           -0.0011 -0.0020  0.0063  0.0630
    64. (0.00147) RY*( 2) C   2           s(  0.00%)p 1.00( 96.24%)d 0.04(  3.76%)
                                           -0.0000 -0.0000  0.0001  0.0001 -0.0104
                                           -0.0000 -0.0000 -0.0009  0.9810 -0.0012
                                           -0.1551  0.1162  0.0019 -0.0016
    65. (0.00074) RY*( 3) C   2           s(  0.44%)p99.99( 98.99%)d 1.30(  0.57%)
                                           -0.0000  0.0095  0.0657  0.0100 -0.9948
                                           -0.0032  0.0050  0.0001 -0.0103  0.0186
                                            0.0008  0.0007 -0.0166  0.0714
    66. (0.00040) RY*( 4) C   2           s( 38.61%)p 0.00(  0.07%)d 1.59( 61.32%)
                                           -0.0000 -0.0007  0.6214  0.0257  0.0026
                                           -0.0022  0.0027  0.0003  0.0000 -0.0632
                                            0.0155  0.0026  0.6914 -0.3619
    67. (0.00036) RY*( 5) C   2           s(  0.00%)p 1.00(  0.02%)d99.99( 99.98%)
                                           -0.0000  0.0000  0.0017  0.0003 -0.0024
                                           -0.0000  0.0001 -0.0140  0.0056  0.0077
                                           -0.5762 -0.8169  0.0043 -0.0208
    68. (0.00033) RY*( 6) C   2           s(  0.33%)p 1.35(  0.45%)d99.99( 99.22%)
                                            0.0000 -0.0021  0.0577 -0.0016  0.0632
                                            0.0149 -0.0168 -0.0000  0.0008  0.3132
                                           -0.0116 -0.0083  0.4203  0.8469
    69. (0.00023) RY*( 7) C   2           s(  0.00%)p 1.00(  3.80%)d25.34( 96.20%)
                                           -0.0000 -0.0000  0.0048 -0.0003  0.0013
                                           -0.0000 -0.0001  0.0217 -0.1936 -0.0055
                                           -0.8021  0.5643  0.0072 -0.0073
    70. (0.00020) RY*( 8) C   2           s( 60.58%)p 0.01(  0.63%)d 0.64( 38.79%)
                                           -0.0000 -0.0022  0.7783 -0.0129  0.0771
                                           -0.0015 -0.0140 -0.0002  0.0018  0.0452
                                           -0.0052 -0.0030 -0.5833  0.2136
    71. (0.00015) RY*( 9) C   2           s(  0.02%)p99.99(  2.11%)d99.99( 97.87%)
                                            0.0000  0.0008  0.0145 -0.0015  0.0038
                                            0.0169 -0.1440 -0.0000  0.0000 -0.9372
                                           -0.0049 -0.0130  0.0643  0.3100
    72. (0.00203) RY*( 1) C   3           s(  0.02%)p99.99( 93.67%)d99.99(  6.31%)
                                           -0.0000  0.0010  0.0131 -0.0027 -0.1712
                                            0.0112  0.7967 -0.0066 -0.5220 -0.0270
                                           -0.0109  0.1204 -0.0804 -0.2032
    73. (0.00164) RY*( 2) C   3           s(  1.14%)p80.70( 91.92%)d 6.09(  6.94%)
                                            0.0000 -0.0010  0.1067  0.0168  0.8627
                                            0.0044  0.3402  0.0015  0.2428  0.0941
                                            0.1476  0.0555 -0.1747  0.0720
    74. (0.00094) RY*( 3) C   3           s( 73.27%)p 0.36( 26.36%)d 0.01(  0.37%)
                                           -0.0000  0.0163  0.8558 -0.0037 -0.2843
                                           -0.0035  0.1779 -0.0043  0.3887  0.0128
                                            0.0282 -0.0371  0.0093 -0.0355
    75. (0.00009) RY*( 4) C   3           s( 23.97%)p 3.08( 73.76%)d 0.09(  2.27%)
    76. (0.00001) RY*( 5) C   3           s(  0.19%)p 5.52(  1.07%)d99.99( 98.74%)
    77. (0.00001) RY*( 6) C   3           s(  0.55%)p 4.05(  2.23%)d99.99( 97.22%)
    78. (0.00001) RY*( 7) C   3           s(  0.52%)p 4.80(  2.47%)d99.99( 97.01%)
    79. (0.00001) RY*( 8) C   3           s(  0.01%)p 1.00(  3.68%)d26.16( 96.31%)
    80. (0.00001) RY*( 9) C   3           s(  0.45%)p10.97(  4.90%)d99.99( 94.65%)
    81. (0.00208) RY*( 1) C   4           s(  0.00%)p 1.00( 94.32%)d 0.06(  5.68%)
                                            0.0000  0.0000  0.0002  0.0001  0.0118
                                            0.0000  0.0024 -0.0096 -0.9710 -0.0028
                                            0.0268  0.2369  0.0003  0.0019
    82. (0.00175) RY*( 2) C   4           s(  2.17%)p42.78( 92.87%)d 2.29(  4.96%)
                                            0.0000 -0.0068  0.1472  0.0227  0.8464
                                           -0.0069 -0.4600  0.0003  0.0092 -0.1248
                                           -0.0033 -0.0015 -0.1769  0.0526
    83. (0.00092) RY*( 3) C   4           s( 69.85%)p 0.43( 29.75%)d 0.01(  0.40%)
                                           -0.0000  0.0183  0.8355 -0.0058 -0.3703
                                            0.0095 -0.4003 -0.0000 -0.0054 -0.0473
                                           -0.0009 -0.0009  0.0080  0.0411
    84. (0.00010) RY*( 4) C   4           s( 26.13%)p 2.74( 71.60%)d 0.09(  2.28%)
                                           -0.0000 -0.0281  0.5104 -0.0126  0.3307
                                           -0.0236  0.7784 -0.0002  0.0059 -0.1159
                                           -0.0003 -0.0022  0.0807  0.0529
    85. (0.00001) RY*( 5) C   4           s(  1.43%)p 1.23(  1.76%)d67.85( 96.81%)
    86. (0.00001) RY*( 6) C   4           s(  0.00%)p 1.00(  0.08%)d99.99( 99.91%)
    87. (0.00000) RY*( 7) C   4           s(  0.00%)p 1.00(  5.65%)d16.68( 94.35%)
    88. (0.00001) RY*( 8) C   4           s(  0.05%)p77.39(  3.76%)d99.99( 96.19%)
    89. (0.00001) RY*( 9) C   4           s(  0.49%)p 0.53(  0.26%)d99.99( 99.25%)
    90. (0.00257) RY*( 1) C   5           s( 17.95%)p 4.18( 75.03%)d 0.39(  7.01%)
                                            0.0000 -0.0139  0.4235 -0.0285 -0.8558
                                           -0.0006  0.1306 -0.0004 -0.0044  0.0256
                                            0.0048  0.0000  0.2608 -0.0380
    91. (0.00227) RY*( 2) C   5           s(  0.62%)p99.99( 93.95%)d 8.81(  5.43%)
                                            0.0000  0.0049  0.0784  0.0034 -0.1054
                                            0.0147 -0.9634 -0.0001 -0.0020 -0.2298
                                           -0.0003 -0.0013  0.0350  0.0180
    92. (0.00210) RY*( 3) C   5           s(  0.00%)p 1.00( 88.11%)d 0.13( 11.88%)
                                           -0.0000  0.0000  0.0061  0.0005 -0.0017
                                           -0.0000 -0.0014  0.0023  0.9387  0.0006
                                            0.3279 -0.1060 -0.0044  0.0056
    93. (0.00163) RY*( 4) C   5           s( 81.24%)p 0.22( 17.96%)d 0.01(  0.81%)
                                           -0.0000  0.0070  0.9013  0.0418  0.4209
                                           -0.0052  0.0260  0.0005 -0.0040 -0.0075
                                           -0.0043  0.0009 -0.0892  0.0038
    94. (0.00047) RY*( 5) C   5           s(  0.00%)p 1.00(  1.15%)d86.12( 98.85%)
                                           -0.0000 -0.0000  0.0002 -0.0001  0.0006
                                            0.0000 -0.0008  0.0119 -0.1065  0.0100
                                           -0.0168 -0.9941 -0.0005 -0.0002
    95. (0.00015) RY*( 6) C   5           s(  0.03%)p99.99(  5.46%)d99.99( 94.51%)
                                            0.0000  0.0006  0.0163  0.0033 -0.0207
                                            0.0308 -0.2307  0.0000 -0.0000  0.9653
                                            0.0003  0.0099 -0.0848 -0.0779
    96. (0.00011) RY*( 7) C   5           s(  0.09%)p75.91(  7.11%)d99.99( 92.79%)
                                           -0.0000 -0.0066  0.0299  0.0046 -0.2661
                                           -0.0012  0.0176 -0.0001 -0.0008 -0.0981
                                           -0.0093 -0.0004 -0.9443 -0.1630
    97. (0.00006) RY*( 8) C   5           s(  0.00%)p 1.00( 10.82%)d 8.25( 89.18%)
    98. (0.00002) RY*( 9) C   5           s(  0.05%)p13.18(  0.63%)d99.99( 99.33%)
    99. (0.00293) RY*( 1) C   6           s(  0.07%)p99.99( 93.88%)d89.99(  6.06%)
                                           -0.0000  0.0248  0.0075 -0.0231 -0.5092
                                           -0.0224 -0.8237 -0.0003  0.0019  0.2061
                                           -0.0016  0.0012 -0.1326 -0.0224
   100. (0.00132) RY*( 2) C   6           s( 11.25%)p 7.75( 87.20%)d 0.14(  1.55%)
                                           -0.0000  0.0158  0.3350 -0.0103  0.7919
                                            0.0194 -0.4938 -0.0003  0.0240  0.0395
                                            0.0039 -0.0015  0.1138 -0.0311
   101. (0.00063) RY*( 3) C   6           s(  0.03%)p99.99( 84.28%)d99.99( 15.70%)
                                            0.0000 -0.0005  0.0163  0.0008 -0.0249
                                           -0.0000  0.0171 -0.0202  0.9173 -0.0011
                                            0.2359 -0.3182 -0.0048  0.0059
   102. (0.00050) RY*( 4) C   6           s( 87.34%)p 0.12( 10.47%)d 0.03(  2.19%)
                                            0.0000 -0.0097  0.9345  0.0176 -0.2744
                                            0.0094  0.1675  0.0003 -0.0304 -0.1015
                                            0.0111 -0.0005 -0.0886 -0.0605
   103. (0.00024) RY*( 5) C   6           s(  0.03%)p99.99( 12.11%)d99.99( 87.86%)
                                            0.0000 -0.0004  0.0168  0.0004 -0.0101
                                            0.0000  0.0077  0.0048  0.3478 -0.0023
                                           -0.8636  0.3636  0.0104 -0.0211
   104. (0.00006) RY*( 6) C   6           s(  0.97%)p 3.16(  3.08%)d98.49( 95.94%)
   105. (0.00004) RY*( 7) C   6           s(  0.02%)p99.99(  4.69%)d99.99( 95.30%)
   106. (0.00001) RY*( 8) C   6           s(  0.00%)p 1.00(  3.64%)d26.50( 96.36%)
   107. (0.00000) RY*( 9) C   6           s(  0.39%)p 1.92(  0.75%)d99.99( 98.85%)
   108. (0.00342) RY*( 1) C   7           s(  1.06%)p89.51( 94.67%)d 4.04(  4.27%)
                                            0.0000 -0.0231  0.1002 -0.0160 -0.7512
                                            0.0302  0.6174  0.0022 -0.0088  0.1760
                                           -0.0008  0.0084  0.1073  0.0140
   109. (0.00175) RY*( 2) C   7           s(  3.45%)p27.41( 94.64%)d 0.55(  1.91%)
                                           -0.0000  0.0181  0.1849  0.0227 -0.6160
                                            0.0096 -0.7524  0.0014 -0.0118 -0.1240
                                            0.0019  0.0048  0.0542 -0.0268
   110. (0.00072) RY*( 3) C   7           s(  2.65%)p25.21( 66.73%)d11.57( 30.62%)
                                            0.0000 -0.0005  0.1627 -0.0024  0.0180
                                            0.0019  0.0086 -0.0274  0.8162  0.0079
                                           -0.4073 -0.3742  0.0062 -0.0150
   111. (0.00055) RY*( 4) C   7           s( 90.62%)p 0.06(  5.30%)d 0.04(  4.07%)
                                            0.0000 -0.0053  0.9519 -0.0120  0.2025
                                            0.0135  0.0565  0.0046 -0.0923  0.1060
                                            0.1284  0.0889  0.0177 -0.0692
   112. (0.00028) RY*( 5) C   7           s(  0.47%)p61.67( 29.13%)d99.99( 70.40%)
                                            0.0000 -0.0010  0.0687  0.0003  0.0208
                                            0.0019 -0.0016 -0.0017 -0.5393  0.0436
                                           -0.7862 -0.2871 -0.0047 -0.0387
   113. (0.00007) RY*( 6) C   7           s(  0.32%)p 7.18(  2.27%)d99.99( 97.42%)
   114. (0.00004) RY*( 7) C   7           s(  1.19%)p 2.96(  3.52%)d80.16( 95.29%)
   115. (0.00001) RY*( 8) C   7           s(  0.02%)p99.99(  3.40%)d99.99( 96.58%)
   116. (0.00001) RY*( 9) C   7           s(  0.32%)p 1.49(  0.47%)d99.99( 99.21%)
   117. (0.00285) RY*( 1) C   8           s(  5.97%)p14.70( 87.83%)d 1.04(  6.20%)
                                            0.0000  0.0107  0.2442  0.0262  0.9307
                                            0.0007 -0.0449 -0.0016  0.0968  0.0033
                                            0.0191  0.0009  0.2456 -0.0357
   118. (0.00203) RY*( 2) C   8           s(  0.39%)p99.99( 99.49%)d 0.30(  0.12%)
                                           -0.0000  0.0003  0.0625 -0.0016 -0.0610
                                            0.0153 -0.9955 -0.0001 -0.0053  0.0292
                                           -0.0020 -0.0139 -0.0111 -0.0023
   119. (0.00147) RY*( 3) C   8           s( 37.77%)p 1.64( 61.84%)d 0.01(  0.38%)
                                           -0.0000 -0.0009  0.6146 -0.0046 -0.2291
                                           -0.0013  0.0486 -0.0061  0.7507 -0.0026
                                            0.0252  0.0244 -0.0365 -0.0356
   120. (0.00113) RY*( 4) C   8           s( 54.80%)p 0.81( 44.39%)d 0.01(  0.81%)
                                           -0.0000 -0.0018  0.7403 -0.0016 -0.1238
                                           -0.0015  0.0579  0.0016 -0.6520 -0.0059
                                            0.0138 -0.0217 -0.0125 -0.0854
   121. (0.00047) RY*( 5) C   8           s(  0.00%)p 1.00(  0.14%)d99.99( 99.86%)
                                            0.0000 -0.0001  0.0003  0.0004 -0.0036
                                            0.0015  0.0129  0.0122  0.0334 -0.0360
                                           -0.0736 -0.9958  0.0130  0.0033
   122. (0.00022) RY*( 6) C   8           s(  0.02%)p82.02(  1.79%)d99.99( 98.19%)
                                            0.0000 -0.0008  0.0148  0.0104 -0.1329
                                           -0.0005  0.0043  0.0102  0.0029  0.0354
                                           -0.8110  0.0670  0.5600  0.0692
   123. (0.00019) RY*( 7) C   8           s(  0.22%)p16.96(  3.66%)d99.99( 96.13%)
                                           -0.0000  0.0036  0.0463 -0.0109  0.1901
                                            0.0076 -0.0126  0.0061  0.0062 -0.4126
                                           -0.5251  0.0443 -0.7086  0.1060
   124. (0.00017) RY*( 8) C   8           s(  0.07%)p13.18(  0.90%)d99.99( 99.04%)
                                           -0.0000  0.0017  0.0260 -0.0052  0.0885
                                           -0.0189  0.0270  0.0029  0.0012  0.9086
                                           -0.2068 -0.0217 -0.3423  0.0666
   125. (0.00002) RY*( 9) C   8           s(  0.79%)p 0.09(  0.07%)d99.99( 99.14%)
   126. (0.01057) RY*( 1) C   9           s(  0.05%)p99.99( 91.80%)d99.99(  8.15%)
                                           -0.0000  0.0006  0.0226 -0.0008  0.0112
                                            0.0555 -0.9565  0.0010 -0.0022  0.0487
                                            0.0067  0.2725  0.0268  0.0636
   127. (0.00918) RY*( 2) C   9           s(  0.00%)p 1.00( 85.05%)d 0.18( 14.94%)
                                            0.0000 -0.0006  0.0028  0.0007 -0.0123
                                            0.0004  0.0112  0.0740 -0.9191  0.0063
                                            0.0857  0.1190 -0.1666 -0.3164
   128. (0.00668) RY*( 3) C   9           s(  3.31%)p25.03( 82.98%)d 4.13( 13.70%)
                                            0.0000  0.0551  0.1735 -0.0394  0.9100
                                           -0.0014  0.0066 -0.0007 -0.0109  0.0018
                                           -0.0237 -0.0169  0.3201 -0.1835
   129. (0.00245) RY*( 4) C   9           s( 70.85%)p 0.01(  0.48%)d 0.40( 28.67%)
                                           -0.0000 -0.0007  0.8417  0.0043  0.0549
                                            0.0022  0.0400 -0.0004  0.0124 -0.0083
                                           -0.0300  0.0620 -0.4756  0.2360
   130. (0.00198) RY*( 5) C   9           s(  0.49%)p18.98(  9.29%)d99.99( 90.22%)
                                           -0.0000 -0.0011  0.0700  0.0003 -0.0046
                                           -0.0276 -0.1890 -0.0180 -0.2368  0.1510
                                            0.2752 -0.8009  0.1601  0.3696
   131. (0.00194) RY*( 6) C   9           s(  0.00%)p 1.00(  6.41%)d14.61( 93.59%)
                                           -0.0000  0.0018  0.0064 -0.0018  0.0102
                                            0.0265  0.1814 -0.0095 -0.1740 -0.1792
                                            0.4237  0.4730  0.3628  0.6073
   132. (0.00154) RY*( 7) C   9           s(  0.02%)p99.99(  6.93%)d99.99( 93.05%)
                                            0.0000 -0.0002  0.0137  0.0039  0.0200
                                            0.0002 -0.0100  0.0572  0.2559  0.1324
                                            0.8525  0.0288 -0.2072 -0.3776
   133. (0.00126) RY*( 8) C   9           s(  0.02%)p94.64(  1.78%)d99.99( 98.20%)
                                            0.0000 -0.0023  0.0135  0.0029 -0.0041
                                           -0.0613 -0.1157  0.0086  0.0245 -0.9602
                                            0.0826 -0.1928 -0.0557 -0.1132
   134. (0.00026) RY*( 9) C   9           s( 25.53%)p 0.65( 16.59%)d 2.27( 57.88%)
                                            0.0000 -0.0121  0.5051 -0.0340 -0.4056
                                           -0.0006  0.0010  0.0012  0.0157  0.0144
                                           -0.0114 -0.0011  0.6610 -0.3762
   135. (0.00051) RY*( 1) F  10           s( 74.47%)p 0.33( 24.93%)d 0.01(  0.59%)
                                            0.0000 -0.0000  0.8630 -0.0020  0.4979
                                           -0.0019 -0.0057  0.0061 -0.0367 -0.0057
                                           -0.0153  0.0038  0.0166  0.0733
   136. (0.00022) RY*( 2) F  10           s( 18.62%)p 3.69( 68.74%)d 0.68( 12.64%)
                                           -0.0000  0.0015  0.4315  0.0031 -0.7722
                                           -0.0017 -0.0858  0.0024 -0.2893  0.0295
                                           -0.2863  0.0174  0.1887 -0.0876
   137. (0.00011) RY*( 3) F  10           s(  0.40%)p99.99( 97.16%)d 6.10(  2.44%)
                                           -0.0000  0.0003  0.0633  0.0007 -0.0903
                                            0.0043  0.9789  0.0010  0.0723 -0.0777
                                           -0.0404 -0.1269 -0.0073 -0.0247
   138. (0.00003) RY*( 4) F  10           s(  0.01%)p 1.00(  2.51%)d38.82( 97.48%)
   139. (0.00002) RY*( 5) F  10           s(  4.66%)p18.49( 86.14%)d 1.98(  9.20%)
   140. (0.00000) RY*( 6) F  10           s(  0.82%)p19.41( 15.99%)d99.99( 83.19%)
   141. (0.00000) RY*( 7) F  10           s(  0.01%)p 1.00(  1.10%)d89.96( 98.89%)
   142. (0.00001) RY*( 8) F  10           s(  0.96%)p 2.48(  2.37%)d99.99( 96.67%)
   143. (0.00001) RY*( 9) F  10           s(  0.06%)p21.23(  1.24%)d99.99( 98.70%)
   144. (0.00056) RY*( 1) F  11           s( 75.42%)p 0.32( 24.01%)d 0.01(  0.57%)
                                            0.0000  0.0001  0.8685  0.0003  0.4790
                                           -0.0050  0.0769 -0.0041 -0.0688  0.0093
                                            0.0184  0.0660 -0.0050 -0.0295
   145. (0.00019) RY*( 2) F  11           s( 16.48%)p 4.16( 68.47%)d 0.91( 15.06%)
                                           -0.0000  0.0013  0.4059  0.0044 -0.7672
                                           -0.0017  0.2506 -0.0012  0.1824  0.2448
                                            0.1620 -0.0008  0.2133 -0.1375
   146. (0.00013) RY*( 3) F  11           s(  0.33%)p99.99( 96.34%)d10.15(  3.33%)
                                            0.0000 -0.0009  0.0572  0.0027  0.0938
                                           -0.0027 -0.5270  0.0031  0.8228  0.0950
                                           -0.0272  0.0751  0.1073  0.0797
   147. (0.00003) RY*( 4) F  11           s(  0.00%)p 1.00(  2.01%)d48.64( 97.98%)
   148. (0.00002) RY*( 5) F  11           s(  4.26%)p21.51( 91.72%)d 0.94(  4.02%)
   149. (0.00000) RY*( 6) F  11           s(  0.36%)p11.90(  4.28%)d99.99( 95.36%)
   150. (0.00000) RY*( 7) F  11           s(  1.04%)p 0.32(  0.34%)d94.67( 98.62%)
   151. (0.00001) RY*( 8) F  11           s(  1.09%)p 4.29(  4.66%)d86.62( 94.25%)
   152. (0.00000) RY*( 9) F  11           s(  1.03%)p 8.14(  8.35%)d88.42( 90.63%)
   153. (0.00065) RY*( 1) F  12           s( 65.90%)p 0.50( 32.73%)d 0.02(  1.38%)
                                           -0.0000 -0.0008  0.8118  0.0024  0.5320
                                           -0.0007 -0.2096 -0.0002  0.0168 -0.0545
                                            0.0285 -0.0676 -0.0511 -0.0530
   154. (0.00018) RY*( 2) F  12           s( 10.39%)p 6.91( 71.86%)d 1.71( 17.74%)
                                           -0.0000  0.0004  0.3224  0.0065 -0.7066
                                           -0.0010 -0.4537  0.0000  0.1160 -0.3053
                                            0.1318  0.0019  0.2129 -0.1467
   155. (0.00014) RY*( 3) F  12           s(  0.42%)p99.99( 96.25%)d 7.97(  3.33%)
                                           -0.0000 -0.0003  0.0646  0.0026  0.0010
                                            0.0022  0.3428  0.0045  0.9192 -0.0802
                                           -0.0246 -0.1174  0.0856  0.0716
   156. (0.00003) RY*( 4) F  12           s(  0.00%)p 1.00(  2.24%)d43.60( 97.76%)
   157. (0.00000) RY*( 5) F  12           s(  2.79%)p 3.05(  8.50%)d31.77( 88.71%)
   158. (0.00000) RY*( 6) F  12           s(  0.48%)p 3.81(  1.81%)d99.99( 97.71%)
   159. (0.00001) RY*( 7) F  12           s( 18.80%)p 4.32( 81.20%)d 0.00(  0.00%)
   160. (0.00001) RY*( 8) F  12           s(  0.13%)p38.45(  4.97%)d99.99( 94.90%)
   161. (0.00000) RY*( 9) F  12           s(  1.11%)p 0.54(  0.60%)d88.87( 98.29%)
   162. (0.00346) RY*( 1) C  13           s(  1.26%)p75.26( 94.68%)d 3.23(  4.06%)
                                            0.0000 -0.0230  0.1098 -0.0159 -0.7320
                                           -0.0304 -0.6401  0.0004 -0.0069 -0.1696
                                           -0.0041 -0.0067  0.1081  0.0111
   163. (0.00185) RY*( 2) C  13           s(  2.73%)p35.00( 95.54%)d 0.64(  1.73%)
                                            0.0000  0.0186  0.1642  0.0239 -0.6415
                                           -0.0083  0.7369  0.0007 -0.0113  0.1204
                                           -0.0019 -0.0042  0.0475 -0.0238
   164. (0.00063) RY*( 3) C  13           s( 17.37%)p 4.03( 69.99%)d 0.73( 12.64%)
                                            0.0000 -0.0020  0.4168 -0.0067  0.0720
                                           -0.0053 -0.0138 -0.0066  0.8333 -0.0226
                                           -0.2276  0.2709  0.0080 -0.0251
   165. (0.00054) RY*( 4) C  13           s( 77.04%)p 0.21( 16.20%)d 0.09(  6.76%)
                                            0.0000 -0.0059  0.8777 -0.0124  0.1815
                                           -0.0124 -0.0331  0.0016 -0.3572 -0.0731
                                            0.1808 -0.1616  0.0006 -0.0587
   166. (0.00031) RY*( 5) C  13           s(  0.53%)p28.04( 14.88%)d99.99( 84.59%)
                                            0.0000 -0.0011  0.0728 -0.0003  0.0218
                                           -0.0017 -0.0000  0.0151 -0.3848 -0.0273
                                           -0.8513  0.3450 -0.0018 -0.0382
   167. (0.00007) RY*( 6) C  13           s(  0.30%)p 7.43(  2.26%)d99.99( 97.44%)
   168. (0.00004) RY*( 7) C  13           s(  0.58%)p 5.26(  3.03%)d99.99( 96.39%)
   169. (0.00001) RY*( 8) C  13           s(  0.02%)p99.99(  2.99%)d99.99( 97.00%)
   170. (0.00001) RY*( 9) C  13           s(  0.26%)p 2.11(  0.55%)d99.99( 99.18%)
   171. (0.00295) RY*( 1) C  14           s(  0.06%)p99.99( 93.72%)d99.99(  6.23%)
                                           -0.0000  0.0220 -0.0083 -0.0218 -0.5869
                                            0.0219  0.7692 -0.0001  0.0006 -0.2106
                                           -0.0018 -0.0014 -0.1321 -0.0216
   172. (0.00156) RY*( 2) C  14           s( 16.03%)p 5.16( 82.78%)d 0.07(  1.19%)
                                           -0.0000  0.0203  0.3998 -0.0083  0.7232
                                           -0.0169  0.5513 -0.0001  0.0209 -0.0658
                                            0.0032  0.0009  0.0830 -0.0268
   173. (0.00055) RY*( 3) C  14           s( 82.95%)p 0.18( 14.87%)d 0.03(  2.17%)
                                            0.0000 -0.0106  0.9107  0.0195 -0.3156
                                           -0.0065 -0.2206  0.0005 -0.0080  0.1004
                                            0.0140  0.0070 -0.1000 -0.0374
   174. (0.00056) RY*( 4) C  14           s(  0.01%)p 1.00( 77.54%)d 0.29( 22.45%)
                                           -0.0000  0.0003  0.0074 -0.0001  0.0144
                                           -0.0001  0.0110  0.0018 -0.8804  0.0016
                                           -0.3315 -0.3384  0.0029 -0.0091
   175. (0.00024) RY*( 5) C  14           s(  0.02%)p99.99( 19.92%)d99.99( 80.06%)
                                            0.0000 -0.0004  0.0132  0.0005 -0.0108
                                            0.0001 -0.0090 -0.0083  0.4461  0.0030
                                           -0.8202 -0.3569  0.0099 -0.0198
   176. (0.00007) RY*( 6) C  14           s(  0.86%)p 3.84(  3.32%)d99.99( 95.82%)
   177. (0.00005) RY*( 7) C  14           s(  0.00%)p 1.00(  4.15%)d23.12( 95.85%)
   178. (0.00002) RY*( 8) C  14           s(  0.00%)p 1.00(  2.58%)d37.69( 97.42%)
   179. (0.00001) RY*( 9) C  14           s(  0.17%)p 7.00(  1.19%)d99.99( 98.64%)
   180. (0.00061) RY*( 1) H  15           s( 98.57%)p 0.01(  1.43%)
                                            0.0044  0.9928 -0.0384  0.0577  0.0974
   181. (0.00009) RY*( 2) H  15           s(  0.00%)p 1.00(100.00%)
   182. (0.00006) RY*( 3) H  15           s(  0.20%)p99.99( 99.80%)
   183. (0.00002) RY*( 4) H  15           s(  1.31%)p75.19( 98.69%)
   184. (0.00056) RY*( 1) H  16           s( 98.38%)p 0.02(  1.62%)
                                            0.0044  0.9919 -0.0665 -0.1083 -0.0014
   185. (0.00010) RY*( 2) H  16           s(  0.05%)p99.99( 99.95%)
   186. (0.00007) RY*( 3) H  16           s(  0.32%)p99.99( 99.68%)
   187. (0.00002) RY*( 4) H  16           s(  1.32%)p74.69( 98.68%)
   188. (0.00052) RY*( 1) H  17           s( 98.29%)p 0.02(  1.71%)
                                            0.0051  0.9914  0.1309 -0.0027  0.0022
   189. (0.00009) RY*( 2) H  17           s(  0.00%)p 1.00(100.00%)
   190. (0.00006) RY*( 3) H  17           s(  0.17%)p99.99( 99.83%)
   191. (0.00002) RY*( 4) H  17           s(  1.63%)p60.47( 98.37%)
   192. (0.00061) RY*( 1) H  18           s( 98.57%)p 0.01(  1.43%)
                                            0.0044  0.9928 -0.0363  0.0581 -0.0980
   193. (0.00009) RY*( 2) H  18           s(  0.00%)p 1.00(100.00%)
   194. (0.00006) RY*( 3) H  18           s(  0.20%)p99.99( 99.80%)
   195. (0.00002) RY*( 4) H  18           s(  1.32%)p75.00( 98.68%)
   196. (0.00056) RY*( 1) H  19           s( 98.38%)p 0.02(  1.62%)
                                            0.0044  0.9919 -0.0662 -0.1085 -0.0008
   197. (0.00010) RY*( 2) H  19           s(  0.05%)p99.99( 99.95%)
   198. (0.00007) RY*( 3) H  19           s(  0.32%)p99.99( 99.68%)
   199. (0.00002) RY*( 4) H  19           s(  1.33%)p74.45( 98.67%)
   200. (0.00052) RY*( 1) H  20           s( 98.29%)p 0.02(  1.71%)
                                            0.0051  0.9914  0.1306 -0.0027  0.0004
   201. (0.00009) RY*( 2) H  20           s(  0.00%)p 1.00(100.00%)
   202. (0.00006) RY*( 3) H  20           s(  0.17%)p99.99( 99.83%)
   203. (0.00002) RY*( 4) H  20           s(  1.62%)p60.75( 98.38%)
   204. (0.00051) RY*( 1) H  21           s( 98.19%)p 0.02(  1.81%)
                                            0.0047  0.9909  0.1344  0.0039  0.0016
   205. (0.00009) RY*( 2) H  21           s(  0.00%)p 1.00(100.00%)
   206. (0.00005) RY*( 3) H  21           s(  0.04%)p99.99( 99.96%)
   207. (0.00002) RY*( 4) H  21           s(  1.85%)p53.04( 98.15%)
   208. (0.00065) RY*( 1) H  22           s( 98.67%)p 0.01(  1.33%)
                                            0.0033  0.9933 -0.0772  0.0385  0.0768
   209. (0.00010) RY*( 2) H  22           s(  0.20%)p99.99( 99.80%)
   210. (0.00006) RY*( 3) H  22           s(  0.30%)p99.99( 99.70%)
   211. (0.00002) RY*( 4) H  22           s(  0.92%)p99.99( 99.08%)
   212. (0.00065) RY*( 1) H  23           s( 98.67%)p 0.01(  1.33%)
                                            0.0033  0.9933 -0.0750  0.0388 -0.0785
   213. (0.00010) RY*( 2) H  23           s(  0.20%)p99.99( 99.80%)
                                            0.0017  0.0442  0.8562 -0.3094 -0.4113
   214. (0.00006) RY*( 3) H  23           s(  0.30%)p99.99( 99.70%)
   215. (0.00002) RY*( 4) H  23           s(  0.92%)p99.99( 99.08%)
   216. (0.00072) RY*( 1) H  24           s( 99.61%)p 0.00(  0.39%)
                                            0.0033  0.9980  0.0621  0.0089 -0.0004
   217. (0.00007) RY*( 2) H  24           s(  0.00%)p 1.00(100.00%)
   218. (0.00004) RY*( 3) H  24           s(  0.42%)p99.99( 99.58%)
   219. (0.00003) RY*( 4) H  24           s(  0.08%)p99.99( 99.92%)
   220. (0.00108) RY*( 1) H  25           s( 99.38%)p 0.01(  0.62%)
                                            0.0050  0.9969 -0.0767  0.0084 -0.0153
   221. (0.00006) RY*( 2) H  25           s(  0.14%)p99.99( 99.86%)
   222. (0.00004) RY*( 3) H  25           s(  0.41%)p99.99( 99.59%)
   223. (0.00003) RY*( 4) H  25           s(  0.18%)p99.99( 99.82%)
   224. (0.00105) RY*( 1) H  26           s( 99.46%)p 0.01(  0.54%)
                                            0.0043  0.9973 -0.0696 -0.0130 -0.0191
   225. (0.00005) RY*( 2) H  26           s(  0.43%)p99.99( 99.57%)
   226. (0.00006) RY*( 3) H  26           s(  0.03%)p99.99( 99.97%)
   227. (0.00003) RY*( 4) H  26           s(  0.18%)p99.99( 99.82%)
   228. (0.00077) RY*( 1) H  27           s( 99.50%)p 0.00(  0.50%)
                                            0.0046  0.9975  0.0695 -0.0118 -0.0001
   229. (0.00007) RY*( 2) H  27           s(  0.00%)p 1.00(100.00%)
   230. (0.00004) RY*( 3) H  27           s(  0.54%)p99.99( 99.46%)
   231. (0.00003) RY*( 4) H  27           s(  0.06%)p99.99( 99.94%)
   232. (0.01246) BD*( 1) C   1 - C   2  
                ( 52.65%)   0.7256* C   1 s( 29.47%)p 2.39( 70.47%)d 0.00(  0.06%)
                                            0.0007  0.5429 -0.0042 -0.2704  0.0038
                                            0.4001  0.0001 -0.6867 -0.0011 -0.0067
                                            0.0119 -0.0154 -0.0015  0.0114
                ( 47.35%)  -0.6881* C   2 s( 25.00%)p 3.00( 74.95%)d 0.00(  0.05%)
                                            0.0000  0.5000 -0.0015  0.2563  0.0095
                                           -0.4271  0.0054  0.7080  0.0038 -0.0045
                                            0.0062 -0.0168 -0.0035  0.0121
   233. (0.00278) BD*( 1) C   1 - H  15  
                ( 38.05%)   0.6169* C   1 s( 23.29%)p 3.29( 76.67%)d 0.00(  0.04%)
                                            0.0001 -0.4826 -0.0008  0.2787 -0.0130
                                           -0.4025  0.0152 -0.7256 -0.0136  0.0062
                                            0.0100 -0.0138  0.0017 -0.0089
                ( 61.95%)  -0.7871* H  15 s( 99.91%)p 0.00(  0.09%)
                                           -0.9996  0.0010 -0.0068  0.0116  0.0261
   234. (0.00303) BD*( 1) C   1 - H  16  
                ( 38.60%)   0.6213* C   1 s( 23.38%)p 3.28( 76.58%)d 0.00(  0.04%)
                                           -0.0001  0.4835  0.0013 -0.2973  0.0150
                                           -0.8224 -0.0047  0.0199  0.0218  0.0127
                                            0.0005  0.0012 -0.0123 -0.0105
                ( 61.40%)  -0.7836* H  16 s( 99.92%)p 0.00(  0.08%)
                                            0.9996 -0.0010  0.0063  0.0277 -0.0044
   235. (0.00285) BD*( 1) C   1 - H  17  
                ( 37.46%)   0.6120* C   1 s( 23.76%)p 3.21( 76.20%)d 0.00(  0.04%)
                                            0.0001 -0.4874 -0.0038 -0.8718  0.0032
                                            0.0276  0.0115 -0.0256 -0.0190  0.0005
                                            0.0007 -0.0000 -0.0168  0.0100
                ( 62.54%)  -0.7909* H  17 s( 99.91%)p 0.00(  0.09%)
                                           -0.9996  0.0012  0.0293 -0.0018  0.0028
   236. (0.01247) BD*( 1) C   2 - C   3  
                ( 47.36%)   0.6882* C   2 s( 25.00%)p 3.00( 74.95%)d 0.00(  0.05%)
                                           -0.0000 -0.5000  0.0015 -0.2704 -0.0096
                                            0.4222 -0.0053  0.7057  0.0036  0.0048
                                            0.0068 -0.0166  0.0033 -0.0121
                ( 52.64%)  -0.7256* C   3 s( 29.48%)p 2.39( 70.47%)d 0.00(  0.06%)
                                           -0.0007 -0.5429  0.0042  0.2840 -0.0038
                                           -0.3954 -0.0001 -0.6838 -0.0012  0.0069
                                            0.0124 -0.0151  0.0012 -0.0112
   237. (0.01089) BD*( 1) C   2 - C   4  
                ( 47.03%)   0.6858* C   2 s( 26.19%)p 2.82( 73.77%)d 0.00(  0.04%)
                                           -0.0000 -0.5118  0.0000 -0.3163 -0.0052
                                           -0.7984  0.0073 -0.0059 -0.0001 -0.0111
                                           -0.0001 -0.0002  0.0131  0.0103
                ( 52.97%)  -0.7278* C   4 s( 29.48%)p 2.39( 70.47%)d 0.00(  0.05%)
                                           -0.0005 -0.5429  0.0040  0.3552 -0.0061
                                            0.7606  0.0051  0.0063 -0.0001 -0.0144
                                           -0.0001 -0.0003  0.0111  0.0113
   238. (0.02333) BD*( 1) C   2 - C   5  
                ( 52.46%)   0.7243* C   2 s( 23.80%)p 3.20( 76.14%)d 0.00(  0.06%)
                                            0.0002  0.4878  0.0066 -0.8719 -0.0050
                                            0.0331  0.0056 -0.0086  0.0000 -0.0006
                                            0.0004 -0.0000  0.0212 -0.0113
                ( 47.54%)  -0.6895* C   5 s( 33.80%)p 1.96( 66.18%)d 0.00(  0.02%)
                                            0.0001  0.5809 -0.0217  0.8124 -0.0417
                                           -0.0057  0.0091  0.0081 -0.0003 -0.0008
                                            0.0002 -0.0000  0.0125 -0.0074
   239. (0.00278) BD*( 1) C   3 - H  18  
                ( 38.05%)   0.6169* C   3 s( 23.28%)p 3.29( 76.68%)d 0.00(  0.04%)
                                           -0.0001  0.4825  0.0008 -0.2643  0.0133
                                            0.4074 -0.0151 -0.7282 -0.0134 -0.0060
                                            0.0097 -0.0141 -0.0020  0.0090
                ( 61.95%)  -0.7871* H  18 s( 99.91%)p 0.00(  0.09%)
                                            0.9996 -0.0010  0.0063 -0.0118  0.0261
   240. (0.00303) BD*( 1) C   3 - H  19  
                ( 38.60%)   0.6213* C   3 s( 23.38%)p 3.28( 76.58%)d 0.00(  0.04%)
                                           -0.0001  0.4835  0.0013 -0.2967  0.0154
                                           -0.8222 -0.0046 -0.0314 -0.0215  0.0127
                                           -0.0003 -0.0007 -0.0123 -0.0105
                ( 61.40%)  -0.7836* H  19 s( 99.92%)p 0.00(  0.08%)
                                            0.9996 -0.0010  0.0062  0.0276  0.0047
   241. (0.00285) BD*( 1) C   3 - H  20  
                ( 37.45%)   0.6120* C   3 s( 23.76%)p 3.21( 76.20%)d 0.00(  0.04%)
                                            0.0001 -0.4874 -0.0038 -0.8722  0.0028
                                            0.0274  0.0114  0.0086  0.0191  0.0005
                                           -0.0014  0.0001 -0.0167  0.0100
                ( 62.55%)  -0.7909* H  20 s( 99.91%)p 0.00(  0.09%)
                                           -0.9996  0.0012  0.0294 -0.0018 -0.0023
   242. (0.00258) BD*( 1) C   4 - H  21  
                ( 37.37%)   0.6113* C   4 s( 23.87%)p 3.19( 76.10%)d 0.00(  0.04%)
                                            0.0001 -0.4885 -0.0066 -0.8700  0.0037
                                            0.0580 -0.0255 -0.0099 -0.0000  0.0038
                                           -0.0004  0.0000 -0.0166  0.0094
                ( 62.63%)  -0.7914* H  21 s( 99.91%)p 0.00(  0.09%)
                                           -0.9996  0.0007  0.0294  0.0009  0.0004
   243. (0.00302) BD*( 1) C   4 - H  22  
                ( 38.42%)   0.6199* C   4 s( 23.27%)p 3.30( 76.69%)d 0.00(  0.04%)
                                            0.0001 -0.4824  0.0005  0.2489 -0.0215
                                           -0.4546 -0.0171 -0.7054  0.0035  0.0063
                                            0.0091 -0.0139  0.0017 -0.0100
                ( 61.58%)  -0.7847* H  22 s( 99.92%)p 0.00(  0.08%)
                                           -0.9996  0.0006 -0.0035  0.0172  0.0232
   244. (0.00303) BD*( 1) C   4 - H  23  
                ( 38.43%)   0.6199* C   4 s( 23.27%)p 3.30( 76.69%)d 0.00(  0.04%)
                                            0.0001 -0.4824  0.0005  0.2325 -0.0215
                                           -0.4586 -0.0171  0.7083 -0.0041  0.0060
                                           -0.0086  0.0142  0.0020 -0.0103
                ( 61.57%)  -0.7847* H  23 s( 99.92%)p 0.00(  0.08%)
                                           -0.9996  0.0006 -0.0029  0.0173 -0.0232
   245. (0.01227) BD*( 1) C   5 - C   6  
                ( 48.79%)   0.6985* C   5 s( 33.76%)p 1.96( 66.20%)d 0.00(  0.05%)
                                            0.0001 -0.5809 -0.0125  0.4098 -0.0104
                                           -0.7026 -0.0162  0.0034 -0.0002  0.0186
                                           -0.0001  0.0002  0.0058  0.0084
                ( 51.21%)  -0.7156* C   6 s( 34.85%)p 1.87( 65.10%)d 0.00(  0.05%)
                                           -0.0001 -0.5903 -0.0045 -0.4342 -0.0175
                                            0.6797 -0.0113 -0.0067 -0.0002  0.0162
                                           -0.0001  0.0003  0.0104  0.0113
   246. (0.17135) BD*( 2) C   5 - C   6  
                ( 48.60%)   0.6971* C   5 s(  0.00%)p 1.00( 99.92%)d 0.00(  0.08%)
                                            0.0000  0.0003  0.0000  0.0098  0.0003
                                            0.0006  0.0001 -0.9995 -0.0079  0.0001
                                            0.0258 -0.0116 -0.0002  0.0005
                ( 51.40%)  -0.7169* C   6 s(  0.00%)p 1.00( 99.93%)d 0.00(  0.07%)
                                            0.0000 -0.0003 -0.0002  0.0119  0.0003
                                           -0.0025 -0.0001 -0.9995 -0.0128 -0.0002
                                            0.0004  0.0266 -0.0000 -0.0001
   247. (0.01215) BD*( 1) C   5 - C  14  
                ( 49.04%)   0.7003* C   5 s( 32.47%)p 2.08( 67.48%)d 0.00(  0.05%)
                                            0.0001 -0.5698 -0.0079  0.4117 -0.0055
                                            0.7107  0.0143  0.0042 -0.0001 -0.0190
                                           -0.0001 -0.0002  0.0071  0.0090
                ( 50.96%)  -0.7139* C  14 s( 34.79%)p 1.87( 65.16%)d 0.00(  0.05%)
                                           -0.0001 -0.5898 -0.0015 -0.4275 -0.0143
                                           -0.6845  0.0110 -0.0068 -0.0001 -0.0164
                                           -0.0001 -0.0003  0.0109  0.0105
   248. (0.00780) BD*( 1) C   6 - C   7  
                ( 50.01%)   0.7072* C   6 s( 35.25%)p 1.84( 64.71%)d 0.00(  0.04%)
                                            0.0001  0.5935  0.0136 -0.8032 -0.0050
                                            0.0028  0.0421 -0.0098 -0.0002  0.0039
                                            0.0004  0.0001  0.0173 -0.0111
                ( 49.99%)  -0.7070* C   7 s( 35.85%)p 1.79( 64.10%)d 0.00(  0.04%)
                                            0.0000  0.5987  0.0097  0.7994  0.0019
                                            0.0115  0.0418  0.0051  0.0003 -0.0044
                                            0.0004 -0.0000  0.0169 -0.0114
   249. (0.00708) BD*( 1) C   6 - H  24  
                ( 36.42%)   0.6035* C   6 s( 29.81%)p 2.35( 70.16%)d 0.00(  0.03%)
                                            0.0004 -0.5458  0.0144 -0.4057  0.0174
                                           -0.7326 -0.0000 -0.0028  0.0001 -0.0116
                                            0.0000  0.0000  0.0068  0.0091
                ( 63.58%)  -0.7974* H  24 s( 99.90%)p 0.00(  0.10%)
                                           -0.9995  0.0022  0.0141  0.0286  0.0000
   250. (0.01175) BD*( 1) C   7 - C   8  
                ( 51.69%)   0.7189* C   7 s( 34.13%)p 1.93( 65.82%)d 0.00(  0.05%)
                                            0.0001  0.5841  0.0094 -0.4281 -0.0239
                                           -0.6886  0.0111 -0.0026 -0.0012  0.0168
                                           -0.0001  0.0001 -0.0107 -0.0119
                ( 48.31%)  -0.6951* C   8 s( 35.15%)p 1.84( 64.81%)d 0.00(  0.03%)
                                           -0.0002  0.5929 -0.0013  0.3801 -0.0151
                                            0.7094  0.0118  0.0033 -0.0008  0.0142
                                            0.0001  0.0007 -0.0091 -0.0080
   251. (0.18676) BD*( 2) C   7 - C   8  
                ( 59.30%)   0.7700* C   7 s(  0.00%)p 1.00( 99.91%)d 0.00(  0.09%)
                                            0.0000  0.0011 -0.0003 -0.0072  0.0020
                                            0.0016 -0.0006  0.9994  0.0180  0.0001
                                           -0.0036 -0.0299 -0.0002 -0.0001
                ( 40.70%)  -0.6380* C   8 s(  0.01%)p99.99( 99.96%)d 2.62(  0.03%)
                                           -0.0000 -0.0106  0.0026  0.0066  0.0002
                                            0.0007 -0.0001  0.9997  0.0052 -0.0001
                                            0.0134  0.0115 -0.0004  0.0000
   252. (0.00670) BD*( 1) C   7 - H  25  
                ( 36.01%)   0.6001* C   7 s( 29.92%)p 2.34( 70.05%)d 0.00(  0.03%)
                                            0.0003 -0.5468  0.0144  0.4197 -0.0133
                                           -0.7240  0.0027  0.0049  0.0003  0.0122
                                           -0.0001  0.0002  0.0050  0.0093
                ( 63.99%)  -0.8000* H  25 s( 99.89%)p 0.00(  0.11%)
                                           -0.9994  0.0035 -0.0166  0.0287 -0.0009
   253. (0.03427) BD*( 1) C   8 - C   9  
                ( 46.11%)   0.6790* C   8 s( 29.73%)p 2.36( 70.23%)d 0.00(  0.04%)
                                           -0.0000 -0.5452 -0.0003  0.8379 -0.0121
                                            0.0064 -0.0005 -0.0114  0.0005 -0.0002
                                            0.0012 -0.0000 -0.0183  0.0097
                ( 53.89%)  -0.7341* C   9 s( 34.77%)p 1.87( 65.15%)d 0.00(  0.08%)
                                           -0.0003 -0.5895 -0.0147 -0.8066  0.0149
                                           -0.0118 -0.0002  0.0244  0.0015 -0.0004
                                            0.0015  0.0005 -0.0242  0.0135
   254. (0.01203) BD*( 1) C   8 - C  13  
                ( 48.21%)   0.6943* C   8 s( 35.07%)p 1.85( 64.89%)d 0.00(  0.03%)
                                            0.0002 -0.5922  0.0027 -0.3905  0.0152
                                            0.7043  0.0108 -0.0042  0.0007  0.0140
                                           -0.0004  0.0007  0.0080  0.0083
                ( 51.79%)  -0.7197* C  13 s( 34.02%)p 1.94( 65.93%)d 0.00(  0.05%)
                                           -0.0001 -0.5832 -0.0091  0.4353  0.0232
                                           -0.6849  0.0122  0.0014  0.0012  0.0161
                                            0.0001 -0.0001  0.0104  0.0127
   255. (0.05445) BD*( 1) C   9 - F  10  
                ( 73.62%)   0.8580* C   9 s( 21.57%)p 3.61( 77.94%)d 0.02(  0.49%)
                                           -0.0000  0.4644 -0.0076 -0.3131 -0.0317
                                           -0.0839 -0.0033  0.8196  0.0395  0.0038
                                           -0.0370 -0.0113  0.0085  0.0578
                ( 26.38%)  -0.5136* F  10 s( 29.09%)p 2.43( 70.82%)d 0.00(  0.09%)
                                           -0.0000  0.5393 -0.0084 -0.3029  0.0000
                                           -0.0811 -0.0009  0.7809  0.0064  0.0018
                                           -0.0176 -0.0045  0.0033  0.0233
   256. (0.04989) BD*( 1) C   9 - F  11  
                ( 73.55%)   0.8576* C   9 s( 21.67%)p 3.59( 77.84%)d 0.02(  0.49%)
                                           -0.0000  0.4654 -0.0083 -0.3441 -0.0335
                                           -0.6670 -0.0244 -0.4614 -0.0216  0.0332
                                            0.0231  0.0495 -0.0270 -0.0075
                ( 26.45%)  -0.5143* F  11 s( 29.45%)p 2.39( 70.47%)d 0.00(  0.09%)
                                           -0.0000  0.5426 -0.0073 -0.3281 -0.0005
                                           -0.6370 -0.0053 -0.4372 -0.0032  0.0156
                                            0.0108  0.0202 -0.0106 -0.0026
   257. (0.04861) BD*( 1) C   9 - F  12  
                ( 73.55%)   0.8576* C   9 s( 21.72%)p 3.58( 77.74%)d 0.02(  0.54%)
                                           -0.0000  0.4659 -0.0087 -0.3609 -0.0343
                                            0.7346  0.0263 -0.3248 -0.0151 -0.0411
                                            0.0180 -0.0404 -0.0350 -0.0234
                ( 26.45%)  -0.5143* F  12 s( 29.58%)p 2.38( 70.34%)d 0.00(  0.08%)
                                           -0.0000  0.5438  0.0008 -0.3447 -0.0015
                                            0.6998  0.0068 -0.3078 -0.0030 -0.0175
                                            0.0077 -0.0153 -0.0129 -0.0086
   258. (0.00769) BD*( 1) C  13 - C  14  
                ( 50.27%)   0.7090* C  13 s( 35.78%)p 1.79( 64.17%)d 0.00(  0.05%)
                                            0.0000  0.5980  0.0125  0.7999  0.0042
                                           -0.0014 -0.0425  0.0069  0.0004  0.0046
                                            0.0004  0.0000  0.0170 -0.0121
                ( 49.73%)  -0.7052* C  14 s( 35.81%)p 1.79( 64.15%)d 0.00(  0.04%)
                                            0.0001  0.5982  0.0140 -0.7996 -0.0052
                                           -0.0164 -0.0414 -0.0092 -0.0002 -0.0034
                                            0.0004 -0.0001  0.0175 -0.0102
   259. (0.13748) BD*( 2) C  13 - C  14  
                ( 55.23%)   0.7431* C  13 s(  0.00%)p 1.00( 99.93%)d 0.00(  0.07%)
                                            0.0000  0.0012 -0.0000 -0.0095  0.0005
                                           -0.0049  0.0001  0.9996  0.0082 -0.0002
                                            0.0205  0.0161 -0.0002  0.0004
                ( 44.77%)  -0.6691* C  14 s(  0.00%)p 1.00( 99.95%)d 0.00(  0.05%)
                                            0.0000  0.0013 -0.0001 -0.0105 -0.0000
                                           -0.0044 -0.0001  0.9997  0.0019 -0.0001
                                           -0.0160  0.0160  0.0002 -0.0003
   260. (0.00663) BD*( 1) C  13 - H  26  
                ( 36.13%)   0.6011* C  13 s( 30.11%)p 2.32( 69.87%)d 0.00(  0.03%)
                                           -0.0003  0.5485 -0.0147 -0.4110  0.0128
                                           -0.7276  0.0038 -0.0082 -0.0004  0.0116
                                            0.0001  0.0002 -0.0054 -0.0100
                ( 63.87%)  -0.7992* H  26 s( 99.89%)p 0.00(  0.11%)
                                            0.9994 -0.0028  0.0158  0.0290  0.0010
   261. (0.00723) BD*( 1) C  14 - H  27  
                ( 36.57%)   0.6048* C  14 s( 29.31%)p 2.41( 70.67%)d 0.00(  0.03%)
                                           -0.0004  0.5412 -0.0145  0.4198 -0.0186
                                           -0.7281 -0.0018  0.0005 -0.0002 -0.0119
                                           -0.0000 -0.0000 -0.0065 -0.0083
                ( 63.43%)  -0.7964* H  27 s( 99.90%)p 0.00(  0.10%)
                                            0.9995 -0.0033 -0.0146  0.0281 -0.0000


 NHO Directionality and "Bond Bending" (deviations from line of nuclear centers)

         [Thresholds for printing:  angular deviation  >  1.0 degree]
                                    hybrid p-character > 25.0%
                                    orbital occupancy  >  0.10e

                                Line of Centers        Hybrid 1              Hybrid 2
                                ---------------  -------------------   ------------------
                NBO               Theta   Phi    Theta   Phi    Dev    Theta   Phi    Dev
 ========================================================================================
     2. BD (   1) C   1 - H  15    34.1  124.8    32.4  124.4   1.6      --     --    --
     3. BD (   1) C   1 - H  16    88.6  250.4    87.3  251.2   1.5      --     --    --
     4. BD (   1) C   1 - H  17    88.5  358.2    87.1  357.4   1.6      --     --    --
     6. BD (   1) C   2 - C   4    89.6   66.6    89.6   67.9   1.3     90.4  245.5   1.1
     7. BD (   1) C   2 - C   5    90.6  178.8    90.6  177.5   1.3     89.4    0.3   1.5
     8. BD (   1) C   3 - H  18   146.2  123.0   147.9  122.6   1.6      --     --    --
     9. BD (   1) C   3 - H  19    92.2  250.4    93.5  251.2   1.5      --     --    --
    10. BD (   1) C   3 - H  20    90.4  358.2    91.8  357.4   1.6      --     --    --
    11. BD (   1) C   4 - H  21    89.3  356.2    89.3  357.8   1.6      --     --    --
    12. BD (   1) C   4 - H  22    36.0  118.1    36.7  115.7   1.6      --     --    --
    13. BD (   1) C   4 - H  23   144.3  116.2   143.5  113.9   1.6      --     --    --
    14. BD (   1) C   5 - C   6    90.4  121.6    90.2  119.1   2.6     89.5  304.0   2.4
    15. BD (   2) C   5 - C   6    90.4  121.6   179.4    3.6  89.9      0.7  167.8  90.1
    16. BD (   1) C   5 - C  14    90.4  239.0    90.3  240.7   1.7     89.5   56.7   2.3
    17. BD (   1) C   6 - C   7    90.6  180.2    90.7  176.8   3.4     89.6    3.8   3.6
    19. BD (   1) C   7 - C   8    90.2  240.0    90.3  236.3   3.7     89.8   63.2   3.1
    20. BD (   2) C   7 - C   8    90.2  240.0     0.3  169.3  90.1    179.6  184.6  90.5
    23. BD (   1) C   8 - C  13    89.8  300.6    89.8  297.7   2.9     90.2  124.3   3.7
    24. BD (   1) C   9 - F  10    20.9  195.7    22.5  194.2   1.7     21.7  195.1 179.2
    25. BD (   1) C   9 - F  11   121.6  243.8   121.5  241.4   2.1    121.4  242.9 179.2
    26. BD (   1) C   9 - F  12   111.7  115.2   111.6  117.4   2.1    111.6  116.1 179.1
    27. BD (   1) C  13 - C  14    89.4    0.7    89.5  356.9   3.8     90.7  184.1   3.4
    28. BD (   2) C  13 - C  14    89.4    0.7     0.6  208.4  89.9      0.7  203.2  90.0
    45. LP (   1) F  10             --     --    165.8   22.4   --       --     --    --
    46. LP (   2) F  10             --     --     71.4  358.4   --       --     --    --
    47. LP (   3) F  10             --     --     84.3   90.4   --       --     --    --
    48. LP (   1) F  11             --     --     56.1   66.0   --       --     --    --
    49. LP (   2) F  11             --     --    107.7  345.4   --       --     --    --
    50. LP (   3) F  11             --     --    142.2   99.6   --       --     --    --
    51. LP (   1) F  12             --     --     66.7  294.3   --       --     --    --
    52. LP (   2) F  12             --     --    105.2   19.3   --       --     --    --
    53. LP (   3) F  12             --     --    152.8  257.6   --       --     --    --
   246. BD*(   2) C   5 - C   6    90.4  121.6   179.4    3.6  89.9      0.7  167.8  90.1
   251. BD*(   2) C   7 - C   8    90.2  240.0     0.3  169.3  90.1    179.6  184.6  90.5
   259. BD*(   2) C  13 - C  14    89.4    0.7     0.6  208.4  89.9      0.7  203.2  90.0


 Second Order Perturbation Theory Analysis of Fock Matrix in NBO Basis

     Threshold for printing:   0.25 kcal/mol
                                                                              E(2)  E(j)-E(i) F(i,j)
         Donor NBO (i)                     Acceptor NBO (j)                 kcal/mol   a.u.    a.u. 
 ===================================================================================================

 within unit  1
   1. BD (   1) C   1 - C   2        / 72. RY*(   1) C   3                    0.61    1.39    0.037
   1. BD (   1) C   1 - C   2        / 81. RY*(   1) C   4                    0.52    1.39    0.034
   1. BD (   1) C   1 - C   2        / 92. RY*(   3) C   5                    0.63    1.36    0.037
   1. BD (   1) C   1 - C   2        /235. BD*(   1) C   1 - H  17            0.25    1.06    0.021
   1. BD (   1) C   1 - C   2        /236. BD*(   1) C   2 - C   3            0.68    0.96    0.032
   1. BD (   1) C   1 - C   2        /237. BD*(   1) C   2 - C   4            0.79    0.98    0.035
   1. BD (   1) C   1 - C   2        /238. BD*(   1) C   2 - C   5            0.66    0.96    0.032
   1. BD (   1) C   1 - C   2        /239. BD*(   1) C   3 - H  18            0.88    1.06    0.039
   1. BD (   1) C   1 - C   2        /244. BD*(   1) C   4 - H  23            1.00    1.06    0.041
   1. BD (   1) C   1 - C   2        /245. BD*(   1) C   5 - C   6            0.86    1.11    0.039
   1. BD (   1) C   1 - C   2        /246. BD*(   2) C   5 - C   6            1.11    0.57    0.035
   2. BD (   1) C   1 - H  15        /236. BD*(   1) C   2 - C   3            1.70    0.84    0.048
   3. BD (   1) C   1 - H  16        / 64. RY*(   2) C   2                    0.32    1.31    0.026
   3. BD (   1) C   1 - H  16        /237. BD*(   1) C   2 - C   4            1.54    0.87    0.046
   4. BD (   1) C   1 - H  17        / 64. RY*(   2) C   2                    0.31    1.30    0.026
   4. BD (   1) C   1 - H  17        /238. BD*(   1) C   2 - C   5            1.90    0.84    0.051
   5. BD (   1) C   2 - C   3        / 54. RY*(   1) C   1                    0.61    1.39    0.037
   5. BD (   1) C   2 - C   3        / 81. RY*(   1) C   4                    0.52    1.39    0.034
   5. BD (   1) C   2 - C   3        / 92. RY*(   3) C   5                    0.63    1.36    0.037
   5. BD (   1) C   2 - C   3        /232. BD*(   1) C   1 - C   2            0.68    0.96    0.032
   5. BD (   1) C   2 - C   3        /233. BD*(   1) C   1 - H  15            0.88    1.06    0.039
   5. BD (   1) C   2 - C   3        /237. BD*(   1) C   2 - C   4            0.79    0.98    0.035
   5. BD (   1) C   2 - C   3        /238. BD*(   1) C   2 - C   5            0.66    0.96    0.032
   5. BD (   1) C   2 - C   3        /241. BD*(   1) C   3 - H  20            0.25    1.06    0.021
   5. BD (   1) C   2 - C   3        /243. BD*(   1) C   4 - H  22            0.99    1.06    0.041
   5. BD (   1) C   2 - C   3        /245. BD*(   1) C   5 - C   6            0.85    1.11    0.039
   5. BD (   1) C   2 - C   3        /246. BD*(   2) C   5 - C   6            1.12    0.57    0.035
   6. BD (   1) C   2 - C   4        / 54. RY*(   1) C   1                    0.38    1.39    0.029
   6. BD (   1) C   2 - C   4        / 55. RY*(   2) C   1                    0.27    1.40    0.025
   6. BD (   1) C   2 - C   4        / 72. RY*(   1) C   3                    0.38    1.39    0.029
   6. BD (   1) C   2 - C   4        / 73. RY*(   2) C   3                    0.27    1.40    0.025
   6. BD (   1) C   2 - C   4        / 91. RY*(   2) C   5                    0.54    1.62    0.038
   6. BD (   1) C   2 - C   4        /232. BD*(   1) C   1 - C   2            0.81    0.96    0.035
   6. BD (   1) C   2 - C   4        /234. BD*(   1) C   1 - H  16            0.96    1.05    0.040
   6. BD (   1) C   2 - C   4        /236. BD*(   1) C   2 - C   3            0.81    0.96    0.035
   6. BD (   1) C   2 - C   4        /238. BD*(   1) C   2 - C   5            0.77    0.95    0.034
   6. BD (   1) C   2 - C   4        /240. BD*(   1) C   3 - H  19            0.96    1.05    0.040
   6. BD (   1) C   2 - C   4        /242. BD*(   1) C   4 - H  21            0.27    1.07    0.022
   6. BD (   1) C   2 - C   4        /247. BD*(   1) C   5 - C  14            1.49    1.09    0.051
   7. BD (   1) C   2 - C   5        / 55. RY*(   2) C   1                    0.40    1.44    0.031
   7. BD (   1) C   2 - C   5        / 73. RY*(   2) C   3                    0.41    1.44    0.031
   7. BD (   1) C   2 - C   5        / 82. RY*(   2) C   4                    0.39    1.48    0.030
   7. BD (   1) C   2 - C   5        / 99. RY*(   1) C   6                    0.62    1.80    0.043
   7. BD (   1) C   2 - C   5        /171. RY*(   1) C  14                    0.63    1.80    0.043
   7. BD (   1) C   2 - C   5        /232. BD*(   1) C   1 - C   2            0.51    1.01    0.029
   7. BD (   1) C   2 - C   5        /235. BD*(   1) C   1 - H  17            0.76    1.10    0.037
   7. BD (   1) C   2 - C   5        /236. BD*(   1) C   2 - C   3            0.51    1.01    0.029
   7. BD (   1) C   2 - C   5        /237. BD*(   1) C   2 - C   4            0.52    1.02    0.029
   7. BD (   1) C   2 - C   5        /241. BD*(   1) C   3 - H  20            0.76    1.10    0.037
   7. BD (   1) C   2 - C   5        /242. BD*(   1) C   4 - H  21            0.58    1.11    0.032
   7. BD (   1) C   2 - C   5        /245. BD*(   1) C   5 - C   6            1.37    1.15    0.050
   7. BD (   1) C   2 - C   5        /247. BD*(   1) C   5 - C  14            1.14    1.13    0.045
   7. BD (   1) C   2 - C   5        /248. BD*(   1) C   6 - C   7            1.24    1.17    0.048
   7. BD (   1) C   2 - C   5        /258. BD*(   1) C  13 - C  14            1.28    1.17    0.049
   8. BD (   1) C   3 - H  18        /232. BD*(   1) C   1 - C   2            1.70    0.84    0.048
   9. BD (   1) C   3 - H  19        / 64. RY*(   2) C   2                    0.32    1.31    0.026
   9. BD (   1) C   3 - H  19        /237. BD*(   1) C   2 - C   4            1.54    0.87    0.046
  10. BD (   1) C   3 - H  20        / 64. RY*(   2) C   2                    0.32    1.30    0.026
  10. BD (   1) C   3 - H  20        /238. BD*(   1) C   2 - C   5            1.90    0.84    0.051
  11. BD (   1) C   4 - H  21        / 63. RY*(   1) C   2                    0.35    1.37    0.028
  11. BD (   1) C   4 - H  21        /237. BD*(   1) C   2 - C   4            0.30    0.85    0.020
  11. BD (   1) C   4 - H  21        /238. BD*(   1) C   2 - C   5            2.26    0.83    0.055
  12. BD (   1) C   4 - H  22        /236. BD*(   1) C   2 - C   3            1.65    0.84    0.047
  13. BD (   1) C   4 - H  23        /232. BD*(   1) C   1 - C   2            1.65    0.84    0.047
  14. BD (   1) C   5 - C   6        / 63. RY*(   1) C   2                    0.68    1.65    0.042
  14. BD (   1) C   5 - C   6        /109. RY*(   2) C   7                    1.07    1.46    0.050
  14. BD (   1) C   5 - C   6        /171. RY*(   1) C  14                    0.30    1.90    0.030
  14. BD (   1) C   5 - C   6        /238. BD*(   1) C   2 - C   5            1.50    1.11    0.052
  14. BD (   1) C   5 - C   6        /247. BD*(   1) C   5 - C  14            1.34    1.24    0.052
  14. BD (   1) C   5 - C   6        /248. BD*(   1) C   6 - C   7            1.41    1.28    0.054
  14. BD (   1) C   5 - C   6        /249. BD*(   1) C   6 - H  24            0.70    1.19    0.037
  14. BD (   1) C   5 - C   6        /252. BD*(   1) C   7 - H  25            0.95    1.19    0.043
  14. BD (   1) C   5 - C   6        /261. BD*(   1) C  14 - H  27            1.25    1.18    0.049
  15. BD (   2) C   5 - C   6        / 64. RY*(   2) C   2                    0.29    1.14    0.025
  15. BD (   2) C   5 - C   6        /112. RY*(   5) C   7                    0.62    1.79    0.046
  15. BD (   2) C   5 - C   6        /174. RY*(   4) C  14                    1.02    1.15    0.047
  15. BD (   2) C   5 - C   6        /232. BD*(   1) C   1 - C   2            1.11    0.68    0.038
  15. BD (   2) C   5 - C   6        /236. BD*(   1) C   2 - C   3            1.12    0.68    0.038
  15. BD (   2) C   5 - C   6        /251. BD*(   2) C   7 - C   8           11.75    0.29    0.074
  15. BD (   2) C   5 - C   6        /259. BD*(   2) C  13 - C  14            8.54    0.30    0.065
  16. BD (   1) C   5 - C  14        / 63. RY*(   1) C   2                    0.91    1.65    0.049
  16. BD (   1) C   5 - C  14        / 99. RY*(   1) C   6                    0.28    1.91    0.029
  16. BD (   1) C   5 - C  14        /163. RY*(   2) C  13                    1.15    1.45    0.052
  16. BD (   1) C   5 - C  14        /237. BD*(   1) C   2 - C   4            0.63    1.13    0.034
  16. BD (   1) C   5 - C  14        /238. BD*(   1) C   2 - C   5            1.30    1.11    0.048
  16. BD (   1) C   5 - C  14        /245. BD*(   1) C   5 - C   6            1.30    1.26    0.051
  16. BD (   1) C   5 - C  14        /249. BD*(   1) C   6 - H  24            1.30    1.19    0.050
  16. BD (   1) C   5 - C  14        /258. BD*(   1) C  13 - C  14            1.33    1.28    0.052
  16. BD (   1) C   5 - C  14        /260. BD*(   1) C  13 - H  26            1.02    1.20    0.044
  16. BD (   1) C   5 - C  14        /261. BD*(   1) C  14 - H  27            0.53    1.18    0.032
  17. BD (   1) C   6 - C   7        / 90. RY*(   1) C   5                    0.36    1.80    0.032
  17. BD (   1) C   6 - C   7        / 91. RY*(   2) C   5                    0.65    1.76    0.043
  17. BD (   1) C   6 - C   7        /117. RY*(   1) C   8                    0.62    1.84    0.043
  17. BD (   1) C   6 - C   7        /118. RY*(   2) C   8                    0.38    1.58    0.031
  17. BD (   1) C   6 - C   7        /238. BD*(   1) C   2 - C   5            1.69    1.09    0.055
  17. BD (   1) C   6 - C   7        /245. BD*(   1) C   5 - C   6            1.52    1.24    0.055
  17. BD (   1) C   6 - C   7        /249. BD*(   1) C   6 - H  24            0.70    1.18    0.036
  17. BD (   1) C   6 - C   7        /250. BD*(   1) C   7 - C   8            1.44    1.24    0.053
  17. BD (   1) C   6 - C   7        /252. BD*(   1) C   7 - H  25            0.69    1.18    0.036
  17. BD (   1) C   6 - C   7        /253. BD*(   1) C   8 - C   9            1.77    1.07    0.056
  18. BD (   1) C   6 - H  24        / 90. RY*(   1) C   5                    0.44    1.61    0.034
  18. BD (   1) C   6 - H  24        /108. RY*(   1) C   7                    0.31    1.60    0.028
  18. BD (   1) C   6 - H  24        /245. BD*(   1) C   5 - C   6            0.57    1.05    0.031
  18. BD (   1) C   6 - H  24        /247. BD*(   1) C   5 - C  14            2.15    1.04    0.060
  18. BD (   1) C   6 - H  24        /248. BD*(   1) C   6 - C   7            0.52    1.07    0.030
  18. BD (   1) C   6 - H  24        /250. BD*(   1) C   7 - C   8            2.04    1.05    0.058
  19. BD (   1) C   7 - C   8        / 99. RY*(   1) C   6                    0.56    1.92    0.042
  19. BD (   1) C   7 - C   8        /100. RY*(   2) C   6                    0.59    1.52    0.038
  19. BD (   1) C   7 - C   8        /126. RY*(   1) C   9                    0.41    1.53    0.032
  19. BD (   1) C   7 - C   8        /162. RY*(   1) C  13                    0.47    1.82    0.037
  19. BD (   1) C   7 - C   8        /248. BD*(   1) C   6 - C   7            1.21    1.29    0.050
  19. BD (   1) C   7 - C   8        /249. BD*(   1) C   6 - H  24            1.00    1.21    0.044
  19. BD (   1) C   7 - C   8        /252. BD*(   1) C   7 - H  25            0.57    1.21    0.033
  19. BD (   1) C   7 - C   8        /253. BD*(   1) C   8 - C   9            0.74    1.10    0.036
  19. BD (   1) C   7 - C   8        /254. BD*(   1) C   8 - C  13            1.83    1.27    0.061
  19. BD (   1) C   7 - C   8        /256. BD*(   1) C   9 - F  11            0.59    0.99    0.031
  19. BD (   1) C   7 - C   8        /260. BD*(   1) C  13 - H  26            1.21    1.21    0.049
  20. BD (   2) C   7 - C   8        /103. RY*(   5) C   6                    0.36    2.06    0.037
  20. BD (   2) C   7 - C   8        /132. RY*(   7) C   9                    0.27    2.32    0.034
  20. BD (   2) C   7 - C   8        /164. RY*(   3) C  13                    1.14    1.03    0.047
  20. BD (   2) C   7 - C   8        /165. RY*(   4) C  13                    0.28    0.98    0.023
  20. BD (   2) C   7 - C   8        /246. BD*(   2) C   5 - C   6            7.75    0.30    0.062
  20. BD (   2) C   7 - C   8        /255. BD*(   1) C   9 - F  10            3.87    0.55    0.061
  20. BD (   2) C   7 - C   8        /256. BD*(   1) C   9 - F  11            1.39    0.56    0.037
  20. BD (   2) C   7 - C   8        /257. BD*(   1) C   9 - F  12            0.57    0.56    0.024
  20. BD (   2) C   7 - C   8        /259. BD*(   2) C  13 - C  14           12.27    0.32    0.079
  21. BD (   1) C   7 - H  25        / 99. RY*(   1) C   6                    0.29    1.71    0.028
  21. BD (   1) C   7 - H  25        /117. RY*(   1) C   8                    0.37    1.65    0.032
  21. BD (   1) C   7 - H  25        /245. BD*(   1) C   5 - C   6            2.08    1.06    0.059
  21. BD (   1) C   7 - H  25        /248. BD*(   1) C   6 - C   7            0.60    1.08    0.032
  21. BD (   1) C   7 - H  25        /250. BD*(   1) C   7 - C   8            0.37    1.06    0.025
  21. BD (   1) C   7 - H  25        /254. BD*(   1) C   8 - C  13            2.26    1.05    0.062
  22. BD (   1) C   8 - C   9        /108. RY*(   1) C   7                    0.74    1.78    0.046
  22. BD (   1) C   8 - C   9        /162. RY*(   1) C  13                    0.77    1.78    0.047
  22. BD (   1) C   8 - C   9        /248. BD*(   1) C   6 - C   7            1.24    1.25    0.050
  22. BD (   1) C   8 - C   9        /250. BD*(   1) C   7 - C   8            1.00    1.23    0.044
  22. BD (   1) C   8 - C   9        /254. BD*(   1) C   8 - C  13            1.02    1.23    0.045
  22. BD (   1) C   8 - C   9        /258. BD*(   1) C  13 - C  14            1.27    1.26    0.050
  23. BD (   1) C   8 - C  13        /108. RY*(   1) C   7                    0.46    1.81    0.037
  23. BD (   1) C   8 - C  13        /126. RY*(   1) C   9                    0.40    1.52    0.031
  23. BD (   1) C   8 - C  13        /171. RY*(   1) C  14                    0.45    1.91    0.037
  23. BD (   1) C   8 - C  13        /172. RY*(   2) C  14                    0.66    1.45    0.039
  23. BD (   1) C   8 - C  13        /250. BD*(   1) C   7 - C   8            1.82    1.26    0.060
  23. BD (   1) C   8 - C  13        /252. BD*(   1) C   7 - H  25            1.25    1.20    0.049
  23. BD (   1) C   8 - C  13        /253. BD*(   1) C   8 - C   9            0.75    1.09    0.036
  23. BD (   1) C   8 - C  13        /257. BD*(   1) C   9 - F  12            0.73    0.98    0.034
  23. BD (   1) C   8 - C  13        /258. BD*(   1) C  13 - C  14            1.28    1.29    0.051
  23. BD (   1) C   8 - C  13        /260. BD*(   1) C  13 - H  26            0.61    1.20    0.034
  23. BD (   1) C   8 - C  13        /261. BD*(   1) C  14 - H  27            1.05    1.19    0.045
  24. BD (   1) C   9 - F  10        /127. RY*(   2) C   9                    0.53    1.84    0.040
  24. BD (   1) C   9 - F  10        /251. BD*(   2) C   7 - C   8            0.51    1.00    0.032
  24. BD (   1) C   9 - F  10        /256. BD*(   1) C   9 - F  11            0.43    1.25    0.030
  24. BD (   1) C   9 - F  10        /257. BD*(   1) C   9 - F  12            0.40    1.26    0.029
  25. BD (   1) C   9 - F  11        /126. RY*(   1) C   9                    0.36    1.80    0.032
  25. BD (   1) C   9 - F  11        /250. BD*(   1) C   7 - C   8            0.76    1.54    0.044
  25. BD (   1) C   9 - F  11        /255. BD*(   1) C   9 - F  10            0.44    1.26    0.030
  25. BD (   1) C   9 - F  11        /257. BD*(   1) C   9 - F  12            0.34    1.26    0.027
  26. BD (   1) C   9 - F  12        /126. RY*(   1) C   9                    0.46    1.81    0.036
  26. BD (   1) C   9 - F  12        /254. BD*(   1) C   8 - C  13            0.85    1.54    0.046
  26. BD (   1) C   9 - F  12        /255. BD*(   1) C   9 - F  10            0.41    1.26    0.030
  26. BD (   1) C   9 - F  12        /256. BD*(   1) C   9 - F  11            0.35    1.26    0.027
  27. BD (   1) C  13 - C  14        / 90. RY*(   1) C   5                    0.63    1.80    0.043
  27. BD (   1) C  13 - C  14        / 91. RY*(   2) C   5                    0.42    1.77    0.035
  27. BD (   1) C  13 - C  14        /117. RY*(   1) C   8                    0.55    1.84    0.040
  27. BD (   1) C  13 - C  14        /118. RY*(   2) C   8                    0.48    1.58    0.035
  27. BD (   1) C  13 - C  14        /238. BD*(   1) C   2 - C   5            1.54    1.10    0.052
  27. BD (   1) C  13 - C  14        /247. BD*(   1) C   5 - C  14            1.42    1.23    0.053
  27. BD (   1) C  13 - C  14        /253. BD*(   1) C   8 - C   9            1.65    1.08    0.054
  27. BD (   1) C  13 - C  14        /254. BD*(   1) C   8 - C  13            1.50    1.24    0.054
  27. BD (   1) C  13 - C  14        /260. BD*(   1) C  13 - H  26            0.74    1.19    0.038
  27. BD (   1) C  13 - C  14        /261. BD*(   1) C  14 - H  27            0.69    1.17    0.036
  28. BD (   2) C  13 - C  14        / 94. RY*(   5) C   5                    0.26    2.15    0.033
  28. BD (   2) C  13 - C  14        /174. RY*(   4) C  14                    0.33    1.14    0.027
  28. BD (   2) C  13 - C  14        /246. BD*(   2) C   5 - C   6           11.72    0.28    0.073
  28. BD (   2) C  13 - C  14        /251. BD*(   2) C   7 - C   8            8.28    0.27    0.060
  29. BD (   1) C  13 - H  26        /117. RY*(   1) C   8                    0.39    1.65    0.032
  29. BD (   1) C  13 - H  26        /171. RY*(   1) C  14                    0.28    1.70    0.028
  29. BD (   1) C  13 - H  26        /247. BD*(   1) C   5 - C  14            2.07    1.04    0.059
  29. BD (   1) C  13 - H  26        /250. BD*(   1) C   7 - C   8            2.20    1.05    0.061
  29. BD (   1) C  13 - H  26        /254. BD*(   1) C   8 - C  13            0.41    1.05    0.026
  29. BD (   1) C  13 - H  26        /258. BD*(   1) C  13 - C  14            0.65    1.08    0.033
  30. BD (   1) C  14 - H  27        / 90. RY*(   1) C   5                    0.37    1.61    0.031
  30. BD (   1) C  14 - H  27        /162. RY*(   1) C  13                    0.32    1.61    0.029
  30. BD (   1) C  14 - H  27        /245. BD*(   1) C   5 - C   6            2.14    1.06    0.060
  30. BD (   1) C  14 - H  27        /247. BD*(   1) C   5 - C  14            0.42    1.05    0.026
  30. BD (   1) C  14 - H  27        /254. BD*(   1) C   8 - C  13            2.10    1.06    0.059
  30. BD (   1) C  14 - H  27        /258. BD*(   1) C  13 - C  14            0.52    1.09    0.030
  31. CR (   1) C   1                / 64. RY*(   2) C   2                    0.51   10.89    0.094
  31. CR (   1) C   1                /180. RY*(   1) H  15                    0.34   10.51    0.075
  31. CR (   1) C   1                /184. RY*(   1) H  16                    0.35   10.54    0.077
  31. CR (   1) C   1                /188. RY*(   1) H  17                    0.38   10.52    0.080
  32. CR (   1) C   2                / 56. RY*(   3) C   1                    0.40   10.90    0.083
  32. CR (   1) C   2                / 57. RY*(   4) C   1                    0.26   10.74    0.066
  32. CR (   1) C   2                / 74. RY*(   3) C   3                    0.40   10.90    0.083
  32. CR (   1) C   2                / 75. RY*(   4) C   3                    0.26   10.74    0.066
  32. CR (   1) C   2                / 83. RY*(   3) C   4                    0.39   10.98    0.082
  32. CR (   1) C   2                / 93. RY*(   4) C   5                    0.31   10.84    0.073
  32. CR (   1) C   2                /245. BD*(   1) C   5 - C   6            0.41   10.61    0.084
  32. CR (   1) C   2                /247. BD*(   1) C   5 - C  14            0.35   10.59    0.078
  33. CR (   1) C   3                / 64. RY*(   2) C   2                    0.52   10.89    0.095
  33. CR (   1) C   3                /192. RY*(   1) H  18                    0.34   10.51    0.075
  33. CR (   1) C   3                /196. RY*(   1) H  19                    0.35   10.54    0.077
  33. CR (   1) C   3                /200. RY*(   1) H  20                    0.38   10.52    0.080
  34. CR (   1) C   4                / 63. RY*(   1) C   2                    0.61   10.95    0.103
  34. CR (   1) C   4                /204. RY*(   1) H  21                    0.36   10.52    0.078
  34. CR (   1) C   4                /208. RY*(   1) H  22                    0.33   10.51    0.075
  34. CR (   1) C   4                /212. RY*(   1) H  23                    0.33   10.51    0.075
  35. CR (   1) C   5                / 65. RY*(   3) C   2                    0.95   10.85    0.128
  35. CR (   1) C   5                /100. RY*(   2) C   6                    0.81   10.90    0.119
  35. CR (   1) C   5                /172. RY*(   2) C  14                    0.79   10.84    0.117
  35. CR (   1) C   5                /248. BD*(   1) C   6 - C   7            0.42   10.67    0.084
  35. CR (   1) C   5                /249. BD*(   1) C   6 - H  24            0.29   10.59    0.070
  35. CR (   1) C   5                /258. BD*(   1) C  13 - C  14            0.40   10.68    0.082
  35. CR (   1) C   5                /261. BD*(   1) C  14 - H  27            0.26   10.58    0.067
  36. CR (   1) C   6                / 90. RY*(   1) C   5                    0.49   11.18    0.093
  36. CR (   1) C   6                / 91. RY*(   2) C   5                    0.55   11.14    0.099
  36. CR (   1) C   6                /109. RY*(   2) C   7                    0.31   10.83    0.073
  36. CR (   1) C   6                /111. RY*(   4) C   7                    0.41   10.75    0.084
  36. CR (   1) C   6                /216. RY*(   1) H  24                    0.43   10.51    0.085
  36. CR (   1) C   6                /238. BD*(   1) C   2 - C   5            0.55   10.48    0.097
  36. CR (   1) C   6                /247. BD*(   1) C   5 - C  14            0.49   10.61    0.092
  36. CR (   1) C   6                /250. BD*(   1) C   7 - C   8            0.51   10.62    0.094
  36. CR (   1) C   6                /252. BD*(   1) C   7 - H  25            0.28   10.56    0.069
  37. CR (   1) C   7                /100. RY*(   2) C   6                    0.32   10.88    0.074
  37. CR (   1) C   7                /102. RY*(   4) C   6                    0.51   10.76    0.093
  37. CR (   1) C   7                /118. RY*(   2) C   8                    0.67   10.97    0.109
  37. CR (   1) C   7                /220. RY*(   1) H  25                    0.43   10.47    0.085
  37. CR (   1) C   7                /245. BD*(   1) C   5 - C   6            0.55   10.63    0.097
  37. CR (   1) C   7                /249. BD*(   1) C   6 - H  24            0.28   10.57    0.069
  37. CR (   1) C   7                /253. BD*(   1) C   8 - C   9            0.47   10.46    0.090
  37. CR (   1) C   7                /254. BD*(   1) C   8 - C  13            0.54   10.63    0.096
  38. CR (   1) C   8                /109. RY*(   2) C   7                    0.88   10.86    0.123
  38. CR (   1) C   8                /128. RY*(   3) C   9                    0.89   10.90    0.125
  38. CR (   1) C   8                /163. RY*(   2) C  13                    0.87   10.86    0.123
  38. CR (   1) C   8                /248. BD*(   1) C   6 - C   7            0.39   10.68    0.082
  38. CR (   1) C   8                /252. BD*(   1) C   7 - H  25            0.28   10.60    0.069
  38. CR (   1) C   8                /258. BD*(   1) C  13 - C  14            0.39   10.69    0.082
  38. CR (   1) C   8                /260. BD*(   1) C  13 - H  26            0.28   10.60    0.069
  39. CR (   1) C   9                /117. RY*(   1) C   8                    0.31   11.46    0.075
  39. CR (   1) C   9                /250. BD*(   1) C   7 - C   8            0.41   10.87    0.084
  39. CR (   1) C   9                /253. BD*(   1) C   8 - C   9            0.80   10.70    0.119
  39. CR (   1) C   9                /254. BD*(   1) C   8 - C  13            0.39   10.86    0.083
  39. CR (   1) C   9                /255. BD*(   1) C   9 - F  10            0.28   10.58    0.070
  39. CR (   1) C   9                /256. BD*(   1) C   9 - F  11            0.27   10.58    0.069
  39. CR (   1) C   9                /257. BD*(   1) C   9 - F  12            0.27   10.59    0.069
  40. CR (   1) F  10                /127. RY*(   2) C   9                    1.58   25.26    0.253
  40. CR (   1) F  10                /128. RY*(   3) C   9                    0.41   25.19    0.128
  41. CR (   1) F  11                /126. RY*(   1) C   9                    1.00   25.22    0.202
  41. CR (   1) F  11                /127. RY*(   2) C   9                    0.50   25.26    0.143
  41. CR (   1) F  11                /128. RY*(   3) C   9                    0.46   25.19    0.136
  42. CR (   1) F  12                /126. RY*(   1) C   9                    1.28   25.22    0.228
  42. CR (   1) F  12                /127. RY*(   2) C   9                    0.26   25.26    0.103
  42. CR (   1) F  12                /128. RY*(   3) C   9                    0.46   25.19    0.137
  43. CR (   1) C  13                /118. RY*(   2) C   8                    0.67   10.96    0.108
  43. CR (   1) C  13                /173. RY*(   3) C  14                    0.56   10.74    0.098
  43. CR (   1) C  13                /224. RY*(   1) H  26                    0.43   10.47    0.084
  43. CR (   1) C  13                /247. BD*(   1) C   5 - C  14            0.55   10.61    0.097
  43. CR (   1) C  13                /250. BD*(   1) C   7 - C   8            0.54   10.63    0.096
  43. CR (   1) C  13                /253. BD*(   1) C   8 - C   9            0.45   10.46    0.088
  43. CR (   1) C  13                /261. BD*(   1) C  14 - H  27            0.29   10.55    0.070
  44. CR (   1) C  14                / 91. RY*(   2) C   5                    0.79   11.15    0.119
  44. CR (   1) C  14                /163. RY*(   2) C  13                    0.35   10.83    0.078
  44. CR (   1) C  14                /165. RY*(   4) C  13                    0.36   10.78    0.079
  44. CR (   1) C  14                /228. RY*(   1) H  27                    0.41   10.52    0.083
  44. CR (   1) C  14                /238. BD*(   1) C   2 - C   5            0.49   10.48    0.092
  44. CR (   1) C  14                /245. BD*(   1) C   5 - C   6            0.48   10.63    0.090
  44. CR (   1) C  14                /254. BD*(   1) C   8 - C  13            0.51   10.63    0.094
  44. CR (   1) C  14                /260. BD*(   1) C  13 - H  26            0.29   10.57    0.071
  45. LP (   1) F  10                /127. RY*(   2) C   9                    3.66    1.83    0.104
  45. LP (   1) F  10                /128. RY*(   3) C   9                    0.85    1.76    0.049
  45. LP (   1) F  10                /129. RY*(   4) C   9                    0.28    2.03    0.030
  45. LP (   1) F  10                /253. BD*(   1) C   8 - C   9            0.36    1.36    0.028
  46. LP (   2) F  10                /128. RY*(   3) C   9                    0.62    1.17    0.034
  46. LP (   2) F  10                /131. RY*(   6) C   9                    0.33    2.28    0.035
  46. LP (   2) F  10                /132. RY*(   7) C   9                    0.28    2.41    0.033
  46. LP (   2) F  10                /251. BD*(   2) C   7 - C   8            0.41    0.39    0.018
  46. LP (   2) F  10                /253. BD*(   1) C   8 - C   9            3.69    0.76    0.067
  46. LP (   2) F  10                /256. BD*(   1) C   9 - F  11            2.22    0.65    0.048
  46. LP (   2) F  10                /257. BD*(   1) C   9 - F  12            2.33    0.65    0.050
  47. LP (   3) F  10                /126. RY*(   1) C   9                    0.80    1.19    0.039
  47. LP (   3) F  10                /130. RY*(   5) C   9                    0.53    2.25    0.044
  47. LP (   3) F  10                /131. RY*(   6) C   9                    0.37    2.27    0.037
  47. LP (   3) F  10                /256. BD*(   1) C   9 - F  11            5.50    0.64    0.076
  47. LP (   3) F  10                /257. BD*(   1) C   9 - F  12            5.46    0.65    0.076
  48. LP (   1) F  11                /126. RY*(   1) C   9                    2.48    1.79    0.084
  48. LP (   1) F  11                /127. RY*(   2) C   9                    1.18    1.83    0.059
  48. LP (   1) F  11                /128. RY*(   3) C   9                    1.03    1.77    0.054
  48. LP (   1) F  11                /129. RY*(   4) C   9                    0.34    2.03    0.033
  48. LP (   1) F  11                /253. BD*(   1) C   8 - C   9            0.41    1.36    0.030
  49. LP (   2) F  11                /128. RY*(   3) C   9                    0.51    1.17    0.031
  49. LP (   2) F  11                /130. RY*(   5) C   9                    0.27    2.26    0.032
  49. LP (   2) F  11                /133. RY*(   8) C   9                    0.27    2.60    0.034
  49. LP (   2) F  11                /253. BD*(   1) C   8 - C   9            3.66    0.76    0.067
  49. LP (   2) F  11                /255. BD*(   1) C   9 - F  10            2.83    0.65    0.055
  49. LP (   2) F  11                /257. BD*(   1) C   9 - F  12            1.82    0.65    0.044
  50. LP (   3) F  11                /126. RY*(   1) C   9                    0.33    1.19    0.025
  50. LP (   3) F  11                /127. RY*(   2) C   9                    0.54    1.23    0.033
  50. LP (   3) F  11                /131. RY*(   6) C   9                    0.90    2.27    0.058
  50. LP (   3) F  11                /255. BD*(   1) C   9 - F  10            4.94    0.64    0.072
  50. LP (   3) F  11                /257. BD*(   1) C   9 - F  12            6.06    0.65    0.080
  51. LP (   1) F  12                /126. RY*(   1) C   9                    3.16    1.79    0.095
  51. LP (   1) F  12                /127. RY*(   2) C   9                    0.63    1.83    0.043
  51. LP (   1) F  12                /128. RY*(   3) C   9                    1.06    1.77    0.055
  51. LP (   1) F  12                /253. BD*(   1) C   8 - C   9            0.43    1.36    0.031
  52. LP (   2) F  12                /128. RY*(   3) C   9                    0.47    1.17    0.030
  52. LP (   2) F  12                /131. RY*(   6) C   9                    0.31    2.28    0.034
  52. LP (   2) F  12                /133. RY*(   8) C   9                    0.36    2.60    0.039
  52. LP (   2) F  12                /253. BD*(   1) C   8 - C   9            3.68    0.76    0.067
  52. LP (   2) F  12                /255. BD*(   1) C   9 - F  10            2.92    0.65    0.056
  52. LP (   2) F  12                /256. BD*(   1) C   9 - F  11            1.77    0.65    0.043
  53. LP (   3) F  12                /127. RY*(   2) C   9                    0.70    1.23    0.038
  53. LP (   3) F  12                /130. RY*(   5) C   9                    0.77    2.26    0.054
  53. LP (   3) F  12                /255. BD*(   1) C   9 - F  10            4.86    0.65    0.071
  53. LP (   3) F  12                /256. BD*(   1) C   9 - F  11            6.10    0.65    0.080
 246. BD*(   2) C   5 - C   6        / 97. RY*(   8) C   5                    0.30    1.77    0.071
 246. BD*(   2) C   5 - C   6        /101. RY*(   3) C   6                    1.75    0.75    0.111
 246. BD*(   2) C   5 - C   6        /174. RY*(   4) C  14                    0.33    0.86    0.051
 246. BD*(   2) C   5 - C   6        /232. BD*(   1) C   1 - C   2            0.42    0.39    0.038
 246. BD*(   2) C   5 - C   6        /236. BD*(   1) C   2 - C   3            0.43    0.39    0.038
 246. BD*(   2) C   5 - C   6        /259. BD*(   2) C  13 - C  14          102.38    0.01    0.077
 251. BD*(   2) C   7 - C   8        /110. RY*(   3) C   7                    1.59    0.96    0.114
 251. BD*(   2) C   7 - C   8        /119. RY*(   3) C   8                    0.41    0.61    0.046
 251. BD*(   2) C   7 - C   8        /120. RY*(   4) C   8                    0.30    0.56    0.038
 251. BD*(   2) C   7 - C   8        /121. RY*(   5) C   8                    0.26    1.86    0.064
 251. BD*(   2) C   7 - C   8        /164. RY*(   3) C  13                    0.28    0.73    0.042
 251. BD*(   2) C   7 - C   8        /255. BD*(   1) C   9 - F  10            1.86    0.26    0.056
 251. BD*(   2) C   7 - C   8        /256. BD*(   1) C   9 - F  11            0.54    0.26    0.031
 251. BD*(   2) C   7 - C   8        /257. BD*(   1) C   9 - F  12            0.35    0.26    0.025
 251. BD*(   2) C   7 - C   8        /259. BD*(   2) C  13 - C  14           78.90    0.02    0.081
 255. BD*(   1) C   9 - F  10        /127. RY*(   2) C   9                    1.03    0.59    0.123
 255. BD*(   1) C   9 - F  10        /132. RY*(   7) C   9                    0.67    1.77    0.183
 259. BD*(   2) C  13 - C  14        /164. RY*(   3) C  13                    0.49    0.71    0.063
 259. BD*(   2) C  13 - C  14        /166. RY*(   5) C  13                    0.42    1.69    0.091
 259. BD*(   2) C  13 - C  14        /175. RY*(   5) C  14                    0.45    1.63    0.092


 Natural Bond Orbitals (Summary):

                                                            Principal Delocalizations
           NBO                        Occupancy    Energy   (geminal,vicinal,remote)
 ====================================================================================
 Molecular unit  1  (C11H13F3)
     1. BD (   1) C   1 - C   2          0.98075    -0.75394  246(v),244(v),239(v),245(v)
                                                    237(g),236(g),238(g),92(v)
                                                    72(v),81(v),235(g)
     2. BD (   1) C   1 - H  15          0.99399    -0.63534  236(v)
     3. BD (   1) C   1 - H  16          0.99366    -0.64007  237(v),64(v)
     4. BD (   1) C   1 - H  17          0.99192    -0.63451  238(v),64(v)
     5. BD (   1) C   2 - C   3          0.98075    -0.75406  246(v),243(v),233(v),245(v)
                                                    237(g),232(g),238(g),92(v)
                                                    54(v),81(v),241(g)
     6. BD (   1) C   2 - C   4          0.98586    -0.75015  247(v),234(v),240(v),232(g)
                                                    236(g),238(g),91(v),72(v)
                                                    54(v),55(v),73(v),242(g)
     7. BD (   1) C   2 - C   5          0.98163    -0.79688  245(g),258(v),248(v),247(g)
                                                    241(v),235(v),171(v),99(v)
                                                    242(v),237(g),236(g),232(g)
                                                    73(v),55(v),82(v)
     8. BD (   1) C   3 - H  18          0.99399    -0.63547  232(v)
     9. BD (   1) C   3 - H  19          0.99367    -0.64017  237(v),64(v)
    10. BD (   1) C   3 - H  20          0.99193    -0.63464  238(v),64(v)
    11. BD (   1) C   4 - H  21          0.99205    -0.62587  238(v),63(v),237(g)
    12. BD (   1) C   4 - H  22          0.99361    -0.63197  236(v)
    13. BD (   1) C   4 - H  23          0.99361    -0.63202  232(v)
    14. BD (   1) C   5 - C   6          0.98778    -0.90493  238(g),248(g),247(g),261(v)
                                                    109(v),252(v),249(g),63(v)
                                                    171(v)
    15. BD (   2) C   5 - C   6          0.83363    -0.47545  251(v),259(v),236(v),232(v)
                                                    174(v),112(v),64(v)
    16. BD (   1) C   5 - C  14          0.98744    -0.90441  258(g),238(g),249(v),245(g)
                                                    163(v),260(v),63(v),237(v)
                                                    261(g),99(v)
    17. BD (   1) C   6 - C   7          0.98867    -0.88995  253(v),238(v),245(g),250(g)
                                                    249(g),252(g),91(v),117(v)
                                                    118(v),90(v)
    18. BD (   1) C   6 - H  24          0.98846    -0.70182  247(v),250(v),245(g),248(g)
                                                    90(v),108(v)
    19. BD (   1) C   7 - C   8          0.98722    -0.91729  254(g),260(v),248(g),249(v)
                                                    253(g),256(v),100(v),252(g)
                                                    99(v),162(v),126(v)
    20. BD (   2) C   7 - C   8          0.85146    -0.48662  259(v),246(v),255(v),256(v)
                                                    164(v),257(v),103(v),165(v)
                                                    132(v)
    21. BD (   1) C   7 - H  25          0.98902    -0.70537  254(v),245(v),248(g),117(v)
                                                    250(g),99(v)
    22. BD (   1) C   8 - C   9          0.99121    -0.88243  258(v),248(v),254(g),250(g)
                                                    162(v),108(v)
    23. BD (   1) C   8 - C  13          0.98671    -0.90824  250(g),258(g),252(v),261(v)
                                                    253(g),257(v),172(v),260(g)
                                                    108(v),171(v),126(v)
    24. BD (   1) C   9 - F  10          0.99665    -1.18507  251(v),127(g),256(g),257(g)
    25. BD (   1) C   9 - F  11          0.99712    -1.19083  250(v),255(g),126(g),257(g)
    26. BD (   1) C   9 - F  12          0.99723    -1.19420  254(v),126(g),255(g),256(g)
    27. BD (   1) C  13 - C  14          0.98894    -0.89563  253(v),238(v),254(g),247(g)
                                                    260(g),261(g),90(v),117(v)
                                                    118(v),91(v)
    28. BD (   2) C  13 - C  14          0.81826    -0.46276  246(v),251(v),174(g),94(v)
    29. BD (   1) C  13 - H  26          0.98888    -0.70097  250(v),247(v),258(g),254(g)
                                                    117(v),171(v)
    30. BD (   1) C  14 - H  27          0.98894    -0.70867  245(v),254(v),258(g),247(g)
                                                    90(v),162(v)
    31. CR (   1) C   1                  0.99959   -10.21996  64(v),188(v),184(v),180(v)
    32. CR (   1) C   2                  0.99942   -10.25376  245(v),74(v),56(v),83(v)
                                                    247(v),93(v),75(v),57(v)
    33. CR (   1) C   3                  0.99959   -10.22013  64(v),200(v),196(v),192(v)
    34. CR (   1) C   4                  0.99960   -10.20573  63(v),204(v),208(v),212(v)
    35. CR (   1) C   5                  0.99943   -10.29949  65(v),100(v),172(v),248(v)
                                                    258(v),249(v),261(v)
    36. CR (   1) C   6                  0.99945   -10.27257  238(v),91(v),250(v),247(v)
                                                    90(v),216(v),111(v),109(v)
                                                    252(v)
    37. CR (   1) C   7                  0.99947   -10.28151  118(v),245(v),254(v),102(v)
                                                    253(v),220(v),100(v),249(v)
    38. CR (   1) C   8                  0.99938   -10.30956  128(v),109(v),163(v),258(v)
                                                    248(v),260(v),252(v)
    39. CR (   1) C   9                  0.99952   -10.51559  253(g),250(v),254(v),117(v)
                                                    255(g),257(g),256(g)
    40. CR (   1) F  10                  0.99995   -24.60590  127(v),128(v)
    41. CR (   1) F  11                  0.99995   -24.60675  126(v),127(v),128(v)
    42. CR (   1) F  12                  0.99995   -24.60752  126(v),128(v),127(v)
    43. CR (   1) C  13                  0.99947   -10.27479  118(v),173(v),247(v),250(v)
                                                    253(v),224(v),261(v)
    44. CR (   1) C  14                  0.99945   -10.28131  91(v),254(v),238(v),245(v)
                                                    228(v),165(v),163(v),260(v)
    45. LP (   1) F  10                  0.99384    -1.17854  127(v),128(v),253(v),129(v)
    46. LP (   2) F  10                  0.97314    -0.58073  253(v),257(v),256(v),128(v)
                                                    251(r),131(v),132(v)
    47. LP (   3) F  10                  0.96530    -0.57500  256(v),257(v),126(v),130(v)
                                                    131(v)
    48. LP (   1) F  11                  0.99365    -1.17892  126(v),127(v),128(v),253(v)
                                                    129(v)
    49. LP (   2) F  11                  0.97369    -0.57903  253(v),255(v),257(v),128(v)
                                                    133(v),130(v)
    50. LP (   3) F  11                  0.96499    -0.57679  257(v),255(v),131(v),127(v)
                                                    126(v)
    51. LP (   1) F  12                  0.99352    -1.17956  126(v),128(v),127(v),253(v)
    52. LP (   2) F  12                  0.97355    -0.58015  253(v),255(v),256(v),128(v)
                                                    133(v),131(v)
    53. LP (   3) F  12                  0.96506    -0.57812  256(v),255(v),130(v),127(v)
    54. RY*(   1) C   1                  0.00203     0.63685   
    55. RY*(   2) C   1                  0.00164     0.64738   
    56. RY*(   3) C   1                  0.00094     0.64821   
    57. RY*(   4) C   1                  0.00009     0.48574   
    58. RY*(   5) C   1                  0.00001     2.01486   
    59. RY*(   6) C   1                  0.00001     1.96499   
    60. RY*(   7) C   1                  0.00001     2.07402   
    61. RY*(   8) C   1                  0.00001     2.19904   
    62. RY*(   9) C   1                  0.00001     2.10560   
    63. RY*(   1) C   2                  0.00335     0.74846   
    64. RY*(   2) C   2                  0.00147     0.66592   
    65. RY*(   3) C   2                  0.00074     0.54612   
    66. RY*(   4) C   2                  0.00040     1.64932   
    67. RY*(   5) C   2                  0.00036     1.82390   
    68. RY*(   6) C   2                  0.00033     1.93603   
    69. RY*(   7) C   2                  0.00023     1.96775   
    70. RY*(   8) C   2                  0.00020     1.31667   
    71. RY*(   9) C   2                  0.00015     2.01603   
    72. RY*(   1) C   3                  0.00203     0.63688   
    73. RY*(   2) C   3                  0.00164     0.64725   
    74. RY*(   3) C   3                  0.00094     0.64849   
    75. RY*(   4) C   3                  0.00009     0.48557   
    76. RY*(   5) C   3                  0.00001     2.01428   
    77. RY*(   6) C   3                  0.00001     1.96357   
    78. RY*(   7) C   3                  0.00001     2.07553   
    79. RY*(   8) C   3                  0.00001     2.19800   
    80. RY*(   9) C   3                  0.00001     2.10549   
    81. RY*(   1) C   4                  0.00208     0.63780   
    82. RY*(   2) C   4                  0.00175     0.67866   
    83. RY*(   3) C   4                  0.00092     0.72202   
    84. RY*(   4) C   4                  0.00010     0.49790   
    85. RY*(   5) C   4                  0.00001     1.98685   
    86. RY*(   6) C   4                  0.00001     2.00708   
    87. RY*(   7) C   4                  0.00000     2.12441   
    88. RY*(   8) C   4                  0.00001     2.15484   
    89. RY*(   9) C   4                  0.00001     2.16978   
    90. RY*(   1) C   5                  0.00257     0.90599   
    91. RY*(   2) C   5                  0.00227     0.87019   
    92. RY*(   3) C   5                  0.00210     0.60148   
    93. RY*(   4) C   5                  0.00163     0.58648   
    94. RY*(   5) C   5                  0.00047     1.68265   
    95. RY*(   6) C   5                  0.00015     2.11420   
    96. RY*(   7) C   5                  0.00011     2.03468   
    97. RY*(   8) C   5                  0.00006     1.58630   
    98. RY*(   9) C   5                  0.00002     1.95848   
    99. RY*(   1) C   6                  0.00293     1.00327   
   100. RY*(   2) C   6                  0.00132     0.59881   
   101. RY*(   3) C   6                  0.00063     0.57237   
   102. RY*(   4) C   6                  0.00050     0.47584   
   103. RY*(   5) C   6                  0.00024     1.56923   
   104. RY*(   6) C   6                  0.00006     2.16969   
   105. RY*(   7) C   6                  0.00004     2.19251   
   106. RY*(   8) C   6                  0.00001     1.67816   
   107. RY*(   9) C   6                  0.00000     2.01822   
   108. RY*(   1) C   7                  0.00342     0.90092   
   109. RY*(   2) C   7                  0.00175     0.55330   
   110. RY*(   3) C   7                  0.00072     0.77105   
   111. RY*(   4) C   7                  0.00055     0.47777   
   112. RY*(   5) C   7                  0.00028     1.31823   
   113. RY*(   6) C   7                  0.00007     2.17511   
   114. RY*(   7) C   7                  0.00004     2.19454   
   115. RY*(   8) C   7                  0.00001     1.68347   
   116. RY*(   9) C   7                  0.00001     2.01191   
   117. RY*(   1) C   8                  0.00285     0.94728   
   118. RY*(   2) C   8                  0.00203     0.68730   
   119. RY*(   3) C   8                  0.00147     0.41917   
   120. RY*(   4) C   8                  0.00113     0.37500   
   121. RY*(   5) C   8                  0.00047     1.67615   
   122. RY*(   6) C   8                  0.00022     1.82285   
   123. RY*(   7) C   8                  0.00019     1.95698   
   124. RY*(   8) C   8                  0.00017     2.17487   
   125. RY*(   9) C   8                  0.00002     1.94216   
   126. RY*(   1) C   9                  0.01057     0.61121   
   127. RY*(   2) C   9                  0.00918     0.65529   
   128. RY*(   3) C   9                  0.00668     0.58623   
   129. RY*(   4) C   9                  0.00245     0.84935   
   130. RY*(   5) C   9                  0.00198     1.67784   
   131. RY*(   6) C   9                  0.00194     1.69493   
   132. RY*(   7) C   9                  0.00154     1.83285   
   133. RY*(   8) C   9                  0.00126     2.02329   
   134. RY*(   9) C   9                  0.00026     1.34600   
   135. RY*(   1) F  10                  0.00051     1.71601   
   136. RY*(   2) F  10                  0.00022     1.49841   
   137. RY*(   3) F  10                  0.00011     1.27359   
   138. RY*(   4) F  10                  0.00003     2.95170   
   139. RY*(   5) F  10                  0.00002     1.30032   
   140. RY*(   6) F  10                  0.00000     2.75579   
   141. RY*(   7) F  10                  0.00000     2.89706   
   142. RY*(   8) F  10                  0.00001     2.88111   
   143. RY*(   9) F  10                  0.00001     3.22913   
   144. RY*(   1) F  11                  0.00056     1.64888   
   145. RY*(   2) F  11                  0.00019     1.54642   
   146. RY*(   3) F  11                  0.00013     1.25808   
   147. RY*(   4) F  11                  0.00003     2.94852   
   148. RY*(   5) F  11                  0.00002     1.20611   
   149. RY*(   6) F  11                  0.00000     2.88243   
   150. RY*(   7) F  11                  0.00000     3.08921   
   151. RY*(   8) F  11                  0.00001     3.01133   
   152. RY*(   9) F  11                  0.00000     2.86578   
   153. RY*(   1) F  12                  0.00065     1.62078   
   154. RY*(   2) F  12                  0.00018     1.56310   
   155. RY*(   3) F  12                  0.00014     1.24604   
   156. RY*(   4) F  12                  0.00003     2.93650   
   157. RY*(   5) F  12                  0.00000     2.91835   
   158. RY*(   6) F  12                  0.00000     2.89922   
   159. RY*(   7) F  12                  0.00001     1.09683   
   160. RY*(   8) F  12                  0.00001     3.04437   
   161. RY*(   9) F  12                  0.00000     3.04272   
   162. RY*(   1) C  13                  0.00346     0.89936   
   163. RY*(   2) C  13                  0.00185     0.54735   
   164. RY*(   3) C  13                  0.00063     0.54229   
   165. RY*(   4) C  13                  0.00054     0.49711   
   166. RY*(   5) C  13                  0.00031     1.51977   
   167. RY*(   6) C  13                  0.00007     2.18051   
   168. RY*(   7) C  13                  0.00004     2.21045   
   169. RY*(   8) C  13                  0.00001     1.70031   
   170. RY*(   9) C  13                  0.00001     2.02611   
   171. RY*(   1) C  14                  0.00295     0.99817   
   172. RY*(   2) C  14                  0.00156     0.54031   
   173. RY*(   3) C  14                  0.00055     0.46293   
   174. RY*(   4) C  14                  0.00056     0.67590   
   175. RY*(   5) C  14                  0.00024     1.45744   
   176. RY*(   6) C  14                  0.00007     2.14245   
   177. RY*(   7) C  14                  0.00005     2.19193   
   178. RY*(   8) C  14                  0.00002     1.67981   
   179. RY*(   9) C  14                  0.00001     2.01544   
   180. RY*(   1) H  15                  0.00061     0.28968   
   181. RY*(   2) H  15                  0.00009     1.67379   
   182. RY*(   3) H  15                  0.00006     1.68666   
   183. RY*(   4) H  15                  0.00002     2.10704   
   184. RY*(   1) H  16                  0.00056     0.31972   
   185. RY*(   2) H  16                  0.00010     1.67019   
   186. RY*(   3) H  16                  0.00007     1.67659   
   187. RY*(   4) H  16                  0.00002     2.12364   
   188. RY*(   1) H  17                  0.00052     0.30327   
   189. RY*(   2) H  17                  0.00009     1.67587   
   190. RY*(   3) H  17                  0.00006     1.66192   
   191. RY*(   4) H  17                  0.00002     2.12415   
   192. RY*(   1) H  18                  0.00061     0.28960   
   193. RY*(   2) H  18                  0.00009     1.67350   
   194. RY*(   3) H  18                  0.00006     1.68645   
   195. RY*(   4) H  18                  0.00002     2.10664   
   196. RY*(   1) H  19                  0.00056     0.31965   
   197. RY*(   2) H  19                  0.00010     1.66992   
   198. RY*(   3) H  19                  0.00007     1.67663   
   199. RY*(   4) H  19                  0.00002     2.12323   
   200. RY*(   1) H  20                  0.00052     0.30289   
   201. RY*(   2) H  20                  0.00009     1.67571   
   202. RY*(   3) H  20                  0.00006     1.66183   
   203. RY*(   4) H  20                  0.00002     2.12410   
   204. RY*(   1) H  21                  0.00051     0.31519   
   205. RY*(   2) H  21                  0.00009     1.67441   
   206. RY*(   3) H  21                  0.00005     1.68110   
   207. RY*(   4) H  21                  0.00002     2.14884   
   208. RY*(   1) H  22                  0.00065     0.30800   
   209. RY*(   2) H  22                  0.00010     1.68412   
   210. RY*(   3) H  22                  0.00006     1.64035   
   211. RY*(   4) H  22                  0.00002     2.16878   
   212. RY*(   1) H  23                  0.00065     0.30833   
   213. RY*(   2) H  23                  0.00010     1.68402   
   214. RY*(   3) H  23                  0.00006     1.64046   
   215. RY*(   4) H  23                  0.00002     2.16889   
   216. RY*(   1) H  24                  0.00072     0.24121   
   217. RY*(   2) H  24                  0.00007     1.48685   
   218. RY*(   3) H  24                  0.00004     1.95250   
   219. RY*(   4) H  24                  0.00003     2.09500   
   220. RY*(   1) H  25                  0.00108     0.19179   
   221. RY*(   2) H  25                  0.00006     1.52318   
   222. RY*(   3) H  25                  0.00004     1.82581   
   223. RY*(   4) H  25                  0.00003     2.16354   
   224. RY*(   1) H  26                  0.00105     0.19247   
   225. RY*(   2) H  26                  0.00005     1.85872   
   226. RY*(   3) H  26                  0.00006     1.48872   
   227. RY*(   4) H  26                  0.00003     2.16217   
   228. RY*(   1) H  27                  0.00077     0.24271   
   229. RY*(   2) H  27                  0.00007     1.47891   
   230. RY*(   3) H  27                  0.00004     2.02980   
   231. RY*(   4) H  27                  0.00003     1.99943   
   232. BD*(   1) C   1 - C   2          0.01246     0.20834   
   233. BD*(   1) C   1 - H  15          0.00278     0.30382   
   234. BD*(   1) C   1 - H  16          0.00303     0.30206   
   235. BD*(   1) C   1 - H  17          0.00285     0.30594   
   236. BD*(   1) C   2 - C   3          0.01247     0.20828   
   237. BD*(   1) C   2 - C   4          0.01089     0.22515   
   238. BD*(   1) C   2 - C   5          0.02333     0.20361   
   239. BD*(   1) C   3 - H  18          0.00278     0.30365   
   240. BD*(   1) C   3 - H  19          0.00303     0.30195   
   241. BD*(   1) C   3 - H  20          0.00285     0.30582   
   242. BD*(   1) C   4 - H  21          0.00258     0.31573   
   243. BD*(   1) C   4 - H  22          0.00302     0.30511   
   244. BD*(   1) C   4 - H  23          0.00303     0.30506   
   245. BD*(   1) C   5 - C   6          0.01227     0.35142   
   246. BD*(   2) C   5 - C   6          0.17135    -0.18255  251(v),259(v),101(g),236(v)
                                                    232(v),174(v),97(g)
   247. BD*(   1) C   5 - C  14          0.01215     0.33697   
   248. BD*(   1) C   6 - C   7          0.00780     0.37152   
   249. BD*(   1) C   6 - H  24          0.00708     0.28893   
   250. BD*(   1) C   7 - C   8          0.01175     0.35044   
   251. BD*(   2) C   7 - C   8          0.18676    -0.18801  246(v),259(v),110(g),255(v)
                                                    256(v),119(g),120(g),257(v)
                                                    164(v),121(g)
   252. BD*(   1) C   7 - H  25          0.00670     0.28901   
   253. BD*(   1) C   8 - C   9          0.03427     0.18085   
   254. BD*(   1) C   8 - C  13          0.01203     0.34786   
   255. BD*(   1) C   9 - F  10          0.05445     0.06742   
   256. BD*(   1) C   9 - F  11          0.04989     0.06849   
   257. BD*(   1) C   9 - F  12          0.04861     0.07385   
   258. BD*(   1) C  13 - C  14          0.00769     0.37692   
   259. BD*(   2) C  13 - C  14          0.13748    -0.17125  246(v),251(v),164(g),175(g)
                                                    166(g)
   260. BD*(   1) C  13 - H  26          0.00663     0.29165   
   261. BD*(   1) C  14 - H  27          0.00723     0.27844   
       -------------------------------
              Total Lewis   52.02599  ( 98.1622%)
        Valence non-Lewis    0.85924  (  1.6212%)
        Rydberg non-Lewis    0.11477  (  0.2166%)
       -------------------------------
            Total unit  1   53.00000  (100.0000%)
           Charge unit  1    0.00000


 ***************************************************
 *******         Beta  spin orbitals         *******
 ***************************************************


 NATURAL POPULATIONS:  Natural atomic orbital occupancies 
                                                          
   NAO  Atom  No  lang   Type(AO)    Occupancy      Energy
 ----------------------------------------------------------
     1    C    1  S      Cor( 1S)     0.99956     -10.21946
     2    C    1  S      Val( 2S)     0.54062      -0.38300
     3    C    1  S      Ryd( 3S)     0.00067       0.73136
     4    C    1  px     Val( 2p)     0.60709      -0.23597
     5    C    1  px     Ryd( 3p)     0.00158       0.50835
     6    C    1  py     Val( 2p)     0.59391      -0.22856
     7    C    1  py     Ryd( 3p)     0.00172       0.49865
     8    C    1  pz     Val( 2p)     0.53679      -0.22230
     9    C    1  pz     Ryd( 3p)     0.00143       0.42094
    10    C    1  dxy    Ryd( 3d)     0.00016       2.03464
    11    C    1  dxz    Ryd( 3d)     0.00016       1.99892
    12    C    1  dyz    Ryd( 3d)     0.00025       2.11966
    13    C    1  dx2y2  Ryd( 3d)     0.00032       2.29019
    14    C    1  dz2    Ryd( 3d)     0.00033       2.20375

    15    C    2  S      Cor( 1S)     0.99942     -10.25360
    16    C    2  S      Val( 2S)     0.44546      -0.34655
    17    C    2  S      Ryd( 3S)     0.00028       0.82829
    18    C    2  px     Val( 2p)     0.51510      -0.26397
    19    C    2  px     Ryd( 3p)     0.00082       0.53926
    20    C    2  py     Val( 2p)     0.55466      -0.27394
    21    C    2  py     Ryd( 3p)     0.00326       0.69682
    22    C    2  pz     Val( 2p)     0.52120      -0.26879
    23    C    2  pz     Ryd( 3p)     0.00123       0.58302
    24    C    2  dxy    Ryd( 3d)     0.00031       1.98168
    25    C    2  dxz    Ryd( 3d)     0.00026       1.86663
    26    C    2  dyz    Ryd( 3d)     0.00049       2.02089
    27    C    2  dx2y2  Ryd( 3d)     0.00061       2.09970
    28    C    2  dz2    Ryd( 3d)     0.00054       2.07925

    29    C    3  S      Cor( 1S)     0.99956     -10.21961
    30    C    3  S      Val( 2S)     0.54063      -0.38312
    31    C    3  S      Ryd( 3S)     0.00067       0.73163
    32    C    3  px     Val( 2p)     0.60523      -0.23585
    33    C    3  px     Ryd( 3p)     0.00157       0.50631
    34    C    3  py     Val( 2p)     0.59453      -0.22876
    35    C    3  py     Ryd( 3p)     0.00172       0.49922
    36    C    3  pz     Val( 2p)     0.53772      -0.22249
    37    C    3  pz     Ryd( 3p)     0.00143       0.42172
    38    C    3  dxy    Ryd( 3d)     0.00016       2.03350
    39    C    3  dxz    Ryd( 3d)     0.00016       1.99535
    40    C    3  dyz    Ryd( 3d)     0.00025       2.12241
    41    C    3  dx2y2  Ryd( 3d)     0.00032       2.29048
    42    C    3  dz2    Ryd( 3d)     0.00033       2.20437

    43    C    4  S      Cor( 1S)     0.99960     -10.20607
    44    C    4  S      Val( 2S)     0.53845      -0.37534
    45    C    4  S      Ryd( 3S)     0.00074       0.79112
    46    C    4  px     Val( 2p)     0.61604      -0.23177
    47    C    4  px     Ryd( 3p)     0.00194       0.57873
    48    C    4  py     Val( 2p)     0.54274      -0.21645
    49    C    4  py     Ryd( 3p)     0.00133       0.40981
    50    C    4  pz     Val( 2p)     0.61858      -0.22680
    51    C    4  pz     Ryd( 3p)     0.00184       0.53505
    52    C    4  dxy    Ryd( 3d)     0.00020       2.02140
    53    C    4  dxz    Ryd( 3d)     0.00010       2.00379
    54    C    4  dyz    Ryd( 3d)     0.00034       2.23518
    55    C    4  dx2y2  Ryd( 3d)     0.00031       2.22692
    56    C    4  dz2    Ryd( 3d)     0.00026       2.19086

    57    C    5  S      Cor( 1S)     0.99942     -10.29503
    58    C    5  S      Val( 2S)     0.43899      -0.32975
    59    C    5  S      Ryd( 3S)     0.00214       0.45270
    60    C    5  px     Val( 2p)     0.54873      -0.26636
    61    C    5  px     Ryd( 3p)     0.00308       0.91633
    62    C    5  py     Val( 2p)     0.54053      -0.26555
    63    C    5  py     Ryd( 3p)     0.00243       0.75034
    64    C    5  pz     Val( 2p)     0.20203      -0.27683
    65    C    5  pz     Ryd( 3p)     0.00128       0.48570
    66    C    5  dxy    Ryd( 3d)     0.00059       2.25065
    67    C    5  dxz    Ryd( 3d)     0.00024       1.73637
    68    C    5  dyz    Ryd( 3d)     0.00030       1.72109
    69    C    5  dx2y2  Ryd( 3d)     0.00041       2.16655
    70    C    5  dz2    Ryd( 3d)     0.00031       1.99947

    71    C    6  S      Cor( 1S)     0.99944     -10.27161
    72    C    6  S      Val( 2S)     0.47518      -0.34676
    73    C    6  S      Ryd( 3S)     0.00079       0.40491
    74    C    6  px     Val( 2p)     0.54998      -0.25136
    75    C    6  px     Ryd( 3p)     0.00191       0.69771
    76    C    6  py     Val( 2p)     0.59279      -0.26316
    77    C    6  py     Ryd( 3p)     0.00306       0.77030
    78    C    6  pz     Val( 2p)     0.42922      -0.30414
    79    C    6  pz     Ryd( 3p)     0.00034       0.38542
    80    C    6  dxy    Ryd( 3d)     0.00040       2.29832
    81    C    6  dxz    Ryd( 3d)     0.00021       1.72324
    82    C    6  dyz    Ryd( 3d)     0.00013       1.72993
    83    C    6  dx2y2  Ryd( 3d)     0.00036       2.28970
    84    C    6  dz2    Ryd( 3d)     0.00022       2.02169

    85    C    7  S      Cor( 1S)     0.99946     -10.28112
    86    C    7  S      Val( 2S)     0.47988      -0.35360
    87    C    7  S      Ryd( 3S)     0.00080       0.40714
    88    C    7  px     Val( 2p)     0.55363      -0.25454
    89    C    7  px     Ryd( 3p)     0.00287       0.59802
    90    C    7  py     Val( 2p)     0.58816      -0.26709
    91    C    7  py     Ryd( 3p)     0.00302       0.73692
    92    C    7  pz     Val( 2p)     0.42692      -0.30868
    93    C    7  pz     Ryd( 3p)     0.00037       0.36870
    94    C    7  dxy    Ryd( 3d)     0.00042       2.28617
    95    C    7  dxz    Ryd( 3d)     0.00021       1.71800
    96    C    7  dyz    Ryd( 3d)     0.00015       1.72141
    97    C    7  dx2y2  Ryd( 3d)     0.00033       2.26494
    98    C    7  dz2    Ryd( 3d)     0.00022       2.01777

    99    C    8  S      Cor( 1S)     0.99937     -10.30391
   100    C    8  S      Val( 2S)     0.45335      -0.35438
   101    C    8  S      Ryd( 3S)     0.00128       0.34905
   102    C    8  px     Val( 2p)     0.55194      -0.31105
   103    C    8  px     Ryd( 3p)     0.00277       0.85209
   104    C    8  py     Val( 2p)     0.55105      -0.27441
   105    C    8  py     Ryd( 3p)     0.00216       0.68749
   106    C    8  pz     Val( 2p)     0.24294      -0.28700
   107    C    8  pz     Ryd( 3p)     0.00125       0.45682
   108    C    8  dxy    Ryd( 3d)     0.00037       2.23956
   109    C    8  dxz    Ryd( 3d)     0.00026       1.70692
   110    C    8  dyz    Ryd( 3d)     0.00038       1.70596
   111    C    8  dx2y2  Ryd( 3d)     0.00059       2.17744
   112    C    8  dz2    Ryd( 3d)     0.00038       1.98016

   113    C    9  S      Cor( 1S)     0.99951     -10.51600
   114    C    9  S      Val( 2S)     0.37532      -0.38991
   115    C    9  S      Ryd( 3S)     0.00232       0.40565
   116    C    9  px     Val( 2p)     0.43166      -0.29029
   117    C    9  px     Ryd( 3p)     0.00643       0.39213
   118    C    9  py     Val( 2p)     0.28736      -0.27072
   119    C    9  py     Ryd( 3p)     0.00956       0.48363
   120    C    9  pz     Val( 2p)     0.29226      -0.27140
   121    C    9  pz     Ryd( 3p)     0.00763       0.42356
   122    C    9  dxy    Ryd( 3d)     0.00176       1.98831
   123    C    9  dxz    Ryd( 3d)     0.00180       1.84209
   124    C    9  dyz    Ryd( 3d)     0.00267       1.90860
   125    C    9  dx2y2  Ryd( 3d)     0.00212       1.96365
   126    C    9  dz2    Ryd( 3d)     0.00258       1.93733

   127    F   10  S      Cor( 1S)     0.99995     -24.60425
   128    F   10  S      Val( 2S)     0.92178      -1.41715
   129    F   10  S      Ryd( 3S)     0.00045       1.75047
   130    F   10  px     Val( 2p)     0.93296      -0.57464
   131    F   10  px     Ryd( 3p)     0.00030       1.20542
   132    F   10  py     Val( 2p)     0.96326      -0.57385
   133    F   10  py     Ryd( 3p)     0.00012       1.20587
   134    F   10  pz     Val( 2p)     0.84041      -0.59919
   135    F   10  pz     Ryd( 3p)     0.00009       1.11744
   136    F   10  dxy    Ryd( 3d)     0.00009       2.92063
   137    F   10  dxz    Ryd( 3d)     0.00049       3.11270
   138    F   10  dyz    Ryd( 3d)     0.00040       3.02331
   139    F   10  dx2y2  Ryd( 3d)     0.00009       2.93683
   140    F   10  dz2    Ryd( 3d)     0.00062       3.24082

   141    F   11  S      Cor( 1S)     0.99995     -24.60556
   142    F   11  S      Val( 2S)     0.92071      -1.41823
   143    F   11  S      Ryd( 3S)     0.00048       1.71917
   144    F   11  px     Val( 2p)     0.94334      -0.57997
   145    F   11  px     Ryd( 3p)     0.00028       1.20863
   146    F   11  py     Val( 2p)     0.87978      -0.59290
   147    F   11  py     Ryd( 3p)     0.00010       1.15314
   148    F   11  pz     Val( 2p)     0.92504      -0.58339
   149    F   11  pz     Ryd( 3p)     0.00012       1.15514
   150    F   11  dxy    Ryd( 3d)     0.00037       3.06510
   151    F   11  dxz    Ryd( 3d)     0.00023       2.98593
   152    F   11  dyz    Ryd( 3d)     0.00044       3.16062
   153    F   11  dx2y2  Ryd( 3d)     0.00036       3.02633
   154    F   11  dz2    Ryd( 3d)     0.00029       2.98687

   155    F   12  S      Cor( 1S)     0.99995     -24.60639
   156    F   12  S      Val( 2S)     0.92030      -1.41948
   157    F   12  S      Ryd( 3S)     0.00047       1.56024
   158    F   12  px     Val( 2p)     0.94356      -0.58237
   159    F   12  px     Ryd( 3p)     0.00029       1.22511
   160    F   12  py     Val( 2p)     0.86325      -0.59751
   161    F   12  py     Ryd( 3p)     0.00013       1.18679
   162    F   12  pz     Val( 2p)     0.94341      -0.58041
   163    F   12  pz     Ryd( 3p)     0.00014       1.15988
   164    F   12  dxy    Ryd( 3d)     0.00044       3.12109
   165    F   12  dxz    Ryd( 3d)     0.00018       2.95161
   166    F   12  dyz    Ryd( 3d)     0.00042       3.09623
   167    F   12  dx2y2  Ryd( 3d)     0.00044       3.07114
   168    F   12  dz2    Ryd( 3d)     0.00024       2.99869

   169    C   13  S      Cor( 1S)     0.99947     -10.27565
   170    C   13  S      Val( 2S)     0.47979      -0.35230
   171    C   13  S      Ryd( 3S)     0.00084       0.39672
   172    C   13  px     Val( 2p)     0.55415      -0.25525
   173    C   13  px     Ryd( 3p)     0.00288       0.59718
   174    C   13  py     Val( 2p)     0.59035      -0.26724
   175    C   13  py     Ryd( 3p)     0.00316       0.73785
   176    C   13  pz     Val( 2p)     0.49098      -0.31542
   177    C   13  pz     Ryd( 3p)     0.00040       0.37029
   178    C   13  dxy    Ryd( 3d)     0.00040       2.28506
   179    C   13  dxz    Ryd( 3d)     0.00016       1.72443
   180    C   13  dyz    Ryd( 3d)     0.00018       1.72043
   181    C   13  dx2y2  Ryd( 3d)     0.00033       2.27116
   182    C   13  dz2    Ryd( 3d)     0.00020       2.02028

   183    C   14  S      Cor( 1S)     0.99945     -10.27890
   184    C   14  S      Val( 2S)     0.47440      -0.35073
   185    C   14  S      Ryd( 3S)     0.00091       0.40429
   186    C   14  px     Val( 2p)     0.55094      -0.25325
   187    C   14  px     Ryd( 3p)     0.00212       0.64142
   188    C   14  py     Val( 2p)     0.58779      -0.26442
   189    C   14  py     Ryd( 3p)     0.00297       0.75981
   190    C   14  pz     Val( 2p)     0.35909      -0.29789
   191    C   14  pz     Ryd( 3p)     0.00029       0.40467
   192    C   14  dxy    Ryd( 3d)     0.00042       2.28368
   193    C   14  dxz    Ryd( 3d)     0.00029       1.72235
   194    C   14  dyz    Ryd( 3d)     0.00010       1.72382
   195    C   14  dx2y2  Ryd( 3d)     0.00037       2.28268
   196    C   14  dz2    Ryd( 3d)     0.00025       2.01988

   197    H   15  S      Val( 1S)     0.37954      -0.06589
   198    H   15  S      Ryd( 2S)     0.00060       0.23556
   199    H   15  px     Ryd( 2p)     0.00009       1.71039
   200    H   15  py     Ryd( 2p)     0.00013       1.77332
   201    H   15  pz     Ryd( 2p)     0.00029       2.04565

   202    H   16  S      Val( 1S)     0.38619      -0.07375
   203    H   16  S      Ryd( 2S)     0.00055       0.26071
   204    H   16  px     Ryd( 2p)     0.00011       1.73067
   205    H   16  py     Ryd( 2p)     0.00033       2.17827
   206    H   16  pz     Ryd( 2p)     0.00008       1.62786

   207    H   17  S      Val( 1S)     0.36679      -0.05685
   208    H   17  S      Ryd( 2S)     0.00053       0.24227
   209    H   17  px     Ryd( 2p)     0.00036       2.23890
   210    H   17  py     Ryd( 2p)     0.00008       1.66553
   211    H   17  pz     Ryd( 2p)     0.00007       1.63200

   212    H   18  S      Val( 1S)     0.37959      -0.06607
   213    H   18  S      Ryd( 2S)     0.00060       0.23544
   214    H   18  px     Ryd( 2p)     0.00009       1.70354
   215    H   18  py     Ryd( 2p)     0.00013       1.77619
   216    H   18  pz     Ryd( 2p)     0.00029       2.04878

   217    H   19  S      Val( 1S)     0.38617      -0.07383
   218    H   19  S      Ryd( 2S)     0.00055       0.26061
   219    H   19  px     Ryd( 2p)     0.00011       1.72942
   220    H   19  py     Ryd( 2p)     0.00033       2.17792
   221    H   19  pz     Ryd( 2p)     0.00008       1.62884

   222    H   20  S      Val( 1S)     0.36669      -0.05691
   223    H   20  S      Ryd( 2S)     0.00053       0.24213
   224    H   20  px     Ryd( 2p)     0.00036       2.23948
   225    H   20  py     Ryd( 2p)     0.00008       1.66560
   226    H   20  pz     Ryd( 2p)     0.00006       1.63088

   227    H   21  S      Val( 1S)     0.37243      -0.05143
   228    H   21  S      Ryd( 2S)     0.00052       0.24976
   229    H   21  px     Ryd( 2p)     0.00036       2.25010
   230    H   21  py     Ryd( 2p)     0.00005       1.65279
   231    H   21  pz     Ryd( 2p)     0.00009       1.67444

   232    H   22  S      Val( 1S)     0.38198      -0.06691
   233    H   22  S      Ryd( 2S)     0.00062       0.26133
   234    H   22  px     Ryd( 2p)     0.00010       1.70648
   235    H   22  py     Ryd( 2p)     0.00016       1.79978
   236    H   22  pz     Ryd( 2p)     0.00026       2.04162

   237    H   23  S      Val( 1S)     0.38208      -0.06703
   238    H   23  S      Ryd( 2S)     0.00062       0.26176
   239    H   23  px     Ryd( 2p)     0.00010       1.70154
   240    H   23  py     Ryd( 2p)     0.00016       1.80271
   241    H   23  pz     Ryd( 2p)     0.00026       2.04362

   242    H   24  S      Val( 1S)     0.36628      -0.08870
   243    H   24  S      Ryd( 2S)     0.00075       0.22705
   244    H   24  px     Ryd( 2p)     0.00012       1.94185
   245    H   24  py     Ryd( 2p)     0.00035       2.12872
   246    H   24  pz     Ryd( 2p)     0.00006       1.48717

   247    H   25  S      Val( 1S)     0.36094      -0.08618
   248    H   25  S      Ryd( 2S)     0.00109       0.17406
   249    H   25  px     Ryd( 2p)     0.00015       1.94638
   250    H   25  py     Ryd( 2p)     0.00035       2.11026
   251    H   25  pz     Ryd( 2p)     0.00005       1.48372

   252    H   26  S      Val( 1S)     0.35972      -0.08329
   253    H   26  S      Ryd( 2S)     0.00107       0.17562
   254    H   26  px     Ryd( 2p)     0.00014       1.93263
   255    H   26  py     Ryd( 2p)     0.00035       2.11486
   256    H   26  pz     Ryd( 2p)     0.00006       1.48883

   257    H   27  S      Val( 1S)     0.37069      -0.09932
   258    H   27  S      Ryd( 2S)     0.00079       0.22702
   259    H   27  px     Ryd( 2p)     0.00013       1.94116
   260    H   27  py     Ryd( 2p)     0.00035       2.11242
   261    H   27  pz     Ryd( 2p)     0.00006       1.47955


 Summary of Natural Population Analysis:                  
                                                          
                                       Natural Population 
                Natural  -----------------------------------------------
    Atom  No    Charge         Core      Valence    Rydberg      Total
 -----------------------------------------------------------------------
      C    1   -0.28457      0.99956     2.27840    0.00662     3.28457
      C    2   -0.04364      0.99942     2.03641    0.00780     3.04364
      C    3   -0.28428      0.99956     2.27811    0.00661     3.28428
      C    4   -0.32245      0.99960     2.31581    0.00705     3.32245
      C    5    0.25952      0.99942     1.73028    0.01078     2.74048
      C    6   -0.05403      0.99944     2.04717    0.00742     3.05403
      C    7   -0.05646      0.99946     2.04859    0.00840     3.05646
      C    8    0.19194      0.99937     1.79927    0.00942     2.80806
      C    9    0.57702      0.99951     1.38660    0.03687     2.42298
      F   10   -0.16100      0.99995     3.65840    0.00264     4.66100
      F   11   -0.17149      0.99995     3.66887    0.00267     4.67149
      F   12   -0.17322      0.99995     3.67053    0.00274     4.67322
      C   13   -0.12329      0.99947     2.11527    0.00855     3.12329
      C   14    0.02063      0.99945     1.97220    0.00772     2.97937
      H   15    0.11935      0.00000     0.37954    0.00111     0.38065
      H   16    0.11275      0.00000     0.38619    0.00106     0.38725
      H   17    0.13217      0.00000     0.36679    0.00104     0.36783
      H   18    0.11929      0.00000     0.37959    0.00111     0.38071
      H   19    0.11276      0.00000     0.38617    0.00106     0.38724
      H   20    0.13227      0.00000     0.36669    0.00104     0.36773
      H   21    0.12655      0.00000     0.37243    0.00102     0.37345
      H   22    0.11688      0.00000     0.38198    0.00114     0.38312
      H   23    0.11678      0.00000     0.38208    0.00114     0.38322
      H   24    0.13244      0.00000     0.36628    0.00128     0.36756
      H   25    0.13742      0.00000     0.36094    0.00164     0.36258
      H   26    0.13866      0.00000     0.35972    0.00161     0.36134
      H   27    0.12799      0.00000     0.37069    0.00132     0.37201
 =======================================================================
   * Total *    1.00000     13.99411    37.86502    0.14087    52.00000

                                 Natural Population      
 --------------------------------------------------------
   Core                      13.99411 ( 99.9579% of  14)
   Valence                   37.86502 ( 99.6448% of  38)
   Natural Minimal Basis     51.85913 ( 99.7291% of  52)
   Natural Rydberg Basis      0.14087 (  0.2709% of  52)
 --------------------------------------------------------

    Atom  No          Natural Electron Configuration
 ----------------------------------------------------------------------------
      C    1      [core]2S( 0.54)2p( 1.74)
      C    2      [core]2S( 0.45)2p( 1.59)3p( 0.01)
      C    3      [core]2S( 0.54)2p( 1.74)
      C    4      [core]2S( 0.54)2p( 1.78)3p( 0.01)
      C    5      [core]2S( 0.44)2p( 1.29)3p( 0.01)
      C    6      [core]2S( 0.48)2p( 1.57)3p( 0.01)
      C    7      [core]2S( 0.48)2p( 1.57)3p( 0.01)
      C    8      [core]2S( 0.45)2p( 1.35)3p( 0.01)
      C    9      [core]2S( 0.38)2p( 1.01)3p( 0.02)3d( 0.01)
      F   10      [core]2S( 0.92)2p( 2.74)
      F   11      [core]2S( 0.92)2p( 2.75)
      F   12      [core]2S( 0.92)2p( 2.75)
      C   13      [core]2S( 0.48)2p( 1.64)3p( 0.01)
      C   14      [core]2S( 0.47)2p( 1.50)3p( 0.01)
      H   15            1S( 0.38)
      H   16            1S( 0.39)
      H   17            1S( 0.37)
      H   18            1S( 0.38)
      H   19            1S( 0.39)
      H   20            1S( 0.37)
      H   21            1S( 0.37)
      H   22            1S( 0.38)
      H   23            1S( 0.38)
      H   24            1S( 0.37)
      H   25            1S( 0.36)
      H   26            1S( 0.36)
      H   27            1S( 0.37)


 NATURAL BOND ORBITAL ANALYSIS, beta spin orbitals:

                       Occupancies       Lewis Structure    Low   High
           Occ.    -------------------  -----------------   occ   occ
  Cycle   Thresh.   Lewis   Non-Lewis     CR  BD  3C  LP    (L)   (NL)   Dev
 =============================================================================
   1(1)    0.90    50.30299   1.69701     14  27   0  11     2      0    0.03
   2(2)    0.90    50.30299   1.69701     14  27   0  11     2      0    0.03
   3(1)    0.80    51.05824   0.94176     14  29   0   9     0      0    0.03
 -----------------------------------------------------------------------------

 Structure accepted: No low occupancy Lewis orbitals

 --------------------------------------------------------
   Core                     13.99412 ( 99.958% of  14)
   Valence Lewis            37.06412 ( 97.537% of  38)
  ==================       ============================
   Total Lewis              51.05824 ( 98.189% of  52)
  -----------------------------------------------------
   Valence non-Lewis         0.83220 (  1.600% of  52)
   Rydberg non-Lewis         0.10956 (  0.211% of  52)
  ==================       ============================
   Total non-Lewis           0.94176 (  1.811% of  52)
 --------------------------------------------------------


       (Occupancy)   Bond orbital/ Coefficients/ Hybrids
 ---------------------------------------------------------------------------------
     1. (0.94180) BD ( 1) C   1 - C   2  
                ( 46.10%)   0.6790* C   1 s( 29.77%)p 2.36( 70.18%)d 0.00(  0.05%)
                                            0.0015  0.5456 -0.0017 -0.2572  0.0069
                                            0.3992 -0.0032 -0.6901 -0.0019 -0.0060
                                            0.0105 -0.0136 -0.0002  0.0110
                ( 53.90%)   0.7342* C   2 s( 24.48%)p 3.08( 75.49%)d 0.00(  0.04%)
                                           -0.0000  0.4947 -0.0024  0.2628  0.0089
                                           -0.4293  0.0067  0.7081  0.0003 -0.0047
                                            0.0029 -0.0147 -0.0032  0.0107
     2. (0.99190) BD ( 1) C   1 - H  15  
                ( 61.87%)   0.7866* C   1 s( 23.56%)p 3.24( 76.40%)d 0.00(  0.04%)
                                           -0.0002  0.4854  0.0001 -0.2796  0.0132
                                            0.4048 -0.0153  0.7221  0.0139 -0.0059
                                           -0.0103  0.0139 -0.0020  0.0092
                ( 38.13%)   0.6175* H  15 s( 99.91%)p 0.00(  0.09%)
                                            0.9996 -0.0008  0.0066 -0.0115 -0.0265
     3. (0.99331) BD ( 1) C   1 - H  16  
                ( 61.27%)   0.7828* C   1 s( 23.55%)p 3.24( 76.40%)d 0.00(  0.04%)
                                           -0.0000 -0.4853 -0.0015  0.2967 -0.0153
                                            0.8215  0.0044 -0.0189 -0.0216 -0.0124
                                           -0.0000 -0.0008  0.0126  0.0106
                ( 38.73%)   0.6223* H  16 s( 99.92%)p 0.00(  0.08%)
                                           -0.9996  0.0003 -0.0065 -0.0276  0.0040
     4. (0.97985) BD ( 1) C   1 - H  17  
                ( 62.73%)   0.7920* C   1 s( 23.00%)p 3.35( 76.96%)d 0.00(  0.04%)
                                           -0.0005  0.4796  0.0022  0.8757 -0.0045
                                           -0.0318 -0.0112  0.0341  0.0201 -0.0002
                                           -0.0012  0.0001  0.0163 -0.0104
                ( 37.27%)   0.6105* H  17 s( 99.91%)p 0.00(  0.09%)
                                            0.9996 -0.0008 -0.0294  0.0022 -0.0042
     5. (0.94145) BD ( 1) C   2 - C   3  
                ( 53.90%)   0.7342* C   2 s( 24.47%)p 3.08( 75.49%)d 0.00(  0.04%)
                                           -0.0000  0.4947 -0.0024  0.2770  0.0088
                                           -0.4244  0.0067 -0.7057 -0.0001 -0.0049
                                           -0.0033  0.0145 -0.0030  0.0107
                ( 46.10%)   0.6789* C   3 s( 29.78%)p 2.36( 70.18%)d 0.00(  0.05%)
                                            0.0015  0.5457 -0.0017 -0.2708  0.0068
                                            0.3946 -0.0032  0.6875  0.0020 -0.0062
                                           -0.0109  0.0134  0.0001  0.0108
     6. (0.98578) BD ( 1) C   2 - C   4  
                ( 52.90%)   0.7273* C   2 s( 26.32%)p 2.80( 73.64%)d 0.00(  0.04%)
                                            0.0000  0.5130  0.0002  0.3195  0.0052
                                            0.7964 -0.0072  0.0059  0.0001  0.0108
                                            0.0001  0.0002 -0.0132 -0.0108
                ( 47.10%)   0.6863* C   4 s( 29.51%)p 2.39( 70.45%)d 0.00(  0.05%)
                                            0.0005  0.5432 -0.0040 -0.3550  0.0061
                                           -0.7605 -0.0051 -0.0063  0.0000  0.0144
                                            0.0001  0.0003 -0.0112 -0.0113
     7. (0.98082) BD ( 1) C   2 - C   5  
                ( 48.30%)   0.6950* C   2 s( 24.73%)p 3.04( 75.21%)d 0.00(  0.06%)
                                            0.0001  0.4972  0.0051 -0.8667 -0.0051
                                            0.0278  0.0057 -0.0086  0.0000 -0.0008
                                            0.0004 -0.0000  0.0221 -0.0119
                ( 51.70%)   0.7190* C   5 s( 33.65%)p 1.97( 66.31%)d 0.00(  0.03%)
                                            0.0002  0.5799 -0.0165  0.8131 -0.0417
                                           -0.0052  0.0093  0.0082 -0.0003 -0.0008
                                            0.0003 -0.0000  0.0132 -0.0131
     8. (0.99190) BD ( 1) C   3 - H  18  
                ( 61.87%)   0.7866* C   3 s( 23.55%)p 3.24( 76.40%)d 0.00(  0.04%)
                                           -0.0002  0.4853  0.0001 -0.2653  0.0134
                                            0.4097 -0.0153 -0.7247 -0.0137 -0.0057
                                            0.0099 -0.0141 -0.0023  0.0094
                ( 38.13%)   0.6175* H  18 s( 99.91%)p 0.00(  0.09%)
                                            0.9996 -0.0008  0.0060 -0.0117  0.0265
     9. (0.99331) BD ( 1) C   3 - H  19  
                ( 61.27%)   0.7828* C   3 s( 23.56%)p 3.24( 76.40%)d 0.00(  0.04%)
                                           -0.0000 -0.4854 -0.0015  0.2961 -0.0157
                                            0.8214  0.0043  0.0303  0.0213 -0.0124
                                           -0.0002  0.0004  0.0127  0.0107
                ( 38.73%)   0.6223* H  19 s( 99.92%)p 0.00(  0.08%)
                                           -0.9996  0.0003 -0.0065 -0.0276 -0.0043
    10. (0.97969) BD ( 1) C   3 - H  20  
                ( 62.73%)   0.7920* C   3 s( 22.99%)p 3.35( 76.97%)d 0.00(  0.04%)
                                           -0.0005  0.4795  0.0021  0.8763 -0.0041
                                           -0.0316 -0.0111 -0.0171 -0.0203 -0.0002
                                            0.0019 -0.0001  0.0163 -0.0104
                ( 37.27%)   0.6105* H  20 s( 99.91%)p 0.00(  0.09%)
                                            0.9996 -0.0008 -0.0294  0.0022  0.0036
    11. (0.99225) BD ( 1) C   4 - H  21  
                ( 62.60%)   0.7912* C   4 s( 23.86%)p 3.19( 76.11%)d 0.00(  0.04%)
                                           -0.0000  0.4884  0.0067  0.8700 -0.0037
                                           -0.0578  0.0255  0.0100  0.0000 -0.0038
                                            0.0004 -0.0000  0.0166 -0.0094
                ( 37.40%)   0.6115* H  21 s( 99.91%)p 0.00(  0.09%)
                                            0.9996 -0.0006 -0.0294 -0.0009 -0.0004
    12. (0.99244) BD ( 1) C   4 - H  22  
                ( 61.66%)   0.7852* C   4 s( 23.26%)p 3.30( 76.69%)d 0.00(  0.04%)
                                           -0.0001  0.4823 -0.0005 -0.2489  0.0215
                                            0.4546  0.0171  0.7054 -0.0031 -0.0063
                                           -0.0091  0.0138 -0.0017  0.0100
                ( 38.34%)   0.6192* H  22 s( 99.92%)p 0.00(  0.08%)
                                            0.9996 -0.0010  0.0036 -0.0171 -0.0232
    13. (0.99247) BD ( 1) C   4 - H  23  
                ( 61.65%)   0.7852* C   4 s( 23.26%)p 3.30( 76.70%)d 0.00(  0.04%)
                                           -0.0001  0.4823 -0.0005 -0.2325  0.0215
                                            0.4587  0.0171 -0.7083  0.0037 -0.0060
                                            0.0086 -0.0140 -0.0020  0.0103
                ( 38.35%)   0.6193* H  23 s( 99.92%)p 0.00(  0.08%)
                                            0.9996 -0.0010  0.0030 -0.0173  0.0232
    14. (0.98734) BD ( 1) C   5 - C   6  
                ( 50.68%)   0.7119* C   5 s( 33.74%)p 1.96( 66.20%)d 0.00(  0.06%)
                                           -0.0001  0.5806  0.0187 -0.4091  0.0087
                                            0.7031  0.0174 -0.0046  0.0001 -0.0182
                                            0.0003 -0.0002 -0.0056 -0.0150
                ( 49.32%)   0.7023* C   6 s( 35.08%)p 1.85( 64.86%)d 0.00(  0.06%)
                                            0.0000  0.5923  0.0050  0.4334  0.0177
                                           -0.6785  0.0105  0.0059  0.0001 -0.0161
                                            0.0002 -0.0002 -0.0106 -0.0141
    15. (0.98685) BD ( 1) C   5 - C  14  
                ( 50.66%)   0.7117* C   5 s( 32.58%)p 2.07( 67.36%)d 0.00(  0.06%)
                                           -0.0001  0.5706  0.0141 -0.4109  0.0036
                                           -0.7102 -0.0155 -0.0048  0.0001  0.0186
                                            0.0003  0.0002 -0.0070 -0.0159
                ( 49.34%)   0.7024* C  14 s( 35.01%)p 1.85( 64.93%)d 0.00(  0.06%)
                                            0.0001  0.5917  0.0036  0.4264  0.0143
                                            0.6835 -0.0098  0.0060  0.0001  0.0162
                                            0.0002  0.0002 -0.0110 -0.0152
    16. (0.98870) BD ( 1) C   6 - C   7  
                ( 49.91%)   0.7065* C   6 s( 35.16%)p 1.84( 64.79%)d 0.00(  0.05%)
                                            0.0001  0.5928  0.0139 -0.8037 -0.0049
                                            0.0045  0.0421 -0.0099 -0.0002  0.0038
                                            0.0004  0.0001  0.0175 -0.0118
                ( 50.09%)   0.7078* C   7 s( 35.77%)p 1.79( 64.18%)d 0.00(  0.04%)
                                            0.0000  0.5980  0.0094  0.7999  0.0018
                                            0.0136  0.0419  0.0068  0.0003 -0.0043
                                            0.0003 -0.0001  0.0172 -0.0116
    17. (0.84301) BD ( 2) C   6 - C   7  
                ( 50.14%)   0.7081* C   6 s(  0.00%)p 1.00( 99.93%)d 0.00(  0.07%)
                                            0.0000  0.0017 -0.0001 -0.0110 -0.0000
                                            0.0031  0.0001  0.9996 -0.0023  0.0001
                                           -0.0213 -0.0145  0.0003 -0.0004
                ( 49.86%)   0.7061* C   7 s(  0.00%)p 1.00( 99.93%)d 0.00(  0.07%)
                                            0.0000  0.0016 -0.0001 -0.0098  0.0006
                                            0.0033 -0.0000  0.9996 -0.0049  0.0002
                                            0.0212 -0.0146 -0.0002  0.0004
    18. (0.98860) BD ( 1) C   6 - H  24  
                ( 63.37%)   0.7961* C   6 s( 29.65%)p 2.37( 70.32%)d 0.00(  0.03%)
                                           -0.0004  0.5444 -0.0134  0.4055 -0.0168
                                            0.7338 -0.0003  0.0013 -0.0002  0.0115
                                            0.0001  0.0000 -0.0069 -0.0100
                ( 36.63%)   0.6052* H  24 s( 99.90%)p 0.00(  0.10%)
                                            0.9995 -0.0016 -0.0141 -0.0288  0.0000
    19. (0.98676) BD ( 1) C   7 - C   8  
                ( 49.03%)   0.7002* C   7 s( 34.38%)p 1.91( 65.56%)d 0.00(  0.06%)
                                            0.0001  0.5862  0.0094 -0.4271 -0.0237
                                           -0.6875  0.0102 -0.0029 -0.0013  0.0167
                                            0.0000  0.0002 -0.0108 -0.0142
                ( 50.97%)   0.7139* C   8 s( 35.14%)p 1.84( 64.81%)d 0.00(  0.05%)
                                           -0.0002  0.5928  0.0054  0.3808 -0.0142
                                            0.7090  0.0132  0.0001 -0.0008  0.0139
                                           -0.0001  0.0008 -0.0088 -0.0155
    20. (0.98907) BD ( 1) C   7 - H  25  
                ( 63.90%)   0.7994* C   7 s( 29.75%)p 2.36( 70.22%)d 0.00(  0.03%)
                                           -0.0003  0.5453 -0.0138 -0.4197  0.0128
                                            0.7251 -0.0030 -0.0073 -0.0003 -0.0121
                                            0.0001 -0.0002 -0.0051 -0.0097
                ( 36.10%)   0.6008* H  25 s( 99.89%)p 0.00(  0.11%)
                                            0.9994 -0.0032  0.0165 -0.0288  0.0009
    21. (0.99102) BD ( 1) C   8 - C   9  
                ( 52.95%)   0.7277* C   8 s( 29.80%)p 2.35( 70.14%)d 0.00(  0.06%)
                                            0.0000  0.5459  0.0056 -0.8373  0.0115
                                           -0.0067  0.0007  0.0144 -0.0005  0.0002
                                           -0.0017 -0.0000  0.0185 -0.0156
                ( 47.05%)   0.6859* C   9 s( 34.83%)p 1.87( 65.09%)d 0.00(  0.08%)
                                            0.0003  0.5899  0.0173  0.8062 -0.0133
                                            0.0124  0.0003 -0.0259 -0.0016  0.0003
                                           -0.0012 -0.0005  0.0249 -0.0146
    22. (0.98638) BD ( 1) C   8 - C  13  
                ( 50.90%)   0.7134* C   8 s( 34.97%)p 1.86( 64.98%)d 0.00(  0.05%)
                                           -0.0002  0.5913  0.0036  0.3910 -0.0145
                                           -0.7047 -0.0116 -0.0013 -0.0008 -0.0138
                                            0.0001 -0.0008 -0.0078 -0.0152
                ( 49.10%)   0.7007* C  13 s( 34.25%)p 1.92( 65.69%)d 0.00(  0.05%)
                                            0.0001  0.5852  0.0076 -0.4350 -0.0231
                                            0.6834 -0.0117 -0.0037 -0.0013 -0.0162
                                           -0.0000 -0.0001 -0.0106 -0.0131
    23. (0.99542) BD ( 1) C   9 - F  10  
                ( 26.75%)   0.5172* C   9 s( 21.49%)p 3.63( 78.05%)d 0.02(  0.47%)
                                           -0.0000  0.4635 -0.0073 -0.3110 -0.0344
                                           -0.0839 -0.0034  0.8209  0.0393  0.0037
                                           -0.0337 -0.0109  0.0070  0.0581
                ( 73.25%)   0.8558* F  10 s( 28.56%)p 2.50( 71.35%)d 0.00(  0.09%)
                                           -0.0000  0.5344 -0.0085 -0.3399  0.0008
                                           -0.0825 -0.0008  0.7688  0.0063  0.0019
                                           -0.0181 -0.0045  0.0035  0.0228
    24. (0.99687) BD ( 1) C   9 - F  11  
                ( 26.58%)   0.5156* C   9 s( 21.68%)p 3.59( 77.84%)d 0.02(  0.48%)
                                           -0.0000  0.4656 -0.0087 -0.3448 -0.0344
                                           -0.6674 -0.0247 -0.4602 -0.0211  0.0326
                                            0.0219  0.0496 -0.0270 -0.0063
                ( 73.42%)   0.8568* F  11 s( 29.28%)p 2.41( 70.63%)d 0.00(  0.09%)
                                           -0.0000  0.5411 -0.0073 -0.3392 -0.0002
                                           -0.6389 -0.0052 -0.4279 -0.0033  0.0157
                                            0.0109  0.0200 -0.0105 -0.0027
    25. (0.99716) BD ( 1) C   9 - F  12  
                ( 26.52%)   0.5150* C   9 s( 21.72%)p 3.58( 77.74%)d 0.02(  0.53%)
                                           -0.0000  0.4660 -0.0092 -0.3624 -0.0347
                                            0.7342  0.0265 -0.3238 -0.0147 -0.0407
                                            0.0173 -0.0408 -0.0350 -0.0225
                ( 73.48%)   0.8572* F  12 s( 29.50%)p 2.39( 70.42%)d 0.00(  0.08%)
                                           -0.0000  0.5431  0.0008 -0.3502 -0.0013
                                            0.7009  0.0067 -0.3004 -0.0031 -0.0176
                                            0.0077 -0.0152 -0.0129 -0.0087
    26. (0.98892) BD ( 1) C  13 - C  14  
                ( 50.18%)   0.7084* C  13 s( 35.79%)p 1.79( 64.17%)d 0.00(  0.04%)
                                            0.0000  0.5981  0.0110  0.7999  0.0040
                                           -0.0035 -0.0424  0.0053  0.0004  0.0046
                                            0.0003  0.0000  0.0173 -0.0112
                ( 49.82%)   0.7058* C  14 s( 35.65%)p 1.80( 64.30%)d 0.00(  0.05%)
                                            0.0001  0.5969  0.0161 -0.8005 -0.0054
                                           -0.0177 -0.0413 -0.0119 -0.0002 -0.0033
                                            0.0005 -0.0001  0.0176 -0.0125
    27. (0.83297) BD ( 2) C  13 - C  14  
                ( 58.09%)   0.7622* C  13 s(  0.00%)p 1.00( 99.94%)d 0.00(  0.06%)
                                           -0.0000  0.0031 -0.0001 -0.0090  0.0009
                                           -0.0031  0.0000  0.9997 -0.0046 -0.0001
                                            0.0171  0.0168 -0.0001  0.0003
                ( 41.91%)   0.6474* C  14 s(  0.00%)p 1.00( 99.92%)d 0.00(  0.08%)
                                            0.0000  0.0029 -0.0002 -0.0125  0.0000
                                           -0.0036 -0.0001  0.9995 -0.0010 -0.0001
                                           -0.0265  0.0115  0.0004 -0.0006
    28. (0.98900) BD ( 1) C  13 - H  26  
                ( 64.02%)   0.8001* C  13 s( 29.87%)p 2.35( 70.11%)d 0.00(  0.02%)
                                            0.0003 -0.5463  0.0151  0.4114 -0.0124
                                            0.7291 -0.0039  0.0077  0.0004 -0.0115
                                           -0.0001 -0.0002  0.0054  0.0091
                ( 35.98%)   0.5998* H  26 s( 99.89%)p 0.00(  0.11%)
                                           -0.9995  0.0033 -0.0157 -0.0289 -0.0010
    29. (0.98898) BD ( 1) C  14 - H  27  
                ( 62.95%)   0.7934* C  14 s( 29.22%)p 2.42( 70.75%)d 0.00(  0.03%)
                                            0.0004 -0.5405  0.0125 -0.4191  0.0182
                                            0.7290  0.0013 -0.0010  0.0002  0.0119
                                           -0.0001  0.0000  0.0066  0.0107
                ( 37.05%)   0.6087* H  27 s( 99.90%)p 0.00(  0.10%)
                                           -0.9995  0.0017  0.0147 -0.0284 -0.0000
    30. (0.99956) CR ( 1) C   1           s(100.00%)p 0.00(  0.00%)
                                            1.0000 -0.0005  0.0000  0.0008 -0.0000
                                           -0.0005 -0.0000  0.0012  0.0000  0.0000
                                           -0.0000  0.0000  0.0000 -0.0000
    31. (0.99942) CR ( 1) C   2           s(100.00%)p 0.00(  0.00%)
                                            1.0000 -0.0001 -0.0000  0.0001  0.0000
                                           -0.0001  0.0000 -0.0000 -0.0000 -0.0000
                                           -0.0000  0.0000 -0.0000  0.0000
    32. (0.99956) CR ( 1) C   3           s(100.00%)p 0.00(  0.00%)
                                            1.0000 -0.0005  0.0000  0.0008 -0.0000
                                           -0.0005 -0.0000 -0.0012 -0.0000  0.0000
                                            0.0000 -0.0000  0.0000 -0.0000
    33. (0.99960) CR ( 1) C   4           s(100.00%)p 0.00(  0.00%)
                                            1.0000 -0.0002  0.0000  0.0002 -0.0000
                                            0.0005  0.0000  0.0000  0.0000 -0.0000
                                           -0.0000 -0.0000  0.0000  0.0000
    34. (0.99942) CR ( 1) C   5           s(100.00%)p 0.00(  0.00%)
                                            1.0000  0.0000  0.0000 -0.0002  0.0000
                                            0.0000 -0.0000 -0.0000  0.0000 -0.0000
                                           -0.0000 -0.0000 -0.0000 -0.0000
    35. (0.99944) CR ( 1) C   6           s(100.00%)p 0.00(  0.00%)
                                            1.0000  0.0001 -0.0000  0.0002 -0.0000
                                            0.0003 -0.0000 -0.0000 -0.0000  0.0000
                                            0.0000  0.0000 -0.0000 -0.0000
    36. (0.99947) CR ( 1) C   7           s(100.00%)p 0.00(  0.00%)
                                            1.0000  0.0001 -0.0000 -0.0001  0.0000
                                            0.0003 -0.0000 -0.0000  0.0000 -0.0000
                                           -0.0000 -0.0000 -0.0000 -0.0000
    37. (0.99937) CR ( 1) C   8           s(100.00%)p 0.00(  0.00%)
                                            1.0000  0.0002  0.0000  0.0001 -0.0000
                                           -0.0000  0.0000 -0.0000 -0.0000 -0.0000
                                            0.0000  0.0000 -0.0000 -0.0000
    38. (0.99951) CR ( 1) C   9           s(100.00%)p 0.00(  0.00%)
                                            1.0000 -0.0001 -0.0000 -0.0003  0.0000
                                            0.0000  0.0000  0.0000  0.0000 -0.0000
                                            0.0000 -0.0000 -0.0000  0.0000
    39. (0.99995) CR ( 1) F  10           s(100.00%)p 0.00(  0.00%)
                                            1.0000 -0.0002 -0.0000 -0.0000 -0.0000
                                           -0.0000 -0.0000  0.0002  0.0000  0.0000
                                           -0.0000 -0.0000 -0.0000  0.0000
    40. (0.99995) CR ( 1) F  11           s(100.00%)p 0.00(  0.00%)
                                            1.0000 -0.0002 -0.0000 -0.0000 -0.0000
                                           -0.0001 -0.0000 -0.0001 -0.0000  0.0000
                                            0.0000  0.0000 -0.0000  0.0000
    41. (0.99995) CR ( 1) F  12           s(100.00%)p 0.00(  0.00%)
                                            1.0000 -0.0002  0.0000 -0.0000 -0.0000
                                            0.0001  0.0000 -0.0001 -0.0000 -0.0000
                                            0.0000 -0.0000 -0.0000 -0.0000
    42. (0.99947) CR ( 1) C  13           s(100.00%)p 0.00(  0.00%)
                                            1.0000  0.0001 -0.0000 -0.0001  0.0000
                                           -0.0003  0.0000  0.0000 -0.0000  0.0000
                                            0.0000  0.0000 -0.0000 -0.0000
    43. (0.99945) CR ( 1) C  14           s(100.00%)p 0.00(  0.00%)
                                            1.0000  0.0001 -0.0000  0.0002 -0.0000
                                           -0.0003  0.0000 -0.0000 -0.0000 -0.0000
                                            0.0000 -0.0000 -0.0000 -0.0000
    44. (0.20276) LP*( 1) C   5           s(  0.00%)p 1.00(100.00%)d 0.00(  0.00%)
                                            0.0000  0.0007  0.0003 -0.0105 -0.0005
                                           -0.0002 -0.0000  0.9980  0.0614 -0.0000
                                           -0.0059  0.0011 -0.0001 -0.0002
    45. (0.24297) LP*( 1) C   8           s(  0.01%)p 1.00( 99.97%)d 0.00(  0.02%)
                                           -0.0000  0.0071  0.0002 -0.0125  0.0007
                                            0.0008 -0.0002 -0.9997 -0.0123 -0.0001
                                           -0.0148  0.0046  0.0004 -0.0015
    46. (0.99382) LP ( 1) F  10           s( 70.38%)p 0.42( 29.62%)d 0.00(  0.00%)
                                            0.0002  0.8389  0.0026  0.1025  0.0034
                                            0.0502  0.0005 -0.5321 -0.0052 -0.0002
                                            0.0025  0.0010 -0.0002 -0.0058
    47. (0.96525) LP ( 2) F  10           s(  0.01%)p 1.00( 99.95%)d 0.00(  0.05%)
                                           -0.0000  0.0089 -0.0010  0.1325 -0.0002
                                           -0.9894  0.0028 -0.0538  0.0003  0.0088
                                            0.0029 -0.0191 -0.0030 -0.0018
    48. (0.95849) LP ( 3) F  10           s(  1.05%)p94.49( 98.91%)d 0.04(  0.05%)
                                           -0.0000  0.1023  0.0013  0.9251 -0.0042
                                            0.1058 -0.0011  0.3493 -0.0012 -0.0030
                                            0.0145  0.0014 -0.0074  0.0136
    49. (0.99364) LP ( 1) F  11           s( 70.43%)p 0.42( 29.56%)d 0.00(  0.00%)
                                            0.0002  0.8392  0.0022  0.1686  0.0035
                                            0.4110  0.0042  0.3135  0.0030 -0.0029
                                           -0.0022 -0.0047  0.0023  0.0000
    50. (0.96993) LP ( 2) F  11           s(  0.12%)p99.99( 99.83%)d 0.37(  0.04%)
                                           -0.0000  0.0350 -0.0013  0.8789 -0.0037
                                           -0.4723  0.0022  0.0528 -0.0002 -0.0090
                                           -0.0101  0.0048 -0.0156 -0.0004
    51. (0.96220) LP ( 3) F  11           s(  0.15%)p99.99( 99.80%)d 0.30(  0.05%)
                                           -0.0000  0.0393 -0.0006  0.2891 -0.0018
                                            0.4463 -0.0005 -0.8457  0.0023 -0.0089
                                            0.0054  0.0090  0.0041  0.0163
    52. (0.99351) LP ( 1) F  12           s( 70.38%)p 0.42( 29.62%)d 0.00(  0.00%)
                                            0.0002  0.8389 -0.0018  0.1985  0.0029
                                           -0.4551 -0.0032  0.2227  0.0014  0.0041
                                           -0.0020  0.0040  0.0030  0.0016
    53. (0.97143) LP ( 2) F  12           s(  0.04%)p99.99( 99.91%)d 1.03(  0.05%)
                                           -0.0000  0.0209 -0.0012  0.8941 -0.0030
                                            0.4454 -0.0021  0.0347 -0.0007  0.0107
                                           -0.0074 -0.0030 -0.0166 -0.0002
    54. (0.96184) LP ( 3) F  12           s(  0.07%)p99.99( 99.88%)d 0.72(  0.05%)
                                           -0.0000  0.0262 -0.0002  0.1948 -0.0011
                                           -0.3201  0.0008 -0.9265  0.0025  0.0068
                                            0.0086 -0.0141  0.0037  0.0128
    55. (0.00200) RY*( 1) C   1           s(  0.28%)p99.99( 93.40%)d22.98(  6.33%)
                                           -0.0000  0.0030  0.0524 -0.0051 -0.1868
                                            0.0128  0.7985  0.0040  0.5111 -0.0258
                                            0.0172 -0.1133 -0.0731 -0.2101
    56. (0.00161) RY*( 2) C   1           s(  1.90%)p47.96( 91.32%)d 3.56(  6.77%)
                                            0.0000 -0.0011  0.1380  0.0186  0.8553
                                            0.0037  0.3488  0.0006 -0.2443  0.0957
                                           -0.1521 -0.0510 -0.1683  0.0671
    57. (0.00085) RY*( 3) C   1           s( 71.40%)p 0.40( 28.30%)d 0.00(  0.30%)
                                           -0.0000  0.0170  0.8448 -0.0025 -0.3102
                                           -0.0042  0.1359  0.0056 -0.4102  0.0152
                                           -0.0236  0.0416  0.0019 -0.0215
    58. (0.00009) RY*( 4) C   1           s( 24.80%)p 2.95( 73.09%)d 0.09(  2.11%)
    59. (0.00001) RY*( 5) C   1           s(  0.28%)p 3.96(  1.09%)d99.99( 98.63%)
    60. (0.00001) RY*( 6) C   1           s(  0.62%)p 3.84(  2.39%)d99.99( 96.98%)
    61. (0.00001) RY*( 7) C   1           s(  0.47%)p 4.64(  2.20%)d99.99( 97.32%)
    62. (0.00001) RY*( 8) C   1           s(  0.10%)p33.17(  3.25%)d99.99( 96.65%)
    63. (0.00001) RY*( 9) C   1           s(  0.27%)p18.45(  4.99%)d99.99( 94.74%)
    64. (0.00324) RY*( 1) C   2           s(  0.03%)p99.99( 97.68%)d72.86(  2.29%)
                                           -0.0000 -0.0056  0.0168  0.0032  0.0046
                                            0.0141  0.9882  0.0000  0.0001 -0.1363
                                           -0.0012 -0.0020  0.0047  0.0652
    65. (0.00126) RY*( 2) C   2           s(  0.00%)p 1.00( 97.35%)d 0.03(  2.65%)
                                            0.0000 -0.0000  0.0002  0.0001 -0.0121
                                           -0.0000 -0.0001  0.0027  0.9866 -0.0013
                                           -0.1047  0.1245  0.0015 -0.0005
    66. (0.00074) RY*( 3) C   2           s(  0.59%)p99.99( 98.81%)d 1.02(  0.60%)
                                            0.0000  0.0089  0.0761  0.0100 -0.9939
                                           -0.0026 -0.0002  0.0001 -0.0122  0.0097
                                            0.0001  0.0005 -0.0107  0.0762
    67. (0.00041) RY*( 4) C   2           s( 35.66%)p 0.00(  0.08%)d 1.80( 64.26%)
                                            0.0000 -0.0014  0.5972  0.0258  0.0117
                                           -0.0014 -0.0001  0.0003 -0.0001 -0.0631
                                            0.0135  0.0010  0.7242 -0.3377
    68. (0.00036) RY*( 5) C   2           s(  0.00%)p 1.00(  0.13%)d99.99( 99.87%)
                                           -0.0000  0.0000  0.0009  0.0002 -0.0022
                                           -0.0000 -0.0000 -0.0136  0.0340  0.0080
                                           -0.6153 -0.7872  0.0037 -0.0189
    69. (0.00033) RY*( 6) C   2           s(  0.01%)p 1.00(  0.44%)d99.99( 99.55%)
                                           -0.0000 -0.0004  0.0086 -0.0015  0.0640
                                            0.0140 -0.0114  0.0000  0.0006  0.3395
                                           -0.0114 -0.0060  0.4142  0.8417
    70. (0.00018) RY*( 7) C   2           s( 63.65%)p 0.01(  0.76%)d 0.56( 35.59%)
                                           -0.0000 -0.0001  0.7978 -0.0131  0.0848
                                           -0.0027 -0.0155 -0.0001  0.0002  0.0767
                                           -0.0125  0.0032 -0.5476  0.2236
    71. (0.00016) RY*( 8) C   2           s(  0.00%)p 1.00(  2.56%)d38.11( 97.44%)
                                           -0.0000 -0.0000  0.0034  0.0001 -0.0011
                                           -0.0000  0.0001 -0.0159  0.1591  0.0071
                                            0.7810 -0.6035 -0.0117  0.0090
    72. (0.00015) RY*( 9) C   2           s(  0.07%)p32.24(  2.35%)d99.99( 97.58%)
                                           -0.0000  0.0013  0.0270 -0.0021  0.0186
                                            0.0166 -0.1512 -0.0000  0.0003 -0.9252
                                           -0.0051 -0.0133  0.0563  0.3413
    73. (0.00200) RY*( 1) C   3           s(  0.28%)p99.99( 93.38%)d22.86(  6.34%)
                                           -0.0000  0.0030  0.0526 -0.0049 -0.1745
                                            0.0129  0.8029 -0.0041 -0.5085 -0.0278
                                           -0.0113  0.1160 -0.0725 -0.2093
    74. (0.00161) RY*( 2) C   3           s(  1.93%)p47.37( 91.28%)d 3.52(  6.79%)
                                            0.0000 -0.0010  0.1388  0.0186  0.8501
                                            0.0037  0.3453 -0.0002  0.2656  0.0938
                                            0.1472  0.0530 -0.1709  0.0735
    75. (0.00085) RY*( 3) C   3           s( 71.40%)p 0.40( 28.31%)d 0.00(  0.30%)
                                           -0.0000  0.0169  0.8448 -0.0024 -0.3193
                                           -0.0042  0.1328 -0.0057  0.4043  0.0156
                                            0.0239 -0.0413  0.0016 -0.0210
    76. (0.00009) RY*( 4) C   3           s( 24.78%)p 2.95( 73.11%)d 0.09(  2.11%)
    77. (0.00001) RY*( 5) C   3           s(  0.28%)p 3.77(  1.07%)d99.99( 98.64%)
    78. (0.00001) RY*( 6) C   3           s(  0.64%)p 3.49(  2.24%)d99.99( 97.12%)
    79. (0.00001) RY*( 7) C   3           s(  0.45%)p 5.20(  2.32%)d99.99( 97.24%)
    80. (0.00001) RY*( 8) C   3           s(  0.11%)p30.27(  3.32%)d99.99( 96.57%)
    81. (0.00001) RY*( 9) C   3           s(  0.25%)p19.90(  5.01%)d99.99( 94.73%)
    82. (0.00195) RY*( 1) C   4           s(  0.00%)p 1.00( 94.25%)d 0.06(  5.75%)
                                           -0.0000  0.0000  0.0003 -0.0001 -0.0116
                                           -0.0000 -0.0029  0.0089  0.9707  0.0027
                                           -0.0340 -0.2373 -0.0002 -0.0019
    83. (0.00175) RY*( 2) C   4           s(  1.99%)p46.64( 92.93%)d 2.55(  5.08%)
                                            0.0000 -0.0069  0.1410  0.0229  0.8476
                                           -0.0069 -0.4585  0.0003  0.0087 -0.1240
                                           -0.0033 -0.0013 -0.1807  0.0521
    84. (0.00091) RY*( 3) C   4           s( 69.65%)p 0.43( 29.94%)d 0.01(  0.41%)
                                           -0.0000  0.0184  0.8344 -0.0056 -0.3661
                                            0.0094 -0.4065 -0.0000 -0.0058 -0.0479
                                           -0.0009 -0.0007  0.0076  0.0417
    85. (0.00010) RY*( 4) C   4           s( 26.46%)p 2.69( 71.22%)d 0.09(  2.32%)
                                           -0.0000 -0.0280  0.5136 -0.0126  0.3301
                                           -0.0236  0.7762 -0.0002  0.0060 -0.1203
                                           -0.0005 -0.0022  0.0777  0.0517
    86. (0.00001) RY*( 5) C   4           s(  1.48%)p 1.21(  1.80%)d65.26( 96.72%)
    87. (0.00000) RY*( 6) C   4           s(  0.00%)p 1.00(  0.13%)d99.99( 99.87%)
    88. (0.00000) RY*( 7) C   4           s(  0.00%)p 1.00(  5.68%)d16.62( 94.32%)
    89. (0.00001) RY*( 8) C   4           s(  0.04%)p87.89(  3.86%)d99.99( 96.10%)
    90. (0.00001) RY*( 9) C   4           s(  0.49%)p 0.52(  0.25%)d99.99( 99.26%)
    91. (0.00256) RY*( 1) C   5           s( 15.80%)p 4.88( 77.11%)d 0.45(  7.09%)
                                            0.0000 -0.0203  0.3970 -0.0281 -0.8708
                                           -0.0002  0.1091 -0.0004 -0.0065  0.0213
                                            0.0043  0.0001  0.2632 -0.0334
    92. (0.00225) RY*( 2) C   5           s(  0.11%)p99.99( 94.33%)d50.72(  5.57%)
                                            0.0000  0.0048  0.0328  0.0027 -0.1028
                                            0.0166 -0.9656  0.0000 -0.0014 -0.2328
                                           -0.0001 -0.0021  0.0326  0.0201
    93. (0.00152) RY*( 3) C   5           s( 83.92%)p 0.18( 15.34%)d 0.01(  0.73%)
                                           -0.0000 -0.0014  0.9161  0.0412  0.3894
                                           -0.0046 -0.0086  0.0004 -0.0006 -0.0172
                                           -0.0030 -0.0000 -0.0819  0.0177
    94. (0.00076) RY*( 4) C   5           s(  0.00%)p 1.00( 64.94%)d 0.54( 35.06%)
                                           -0.0000 -0.0001  0.0031  0.0007 -0.0029
                                           -0.0000 -0.0007 -0.0461  0.8045  0.0025
                                            0.5137 -0.2942 -0.0015  0.0091
    95. (0.00025) RY*( 5) C   5           s(  0.00%)p 1.00(  4.30%)d22.24( 95.70%)
                                           -0.0000  0.0000  0.0007  0.0002  0.0006
                                            0.0001 -0.0001 -0.0125  0.2071 -0.0089
                                            0.2204  0.9530  0.0037  0.0043
    96. (0.00015) RY*( 6) C   5           s(  0.03%)p99.99(  5.60%)d99.99( 94.37%)
                                            0.0000 -0.0004  0.0185  0.0036 -0.0216
                                            0.0307 -0.2336  0.0000  0.0000  0.9642
                                            0.0012  0.0094 -0.0900 -0.0754
    97. (0.00011) RY*( 7) C   5           s(  0.09%)p76.45(  7.24%)d99.99( 92.66%)
                                           -0.0000 -0.0079  0.0297  0.0055 -0.2684
                                           -0.0012  0.0191 -0.0000 -0.0030 -0.1006
                                            0.0047  0.0030 -0.9488 -0.1276
    98. (0.00003) RY*( 8) C   5           s(  0.00%)p 1.00( 30.75%)d 2.25( 69.25%)
    99. (0.00002) RY*( 9) C   5           s(  0.06%)p 9.07(  0.52%)d99.99( 99.42%)
   100. (0.00287) RY*( 1) C   6           s(  0.07%)p99.99( 93.54%)d86.62(  6.39%)
                                           -0.0000  0.0246 -0.0115 -0.0238 -0.5072
                                           -0.0222 -0.8229 -0.0001  0.0003  0.2117
                                           -0.0014  0.0014 -0.1360 -0.0234
   101. (0.00132) RY*( 2) C   6           s( 10.33%)p 8.52( 88.02%)d 0.16(  1.65%)
                                            0.0000  0.0150  0.3211 -0.0112  0.7933
                                            0.0189 -0.4999 -0.0001  0.0205  0.0455
                                            0.0025 -0.0001  0.1165 -0.0289
   102. (0.00049) RY*( 3) C   6           s( 88.17%)p 0.11(  9.47%)d 0.03(  2.36%)
                                            0.0000 -0.0100  0.9389  0.0164 -0.2704
                                            0.0091  0.1454  0.0003  0.0099 -0.0985
                                            0.0024 -0.0045 -0.0999 -0.0623
   103. (0.00037) RY*( 4) C   6           s(  0.03%)p99.99( 89.65%)d99.99( 10.32%)
                                            0.0000  0.0000  0.0160  0.0001  0.0130
                                            0.0003 -0.0084 -0.0008 -0.9467 -0.0026
                                           -0.1363  0.2909  0.0003 -0.0069
   104. (0.00007) RY*( 5) C   6           s(  1.10%)p 2.87(  3.16%)d86.90( 95.74%)
   105. (0.00004) RY*( 6) C   6           s(  0.01%)p 1.00(  4.98%)d19.09( 95.02%)
   106. (0.00003) RY*( 7) C   6           s(  0.00%)p 1.00(  1.71%)d57.55( 98.29%)
   107. (0.00000) RY*( 8) C   6           s(  0.00%)p 1.00(  8.68%)d10.52( 91.32%)
   108. (0.00001) RY*( 9) C   6           s(  0.39%)p 2.25(  0.89%)d99.99( 98.72%)
   109. (0.00334) RY*( 1) C   7           s(  1.24%)p76.21( 94.28%)d 3.63(  4.49%)
                                            0.0000 -0.0229  0.1088 -0.0164 -0.7495
                                            0.0296  0.6164  0.0005 -0.0031  0.1807
                                           -0.0090  0.0039  0.1093  0.0132
   110. (0.00173) RY*( 2) C   7           s(  2.75%)p34.59( 95.19%)d 0.75(  2.06%)
                                           -0.0000  0.0173  0.1650  0.0234 -0.6196
                                            0.0093 -0.7532  0.0007 -0.0070 -0.1290
                                           -0.0039  0.0014  0.0555 -0.0286
   111. (0.00056) RY*( 3) C   7           s( 91.00%)p 0.08(  7.30%)d 0.02(  1.71%)
                                            0.0000 -0.0048  0.9539 -0.0110  0.1925
                                            0.0130  0.0351  0.0002  0.1855  0.1007
                                            0.0017 -0.0372  0.0149 -0.0729
   112. (0.00040) RY*( 4) C   7           s(  3.07%)p27.73( 85.18%)d 3.82( 11.75%)
                                            0.0000 -0.0017  0.1753 -0.0008  0.0432
                                            0.0035  0.0039 -0.0032 -0.9219  0.0473
                                            0.1484  0.3045 -0.0011 -0.0223
   113. (0.00007) RY*( 5) C   7           s(  0.28%)p 7.37(  2.09%)d99.99( 97.62%)
   114. (0.00004) RY*( 6) C   7           s(  0.15%)p56.36(  8.34%)d99.99( 91.52%)
   115. (0.00004) RY*( 7) C   7           s(  1.24%)p 3.01(  3.74%)d76.58( 95.02%)
   116. (0.00001) RY*( 8) C   7           s(  0.02%)p99.99(  3.36%)d99.99( 96.62%)
   117. (0.00001) RY*( 9) C   7           s(  0.35%)p 1.78(  0.63%)d99.99( 99.02%)
   118. (0.00283) RY*( 1) C   8           s(  5.05%)p17.57( 88.77%)d 1.22(  6.18%)
                                            0.0000  0.0074  0.2246  0.0251  0.9357
                                            0.0006 -0.0500 -0.0009  0.0945  0.0038
                                            0.0189 -0.0005  0.2458 -0.0319
   119. (0.00206) RY*( 2) C   8           s(  0.29%)p99.99( 99.60%)d 0.37(  0.11%)
                                            0.0000  0.0002  0.0543 -0.0016 -0.0626
                                            0.0168 -0.9959  0.0002 -0.0040  0.0283
                                           -0.0018 -0.0119 -0.0125 -0.0010
   120. (0.00139) RY*( 3) C   8           s( 45.43%)p 1.19( 54.18%)d 0.01(  0.39%)
                                           -0.0000 -0.0081  0.6740 -0.0044 -0.2236
                                           -0.0016  0.0479 -0.0090  0.6996 -0.0027
                                            0.0342  0.0252 -0.0303 -0.0344
   121. (0.00101) RY*( 4) C   8           s( 48.35%)p 1.06( 51.05%)d 0.01(  0.60%)
                                           -0.0000 -0.0096  0.6953 -0.0010 -0.0963
                                           -0.0016  0.0471  0.0084 -0.7063 -0.0047
                                            0.0160 -0.0379  0.0028 -0.0656
   122. (0.00037) RY*( 5) C   8           s(  0.01%)p 1.00(  0.22%)d99.99( 99.77%)
                                           -0.0000  0.0000  0.0097 -0.0001  0.0036
                                           -0.0019 -0.0100  0.0046 -0.0450  0.0507
                                            0.0348  0.9969 -0.0082  0.0043
   123. (0.00022) RY*( 6) C   8           s(  0.03%)p60.99(  1.61%)d99.99( 98.36%)
                                            0.0000 -0.0010  0.0162  0.0103 -0.1256
                                            0.0000  0.0034  0.0123  0.0096  0.0089
                                           -0.8351  0.0335  0.5309  0.0560
   124. (0.00019) RY*( 7) C   8           s(  0.35%)p11.21(  3.95%)d99.99( 95.70%)
                                            0.0000  0.0053  0.0591 -0.0117  0.1979
                                            0.0064 -0.0096  0.0073  0.0038 -0.3617
                                           -0.4965  0.0277 -0.7469  0.1450
   125. (0.00017) RY*( 8) C   8           s(  0.07%)p 9.53(  0.67%)d99.99( 99.26%)
                                           -0.0000  0.0022  0.0264 -0.0044  0.0746
                                           -0.0190  0.0273  0.0023  0.0016  0.9300
                                           -0.1841 -0.0438 -0.2936  0.0748
   126. (0.00002) RY*( 9) C   8           s(  0.50%)p 0.12(  0.06%)d99.99( 99.44%)
   127. (0.01057) RY*( 1) C   9           s(  0.04%)p99.99( 91.63%)d99.99(  8.33%)
                                           -0.0000  0.0003  0.0207 -0.0005  0.0074
                                            0.0560 -0.9556  0.0010 -0.0043  0.0474
                                            0.0066  0.2758  0.0257  0.0651
   128. (0.00921) RY*( 2) C   9           s(  0.00%)p 1.00( 84.35%)d 0.19( 15.64%)
                                            0.0000  0.0008  0.0037 -0.0007  0.0070
                                            0.0003  0.0135  0.0736 -0.9154  0.0063
                                            0.0992  0.1202 -0.1615 -0.3257
   129. (0.00688) RY*( 3) C   9           s(  3.14%)p26.37( 82.80%)d 4.48( 14.06%)
                                           -0.0000  0.0559  0.1682 -0.0429  0.9089
                                           -0.0018  0.0016 -0.0002  0.0096  0.0030
                                           -0.0316 -0.0181  0.3253 -0.1830
   130. (0.00243) RY*( 4) C   9           s( 70.87%)p 0.01(  0.61%)d 0.40( 28.53%)
                                           -0.0000 -0.0014  0.8418  0.0029  0.0629
                                            0.0035  0.0454 -0.0017 -0.0026 -0.0114
                                           -0.0040  0.0723 -0.4548  0.2704
   131. (0.00199) RY*( 5) C   9           s(  0.20%)p38.57(  7.58%)d99.99( 92.22%)
                                            0.0000 -0.0006  0.0443 -0.0002  0.0034
                                           -0.0160 -0.1108 -0.0145 -0.2511  0.0839
                                            0.5118 -0.5609  0.2802  0.5101
   132. (0.00195) RY*( 6) C   9           s(  0.24%)p27.31(  6.43%)d99.99( 93.33%)
                                            0.0000 -0.0019  0.0485  0.0020 -0.0094
                                           -0.0345 -0.2397  0.0038  0.0748  0.2318
                                           -0.2768 -0.7318 -0.3045 -0.4181
   133. (0.00128) RY*( 7) C   9           s(  0.01%)p99.99(  2.23%)d99.99( 97.76%)
                                            0.0000 -0.0021  0.0115  0.0015 -0.0098
                                           -0.0579 -0.1112 -0.0115 -0.0796 -0.9398
                                           -0.2083 -0.2206  0.0239  0.0414
   134. (0.00116) RY*( 8) C   9           s(  0.02%)p99.99(  8.95%)d99.99( 91.04%)
                                            0.0000 -0.0014  0.0124  0.0044  0.0199
                                           -0.0190 -0.0356  0.0542  0.2907 -0.2251
                                            0.7778  0.0304 -0.2396 -0.4431
   135. (0.00026) RY*( 9) C   9           s( 25.77%)p 0.65( 16.71%)d 2.23( 57.52%)
                                            0.0000 -0.0129  0.5074 -0.0352 -0.4069
                                           -0.0008 -0.0010  0.0012  0.0174  0.0132
                                           -0.0161 -0.0030  0.6549 -0.3821
   136. (0.00052) RY*( 1) F  10           s( 74.78%)p 0.33( 24.71%)d 0.01(  0.51%)
                                           -0.0000 -0.0002  0.8648 -0.0016  0.4956
                                           -0.0019 -0.0023  0.0061 -0.0380 -0.0047
                                           -0.0201  0.0039  0.0201  0.0654
   137. (0.00022) RY*( 2) F  10           s( 18.42%)p 3.79( 69.76%)d 0.64( 11.82%)
                                           -0.0000  0.0016  0.4291  0.0017 -0.7795
                                           -0.0018 -0.0873  0.0021 -0.2869  0.0279
                                           -0.2791  0.0172  0.1821 -0.0783
   138. (0.00011) RY*( 3) F  10           s(  0.38%)p99.99( 97.14%)d 6.52(  2.48%)
                                           -0.0000  0.0003  0.0616  0.0005 -0.0956
                                            0.0046  0.9783  0.0009  0.0721 -0.0800
                                           -0.0368 -0.1283 -0.0128 -0.0202
   139. (0.00003) RY*( 4) F  10           s(  0.00%)p 1.00(  2.50%)d38.95( 97.49%)
   140. (0.00002) RY*( 5) F  10           s(  4.54%)p19.15( 87.03%)d 1.85(  8.43%)
   141. (0.00000) RY*( 6) F  10           s(  0.88%)p16.80( 14.76%)d96.00( 84.36%)
   142. (0.00000) RY*( 7) F  10           s(  0.01%)p 1.00(  1.10%)d89.59( 98.89%)
   143. (0.00001) RY*( 8) F  10           s(  0.95%)p 2.29(  2.17%)d99.99( 96.89%)
   144. (0.00001) RY*( 9) F  10           s(  0.05%)p20.47(  1.01%)d99.99( 98.94%)
   145. (0.00057) RY*( 1) F  11           s( 75.65%)p 0.31( 23.80%)d 0.01(  0.55%)
                                           -0.0000  0.0000  0.8698  0.0005  0.4752
                                           -0.0049  0.0803 -0.0042 -0.0756  0.0088
                                            0.0183  0.0646 -0.0060 -0.0294
   146. (0.00020) RY*( 2) F  11           s( 16.13%)p 4.31( 69.45%)d 0.89( 14.41%)
                                            0.0000  0.0014  0.4016  0.0037 -0.7730
                                           -0.0016  0.2709 -0.0011  0.1536  0.2376
                                            0.1632 -0.0009  0.2048 -0.1381
   147. (0.00013) RY*( 3) F  11           s(  0.60%)p99.99( 95.61%)d 6.38(  3.80%)
                                            0.0000 -0.0008  0.0772  0.0029  0.0724
                                           -0.0029 -0.5186  0.0031  0.8258  0.1115
                                           -0.0228  0.0729  0.1231  0.0676
   148. (0.00003) RY*( 4) F  11           s(  0.00%)p 1.00(  1.95%)d50.41( 98.05%)
   149. (0.00002) RY*( 5) F  11           s(  4.83%)p18.25( 88.14%)d 1.46(  7.03%)
   150. (0.00000) RY*( 6) F  11           s(  0.38%)p10.58(  4.02%)d99.99( 95.60%)
   151. (0.00000) RY*( 7) F  11           s(  1.08%)p 0.42(  0.46%)d90.82( 98.46%)
   152. (0.00001) RY*( 8) F  11           s(  0.33%)p25.55(  8.43%)d99.99( 91.24%)
   153. (0.00000) RY*( 9) F  11           s(  1.01%)p 8.26(  8.32%)d89.96( 90.67%)
   154. (0.00066) RY*( 1) F  12           s( 66.21%)p 0.49( 32.42%)d 0.02(  1.37%)
                                           -0.0000 -0.0009  0.8137  0.0025  0.5286
                                           -0.0008 -0.2112 -0.0003  0.0102 -0.0548
                                            0.0283 -0.0665 -0.0517 -0.0529
   155. (0.00018) RY*( 2) F  12           s( 10.01%)p 7.29( 72.97%)d 1.70( 17.02%)
                                           -0.0000  0.0005  0.3164  0.0060 -0.7089
                                           -0.0012 -0.4724 -0.0001  0.0623 -0.2974
                                            0.1339  0.0076  0.2038 -0.1493
   156. (0.00014) RY*( 3) F  12           s(  0.71%)p99.99( 95.37%)d 5.53(  3.92%)
                                           -0.0000 -0.0002  0.0842  0.0029 -0.0308
                                            0.0023  0.3127  0.0045  0.9246 -0.1080
                                           -0.0245 -0.1130  0.1062  0.0538
   157. (0.00003) RY*( 4) F  12           s(  0.00%)p 1.00(  2.06%)d47.56( 97.94%)
   158. (0.00000) RY*( 5) F  12           s(  2.75%)p 3.12(  8.57%)d32.22( 88.67%)
   159. (0.00001) RY*( 6) F  12           s( 18.91%)p 4.27( 80.80%)d 0.02(  0.29%)
   160. (0.00000) RY*( 7) F  12           s(  0.20%)p11.87(  2.42%)d99.99( 97.38%)
   161. (0.00001) RY*( 8) F  12           s(  0.12%)p41.52(  4.94%)d99.99( 94.94%)
   162. (0.00000) RY*( 9) F  12           s(  1.09%)p 0.57(  0.63%)d89.93( 98.28%)
   163. (0.00338) RY*( 1) C  13           s(  1.53%)p61.35( 94.14%)d 2.82(  4.32%)
                                            0.0000 -0.0227  0.1218 -0.0161 -0.7322
                                           -0.0300 -0.6357  0.0007 -0.0027 -0.1751
                                           -0.0094 -0.0040  0.1111  0.0107
   164. (0.00182) RY*( 2) C  13           s(  2.31%)p41.42( 95.75%)d 0.84(  1.93%)
                                           -0.0000  0.0186  0.1509  0.0242 -0.6405
                                           -0.0079  0.7393  0.0008 -0.0084  0.1264
                                           -0.0050 -0.0026  0.0501 -0.0289
   165. (0.00056) RY*( 3) C  13           s( 89.55%)p 0.10(  9.29%)d 0.01(  1.17%)
                                            0.0000 -0.0035  0.9463 -0.0130  0.1882
                                           -0.0122 -0.0172 -0.0001  0.2384 -0.0716
                                            0.0144  0.0416  0.0010 -0.0678
   166. (0.00040) RY*( 4) C  13           s(  5.30%)p16.67( 88.40%)d 1.19(  6.30%)
                                            0.0000 -0.0018  0.2303 -0.0019  0.0548
                                           -0.0040 -0.0044 -0.0009 -0.9386 -0.0408
                                            0.0373 -0.2428 -0.0079 -0.0306
   167. (0.00007) RY*( 5) C  13           s(  0.35%)p 6.17(  2.14%)d99.99( 97.52%)
   168. (0.00004) RY*( 6) C  13           s(  0.67%)p 4.79(  3.20%)d99.99( 96.13%)
   169. (0.00002) RY*( 7) C  13           s(  0.08%)p78.26(  6.14%)d99.99( 93.78%)
   170. (0.00002) RY*( 8) C  13           s(  0.02%)p10.01(  0.21%)d99.99( 99.77%)
   171. (0.00001) RY*( 9) C  13           s(  0.28%)p 2.88(  0.82%)d99.99( 98.90%)
   172. (0.00289) RY*( 1) C  14           s(  0.09%)p99.99( 93.47%)d74.81(  6.44%)
                                           -0.0000  0.0215 -0.0200 -0.0227 -0.5790
                                            0.0213  0.7736 -0.0002 -0.0006 -0.2145
                                           -0.0013 -0.0014 -0.1340 -0.0220
   173. (0.00153) RY*( 2) C  14           s( 13.88%)p 6.11( 84.84%)d 0.09(  1.27%)
                                           -0.0000  0.0185  0.3722 -0.0094  0.7349
                                           -0.0169  0.5546 -0.0001  0.0191 -0.0691
                                            0.0024  0.0002  0.0866 -0.0208
   174. (0.00054) RY*( 3) C  14           s( 85.01%)p 0.15( 12.80%)d 0.03(  2.19%)
                                            0.0000 -0.0129  0.9219  0.0188 -0.3005
                                           -0.0067 -0.1930  0.0005  0.0073  0.0955
                                            0.0039  0.0035 -0.1069 -0.0366
   175. (0.00035) RY*( 4) C  14           s(  0.02%)p99.99( 81.24%)d99.99( 18.74%)
                                            0.0000 -0.0000  0.0144  0.0002  0.0112
                                           -0.0002  0.0076 -0.0054 -0.9012  0.0021
                                           -0.3037 -0.3082  0.0021 -0.0093
   176. (0.00007) RY*( 5) C  14           s(  0.93%)p 3.51(  3.27%)d99.99( 95.79%)
   177. (0.00005) RY*( 6) C  14           s(  0.00%)p 1.00( 10.10%)d 8.90( 89.90%)
   178. (0.00004) RY*( 7) C  14           s(  0.01%)p 1.00(  4.51%)d21.18( 95.49%)
   179. (0.00002) RY*( 8) C  14           s(  0.00%)p 1.00(  8.70%)d10.49( 91.29%)
   180. (0.00001) RY*( 9) C  14           s(  0.17%)p 7.01(  1.17%)d99.99( 98.66%)
   181. (0.00061) RY*( 1) H  15           s( 98.54%)p 0.01(  1.46%)
                                            0.0043  0.9926 -0.0431  0.0593  0.0963
   182. (0.00009) RY*( 2) H  15           s(  0.00%)p 1.00(100.00%)
   183. (0.00006) RY*( 3) H  15           s(  0.24%)p99.99( 99.76%)
   184. (0.00002) RY*( 4) H  15           s(  1.31%)p75.16( 98.69%)
   185. (0.00056) RY*( 1) H  16           s( 98.20%)p 0.02(  1.80%)
                                            0.0039  0.9909 -0.0687 -0.1155  0.0001
   186. (0.00010) RY*( 2) H  16           s(  0.06%)p99.99( 99.94%)
   187. (0.00007) RY*( 3) H  16           s(  0.36%)p99.99( 99.64%)
   188. (0.00002) RY*( 4) H  16           s(  1.47%)p67.24( 98.53%)
   189. (0.00054) RY*( 1) H  17           s( 98.45%)p 0.02(  1.55%)
                                            0.0045  0.9922  0.1246 -0.0051  0.0020
   190. (0.00009) RY*( 2) H  17           s(  0.00%)p 1.00(100.00%)
   191. (0.00006) RY*( 3) H  17           s(  0.16%)p99.99( 99.84%)
   192. (0.00002) RY*( 4) H  17           s(  1.48%)p66.51( 98.52%)
   193. (0.00061) RY*( 1) H  18           s( 98.54%)p 0.01(  1.46%)
                                            0.0043  0.9926 -0.0409  0.0597 -0.0970
   194. (0.00009) RY*( 2) H  18           s(  0.00%)p 1.00(100.00%)
   195. (0.00006) RY*( 3) H  18           s(  0.23%)p99.99( 99.77%)
   196. (0.00002) RY*( 4) H  18           s(  1.32%)p74.93( 98.68%)
   197. (0.00056) RY*( 1) H  19           s( 98.20%)p 0.02(  1.80%)
                                            0.0039  0.9909 -0.0685 -0.1156 -0.0021
   198. (0.00010) RY*( 2) H  19           s(  0.06%)p99.99( 99.94%)
   199. (0.00007) RY*( 3) H  19           s(  0.36%)p99.99( 99.64%)
   200. (0.00002) RY*( 4) H  19           s(  1.47%)p67.23( 98.53%)
   201. (0.00054) RY*( 1) H  20           s( 98.45%)p 0.02(  1.55%)
                                            0.0045  0.9922  0.1243 -0.0051  0.0005
   202. (0.00009) RY*( 2) H  20           s(  0.00%)p 1.00(100.00%)
   203. (0.00006) RY*( 3) H  20           s(  0.16%)p99.99( 99.84%)
   204. (0.00002) RY*( 4) H  20           s(  1.48%)p66.79( 98.52%)
   205. (0.00053) RY*( 1) H  21           s( 98.28%)p 0.02(  1.72%)
                                            0.0044  0.9914  0.1309  0.0041  0.0015
   206. (0.00009) RY*( 2) H  21           s(  0.00%)p 1.00(100.00%)
   207. (0.00005) RY*( 3) H  21           s(  0.04%)p99.99( 99.96%)
   208. (0.00002) RY*( 4) H  21           s(  1.76%)p55.85( 98.24%)
   209. (0.00063) RY*( 1) H  22           s( 98.62%)p 0.01(  1.38%)
                                            0.0038  0.9930 -0.0785  0.0422  0.0769
   210. (0.00010) RY*( 2) H  22           s(  0.21%)p99.99( 99.79%)
   211. (0.00006) RY*( 3) H  22           s(  0.28%)p99.99( 99.72%)
   212. (0.00002) RY*( 4) H  22           s(  0.97%)p99.99( 99.03%)
   213. (0.00063) RY*( 1) H  23           s( 98.62%)p 0.01(  1.38%)
                                            0.0038  0.9931 -0.0764  0.0422 -0.0784
   214. (0.00010) RY*( 2) H  23           s(  0.21%)p99.99( 99.79%)
   215. (0.00006) RY*( 3) H  23           s(  0.28%)p99.99( 99.72%)
   216. (0.00002) RY*( 4) H  23           s(  0.97%)p99.99( 99.03%)
   217. (0.00075) RY*( 1) H  24           s( 99.63%)p 0.00(  0.37%)
                                            0.0027  0.9982  0.0599  0.0089  0.0003
   218. (0.00006) RY*( 2) H  24           s(  0.00%)p 1.00(100.00%)
   219. (0.00005) RY*( 3) H  24           s(  0.39%)p99.99( 99.61%)
   220. (0.00003) RY*( 4) H  24           s(  0.08%)p99.99( 99.92%)
   221. (0.00110) RY*( 1) H  25           s( 99.37%)p 0.01(  0.63%)
                                            0.0047  0.9968 -0.0772  0.0070 -0.0171
   222. (0.00005) RY*( 2) H  25           s(  0.51%)p99.99( 99.49%)
   223. (0.00005) RY*( 3) H  25           s(  0.03%)p99.99( 99.97%)
   224. (0.00003) RY*( 4) H  25           s(  0.20%)p99.99( 99.80%)
   225. (0.00107) RY*( 1) H  26           s( 99.50%)p 0.01(  0.50%)
                                            0.0047  0.9975 -0.0678 -0.0093 -0.0192
   226. (0.00006) RY*( 2) H  26           s(  0.11%)p99.99( 99.89%)
   227. (0.00004) RY*( 3) H  26           s(  0.34%)p99.99( 99.66%)
   228. (0.00003) RY*( 4) H  26           s(  0.17%)p99.99( 99.83%)
   229. (0.00079) RY*( 1) H  27           s( 99.46%)p 0.01(  0.54%)
                                            0.0032  0.9973  0.0721 -0.0147  0.0008
   230. (0.00006) RY*( 2) H  27           s(  0.00%)p 1.00(100.00%)
   231. (0.00003) RY*( 3) H  27           s(  0.10%)p99.99( 99.90%)
   232. (0.00004) RY*( 4) H  27           s(  0.54%)p99.99( 99.46%)
   233. (0.01093) BD*( 1) C   1 - C   2  
                ( 53.90%)   0.7342* C   1 s( 29.77%)p 2.36( 70.18%)d 0.00(  0.05%)
                                            0.0015  0.5456 -0.0017 -0.2572  0.0069
                                            0.3992 -0.0032 -0.6901 -0.0019 -0.0060
                                            0.0105 -0.0136 -0.0002  0.0110
                ( 46.10%)  -0.6790* C   2 s( 24.48%)p 3.08( 75.49%)d 0.00(  0.04%)
                                           -0.0000  0.4947 -0.0024  0.2628  0.0089
                                           -0.4293  0.0067  0.7081  0.0003 -0.0047
                                            0.0029 -0.0147 -0.0032  0.0107
   234. (0.00276) BD*( 1) C   1 - H  15  
                ( 38.13%)   0.6175* C   1 s( 23.56%)p 3.24( 76.40%)d 0.00(  0.04%)
                                            0.0002 -0.4854 -0.0001  0.2796 -0.0132
                                           -0.4048  0.0153 -0.7221 -0.0139  0.0059
                                            0.0103 -0.0139  0.0020 -0.0092
                ( 61.87%)  -0.7866* H  15 s( 99.91%)p 0.00(  0.09%)
                                           -0.9996  0.0008 -0.0066  0.0115  0.0265
   235. (0.00298) BD*( 1) C   1 - H  16  
                ( 38.73%)   0.6223* C   1 s( 23.55%)p 3.24( 76.40%)d 0.00(  0.04%)
                                            0.0000  0.4853  0.0015 -0.2967  0.0153
                                           -0.8215 -0.0044  0.0189  0.0216  0.0124
                                            0.0000  0.0008 -0.0126 -0.0106
                ( 61.27%)  -0.7828* H  16 s( 99.92%)p 0.00(  0.08%)
                                            0.9996 -0.0003  0.0065  0.0276 -0.0040
   236. (0.00307) BD*( 1) C   1 - H  17  
                ( 37.27%)   0.6105* C   1 s( 23.00%)p 3.35( 76.96%)d 0.00(  0.04%)
                                            0.0005 -0.4796 -0.0022 -0.8757  0.0045
                                            0.0318  0.0112 -0.0341 -0.0201  0.0002
                                            0.0012 -0.0001 -0.0163  0.0104
                ( 62.73%)  -0.7920* H  17 s( 99.91%)p 0.00(  0.09%)
                                           -0.9996  0.0008  0.0294 -0.0022  0.0042
   237. (0.01094) BD*( 1) C   2 - C   3  
                ( 46.10%)   0.6789* C   2 s( 24.47%)p 3.08( 75.49%)d 0.00(  0.04%)
                                            0.0000 -0.4947  0.0024 -0.2770 -0.0088
                                            0.4244 -0.0067  0.7057  0.0001  0.0049
                                            0.0033 -0.0145  0.0030 -0.0107
                ( 53.90%)  -0.7342* C   3 s( 29.78%)p 2.36( 70.18%)d 0.00(  0.05%)
                                           -0.0015 -0.5457  0.0017  0.2708 -0.0068
                                           -0.3946  0.0032 -0.6875 -0.0020  0.0062
                                            0.0109 -0.0134 -0.0001 -0.0108
   238. (0.01088) BD*( 1) C   2 - C   4  
                ( 47.10%)   0.6863* C   2 s( 26.32%)p 2.80( 73.64%)d 0.00(  0.04%)
                                           -0.0000 -0.5130 -0.0002 -0.3195 -0.0052
                                           -0.7964  0.0072 -0.0059 -0.0001 -0.0108
                                           -0.0001 -0.0002  0.0132  0.0108
                ( 52.90%)  -0.7273* C   4 s( 29.51%)p 2.39( 70.45%)d 0.00(  0.05%)
                                           -0.0005 -0.5432  0.0040  0.3550 -0.0061
                                            0.7605  0.0051  0.0063 -0.0000 -0.0144
                                           -0.0001 -0.0003  0.0112  0.0113
   239. (0.02284) BD*( 1) C   2 - C   5  
                ( 51.70%)   0.7190* C   2 s( 24.73%)p 3.04( 75.21%)d 0.00(  0.06%)
                                            0.0001  0.4972  0.0051 -0.8667 -0.0051
                                            0.0278  0.0057 -0.0086  0.0000 -0.0008
                                            0.0004 -0.0000  0.0221 -0.0119
                ( 48.30%)  -0.6950* C   5 s( 33.65%)p 1.97( 66.31%)d 0.00(  0.03%)
                                            0.0002  0.5799 -0.0165  0.8131 -0.0417
                                           -0.0052  0.0093  0.0082 -0.0003 -0.0008
                                            0.0003 -0.0000  0.0132 -0.0131
   240. (0.00276) BD*( 1) C   3 - H  18  
                ( 38.13%)   0.6175* C   3 s( 23.55%)p 3.24( 76.40%)d 0.00(  0.04%)
                                            0.0002 -0.4853 -0.0001  0.2653 -0.0134
                                           -0.4097  0.0153  0.7247  0.0137  0.0057
                                           -0.0099  0.0141  0.0023 -0.0094
                ( 61.87%)  -0.7866* H  18 s( 99.91%)p 0.00(  0.09%)
                                           -0.9996  0.0008 -0.0060  0.0117 -0.0265
   241. (0.00298) BD*( 1) C   3 - H  19  
                ( 38.73%)   0.6223* C   3 s( 23.56%)p 3.24( 76.40%)d 0.00(  0.04%)
                                            0.0000  0.4854  0.0015 -0.2961  0.0157
                                           -0.8214 -0.0043 -0.0303 -0.0213  0.0124
                                            0.0002 -0.0004 -0.0127 -0.0107
                ( 61.27%)  -0.7828* H  19 s( 99.92%)p 0.00(  0.08%)
                                            0.9996 -0.0003  0.0065  0.0276  0.0043
   242. (0.00307) BD*( 1) C   3 - H  20  
                ( 37.27%)   0.6105* C   3 s( 22.99%)p 3.35( 76.97%)d 0.00(  0.04%)
                                            0.0005 -0.4795 -0.0021 -0.8763  0.0041
                                            0.0316  0.0111  0.0171  0.0203  0.0002
                                           -0.0019  0.0001 -0.0163  0.0104
                ( 62.73%)  -0.7920* H  20 s( 99.91%)p 0.00(  0.09%)
                                           -0.9996  0.0008  0.0294 -0.0022 -0.0036
   243. (0.00267) BD*( 1) C   4 - H  21  
                ( 37.40%)   0.6115* C   4 s( 23.86%)p 3.19( 76.11%)d 0.00(  0.04%)
                                            0.0000 -0.4884 -0.0067 -0.8700  0.0037
                                            0.0578 -0.0255 -0.0100 -0.0000  0.0038
                                           -0.0004  0.0000 -0.0166  0.0094
                ( 62.60%)  -0.7912* H  21 s( 99.91%)p 0.00(  0.09%)
                                           -0.9996  0.0006  0.0294  0.0009  0.0004
   244. (0.00287) BD*( 1) C   4 - H  22  
                ( 38.34%)   0.6192* C   4 s( 23.26%)p 3.30( 76.69%)d 0.00(  0.04%)
                                            0.0001 -0.4823  0.0005  0.2489 -0.0215
                                           -0.4546 -0.0171 -0.7054  0.0031  0.0063
                                            0.0091 -0.0138  0.0017 -0.0100
                ( 61.66%)  -0.7852* H  22 s( 99.92%)p 0.00(  0.08%)
                                           -0.9996  0.0010 -0.0036  0.0171  0.0232
   245. (0.00287) BD*( 1) C   4 - H  23  
                ( 38.35%)   0.6193* C   4 s( 23.26%)p 3.30( 76.70%)d 0.00(  0.04%)
                                            0.0001 -0.4823  0.0005  0.2325 -0.0215
                                           -0.4587 -0.0171  0.7083 -0.0037  0.0060
                                           -0.0086  0.0140  0.0020 -0.0103
                ( 61.65%)  -0.7852* H  23 s( 99.92%)p 0.00(  0.08%)
                                           -0.9996  0.0010 -0.0030  0.0173 -0.0232
   246. (0.01256) BD*( 1) C   5 - C   6  
                ( 49.32%)   0.7023* C   5 s( 33.74%)p 1.96( 66.20%)d 0.00(  0.06%)
                                            0.0001 -0.5806 -0.0187  0.4091 -0.0087
                                           -0.7031 -0.0174  0.0046 -0.0001  0.0182
                                           -0.0003  0.0002  0.0056  0.0150
                ( 50.68%)  -0.7119* C   6 s( 35.08%)p 1.85( 64.86%)d 0.00(  0.06%)
                                           -0.0000 -0.5923 -0.0050 -0.4334 -0.0177
                                            0.6785 -0.0105 -0.0059 -0.0001  0.0161
                                           -0.0002  0.0002  0.0106  0.0141
   247. (0.01239) BD*( 1) C   5 - C  14  
                ( 49.34%)   0.7024* C   5 s( 32.58%)p 2.07( 67.36%)d 0.00(  0.06%)
                                            0.0001 -0.5706 -0.0141  0.4109 -0.0036
                                            0.7102  0.0155  0.0048 -0.0001 -0.0186
                                           -0.0003 -0.0002  0.0070  0.0159
                ( 50.66%)  -0.7117* C  14 s( 35.01%)p 1.85( 64.93%)d 0.00(  0.06%)
                                           -0.0001 -0.5917 -0.0036 -0.4264 -0.0143
                                           -0.6835  0.0098 -0.0060 -0.0001 -0.0162
                                           -0.0002 -0.0002  0.0110  0.0152
   248. (0.00787) BD*( 1) C   6 - C   7  
                ( 50.09%)   0.7078* C   6 s( 35.16%)p 1.84( 64.79%)d 0.00(  0.05%)
                                            0.0001  0.5928  0.0139 -0.8037 -0.0049
                                            0.0045  0.0421 -0.0099 -0.0002  0.0038
                                            0.0004  0.0001  0.0175 -0.0118
                ( 49.91%)  -0.7065* C   7 s( 35.77%)p 1.79( 64.18%)d 0.00(  0.04%)
                                            0.0000  0.5980  0.0094  0.7999  0.0018
                                            0.0136  0.0419  0.0068  0.0003 -0.0043
                                            0.0003 -0.0001  0.0172 -0.0116
   249. (0.01365) BD*( 2) C   6 - C   7  
                ( 49.86%)   0.7061* C   6 s(  0.00%)p 1.00( 99.93%)d 0.00(  0.07%)
                                           -0.0000 -0.0017  0.0001  0.0110  0.0000
                                           -0.0031 -0.0001 -0.9996  0.0023 -0.0001
                                            0.0213  0.0145 -0.0003  0.0004
                ( 50.14%)  -0.7081* C   7 s(  0.00%)p 1.00( 99.93%)d 0.00(  0.07%)
                                           -0.0000 -0.0016  0.0001  0.0098 -0.0006
                                           -0.0033  0.0000 -0.9996  0.0049 -0.0002
                                           -0.0212  0.0146  0.0002 -0.0004
   250. (0.00724) BD*( 1) C   6 - H  24  
                ( 36.63%)   0.6052* C   6 s( 29.65%)p 2.37( 70.32%)d 0.00(  0.03%)
                                            0.0004 -0.5444  0.0134 -0.4055  0.0168
                                           -0.7338  0.0003 -0.0013  0.0002 -0.0115
                                           -0.0001 -0.0000  0.0069  0.0100
                ( 63.37%)  -0.7961* H  24 s( 99.90%)p 0.00(  0.10%)
                                           -0.9995  0.0016  0.0141  0.0288 -0.0000
   251. (0.01199) BD*( 1) C   7 - C   8  
                ( 50.97%)   0.7139* C   7 s( 34.38%)p 1.91( 65.56%)d 0.00(  0.06%)
                                            0.0001  0.5862  0.0094 -0.4271 -0.0237
                                           -0.6875  0.0102 -0.0029 -0.0013  0.0167
                                            0.0000  0.0002 -0.0108 -0.0142
                ( 49.03%)  -0.7002* C   8 s( 35.14%)p 1.84( 64.81%)d 0.00(  0.05%)
                                           -0.0002  0.5928  0.0054  0.3808 -0.0142
                                            0.7090  0.0132  0.0001 -0.0008  0.0139
                                           -0.0001  0.0008 -0.0088 -0.0155
   252. (0.00678) BD*( 1) C   7 - H  25  
                ( 36.10%)   0.6008* C   7 s( 29.75%)p 2.36( 70.22%)d 0.00(  0.03%)
                                            0.0003 -0.5453  0.0138  0.4197 -0.0128
                                           -0.7251  0.0030  0.0073  0.0003  0.0121
                                           -0.0001  0.0002  0.0051  0.0097
                ( 63.90%)  -0.7994* H  25 s( 99.89%)p 0.00(  0.11%)
                                           -0.9994  0.0032 -0.0165  0.0288 -0.0009
   253. (0.03364) BD*( 1) C   8 - C   9  
                ( 47.05%)   0.6859* C   8 s( 29.80%)p 2.35( 70.14%)d 0.00(  0.06%)
                                           -0.0000 -0.5459 -0.0056  0.8373 -0.0115
                                            0.0067 -0.0007 -0.0144  0.0005 -0.0002
                                            0.0017  0.0000 -0.0185  0.0156
                ( 52.95%)  -0.7277* C   9 s( 34.83%)p 1.87( 65.09%)d 0.00(  0.08%)
                                           -0.0003 -0.5899 -0.0173 -0.8062  0.0133
                                           -0.0124 -0.0003  0.0259  0.0016 -0.0003
                                            0.0012  0.0005 -0.0249  0.0146
   254. (0.01224) BD*( 1) C   8 - C  13  
                ( 49.10%)   0.7007* C   8 s( 34.97%)p 1.86( 64.98%)d 0.00(  0.05%)
                                            0.0002 -0.5913 -0.0036 -0.3910  0.0145
                                            0.7047  0.0116  0.0013  0.0008  0.0138
                                           -0.0001  0.0008  0.0078  0.0152
                ( 50.90%)  -0.7134* C  13 s( 34.25%)p 1.92( 65.69%)d 0.00(  0.05%)
                                           -0.0001 -0.5852 -0.0076  0.4350  0.0231
                                           -0.6834  0.0117  0.0037  0.0013  0.0162
                                            0.0000  0.0001  0.0106  0.0131
   255. (0.05029) BD*( 1) C   9 - F  10  
                ( 73.25%)   0.8558* C   9 s( 21.49%)p 3.63( 78.05%)d 0.02(  0.47%)
                                           -0.0000  0.4635 -0.0073 -0.3110 -0.0344
                                           -0.0839 -0.0034  0.8209  0.0393  0.0037
                                           -0.0337 -0.0109  0.0070  0.0581
                ( 26.75%)  -0.5172* F  10 s( 28.56%)p 2.50( 71.35%)d 0.00(  0.09%)
                                           -0.0000  0.5344 -0.0085 -0.3399  0.0008
                                           -0.0825 -0.0008  0.7688  0.0063  0.0019
                                           -0.0181 -0.0045  0.0035  0.0228
   256. (0.04863) BD*( 1) C   9 - F  11  
                ( 73.42%)   0.8568* C   9 s( 21.68%)p 3.59( 77.84%)d 0.02(  0.48%)
                                           -0.0000  0.4656 -0.0087 -0.3448 -0.0344
                                           -0.6674 -0.0247 -0.4602 -0.0211  0.0326
                                            0.0219  0.0496 -0.0270 -0.0063
                ( 26.58%)  -0.5156* F  11 s( 29.28%)p 2.41( 70.63%)d 0.00(  0.09%)
                                           -0.0000  0.5411 -0.0073 -0.3392 -0.0002
                                           -0.6389 -0.0052 -0.4279 -0.0033  0.0157
                                            0.0109  0.0200 -0.0105 -0.0027
   257. (0.04810) BD*( 1) C   9 - F  12  
                ( 73.48%)   0.8572* C   9 s( 21.72%)p 3.58( 77.74%)d 0.02(  0.53%)
                                           -0.0000  0.4660 -0.0092 -0.3624 -0.0347
                                            0.7342  0.0265 -0.3238 -0.0147 -0.0407
                                            0.0173 -0.0408 -0.0350 -0.0225
                ( 26.52%)  -0.5150* F  12 s( 29.50%)p 2.39( 70.42%)d 0.00(  0.08%)
                                           -0.0000  0.5431  0.0008 -0.3502 -0.0013
                                            0.7009  0.0067 -0.3004 -0.0031 -0.0176
                                            0.0077 -0.0152 -0.0129 -0.0087
   258. (0.00778) BD*( 1) C  13 - C  14  
                ( 49.82%)   0.7058* C  13 s( 35.79%)p 1.79( 64.17%)d 0.00(  0.04%)
                                           -0.0000 -0.5981 -0.0110 -0.7999 -0.0040
                                            0.0035  0.0424 -0.0053 -0.0004 -0.0046
                                           -0.0003 -0.0000 -0.0173  0.0112
                ( 50.18%)  -0.7084* C  14 s( 35.65%)p 1.80( 64.30%)d 0.00(  0.05%)
                                           -0.0001 -0.5969 -0.0161  0.8005  0.0054
                                            0.0177  0.0413  0.0119  0.0002  0.0033
                                           -0.0005  0.0001 -0.0176  0.0125
   259. (0.01760) BD*( 2) C  13 - C  14  
                ( 41.91%)   0.6474* C  13 s(  0.00%)p 1.00( 99.94%)d 0.00(  0.06%)
                                            0.0000 -0.0031  0.0001  0.0090 -0.0009
                                            0.0031 -0.0000 -0.9997  0.0046  0.0001
                                           -0.0171 -0.0168  0.0001 -0.0003
                ( 58.09%)  -0.7622* C  14 s(  0.00%)p 1.00( 99.92%)d 0.00(  0.08%)
                                           -0.0000 -0.0029  0.0002  0.0125 -0.0000
                                            0.0036  0.0001 -0.9995  0.0010  0.0001
                                            0.0265 -0.0115 -0.0004  0.0006
   260. (0.00670) BD*( 1) C  13 - H  26  
                ( 35.98%)   0.5998* C  13 s( 29.87%)p 2.35( 70.11%)d 0.00(  0.02%)
                                           -0.0003  0.5463 -0.0151 -0.4114  0.0124
                                           -0.7291  0.0039 -0.0077 -0.0004  0.0115
                                            0.0001  0.0002 -0.0054 -0.0091
                ( 64.02%)  -0.8001* H  26 s( 99.89%)p 0.00(  0.11%)
                                            0.9995 -0.0033  0.0157  0.0289  0.0010
   261. (0.00741) BD*( 1) C  14 - H  27  
                ( 37.05%)   0.6087* C  14 s( 29.22%)p 2.42( 70.75%)d 0.00(  0.03%)
                                           -0.0004  0.5405 -0.0125  0.4191 -0.0182
                                           -0.7290 -0.0013  0.0010 -0.0002 -0.0119
                                            0.0001 -0.0000 -0.0066 -0.0107
                ( 62.95%)  -0.7934* H  27 s( 99.90%)p 0.00(  0.10%)
                                            0.9995 -0.0017 -0.0147  0.0284  0.0000


 NHO Directionality and "Bond Bending" (deviations from line of nuclear centers)

         [Thresholds for printing:  angular deviation  >  1.0 degree]
                                    hybrid p-character > 25.0%
                                    orbital occupancy  >  0.10e

                                Line of Centers        Hybrid 1              Hybrid 2
                                ---------------  -------------------   ------------------
                NBO               Theta   Phi    Theta   Phi    Dev    Theta   Phi    Dev
 ========================================================================================
     2. BD (   1) C   1 - H  15    34.1  124.8    32.7  124.4   1.4      --     --    --
     3. BD (   1) C   1 - H  16    88.6  250.4    87.3  251.2   1.4      --     --    --
     4. BD (   1) C   1 - H  17    88.5  358.2    86.4  357.2   2.3      --     --    --
     6. BD (   1) C   2 - C   4    89.6   66.6    89.6   67.6   1.1     90.4  245.5   1.1
     7. BD (   1) C   2 - C   5    90.6  178.8     --     --    --      89.4    0.3   1.5
     8. BD (   1) C   3 - H  18   146.2  123.0   147.6  122.6   1.4      --     --    --
     9. BD (   1) C   3 - H  19    92.2  250.4    93.4  251.2   1.4      --     --    --
    10. BD (   1) C   3 - H  20    90.4  358.2    92.5  357.2   2.3      --     --    --
    11. BD (   1) C   4 - H  21    89.3  356.2    89.3  357.9   1.6      --     --    --
    12. BD (   1) C   4 - H  22    36.0  118.1    36.7  115.7   1.6      --     --    --
    13. BD (   1) C   4 - H  23   144.3  116.2   143.5  113.9   1.6      --     --    --
    14. BD (   1) C   5 - C   6    90.4  121.6    90.3  119.1   2.5     89.6  304.0   2.4
    15. BD (   1) C   5 - C  14    90.4  239.0    90.3  240.7   1.7     89.6   56.8   2.2
    16. BD (   1) C   6 - C   7    90.6  180.2    90.7  176.7   3.5     89.5    4.0   3.8
    17. BD (   2) C   6 - C   7    90.6  180.2     0.7  163.8  89.9      0.6  160.5  90.0
    19. BD (   1) C   7 - C   8    90.2  240.0    90.3  236.4   3.7     90.1   63.1   3.1
    22. BD (   1) C   8 - C  13    89.8  300.6    90.1  297.7   2.9     90.4  124.3   3.7
    23. BD (   1) C   9 - F  10    20.9  195.7    22.5  194.2   1.7     24.3  193.8 176.6
    24. BD (   1) C   9 - F  11   121.6  243.8   121.4  241.3   2.2    120.6  242.2 178.3
    25. BD (   1) C   9 - F  12   111.7  115.2   111.5  117.6   2.2    111.0  116.4 178.7
    26. BD (   1) C  13 - C  14    89.4    0.7    89.6  356.7   3.9     90.9  184.2   3.5
    27. BD (   2) C  13 - C  14    89.4    0.7     0.5  200.4  89.9      0.7  196.5  89.9
    44. LP*(   1) C   5             --     --      0.6  181.1   --       --     --    --
    45. LP*(   1) C   8             --     --    179.3  176.9   --       --     --    --
    46. LP (   1) F  10             --     --    167.7   25.6   --       --     --    --
    47. LP (   2) F  10             --     --     93.1  277.6   --       --     --    --
    48. LP (   3) F  10             --     --     69.4    6.5   --       --     --    --
    49. LP (   1) F  11             --     --     54.8   67.5   --       --     --    --
    50. LP (   2) F  11             --     --     87.0  331.8   --       --     --    --
    51. LP (   3) F  11             --     --    147.8   57.2   --       --     --    --
    52. LP (   1) F  12             --     --     65.9  293.7   --       --     --    --
    53. LP (   2) F  12             --     --     88.0   26.4   --       --     --    --
    54. LP (   3) F  12             --     --    158.0  301.2   --       --     --    --


 Second Order Perturbation Theory Analysis of Fock Matrix in NBO Basis

     Threshold for printing:   0.25 kcal/mol
                                                                              E(2)  E(j)-E(i) F(i,j)
         Donor NBO (i)                     Acceptor NBO (j)                 kcal/mol   a.u.    a.u. 
 ===================================================================================================

 within unit  1
   1. BD (   1) C   1 - C   2        / 44. LP*(   1) C   5                    3.21    0.48    0.053
   1. BD (   1) C   1 - C   2        / 73. RY*(   1) C   3                    0.56    1.38    0.036
   1. BD (   1) C   1 - C   2        / 82. RY*(   1) C   4                    0.50    1.38    0.034
   1. BD (   1) C   1 - C   2        / 94. RY*(   4) C   5                    0.44    1.64    0.035
   1. BD (   1) C   1 - C   2        /236. BD*(   1) C   1 - H  17            0.39    1.05    0.026
   1. BD (   1) C   1 - C   2        /237. BD*(   1) C   2 - C   3            0.71    0.96    0.034
   1. BD (   1) C   1 - C   2        /238. BD*(   1) C   2 - C   4            0.73    0.97    0.034
   1. BD (   1) C   1 - C   2        /239. BD*(   1) C   2 - C   5            0.55    0.96    0.030
   1. BD (   1) C   1 - C   2        /240. BD*(   1) C   3 - H  18            0.88    1.05    0.039
   1. BD (   1) C   1 - C   2        /245. BD*(   1) C   4 - H  23            1.00    1.05    0.042
   1. BD (   1) C   1 - C   2        /246. BD*(   1) C   5 - C   6            0.83    1.11    0.039
   2. BD (   1) C   1 - H  15        /237. BD*(   1) C   2 - C   3            1.68    0.85    0.048
   3. BD (   1) C   1 - H  16        / 65. RY*(   2) C   2                    0.33    1.29    0.026
   3. BD (   1) C   1 - H  16        /238. BD*(   1) C   2 - C   4            1.52    0.87    0.046
   4. BD (   1) C   1 - H  17        / 44. LP*(   1) C   5                    0.44    0.36    0.018
   4. BD (   1) C   1 - H  17        / 65. RY*(   2) C   2                    0.29    1.28    0.024
   4. BD (   1) C   1 - H  17        /239. BD*(   1) C   2 - C   5            1.85    0.84    0.050
   5. BD (   1) C   2 - C   3        / 44. LP*(   1) C   5                    3.24    0.48    0.054
   5. BD (   1) C   2 - C   3        / 55. RY*(   1) C   1                    0.56    1.38    0.036
   5. BD (   1) C   2 - C   3        / 82. RY*(   1) C   4                    0.50    1.38    0.034
   5. BD (   1) C   2 - C   3        / 94. RY*(   4) C   5                    0.44    1.64    0.035
   5. BD (   1) C   2 - C   3        /233. BD*(   1) C   1 - C   2            0.71    0.96    0.034
   5. BD (   1) C   2 - C   3        /234. BD*(   1) C   1 - H  15            0.88    1.05    0.039
   5. BD (   1) C   2 - C   3        /238. BD*(   1) C   2 - C   4            0.73    0.97    0.034
   5. BD (   1) C   2 - C   3        /239. BD*(   1) C   2 - C   5            0.55    0.96    0.029
   5. BD (   1) C   2 - C   3        /242. BD*(   1) C   3 - H  20            0.39    1.05    0.026
   5. BD (   1) C   2 - C   3        /244. BD*(   1) C   4 - H  22            1.00    1.05    0.042
   5. BD (   1) C   2 - C   3        /246. BD*(   1) C   5 - C   6            0.82    1.11    0.039
   6. BD (   1) C   2 - C   4        / 55. RY*(   1) C   1                    0.40    1.39    0.030
   6. BD (   1) C   2 - C   4        / 56. RY*(   2) C   1                    0.27    1.40    0.025
   6. BD (   1) C   2 - C   4        / 73. RY*(   1) C   3                    0.40    1.39    0.030
   6. BD (   1) C   2 - C   4        / 74. RY*(   2) C   3                    0.27    1.40    0.025
   6. BD (   1) C   2 - C   4        / 92. RY*(   2) C   5                    0.55    1.63    0.038
   6. BD (   1) C   2 - C   4        /233. BD*(   1) C   1 - C   2            0.97    0.96    0.039
   6. BD (   1) C   2 - C   4        /235. BD*(   1) C   1 - H  16            0.95    1.05    0.040
   6. BD (   1) C   2 - C   4        /237. BD*(   1) C   2 - C   3            0.97    0.96    0.039
   6. BD (   1) C   2 - C   4        /239. BD*(   1) C   2 - C   5            0.75    0.96    0.034
   6. BD (   1) C   2 - C   4        /241. BD*(   1) C   3 - H  19            0.95    1.05    0.040
   6. BD (   1) C   2 - C   4        /243. BD*(   1) C   4 - H  21            0.27    1.07    0.021
   6. BD (   1) C   2 - C   4        /247. BD*(   1) C   5 - C  14            1.46    1.10    0.051
   7. BD (   1) C   2 - C   5        / 56. RY*(   2) C   1                    0.40    1.44    0.031
   7. BD (   1) C   2 - C   5        / 74. RY*(   2) C   3                    0.40    1.44    0.031
   7. BD (   1) C   2 - C   5        / 83. RY*(   2) C   4                    0.39    1.47    0.030
   7. BD (   1) C   2 - C   5        /100. RY*(   1) C   6                    0.62    1.80    0.042
   7. BD (   1) C   2 - C   5        /172. RY*(   1) C  14                    0.63    1.80    0.043
   7. BD (   1) C   2 - C   5        /233. BD*(   1) C   1 - C   2            0.70    1.00    0.034
   7. BD (   1) C   2 - C   5        /236. BD*(   1) C   1 - H  17            0.79    1.10    0.038
   7. BD (   1) C   2 - C   5        /237. BD*(   1) C   2 - C   3            0.71    1.00    0.034
   7. BD (   1) C   2 - C   5        /238. BD*(   1) C   2 - C   4            0.55    1.02    0.030
   7. BD (   1) C   2 - C   5        /242. BD*(   1) C   3 - H  20            0.79    1.10    0.038
   7. BD (   1) C   2 - C   5        /243. BD*(   1) C   4 - H  21            0.58    1.11    0.032
   7. BD (   1) C   2 - C   5        /246. BD*(   1) C   5 - C   6            1.53    1.16    0.053
   7. BD (   1) C   2 - C   5        /247. BD*(   1) C   5 - C  14            1.25    1.14    0.048
   7. BD (   1) C   2 - C   5        /248. BD*(   1) C   6 - C   7            1.21    1.17    0.048
   7. BD (   1) C   2 - C   5        /258. BD*(   1) C  13 - C  14            1.25    1.17    0.049
   8. BD (   1) C   3 - H  18        /233. BD*(   1) C   1 - C   2            1.68    0.85    0.048
   9. BD (   1) C   3 - H  19        / 65. RY*(   2) C   2                    0.33    1.29    0.026
   9. BD (   1) C   3 - H  19        /238. BD*(   1) C   2 - C   4            1.52    0.87    0.046
  10. BD (   1) C   3 - H  20        / 44. LP*(   1) C   5                    0.45    0.36    0.018
  10. BD (   1) C   3 - H  20        / 65. RY*(   2) C   2                    0.29    1.28    0.025
  10. BD (   1) C   3 - H  20        /239. BD*(   1) C   2 - C   5            1.85    0.84    0.050
  11. BD (   1) C   4 - H  21        / 64. RY*(   1) C   2                    0.35    1.38    0.028
  11. BD (   1) C   4 - H  21        /238. BD*(   1) C   2 - C   4            0.31    0.85    0.020
  11. BD (   1) C   4 - H  21        /239. BD*(   1) C   2 - C   5            2.19    0.84    0.054
  12. BD (   1) C   4 - H  22        /237. BD*(   1) C   2 - C   3            1.64    0.84    0.047
  13. BD (   1) C   4 - H  23        /233. BD*(   1) C   1 - C   2            1.64    0.84    0.047
  14. BD (   1) C   5 - C   6        / 64. RY*(   1) C   2                    0.66    1.65    0.042
  14. BD (   1) C   5 - C   6        /110. RY*(   2) C   7                    1.06    1.45    0.050
  14. BD (   1) C   5 - C   6        /172. RY*(   1) C  14                    0.29    1.90    0.030
  14. BD (   1) C   5 - C   6        /239. BD*(   1) C   2 - C   5            1.61    1.10    0.054
  14. BD (   1) C   5 - C   6        /247. BD*(   1) C   5 - C  14            1.52    1.24    0.055
  14. BD (   1) C   5 - C   6        /248. BD*(   1) C   6 - C   7            1.47    1.27    0.055
  14. BD (   1) C   5 - C   6        /250. BD*(   1) C   6 - H  24            0.75    1.18    0.038
  14. BD (   1) C   5 - C   6        /252. BD*(   1) C   7 - H  25            0.97    1.18    0.043
  14. BD (   1) C   5 - C   6        /261. BD*(   1) C  14 - H  27            1.23    1.17    0.048
  15. BD (   1) C   5 - C  14        / 64. RY*(   1) C   2                    0.87    1.64    0.048
  15. BD (   1) C   5 - C  14        /100. RY*(   1) C   6                    0.27    1.90    0.029
  15. BD (   1) C   5 - C  14        /164. RY*(   2) C  13                    1.13    1.44    0.051
  15. BD (   1) C   5 - C  14        /238. BD*(   1) C   2 - C   4            0.63    1.12    0.034
  15. BD (   1) C   5 - C  14        /239. BD*(   1) C   2 - C   5            1.43    1.10    0.050
  15. BD (   1) C   5 - C  14        /246. BD*(   1) C   5 - C   6            1.48    1.25    0.054
  15. BD (   1) C   5 - C  14        /250. BD*(   1) C   6 - H  24            1.29    1.18    0.049
  15. BD (   1) C   5 - C  14        /258. BD*(   1) C  13 - C  14            1.43    1.27    0.054
  15. BD (   1) C   5 - C  14        /260. BD*(   1) C  13 - H  26            1.04    1.18    0.044
  15. BD (   1) C   5 - C  14        /261. BD*(   1) C  14 - H  27            0.59    1.17    0.033
  16. BD (   1) C   6 - C   7        / 91. RY*(   1) C   5                    0.38    1.82    0.033
  16. BD (   1) C   6 - C   7        / 92. RY*(   2) C   5                    0.65    1.77    0.043
  16. BD (   1) C   6 - C   7        /118. RY*(   1) C   8                    0.62    1.85    0.043
  16. BD (   1) C   6 - C   7        /119. RY*(   2) C   8                    0.39    1.58    0.031
  16. BD (   1) C   6 - C   7        /239. BD*(   1) C   2 - C   5            1.68    1.10    0.055
  16. BD (   1) C   6 - C   7        /246. BD*(   1) C   5 - C   6            1.57    1.25    0.056
  16. BD (   1) C   6 - C   7        /250. BD*(   1) C   6 - H  24            0.72    1.18    0.037
  16. BD (   1) C   6 - C   7        /251. BD*(   1) C   7 - C   8            1.48    1.25    0.054
  16. BD (   1) C   6 - C   7        /252. BD*(   1) C   7 - H  25            0.69    1.18    0.036
  16. BD (   1) C   6 - C   7        /253. BD*(   1) C   8 - C   9            1.75    1.08    0.056
  17. BD (   2) C   6 - C   7        / 44. LP*(   1) C   5                   27.51    0.19    0.093
  17. BD (   2) C   6 - C   7        / 45. LP*(   1) C   8                   28.85    0.17    0.093
  17. BD (   2) C   6 - C   7        / 98. RY*(   8) C   5                    0.30    1.82    0.032
  17. BD (   2) C   6 - C   7        /103. RY*(   4) C   6                    0.27    0.96    0.022
  17. BD (   2) C   6 - C   7        /120. RY*(   3) C   8                    0.26    0.88    0.021
  17. BD (   2) C   6 - C   7        /121. RY*(   4) C   8                    0.26    0.85    0.020
  18. BD (   1) C   6 - H  24        / 91. RY*(   1) C   5                    0.45    1.63    0.034
  18. BD (   1) C   6 - H  24        /109. RY*(   1) C   7                    0.30    1.60    0.028
  18. BD (   1) C   6 - H  24        /246. BD*(   1) C   5 - C   6            0.62    1.06    0.033
  18. BD (   1) C   6 - H  24        /247. BD*(   1) C   5 - C  14            2.09    1.05    0.059
  18. BD (   1) C   6 - H  24        /248. BD*(   1) C   6 - C   7            0.52    1.07    0.030
  18. BD (   1) C   6 - H  24        /251. BD*(   1) C   7 - C   8            1.98    1.06    0.058
  19. BD (   1) C   7 - C   8        /100. RY*(   1) C   6                    0.54    1.91    0.041
  19. BD (   1) C   7 - C   8        /101. RY*(   2) C   6                    0.60    1.51    0.038
  19. BD (   1) C   7 - C   8        /127. RY*(   1) C   9                    0.39    1.52    0.031
  19. BD (   1) C   7 - C   8        /163. RY*(   1) C  13                    0.45    1.81    0.036
  19. BD (   1) C   7 - C   8        /248. BD*(   1) C   6 - C   7            1.26    1.28    0.051
  19. BD (   1) C   7 - C   8        /250. BD*(   1) C   6 - H  24            1.04    1.20    0.045
  19. BD (   1) C   7 - C   8        /252. BD*(   1) C   7 - H  25            0.61    1.20    0.034
  19. BD (   1) C   7 - C   8        /253. BD*(   1) C   8 - C   9            0.84    1.10    0.039
  19. BD (   1) C   7 - C   8        /254. BD*(   1) C   8 - C  13            2.02    1.26    0.064
  19. BD (   1) C   7 - C   8        /256. BD*(   1) C   9 - F  11            0.57    0.97    0.030
  19. BD (   1) C   7 - C   8        /260. BD*(   1) C  13 - H  26            1.19    1.20    0.048
  20. BD (   1) C   7 - H  25        /100. RY*(   1) C   6                    0.29    1.71    0.028
  20. BD (   1) C   7 - H  25        /118. RY*(   1) C   8                    0.38    1.66    0.032
  20. BD (   1) C   7 - H  25        /246. BD*(   1) C   5 - C   6            2.03    1.07    0.059
  20. BD (   1) C   7 - H  25        /248. BD*(   1) C   6 - C   7            0.59    1.08    0.032
  20. BD (   1) C   7 - H  25        /251. BD*(   1) C   7 - C   8            0.41    1.07    0.026
  20. BD (   1) C   7 - H  25        /254. BD*(   1) C   8 - C  13            2.24    1.06    0.062
  21. BD (   1) C   8 - C   9        /109. RY*(   1) C   7                    0.72    1.78    0.045
  21. BD (   1) C   8 - C   9        /163. RY*(   1) C  13                    0.75    1.78    0.046
  21. BD (   1) C   8 - C   9        /248. BD*(   1) C   6 - C   7            1.21    1.25    0.049
  21. BD (   1) C   8 - C   9        /251. BD*(   1) C   7 - C   8            1.14    1.24    0.048
  21. BD (   1) C   8 - C   9        /254. BD*(   1) C   8 - C  13            1.14    1.23    0.047
  21. BD (   1) C   8 - C   9        /258. BD*(   1) C  13 - C  14            1.23    1.25    0.050
  22. BD (   1) C   8 - C  13        /109. RY*(   1) C   7                    0.45    1.80    0.036
  22. BD (   1) C   8 - C  13        /127. RY*(   1) C   9                    0.40    1.51    0.031
  22. BD (   1) C   8 - C  13        /172. RY*(   1) C  14                    0.44    1.90    0.037
  22. BD (   1) C   8 - C  13        /173. RY*(   2) C  14                    0.67    1.45    0.040
  22. BD (   1) C   8 - C  13        /251. BD*(   1) C   7 - C   8            2.00    1.26    0.063
  22. BD (   1) C   8 - C  13        /252. BD*(   1) C   7 - H  25            1.22    1.19    0.048
  22. BD (   1) C   8 - C  13        /253. BD*(   1) C   8 - C   9            0.84    1.09    0.039
  22. BD (   1) C   8 - C  13        /257. BD*(   1) C   9 - F  12            0.71    0.97    0.034
  22. BD (   1) C   8 - C  13        /258. BD*(   1) C  13 - C  14            1.30    1.28    0.052
  22. BD (   1) C   8 - C  13        /260. BD*(   1) C  13 - H  26            0.62    1.19    0.034
  22. BD (   1) C   8 - C  13        /261. BD*(   1) C  14 - H  27            1.09    1.18    0.045
  23. BD (   1) C   9 - F  10        / 45. LP*(   1) C   8                    1.19    0.89    0.047
  23. BD (   1) C   9 - F  10        /128. RY*(   2) C   9                    0.52    1.85    0.039
  23. BD (   1) C   9 - F  10        /256. BD*(   1) C   9 - F  11            0.40    1.25    0.029
  23. BD (   1) C   9 - F  10        /257. BD*(   1) C   9 - F  12            0.38    1.25    0.028
  24. BD (   1) C   9 - F  11        / 45. LP*(   1) C   8                    0.33    0.90    0.025
  24. BD (   1) C   9 - F  11        /127. RY*(   1) C   9                    0.37    1.80    0.033
  24. BD (   1) C   9 - F  11        /251. BD*(   1) C   7 - C   8            0.77    1.55    0.044
  24. BD (   1) C   9 - F  11        /255. BD*(   1) C   9 - F  10            0.38    1.26    0.028
  24. BD (   1) C   9 - F  11        /257. BD*(   1) C   9 - F  12            0.35    1.26    0.027
  25. BD (   1) C   9 - F  12        /127. RY*(   1) C   9                    0.46    1.81    0.036
  25. BD (   1) C   9 - F  12        /254. BD*(   1) C   8 - C  13            0.85    1.55    0.046
  25. BD (   1) C   9 - F  12        /255. BD*(   1) C   9 - F  10            0.37    1.26    0.028
  25. BD (   1) C   9 - F  12        /256. BD*(   1) C   9 - F  11            0.35    1.26    0.027
  26. BD (   1) C  13 - C  14        / 91. RY*(   1) C   5                    0.62    1.82    0.043
  26. BD (   1) C  13 - C  14        / 92. RY*(   2) C   5                    0.43    1.77    0.035
  26. BD (   1) C  13 - C  14        /118. RY*(   1) C   8                    0.53    1.85    0.040
  26. BD (   1) C  13 - C  14        /119. RY*(   2) C   8                    0.51    1.59    0.036
  26. BD (   1) C  13 - C  14        /239. BD*(   1) C   2 - C   5            1.52    1.11    0.052
  26. BD (   1) C  13 - C  14        /247. BD*(   1) C   5 - C  14            1.52    1.25    0.055
  26. BD (   1) C  13 - C  14        /253. BD*(   1) C   8 - C   9            1.66    1.08    0.054
  26. BD (   1) C  13 - C  14        /254. BD*(   1) C   8 - C  13            1.50    1.25    0.055
  26. BD (   1) C  13 - C  14        /260. BD*(   1) C  13 - H  26            0.74    1.19    0.037
  26. BD (   1) C  13 - C  14        /261. BD*(   1) C  14 - H  27            0.72    1.18    0.037
  27. BD (   2) C  13 - C  14        / 44. LP*(   1) C   5                   20.11    0.19    0.079
  27. BD (   2) C  13 - C  14        / 45. LP*(   1) C   8                   36.57    0.17    0.104
  27. BD (   2) C  13 - C  14        /122. RY*(   5) C   8                    0.29    2.16    0.035
  27. BD (   2) C  13 - C  14        /166. RY*(   4) C  13                    0.33    0.90    0.024
  27. BD (   2) C  13 - C  14        /259. BD*(   2) C  13 - C  14            0.41    0.30    0.015
  28. BD (   1) C  13 - H  26        /118. RY*(   1) C   8                    0.40    1.66    0.033
  28. BD (   1) C  13 - H  26        /172. RY*(   1) C  14                    0.28    1.70    0.028
  28. BD (   1) C  13 - H  26        /247. BD*(   1) C   5 - C  14            2.03    1.05    0.058
  28. BD (   1) C  13 - H  26        /251. BD*(   1) C   7 - C   8            2.18    1.06    0.061
  28. BD (   1) C  13 - H  26        /254. BD*(   1) C   8 - C  13            0.43    1.06    0.027
  28. BD (   1) C  13 - H  26        /258. BD*(   1) C  13 - C  14            0.63    1.08    0.033
  29. BD (   1) C  14 - H  27        / 91. RY*(   1) C   5                    0.39    1.64    0.032
  29. BD (   1) C  14 - H  27        /163. RY*(   1) C  13                    0.32    1.61    0.029
  29. BD (   1) C  14 - H  27        /246. BD*(   1) C   5 - C   6            2.09    1.07    0.060
  29. BD (   1) C  14 - H  27        /247. BD*(   1) C   5 - C  14            0.49    1.06    0.029
  29. BD (   1) C  14 - H  27        /254. BD*(   1) C   8 - C  13            2.04    1.06    0.059
  29. BD (   1) C  14 - H  27        /258. BD*(   1) C  13 - C  14            0.55    1.08    0.031
  30. CR (   1) C   1                / 65. RY*(   2) C   2                    0.51   10.87    0.094
  30. CR (   1) C   1                /181. RY*(   1) H  15                    0.34   10.51    0.075
  30. CR (   1) C   1                /185. RY*(   1) H  16                    0.35   10.54    0.077
  30. CR (   1) C   1                /189. RY*(   1) H  17                    0.37   10.52    0.079
  31. CR (   1) C   2                / 57. RY*(   3) C   1                    0.40   10.89    0.083
  31. CR (   1) C   2                / 75. RY*(   3) C   3                    0.40   10.90    0.083
  31. CR (   1) C   2                / 84. RY*(   3) C   4                    0.39   10.97    0.083
  31. CR (   1) C   2                / 93. RY*(   3) C   5                    0.30   10.83    0.072
  31. CR (   1) C   2                /246. BD*(   1) C   5 - C   6            0.41   10.62    0.084
  31. CR (   1) C   2                /247. BD*(   1) C   5 - C  14            0.35   10.60    0.077
  32. CR (   1) C   3                / 65. RY*(   2) C   2                    0.51   10.87    0.094
  32. CR (   1) C   3                /193. RY*(   1) H  18                    0.34   10.51    0.075
  32. CR (   1) C   3                /197. RY*(   1) H  19                    0.35   10.54    0.077
  32. CR (   1) C   3                /201. RY*(   1) H  20                    0.38   10.52    0.079
  33. CR (   1) C   4                / 64. RY*(   1) C   2                    0.61   10.96    0.103
  33. CR (   1) C   4                /205. RY*(   1) H  21                    0.36   10.52    0.078
  33. CR (   1) C   4                /209. RY*(   1) H  22                    0.33   10.52    0.075
  33. CR (   1) C   4                /213. RY*(   1) H  23                    0.33   10.52    0.075
  34. CR (   1) C   5                / 66. RY*(   3) C   2                    0.96   10.84    0.129
  34. CR (   1) C   5                /101. RY*(   2) C   6                    0.81   10.90    0.119
  34. CR (   1) C   5                /173. RY*(   2) C  14                    0.80   10.84    0.117
  34. CR (   1) C   5                /248. BD*(   1) C   6 - C   7            0.42   10.67    0.085
  34. CR (   1) C   5                /250. BD*(   1) C   6 - H  24            0.29   10.58    0.070
  34. CR (   1) C   5                /258. BD*(   1) C  13 - C  14            0.40   10.67    0.083
  34. CR (   1) C   5                /261. BD*(   1) C  14 - H  27            0.27   10.58    0.067
  35. CR (   1) C   6                / 91. RY*(   1) C   5                    0.47   11.20    0.092
  35. CR (   1) C   6                / 92. RY*(   2) C   5                    0.59   11.15    0.103
  35. CR (   1) C   6                /110. RY*(   2) C   7                    0.32   10.83    0.075
  35. CR (   1) C   6                /111. RY*(   3) C   7                    0.40   10.72    0.082
  35. CR (   1) C   6                /217. RY*(   1) H  24                    0.43   10.51    0.085
  35. CR (   1) C   6                /239. BD*(   1) C   2 - C   5            0.56   10.48    0.098
  35. CR (   1) C   6                /247. BD*(   1) C   5 - C  14            0.49   10.62    0.092
  35. CR (   1) C   6                /251. BD*(   1) C   7 - C   8            0.50   10.63    0.093
  35. CR (   1) C   6                /252. BD*(   1) C   7 - H  25            0.28   10.56    0.069
  36. CR (   1) C   7                /101. RY*(   2) C   6                    0.33   10.89    0.075
  36. CR (   1) C   7                /102. RY*(   3) C   6                    0.50   10.76    0.092
  36. CR (   1) C   7                /119. RY*(   2) C   8                    0.69   10.97    0.110
  36. CR (   1) C   7                /221. RY*(   1) H  25                    0.43   10.47    0.085
  36. CR (   1) C   7                /246. BD*(   1) C   5 - C   6            0.54   10.64    0.096
  36. CR (   1) C   7                /250. BD*(   1) C   6 - H  24            0.28   10.57    0.069
  36. CR (   1) C   7                /253. BD*(   1) C   8 - C   9            0.47   10.47    0.090
  36. CR (   1) C   7                /254. BD*(   1) C   8 - C  13            0.54   10.64    0.096
  37. CR (   1) C   8                /110. RY*(   2) C   7                    0.87   10.86    0.123
  37. CR (   1) C   8                /129. RY*(   3) C   9                    0.91   10.90    0.126
  37. CR (   1) C   8                /164. RY*(   2) C  13                    0.86   10.86    0.122
  37. CR (   1) C   8                /248. BD*(   1) C   6 - C   7            0.40   10.68    0.082
  37. CR (   1) C   8                /252. BD*(   1) C   7 - H  25            0.29   10.59    0.070
  37. CR (   1) C   8                /258. BD*(   1) C  13 - C  14            0.40   10.68    0.082
  37. CR (   1) C   8                /260. BD*(   1) C  13 - H  26            0.29   10.59    0.070
  38. CR (   1) C   9                /118. RY*(   1) C   8                    0.32   11.47    0.077
  38. CR (   1) C   9                /251. BD*(   1) C   7 - C   8            0.41   10.88    0.085
  38. CR (   1) C   9                /253. BD*(   1) C   8 - C   9            0.87   10.71    0.124
  38. CR (   1) C   9                /254. BD*(   1) C   8 - C  13            0.39   10.87    0.083
  38. CR (   1) C   9                /255. BD*(   1) C   9 - F  10            0.26   10.58    0.068
  38. CR (   1) C   9                /256. BD*(   1) C   9 - F  11            0.27   10.58    0.069
  38. CR (   1) C   9                /257. BD*(   1) C   9 - F  12            0.27   10.59    0.069
  39. CR (   1) F  10                /128. RY*(   2) C   9                    1.60   25.27    0.255
  39. CR (   1) F  10                /129. RY*(   3) C   9                    0.38   25.20    0.124
  40. CR (   1) F  11                /127. RY*(   1) C   9                    1.01   25.22    0.203
  40. CR (   1) F  11                /128. RY*(   2) C   9                    0.47   25.27    0.139
  40. CR (   1) F  11                /129. RY*(   3) C   9                    0.47   25.20    0.138
  41. CR (   1) F  12                /127. RY*(   1) C   9                    1.27   25.22    0.227
  41. CR (   1) F  12                /129. RY*(   3) C   9                    0.49   25.20    0.140
  42. CR (   1) C  13                /119. RY*(   2) C   8                    0.67   10.97    0.108
  42. CR (   1) C  13                /173. RY*(   2) C  14                    0.27   10.82    0.068
  42. CR (   1) C  13                /174. RY*(   3) C  14                    0.55   10.74    0.097
  42. CR (   1) C  13                /225. RY*(   1) H  26                    0.43   10.47    0.084
  42. CR (   1) C  13                /247. BD*(   1) C   5 - C  14            0.54   10.63    0.096
  42. CR (   1) C  13                /251. BD*(   1) C   7 - C   8            0.54   10.64    0.096
  42. CR (   1) C  13                /253. BD*(   1) C   8 - C   9            0.45   10.47    0.088
  42. CR (   1) C  13                /261. BD*(   1) C  14 - H  27            0.29   10.56    0.070
  43. CR (   1) C  14                / 92. RY*(   2) C   5                    0.77   11.16    0.117
  43. CR (   1) C  14                /164. RY*(   2) C  13                    0.36   10.83    0.079
  43. CR (   1) C  14                /165. RY*(   3) C  13                    0.41   10.71    0.084
  43. CR (   1) C  14                /229. RY*(   1) H  27                    0.41   10.52    0.083
  43. CR (   1) C  14                /239. BD*(   1) C   2 - C   5            0.50   10.49    0.093
  43. CR (   1) C  14                /246. BD*(   1) C   5 - C   6            0.48   10.64    0.091
  43. CR (   1) C  14                /254. BD*(   1) C   8 - C  13            0.51   10.64    0.093
  43. CR (   1) C  14                /260. BD*(   1) C  13 - H  26            0.30   10.57    0.071
  44. LP*(   1) C   5                / 94. RY*(   4) C   5                    0.64    1.17    0.077
  44. LP*(   1) C   5                / 98. RY*(   8) C   5                    0.33    1.63    0.065
  44. LP*(   1) C   5                /103. RY*(   4) C   6                    0.80    0.77    0.069
  44. LP*(   1) C   5                /175. RY*(   4) C  14                    0.64    0.91    0.068
  44. LP*(   1) C   5                /233. BD*(   1) C   1 - C   2            0.85    0.48    0.055
  44. LP*(   1) C   5                /237. BD*(   1) C   2 - C   3            0.86    0.48    0.055
  44. LP*(   1) C   5                /249. BD*(   2) C   6 - C   7           12.09    0.11    0.099
  44. LP*(   1) C   5                /259. BD*(   2) C  13 - C  14           13.20    0.11    0.103
  45. LP*(   1) C   8                / 44. LP*(   1) C   5                    2.14    0.02    0.012
  45. LP*(   1) C   8                /112. RY*(   4) C   7                    0.82    0.80    0.066
  45. LP*(   1) C   8                /120. RY*(   3) C   8                    0.56    0.71    0.051
  45. LP*(   1) C   8                /121. RY*(   4) C   8                    0.54    0.68    0.049
  45. LP*(   1) C   8                /166. RY*(   4) C  13                    0.75    0.73    0.060
  45. LP*(   1) C   8                /249. BD*(   2) C   6 - C   7           12.43    0.13    0.100
  45. LP*(   1) C   8                /255. BD*(   1) C   9 - F  10            3.50    0.35    0.082
  45. LP*(   1) C   8                /256. BD*(   1) C   9 - F  11            1.16    0.35    0.047
  45. LP*(   1) C   8                /257. BD*(   1) C   9 - F  12            0.59    0.36    0.034
  45. LP*(   1) C   8                /259. BD*(   2) C  13 - C  14           10.91    0.13    0.093
  46. LP (   1) F  10                /128. RY*(   2) C   9                    3.70    1.84    0.104
  46. LP (   1) F  10                /129. RY*(   3) C   9                    0.77    1.77    0.046
  46. LP (   1) F  10                /130. RY*(   4) C   9                    0.32    2.02    0.032
  46. LP (   1) F  10                /253. BD*(   1) C   8 - C   9            0.33    1.37    0.027
  47. LP (   2) F  10                /127. RY*(   1) C   9                    0.80    1.19    0.039
  47. LP (   2) F  10                /131. RY*(   5) C   9                    0.30    2.24    0.033
  47. LP (   2) F  10                /132. RY*(   6) C   9                    0.61    2.28    0.048
  47. LP (   2) F  10                /256. BD*(   1) C   9 - F  11            4.51    0.64    0.068
  47. LP (   2) F  10                /257. BD*(   1) C   9 - F  12            6.40    0.65    0.082
  48. LP (   3) F  10                / 45. LP*(   1) C   8                    1.29    0.30    0.028
  48. LP (   3) F  10                /129. RY*(   3) C   9                    0.69    1.17    0.037
  48. LP (   3) F  10                /131. RY*(   5) C   9                    0.33    2.25    0.035
  48. LP (   3) F  10                /134. RY*(   8) C   9                    0.29    2.42    0.034
  48. LP (   3) F  10                /253. BD*(   1) C   8 - C   9            3.63    0.77    0.067
  48. LP (   3) F  10                /255. BD*(   1) C   9 - F  10            0.27    0.65    0.017
  48. LP (   3) F  10                /256. BD*(   1) C   9 - F  11            3.44    0.65    0.060
  48. LP (   3) F  10                /257. BD*(   1) C   9 - F  12            1.58    0.65    0.041
  49. LP (   1) F  11                /127. RY*(   1) C   9                    2.49    1.79    0.085
  49. LP (   1) F  11                /128. RY*(   2) C   9                    1.12    1.85    0.058
  49. LP (   1) F  11                /129. RY*(   3) C   9                    1.04    1.77    0.054
  49. LP (   1) F  11                /130. RY*(   4) C   9                    0.35    2.03    0.034
  49. LP (   1) F  11                /253. BD*(   1) C   8 - C   9            0.38    1.37    0.029
  50. LP (   2) F  11                / 45. LP*(   1) C   8                    0.34    0.29    0.014
  50. LP (   2) F  11                /129. RY*(   3) C   9                    0.47    1.17    0.030
  50. LP (   2) F  11                /131. RY*(   5) C   9                    0.47    2.25    0.042
  50. LP (   2) F  11                /133. RY*(   7) C   9                    0.31    2.58    0.036
  50. LP (   2) F  11                /253. BD*(   1) C   8 - C   9            3.20    0.77    0.063
  50. LP (   2) F  11                /255. BD*(   1) C   9 - F  10            0.38    0.65    0.020
  50. LP (   2) F  11                /257. BD*(   1) C   9 - F  12            5.10    0.65    0.073
  51. LP (   3) F  11                /127. RY*(   1) C   9                    0.30    1.19    0.024
  51. LP (   3) F  11                /128. RY*(   2) C   9                    0.52    1.24    0.033
  51. LP (   3) F  11                /132. RY*(   6) C   9                    0.70    2.29    0.051
  51. LP (   3) F  11                /253. BD*(   1) C   8 - C   9            0.45    0.77    0.023
  51. LP (   3) F  11                /255. BD*(   1) C   9 - F  10            7.60    0.64    0.089
  51. LP (   3) F  11                /257. BD*(   1) C   9 - F  12            2.77    0.65    0.054
  52. LP (   1) F  12                /127. RY*(   1) C   9                    3.13    1.79    0.095
  52. LP (   1) F  12                /128. RY*(   2) C   9                    0.60    1.85    0.042
  52. LP (   1) F  12                /129. RY*(   3) C   9                    1.10    1.77    0.056
  52. LP (   1) F  12                /253. BD*(   1) C   8 - C   9            0.41    1.37    0.030
  53. LP (   2) F  12                /129. RY*(   3) C   9                    0.47    1.17    0.030
  53. LP (   2) F  12                /132. RY*(   6) C   9                    0.38    2.29    0.038
  53. LP (   2) F  12                /133. RY*(   7) C   9                    0.25    2.58    0.033
  53. LP (   2) F  12                /253. BD*(   1) C   8 - C   9            3.42    0.77    0.065
  53. LP (   2) F  12                /255. BD*(   1) C   9 - F  10            0.87    0.65    0.030
  53. LP (   2) F  12                /256. BD*(   1) C   9 - F  11            4.18    0.65    0.066
  54. LP (   3) F  12                /128. RY*(   2) C   9                    0.70    1.25    0.038
  54. LP (   3) F  12                /131. RY*(   5) C   9                    0.86    2.25    0.057
  54. LP (   3) F  12                /255. BD*(   1) C   9 - F  10            7.10    0.64    0.086
  54. LP (   3) F  12                /256. BD*(   1) C   9 - F  11            3.68    0.65    0.062
 253. BD*(   1) C   8 - C   9        /120. RY*(   3) C   8                    0.47    0.23    0.071
 253. BD*(   1) C   8 - C   9        /121. RY*(   4) C   8                    0.46    0.21    0.066
 253. BD*(   1) C   8 - C   9        /129. RY*(   3) C   9                    0.51    0.40    0.090
 253. BD*(   1) C   8 - C   9        /130. RY*(   4) C   9                    0.93    0.66    0.164
 253. BD*(   1) C   8 - C   9        /239. BD*(   1) C   2 - C   5            0.31    0.02    0.014
 253. BD*(   1) C   8 - C   9        /248. BD*(   1) C   6 - C   7            0.35    0.18    0.049
 253. BD*(   1) C   8 - C   9        /252. BD*(   1) C   7 - H  25            0.76    0.10    0.055
 253. BD*(   1) C   8 - C   9        /258. BD*(   1) C  13 - C  14            0.31    0.19    0.048
 253. BD*(   1) C   8 - C   9        /260. BD*(   1) C  13 - H  26            0.75    0.10    0.055
 255. BD*(   1) C   9 - F  10        /128. RY*(   2) C   9                    0.98    0.60    0.125
 255. BD*(   1) C   9 - F  10        /134. RY*(   8) C   9                    0.63    1.77    0.185
 256. BD*(   1) C   9 - F  11        /127. RY*(   1) C   9                    0.43    0.55    0.080
 256. BD*(   1) C   9 - F  11        /128. RY*(   2) C   9                    0.32    0.60    0.073
 256. BD*(   1) C   9 - F  11        /133. RY*(   7) C   9                    0.43    1.93    0.163
 257. BD*(   1) C   9 - F  12        /127. RY*(   1) C   9                    0.49    0.54    0.084
 257. BD*(   1) C   9 - F  12        /133. RY*(   7) C   9                    0.28    1.93    0.132
 257. BD*(   1) C   9 - F  12        /134. RY*(   8) C   9                    0.25    1.76    0.120
 257. BD*(   1) C   9 - F  12        /154. RY*(   1) F  12                    0.33    1.55    0.130
 257. BD*(   1) C   9 - F  12        /254. BD*(   1) C   8 - C  13            0.29    0.28    0.046


 Natural Bond Orbitals (Summary):

                                                            Principal Delocalizations
           NBO                        Occupancy    Energy   (geminal,vicinal,remote)
 ====================================================================================
 Molecular unit  1  (C11H13F3)
     1. BD (   1) C   1 - C   2          0.94180    -0.74404  44(v),245(v),240(v),246(v)
                                                    238(g),237(g),73(v),239(g)
                                                    82(v),94(v),236(g)
     2. BD (   1) C   1 - H  15          0.99190    -0.63493  237(v)
     3. BD (   1) C   1 - H  16          0.99331    -0.63970  238(v),65(v)
     4. BD (   1) C   1 - H  17          0.97985    -0.62949  239(v),44(r),65(v)
     5. BD (   1) C   2 - C   3          0.94145    -0.74408  44(v),244(v),234(v),246(v)
                                                    238(g),233(g),55(v),239(g)
                                                    82(v),94(v),242(g)
     6. BD (   1) C   2 - C   4          0.98578    -0.75001  247(v),233(g),237(g),235(v)
                                                    241(v),239(g),92(v),73(v)
                                                    55(v),56(v),74(v),243(g)
     7. BD (   1) C   2 - C   5          0.98082    -0.79326  246(g),247(g),258(v),248(v)
                                                    242(v),236(v),237(g),233(g)
                                                    172(v),100(v),243(v),238(g)
                                                    56(v),74(v),83(v)
     8. BD (   1) C   3 - H  18          0.99190    -0.63505  233(v)
     9. BD (   1) C   3 - H  19          0.99331    -0.63980  238(v),65(v)
    10. BD (   1) C   3 - H  20          0.97969    -0.62956  239(v),44(r),65(v)
    11. BD (   1) C   4 - H  21          0.99225    -0.62594  239(v),64(v),238(g)
    12. BD (   1) C   4 - H  22          0.99244    -0.63173  237(v)
    13. BD (   1) C   4 - H  23          0.99247    -0.63178  233(v)
    14. BD (   1) C   5 - C   6          0.98734    -0.89382  239(g),247(g),248(g),261(v)
                                                    110(v),252(v),250(g),64(v)
                                                    172(v)
    15. BD (   1) C   5 - C  14          0.98685    -0.89082  246(g),239(g),258(g),250(v)
                                                    164(v),260(v),64(v),238(v)
                                                    261(g),100(v)
    16. BD (   1) C   6 - C   7          0.98870    -0.89012  253(v),239(v),246(g),251(g)
                                                    250(g),252(g),92(v),118(v)
                                                    119(v),91(v)
    17. BD (   2) C   6 - C   7          0.84301    -0.45538  45(v),44(v),98(v),103(g)
                                                    121(v),120(v)
    18. BD (   1) C   6 - H  24          0.98860    -0.70044  247(v),251(v),246(g),248(g)
                                                    91(v),109(v)
    19. BD (   1) C   7 - C   8          0.98676    -0.90593  254(g),248(g),260(v),250(v)
                                                    253(g),252(g),101(v),256(v)
                                                    100(v),163(v),127(v)
    20. BD (   1) C   7 - H  25          0.98907    -0.70460  254(v),246(v),248(g),251(g)
                                                    118(v),100(v)
    21. BD (   1) C   8 - C   9          0.99102    -0.87625  258(v),248(v),254(g),251(g)
                                                    163(v),109(v)
    22. BD (   1) C   8 - C  13          0.98638    -0.90025  251(g),258(g),252(v),261(v)
                                                    253(g),257(v),173(v),260(g)
                                                    109(v),172(v),127(v)
    23. BD (   1) C   9 - F  10          0.99542    -1.17898  45(v),128(g),256(g),257(g)
    24. BD (   1) C   9 - F  11          0.99687    -1.18906  251(v),45(v),255(g),127(g)
                                                    257(g)
    25. BD (   1) C   9 - F  12          0.99716    -1.19334  254(v),127(g),255(g),256(g)
    26. BD (   1) C  13 - C  14          0.98892    -0.89491  253(v),239(v),247(g),254(g)
                                                    260(g),261(g),91(v),118(v)
                                                    119(v),92(v)
    27. BD (   2) C  13 - C  14          0.83297    -0.45549  45(v),44(v),259(g),166(g)
                                                    122(v)
    28. BD (   1) C  13 - H  26          0.98900    -0.70173  251(v),247(v),258(g),254(g)
                                                    118(v),172(v)
    29. BD (   1) C  14 - H  27          0.98898    -0.70561  246(v),254(v),258(g),247(g)
                                                    91(v),163(v)
    30. CR (   1) C   1                  0.99956   -10.21879  65(v),189(v),185(v),181(v)
    31. CR (   1) C   2                  0.99942   -10.25351  246(v),75(v),57(v),84(v)
                                                    247(v),93(v)
    32. CR (   1) C   3                  0.99956   -10.21894  65(v),201(v),197(v),193(v)
    33. CR (   1) C   4                  0.99960   -10.20576  64(v),205(v),209(v),213(v)
    34. CR (   1) C   5                  0.99942   -10.29505  66(v),101(v),173(v),248(v)
                                                    258(v),250(v),261(v)
    35. CR (   1) C   6                  0.99944   -10.27182  92(v),239(v),251(v),247(v)
                                                    91(v),217(v),111(v),110(v)
                                                    252(v)
    36. CR (   1) C   7                  0.99947   -10.28127  119(v),246(v),254(v),102(v)
                                                    253(v),221(v),101(v),250(v)
    37. CR (   1) C   8                  0.99937   -10.30414  129(v),110(v),164(v),258(v)
                                                    248(v),260(v),252(v)
    38. CR (   1) C   9                  0.99951   -10.51591  253(g),251(v),254(v),118(v)
                                                    257(g),256(g),255(g)
    39. CR (   1) F  10                  0.99995   -24.60517  128(v),129(v)
    40. CR (   1) F  11                  0.99995   -24.60647  127(v),128(v),129(v)
    41. CR (   1) F  12                  0.99995   -24.60731  127(v),129(v)
    42. CR (   1) C  13                  0.99947   -10.27579  119(v),247(v),174(v),251(v)
                                                    253(v),225(v),261(v),173(v)
    43. CR (   1) C  14                  0.99945   -10.27910  92(v),254(v),239(v),246(v)
                                                    165(v),229(v),164(v),260(v)
    44. LP*(   1) C   5                  0.20276    -0.26701  259(v),249(v),45(r),237(v)
                                                    233(v),103(v),175(v),94(g)
                                                    98(g)
    45. LP*(   1) C   8                  0.24297    -0.28483  249(v),259(v),255(v),44(r)
                                                    256(v),112(v),166(v),120(g)
                                                    121(g),257(v)
    46. LP (   1) F  10                  0.99382    -1.17617  128(v),129(v),253(v),130(v)
    47. LP (   2) F  10                  0.96525    -0.57430  257(v),256(v),127(v),132(v)
                                                    131(v)
    48. LP (   3) F  10                  0.95849    -0.58085  253(v),256(v),45(r),257(v)
                                                    129(v),131(v),134(v),255(g)
    49. LP (   1) F  11                  0.99364    -1.17819  127(v),128(v),129(v),253(v)
                                                    130(v)
    50. LP (   2) F  11                  0.96993    -0.57810  257(v),253(v),129(v),131(v)
                                                    45(r),255(v),133(v)
    51. LP (   3) F  11                  0.96220    -0.57673  255(v),257(v),132(v),128(v)
                                                    253(v),127(v)
    52. LP (   1) F  12                  0.99351    -1.17917  127(v),129(v),128(v),253(v)
    53. LP (   2) F  12                  0.97143    -0.57950  256(v),253(v),255(v),129(v)
                                                    132(v),133(v)
    54. LP (   3) F  12                  0.96184    -0.57742  255(v),256(v),131(v),128(v)
    55. RY*(   1) C   1                  0.00200     0.63930   
    56. RY*(   2) C   1                  0.00161     0.64684   
    57. RY*(   3) C   1                  0.00085     0.64144   
    58. RY*(   4) C   1                  0.00009     0.48846   
    59. RY*(   5) C   1                  0.00001     2.01654   
    60. RY*(   6) C   1                  0.00001     1.96635   
    61. RY*(   7) C   1                  0.00001     2.07893   
    62. RY*(   8) C   1                  0.00001     2.20654   
    63. RY*(   9) C   1                  0.00001     2.10942   
    64. RY*(   1) C   2                  0.00324     0.75242   
    65. RY*(   2) C   2                  0.00126     0.65066   
    66. RY*(   3) C   2                  0.00074     0.54544   
    67. RY*(   4) C   2                  0.00041     1.68860   
    68. RY*(   5) C   2                  0.00036     1.81216   
    69. RY*(   6) C   2                  0.00033     1.93544   
    70. RY*(   7) C   2                  0.00018     1.27902   
    71. RY*(   8) C   2                  0.00016     2.00506   
    72. RY*(   9) C   2                  0.00015     2.01727   
    73. RY*(   1) C   3                  0.00200     0.63937   
    74. RY*(   2) C   3                  0.00161     0.64674   
    75. RY*(   3) C   3                  0.00085     0.64168   
    76. RY*(   4) C   3                  0.00009     0.48824   
    77. RY*(   5) C   3                  0.00001     2.01615   
    78. RY*(   6) C   3                  0.00001     1.96516   
    79. RY*(   7) C   3                  0.00001     2.08113   
    80. RY*(   8) C   3                  0.00001     2.20545   
    81. RY*(   9) C   3                  0.00001     2.10842   
    82. RY*(   1) C   4                  0.00195     0.63737   
    83. RY*(   2) C   4                  0.00175     0.68098   
    84. RY*(   3) C   4                  0.00091     0.72084   
    85. RY*(   4) C   4                  0.00010     0.49978   
    86. RY*(   5) C   4                  0.00001     1.98550   
    87. RY*(   6) C   4                  0.00000     2.00796   
    88. RY*(   7) C   4                  0.00000     2.12407   
    89. RY*(   8) C   4                  0.00001     2.15319   
    90. RY*(   9) C   4                  0.00001     2.16985   
    91. RY*(   1) C   5                  0.00256     0.92970   
    92. RY*(   2) C   5                  0.00225     0.87779   
    93. RY*(   3) C   5                  0.00152     0.58052   
    94. RY*(   4) C   5                  0.00076     0.89800   
    95. RY*(   5) C   5                  0.00025     1.66911   
    96. RY*(   6) C   5                  0.00015     2.11620   
    97. RY*(   7) C   5                  0.00011     2.03711   
    98. RY*(   8) C   5                  0.00003     1.36614   
    99. RY*(   9) C   5                  0.00002     1.98915   
   100. RY*(   1) C   6                  0.00287     1.00702   
   101. RY*(   2) C   6                  0.00132     0.60444   
   102. RY*(   3) C   6                  0.00049     0.48109   
   103. RY*(   4) C   6                  0.00037     0.50528   
   104. RY*(   5) C   6                  0.00007     2.16462   
   105. RY*(   6) C   6                  0.00004     2.18904   
   106. RY*(   7) C   6                  0.00003     1.69280   
   107. RY*(   8) C   6                  0.00000     1.63965   
   108. RY*(   9) C   6                  0.00001     2.02279   
   109. RY*(   1) C   7                  0.00334     0.90340   
   110. RY*(   2) C   7                  0.00173     0.55682   
   111. RY*(   3) C   7                  0.00056     0.44785   
   112. RY*(   4) C   7                  0.00040     0.51451   
   113. RY*(   5) C   7                  0.00007     2.16440   
   114. RY*(   6) C   7                  0.00004     1.63152   
   115. RY*(   7) C   7                  0.00004     2.18890   
   116. RY*(   8) C   7                  0.00001     1.68518   
   117. RY*(   9) C   7                  0.00001     2.01154   
   118. RY*(   1) C   8                  0.00283     0.95597   
   119. RY*(   2) C   8                  0.00206     0.69148   
   120. RY*(   3) C   8                  0.00139     0.42333   
   121. RY*(   4) C   8                  0.00101     0.39542   
   122. RY*(   5) C   8                  0.00037     1.70445   
   123. RY*(   6) C   8                  0.00022     1.82814   
   124. RY*(   7) C   8                  0.00019     1.96928   
   125. RY*(   8) C   8                  0.00017     2.19118   
   126. RY*(   9) C   8                  0.00002     1.98355   
   127. RY*(   1) C   9                  0.01057     0.61377   
   128. RY*(   2) C   9                  0.00921     0.66790   
   129. RY*(   3) C   9                  0.00688     0.59216   
   130. RY*(   4) C   9                  0.00243     0.84855   
   131. RY*(   5) C   9                  0.00199     1.66765   
   132. RY*(   6) C   9                  0.00195     1.70908   
   133. RY*(   7) C   9                  0.00128     2.00054   
   134. RY*(   8) C   9                  0.00116     1.83744   
   135. RY*(   9) C   9                  0.00026     1.34077   
   136. RY*(   1) F  10                  0.00052     1.71678   
   137. RY*(   2) F  10                  0.00022     1.48583   
   138. RY*(   3) F  10                  0.00011     1.27475   
   139. RY*(   4) F  10                  0.00003     2.95220   
   140. RY*(   5) F  10                  0.00002     1.28456   
   141. RY*(   6) F  10                  0.00000     2.78034   
   142. RY*(   7) F  10                  0.00000     2.89881   
   143. RY*(   8) F  10                  0.00001     2.88653   
   144. RY*(   9) F  10                  0.00001     3.23380   
   145. RY*(   1) F  11                  0.00057     1.64943   
   146. RY*(   2) F  11                  0.00020     1.53336   
   147. RY*(   3) F  11                  0.00013     1.26903   
   148. RY*(   4) F  11                  0.00003     2.94977   
   149. RY*(   5) F  11                  0.00002     1.26231   
   150. RY*(   6) F  11                  0.00000     2.88837   
   151. RY*(   7) F  11                  0.00000     3.08799   
   152. RY*(   8) F  11                  0.00001     2.95285   
   153. RY*(   9) F  11                  0.00000     2.86807   
   154. RY*(   1) F  12                  0.00066     1.62133   
   155. RY*(   2) F  12                  0.00018     1.54711   
   156. RY*(   3) F  12                  0.00014     1.25903   
   157. RY*(   4) F  12                  0.00003     2.94052   
   158. RY*(   5) F  12                  0.00000     2.91801   
   159. RY*(   6) F  12                  0.00001     1.10457   
   160. RY*(   7) F  12                  0.00000     2.89257   
   161. RY*(   8) F  12                  0.00001     3.04550   
   162. RY*(   9) F  12                  0.00000     3.04271   
   163. RY*(   1) C  13                  0.00338     0.90051   
   164. RY*(   2) C  13                  0.00182     0.55216   
   165. RY*(   3) C  13                  0.00056     0.42829   
   166. RY*(   4) C  13                  0.00040     0.44142   
   167. RY*(   5) C  13                  0.00007     2.17205   
   168. RY*(   6) C  13                  0.00004     2.20111   
   169. RY*(   7) C  13                  0.00002     1.66314   
   170. RY*(   8) C  13                  0.00002     1.72931   
   171. RY*(   9) C  13                  0.00001     2.02111   
   172. RY*(   1) C  14                  0.00289     1.00215   
   173. RY*(   2) C  14                  0.00153     0.54671   
   174. RY*(   3) C  14                  0.00054     0.46600   
   175. RY*(   4) C  14                  0.00035     0.64013   
   176. RY*(   5) C  14                  0.00007     2.14278   
   177. RY*(   6) C  14                  0.00005     1.57706   
   178. RY*(   7) C  14                  0.00004     2.19403   
   179. RY*(   8) C  14                  0.00002     1.63283   
   180. RY*(   9) C  14                  0.00001     2.02527   
   181. RY*(   1) H  15                  0.00061     0.29049   
   182. RY*(   2) H  15                  0.00009     1.67378   
   183. RY*(   3) H  15                  0.00006     1.68375   
   184. RY*(   4) H  15                  0.00002     2.10928   
   185. RY*(   1) H  16                  0.00056     0.32534   
   186. RY*(   2) H  16                  0.00010     1.67054   
   187. RY*(   3) H  16                  0.00007     1.68238   
   188. RY*(   4) H  16                  0.00002     2.11211   
   189. RY*(   1) H  17                  0.00054     0.29966   
   190. RY*(   2) H  17                  0.00009     1.67750   
   191. RY*(   3) H  17                  0.00006     1.66871   
   192. RY*(   4) H  17                  0.00002     2.12510   
   193. RY*(   1) H  18                  0.00061     0.29041   
   194. RY*(   2) H  18                  0.00009     1.67350   
   195. RY*(   3) H  18                  0.00006     1.68354   
   196. RY*(   4) H  18                  0.00002     2.10888   
   197. RY*(   1) H  19                  0.00056     0.32523   
   198. RY*(   2) H  19                  0.00010     1.67027   
   199. RY*(   3) H  19                  0.00007     1.68214   
   200. RY*(   4) H  19                  0.00002     2.11201   
   201. RY*(   1) H  20                  0.00054     0.29930   
   202. RY*(   2) H  20                  0.00009     1.67736   
   203. RY*(   3) H  20                  0.00006     1.66839   
   204. RY*(   4) H  20                  0.00002     2.12531   
   205. RY*(   1) H  21                  0.00053     0.31265   
   206. RY*(   2) H  21                  0.00009     1.67436   
   207. RY*(   3) H  21                  0.00005     1.68237   
   208. RY*(   4) H  21                  0.00002     2.15005   
   209. RY*(   1) H  22                  0.00063     0.30929   
   210. RY*(   2) H  22                  0.00010     1.68401   
   211. RY*(   3) H  22                  0.00006     1.64033   
   212. RY*(   4) H  22                  0.00002     2.16809   
   213. RY*(   1) H  23                  0.00063     0.30954   
   214. RY*(   2) H  23                  0.00010     1.68388   
   215. RY*(   3) H  23                  0.00006     1.64039   
   216. RY*(   4) H  23                  0.00002     2.16834   
   217. RY*(   1) H  24                  0.00075     0.24074   
   218. RY*(   2) H  24                  0.00006     1.48723   
   219. RY*(   3) H  24                  0.00005     1.94188   
   220. RY*(   4) H  24                  0.00003     2.10595   
   221. RY*(   1) H  25                  0.00110     0.19186   
   222. RY*(   2) H  25                  0.00005     1.85556   
   223. RY*(   3) H  25                  0.00005     1.48332   
   224. RY*(   4) H  25                  0.00003     2.17374   
   225. RY*(   1) H  26                  0.00107     0.19091   
   226. RY*(   2) H  26                  0.00006     1.50724   
   227. RY*(   3) H  26                  0.00004     1.83462   
   228. RY*(   4) H  26                  0.00003     2.16923   
   229. RY*(   1) H  27                  0.00079     0.24479   
   230. RY*(   2) H  27                  0.00006     1.47962   
   231. RY*(   3) H  27                  0.00003     2.10278   
   232. RY*(   4) H  27                  0.00004     1.92407   
   233. BD*(   1) C   1 - C   2          0.01093     0.21139   
   234. BD*(   1) C   1 - H  15          0.00276     0.30502   
   235. BD*(   1) C   1 - H  16          0.00298     0.30272   
   236. BD*(   1) C   1 - H  17          0.00307     0.30794   
   237. BD*(   1) C   2 - C   3          0.01094     0.21135   
   238. BD*(   1) C   2 - C   4          0.01088     0.22570   
   239. BD*(   1) C   2 - C   5          0.02284     0.21107   
   240. BD*(   1) C   3 - H  18          0.00276     0.30485   
   241. BD*(   1) C   3 - H  19          0.00298     0.30262   
   242. BD*(   1) C   3 - H  20          0.00307     0.30785   
   243. BD*(   1) C   4 - H  21          0.00267     0.31558   
   244. BD*(   1) C   4 - H  22          0.00287     0.30545   
   245. BD*(   1) C   4 - H  23          0.00287     0.30540   
   246. BD*(   1) C   5 - C   6          0.01256     0.36198   
   247. BD*(   1) C   5 - C  14          0.01239     0.35023   
   248. BD*(   1) C   6 - C   7          0.00787     0.37269   
   249. BD*(   2) C   6 - C   7          0.01365    -0.15621   
   250. BD*(   1) C   6 - H  24          0.00724     0.28983   
   251. BD*(   1) C   7 - C   8          0.01199     0.36142   
   252. BD*(   1) C   7 - H  25          0.00678     0.28936   
   253. BD*(   1) C   8 - C   9          0.03364     0.18924   
   254. BD*(   1) C   8 - C  13          0.01224     0.35595   
   255. BD*(   1) C   9 - F  10          0.05029     0.06753   
   256. BD*(   1) C   9 - F  11          0.04863     0.06835   
   257. BD*(   1) C   9 - F  12          0.04810     0.07366   
   258. BD*(   1) C  13 - C  14          0.00778     0.37865   
   259. BD*(   2) C  13 - C  14          0.01760    -0.15614   
   260. BD*(   1) C  13 - H  26          0.00670     0.29056   
   261. BD*(   1) C  14 - H  27          0.00741     0.28101   
       -------------------------------
              Total Lewis   51.05824  ( 98.1889%)
        Valence non-Lewis    0.83220  (  1.6004%)
        Rydberg non-Lewis    0.10956  (  0.2107%)
       -------------------------------
            Total unit  1   52.00000  (100.0000%)
           Charge unit  1    1.00000
 Unable to Open any file for archive entry.
 1\1\GINC-COMPUTE-0-2\SP\UB3LYP\def2SVP\C11H13F3(1+,2)\ZAHRT2\13-Mar-20
 21\0\\# b3lyp/def2svp geom=NewRedundant pop=NBO\\92\\1,2\C,0,-2.157702
 2926,1.0585590072,1.1418531841\C,0,-1.7361330482,0.0016069855,0.099029
 395\C,0,-2.3102925201,0.3807632308,-1.2826154629\C,0,-2.3306432269,-1.
 3524792764,0.5151109199\C,0,-0.2034734091,-0.0390959618,0.0142247104\C
 ,0,0.5427410535,-1.1950646293,0.2845411724\C,0,1.9371741912,-1.1989093
 945,0.1977744563\C,0,2.6203212863,-0.0377402839,-0.1641762196\C,0,4.12
 39914912,-0.0148727205,-0.2087252886\F,0,4.6492428182,0.4435887401,0.9
 455375682\F,0,4.5823904835,0.7879375492,-1.1871251581\F,0,4.6419830294
 ,-1.2388642061,-0.4140467975\C,0,1.8953895798,1.12709656,-0.4419480693
 \C,0,0.506763996,1.119510336,-0.3518840141\H,0,-1.7548382148,0.8111413
 954,2.1363143333\H,0,-1.7993772861,2.0636724797,0.874344264\H,0,-3.255
 9873384,1.1035899282,1.2178525461\H,0,-2.0177882521,-0.3577517337,-2.0
 45192734\H,0,-1.9561850747,1.3673365831,-1.6165439306\H,0,-3.410861935
 4,0.4155368815,-1.2427555074\H,0,-3.4275999695,-1.2761724572,0.5646788
 076\H,0,-1.9747467475,-1.6678451424,1.5079464713\H,0,-2.0857752452,-2.
 1463027542,-0.2071785595\H,0,0.0411961961,-2.1196333576,0.5671954191\H
 ,0,2.4942825811,-2.113367357,0.4074436782\H,0,2.4209558176,2.037563177
 9,-0.7355479089\H,0,-0.0350279631,2.0401964201,-0.5761072753\\Version=
 ES64L-G16RevC.01\State=2-A\HF=-725.6796222\S2=0.761212\S2-1=0.\S2A=0.7
 50066\RMSD=5.674e-09\Dipole=-2.2779156,0.0364568,0.0647932\Quadrupole=
 9.1951871,-1.0558564,-8.1393307,-1.0587334,-0.8284075,-2.0586597\PG=C0
 1 [X(C11H13F3)]\\@
 The archive entry for this job was punched.
[truncated: 625 more chars]
